# Supplementary material for: A genome-wide in vivo CRISPR screen identifies essential regulators of T cell migration to the CNS in a multiple sclerosis model
Source: Nat Neurosci. 2023 Sep 14;26(10):1713–25. doi: 10.1038/s41593-023-01432-2 (PMC10545543; doi:10.1038/s41593-023-01432-2)
Supplement: Supplementary file 4 — Genome-wide screen Mageck results. [file 41593_2023_1432_MOESM4_ESM.xlsx]

## Sheet: Info
MvsB	Meninges vs Blood
PvsB	Parenchyma vs Blood
MvsS	Meninges vs Spleen
PvsS	Parenchyma vs Spleen
CvsPlasmid	Culture pre injection vs plasmid library
Included in Validation Screen	Whether the gene was included for validation in the subsequent validation screen
GOTerms	For MvsB-PvsS, which GO terms used in Figure 1 the gene belongs to. For CvsPlasmid, which GO terms included in Extended Data Fig.1 the gene belongs to

## Sheet: MvsB
id	num	neg|score	neg|p-value	neg|fdr	neg|rank	neg|goodsgrna	neg|lfc	pos|score	pos|p-value	pos|fdr	pos|rank	pos|goodsgrna	pos|lfc	Included in Validation Screen	GOTerms
Cxcr3	4	6.8945e-09	2.2912e-07	0.000619	2	4	-1.5955	1	1	1	21606	0	-1.5955	YES	;Chemokine Receptors
Ackr3	4	0.014037	0.049884	1	819	1	0.058386	0.75579	0.61597	0.838774	16240	0	0.058386	YES	;Chemokine Receptors
Xcr1	3	0.020829	0.0611	1	1128	3	-0.66379	0.97917	0.9723	0.99364	21106	0	-0.66379	YES	;Chemokine Receptors
Cxcr2	2	0.047478	0.098121	1	2214	2	-0.66176	0.95252	0.9439	0.983315	20520	0	-0.66176	YES	;Chemokine Receptors
Gpr35	4	0.074063	0.2067	1	3196	3	-0.29612	0.96203	0.93083	0.977326	20722	0	-0.29612	YES	;Chemokine Receptors
Ccr6	4	0.10579	0.2539	1	4065	2	-0.29717	0.8573	0.76469	0.911242	18442	0	-0.29717	YES	;Chemokine Receptors
Ackr2	4	0.15245	0.31538	1	5252	2	-0.0094957	0.017918	0.01491	0.274542	975	2	-0.0094957		;Chemokine Receptors
Ccr1l1	1	0.26218	0.29197	1	7681	1	-0.29272	0.73782	0.70803	0.883025	15860	0	-0.29272	YES	;Chemokine Receptors
Ccr7	4	0.26443	0.44004	1	7712	1	-0.11666	0.63327	0.47697	0.758992	13756	1	-0.11666	YES	;Chemokine Receptors
Ccr8	4	0.38173	0.56294	1	9898	1	0.11349	0.31651	0.24981	0.616531	8393	1	0.11349	YES	;Chemokine Receptors
Cxcr6	3	0.40644	0.50048	1	10248	1	-0.18138	0.29279	0.20444	0.598186	8045	1	-0.18138	YES	;Chemokine Receptors
Ccr9	2	0.54601	0.59856	1	12311	0	0.054367	0.38857	0.2653	0.630899	9484	1	0.054367	YES	;Chemokine Receptors
Ackr4	3	0.57616	0.62128	1	12805	1	-0.26754	0.89523	0.83635	0.936497	19274	0	-0.26754	YES	;Chemokine Receptors
Ccr4	4	0.57693	0.66244	1	12821	1	0.088933	0.34805	0.27048	0.635999	8874	1	0.088933	YES	;Chemokine Receptors
Cxcr1	3	0.61272	0.65636	1	13444	1	0.2462	0.65294	0.51221	0.773504	14163	0	0.2462		;Chemokine Receptors
Cxcr4	3	0.61386	0.65808	1	13470	1	-0.15429	0.34528	0.23951	0.613769	8840	1	-0.15429	YES	;Chemokine Receptors
Ccr5	1	0.67604	0.75942	1	14653	0	0.1438	0.32396	0.24058	0.613769	8495	0	0.1438	YES	;Chemokine Receptors
Ccr3	1	0.70462	0.78954	1	15229	0	0.21049	0.29538	0.21046	0.599436	8084	0	0.21049	YES	;Chemokine Receptors
Ccr1	3	0.78246	0.83779	1	16859	0	0.19501	0.63163	0.47706	0.758992	13714	0	0.19501	YES	;Chemokine Receptors
Gpr75	4	0.82073	0.86391	1	17691	0	0.23179	0.058082	0.037735	0.316874	2525	2	0.23179	YES	;Chemokine Receptors
Cxcr5	2	0.86591	0.91963	1	18657	0	0.50097	0.051925	0.041219	0.325641	2282	1	0.50097	YES	;Chemokine Receptors
Ccrl2	4	0.86756	0.90957	1	18689	0	0.2433	0.053789	0.034516	0.309451	2371	2	0.2433	YES	;Chemokine Receptors
Ccr10	4	0.98256	0.99385	1	21207	0	0.34925	0.020793	0.016163	0.274542	1098	3	0.34925	YES	;Chemokine Receptors
Grk2	2	8.3096e-06	2.5203e-06	0.006051	6	2	-1.2481	0.99999	1	1	21604	0	-1.2481	YES	;GPCRs
Tas2r137	2	0.0002665	0.0003077	0.369362	23	1	-1.2693	0.57769	0.45703	0.745845	12669	0	-1.2693	YES	;GPCRs
Gnai2	4	0.00054452	0.0023015	0.816995	42	2	-0.7518	0.85387	0.75749	0.906764	18352	0	-0.7518	YES	;GPCRs
Tas2r108	3	0.00098861	0.0027702	0.816995	71	2	-0.78077	0.64845	0.50222	0.766903	14069	0	-0.78077	YES	;GPCRs
Tas2r135	1	0.0010871	2.2912e-07	0.000619	77	1	-2.2449	0.99891	1	1	21571	0	-2.2449		;GPCRs
Rrh	3	0.0011989	0.0035781	0.816995	87	2	-0.52618	0.78259	0.68632	0.873738	16783	0	-0.52618		;GPCRs
Adra1b	4	0.0031512	0.011621	0.894647	212	4	-0.54797	0.99685	0.99543	0.99953	21518	0	-0.54797		;GPCRs
Rxfp2	3	0.0031549	0.0089834	0.894647	215	2	-0.72149	0.47326	0.33875	0.683981	10819	1	-0.72149		;GPCRs
Grm6	4	0.0037404	0.013471	0.894647	255	3	-0.56387	0.68499	0.51546	0.775598	14846	1	-0.56387	YES	;GPCRs
Prokr2	4	0.0039789	0.014553	0.903593	270	4	-0.41568	0.99602	0.99425	0.999281	21500	0	-0.41568		;GPCRs
Gpr87	4	0.0045308	0.017183	1	294	4	-0.40833	0.99547	0.9932	0.998888	21491	0	-0.40833	YES	;GPCRs
Fzd7	4	0.006103	0.02374	1	393	4	-0.38719	0.9939	0.99033	0.998545	21446	0	-0.38719	YES	;GPCRs
Fpr-rs4	3	0.0083719	0.024399	1	535	2	-0.86646	0.83883	0.76139	0.909663	18030	0	-0.86646		;GPCRs
Gpr85	3	0.009585	0.02921	1	596	1	-0.32746	0.91634	0.86728	0.950466	19751	0	-0.32746	YES	;GPCRs
Gnat2	4	0.011703	0.042029	1	693	2	-0.1144	0.73163	0.57333	0.808239	15743	0	-0.1144		;GPCRs
P2ry6	3	0.012509	0.038654	1	735	2	-0.58066	0.43294	0.30922	0.662543	10152	1	-0.58066	YES	;GPCRs
Adra1d	4	0.012537	0.047886	1	738	3	-0.62627	0.14148	0.12405	0.541364	4799	1	-0.62627	YES	;GPCRs
Gpr153	4	0.013026	0.048441	1	767	2	-0.53863	0.94011	0.89319	0.960921	20243	0	-0.53863	YES	;GPCRs
Gpr160	3	0.015802	0.046068	1	893	1	0.39913	0.12314	0.10804	0.514754	4288	2	0.39913	YES	;GPCRs
Mtnr1a	4	0.018222	0.062574	1	997	3	-0.56935	0.56383	0.41805	0.731463	12402	1	-0.56935	YES	;GPCRs
Gal	4	0.020011	0.065825	1	1083	2	-0.64295	0.43273	0.31771	0.66448	10151	1	-0.64295		;GPCRs
Taar7e	3	0.021479	0.064989	1	1163	2	-0.86941	0.91724	0.86831	0.950466	19771	0	-0.86941		;GPCRs
Drd3	4	0.022559	0.069635	1	1202	1	0.32836	0.12826	0.10531	0.512403	4423	2	0.32836		;GPCRs
Drd4	4	0.023167	0.073549	1	1229	3	-0.39291	0.32762	0.26166	0.627137	8548	1	-0.39291	YES	;GPCRs
Oprl1	4	0.025035	0.075887	1	1326	3	-0.44668	0.17525	0.15629	0.570886	5664	1	-0.44668	YES	;GPCRs
Taar9	4	0.025158	0.075887	1	1330	3	-0.46211	0.83683	0.73288	0.894434	17975	0	-0.46211		;GPCRs
Ednra	3	0.028507	0.079665	1	1489	2	-0.75468	0.054668	0.027297	0.281333	2401	1	-0.75468	YES	;GPCRs
Adgrf1	3	0.029399	0.080802	1	1526	2	-0.63828	0.89117	0.82792	0.932994	19188	0	-0.63828		;GPCRs
Gpr12	4	0.02971	0.087185	1	1535	2	-0.13835	0.4413	0.32362	0.672023	10292	1	-0.13835	YES	;GPCRs
Gpr25	4	0.031538	0.088409	1	1609	3	-0.38523	0.5714	0.42698	0.735473	12544	1	-0.38523	YES	;GPCRs
Gnat3	2	0.033246	0.071737	1	1670	2	-0.96703	0.96675	0.95515	0.987098	20826	0	-0.96703	YES	;GPCRs
Adgrf5	3	0.035489	0.099912	1	1748	1	-0.33582	0.93077	0.89836	0.963507	20069	0	-0.33582	YES	;GPCRs
S1pr1	4	0.036525	0.10314	1	1785	3	-0.55661	0.99008	0.98373	0.996693	21365	0	-0.55661	YES	;GPCRs
Adgrg2	4	0.040163	0.11181	1	1938	3	-0.54163	0.87428	0.79485	0.921866	18821	0	-0.54163		;GPCRs
Gpr88	4	0.041883	0.11501	1	2010	3	-0.43043	0.33065	0.26166	0.627137	8605	1	-0.43043	YES	;GPCRs
Htr5a	4	0.043839	0.12088	1	2093	2	-0.026018	0.039097	0.026178	0.281333	1794	2	-0.026018	YES	;GPCRs
Opn1sw	4	0.045024	0.12302	1	2131	2	-0.074442	0.13343	0.12306	0.541364	4563	2	-0.074442	YES	;GPCRs
Gpr119	3	0.046955	0.11617	1	2196	2	-0.73938	0.14585	0.13397	0.549352	4919	1	-0.73938	YES	;GPCRs
Gpr158	4	0.047253	0.13517	1	2206	2	-0.39686	0.96021	0.92717	0.975273	20677	0	-0.39686	YES	;GPCRs
S1pr5	4	0.047868	0.13634	1	2228	3	-0.31936	0.76197	0.62111	0.838774	16370	0	-0.31936		;GPCRs
Adgra3	2	0.047913	0.099232	1	2231	2	-0.40891	0.95209	0.94265	0.983004	20509	0	-0.40891	YES	;GPCRs
F2rl3	4	0.050239	0.13758	1	2297	2	-0.30732	0.25898	0.22136	0.6005	7419	1	-0.30732	YES	;GPCRs
Taar5	4	0.052119	0.14129	1	2364	3	-0.41552	0.96095	0.92793	0.975372	20696	0	-0.41552		;GPCRs
Fzd9	4	0.052135	0.14129	1	2365	3	-0.40527	0.54052	0.3947	0.719316	11939	1	-0.40527	YES	;GPCRs
Ptger4	4	0.053184	0.14459	1	2406	3	-0.36603	0.98056	0.96733	0.991302	21136	0	-0.36603		;GPCRs
Mchr1	4	0.053346	0.14459	1	2414	3	-0.39925	0.96244	0.93152	0.977437	20735	0	-0.39925	YES	;GPCRs
Crhr1	3	0.056005	0.13419	1	2518	1	-0.15233	0.20378	0.16419	0.572161	6263	1	-0.15233	YES	;GPCRs
Celsr1	3	0.057161	0.13979	1	2550	2	-0.56577	0.41006	0.29043	0.648885	9808	1	-0.56577	YES	;GPCRs
Gpr26	4	0.057707	0.15504	1	2573	2	-0.25153	0.68282	0.50656	0.766903	14802	1	-0.25153		;GPCRs
Gpr152	4	0.0594	0.16586	1	2651	3	-0.34071	0.91283	0.85446	0.945517	19678	0	-0.34071	YES	;GPCRs
Chrm2	1	0.061672	0.071184	1	2729	1	-1.1255	0.93833	0.92882	0.97621	20216	0	-1.1255	YES	;GPCRs
Bdkrb1	4	0.064691	0.1778	1	2848	3	-0.37565	0.51846	0.38577	0.719114	11571	1	-0.37565	YES	;GPCRs
Lgr4	4	0.067649	0.1831	1	2958	1	0.031375	0.13636	0.12306	0.541364	4637	1	0.031375	YES	;GPCRs
Tas2r136	1	0.068671	0.077833	1	3002	1	-0.81568	0.93133	0.92217	0.97377	20077	0	-0.81568		;GPCRs
Ptger2	4	0.070998	0.20186	1	3083	1	0.29904	0.05168	0.033552	0.306803	2264	3	0.29904		;GPCRs
Tas2r118	3	0.072538	0.16124	1	3132	2	-0.52565	0.2058	0.16419	0.572161	6311	1	-0.52565		;GPCRs
Grm2	4	0.074285	0.20963	1	3201	2	-0.10799	0.85094	0.75196	0.903233	18289	0	-0.10799	YES	;GPCRs
Adgrg1	2	0.076269	0.15808	1	3285	1	-0.56685	0.70762	0.62221	0.839864	15283	0	-0.56685	YES	;GPCRs
Qrfpr	4	0.079518	0.21809	1	3409	3	-0.33218	0.98548	0.97688	0.995115	21233	0	-0.33218		;GPCRs
Grk3	4	0.083675	0.22145	1	3535	1	0.021238	0.6844	0.50656	0.766903	14833	1	0.021238		;GPCRs
Mc1r	3	0.087677	0.19254	1	3633	2	-0.44248	0.35645	0.25026	0.616723	8986	1	-0.44248	YES	;GPCRs
Gpr63	3	0.088785	0.19254	1	3664	1	0.23105	0.63883	0.4823	0.762111	13880	0	0.23105	YES	;GPCRs
Grk6	3	0.089654	0.195	1	3681	1	0.078109	0.73346	0.61815	0.838774	15783	0	0.078109		;GPCRs
Drd2	4	0.090853	0.22872	1	3711	1	0.14888	0.25842	0.22136	0.6005	7407	2	0.14888	YES	;GPCRs
Adgrl1	4	0.091167	0.23335	1	3719	2	-0.21795	0.5708	0.42698	0.735473	12528	1	-0.21795	YES	;GPCRs
F2rl1	3	0.091873	0.19739	1	3734	2	-0.48331	0.18115	0.1589	0.571103	5787	1	-0.48331	YES	;GPCRs
Lgr5	3	0.095098	0.2007	1	3802	1	0.097819	0.26425	0.19102	0.589035	7524	1	0.097819	YES	;GPCRs
Celsr3	4	0.095442	0.23896	1	3813	1	-0.15972	0.54897	0.40335	0.719516	12111	1	-0.15972		;GPCRs
Gpr157	4	0.096586	0.23989	1	3848	1	0.03908	0.70905	0.54188	0.791049	15309	0	0.03908	YES	;GPCRs
Gna12	3	0.097026	0.20584	1	3861	1	-0.24634	0.9435	0.91694	0.97139	20321	0	-0.24634		;GPCRs
Gpr182	3	0.098416	0.20584	1	3908	2	-0.60701	0.93559	0.90508	0.966547	20161	0	-0.60701	YES	;GPCRs
Gper1	4	0.10036	0.24367	1	3944	2	-0.24422	0.81194	0.68947	0.875336	17397	0	-0.24422	YES	;GPCRs
Rgr	4	0.10329	0.25022	1	4009	2	-0.39346	0.27559	0.24115	0.613769	7765	1	-0.39346		;GPCRs
Adgrl4	3	0.10518	0.21094	1	4049	2	-0.44733	0.96246	0.94747	0.985799	20737	0	-0.44733	YES	;GPCRs
Sucnr1	3	0.10639	0.21094	1	4082	1	-0.071054	0.14562	0.13397	0.549352	4906	1	-0.071054		;GPCRs
Trhr	1	0.10802	0.12507	1	4123	1	-0.63989	0.89198	0.87493	0.952616	19201	0	-0.63989		;GPCRs
Cysltr2	2	0.11123	0.20069	1	4211	1	-0.51553	0.53025	0.40544	0.722386	11776	0	-0.51553	YES	;GPCRs
Tas1r1	4	0.1136	0.26537	1	4272	2	-0.37043	0.93925	0.89218	0.960921	20228	0	-0.37043		;GPCRs
Tas2r107	2	0.11577	0.20247	1	4323	1	-0.57563	0.7412	0.6523	0.856037	15923	0	-0.57563	YES	;GPCRs
Lpar5	4	0.11654	0.26801	1	4333	1	-0.086824	0.7783	0.64583	0.852665	16685	0	-0.086824	YES	;GPCRs
Lpar6	1	0.11656	0.13824	1	4334	1	-0.54023	0.88344	0.86176	0.948688	19014	0	-0.54023	YES	;GPCRs
Gnaz	3	0.11676	0.22364	1	4338	2	-0.32189	0.46395	0.33335	0.683932	10656	1	-0.32189		;GPCRs
Oxgr1	3	0.11991	0.22748	1	4419	2	-0.54797	0.18108	0.1589	0.571103	5782	1	-0.54797		;GPCRs
Sstr3	4	0.12129	0.27625	1	4451	2	-0.23268	0.69315	0.52427	0.779306	14992	1	-0.23268		;GPCRs
Ramp3	4	0.12169	0.27625	1	4462	2	-0.31185	0.40628	0.30875	0.662543	9747	1	-0.31185		;GPCRs
Mc2r	3	0.12471	0.24025	1	4537	2	-0.36505	0.094783	0.076995	0.45679	3556	1	-0.36505		;GPCRs
Gpr135	4	0.1252	0.282	1	4555	1	0.33821	0.11058	0.089352	0.492028	3950	2	0.33821	YES	;GPCRs
Gnas	4	0.12905	0.28556	1	4658	1	-0.25603	0.64503	0.48581	0.762743	14008	1	-0.25603		;GPCRs
Adra2b	4	0.12951	0.28556	1	4672	1	0.28246	0.099059	0.076561	0.454968	3666	2	0.28246	YES	;GPCRs
Htr2c	3	0.13072	0.24901	1	4709	1	0.20077	0.16693	0.14722	0.560394	5492	2	0.20077	YES	;GPCRs
Adora3	4	0.13198	0.28556	1	4737	1	-0.01474	0.45381	0.33553	0.683932	10499	1	-0.01474		;GPCRs
Nlrp6	4	0.13581	0.28762	1	4831	2	-0.21702	0.47201	0.35047	0.690042	10798	1	-0.21702		;GPCRs
C5ar1	4	0.13892	0.29566	1	4901	2	-0.27392	0.97917	0.9644	0.990316	21105	0	-0.27392	YES	;GPCRs
Sstr5	3	0.13928	0.26157	1	4912	1	-0.08689	0.47692	0.34138	0.687405	10876	1	-0.08689		;GPCRs
Ptgdr2	3	0.14175	0.26468	1	4980	1	0.087225	0.11975	0.10648	0.512403	4195	1	0.087225		;GPCRs
Taar8c	2	0.14408	0.22354	1	5044	1	0.13981	0.085978	0.071966	0.441883	3328	1	0.13981	YES	;GPCRs
Fpr-rs6	2	0.14862	0.22711	1	5165	1	-0.13329	0.17253	0.10905	0.517621	5612	1	-0.13329		;GPCRs
Brs3	2	0.14865	0.22711	1	5166	1	-0.37389	0.76162	0.67803	0.8716	16362	0	-0.37389	YES	;GPCRs
Gpr22	3	0.14901	0.28397	1	5172	2	-0.34515	0.17647	0.15352	0.570886	5688	1	-0.34515	YES	;GPCRs
Npffr2	1	0.15194	0.17754	1	5236	1	-0.61174	0.84806	0.82246	0.929105	18231	0	-0.61174	YES	;GPCRs
Lpar3	2	0.1565	0.23597	1	5375	1	-0.10945	0.21054	0.13295	0.549352	6400	1	-0.10945		;GPCRs
Gpr37	3	0.15945	0.29461	1	5459	1	-0.068759	0.84263	0.7717	0.915013	18116	0	-0.068759	YES	;GPCRs
Mrgprb2	3	0.15964	0.29461	1	5466	2	-0.34161	0.79525	0.7007	0.879061	17045	0	-0.34161		;GPCRs
Grm1	3	0.16183	0.30109	1	5508	2	-0.32091	0.88013	0.81297	0.926808	18941	0	-0.32091	YES	;GPCRs
Glp2r	4	0.16218	0.32368	1	5513	2	-0.20239	0.46355	0.34149	0.687405	10651	1	-0.20239	YES	;GPCRs
Gpr15	3	0.17521	0.31863	1	5825	1	0.29191	0.33289	0.23403	0.611303	8647	1	0.29191	YES	;GPCRs
Smo	4	0.17884	0.34251	1	5914	2	-0.1371	0.6841	0.50656	0.766903	14828	1	-0.1371		;GPCRs
Gpr150	4	0.18002	0.34251	1	5954	2	-0.22965	0.95396	0.91632	0.971295	20547	0	-0.22965	YES	;GPCRs
Drd1	4	0.1803	0.34251	1	5963	2	-0.25126	0.79238	0.66697	0.865596	16969	0	-0.25126	YES	;GPCRs
Hrh1	3	0.1825	0.32728	1	6027	2	-0.36867	0.91022	0.85993	0.948342	19619	0	-0.36867	YES	;GPCRs
Adra2c	4	0.18812	0.35406	1	6148	2	-0.13031	0.2539	0.21698	0.6005	7300	1	-0.13031		;GPCRs
Rxfp3	3	0.18872	0.33207	1	6157	1	-0.05536	0.81787	0.72308	0.887757	17534	0	-0.05536		;GPCRs
Ogfr	3	0.19115	0.34185	1	6196	2	-0.34548	0.81613	0.7214	0.887757	17497	0	-0.34548	YES	;GPCRs
Fzd10	3	0.2003	0.35302	1	6404	2	-0.2606	0.83712	0.75834	0.90738	17980	0	-0.2606	YES	;GPCRs
Taar8a	3	0.20217	0.35928	1	6446	2	-0.45217	0.30636	0.20988	0.598186	8251	1	-0.45217		;GPCRs
Gna13	4	0.20348	0.36793	1	6478	1	0.26579	0.027862	0.02005	0.279673	1375	2	0.26579		;GPCRs
Gabbr1	4	0.2115	0.37974	1	6660	2	-0.31931	0.90525	0.83771	0.93755	19507	0	-0.31931	YES	;GPCRs
Tas1r2	4	0.21267	0.37974	1	6687	2	-0.26107	0.97755	0.96134	0.989083	21069	0	-0.26107		;GPCRs
Grk1	4	0.21398	0.38098	1	6717	2	-0.25917	0.90408	0.835	0.935827	19478	0	-0.25917		;GPCRs
Htr1d	4	0.2147	0.38098	1	6737	2	-0.13683	0.35861	0.27637	0.641637	9026	1	-0.13683		;GPCRs
Tacr2	4	0.21562	0.38098	1	6764	2	-0.17813	0.87365	0.79485	0.921866	18811	0	-0.17813		;GPCRs
Pth2r	4	0.22028	0.38438	1	6861	2	0.03946	0.0091424	0.0098109	0.274542	532	2	0.03946		;GPCRs
Tas2r103	1	0.22091	0.242	1	6879	1	-0.6818	0.77909	0.758	0.907222	16703	0	-0.6818		;GPCRs
Adgrf4	4	0.23135	0.40039	1	7087	1	0.12641	0.43027	0.31471	0.66448	10105	1	0.12641	YES	;GPCRs
Mrgprf	3	0.23242	0.38699	1	7102	1	0.11204	0.082719	0.064113	0.412412	3238	1	0.11204	YES	;GPCRs
Hrh3	4	0.23489	0.40416	1	7149	2	-0.18934	0.38836	0.28823	0.646629	9479	1	-0.18934		;GPCRs
Adgre5	4	0.23887	0.40674	1	7224	2	-0.21966	0.89312	0.81495	0.9274	19228	0	-0.21966	YES	;GPCRs
Tshr	2	0.24429	0.31	1	7314	1	-0.061548	0.30966	0.21335	0.6005	8303	1	-0.061548		;GPCRs
Mrgprx1	3	0.24683	0.39226	1	7360	1	-0.31816	0.41372	0.29575	0.655823	9844	1	-0.31816		;GPCRs
Npbwr1	4	0.24826	0.41949	1	7385	2	-0.18549	0.075714	0.048818	0.357444	3055	1	-0.18549	YES	;GPCRs
Gipr	4	0.24861	0.4195	1	7390	2	-0.13349	0.81615	0.69603	0.878192	17499	0	-0.13349	YES	;GPCRs
Lpar2	4	0.251	0.42211	1	7449	2	-0.17711	0.54768	0.40335	0.719516	12091	1	-0.17711		;GPCRs
Htr2b	4	0.25665	0.42816	1	7577	2	-0.20781	0.50313	0.37391	0.706337	11326	1	-0.20781	YES	;GPCRs
Oxtr	4	0.25826	0.43016	1	7600	2	-0.052252	0.26097	0.22136	0.6005	7462	2	-0.052252	YES	;GPCRs
Ogfrl1	4	0.25992	0.43348	1	7629	1	0.43335	0.0042556	0.0020783	0.14708	288	2	0.43335	YES	;GPCRs
Ntsr1	4	0.264	0.44004	1	7704	2	-0.11598	0.49736	0.36805	0.701935	11239	1	-0.11598	YES	;GPCRs
Cysltr1	3	0.26788	0.40107	1	7782	1	0.2749	0.56454	0.40837	0.72241	12416	1	0.2749	YES	;GPCRs
Gna11	4	0.26889	0.44743	1	7800	2	-0.053242	0.021731	0.016894	0.274542	1133	1	-0.053242		;GPCRs
Mtnr1b	4	0.27012	0.45026	1	7828	1	-0.20505	0.95066	0.91139	0.969616	20486	0	-0.20505	YES	;GPCRs
Fzd8	4	0.27016	0.45026	1	7829	1	0.21377	0.050226	0.031455	0.29849	2204	2	0.21377		;GPCRs
P2ry12	4	0.27122	0.45026	1	7861	1	0.081859	0.27326	0.23673	0.613769	7722	2	0.081859	YES	;GPCRs
Bdkrb2	4	0.27841	0.46017	1	7995	1	0.26245	0.097522	0.075761	0.451826	3621	2	0.26245	YES	;GPCRs
C5ar2	3	0.28295	0.41882	1	8087	1	-0.21564	0.44748	0.31725	0.66448	10397	1	-0.21564	YES	;GPCRs
Gpr27	4	0.28768	0.47379	1	8175	2	-0.21567	0.90474	0.835	0.935827	19495	0	-0.21567	YES	;GPCRs
Tas2r114	4	0.29347	0.48066	1	8279	2	-0.31517	0.70563	0.54188	0.791049	15229	0	-0.31517		;GPCRs
Gpr3	4	0.29724	0.48249	1	8361	1	0.046898	0.040743	0.026468	0.281333	1850	1	0.046898	YES	;GPCRs
Adgrd1	4	0.29764	0.48387	1	8368	2	-0.15473	0.8628	0.77515	0.916382	18561	0	-0.15473	YES	;GPCRs
Grk4	3	0.29822	0.43475	1	8381	1	-0.18942	0.85271	0.78175	0.919514	18329	0	-0.18942	YES	;GPCRs
Ghsr	4	0.29888	0.48885	1	8397	1	0.018568	0.11598	0.096759	0.494133	4075	1	0.018568		;GPCRs
Npsr1	4	0.30016	0.49023	1	8420	2	-0.20712	0.95054	0.91055	0.969127	20481	0	-0.20712	YES	;GPCRs
Adgre4	1	0.30021	0.33022	1	8424	0	-0.45833	0.69979	0.66978	0.867468	15119	0	-0.45833	YES	;GPCRs
Npy4r	4	0.30205	0.49161	1	8466	2	0.032267	0.12874	0.10531	0.512403	4432	2	0.032267		;GPCRs
Sphk2	3	0.30573	0.43475	1	8533	1	0.15582	0.58318	0.42175	0.735346	12770	1	0.15582		;GPCRs
Adgrv1	4	0.30872	0.49443	1	8593	2	-0.29539	0.8433	0.74061	0.896722	18129	0	-0.29539	YES	;GPCRs
Tas2r125	3	0.31159	0.44013	1	8656	1	0.21025	0.49459	0.34943	0.68944	11191	1	0.21025		;GPCRs
Hrh2	3	0.31846	0.44371	1	8804	1	0.39934	0.033372	0.017817	0.274542	1591	2	0.39934	YES	;GPCRs
Lpar1	4	0.32414	0.51917	1	8920	2	-0.3286	0.76936	0.62863	0.842763	16516	0	-0.3286	YES	;GPCRs
Gpr151	4	0.32492	0.52067	1	8940	2	-0.22049	0.92793	0.87322	0.951565	19998	0	-0.22049	YES	;GPCRs
Grm5	3	0.33241	0.4491	1	9093	1	-0.013299	0.16189	0.14182	0.550056	5357	1	-0.013299	YES	;GPCRs
Uts2r	2	0.33255	0.3926	1	9096	1	-0.13351	0.60375	0.49143	0.763366	13174	0	-0.13351		;GPCRs
Gpr183	4	0.33306	0.52991	1	9104	2	-0.11562	0.19245	0.17329	0.572161	6015	1	-0.11562	YES	;GPCRs
Cnr2	4	0.34511	0.53765	1	9363	1	0.11357	0.057582	0.037735	0.316874	2511	2	0.11357	YES	;GPCRs
Htr4	3	0.34528	0.45618	1	9369	1	-0.064583	0.040001	0.020777	0.280716	1828	1	-0.064583		;GPCRs
Taar4	3	0.34664	0.45618	1	9411	1	0.5033	0.098719	0.08217	0.467281	3659	2	0.5033	YES	;GPCRs
Tas2r126	3	0.35704	0.46502	1	9548	1	0.23996	0.15926	0.13907	0.549352	5281	2	0.23996		;GPCRs
Chrm3	3	0.36105	0.47031	1	9607	1	-0.11622	0.020375	0.014195	0.274542	1078	1	-0.11622	YES	;GPCRs
Gpr132	3	0.36407	0.47209	1	9643	1	-0.098336	0.87675	0.81166	0.926601	18867	0	-0.098336	YES	;GPCRs
Gpbar1	4	0.3743	0.56294	1	9784	1	-0.19425	0.85431	0.75931	0.908125	18366	0	-0.19425		;GPCRs
Tas2r109	2	0.37782	0.41379	1	9842	1	0.024102	0.16483	0.10681	0.512403	5435	1	0.024102		;GPCRs
Sigmar1	3	0.38228	0.48452	1	9907	1	0.035061	0.74078	0.62024	0.838774	15914	0	0.035061		;GPCRs
Tas2r106	2	0.3829	0.41732	1	9912	1	-0.34067	0.87509	0.84029	0.939566	18834	0	-0.34067		;GPCRs
Celsr2	3	0.38527	0.48805	1	9937	1	0.20254	0.63359	0.47706	0.758992	13769	0	0.20254	YES	;GPCRs
Calcr	3	0.39043	0.49339	1	10014	1	0.069105	0.7196	0.59052	0.817598	15501	0	0.069105	YES	;GPCRs
Taar2	3	0.39131	0.49339	1	10021	1	0.5561	0.069268	0.050256	0.364639	2878	2	0.5561		;GPCRs
Mrgprd	3	0.39345	0.49339	1	10052	1	-0.06428	0.7044	0.57958	0.810439	15211	0	-0.06428	YES	;GPCRs
Adgrf2	3	0.39348	0.49339	1	10053	1	-0.060969	0.84432	0.77319	0.916315	18151	0	-0.060969	YES	;GPCRs
Gnaq	4	0.39381	0.56929	1	10057	1	-0.20922	0.90932	0.84566	0.940797	19598	0	-0.20922		;GPCRs
Fzd6	4	0.40209	0.57247	1	10172	1	0.037637	0.24902	0.21698	0.6005	7198	1	0.037637	YES	;GPCRs
Nmur1	3	0.40507	0.49873	1	10224	1	-0.11633	0.12377	0.10804	0.514754	4304	1	-0.11633	YES	;GPCRs
Tas2r110	1	0.40708	0.46103	1	10256	0	-0.22027	0.59292	0.53897	0.791049	12950	0	-0.22027		;GPCRs
Npy5r	3	0.41003	0.50409	1	10294	1	-0.22194	0.90911	0.85993	0.948342	19591	0	-0.22194		;GPCRs
Sphk1	4	0.41229	0.57566	1	10315	1	-0.14879	0.50727	0.3769	0.710866	11387	1	-0.14879		;GPCRs
Avpr2	4	0.41368	0.57566	1	10331	1	-0.044098	0.54086	0.3947	0.719316	11944	1	-0.044098		;GPCRs
Vipr1	3	0.41387	0.5041	1	10333	1	0.035481	0.045682	0.023113	0.281333	2039	1	0.035481		;GPCRs
Hcrtr1	4	0.41432	0.57566	1	10335	1	0.41475	0.01223	0.011971	0.274542	680	2	0.41475	YES	;GPCRs
Adgrb1	3	0.42223	0.5059	1	10447	1	0.1984	0.0052301	0.0028298	0.16503	339	1	0.1984		;GPCRs
Gpr20	4	0.42436	0.57877	1	10480	1	-0.231	0.96751	0.94017	0.981982	20840	0	-0.231		;GPCRs
Gprc6a	2	0.42631	0.46481	1	10504	1	-0.2513	0.73164	0.64451	0.852665	15744	0	-0.2513	YES	;GPCRs
Gpr174	2	0.42887	0.47007	1	10540	1	0.032707	0.16267	0.10681	0.512403	5376	1	0.032707	YES	;GPCRs
Opn1mw	3	0.43028	0.51658	1	10562	1	-0.16727	0.85048	0.78175	0.919514	18281	0	-0.16727		;GPCRs
Tas2r123	2	0.43208	0.47184	1	10588	1	-0.15042	0.58252	0.47252	0.758019	12752	0	-0.15042		;GPCRs
Grm4	4	0.43814	0.58497	1	10664	1	-0.14352	0.20239	0.17787	0.572161	6239	1	-0.14352	YES	;GPCRs
Mrgprx2	1	0.43923	0.51096	1	10687	0	-0.13639	0.56077	0.48904	0.763366	12342	0	-0.13639	YES	;GPCRs
Gpr101	3	0.44066	0.52546	1	10715	1	-0.10008	0.86595	0.79289	0.921866	18625	0	-0.10008	YES	;GPCRs
Gpr171	1	0.4444	0.51755	1	10760	0	-0.11155	0.5556	0.48245	0.762164	12235	0	-0.11155	YES	;GPCRs
Gpr162	4	0.44582	0.59282	1	10781	1	0.0048936	0.79827	0.67612	0.869892	17104	0	0.0048936	YES	;GPCRs
Tacr3	3	0.45144	0.53788	1	10857	1	-0.15064	0.025844	0.015705	0.274542	1300	1	-0.15064	YES	;GPCRs
C3ar1	4	0.45606	0.59601	1	10918	1	0.32639	0.23005	0.20426	0.598186	6838	2	0.32639	YES	;GPCRs
Gpr82	3	0.45723	0.53962	1	10934	1	-0.26327	0.76159	0.65244	0.856037	16361	0	-0.26327	YES	;GPCRs
Tas1r3	4	0.4651	0.60226	1	11062	1	0.024755	0.6796	0.50656	0.766903	14739	1	0.024755	YES	;GPCRs
Oprd1	4	0.46611	0.60388	1	11079	1	0.076455	0.087348	0.063056	0.40885	3363	2	0.076455	YES	;GPCRs
Gpr52	2	0.47311	0.51409	1	11168	1	-0.048876	0.58908	0.47441	0.75893	12873	0	-0.048876		;GPCRs
Adgrg3	4	0.4733	0.60702	1	11170	1	-0.16861	0.85904	0.76646	0.912096	18481	0	-0.16861	YES	;GPCRs
Gpr17	4	0.47489	0.60858	1	11198	1	-0.044278	0.77895	0.64583	0.852665	16700	0	-0.044278	YES	;GPCRs
Chrm5	4	0.47872	0.61018	1	11252	1	0.14787	0.6111	0.45058	0.744659	13312	1	0.14787	YES	;GPCRs
Glp1r	3	0.48573	0.55026	1	11346	1	-0.21703	0.69294	0.56175	0.800554	14988	0	-0.21703	YES	;GPCRs
Lpar4	4	0.48629	0.61482	1	11351	1	-0.11636	0.22535	0.19662	0.59293	6724	1	-0.11636	YES	;GPCRs
Taar7d	3	0.49323	0.55382	1	11470	1	-0.30908	0.33555	0.23403	0.611303	8692	1	-0.30908		;GPCRs
F2rl2	3	0.49384	0.55383	1	11473	1	0.031359	0.10924	0.093924	0.493179	3914	1	0.031359	YES	;GPCRs
Grk5	2	0.49603	0.54389	1	11504	1	-0.035871	0.33655	0.22859	0.609805	8705	1	-0.035871		;GPCRs
Gpr143	4	0.4981	0.61967	1	11537	1	0.16011	0.25655	0.21827	0.6005	7363	2	0.16011	YES	;GPCRs
Tas2r129	1	0.49941	0.57423	1	11559	0	-0.057569	0.50059	0.42577	0.735473	11279	0	-0.057569		;GPCRs
P2ry14	3	0.49986	0.55741	1	11563	1	0.11738	0.1368	0.12477	0.543089	4645	1	0.11738	YES	;GPCRs
Taar8b	3	0.5029	0.55741	1	11616	1	0.19856	0.55681	0.40027	0.719516	12257	1	0.19856		;GPCRs
Kiss1r	3	0.50367	0.55919	1	11631	1	0.37383	0.13751	0.12753	0.544886	4669	2	0.37383	YES	;GPCRs
Htr1a	4	0.50529	0.62443	1	11664	1	-0.01027	0.41953	0.31172	0.662543	9925	1	-0.01027	YES	;GPCRs
Gpr33	2	0.50578	0.55083	1	11674	1	-0.048264	0.36208	0.24789	0.613889	9083	1	-0.048264	YES	;GPCRs
Tas2r130	2	0.51039	0.55083	1	11748	0	-0.062994	0.60102	0.48954	0.763366	13118	0	-0.062994		;GPCRs
Hpgd	1	0.51052	0.59148	1	11750	0	-0.036319	0.48948	0.40852	0.72241	11108	0	-0.036319	YES	;GPCRs
Ptger1	3	0.5163	0.56459	1	11853	1	-0.16146	0.029437	0.017066	0.274542	1435	1	-0.16146		;GPCRs
Grm3	3	0.51922	0.56986	1	11899	1	0.31137	0.14094	0.12753	0.544886	4783	2	0.31137	YES	;GPCRs
Tas2r134	4	0.52089	0.62602	1	11924	1	-0.18644	0.84866	0.75196	0.903233	18248	0	-0.18644		;GPCRs
Gpr1	4	0.52805	0.6371	1	12035	1	-0.22332	0.84758	0.75196	0.903233	18220	0	-0.22332		;GPCRs
Htr1b	3	0.52882	0.58056	1	12046	1	0.40126	0.047753	0.023569	0.281333	2109	2	0.40126	YES	;GPCRs
Ffar3	3	0.53055	0.58056	1	12073	1	-0.15171	0.13512	0.12026	0.541364	4607	1	-0.15171	YES	;GPCRs
Tas2r104	1	0.53844	0.60976	1	12189	0	0.0070258	0.46156	0.39024	0.719316	10627	0	0.0070258		;GPCRs
Calcrl	2	0.53873	0.59686	1	12193	0	-0.02998	0.57284	0.45124	0.745012	12569	0	-0.02998		;GPCRs
Cnr1	3	0.55	0.59819	1	12381	1	-0.059997	0.72066	0.59273	0.818499	15526	0	-0.059997	YES	;GPCRs
Ltb4r2	4	0.55457	0.65616	1	12438	1	0.13832	0.29535	0.24688	0.613769	8082	1	0.13832	YES	;GPCRs
Lhcgr	4	0.55576	0.65616	1	12461	1	-0.13527	0.79302	0.66697	0.865596	16981	0	-0.13527	YES	;GPCRs
Fzd5	4	0.55674	0.65616	1	12477	1	0.18619	0.072059	0.041763	0.326473	2956	1	0.18619	YES	;GPCRs
Adcyap1r1	3	0.5582	0.60524	1	12499	1	-0.26259	0.90433	0.85232	0.944317	19483	0	-0.26259	YES	;GPCRs
Gpr18	3	0.56587	0.61239	1	12624	1	-0.054025	0.47369	0.33875	0.683981	10823	1	-0.054025	YES	;GPCRs
Mrgprg	3	0.56643	0.61423	1	12635	1	-0.20301	0.047476	0.023569	0.281333	2097	1	-0.20301		;GPCRs
Adora2b	3	0.56758	0.61603	1	12651	1	-0.097096	0.77811	0.68087	0.872381	16681	0	-0.097096	YES	;GPCRs
Slc22a22	3	0.57142	0.61782	1	12717	1	-0.22555	0.91281	0.86418	0.950086	19677	0	-0.22555		;GPCRs
Taar3	4	0.57778	0.66244	1	12837	1	0.10942	0.55765	0.40926	0.72241	12284	1	0.10942		;GPCRs
Agtr1a	3	0.5808	0.6248	1	12883	1	-0.25979	0.37441	0.26359	0.630109	9262	1	-0.25979		;GPCRs
Tacr1	4	0.58412	0.66559	1	12947	1	0.036429	0.18766	0.16991	0.572161	5913	2	0.036429		;GPCRs
Adgrg7	2	0.58488	0.64179	1	12961	0	-0.11962	0.74841	0.66908	0.867022	16073	0	-0.11962		;GPCRs
Fzd3	3	0.59372	0.64047	1	13104	1	-0.32832	0.45754	0.32266	0.672023	10556	1	-0.32832	YES	;GPCRs
Pth1r	4	0.59605	0.66876	1	13148	1	0.20291	0.21789	0.19086	0.589035	6543	2	0.20291		;GPCRs
Adgra1	4	0.60322	0.67194	1	13268	1	-0.070629	0.76748	0.62614	0.84209	16474	0	-0.070629		;GPCRs
Gnat1	4	0.60378	0.67194	1	13279	1	-0.017595	0.85334	0.75749	0.906764	18343	0	-0.017595		;GPCRs
Opn5	3	0.60586	0.6528	1	13321	1	0.28374	0.06754	0.045852	0.341866	2825	1	0.28374	YES	;GPCRs
Gnrhr	4	0.60608	0.67194	1	13326	1	0.12316	0.26614	0.22529	0.603414	7574	2	0.12316	YES	;GPCRs
Npy2r	3	0.60665	0.65456	1	13337	1	-0.29321	0.51526	0.36544	0.701756	11518	1	-0.29321	YES	;GPCRs
Htr2a	4	0.6067	0.67194	1	13338	1	0.014909	0.21715	0.19086	0.589035	6523	2	0.014909	YES	;GPCRs
Gpr4	4	0.61102	0.67352	1	13416	1	0.0013185	0.80032	0.67838	0.8716	17148	0	0.0013185	YES	;GPCRs
Mrgpre	4	0.61248	0.67513	1	13438	1	0.27352	0.066097	0.039019	0.316874	2781	2	0.27352		;GPCRs
P2ry4	4	0.61386	0.67513	1	13471	1	0.066478	0.6802	0.50656	0.766903	14751	1	0.066478	YES	;GPCRs
Opn3	3	0.61504	0.65982	1	13490	1	-0.28696	0.12911	0.11862	0.541364	4446	1	-0.28696	YES	;GPCRs
Agtr1b	2	0.62028	0.68166	1	13597	0	-0.1185	0.72206	0.63818	0.847933	15551	0	-0.1185		;GPCRs
Grpr	3	0.62093	0.66515	1	13611	1	0.44229	0.0686	0.047077	0.349191	2853	2	0.44229	YES	;GPCRs
Hcrtr2	4	0.62198	0.6814	1	13634	1	-0.0046775	0.0035582	0.0017117	0.137828	238	1	-0.0046775	YES	;GPCRs
Mrgprb3	3	0.63066	0.67933	1	13774	1	1.0129	0.00058537	9.6916e-05	0.058443	43	2	1.0129	YES	;GPCRs
Htr5b	4	0.63147	0.69244	1	13792	1	-0.2444	0.14268	0.12405	0.541364	4835	1	-0.2444	YES	;GPCRs
Adgrb3	3	0.63182	0.67933	1	13799	1	-0.15283	0.20667	0.16419	0.572161	6331	1	-0.15283	YES	;GPCRs
Tas2r116	2	0.64341	0.70334	1	14003	0	0.11857	0.29542	0.20048	0.597072	8085	1	0.11857		;GPCRs
Adgra2	4	0.64675	0.69723	1	14071	1	-0.10358	0.76513	0.62359	0.839864	16421	0	-0.10358	YES	;GPCRs
Gpr61	3	0.6491	0.6971	1	14119	1	0.075823	0.75855	0.64849	0.852665	16294	0	0.075823	YES	;GPCRs
Tbxa2r	4	0.65074	0.7035	1	14157	1	0.0087429	0.069298	0.040336	0.321124	2879	1	0.0087429		;GPCRs
Fpr-rs3	3	0.65714	0.69888	1	14287	0	-0.2884	0.045274	0.022624	0.281333	2022	1	-0.2884	YES	;GPCRs
Grm8	2	0.65811	0.72278	1	14303	0	0.025162	0.56168	0.44147	0.738441	12367	0	0.025162	YES	;GPCRs
Tas2r120	2	0.65982	0.72686	1	14341	0	0.0718	0.49262	0.35561	0.694582	11156	0	0.0718		;GPCRs
Gpr6	4	0.66023	0.71296	1	14350	1	0.24914	0.089028	0.063056	0.40885	3418	2	0.24914	YES	;GPCRs
Gpr19	4	0.66361	0.71453	1	14424	1	-0.1039	0.59329	0.43869	0.738386	12953	1	-0.1039	YES	;GPCRs
Gprc5d	3	0.66763	0.71451	1	14495	0	0.14373	0.07519	0.057187	0.39872	3045	1	0.14373	YES	;GPCRs
Rxfp1	2	0.66929	0.74311	1	14522	0	0.17087	0.22382	0.1438	0.553954	6687	1	0.17087		;GPCRs
Gpr176	3	0.66952	0.71624	1	14526	0	0.18099	0.29672	0.20717	0.598186	8108	1	0.18099	YES	;GPCRs
Gpr34	1	0.67202	0.75539	1	14578	0	0.27304	0.32798	0.24461	0.613769	8555	0	0.27304	YES	;GPCRs
Gna15	4	0.68478	0.73193	1	14823	1	0.29975	0.1167	0.096759	0.494133	4098	2	0.29975		;GPCRs
Adora1	4	0.69176	0.74147	1	14957	1	0.091713	0.54582	0.40335	0.719516	12055	1	0.091713	YES	;GPCRs
Fshr	1	0.6925	0.78044	1	14971	0	0.15127	0.3075	0.21956	0.6005	8268	0	0.15127	YES	;GPCRs
Adgrb2	3	0.6978	0.74736	1	15083	0	0.25476	0.33798	0.23403	0.611303	8730	1	0.25476	YES	;GPCRs
Mrgprb4	1	0.70285	0.78687	1	15187	0	0.19798	0.29715	0.21313	0.6005	8116	0	0.19798		;GPCRs
Ackr1	3	0.70504	0.75366	1	15238	0	-0.0062858	0.34461	0.2368	0.613769	8833	1	-0.0062858		;GPCRs
Adrb2	4	0.70771	0.75722	1	15291	1	0.20334	0.73828	0.57891	0.810439	15868	0	0.20334	YES	;GPCRs
Tas2r121	2	0.70879	0.78251	1	15305	0	-0.1005	0.77688	0.70009	0.879061	16656	0	-0.1005		;GPCRs
Gpr149	4	0.71093	0.75722	1	15345	1	0.043848	0.60409	0.44456	0.738441	13178	1	0.043848	YES	;GPCRs
Prlhr	4	0.71318	0.75877	1	15386	1	-0.049852	0.7527	0.60826	0.83345	16177	0	-0.049852		;GPCRs
Cmklr1	4	0.7132	0.75877	1	15388	1	-0.020617	0.80993	0.68732	0.873738	17356	0	-0.020617	YES	;GPCRs
Adgrf3	3	0.71322	0.76585	1	15389	0	-0.10118	0.48172	0.34943	0.68944	10956	1	-0.10118	YES	;GPCRs
Tas2r105	3	0.71627	0.76585	1	15455	0	-0.059271	0.84042	0.76582	0.912096	18057	0	-0.059271		;GPCRs
Prokr1	4	0.72237	0.76512	1	15578	1	0.24247	0.2272	0.20109	0.597072	6768	2	0.24247		;GPCRs
Npy1r	4	0.72502	0.76667	1	15627	1	-0.027561	0.59551	0.43869	0.738386	12994	1	-0.027561	YES	;GPCRs
Npffr1	4	0.73234	0.77767	1	15800	1	0.12375	0.63819	0.47992	0.759841	13865	1	0.12375	YES	;GPCRs
Crcp	4	0.73355	0.77925	1	15820	1	-0.2282	0.45737	0.33849	0.683981	10554	1	-0.2282	YES	;GPCRs
Taar1	3	0.73452	0.78911	1	15848	0	-0.012481	0.04829	0.02357	0.281333	2133	1	-0.012481		;GPCRs
Hrh4	3	0.73525	0.78911	1	15858	0	-0.21434	0.94477	0.91842	0.971567	20349	0	-0.21434	YES	;GPCRs
Gpr37l1	4	0.73744	0.7808	1	15908	1	-0.08353	0.72822	0.57054	0.806273	15679	0	-0.08353	YES	;GPCRs
Adgrg6	4	0.74503	0.7919	1	16061	1	0.40664	0.048035	0.030584	0.296738	2126	2	0.40664	YES	;GPCRs
Tas2r138	4	0.74604	0.7919	1	16087	1	0.01892	0.676	0.50358	0.766903	14663	1	0.01892		;GPCRs
Ffar4	4	0.74999	0.79514	1	16158	1	0.19462	0.21274	0.18264	0.578555	6440	2	0.19462	YES	;GPCRs
Gpr50	4	0.75015	0.79514	1	16161	1	0.0081398	0.5029	0.37391	0.706337	11322	1	0.0081398	YES	;GPCRs
Gprc5a	4	0.75711	0.79832	1	16293	1	-0.12255	0.70657	0.54188	0.791049	15258	0	-0.12255	YES	;GPCRs
Ramp1	3	0.75902	0.8146	1	16330	0	-0.050008	0.67857	0.54319	0.792003	14716	0	-0.050008		;GPCRs
Taar7b	4	0.75916	0.79832	1	16333	1	0.22812	0.39173	0.29408	0.654529	9540	1	0.22812		;GPCRs
Gpr62	4	0.76034	0.79832	1	16369	0	0.32821	0.032629	0.023205	0.281333	1559	3	0.32821	YES	;GPCRs
Taar6	4	0.76067	0.79993	1	16374	0	0.058719	0.80691	0.68511	0.873738	17284	0	0.058719		;GPCRs
Adra1a	2	0.76266	0.83319	1	16419	0	0.29126	0.17048	0.10905	0.517621	5579	1	0.29126	YES	;GPCRs
Pgr15l	4	0.77246	0.81524	1	16631	0	-0.087626	0.48537	0.36512	0.701756	11029	1	-0.087626		;GPCRs
Gpr156	4	0.77283	0.81524	1	16641	0	0.0063315	0.67084	0.50358	0.766903	14545	1	0.0063315	YES	;GPCRs
Avpr1b	3	0.77484	0.82833	1	16689	0	0.3596	0.07034	0.050868	0.367962	2916	2	0.3596		;GPCRs
Oprk1	3	0.77609	0.82833	1	16718	0	0.39485	0.13523	0.12026	0.541364	4611	2	0.39485	YES	;GPCRs
Ptgdr	4	0.78016	0.82816	1	16811	0	-0.085121	0.66409	0.49472	0.763366	14392	1	-0.085121		;GPCRs
Gprc5c	4	0.78038	0.82816	1	16814	0	-0.093151	0.47907	0.35628	0.694582	10917	1	-0.093151	YES	;GPCRs
Rorb	2	0.78043	0.84061	1	16816	0	0.32703	0.15043	0.10465	0.512403	5039	1	0.32703		;GPCRs
Gpr39	4	0.78294	0.82958	1	16874	0	0.0029846	0.26229	0.22136	0.6005	7488	1	0.0029846		;GPCRs
P2ry13	4	0.78298	0.82958	1	16876	0	0.25367	0.21832	0.19087	0.589035	6552	2	0.25367	YES	;GPCRs
Sctr	4	0.78426	0.8337	1	16897	0	-0.15539	0.66864	0.50358	0.766903	14502	1	-0.15539		;GPCRs
Aplnr	3	0.78525	0.83896	1	16915	0	-0.08426	0.21897	0.17218	0.572161	6574	1	-0.08426	YES	;GPCRs
Ffar2	4	0.78548	0.83508	1	16920	0	0.0069427	0.2529	0.21698	0.6005	7276	2	0.0069427	YES	;GPCRs
Grik3	3	0.78554	0.83896	1	16924	0	0.30532	0.1361	0.12111	0.541364	4631	2	0.30532	YES	;GPCRs
Gpr83	4	0.78858	0.83772	1	16991	0	0.091778	0.13815	0.12405	0.541364	4691	2	0.091778	YES	;GPCRs
S1pr4	4	0.7907	0.83772	1	17043	0	0.44192	0.01653	0.014768	0.274542	909	2	0.44192		;GPCRs
P2ry2	3	0.79162	0.84359	1	17061	0	-0.1806	0.25384	0.1856	0.584406	7298	1	-0.1806	YES	;GPCRs
P2ry10	4	0.79274	0.83901	1	17081	0	-0.13925	0.93294	0.87879	0.953546	20109	0	-0.13925	YES	;GPCRs
Chrm4	3	0.79503	0.84809	1	17115	0	-0.061659	0.68346	0.55021	0.798742	14814	0	-0.061659	YES	;GPCRs
Tas2r124	2	0.79778	0.86203	1	17180	0	0.38597	0.14714	0.10034	0.501287	4957	1	0.38597		;GPCRs
Ednrb	4	0.79922	0.84292	1	17211	0	0.10122	0.013204	0.012998	0.274542	736	1	0.10122	YES	;GPCRs
Ntsr2	4	0.79923	0.84292	1	17212	0	-0.036689	0.38595	0.28523	0.641637	9442	1	-0.036689	YES	;GPCRs
Inpp5k	1	0.80225	0.86827	1	17273	0	0.3999	0.19775	0.13173	0.547371	6131	1	0.3999		;GPCRs
Npr3	4	0.80258	0.84555	1	17281	0	0.17446	0.68225	0.50656	0.766903	14788	1	0.17446	YES	;GPCRs
Tm2d1	3	0.80337	0.85897	1	17299	0	0.2142	0.29272	0.20444	0.598186	8044	1	0.2142		;GPCRs
Adora2a	4	0.80356	0.84555	1	17305	0	0.34371	0.032762	0.023205	0.281333	1564	2	0.34371	YES	;GPCRs
Cckbr	3	0.80454	0.86005	1	17333	0	-0.048599	0.84507	0.77465	0.916382	18164	0	-0.048599	YES	;GPCRs
Agtrap	3	0.80496	0.86216	1	17340	0	0.22556	0.20059	0.16419	0.572161	6198	1	0.22556	YES	;GPCRs
Galr1	4	0.8083	0.85434	1	17427	0	0.42087	0.014031	0.013342	0.274542	786	3	0.42087	YES	;GPCRs
Fpr1	2	0.81078	0.87535	1	17476	0	0.46263	0.062603	0.048345	0.355302	2667	1	0.46263	YES	;GPCRs
Grm7	4	0.82071	0.86391	1	17690	0	-0.025648	0.55113	0.40335	0.719516	12157	1	-0.025648	YES	;GPCRs
Tas2r143	2	0.82644	0.88718	1	17803	0	0.3605	0.20887	0.13295	0.549352	6369	1	0.3605		;GPCRs
Adgrl3	4	0.82651	0.87087	1	17806	0	0.099293	0.032559	0.023205	0.281333	1556	1	0.099293	YES	;GPCRs
Oprm1	4	0.82981	0.87424	1	17888	0	-0.11981	0.90185	0.83079	0.934016	19421	0	-0.11981	YES	;GPCRs
Gpr84	4	0.83794	0.88398	1	18077	0	-0.027519	0.88035	0.79964	0.923651	18945	0	-0.027519	YES	;GPCRs
Adrb3	4	0.83921	0.88497	1	18096	0	0.45732	0.032874	0.023205	0.281333	1568	3	0.45732	YES	;GPCRs
Gpr161	3	0.83975	0.89488	1	18108	0	0.070804	0.29885	0.20717	0.598186	8147	1	0.070804	YES	;GPCRs
Fzd2	4	0.84353	0.88804	1	18182	0	0.24608	0.12322	0.098642	0.496127	4290	2	0.24608	YES	;GPCRs
Tas2r117	2	0.84787	0.90493	1	18272	0	0.32296	0.29464	0.20048	0.597072	8071	1	0.32296		;GPCRs
Gnai1	4	0.85303	0.89689	1	18376	0	0.0040249	0.059262	0.037735	0.316874	2568	1	0.0040249		;GPCRs
Gpr142	4	0.85315	0.89783	1	18379	0	0.061995	0.5801	0.43572	0.738386	12713	1	0.061995		;GPCRs
Gpr68	4	0.85398	0.89783	1	18402	0	0.11293	0.70766	0.54188	0.791049	15284	0	0.11293	YES	;GPCRs
Gpr55	3	0.85792	0.91314	1	18468	0	0.36538	0.076463	0.060327	0.40885	3068	2	0.36538	YES	;GPCRs
Adrb1	4	0.85795	0.90248	1	18470	0	-0.051797	0.89711	0.82083	0.928618	19324	0	-0.051797	YES	;GPCRs
Htr7	4	0.86084	0.90338	1	18521	0	0.030902	0.68296	0.50656	0.766903	14805	1	0.030902	YES	;GPCRs
Gpr21	1	0.86341	0.91704	1	18588	0	0.43759	0.13659	0.082959	0.467281	4643	1	0.43759	YES	;GPCRs
Sstr2	4	0.86486	0.90604	1	18633	0	0.047604	0.65245	0.49472	0.763366	14157	1	0.047604		;GPCRs
F2r	2	0.86686	0.91963	1	18674	0	0.17688	0.46455	0.33446	0.683932	10660	0	0.17688	YES	;GPCRs
P2ry1	4	0.86767	0.90957	1	18694	0	0.041835	0.52767	0.3917	0.719316	11736	1	0.041835	YES	;GPCRs
Adra2a	3	0.86845	0.92134	1	18707	0	0.34672	0.092052	0.071946	0.441883	3494	2	0.34672	YES	;GPCRs
Galr3	4	0.87313	0.91219	1	18818	0	0.094046	0.6458	0.48877	0.763366	14022	1	0.094046	YES	;GPCRs
Gpr173	4	0.87559	0.91558	1	18873	0	0.025433	0.7994	0.67612	0.869892	17129	0	0.025433		;GPCRs
Fzd1	4	0.87808	0.91721	1	18944	0	0.12453	0.26233	0.22136	0.6005	7489	1	0.12453	YES	;GPCRs
Gnal	3	0.87959	0.92824	1	18973	0	0.24897	0.21131	0.16685	0.572161	6418	1	0.24897		;GPCRs
Chrm1	3	0.8835	0.9316	1	19062	0	0.14779	0.34146	0.2368	0.613769	8788	1	0.14779	YES	;GPCRs
Vipr2	3	0.88382	0.93226	1	19069	0	-0.022744	0.14008	0.12753	0.544886	4755	1	-0.022744		;GPCRs
Gpr141	2	0.88445	0.93589	1	19087	0	0.68583	0.040444	0.026561	0.281333	1839	1	0.68583		;GPCRs
Lgr6	4	0.8859	0.92655	1	19113	0	0.26191	0.063436	0.038378	0.316874	2702	2	0.26191	YES	;GPCRs
Fpr3	1	0.88592	0.93667	1	19115	0	0.65956	0.11408	0.063332	0.40885	4026	1	0.65956	YES	;GPCRs
Gnao1	4	0.8868	0.92798	1	19136	0	0.21569	0.11571	0.095874	0.494133	4067	2	0.21569		;GPCRs
Mc5r	4	0.88745	0.93081	1	19159	0	0.19356	0.70403	0.54188	0.791049	15200	0	0.19356	YES	;GPCRs
Gpr45	4	0.88875	0.93225	1	19189	0	0.12459	0.1723	0.15517	0.570886	5609	2	0.12459	YES	;GPCRs
Ghrhr	3	0.89066	0.93485	1	19230	0	0.013263	0.30857	0.2126	0.6005	8289	1	0.013263	YES	;GPCRs
Ffar1	4	0.90175	0.94276	1	19464	0	0.13104	0.14732	0.12701	0.544886	4963	1	0.13104	YES	;GPCRs
Tas2r144	4	0.90469	0.94574	1	19523	0	0.12418	0.19846	0.17555	0.572161	6143	2	0.12418		;GPCRs
Htr6	4	0.90763	0.9463	1	19600	0	-0.033592	0.20943	0.18025	0.573748	6381	1	-0.033592	YES	;GPCRs
Crhr2	4	0.90973	0.94689	1	19647	0	0.11379	0.76743	0.62614	0.84209	16471	0	0.11379	YES	;GPCRs
Mc3r	4	0.91642	0.95353	1	19786	0	0.18034	0.68298	0.50656	0.766903	14806	1	0.18034	YES	;GPCRs
Gabbr2	4	0.92367	0.95908	1	19917	0	0.44561	0.010924	0.011121	0.274542	619	2	0.44561	YES	;GPCRs
Gprc5b	4	0.92483	0.96054	1	19941	0	0.049322	0.22056	0.19537	0.59293	6606	1	0.049322	YES	;GPCRs
Drd5	4	0.92635	0.96193	1	19975	0	0.31711	0.035626	0.023929	0.281333	1681	2	0.31711	YES	;GPCRs
Nmbr	3	0.92917	0.96274	1	20033	0	0.20877	0.13287	0.12026	0.541364	4541	1	0.20877		;GPCRs
Opn4	3	0.92948	0.96318	1	20043	0	0.18584	0.56804	0.40837	0.72241	12477	1	0.18584		;GPCRs
Gcgr	4	0.93036	0.965	1	20061	0	0.090504	0.582	0.43572	0.738386	12743	1	0.090504	YES	;GPCRs
Taar7a	2	0.936	0.97182	1	20174	0	0.419	0.064005	0.049913	0.363737	2719	2	0.419		;GPCRs
Gna14	3	0.93743	0.967	1	20217	0	0.15683	0.21611	0.17218	0.572161	6506	1	0.15683		;GPCRs
Gpr139	3	0.93802	0.96819	1	20226	0	0.27285	0.14252	0.13035	0.545553	4828	2	0.27285		;GPCRs
Mc4r	3	0.93829	0.96819	1	20231	0	0.46142	0.027342	0.016723	0.274542	1364	2	0.46142	YES	;GPCRs
Ptgfr	4	0.93999	0.96908	1	20255	0	0.30386	0.15732	0.13981	0.549352	5226	2	0.30386		;GPCRs
Mrgprb5	1	0.94001	0.96689	1	20257	0	0.75126	0.059988	0.03311	0.306803	2596	1	0.75126		;GPCRs
Gpr65	2	0.94069	0.97395	1	20270	0	0.49546	0.05931	0.045769	0.341866	2570	2	0.49546	YES	;GPCRs
Ptgir	4	0.94166	0.97177	1	20284	0	0.40891	0.038341	0.026177	0.281333	1771	3	0.40891		;GPCRs
Adgrg5	4	0.94262	0.97213	1	20304	0	0.1374	0.49117	0.36805	0.701935	11136	1	0.1374	YES	;GPCRs
Sstr4	2	0.94641	0.97605	1	20390	0	0.32535	0.053586	0.041611	0.326473	2357	2	0.32535		;GPCRs
Ramp2	2	0.95796	0.98176	1	20617	0	0.32861	0.042044	0.029536	0.293562	1899	2	0.32861		;GPCRs
Htr1f	4	0.95986	0.98135	1	20651	0	0.37184	0.1974	0.17555	0.572161	6124	2	0.37184	YES	;GPCRs
Mas1	2	0.96162	0.98282	1	20688	0	0.98011	0.014605	0.0075711	0.274542	814	2	0.98011	YES	;GPCRs
Tas2r139	2	0.96284	0.98382	1	20715	0	0.68088	0.037161	0.01847	0.274542	1733	2	0.68088	YES	;GPCRs
Tas2r119	2	0.97174	0.98762	1	20937	0	0.77752	0.028257	0.014718	0.274542	1389	2	0.77752		;GPCRs
Cckar	2	0.97196	0.98762	1	20943	0	0.55735	0.02804	0.014718	0.274542	1382	2	0.55735	YES	;GPCRs
Fpr2	3	0.97261	0.98995	1	20954	0	0.44091	0.043397	0.022624	0.281333	1948	2	0.44091	YES	;GPCRs
Ptger3	4	0.97523	0.98965	1	21026	0	0.1264	0.48332	0.36512	0.701756	10986	1	0.1264		;GPCRs
Galr2	4	0.97901	0.99221	1	21115	0	0.22249	0.25297	0.21698	0.6005	7281	2	0.22249		;GPCRs
Ppard	4	0.97957	0.99249	1	21133	0	0.32874	0.21921	0.19087	0.589035	6580	2	0.32874		;GPCRs
Avpr1a	4	0.98047	0.99263	1	21154	0	0.24246	0.22383	0.19662	0.59293	6688	2	0.24246	YES	;GPCRs
Adgrl2	2	0.98065	0.9926	1	21160	0	0.58317	0.019346	0.0097995	0.274542	1034	2	0.58317	YES	;GPCRs
Adgre1	2	0.98091	0.99283	1	21169	0	0.58986	0.019085	0.0095795	0.274542	1023	2	0.58986	YES	;GPCRs
Tas2r113	2	0.98313	0.99411	1	21222	0	0.5688	0.016867	0.0083222	0.274542	921	2	0.5688		;GPCRs
Sstr1	4	0.98394	0.99428	1	21243	0	0.33626	0.035822	0.024173	0.281333	1688	2	0.33626		;GPCRs
Nmur2	3	0.99139	0.99759	1	21408	0	0.43786	0.008612	0.008615	0.274542	503	3	0.43786	YES	;GPCRs
Rho	4	0.99609	0.99931	1	21515	0	0.47148	0.0039091	0.0019083	0.14708	266	4	0.47148		;GPCRs
Gnai3	3	0.99955	0.99992	1	21595	0	0.62602	0.0004541	8.6835e-05	0.058443	38	3	0.62602		;GPCRs
Itga4	4	3.6833e-08	2.2912e-07	0.000619	3	4	-2.02	0.99914	0.99848	1	21576	0	-2.02	YES	Adhesion Molecules
Fermt3	3	4.2646e-08	2.2912e-07	0.000619	4	3	-1.9765	1	1	1	21605	0	-1.9765	YES	Adhesion Molecules
Tln1	3	6.4669e-05	0.00014091	0.253713	8	3	-1.1436	0.99755	0.99643	0.999752	21533	0	-1.1436	YES	Adhesion Molecules
Prkca	4	0.0017663	0.0064837	0.863756	130	1	-0.091961	0.66591	0.4977	0.765345	14432	1	-0.091961		Adhesion Molecules
St3gal4	3	0.0066792	0.020758	1	433	3	-0.60663	0.99332	0.99057	0.998545	21433	0	-0.60663		Adhesion Molecules
Pxn	4	0.0068962	0.026133	1	448	4	-0.37132	0.9931	0.98931	0.998322	21427	0	-0.37132	YES	Adhesion Molecules
F11r	3	0.0088944	0.025143	1	566	3	-0.48141	0.99111	0.98869	0.998257	21383	0	-0.48141	YES	Adhesion Molecules
Vtn	4	0.011543	0.041214	1	689	3	-0.67281	0.63406	0.47697	0.758992	13775	1	-0.67281		Adhesion Molecules
Sema7a	4	0.012452	0.047886	1	732	2	-0.31179	0.45092	0.33553	0.683932	10453	1	-0.31179		Adhesion Molecules
Gfap	4	0.01383	0.049309	1	806	2	-0.34579	0.63541	0.47992	0.759841	13805	1	-0.34579	YES	Adhesion Molecules
Itgav	4	0.014256	0.050487	1	832	2	-0.27567	0.20589	0.17906	0.573748	6313	1	-0.27567	YES	Adhesion Molecules
Fn1	4	0.01505	0.053914	1	858	3	-0.61026	0.58699	0.43869	0.738386	12828	1	-0.61026	YES	Adhesion Molecules
Gcnt1	2	0.015177	0.031916	1	867	2	-0.56874	0.98482	0.97943	0.996021	21222	0	-0.56874		Adhesion Molecules
Ppia	4	0.020446	0.06729	1	1110	3	-0.64611	0.70021	0.53603	0.789831	15128	1	-0.64611	YES	Adhesion Molecules
Podxl	4	0.021691	0.06897	1	1174	3	-0.65322	0.9866	0.97815	0.995335	21258	0	-0.65322		Adhesion Molecules
Fut7	4	0.026568	0.078802	1	1405	2	-0.46576	0.48431	0.36512	0.701756	11009	1	-0.46576		Adhesion Molecules
Src	4	0.02982	0.087185	1	1542	1	0.14725	0.084812	0.062308	0.40885	3295	2	0.14725	YES	Adhesion Molecules
Lama3	4	0.030423	0.087185	1	1565	2	-0.099402	0.61427	0.45349	0.745309	13365	1	-0.099402		Adhesion Molecules
Gfra1	4	0.0313	0.088409	1	1601	3	-0.57793	0.09882	0.076561	0.454968	3662	1	-0.57793		Adhesion Molecules
Podxl2	4	0.033062	0.091763	1	1660	3	-0.38092	0.76649	0.62614	0.84209	16447	0	-0.38092		Adhesion Molecules
Dpp4	3	0.034065	0.094283	1	1695	2	-0.46111	0.70009	0.57074	0.806273	15126	0	-0.46111	YES	Adhesion Molecules
Lyn	4	0.038334	0.1057	1	1858	3	-0.4709	0.9316	0.87767	0.953099	20086	0	-0.4709	YES	Adhesion Molecules
Lamb2	4	0.041897	0.11501	1	2012	3	-0.4277	0.95509	0.91794	0.97139	20575	0	-0.4277		Adhesion Molecules
Cxcl12	3	0.043763	0.10524	1	2088	1	0.078758	0.60343	0.44302	0.738441	13166	0	0.078758	YES	Adhesion Molecules
Spp1	4	0.055021	0.14975	1	2480	2	-0.26719	0.49743	0.36805	0.701935	11240	1	-0.26719		Adhesion Molecules
Elane	4	0.056437	0.15214	1	2533	2	-0.20464	0.74208	0.58449	0.812993	15939	0	-0.20464		Adhesion Molecules
Selplg	3	0.062067	0.14709	1	2738	1	-0.28631	0.9512	0.92768	0.975302	20495	0	-0.28631		Adhesion Molecules
Cxcl13	4	0.06224	0.17573	1	2749	2	-0.49537	0.9249	0.871	0.951565	19932	0	-0.49537		Adhesion Molecules
Ptpn2	1	0.069611	0.079137	1	3037	1	-0.78842	0.93039	0.92086	0.973344	20051	0	-0.78842	YES	Adhesion Molecules
Tln2	4	0.076556	0.21277	1	3301	3	-0.3686	0.35401	0.27341	0.639198	8961	1	-0.3686		Adhesion Molecules
Tnf	4	0.082782	0.22145	1	3503	2	-0.25667	0.76509	0.62359	0.839864	16419	0	-0.25667		Adhesion Molecules
Lamb1	4	0.096053	0.23896	1	3833	2	-0.3052	0.15536	0.13779	0.549352	5173	1	-0.3052		Adhesion Molecules
Timp2	4	0.10555	0.2539	1	4060	2	-0.099346	0.39258	0.29408	0.654529	9551	1	-0.099346		Adhesion Molecules
Cib2	4	0.1081	0.25589	1	4125	2	-0.091931	0.64166	0.48581	0.762743	13941	1	-0.091931		Adhesion Molecules
Adam15	4	0.11082	0.26332	1	4200	2	-0.23154	0.63706	0.47992	0.759841	13842	1	-0.23154	YES	Adhesion Molecules
Sell	4	0.12134	0.27625	1	4454	2	-0.30003	0.96492	0.93564	0.9791	20790	0	-0.30003		Adhesion Molecules
Tspan8	4	0.12299	0.27727	1	4493	2	-0.20912	0.24171	0.20993	0.598186	7056	1	-0.20912		Adhesion Molecules
Anxa7	4	0.12662	0.28454	1	4589	2	-0.40808	0.61786	0.45642	0.745309	13434	1	-0.40808	YES	Adhesion Molecules
Fgf2	4	0.13356	0.28556	1	4775	2	0.15797	0.0060335	0.0028642	0.16503	378	2	0.15797		Adhesion Molecules
Mmp14	3	0.13795	0.26157	1	4880	1	-0.087471	0.26836	0.19643	0.59293	7621	1	-0.087471	YES	Adhesion Molecules
Cd3e	3	0.14179	0.26468	1	4983	1	0.080106	0.25696	0.18829	0.58901	7374	1	0.080106	YES	Adhesion Molecules
Fap	4	0.14616	0.30857	1	5100	2	-0.30096	0.51417	0.38577	0.719114	11498	1	-0.30096	YES	Adhesion Molecules
Lama5	4	0.14788	0.31189	1	5149	2	-0.26472	0.69268	0.52427	0.779306	14984	1	-0.26472		Adhesion Molecules
Fbln5	4	0.14938	0.31189	1	5180	2	-0.19641	0.57445	0.42698	0.735473	12599	1	-0.19641		Adhesion Molecules
Ibsp	4	0.15392	0.31653	1	5285	1	0.064773	0.77161	0.63114	0.844294	16543	0	0.064773		Adhesion Molecules
Icam5	4	0.16427	0.32368	1	5564	1	-0.054391	0.31109	0.24981	0.616531	8321	1	-0.054391	YES	Adhesion Molecules
Igf2	4	0.17241	0.3355	1	5742	2	-0.2891	0.79328	0.66697	0.865596	16986	0	-0.2891		Adhesion Molecules
Itga6	3	0.17502	0.31863	1	5823	1	-0.42424	0.83247	0.74908	0.903233	17870	0	-0.42424	YES	Adhesion Molecules
Vcam1	4	0.17808	0.34251	1	5890	2	-0.23665	0.87584	0.79645	0.922237	18852	0	-0.23665		Adhesion Molecules
Ptn	3	0.17924	0.32373	1	5932	2	-0.25003	0.80957	0.7112	0.883506	17347	0	-0.25003		Adhesion Molecules
Cdh26	4	0.17985	0.34251	1	5946	2	-0.33621	0.83854	0.73481	0.894434	18018	0	-0.33621		Adhesion Molecules
Icam4	4	0.1815	0.34362	1	5994	2	-0.14966	0.43442	0.31771	0.66448	10179	1	-0.14966	YES	Adhesion Molecules
Thy1	4	0.18202	0.34362	1	6008	2	-0.056365	0.68973	0.52133	0.779004	14930	1	-0.056365	YES	Adhesion Molecules
Emp2	4	0.18222	0.34362	1	6015	2	-0.16906	0.15323	0.13779	0.549352	5126	2	-0.16906	YES	Adhesion Molecules
Col16a1	3	0.18626	0.32965	1	6100	2	-0.423	0.67602	0.54086	0.791049	14664	0	-0.423		Adhesion Molecules
Fbn1	4	0.19083	0.35871	1	6192	2	-0.31605	0.71157	0.55347	0.799362	15349	0	-0.31605		Adhesion Molecules
Itga2	3	0.19281	0.3437	1	6228	1	-0.10402	0.6686	0.52425	0.779306	14500	0	-0.10402		Adhesion Molecules
Cx3cl1	4	0.2011	0.36678	1	6421	2	-0.29941	0.094401	0.074967	0.451826	3545	1	-0.29941	YES	Adhesion Molecules
P4hb	4	0.21751	0.38315	1	6805	2	-0.32716	0.91786	0.86526	0.950208	19787	0	-0.32716	YES	Adhesion Molecules
Mfge8	4	0.22159	0.38782	1	6896	1	0.029847	0.25942	0.22136	0.6005	7430	1	0.029847	YES	Adhesion Molecules
Add2	4	0.24221	0.40931	1	7279	2	-0.27914	0.87127	0.79164	0.921854	18755	0	-0.27914		Adhesion Molecules
Egfr	4	0.24583	0.41353	1	7342	2	-0.087124	0.27359	0.23673	0.613769	7731	2	-0.087124	YES	Adhesion Molecules
Kdr	2	0.24955	0.31353	1	7417	1	-0.079376	0.33346	0.2242	0.603414	8663	1	-0.079376	YES	Adhesion Molecules
Tcam1	4	0.26032	0.43546	1	7638	1	0.30945	0.059252	0.037735	0.316874	2567	2	0.30945		Adhesion Molecules
Rock1	3	0.26535	0.40107	1	7731	1	0.4293	0.14082	0.12753	0.544886	4780	2	0.4293		Adhesion Molecules
Cd151	3	0.26853	0.40288	1	7792	1	0.36015	0.12207	0.10726	0.512403	4256	2	0.36015		Adhesion Molecules
Adam17	4	0.29444	0.48066	1	8300	2	-0.060176	0.32093	0.25573	0.62189	8454	1	-0.060176		Adhesion Molecules
Fermt2	4	0.30361	0.49161	1	8491	2	-0.041916	0.16374	0.14501	0.55562	5408	2	-0.041916		Adhesion Molecules
Isg15	4	0.31891	0.50974	1	8812	2	-0.17803	0.88428	0.80439	0.92518	19034	0	-0.17803		Adhesion Molecules
Ccl25	4	0.31988	0.50974	1	8828	1	0.064768	0.84315	0.74061	0.896722	18125	0	0.064768		Adhesion Molecules
Itgb8	2	0.34562	0.39611	1	9379	1	0.28046	0.013351	0.0067307	0.274542	745	1	0.28046	YES	Adhesion Molecules
Itgb1bp1	4	0.35575	0.54718	1	9525	1	-0.18833	0.20182	0.17787	0.572161	6224	1	-0.18833	YES	Adhesion Molecules
Itga7	2	0.37148	0.41023	1	9754	1	0.049969	0.15351	0.10465	0.512403	5134	1	0.049969	YES	Adhesion Molecules
Ptprz1	3	0.37499	0.48093	1	9797	1	0.027463	0.7308	0.61815	0.838774	15732	0	0.027463	YES	Adhesion Molecules
App	4	0.38283	0.56294	1	9911	1	0.65205	0.0020738	0.00066925	0.093357	149	3	0.65205	YES	Adhesion Molecules
Cd81	4	0.40544	0.57247	1	10229	1	0.15883	0.14111	0.12405	0.541364	4786	2	0.15883	YES	Adhesion Molecules
Jaml	3	0.43512	0.52018	1	10627	1	-0.21158	0.27568	0.19908	0.596117	7769	1	-0.21158	YES	Adhesion Molecules
Adam18	3	0.45855	0.53962	1	10956	1	-0.27861	0.65329	0.51221	0.773504	14169	0	-0.27861	YES	Adhesion Molecules
Itgb1	3	0.47643	0.54679	1	11224	1	-0.29334	0.91219	0.861	0.948684	19659	0	-0.29334	YES	Adhesion Molecules
Cdh17	1	0.48502	0.56632	1	11335	0	-0.072857	0.51498	0.43368	0.738386	11513	0	-0.072857	YES	Adhesion Molecules
Cd226	2	0.49987	0.54738	1	11564	1	-0.057852	0.55859	0.4395	0.738386	12301	0	-0.057852	YES	Adhesion Molecules
Tnr	3	0.50253	0.55741	1	11610	1	-0.32465	0.48318	0.34943	0.68944	10981	1	-0.32465		Adhesion Molecules
Pawr	4	0.52186	0.62918	1	11938	1	-0.22885	0.65453	0.49472	0.763366	14204	1	-0.22885		Adhesion Molecules
Tgfbi	4	0.52585	0.63235	1	12010	1	-0.092261	0.69275	0.52427	0.779306	14986	1	-0.092261		Adhesion Molecules
Col3a1	2	0.56492	0.61954	1	12609	0	-0.1274	0.74674	0.66615	0.865596	16035	0	-0.1274		Adhesion Molecules
Ccl28	3	0.56563	0.61239	1	12620	1	-0.19756	0.45653	0.31996	0.667949	10540	1	-0.19756		Adhesion Molecules
Dab2	3	0.56953	0.61782	1	12679	1	-0.038836	0.69996	0.57074	0.806273	15122	0	-0.038836	YES	Adhesion Molecules
Jam2	3	0.57557	0.62128	1	12791	1	-0.1794	0.2396	0.1749	0.572161	7014	1	-0.1794	YES	Adhesion Molecules
Calr	3	0.57886	0.62304	1	12859	1	-0.23804	0.59319	0.43511	0.738386	12952	1	-0.23804	YES	Adhesion Molecules
Angptl3	1	0.60191	0.67938	1	13251	0	0.062032	0.39809	0.32062	0.668561	9629	0	0.062032		Adhesion Molecules
Tnn	4	0.60199	0.67194	1	13252	1	-0.032482	0.27054	0.2323	0.611303	7660	2	-0.032482		Adhesion Molecules
Thbs1	4	0.60266	0.67194	1	13262	1	0.18311	0.053143	0.034198	0.308134	2330	2	0.18311		Adhesion Molecules
Lep	1	0.61075	0.69249	1	13412	0	0.11552	0.38925	0.30751	0.662543	9500	0	0.11552		Adhesion Molecules
Comp	3	0.61361	0.65808	1	13464	1	0.054018	0.077585	0.060328	0.40885	3104	1	0.054018		Adhesion Molecules
Thbs4	3	0.62201	0.66515	1	13636	1	0.041292	0.61285	0.45628	0.745309	13353	0	0.041292		Adhesion Molecules
Golph3	1	0.63074	0.71347	1	13775	0	0.10838	0.36926	0.28653	0.644221	9189	0	0.10838		Adhesion Molecules
Capn1	4	0.6395	0.69401	1	13936	1	-0.1007	0.64914	0.48877	0.763366	14080	1	-0.1007		Adhesion Molecules
Madcam1	4	0.64598	0.69723	1	14055	1	0.058571	0.57763	0.42994	0.738099	12666	1	0.058571	YES	Adhesion Molecules
Wnk1	2	0.65178	0.71455	1	14174	0	-0.14201	0.7866	0.71426	0.886703	16847	0	-0.14201		Adhesion Molecules
Fbln1	3	0.6547	0.69888	1	14232	1	-0.32135	0.41904	0.30113	0.65956	9920	1	-0.32135		Adhesion Molecules
Cd177	4	0.65707	0.70819	1	14285	1	0.051796	0.25295	0.21698	0.6005	7279	2	0.051796		Adhesion Molecules
Ext1	2	0.65954	0.72686	1	14336	0	0.27933	0.2303	0.15469	0.570886	6844	1	0.27933		Adhesion Molecules
Spn	1	0.67456	0.75942	1	14630	0	0.17109	0.32544	0.24058	0.613769	8519	0	0.17109		Adhesion Molecules
Adam9	4	0.68039	0.72709	1	14743	1	0.042995	0.055612	0.035785	0.314442	2442	1	0.042995	YES	Adhesion Molecules
Frmd5	3	0.68166	0.73451	1	14768	0	-0.28355	0.77646	0.67346	0.868569	16647	0	-0.28355		Adhesion Molecules
Col4a3	4	0.68915	0.73671	1	14902	1	0.163	0.11782	0.096759	0.494133	4141	2	0.163		Adhesion Molecules
Egfl6	4	0.70159	0.74618	1	15164	1	0.42445	0.0051809	0.0024724	0.158079	335	2	0.42445		Adhesion Molecules
L1cam	3	0.70268	0.75209	1	15184	0	0.47735	0.0598	0.039156	0.316874	2588	2	0.47735		Adhesion Molecules
Cxadr	4	0.71829	0.76198	1	15498	1	-0.22435	0.22173	0.19662	0.59293	6637	1	-0.22435	YES	Adhesion Molecules
Igf1	3	0.71981	0.77039	1	15531	0	0.31176	0.097313	0.077702	0.458082	3612	2	0.31176	YES	Adhesion Molecules
Selp	4	0.72263	0.76512	1	15584	1	0.30355	0.078381	0.057629	0.39872	3126	2	0.30355		Adhesion Molecules
Itgb3	4	0.72596	0.76824	1	15652	1	0.02815	0.54687	0.40335	0.719516	12072	1	0.02815	YES	Adhesion Molecules
Swap70	2	0.73082	0.80759	1	15767	0	-0.030028	0.71761	0.63818	0.847933	15459	0	-0.030028		Adhesion Molecules
Itgb6	2	0.7314	0.80759	1	15780	0	0.55226	0.060999	0.048344	0.355302	2614	1	0.55226	YES	Adhesion Molecules
Gpnmb	3	0.73255	0.78629	1	15802	0	-0.19876	0.8258	0.7379	0.896722	17716	0	-0.19876	YES	Adhesion Molecules
Itga5	4	0.73367	0.77925	1	15823	1	-0.084298	0.68826	0.51546	0.775598	14901	1	-0.084298	YES	Adhesion Molecules
Itgb7	4	0.73771	0.78238	1	15911	1	0.049212	0.39196	0.29408	0.654529	9543	1	0.049212	YES	Adhesion Molecules
Nisch	4	0.74973	0.79514	1	16152	1	0.2746	0.22005	0.19087	0.589035	6598	2	0.2746	YES	Adhesion Molecules
Adam26a	2	0.76533	0.83532	1	16473	0	0.58397	0.024162	0.012515	0.274542	1235	1	0.58397		Adhesion Molecules
Fgf1	4	0.76792	0.81072	1	16542	0	-0.12644	0.54987	0.40335	0.719516	12128	1	-0.12644		Adhesion Molecules
Tspan4	4	0.76889	0.81072	1	16562	0	0.073486	0.75232	0.60826	0.83345	16169	0	0.073486		Adhesion Molecules
Itgb5	4	0.77393	0.81821	1	16668	0	0.0061745	0.072802	0.042495	0.328516	2972	1	0.0061745	YES	Adhesion Molecules
Fut9	4	0.78235	0.82958	1	16856	0	0.031818	0.45328	0.33553	0.683932	10491	1	0.031818		Adhesion Molecules
Lgals12	4	0.79131	0.83772	1	17058	0	0.1705	0.12419	0.10238	0.510158	4312	2	0.1705		Adhesion Molecules
Esm1	4	0.79841	0.84033	1	17197	0	-0.024355	0.74572	0.58719	0.814651	16010	0	-0.024355		Adhesion Molecules
Plpp3	4	0.79913	0.84292	1	17210	0	-0.086829	0.9252	0.87212	0.951565	19936	0	-0.086829		Adhesion Molecules
Ptk2	3	0.80143	0.8579	1	17251	0	-0.17382	0.55603	0.40027	0.719516	12246	1	-0.17382	YES	Adhesion Molecules
Cd9	3	0.80179	0.8579	1	17260	0	-0.14099	0.31156	0.21795	0.6005	8327	1	-0.14099	YES	Adhesion Molecules
Syk	4	0.80708	0.8519	1	17386	0	0.040382	0.033817	0.023454	0.281333	1610	1	0.040382		Adhesion Molecules
Itga3	3	0.80736	0.86734	1	17395	0	-0.10661	0.52273	0.37078	0.703786	11651	1	-0.10661	YES	Adhesion Molecules
Vwf	3	0.81895	0.8783	1	17648	0	0.26016	0.13041	0.11943	0.541364	4480	2	0.26016		Adhesion Molecules
Ada	2	0.82196	0.88451	1	17724	0	0.50388	0.1243	0.093895	0.493179	4314	1	0.50388	YES	Adhesion Molecules
Itgb2	4	0.83382	0.87756	1	17978	0	0.064445	0.6046	0.44456	0.738441	13188	1	0.064445	YES	Adhesion Molecules
Chst4	3	0.83654	0.89218	1	18041	0	0.3114	0.14753	0.13562	0.549352	4969	2	0.3114		Adhesion Molecules
Ilk	4	0.84482	0.89007	1	18208	0	-0.13896	0.27951	0.24391	0.613769	7855	1	-0.13896	YES	Adhesion Molecules
Gsk3b	2	0.84883	0.90493	1	18293	0	0.2592	0.34761	0.23926	0.613769	8869	1	0.2592	YES	Adhesion Molecules
Lgals8	3	0.85041	0.90261	1	18319	0	0.20912	0.1614	0.1409	0.549352	5344	1	0.20912		Adhesion Molecules
Adam24	4	0.85599	0.8988	1	18434	0	0.32955	0.22986	0.20426	0.598186	6835	2	0.32955		Adhesion Molecules
Fut4	3	0.86108	0.91698	1	18532	0	0.083034	0.47268	0.33875	0.683981	10810	1	0.083034		Adhesion Molecules
Sele	3	0.8653	0.91923	1	18644	0	-0.028407	0.67393	0.53852	0.791049	14619	0	-0.028407		Adhesion Molecules
Emilin1	4	0.86818	0.91043	1	18700	0	-0.075523	0.67402	0.50358	0.766903	14621	1	-0.075523	YES	Adhesion Molecules
Itgbl1	4	0.87155	0.91218	1	18778	0	0.14725	0.65263	0.49472	0.763366	14159	1	0.14725		Adhesion Molecules
Icam1	4	0.8724	0.91219	1	18801	0	0.087275	0.30479	0.24688	0.613769	8228	1	0.087275	YES	Adhesion Molecules
Itgb4	4	0.87433	0.9139	1	18844	0	0.072418	0.32009	0.25573	0.62189	8444	1	0.072418	YES	Adhesion Molecules
Ccl5	3	0.87595	0.92274	1	18886	0	0.047521	0.3583	0.25296	0.619616	9022	1	0.047521		Adhesion Molecules
Fermt1	4	0.87719	0.91558	1	18923	0	-0.050854	0.18684	0.16767	0.572161	5895	1	-0.050854	YES	Adhesion Molecules
Nf2	4	0.87732	0.91558	1	18925	0	0.12133	0.48816	0.36512	0.701756	11086	1	0.12133	YES	Adhesion Molecules
Il1b	3	0.89397	0.93608	1	19301	0	-0.0023153	0.56227	0.40295	0.719516	12379	1	-0.0023153		Adhesion Molecules
Actn1	3	0.91977	0.95817	1	19835	0	0.099464	0.32178	0.22601	0.604374	8464	1	0.099464		Adhesion Molecules
Jam3	3	0.9352	0.96579	1	20155	0	0.20075	0.32974	0.23403	0.611303	8582	1	0.20075	YES	Adhesion Molecules
Piezo1	3	0.93744	0.967	1	20218	0	0.26967	0.14008	0.12753	0.544886	4753	2	0.26967		Adhesion Molecules
Skap1	4	0.94509	0.97319	1	20364	0	0.32809	0.028805	0.020503	0.280716	1412	3	0.32809	YES	Adhesion Molecules
Adam8	4	0.94634	0.97354	1	20388	0	0.45981	0.035222	0.023929	0.281333	1664	2	0.45981	YES	Adhesion Molecules
Lcp1	3	0.96419	0.98514	1	20750	0	0.31281	0.14425	0.13116	0.545739	4875	2	0.31281	YES	Adhesion Molecules
Itgb1bp2	3	0.96902	0.98798	1	20873	0	0.27339	0.10459	0.092469	0.493089	3807	1	0.27339		Adhesion Molecules
Npnt	3	0.97724	0.99263	1	21071	0	0.50699	0.032087	0.017816	0.274542	1540	2	0.50699		Adhesion Molecules
Utrn	4	0.99063	0.99744	1	21395	0	0.68814	0.02141	0.016733	0.274542	1122	3	0.68814	YES	Adhesion Molecules
Cd40lg	4	0.99569	0.99918	1	21508	0	0.65943	0.0043115	0.0021186	0.148178	291	4	0.65943	YES	Adhesion Molecules
Icam2	3	0.99596	0.99898	1	21511	0	0.5263	0.0040352	0.0020449	0.14708	276	3	0.5263	YES	Adhesion Molecules
Cx3cr1	4	0.29591	0.48249	1	8328	1	0.15727	0.33364	0.26459	0.630109	8665	1	0.15727	YES	Adhesion Molecules;Chemokine Receptors
S1pr2	4	0.23044	0.40039	1	7072	2	-0.22546	0.69087	0.52133	0.779004	14953	1	-0.22546		Adhesion Molecules;GPCRs
Casr	3	0.35258	0.46147	1	9487	1	0.57825	0.020192	0.014195	0.274542	1071	2	0.57825	YES	Adhesion Molecules;GPCRs
S1pr3	3	0.393	0.49339	1	10042	1	0.14056	0.47889	0.34674	0.68944	10909	1	0.14056		Adhesion Molecules;GPCRs
Ptafr	3	0.73726	0.79048	1	15906	0	0.27416	0.38497	0.27422	0.639376	9425	1	0.27416	YES	Adhesion Molecules;GPCRs
Cbfb	4	3.008e-06	6.6443e-06	0.014356	5	3	-1.1672	0.84947	0.75196	0.903233	18266	0	-1.1672	YES
Mgat4a	3	6.3122e-05	0.00014091	0.253713	7	2	-0.6181	0.48278	0.34943	0.68944	10973	1	-0.6181	YES
LOC691030	4	6.5712e-05	0.00024447	0.330136	9	4	-0.60989	0.99993	0.99989	1	21603	0	-0.60989
LOC102547047	4	8.0495e-05	0.00030724	0.369362	10	4	-1.0085	0.99992	0.99986	1	21602	0	-1.0085
Rai1	4	0.00013284	0.00052582	0.495204	11	2	-0.61404	0.90231	0.83222	0.935281	19433	0	-0.61404
RGD1561648	2	0.00014166	0.00015282	0.253998	12	2	-1.6035	0.99986	0.99985	1	21601	0	-1.6035	YES
Hrasls5	2	0.00014267	0.0001826	0.263036	13	2	-1.4503	0.99986	0.99982	1	21600	0	-1.4503
LOC100363225	4	0.00014431	0.00063053	0.495204	14	4	-0.82618	0.99986	0.99972	1	21599	0	-0.82618
Nt5e	4	0.00014691	0.0006555	0.495204	15	4	-0.8189	0.99985	0.99969	1	21598	0	-0.8189	YES
Amot	3	0.00015854	0.00038743	0.413248	16	2	-1.6383	0.87668	0.81166	0.926601	18865	0	-1.6383	YES
Flrt3	3	0.00015976	0.00040164	0.413248	17	3	-1.1836	0.9995	0.99922	1	21587	0	-1.1836	YES
Mtx3	2	0.00016312	0.0001826	0.263036	18	2	-1.284	0.99984	0.99982	1	21597	0	-1.284	YES
Adrm1	4	0.00016883	0.00065596	0.495204	19	4	-0.87662	0.99303	0.98897	0.998322	21426	0	-0.87662	YES
Metrnl	3	0.00016953	0.00040164	0.413248	20	3	-0.9638	0.99983	0.99972	1	21596	0	-0.9638	YES
Spink2	4	0.00019637	0.00073019	0.495204	21	1	-0.010529	0.34048	0.27048	0.635999	8774	1	-0.010529
Nfkb2	4	0.00025247	0.00095518	0.625413	22	3	-0.43625	0.74632	0.58719	0.814651	16021	0	-0.43625
LOC689679	1	0.00028756	2.2912e-07	0.000619	24	1	-2.5778	0.99971	1	1	21595	0	-2.5778
Cic	4	0.00030857	0.0012072	0.686425	25	3	-0.44003	0.97802	0.96181	0.989233	21080	0	-0.44003	YES
Slc10a7	3	0.0003191	0.00068024	0.495204	26	3	-0.82165	0.99968	0.99956	1	21594	0	-0.82165	YES
Trip4	3	0.00033455	0.00070636	0.495204	27	3	-1.0958	0.99788	0.99686	0.999752	21544	0	-1.0958	YES
Nipal1	4	0.00035334	0.0013969	0.692121	28	3	-0.67646	0.81704	0.69817	0.878694	17520	0	-0.67646	YES
Dynlt3	3	0.00035558	0.0007334	0.495204	29	3	-0.71145	0.99964	0.99951	1	21593	0	-0.71145	YES
Tex101	4	0.00038571	0.0015051	0.692121	30	4	-0.917	0.99961	0.99932	1	21592	0	-0.917
Mpped2	4	0.00039239	0.0015055	0.692121	31	4	-0.52771	0.99961	0.99932	1	21591	0	-0.52771	YES
Crtc3	4	0.00042076	0.0017177	0.742475	32	1	-0.066861	0.05819	0.037735	0.316874	2532	1	-0.066861
Derl3	4	0.00042375	0.0017181	0.742475	33	4	-0.94805	0.99482	0.99216	0.998788	21473	0	-0.94805	YES
Slc7a13	3	0.00042444	0.0010803	0.686425	34	3	-0.86744	0.99958	0.99941	1	21590	0	-0.86744	YES
LOC102555039	2	0.0004278	0.00063075	0.495204	35	2	-1.4571	0.99957	0.99937	1	21589	0	-1.4571	YES
RGD1564074	3	0.0004541	0.0011449	0.686425	36	3	-0.9862	0.99955	0.99934	1	21588	0	-0.9862
Mcemp1	3	0.00048202	0.0012068	0.686425	37	2	-1.5321	0.92498	0.88304	0.956768	19934	0	-1.5321	YES
Isy1	3	0.00048387	0.0012068	0.686425	38	1	-0.26656	0.51682	0.36544	0.701756	11542	1	-0.26656
Psmc5	3	0.00049822	0.0012663	0.692121	39	3	-0.96827	0.9995	0.99922	1	21586	0	-0.96827
Tmem175	4	0.00051021	0.0020577	0.816995	40	3	-1.1779	0.40882	0.31172	0.662543	9795	1	-1.1779
Ngly1	2	0.00051608	0.00063121	0.495204	41	2	-1.5007	0.99948	0.99937	1	21585	0	-1.5007	YES
Olr1627	2	0.00055041	0.00070865	0.495204	43	2	-1.2671	0.99945	0.99929	1	21584	0	-1.2671	YES
Gria4	4	0.00056142	0.0023019	0.816995	44	4	-0.78581	0.99944	0.999	1	21583	0	-0.78581	YES
Kansl1	3	0.00056846	0.0013786	0.692121	45	3	-1.1956	0.99943	0.9991	1	21582	0	-1.1956	YES
Thumpd1	3	0.00057922	0.001379	0.692121	46	3	-0.87988	0.99942	0.9991	1	21581	0	-0.87988	YES
Stim1	4	0.00058902	0.0023019	0.816995	47	3	-0.66701	0.95487	0.91794	0.97139	20568	0	-0.66701	YES
Gng3	3	0.00060956	0.0014597	0.692121	48	3	-1.3667	0.99939	0.99902	1	21580	0	-1.3667	YES
Enthd1	4	0.00061301	0.0025691	0.816995	49	3	-0.78661	0.91781	0.86526	0.950208	19786	0	-0.78661	YES
Stmn1	4	0.00061786	0.0025691	0.816995	50	4	-0.76513	0.99813	0.99741	0.999819	21547	0	-0.76513	YES
LOC103693664	4	0.00061975	0.0025691	0.816995	51	3	-0.72397	0.70984	0.55064	0.79915	15323	0	-0.72397
G6pc3	3	0.00065213	0.0014922	0.692121	52	1	0.53077	0.031861	0.017816	0.274542	1532	2	0.53077
Mogat1	4	0.00070119	0.0026612	0.816995	53	1	0.29114	0.1307	0.11375	0.53084	4488	2	0.29114
Sh3pxd2b	4	0.00070479	0.0026612	0.816995	54	4	-0.51399	0.9993	0.9988	1	21579	0	-0.51399
Cetn4	4	0.00071055	0.0027249	0.816995	55	2	-0.97406	0.81891	0.70034	0.879061	17559	0	-0.97406	YES
Bcor	3	0.00071158	0.001698	0.742475	56	3	-0.82232	0.99929	0.99898	1	21578	0	-0.82232
Iffo2	4	0.00075726	0.0028885	0.816995	57	1	0.11571	0.26113	0.22136	0.6005	7467	2	0.11571
Ctc1	4	0.000777	0.0028889	0.816995	58	3	-0.80411	0.15955	0.14085	0.549352	5289	1	-0.80411
Sox15	3	0.0007808	0.0019427	0.807216	59	3	-0.77981	0.99922	0.99885	1	21577	0	-0.77981
Spg20	4	0.00081334	0.0030149	0.816995	60	3	-0.41694	0.98629	0.97815	0.995335	21248	0	-0.41694
Prss33	4	0.00087601	0.0035973	0.816995	61	4	-0.57973	0.99912	0.99848	1	21575	0	-0.57973
LOC102551683	3	0.0009045	0.0022066	0.816995	62	2	-0.41337	0.5627	0.40564	0.72241	12387	1	-0.41337
Calml5	2	0.00091157	0.0013919	0.692121	63	1	-1.325	0.89832	0.8693	0.951015	19341	0	-1.325
Ppcdc	3	0.00091811	0.0022066	0.816995	64	2	-1.008	0.76548	0.66012	0.863131	16428	0	-1.008	YES
Mttp	4	0.00092174	0.0037316	0.816995	65	4	-0.91438	0.99908	0.99841	1	21574	0	-0.91438	YES
Dennd1c	4	0.00092549	0.0037893	0.816995	66	2	-0.19918	0.84957	0.75196	0.903233	18267	0	-0.19918
Fcar	4	0.00092952	0.0037893	0.816995	67	3	-1.0747	0.27753	0.24255	0.613769	7817	1	-1.0747	YES
Olr4	4	0.00094546	0.0038242	0.816995	68	3	-0.81716	0.90895	0.84434	0.940496	19586	0	-0.81716
Calml4	4	0.00094962	0.0038246	0.816995	69	2	-0.67807	0.41979	0.31172	0.662543	9930	1	-0.67807	YES
LOC100911464	4	0.00098156	0.0039612	0.816995	70	1	0.068111	0.25406	0.21698	0.6005	7302	2	0.068111
Ccdc30	3	0.00098926	0.0027702	0.816995	72	3	-1.0139	0.99765	0.9967	0.999752	21538	0	-1.0139	YES
Zic1	4	0.0010036	0.0040964	0.816995	73	4	-0.54704	0.999	0.99815	0.999969	21573	0	-0.54704	YES
Alk	4	0.0010174	0.0040968	0.816995	74	3	-0.88968	0.89016	0.80896	0.925821	19163	0	-0.88968	YES
Akr1c14	1	0.001031	2.2912e-07	0.000619	75	1	-1.5376	0.99897	1	1	21572	0	-1.5376
Fmo3	4	0.0010376	0.0041348	0.816995	76	3	-0.5555	0.64137	0.48581	0.762743	13936	1	-0.5555	YES
Olr1391	4	0.0010937	0.00427	0.816995	78	2	-0.47188	0.83884	0.73481	0.894434	18031	0	-0.47188
Astl	4	0.0011023	0.00427	0.816995	79	3	-0.84789	0.60786	0.44758	0.741807	13262	1	-0.84789
LOC103694069	3	0.0011214	0.0032363	0.816995	80	3	-0.90842	0.99888	0.99826	0.999969	21570	0	-0.90842
Crem	3	0.0011292	0.0032363	0.816995	81	3	-0.95621	0.99887	0.99826	0.999969	21569	0	-0.95621	YES
LOC498063	4	0.0011392	0.0042705	0.816995	82	3	-0.71733	0.4869	0.36512	0.701756	11065	1	-0.71733
Ccdc85c	4	0.0011404	0.0042705	0.816995	83	4	-0.82803	0.99886	0.99797	0.999958	21568	0	-0.82803
Rogdi	4	0.0011461	0.0042705	0.816995	84	3	-0.84982	0.75616	0.61597	0.838774	16246	0	-0.84982	YES
Olr322	4	0.0011519	0.0042705	0.816995	85	4	-0.80254	0.99885	0.99797	0.999958	21567	0	-0.80254
Rnf144a	4	0.0011636	0.0043342	0.816995	86	4	-0.6118	0.99884	0.99797	0.999958	21566	0	-0.6118	YES
Ooep	3	0.0012071	0.0035781	0.816995	88	3	-0.69541	0.99879	0.99808	0.999969	21565	0	-0.69541	YES
Ankrd2	4	0.0012088	0.0044112	0.816995	89	3	-0.73964	0.6972	0.53013	0.784014	15078	1	-0.73964
Arhgef4	4	0.0012273	0.0044116	0.816995	90	3	-0.82007	0.99119	0.98647	0.997707	21388	0	-0.82007
Mmp16	3	0.0012374	0.0035786	0.816995	91	3	-1.0267	0.99876	0.99808	0.999969	21564	0	-1.0267	YES
Cdc42ep1	4	0.001242	0.0044936	0.816995	92	3	-0.70887	0.27012	0.2323	0.611303	7653	1	-0.70887
Ccl2	4	0.0012619	0.0044941	0.816995	93	2	-0.43043	0.79245	0.66697	0.865596	16971	0	-0.43043
Rida	2	0.001277	0.0018258	0.773539	94	2	-1.0422	0.99872	0.99817	0.999969	21563	0	-1.0422	YES
Dstyk	4	0.0012826	0.0044941	0.816995	95	3	-0.70986	0.93606	0.89016	0.960921	20171	0	-0.70986	YES
Smarcd3	3	0.0012828	0.0036445	0.816995	96	3	-0.75179	0.9968	0.99522	0.99953	21517	0	-0.75179	YES
RGD1310352	4	0.0012902	0.0045752	0.816995	97	3	-0.9875	0.84733	0.75196	0.903233	18214	0	-0.9875	YES
Arl1	3	0.0013627	0.004029	0.816995	98	3	-0.72716	0.99864	0.99761	0.999819	21562	0	-0.72716
Plxnb2	4	0.001374	0.0051274	0.837471	99	1	0.13972	0.43438	0.31771	0.66448	10178	1	0.13972
Bhlha9	4	0.0013855	0.0051278	0.837471	100	2	-0.68398	0.82459	0.71901	0.887757	17690	0	-0.68398	YES
Tbk1	4	0.0014113	0.0051979	0.837471	101	3	-0.81737	0.69143	0.52133	0.779004	14966	1	-0.81737
Plekhg3	4	0.0014292	0.0051984	0.837471	102	3	-0.81156	0.96488	0.93564	0.9791	20787	0	-0.81156
Mapk8ip1	4	0.00143	0.0051984	0.837471	103	2	-0.249	0.462	0.34149	0.687405	10633	1	-0.249
Stk36	3	0.001431	0.004029	0.816995	104	3	-0.86488	0.99857	0.99761	0.999819	21561	0	-0.86488
Csf3r	4	0.0014423	0.0052713	0.837471	105	3	-1.0245	0.96147	0.93011	0.977109	20710	0	-1.0245	YES
Dolpp1	4	0.0014431	0.0052713	0.837471	106	3	-0.71389	0.44683	0.33249	0.683932	10389	1	-0.71389	YES
Olr129	3	0.0014482	0.0040295	0.816995	107	3	-0.99488	0.99855	0.99761	0.999819	21560	0	-0.99488
Ostc	3	0.0014511	0.0040295	0.816995	108	1	-0.22458	0.86207	0.78739	0.921243	18546	0	-0.22458
Cdkl2	4	0.0014606	0.0056498	0.846265	109	4	-0.61912	0.99854	0.99776	0.999885	21559	0	-0.61912	YES
LOC100909688	1	0.0014659	2.2912e-07	0.000619	110	1	-1.546	0.99853	1	1	21558	0	-1.546
Evx1_DUP	4	0.0014787	0.0056502	0.846265	111	3	-0.76703	0.38843	0.28823	0.646629	9482	1	-0.76703
Dusp23	4	0.0014861	0.0057533	0.846265	112	2	-0.26349	0.85424	0.75931	0.908125	18365	0	-0.26349
Fam65b	3	0.0014932	0.0040295	0.816995	113	1	0.49484	0.090788	0.071233	0.438253	3461	2	0.49484
Carmil2	4	0.0015031	0.0057533	0.846265	114	3	-0.80962	0.99127	0.98647	0.997707	21391	0	-0.80962	YES
Pih1d2	3	0.0015352	0.0040295	0.816995	115	2	-0.30751	0.050121	0.025114	0.281333	2198	1	-0.30751
Fam131b	4	0.0015421	0.0057538	0.846265	116	1	0.33968	0.01487	0.014091	0.274542	830	2	0.33968
Olr217	3	0.0015507	0.0042842	0.816995	117	3	-1.0094	0.99845	0.99755	0.999819	21557	0	-1.0094	YES
Smyd1	3	0.0015524	0.0042842	0.816995	118	3	-0.70494	0.99845	0.99755	0.999819	21556	0	-0.70494
LOC102547060	3	0.0015605	0.0042842	0.816995	119	2	-0.95621	0.59384	0.43511	0.738386	12965	1	-0.95621	YES
Slc28a2	4	0.0015696	0.0057538	0.846265	120	4	-0.57926	0.99843	0.99764	0.999819	21555	0	-0.57926	YES
Aldh1a7	4	0.0015706	0.0057538	0.846265	121	3	-0.67161	0.68739	0.51546	0.775598	14890	1	-0.67161	YES
Lmo3	3	0.0016613	0.0046756	0.820792	122	1	-0.084042	0.69438	0.56175	0.800554	15018	0	-0.084042
RGD1563217	4	0.0016718	0.0058967	0.855107	123	2	-0.66469	0.77196	0.63114	0.844294	16550	0	-0.66469	YES
Klf2	4	0.0016843	0.0058967	0.855107	124	3	-0.79426	0.23471	0.20993	0.598186	6925	1	-0.79426	YES
Ccdc117	3	0.0016882	0.004748	0.820792	125	3	-0.60531	0.99831	0.99727	0.999819	21554	0	-0.60531	YES
Edem1	4	0.0017085	0.0060979	0.863756	126	4	-0.59122	0.99829	0.99747	0.999819	21553	0	-0.59122
RGD1560652	4	0.0017102	0.0060984	0.863756	127	1	0.14413	0.6704	0.50358	0.766903	14537	1	0.14413
Cyp7b1	3	0.0017454	0.0047484	0.820792	128	1	-0.062682	0.45181	0.31725	0.66448	10469	1	-0.062682
LOC102548111	4	0.0017646	0.0064837	0.863756	129	3	-0.75799	0.99095	0.98607	0.997696	21379	0	-0.75799
Sytl5	4	0.0017706	0.0064837	0.863756	131	4	-0.8093	0.99823	0.99741	0.999819	21552	0	-0.8093	YES
Ryr3	2	0.0017881	0.0024531	0.816995	132	2	-0.96573	0.99821	0.99755	0.999819	21551	0	-0.96573	YES
Smap2	2	0.0017952	0.0024531	0.816995	133	2	-0.91699	0.9982	0.99755	0.999819	21550	0	-0.91699	YES
Oaz1	4	0.0018235	0.0065813	0.863756	134	4	-0.6243	0.99818	0.99741	0.999819	21549	0	-0.6243
Olr262	3	0.0018295	0.0050339	0.837471	135	1	0.44634	0.10109	0.089515	0.492028	3712	2	0.44634
LOC499229	3	0.0018488	0.0050339	0.837471	136	3	-0.68377	0.99815	0.99718	0.999819	21548	0	-0.68377
Zfp2	3	0.0018715	0.0051127	0.837471	137	1	0.078655	0.68625	0.55493	0.799362	14875	0	0.078655
Slc10a3	4	0.0018783	0.0073498	0.894647	138	2	-0.20865	0.78156	0.6482	0.852665	16764	0	-0.20865
Stat2	4	0.0018842	0.0073498	0.894647	139	3	-0.85312	0.88432	0.80439	0.92518	19036	0	-0.85312
Kif22	4	0.0019515	0.0076087	0.894647	140	3	-0.56334	0.5321	0.3947	0.719316	11805	1	-0.56334
Wdr78	3	0.0019555	0.0053776	0.846265	141	2	-0.285	0.38949	0.28235	0.641637	9505	1	-0.285
St8sia3	4	0.0019992	0.0076609	0.894647	142	2	-0.77918	0.22224	0.19662	0.59293	6654	1	-0.77918
Tmem52	4	0.0020171	0.0076614	0.894647	143	3	-0.71828	0.98875	0.98176	0.996265	21331	0	-0.71828	YES
Il22	4	0.0020383	0.0077654	0.894647	144	2	-0.57131	0.50051	0.37103	0.703786	11276	1	-0.57131
Osgin1	3	0.0020396	0.0054555	0.846265	145	2	-0.46425	0.96187	0.9458	0.984676	20717	0	-0.46425
Tatdn3	4	0.0020413	0.0077654	0.894647	146	3	-0.62057	0.98622	0.97815	0.995335	21245	0	-0.62057	YES
Homer3	4	0.0020504	0.0078314	0.894647	147	3	-0.70961	0.72308	0.55923	0.800554	15565	0	-0.70961
Rnf24	3	0.0020816	0.0057574	0.846265	148	1	-0.18295	0.72746	0.60984	0.835243	15662	0	-0.18295
Atg2a	3	0.0020947	0.0057574	0.846265	149	3	-0.7145	0.99791	0.99686	0.999752	21546	0	-0.7145
Fancd2os	4	0.0021025	0.0079295	0.894647	150	2	-0.47596	0.96161	0.93011	0.977109	20713	0	-0.47596
Atp5b	2	0.0021085	0.0031277	0.816995	151	2	-0.89741	0.99789	0.99687	0.999752	21545	0	-0.89741
Syt3	4	0.002127	0.0080935	0.894647	152	3	-0.59018	0.06573	0.039019	0.316874	2770	1	-0.59018	YES
Hcfc1r1	4	0.0021283	0.008094	0.894647	153	3	-0.68714	0.97537	0.95848	0.988393	21018	0	-0.68714
Scel	2	0.0021331	0.0031281	0.816995	154	2	-0.83145	0.99787	0.99687	0.999752	21543	0	-0.83145	YES
Egln3	4	0.0021393	0.0083973	0.894647	155	2	-0.73429	0.88083	0.80123	0.924253	18960	0	-0.73429
Fkbp15	4	0.0021414	0.0084573	0.894647	156	4	-0.45895	0.99786	0.9971	0.999819	21542	0	-0.45895
Socs3	4	0.0021549	0.0084578	0.894647	157	2	-0.45026	0.47982	0.35628	0.694582	10925	1	-0.45026
Mir30c2	2	0.002163	0.0031281	0.816995	158	2	-1.7546	0.99784	0.99687	0.999752	21541	0	-1.7546	YES
Dusp6	4	0.0021923	0.0085879	0.894647	159	3	-0.70946	0.96105	0.92793	0.975372	20698	0	-0.70946
Mir365b	4	0.0022017	0.0085884	0.894647	160	2	-0.80848	0.57716	0.42994	0.738099	12655	1	-0.80848
Shisa7	4	0.0022075	0.008659	0.894647	161	4	-0.3962	0.99779	0.99688	0.999752	21540	0	-0.3962
Camsap2	3	0.0022077	0.0060447	0.863756	162	2	-0.44189	0.45395	0.31725	0.66448	10500	1	-0.44189
Mllt6	4	0.0022839	0.0090494	0.894647	163	4	-0.68609	0.99772	0.99668	0.999752	21539	0	-0.68609	YES
Ikzf1	4	0.0023087	0.0092372	0.894647	164	3	-0.7137	0.94788	0.90435	0.966547	20414	0	-0.7137	YES
Olr795	3	0.0023337	0.0061213	0.863756	165	1	0.96783	0.0037281	0.0020073	0.14708	252	2	0.96783
Umodl1	3	0.0023597	0.0063444	0.863756	166	3	-0.93218	0.99505	0.99297	0.998888	21481	0	-0.93218	YES
Gzmb	3	0.0023639	0.0064292	0.863756	167	3	-0.83947	0.99764	0.99661	0.999752	21537	0	-0.83947	YES
Ap2a2	4	0.0023825	0.009591	0.894647	168	1	-0.04635	0.34531	0.27048	0.635999	8842	1	-0.04635	YES
Slc38a4	4	0.0023974	0.009591	0.894647	169	4	-0.59524	0.9976	0.99652	0.999752	21536	0	-0.59524	YES
Glra4	3	0.0024074	0.006728	0.865364	170	3	-0.75514	0.99759	0.99652	0.999752	21535	0	-0.75514	YES
Tmem176a	3	0.0024302	0.0067284	0.865364	171	3	-0.5499	0.99757	0.99652	0.999752	21534	0	-0.5499
Arhgef33	3	0.0024367	0.0067284	0.865364	172	3	-0.92674	0.98165	0.97442	0.99397	21163	0	-0.92674	YES
Kctd11	4	0.0024467	0.009591	0.894647	173	3	-0.54968	0.57315	0.42698	0.735473	12575	1	-0.54968
Rgs6	3	0.0024598	0.006805	0.870028	174	2	-0.60304	0.86893	0.79428	0.921866	18688	0	-0.60304	YES
Dedd2	3	0.0024769	0.0069837	0.882491	175	3	-0.76172	0.99752	0.99625	0.999752	21532	0	-0.76172
Commd7	4	0.0025257	0.0095915	0.894647	176	4	-0.61252	0.99747	0.99652	0.999752	21531	0	-0.61252
Wnt5a	4	0.002539	0.0095915	0.894647	177	4	-0.74376	0.99746	0.99652	0.999752	21530	0	-0.74376	YES
RGD1562636	4	0.0025505	0.0096652	0.894647	178	2	-0.3195	0.15095	0.13059	0.545553	5056	1	-0.3195
Rnf170	3	0.0025705	0.0069841	0.882491	179	3	-1.1614	0.99743	0.99625	0.999752	21529	0	-1.1614	YES
Dok7	4	0.0025824	0.0097363	0.894647	180	4	-0.62501	0.99742	0.99637	0.999752	21528	0	-0.62501
Mdfic	4	0.0026023	0.0097363	0.894647	181	3	-0.70675	0.93877	0.89218	0.960921	20221	0	-0.70675	YES
Gstm5	4	0.0026271	0.0097367	0.894647	182	4	-0.6658	0.99737	0.99637	0.999752	21527	0	-0.6658
Fam159a	4	0.0026319	0.0097367	0.894647	183	2	-0.52026	0.67915	0.50656	0.766903	14725	1	-0.52026
LOC499544	4	0.0026533	0.0097367	0.894647	184	3	-0.88374	0.92563	0.87212	0.951565	19948	0	-0.88374
Prkaca	4	0.0026625	0.0098123	0.894647	185	2	-0.46935	0.90591	0.84174	0.939601	19518	0	-0.46935
Nhlh2	4	0.0026941	0.0098128	0.894647	186	4	-0.56689	0.99731	0.99629	0.999752	21526	0	-0.56689
Fst	4	0.0026961	0.0099182	0.894647	187	4	-0.55523	0.9973	0.99629	0.999752	21525	0	-0.55523	YES
Ppp1r12a	3	0.002727	0.0075972	0.894647	188	3	-0.96857	0.99486	0.99249	0.998825	21474	0	-0.96857
Dlgap3	4	0.0027531	0.0099186	0.894647	189	3	-0.7733	0.98859	0.98176	0.996265	21323	0	-0.7733	YES
Ppm1g	3	0.0027569	0.0075977	0.894647	190	2	-1.1544	0.93344	0.90257	0.965312	20119	0	-1.1544	YES
Sco1	2	0.0027895	0.004353	0.816995	191	1	-0.92508	0.83493	0.78714	0.921243	17937	0	-0.92508	YES
Acap1	2	0.0028197	0.0043534	0.816995	192	2	-1.0651	0.99718	0.99565	0.999625	21524	0	-1.0651	YES
Prph2	3	0.0028379	0.0081297	0.894647	193	2	-0.39373	0.85097	0.78175	0.919514	18291	0	-0.39373
Atp8a1	2	0.0028496	0.0043534	0.816995	194	2	-1.0388	0.99715	0.99565	0.999625	21523	0	-1.0388	YES
Tmc4	4	0.0028865	0.010334	0.894647	195	1	0.20027	0.091387	0.069391	0.43497	3474	2	0.20027
Gys2	3	0.0028986	0.0082246	0.894647	196	3	-0.94916	0.97488	0.96485	0.990339	21008	0	-0.94916
Rhebl1	4	0.0029273	0.010694	0.894647	197	3	-0.71105	0.38871	0.28823	0.646629	9489	1	-0.71105
Stmnd1	4	0.0029381	0.010811	0.894647	198	3	-0.65529	0.65021	0.48877	0.763366	14105	1	-0.65529
Mpc1	2	0.0029462	0.0045404	0.816995	199	2	-0.90777	0.99705	0.99546	0.99953	21522	0	-0.90777	YES
Ldhal6b	4	0.0029481	0.010811	0.894647	200	4	-0.62309	0.99705	0.9957	0.999634	21521	0	-0.62309
Ahnak	4	0.002982	0.010941	0.894647	201	3	-0.56115	0.78034	0.6482	0.852665	16738	0	-0.56115
LOC689600	2	0.0029856	0.0045404	0.816995	202	2	-1.1811	0.95665	0.94877	0.985825	20597	0	-1.1811
Aagab	4	0.0029889	0.010941	0.894647	203	3	-0.68567	0.93009	0.87658	0.952677	20045	0	-0.68567
C2	4	0.0030181	0.010942	0.894647	204	2	-0.6881	0.30176	0.24688	0.613769	8184	1	-0.6881
Akr1b8	3	0.0030479	0.0086223	0.894647	205	1	0.00059139	0.62681	0.46936	0.754908	13619	0	0.00059139	YES
Slc43a3	4	0.0030545	0.011372	0.894647	206	2	-0.034898	0.097989	0.075761	0.451826	3633	2	-0.034898
Olfr873	3	0.0030595	0.0086223	0.894647	207	2	-1.2903	0.64206	0.48482	0.762743	13949	0	-1.2903	YES
Olr1868	4	0.0030955	0.011445	0.894647	208	2	-0.42206	0.008808	0.004813	0.215122	514	1	-0.42206
Il5	4	0.0031021	0.011539	0.894647	209	4	-0.92461	0.99552	0.9932	0.998888	21492	0	-0.92461
Dirc2	3	0.0031313	0.0088817	0.894647	210	3	-0.48281	0.99687	0.99533	0.99953	21520	0	-0.48281
Tram1	2	0.0031365	0.0045408	0.816995	211	2	-0.91018	0.99686	0.99546	0.99953	21519	0	-0.91018	YES
Vrk2	4	0.0031523	0.011621	0.894647	213	3	-0.70808	0.15546	0.13779	0.549352	5176	1	-0.70808
Mir212	2	0.0031537	0.0045408	0.816995	214	1	-0.8901	0.50322	0.37663	0.710866	11328	0	-0.8901
Inpp5a	4	0.0031664	0.011621	0.894647	216	2	-0.30402	0.7903	0.66697	0.865596	16929	0	-0.30402
Olr920	3	0.0031738	0.0089834	0.894647	217	2	-0.88667	0.11177	0.093925	0.493179	3976	1	-0.88667	YES
Slc25a10	4	0.0032151	0.011621	0.894647	218	4	-0.47657	0.99678	0.99543	0.99953	21516	0	-0.47657
Il10rb	4	0.0032224	0.011621	0.894647	219	2	-0.24146	0.12556	0.10333	0.512403	4344	1	-0.24146	YES
B3galt5	4	0.0032336	0.012036	0.894647	220	3	-0.68504	0.21524	0.18962	0.589035	6489	1	-0.68504	YES
Tbc1d9	3	0.0032734	0.0094751	0.894647	221	3	-1.3111	0.98271	0.97643	0.995082	21181	0	-1.3111	YES
Stk4	3	0.0032998	0.0094751	0.894647	222	1	-0.18271	0.034749	0.018634	0.274542	1645	1	-0.18271	YES
Foxm1	4	0.0033343	0.012037	0.894647	223	1	0.054497	0.23655	0.20993	0.598186	6959	2	0.054497	YES
Fbxo31	4	0.0033544	0.012115	0.894647	224	4	-0.58106	0.99531	0.99285	0.998888	21485	0	-0.58106	YES
Ly49s4	3	0.0033692	0.0095887	0.894647	225	2	-0.80924	0.75098	0.63661	0.846686	16139	0	-0.80924
Appl1	3	0.0033751	0.0095887	0.894647	226	3	-0.69765	0.99662	0.99486	0.999391	21515	0	-0.69765
Cst5	4	0.0033794	0.012208	0.894647	227	3	-1.0044	0.63038	0.46807	0.754908	13686	1	-1.0044	YES
Nup107	3	0.0033838	0.0095887	0.894647	228	3	-1.0357	0.99119	0.98869	0.998257	21387	0	-1.0357	YES
Txnrd3	4	0.0033882	0.012208	0.894647	229	4	-0.64692	0.99661	0.99514	0.99953	21514	0	-0.64692
Unc45a	4	0.0033903	0.012208	0.894647	230	2	-0.32822	0.75676	0.61597	0.838774	16260	0	-0.32822
Olr1569	3	0.0034134	0.0095892	0.894647	231	2	-1.1108	0.63754	0.4823	0.762111	13854	0	-1.1108	YES
LOC103693700	3	0.0034258	0.0096991	0.894647	232	2	-0.73404	0.32986	0.23403	0.611303	8585	1	-0.73404
LOC100360218	4	0.0034463	0.012291	0.894647	233	2	0.056902	0.069883	0.041027	0.32483	2899	2	0.056902
Lzts3	4	0.0034549	0.012384	0.894647	234	4	-0.4839	0.99655	0.99495	0.999391	21513	0	-0.4839
Fthl17e	4	0.0034653	0.012384	0.894647	235	4	-0.52106	0.99653	0.99495	0.999391	21512	0	-0.52106
Stard4	2	0.0034669	0.0047168	0.820792	236	2	-0.88872	0.99653	0.99528	0.99953	21511	0	-0.88872	YES
LOC500007	3	0.0034678	0.0098128	0.894647	237	2	-0.68467	0.96107	0.94352	0.983004	20699	0	-0.68467
Zfp212	4	0.0034729	0.012385	0.894647	238	2	-0.54605	0.56181	0.41218	0.72241	12371	1	-0.54605
Ppp1r15a	4	0.0034942	0.01281	0.894647	239	3	-1.0646	0.85269	0.75569	0.906153	18328	0	-1.0646	YES
Ksr1	4	0.0035022	0.01281	0.894647	240	2	-0.48213	0.84349	0.74061	0.896722	18135	0	-0.48213
Cd96	4	0.0035056	0.01281	0.894647	241	4	-0.64485	0.99649	0.99485	0.999391	21510	0	-0.64485	YES
Cd163	4	0.0035429	0.012987	0.894647	242	4	-0.48608	0.99646	0.99466	0.999281	21509	0	-0.48608
Nfe2l2	4	0.0035582	0.012987	0.894647	243	1	-0.10885	0.82987	0.72301	0.887757	17808	0	-0.10885	YES
Smco4	4	0.0036033	0.013131	0.894647	244	2	-0.27651	0.14961	0.13059	0.545553	5019	2	-0.27651
LOC691670	4	0.003616	0.013131	0.894647	245	4	-0.57634	0.99638	0.99466	0.999281	21508	0	-0.57634
Itfg2	4	0.0036185	0.013131	0.894647	246	4	-0.55513	0.99638	0.99466	0.999281	21507	0	-0.55513	YES
Nek10	3	0.0036357	0.0099406	0.894647	247	2	-0.59328	0.55896	0.40027	0.719516	12308	1	-0.59328	YES
Olr1405	3	0.0036589	0.0099411	0.894647	248	2	-0.85328	0.091945	0.071234	0.438253	3489	1	-0.85328
Ngfr	4	0.0036714	0.013471	0.894647	249	2	-0.75734	0.93608	0.89016	0.960921	20172	0	-0.75734
LOC100359498	2	0.0036858	0.0050747	0.837471	250	1	-1.093	0.69325	0.60248	0.827099	14995	0	-1.093
Vps9d1	4	0.0036969	0.013471	0.894647	251	4	-0.66297	0.9963	0.99456	0.999281	21506	0	-0.66297
Pou2af1	4	0.0036977	0.013471	0.894647	252	4	-0.5383	0.9963	0.99456	0.999281	21505	0	-0.5383
Clspn	4	0.0037261	0.013471	0.894647	253	3	-0.37501	0.28924	0.24391	0.613769	7990	1	-0.37501
Pcsk9	4	0.0037383	0.013471	0.894647	254	4	-0.38957	0.99626	0.99456	0.999281	21504	0	-0.38957
Ogfod1	4	0.0037726	0.013965	0.898193	256	3	-0.81186	0.97437	0.95653	0.98733	20996	0	-0.81186	YES
Il11	4	0.0037941	0.013966	0.898193	257	4	-0.78635	0.99616	0.99446	0.999281	21503	0	-0.78635	YES
Hist1h2af	4	0.0038095	0.01405	0.898193	258	3	-0.57401	0.96854	0.94331	0.983004	20863	0	-0.57401	YES
Rab6b	4	0.0038126	0.01405	0.898193	259	4	-0.70769	0.9934	0.98966	0.998444	21435	0	-0.70769
Sh3glb1	4	0.003838	0.01405	0.898193	260	2	0.085466	0.010442	0.010658	0.274542	599	2	0.085466	YES
Mga	3	0.0038389	0.010323	0.894647	261	3	-1.0465	0.98139	0.97406	0.993702	21155	0	-1.0465	YES
Vom2r36	3	0.0038876	0.010455	0.894647	262	2	-0.66261	0.95349	0.93304	0.978033	20536	0	-0.66261
Ablim1	4	0.0038939	0.014197	0.902228	263	2	-0.114	0.40976	0.31172	0.662543	9803	1	-0.114
Pdzk1	4	0.0039001	0.014197	0.902228	264	2	-0.59319	0.34253	0.27048	0.635999	8807	1	-0.59319	YES
Fam102a	3	0.0039336	0.010592	0.894647	265	3	-0.7629	0.99607	0.99408	0.999255	21502	0	-0.7629	YES
S100a4	4	0.0039499	0.014553	0.903593	266	2	-0.19843	0.50353	0.37391	0.706337	11333	1	-0.19843
Rrbp1	2	0.003966	0.0078873	0.894647	267	2	-1.0931	0.99603	0.99454	0.999281	21501	0	-1.0931	YES
Tmed2	3	0.0039715	0.010592	0.894647	268	2	-0.62475	0.88117	0.81297	0.926808	18969	0	-0.62475	YES
RGD1304745	3	0.0039752	0.010592	0.894647	269	2	-1.3094	0.4394	0.30922	0.662543	10260	1	-1.3094	YES
Slc38a2	4	0.0039792	0.014553	0.903593	271	2	-0.88532	0.4584	0.33849	0.683981	10571	1	-0.88532	YES
Olr631	2	0.0039925	0.008094	0.894647	272	2	-1.1151	0.99601	0.99433	0.999281	21499	0	-1.1151	YES
Cldn9	4	0.0040058	0.014694	0.907115	273	1	0.20847	0.076239	0.049594	0.361653	3063	2	0.20847	YES
Serpind1	4	0.004011	0.014694	0.907115	274	4	-0.83334	0.99599	0.99425	0.999281	21498	0	-0.83334	YES
Rab12	3	0.0040554	0.010592	0.894647	275	1	-0.2264	0.92997	0.89484	0.961941	20042	0	-0.2264
Zfand4	2	0.004087	0.008094	0.894647	276	2	-1.1393	0.99591	0.99433	0.999281	21497	0	-1.1393	YES
Tmem9	4	0.0040887	0.015553	0.949306	277	3	-0.81802	0.84001	0.7368	0.896247	18050	0	-0.81802	YES
Mmp19	3	0.0040974	0.010717	0.894647	278	2	-0.47108	0.81238	0.71806	0.887757	17402	0	-0.47108
Olr1105	4	0.0041736	0.015753	0.956127	279	2	-0.37946	0.4578	0.33849	0.683981	10560	1	-0.37946
Thap3	4	0.0041882	0.015753	0.956127	280	4	-0.48608	0.99581	0.99381	0.99903	21496	0	-0.48608
Alpk1	3	0.0042148	0.011231	0.894647	281	3	-0.709	0.99579	0.99369	0.998962	21495	0	-0.709
Kdm2a	3	0.0042233	0.011521	0.894647	282	2	-1.2291	0.43256	0.30922	0.662543	10150	1	-1.2291	YES
Kif9	4	0.0042247	0.016124	0.973159	283	3	-0.62293	0.95366	0.91632	0.971295	20538	0	-0.62293
Tspan18	4	0.004286	0.016525	0.994608	284	4	-0.42243	0.99571	0.99357	0.998888	21494	0	-0.42243
Tff2	4	0.004353	0.016635	0.998446	285	3	-0.64435	0.82282	0.71083	0.883506	17650	0	-0.64435
Col11a2	4	0.0043598	0.016747	1	286	3	-0.54241	0.99064	0.98471	0.997027	21375	0	-0.54241
Prnd	3	0.0044073	0.011831	0.894647	287	2	-0.67651	0.6934	0.56175	0.800554	14997	0	-0.67651	YES
Tmed11	4	0.004417	0.017064	1	288	2	-0.70034	0.90469	0.835	0.935827	19492	0	-0.70034
Stk38	4	0.0044214	0.017064	1	289	3	-0.80992	0.98068	0.96734	0.991302	21138	0	-0.80992	YES
Rps6kb1	3	0.0044331	0.011831	0.894647	290	2	-0.39011	0.48456	0.34943	0.68944	11015	1	-0.39011
Lhx9	4	0.0044533	0.017183	1	291	2	-0.30809	0.4687	0.3475	0.68944	10744	1	-0.30809
Slc6a16	4	0.0044674	0.017183	1	292	4	-0.4247	0.99553	0.9932	0.998888	21493	0	-0.4247
Olr41	3	0.0044925	0.011965	0.894647	293	2	-0.63323	0.85641	0.78458	0.921028	18423	0	-0.63323
Nkx6-3	4	0.0045499	0.017183	1	295	3	-0.68533	0.46517	0.34453	0.68944	10671	1	-0.68533
RGD1562963	3	0.0045721	0.011965	0.894647	296	2	-0.79405	0.61739	0.45893	0.746862	13423	0	-0.79405
B4gat1	4	0.0045823	0.017183	1	297	3	-0.72597	0.98048	0.96733	0.991302	21131	0	-0.72597
Csn1s2b	4	0.0045909	0.017183	1	298	4	-0.60273	0.99541	0.9932	0.998888	21490	0	-0.60273
Akr1e2	3	0.0045958	0.011965	0.894647	299	3	-0.65623	0.9954	0.99355	0.998888	21489	0	-0.65623
Mblac2	3	0.0046051	0.011966	0.894647	300	3	-0.48167	0.99539	0.99355	0.998888	21488	0	-0.48167
Nsmaf	3	0.0046331	0.011966	0.894647	301	2	-0.79229	0.75421	0.64654	0.852665	16204	0	-0.79229
Tssk4	3	0.0046429	0.011966	0.894647	302	2	-0.59122	0.68487	0.55258	0.799362	14842	0	-0.59122
Rasgrp1	2	0.0046657	0.0084839	0.894647	303	2	-0.76367	0.93289	0.91784	0.97139	20107	0	-0.76367	YES
Ddx3	4	0.0046711	0.017886	1	304	3	-0.53421	0.12545	0.10333	0.512403	4342	1	-0.53421
Ccdc158	4	0.0046736	0.017886	1	305	4	-0.64948	0.99533	0.99285	0.998888	21487	0	-0.64948
Shtn1	3	0.0046836	0.011966	0.894647	306	3	-0.6142	0.99532	0.99355	0.998888	21486	0	-0.6142	YES
Wfdc10	4	0.0047328	0.018531	1	307	1	0.22314	0.52192	0.3917	0.719316	11636	1	0.22314
Zfp281	3	0.0047451	0.011966	0.894647	308	3	-0.70835	0.99525	0.99355	0.998888	21484	0	-0.70835
Slc25a2	4	0.0047745	0.018697	1	309	3	-0.74972	0.98181	0.96928	0.991924	21166	0	-0.74972	YES
Lacc1	4	0.0047977	0.018698	1	310	3	-0.64085	0.73282	0.57333	0.808239	15772	0	-0.64085	YES
Clnk	4	0.0048122	0.019009	1	311	2	-0.79698	0.91309	0.85446	0.945517	19685	0	-0.79698
Slc35a4	4	0.0048826	0.019979	1	312	4	-0.45733	0.99512	0.9923	0.998788	21483	0	-0.45733
Kbtbd6	4	0.0048933	0.019979	1	313	4	-0.69582	0.99282	0.98842	0.998257	21417	0	-0.69582
Apobr	4	0.0049006	0.019979	1	314	1	0.17671	0.48945	0.36512	0.701756	11107	1	0.17671
Otud7b	3	0.004911	0.012513	0.894647	315	3	-0.86251	0.99509	0.99297	0.998888	21482	0	-0.86251	YES
Ubxn7	3	0.0049365	0.012514	0.894647	316	2	-0.31919	0.77231	0.66778	0.865597	16561	0	-0.31919
Gabrr1	4	0.0049565	0.019979	1	317	1	-0.11726	0.80976	0.68732	0.873738	17350	0	-0.11726
Olr641	3	0.0049708	0.012666	0.894647	318	3	-0.6268	0.99503	0.99281	0.998888	21480	0	-0.6268
Lancl3	3	0.0049819	0.012667	0.894647	319	3	-0.56068	0.99502	0.99281	0.998888	21479	0	-0.56068
Tspan6	4	0.0049912	0.01998	1	320	4	-0.51153	0.99501	0.99229	0.998788	21478	0	-0.51153
LOC307727	3	0.0050071	0.012959	0.894647	321	3	-0.98252	0.992	0.98929	0.998322	21403	0	-0.98252
RGD1565611	4	0.0050124	0.01998	1	322	1	0.039778	0.84304	0.74061	0.896722	18123	0	0.039778
Rbpms	3	0.0050204	0.012959	0.894647	323	2	-0.62845	0.95059	0.92701	0.975273	20483	0	-0.62845	YES
Bckdhb	4	0.00503	0.01998	1	324	3	-0.75034	0.36025	0.27932	0.641637	9048	1	-0.75034
Sertad3	4	0.0050431	0.01998	1	325	4	-0.45945	0.99496	0.99229	0.998788	21477	0	-0.45945
Serpinb8	3	0.0050623	0.012959	0.894647	326	1	0.3395	0.1292	0.11862	0.541364	4447	2	0.3395
Glrx	4	0.005064	0.01998	1	327	3	-0.79527	0.84845	0.75196	0.903233	18242	0	-0.79527	YES
Syce2	4	0.0050683	0.01998	1	328	1	-0.20644	0.39762	0.29704	0.655986	9619	1	-0.20644
Rdh14	4	0.0050771	0.01998	1	329	4	-0.53717	0.99492	0.99229	0.998788	21476	0	-0.53717
LOC108350166	3	0.0050843	0.012959	0.894647	330	2	-1.0608	0.63217	0.47706	0.758992	13725	0	-1.0608
Olr1323	3	0.0051043	0.012959	0.894647	331	2	-0.45063	0.18542	0.1589	0.571103	5872	1	-0.45063
Zfp867	2	0.005121	0.0089064	0.894647	332	2	-1.1246	0.99488	0.99351	0.998888	21475	0	-1.1246	YES
Nipal2	4	0.0051242	0.020493	1	333	3	-0.63353	0.90984	0.84693	0.941486	19610	0	-0.63353
Tmem171	3	0.0051462	0.012959	0.894647	334	1	0.0011295	0.020707	0.014195	0.274542	1095	1	0.0011295	YES
Runx3	4	0.0051667	0.020493	1	335	3	-0.63377	0.75999	0.62111	0.838774	16324	0	-0.63377	YES
Ttc25	4	0.0051714	0.020493	1	336	2	-0.58459	0.26273	0.22264	0.602006	7500	1	-0.58459
Olr554	1	0.0051831	0.0039401	0.816995	337	1	-1.4407	0.99482	0.99606	0.999752	21472	0	-1.4407
Olr704	3	0.0051882	0.013096	0.894647	338	1	-0.07451	0.49547	0.34943	0.68944	11203	1	-0.07451
Olr784	3	0.0052036	0.013381	0.894647	339	3	-0.76718	0.9948	0.99235	0.998788	21471	0	-0.76718
Epx	3	0.0052264	0.013527	0.894647	340	3	-0.94884	0.99477	0.99219	0.998788	21470	0	-0.94884
RGD1310212	4	0.0052359	0.020493	1	341	1	-0.057182	0.63293	0.47697	0.758992	13744	1	-0.057182
Krtap7-1	4	0.0052441	0.020494	1	342	3	-0.65272	0.9479	0.90435	0.966547	20415	0	-0.65272
Cerk	3	0.0052814	0.013528	0.894647	343	2	-1.4045	0.93441	0.90508	0.966547	20133	0	-1.4045	YES
Fyb	3	0.0052874	0.013528	0.894647	344	3	-0.52469	0.99471	0.99219	0.998788	21469	0	-0.52469
Setd5	3	0.0053258	0.013833	0.898193	345	3	-0.6477	0.99467	0.99219	0.998788	21468	0	-0.6477	YES
Cnbp	3	0.0053361	0.013833	0.898193	346	3	-0.75984	0.99466	0.99219	0.998788	21467	0	-0.75984	YES
LOC108352427	4	0.0053477	0.020494	1	347	2	-0.17928	0.4373	0.32065	0.668561	10234	1	-0.17928
LOC684545	3	0.0054136	0.014289	0.902742	348	3	-0.74509	0.99459	0.99205	0.998788	21466	0	-0.74509
Dmp1	4	0.0054161	0.020742	1	349	2	-0.49796	0.93952	0.89319	0.960921	20235	0	-0.49796
Hey2	4	0.0054408	0.020742	1	350	4	-0.47482	0.99456	0.99188	0.998788	21465	0	-0.47482
Sh3gl2	3	0.0054542	0.014441	0.903593	351	2	-0.78543	0.85514	0.78458	0.921028	18383	0	-0.78543	YES
Vom2r27	3	0.0054817	0.014441	0.903593	352	2	-0.87518	0.96116	0.94352	0.983004	20702	0	-0.87518	YES
Fez2	4	0.0054828	0.021305	1	353	3	-0.60186	0.87539	0.79645	0.922237	18843	0	-0.60186
Celf3	4	0.0054988	0.021305	1	354	3	-0.53831	0.96017	0.92717	0.975273	20676	0	-0.53831	YES
Serinc4	2	0.0055052	0.0097541	0.894647	355	2	-0.80749	0.92189	0.90217	0.965312	19864	0	-0.80749	YES
Gpx5	1	0.0055058	0.0039401	0.816995	356	1	-1.878	0.99449	0.99606	0.999752	21464	0	-1.878	YES
Aamdc	4	0.0055154	0.021305	1	357	1	-0.060389	0.63746	0.47992	0.759841	13852	1	-0.060389
RGD1559810	4	0.0055357	0.021305	1	358	4	-0.8271	0.99286	0.98842	0.998257	21420	0	-0.8271
Zscan10	4	0.0055439	0.021305	1	359	4	-0.49863	0.99446	0.99174	0.998788	21463	0	-0.49863
Wbscr27	4	0.0055478	0.021305	1	360	3	-0.53836	0.98377	0.97292	0.99366	21205	0	-0.53836
Mfsd7	3	0.0055761	0.01474	0.907351	361	3	-0.59689	0.99442	0.99157	0.998762	21462	0	-0.59689
Ms4a14	2	0.0056451	0.0097541	0.894647	362	1	-0.69766	0.75705	0.67361	0.868569	16262	0	-0.69766	YES
LOC290595	4	0.0056784	0.022068	1	363	4	-0.39172	0.99432	0.9916	0.998762	21461	0	-0.39172
LOC102555598	4	0.005683	0.022068	1	364	1	0.12334	0.50859	0.37982	0.713811	11413	1	0.12334
Vps25	3	0.0056866	0.01537	0.940776	365	3	-0.65898	0.99431	0.99124	0.998545	21460	0	-0.65898	YES
Mettl26	4	0.005691	0.022068	1	366	3	-0.65788	0.14966	0.13059	0.545553	5020	1	-0.65788	YES
Slc27a3	4	0.0056959	0.022068	1	367	2	-0.55731	0.71111	0.55347	0.799362	15341	0	-0.55731	YES
Hspa14	4	0.0057388	0.022068	1	368	2	-0.48915	0.97117	0.95017	0.986068	20922	0	-0.48915
Tnfsf13	4	0.0057457	0.022068	1	369	2	-0.41544	0.54696	0.40335	0.719516	12073	1	-0.41544
Mcpt4l1	3	0.0057752	0.019318	1	370	1	-0.2842	0.91509	0.86624	0.950449	19723	0	-0.2842
Fam114a1	3	0.0057783	0.019318	1	371	3	-0.64402	0.99422	0.99106	0.998545	21459	0	-0.64402
Smpd5	4	0.0057947	0.022578	1	372	1	-0.19803	0.79426	0.66697	0.865596	17022	0	-0.19803
Rbfox2	3	0.0058041	0.019318	1	373	3	-0.87224	0.9942	0.99106	0.998545	21458	0	-0.87224	YES
Ube2e2	2	0.0058129	0.0099842	0.894647	374	2	-1.0659	0.92056	0.90133	0.965144	19836	0	-1.0659	YES
Cmah	2	0.0058199	0.0099842	0.894647	375	2	-0.90629	0.99418	0.99241	0.998788	21457	0	-0.90629
Casp14	3	0.0058404	0.019318	1	376	2	-0.93796	0.31882	0.22329	0.602477	8424	1	-0.93796
Tchh	4	0.0058486	0.022702	1	377	4	-0.4661	0.99415	0.99129	0.998545	21456	0	-0.4661
Rab5c	4	0.0058617	0.022702	1	378	4	-0.42249	0.99414	0.99129	0.998545	21455	0	-0.42249
Zfp263	2	0.005867	0.0099842	0.894647	379	2	-0.96754	0.99413	0.99241	0.998788	21454	0	-0.96754	YES
Eef1g	2	0.0058713	0.0099842	0.894647	380	2	-0.8584	0.99413	0.99241	0.998788	21453	0	-0.8584	YES
Eif4ebp3	4	0.0059213	0.022892	1	381	4	-0.53488	0.99408	0.99129	0.998545	21452	0	-0.53488
Ptgr1	4	0.0059574	0.023025	1	382	4	-0.69231	0.99404	0.99114	0.998545	21451	0	-0.69231	YES
Knstrn	4	0.0059778	0.023025	1	383	4	-0.5199	0.99402	0.99114	0.998545	21450	0	-0.5199	YES
Utp15	2	0.0059807	0.012643	0.894647	384	1	-0.79091	0.17915	0.11783	0.541364	5751	1	-0.79091
mrpl11	4	0.0060162	0.02332	1	385	3	-0.89312	0.95102	0.91306	0.969677	20490	0	-0.89312
Gpank1	4	0.0060182	0.02332	1	386	1	0.083588	0.14932	0.13059	0.545553	5013	2	0.083588
Aspscr1	3	0.0060267	0.020087	1	387	2	-0.51761	0.96243	0.94747	0.985799	20734	0	-0.51761
Cacna1e	4	0.0060591	0.023451	1	388	3	-0.69871	0.97483	0.95703	0.98733	21007	0	-0.69871
Cxcl11	4	0.00607	0.023451	1	389	4	-0.45556	0.99393	0.99065	0.998545	21449	0	-0.45556
Piezo2	4	0.006074	0.023584	1	390	1	-0.036459	0.8144	0.69167	0.875578	17452	0	-0.036459
LOC102546579	3	0.0060788	0.020087	1	391	3	-0.71544	0.99392	0.99057	0.998545	21448	0	-0.71544
Map2k5	3	0.0061026	0.020087	1	392	3	-0.71001	0.9939	0.99057	0.998545	21447	0	-0.71001
Olr126	3	0.0061135	0.020087	1	394	2	-1.3208	0.9464	0.92055	0.973104	20378	0	-1.3208
Arap1	2	0.0061206	0.013078	0.894647	395	1	-0.71178	0.90042	0.87307	0.951565	19393	0	-0.71178
Slc5a10	4	0.0061264	0.024208	1	396	4	-0.5023	0.99387	0.99033	0.998545	21445	0	-0.5023	YES
Snx29	4	0.0061299	0.024208	1	397	2	-0.40768	0.62675	0.46221	0.748033	13617	1	-0.40768
Actl7a	4	0.0061744	0.024401	1	398	4	-0.31961	0.99383	0.99033	0.998545	21444	0	-0.31961
Pcdh8	4	0.0061877	0.024401	1	399	3	-0.50907	0.44286	0.32954	0.680208	10330	1	-0.50907
F10	4	0.0062066	0.024401	1	400	4	-0.32844	0.99379	0.99033	0.998545	21443	0	-0.32844
Rasa3	4	0.0062187	0.024401	1	401	2	-0.30102	0.45744	0.33849	0.683981	10555	1	-0.30102
Kcnb1	4	0.0062321	0.024401	1	402	3	-0.58798	0.98667	0.97815	0.995335	21262	0	-0.58798	YES
Ppp6c	2	0.0062325	0.013319	0.894647	403	1	-0.70618	0.42185	0.29114	0.649365	9961	1	-0.70618
Psors1c2	4	0.0062416	0.024401	1	404	1	0.087053	0.25872	0.22136	0.6005	7414	2	0.087053
Nr3c1	4	0.0062555	0.024401	1	405	3	-0.91444	0.46576	0.34453	0.68944	10681	1	-0.91444
Dmrta2	4	0.0062707	0.024535	1	406	3	-0.56645	0.98202	0.96967	0.992166	21168	0	-0.56645
Nlrp5	3	0.0062952	0.020087	1	407	2	-0.88641	0.44046	0.30922	0.662543	10279	1	-0.88641
Crb1	4	0.006328	0.024535	1	408	2	-0.65975	0.20244	0.17787	0.572161	6242	1	-0.65975
Mir26a	3	0.0063346	0.020087	1	409	3	-0.88831	0.99367	0.99057	0.998545	21442	0	-0.88831
Mir125b1	4	0.0063473	0.024984	1	410	3	-0.56737	0.87937	0.79964	0.923651	18922	0	-0.56737
RGD1566324	4	0.0063533	0.025143	1	411	2	-0.38281	0.48383	0.36512	0.701756	10998	1	-0.38281
Vom1r22	2	0.0063672	0.013539	0.894647	412	2	-1.077	0.99363	0.99125	0.998545	21441	0	-1.077	YES
LOC100362078	4	0.0063751	0.025144	1	413	2	-0.5801	0.16618	0.14846	0.560394	5471	1	-0.5801
Adam34	2	0.0063874	0.013539	0.894647	414	2	-0.85087	0.99361	0.99125	0.998545	21440	0	-0.85087
Vom2r8	3	0.0064011	0.020417	1	415	3	-0.90693	0.9936	0.99057	0.998545	21439	0	-0.90693
Spdl1	3	0.0064038	0.020417	1	416	2	-0.82376	0.15043	0.13562	0.549352	5038	1	-0.82376	YES
Olr507	3	0.0064077	0.020417	1	417	3	-1.2704	0.98419	0.97925	0.996021	21214	0	-1.2704	YES
Catip	4	0.0064457	0.025336	1	418	4	-0.46429	0.99355	0.99	0.998545	21438	0	-0.46429
Bbs1	2	0.0064639	0.01354	0.894647	419	2	-1.1889	0.99354	0.99125	0.998545	21437	0	-1.1889	YES
Smad9	4	0.0064649	0.025337	1	420	1	-0.22457	0.97629	0.96088	0.989083	21038	0	-0.22457
LOC102554096	3	0.0064876	0.020417	1	421	1	-0.19207	0.38002	0.2662	0.631571	9339	1	-0.19207
Plcxd2	4	0.0064964	0.025337	1	422	3	-0.59766	0.048821	0.031454	0.29849	2147	1	-0.59766	YES
Gabpa	3	0.006509	0.020417	1	423	3	-0.93354	0.99349	0.99057	0.998545	21436	0	-0.93354
Tm9sf1	4	0.0065208	0.025337	1	424	3	-0.46405	0.97116	0.95017	0.986068	20921	0	-0.46405
Gfra3	4	0.0065248	0.025337	1	425	3	-0.68486	0.52524	0.3917	0.719316	11699	1	-0.68486	YES
Sphkap	4	0.0066025	0.025628	1	426	3	-0.72644	0.98957	0.98251	0.996487	21349	0	-0.72644	YES
Phb2	4	0.0066132	0.025628	1	427	3	-0.96354	0.98545	0.97688	0.995115	21232	0	-0.96354	YES
Cst7	4	0.0066191	0.025628	1	428	3	-0.69047	0.39527	0.29704	0.655986	9584	1	-0.69047
Xpa	4	0.0066324	0.025628	1	429	1	0.048398	0.40685	0.30875	0.662543	9755	1	0.048398
Wnt16	3	0.0066433	0.020758	1	430	2	-1.1127	0.74222	0.62646	0.842158	15941	0	-1.1127	YES
RGD1306186	2	0.006657	0.013775	0.898193	431	2	-1.1379	0.99334	0.99101	0.998545	21434	0	-1.1379	YES
Efna5	4	0.0066677	0.025628	1	432	3	-1.0593	0.93093	0.87658	0.952677	20072	0	-1.0593	YES
Slco1a2	2	0.0066799	0.013775	0.898193	434	1	-0.78196	0.57414	0.45316	0.745309	12593	0	-0.78196	YES
Armcx1	4	0.0066827	0.025628	1	435	3	-0.64208	0.98581	0.9772	0.995164	21236	0	-0.64208
Rwdd3	4	0.0067101	0.025773	1	436	4	-0.55644	0.99329	0.9895	0.998322	21432	0	-0.55644
Pak2	3	0.0067125	0.020758	1	437	2	-1.4264	0.92457	0.88209	0.95598	19919	0	-1.4264	YES
Olr834	3	0.0067181	0.020758	1	438	3	-0.54612	0.99328	0.99057	0.998545	21431	0	-0.54612	YES
Olr827	3	0.006739	0.020759	1	439	2	-0.3751	0.13882	0.12753	0.544886	4711	1	-0.3751
Nus1	3	0.0067511	0.020759	1	440	2	-1.2444	0.65634	0.51703	0.776444	14235	0	-1.2444	YES
Zfp185	3	0.0067571	0.020759	1	441	3	-0.56804	0.99324	0.99057	0.998545	21430	0	-0.56804
Lcn9	4	0.006758	0.025934	1	442	2	-0.62889	0.69305	0.52427	0.779306	14990	1	-0.62889	YES
Dnmt3l	4	0.0067723	0.026133	1	443	3	-0.54119	0.88383	0.80439	0.92518	19023	0	-0.54119
Gtpbp10	2	0.0068043	0.01401	0.898193	444	2	-0.96963	0.9932	0.99077	0.998545	21429	0	-0.96963	YES
Pkp2	3	0.0068052	0.020759	1	445	2	-1.308	0.96279	0.94804	0.985825	20745	0	-1.308
Wdr44	2	0.0068112	0.01401	0.898193	446	2	-1.1034	0.99319	0.99077	0.998545	21428	0	-1.1034	YES
Cecr2	3	0.0068947	0.02092	1	447	2	-0.88365	0.16226	0.14182	0.550056	5366	1	-0.88365
Med28	2	0.0069036	0.01425	0.902742	449	1	-0.31449	0.058742	0.045768	0.341866	2548	1	-0.31449
Prps1l1	3	0.0069534	0.02092	1	450	2	-0.8509	0.94853	0.92492	0.97525	20428	0	-0.8509	YES
Plcxd1	4	0.0069674	0.02643	1	451	2	-0.19602	0.37757	0.28523	0.641637	9301	1	-0.19602
Olr57	4	0.0069798	0.026431	1	452	4	-0.57132	0.99302	0.98897	0.998322	21425	0	-0.57132
Spata25	4	0.0070056	0.026805	1	453	4	-0.51245	0.99299	0.98879	0.998257	21424	0	-0.51245
LOC685321	4	0.0070205	0.026805	1	454	4	-0.54505	0.99298	0.98879	0.998257	21423	0	-0.54505
LOC100910731	4	0.0070232	0.026805	1	455	1	0.060161	0.64057	0.48581	0.762743	13917	1	0.060161
RGD1565363	4	0.0070328	0.026805	1	456	4	-0.52591	0.99297	0.98879	0.998257	21422	0	-0.52591
Tmem26	4	0.0070631	0.026805	1	457	2	-0.45837	0.9538	0.91632	0.971295	20539	0	-0.45837
Gabra1	3	0.0070741	0.021082	1	458	1	0.45954	0.098258	0.078418	0.460805	3642	2	0.45954
Ceacam1	1	0.0070768	0.0065955	0.863756	459	1	-1.7493	0.99292	0.9934	0.998888	21421	0	-1.7493	YES
Eme2	4	0.007079	0.026805	1	460	1	0.053211	0.6905	0.52133	0.779004	14947	1	0.053211
Rnasek	2	0.0070993	0.0145	0.903593	461	2	-1.4785	0.96041	0.95173	0.986351	20683	0	-1.4785	YES
Gen1	3	0.007116	0.021428	1	462	1	-0.066158	0.84142	0.7673	0.912597	18079	0	-0.066158
COX3	4	0.007134	0.027127	1	463	3	-0.69082	0.32849	0.26166	0.627137	8558	1	-0.69082
Fam46c	4	0.0071348	0.027127	1	464	2	-0.32161	0.61281	0.45058	0.744659	13352	1	-0.32161
Adcy6	4	0.0071618	0.027127	1	465	4	-0.59997	0.99284	0.98842	0.998257	21419	0	-0.59997
Cacna2d1	3	0.007162	0.021428	1	466	3	-1.1536	0.99284	0.98984	0.998527	21418	0	-1.1536	YES
Pcdhga11	4	0.0071906	0.027127	1	467	1	0.036356	0.80334	0.68511	0.873738	17216	0	0.036356
Tmc5	4	0.0071989	0.027127	1	468	3	-0.71796	0.73723	0.57891	0.810439	15853	0	-0.71796	YES
RGD1563870	4	0.0072102	0.027127	1	469	4	-0.39058	0.99279	0.98842	0.998257	21416	0	-0.39058
Olr783	2	0.0072111	0.014995	0.92044	470	1	-0.85531	0.66664	0.5635	0.801399	14449	0	-0.85531
Denr	3	0.0072416	0.021801	1	471	1	-0.27825	0.40069	0.28503	0.641637	9664	1	-0.27825
Actl9	4	0.0072464	0.027127	1	472	1	-0.034028	0.57537	0.42698	0.735473	12619	1	-0.034028
Fsd2	4	0.0072673	0.027127	1	473	4	-0.5072	0.99273	0.98842	0.998257	21415	0	-0.5072
Cdc42ep5	4	0.0072689	0.027127	1	474	3	-0.72433	0.95684	0.92193	0.973743	20604	0	-0.72433	YES
Proser3	4	0.0073185	0.027341	1	475	2	-0.43669	0.46583	0.34453	0.68944	10684	1	-0.43669
Ppp1r3b	4	0.0073206	0.027341	1	476	3	-0.72408	0.50796	0.37982	0.713811	11402	1	-0.72408	YES
Cd69	3	0.0073673	0.022165	1	477	2	-0.34634	0.74841	0.63661	0.846686	16072	0	-0.34634
Adam4	1	0.0073714	0.0065955	0.863756	478	1	-1.7054	0.99263	0.9934	0.998888	21414	0	-1.7054
Gabarapl2	4	0.0073889	0.027341	1	479	3	-0.61973	0.73374	0.57612	0.810214	15789	0	-0.61973	YES
Samt3	3	0.0074091	0.022165	1	480	1	-0.19972	0.38259	0.26887	0.635967	9379	1	-0.19972
LOC102555078	4	0.0074138	0.027341	1	481	2	-0.58988	0.96781	0.94146	0.9825	20848	0	-0.58988
Ankef1	4	0.007434	0.027341	1	482	3	-0.59419	0.97826	0.96353	0.990316	21086	0	-0.59419
Nbeal1	3	0.0074514	0.022535	1	483	3	-0.81838	0.98914	0.98588	0.997606	21338	0	-0.81838
Adi1	4	0.0074696	0.027341	1	484	2	-0.11256	0.25542	0.21827	0.6005	7331	2	-0.11256
Cntn1	4	0.007503	0.028047	1	485	3	-0.5726	0.43134	0.31771	0.66448	10128	1	-0.5726
Ppbp	4	0.0075254	0.028047	1	486	2	-0.39469	0.081782	0.061586	0.40885	3212	1	-0.39469
Pdzd8	3	0.0075327	0.022536	1	487	2	-0.98593	0.33789	0.23403	0.611303	8728	1	-0.98593
Slpi	3	0.0075342	0.022536	1	488	3	-0.47729	0.99247	0.98984	0.998527	21413	0	-0.47729
Stard10	4	0.0075437	0.028211	1	489	3	-0.66048	0.9719	0.9529	0.986596	20934	0	-0.66048
Frg1l1	3	0.0075766	0.023258	1	490	1	0.12922	0.064725	0.045852	0.341866	2741	1	0.12922
Cspg4	3	0.0076186	0.023661	1	491	3	-0.58637	0.99238	0.98947	0.998322	21412	0	-0.58637	YES
Rnf39	4	0.0076238	0.032626	1	492	2	-0.54941	0.94214	0.89415	0.96152	20294	0	-0.54941
Slc2a4	4	0.0076295	0.032626	1	493	2	-0.51202	0.44931	0.33553	0.683932	10433	1	-0.51202	YES
LOC108353098	4	0.007637	0.032626	1	494	1	0.13206	0.60291	0.44456	0.738441	13157	1	0.13206
Smim24	4	0.0076649	0.032626	1	495	4	-0.51443	0.99234	0.98824	0.998257	21411	0	-0.51443	YES
Rps3a	1	0.007666	0.0065955	0.863756	496	1	-1.3415	0.99233	0.9934	0.998888	21410	0	-1.3415
Leprot	3	0.0076725	0.023661	1	497	3	-0.73374	0.99233	0.98947	0.998322	21409	0	-0.73374	YES
Fam69c	4	0.0077297	0.032784	1	498	3	-0.61427	0.47741	0.35628	0.694582	10881	1	-0.61427
Nup62	3	0.0077315	0.02405	1	499	3	-0.86046	0.99227	0.98947	0.998322	21408	0	-0.86046	YES
Mir195	4	0.0077346	0.032784	1	500	3	-0.70964	0.90938	0.84566	0.940797	19603	0	-0.70964
Shroom1	3	0.0077441	0.02405	1	501	1	-0.17728	0.2204	0.17218	0.572161	6603	1	-0.17728
Csmd1	4	0.0077486	0.032784	1	502	1	0.11962	0.78693	0.66005	0.863131	16853	0	0.11962
Psma4	1	0.0077501	0.006596	0.863756	503	1	-1.5805	0.99225	0.9934	0.998888	21407	0	-1.5805	YES
Il3ra	4	0.0077614	0.032784	1	504	2	-0.51553	0.8808	0.80123	0.924253	18958	0	-0.51553	YES
Clcn4	4	0.0078043	0.032784	1	505	2	-0.26315	0.39681	0.29704	0.655986	9610	1	-0.26315
Rbm34	3	0.0078203	0.02405	1	506	2	-1.0887	0.31372	0.22068	0.6005	8350	1	-1.0887	YES
Sncaip	3	0.0078278	0.02405	1	507	3	-0.44738	0.99206	0.98947	0.998322	21404	0	-0.44738
Ccdc120	4	0.0078601	0.032784	1	508	2	-0.17382	0.63803	0.47992	0.759841	13864	1	-0.17382
Klhl22	4	0.0078689	0.032784	1	509	4	-0.48262	0.99213	0.98805	0.998257	21406	0	-0.48262
Ypel5	3	0.0078697	0.024051	1	510	1	-0.13521	0.3942	0.28235	0.641637	9571	1	-0.13521
LOC108352005	3	0.0078826	0.024051	1	511	2	-1.2515	0.95015	0.92562	0.975273	20468	0	-1.2515
Smpd3	3	0.0079039	0.024051	1	512	3	-0.38869	0.9921	0.98947	0.998322	21405	0	-0.38869
Slc39a9	4	0.0079159	0.033007	1	513	2	-0.073398	0.26474	0.22529	0.603414	7534	1	-0.073398
Zfp36l1	3	0.0079368	0.024051	1	514	2	-0.73773	0.91374	0.86521	0.950208	19696	0	-0.73773	YES
Hsbp1l1	4	0.0079483	0.033007	1	515	3	-0.58192	0.91556	0.8606	0.948342	19732	0	-0.58192
LOC100911772	3	0.0079493	0.024051	1	516	2	-0.97389	0.94202	0.91309	0.969677	20289	0	-0.97389
Arhgef38	3	0.0079534	0.024051	1	517	2	-0.43348	0.3733	0.26097	0.627137	9248	1	-0.43348
Olr1646	3	0.0079577	0.024051	1	518	3	-0.82881	0.98764	0.98418	0.996742	21292	0	-0.82881
Adck5	4	0.0079717	0.033007	1	519	2	-0.39937	0.46839	0.3475	0.68944	10738	1	-0.39937
Ppp2r2d	3	0.0079786	0.024051	1	520	2	-0.76739	0.95008	0.92562	0.975273	20467	0	-0.76739	YES
Tbx21	3	0.0079953	0.024209	1	521	1	-0.1189	0.3221	0.22601	0.604374	8469	1	-0.1189	YES
Themis	3	0.0080371	0.024209	1	522	3	-0.56056	0.97458	0.96485	0.990339	21002	0	-0.56056
LOC102549235	4	0.0080832	0.033229	1	523	2	0.0047263	0.040383	0.026468	0.281333	1837	2	0.0047263
Pfpl	3	0.0080992	0.024209	1	524	3	-0.51366	0.9919	0.98929	0.998322	21401	0	-0.51366
Hsd17b7	4	0.0081281	0.033695	1	525	3	-0.92998	0.72657	0.57054	0.806273	15643	0	-0.92998	YES
Dip2a	4	0.008139	0.033695	1	526	2	-0.36983	0.050441	0.032043	0.300504	2210	1	-0.36983
Map9	1	0.0081429	0.006596	0.863756	527	1	-1.6836	0.99186	0.9934	0.998888	21399	0	-1.6836	YES
Olr1512	4	0.0081608	0.033695	1	528	3	-0.6053	0.47173	0.3475	0.68944	10793	1	-0.6053
Mlh3	3	0.0081627	0.024209	1	529	1	-0.072894	0.77294	0.66778	0.865597	16579	0	-0.072894
Hdc	4	0.0081835	0.033696	1	530	3	-0.66699	0.71799	0.55633	0.799362	15468	0	-0.66699	YES
Abcb1a	2	0.0081848	0.017608	1	531	2	-0.90325	0.99182	0.98949	0.998322	21398	0	-0.90325
LOC685171	3	0.008185	0.024209	1	532	2	-0.84489	0.62692	0.46936	0.754908	13622	0	-0.84489
LOC100302372	4	0.0082505	0.034173	1	533	2	-0.4268	0.94008	0.89319	0.960921	20241	0	-0.4268
Calhm3	4	0.0082818	0.034173	1	534	3	-0.61411	0.98605	0.97752	0.995335	21242	0	-0.61411
Vom1r3	1	0.0083814	0.006596	0.863756	536	1	-1.7567	0.99162	0.9934	0.998888	21395	0	-1.7567
Tarbp2	4	0.008389	0.034173	1	537	2	-0.42747	0.24399	0.21122	0.599553	7094	1	-0.42747
Tmem25	4	0.0084129	0.034173	1	538	3	-0.54461	0.55288	0.40335	0.719516	12185	1	-0.54461	YES
Ighmbp2	4	0.0084333	0.034685	1	539	3	-0.61936	0.94814	0.90435	0.966547	20420	0	-0.61936
Rmnd1	3	0.0084556	0.024755	1	540	3	-0.61217	0.99154	0.98869	0.998257	21393	0	-0.61217
Rpl38	4	0.0084736	0.034686	1	541	1	0.003538	0.82585	0.72103	0.887757	17717	0	0.003538
Synpo	4	0.0084848	0.034686	1	542	2	-0.34453	0.49431	0.36805	0.701935	11187	1	-0.34453
Wdr25	4	0.0085263	0.03513	1	543	3	-0.6534	0.9775	0.96134	0.989083	21068	0	-0.6534	YES
Tcaim	3	0.0085393	0.025143	1	544	2	-0.55262	0.72071	0.59273	0.818499	15528	0	-0.55262
Cyp2d5	4	0.0085851	0.03513	1	545	1	0.29548	0.25891	0.22136	0.6005	7417	2	0.29548
Tulp1	4	0.0085992	0.03513	1	546	2	-0.5009	0.8696	0.78843	0.921243	18708	0	-0.5009
Dpysl5	3	0.0086489	0.025143	1	547	3	-0.73723	0.9763	0.96694	0.991302	21039	0	-0.73723
Vom2r30	2	0.0086641	0.018686	1	548	2	-1.0553	0.98142	0.97544	0.994449	21157	0	-1.0553
Olr1607	3	0.0086648	0.025143	1	549	2	-0.43588	0.1321	0.11943	0.541364	4520	1	-0.43588
Rasd1	4	0.0086658	0.03513	1	550	3	-0.4884	0.21487	0.18962	0.589035	6483	1	-0.4884
Gm2a	4	0.008678	0.03513	1	551	3	-0.70833	0.60055	0.44456	0.738441	13103	1	-0.70833	YES
Bpifa1	4	0.0086965	0.03513	1	552	1	-0.073465	0.862	0.77171	0.915013	18543	0	-0.073465
Tg	4	0.0087116	0.03513	1	553	3	-0.61086	0.58615	0.43869	0.738386	12818	1	-0.61086
Olr354	4	0.0087248	0.03513	1	554	3	-0.80735	0.49259	0.36805	0.701935	11155	1	-0.80735
Pros1	3	0.0087471	0.025143	1	555	3	-0.46563	0.99125	0.98869	0.998257	21390	0	-0.46563
Mir224	3	0.0087485	0.025143	1	556	2	-0.67191	0.95887	0.94176	0.9825	20643	0	-0.67191
Tmem150b	4	0.0087523	0.03513	1	557	1	-0.13824	0.41848	0.31172	0.662543	9912	1	-0.13824
Tmem33	3	0.008756	0.025143	1	558	3	-0.75082	0.99124	0.98869	0.998257	21389	0	-0.75082	YES
Eif4a2	3	0.0087712	0.025143	1	559	2	-0.94534	0.59896	0.44302	0.738441	13072	0	-0.94534	YES
Snap47	4	0.008808	0.03513	1	560	2	-0.60209	0.81085	0.68732	0.873738	17369	0	-0.60209	YES
Olr1640	3	0.0088322	0.025143	1	561	1	0.34219	0.081764	0.060962	0.40885	3211	2	0.34219
LOC108353273	3	0.008862	0.025143	1	562	3	-0.67906	0.99114	0.98869	0.998257	21386	0	-0.67906
Kdm1b	4	0.0088638	0.035361	1	563	1	-0.20037	0.88452	0.80439	0.92518	19041	0	-0.20037
Lrp12	4	0.0088676	0.035361	1	564	3	-0.61542	0.63772	0.47992	0.759841	13859	1	-0.61542
Plek	4	0.0088855	0.035603	1	565	2	-0.59691	0.83076	0.72301	0.887757	17832	0	-0.59691
Mrpl13	2	0.0089155	0.018966	1	567	1	-0.48189	0.032044	0.015925	0.274542	1539	1	-0.48189
Mns1	3	0.0089161	0.028401	1	568	3	-0.44606	0.99108	0.98869	0.998257	21382	0	-0.44606
Eci1	4	0.0089195	0.035834	1	569	1	0.24039	0.49569	0.36805	0.701935	11208	1	0.24039
Spryd4	4	0.0089223	0.035834	1	570	2	-0.38224	0.71225	0.55347	0.799362	15364	0	-0.38224
Olr395	3	0.0089473	0.028401	1	571	3	-0.99166	0.98691	0.98342	0.996693	21267	0	-0.99166	YES
Olr1337	2	0.0089533	0.018966	1	572	2	-0.75948	0.99105	0.98808	0.998257	21381	0	-0.75948
Krt81	4	0.0089839	0.035834	1	573	2	-0.57605	0.58884	0.43869	0.738386	12866	1	-0.57605
Adprhl1	4	0.0090086	0.035834	1	574	3	-0.81832	0.51706	0.38577	0.719114	11545	1	-0.81832
Nfkbiz	4	0.0090253	0.035834	1	575	3	-0.79538	0.094765	0.07576	0.451826	3554	1	-0.79538	YES
Glb1l2	3	0.0090397	0.028591	1	576	3	-0.61446	0.99096	0.98847	0.998257	21380	0	-0.61446
Nudt1	4	0.0090867	0.035834	1	577	2	-0.3896	0.78544	0.65772	0.860883	16826	0	-0.3896
Prlr	3	0.0091295	0.028591	1	578	2	-0.992	0.93541	0.90508	0.966547	20158	0	-0.992
LOC102552675	2	0.0091389	0.018966	1	579	1	-0.19976	0.027042	0.013868	0.274542	1349	1	-0.19976
Jup	4	0.0091424	0.035834	1	580	3	-0.54237	0.8211	0.70455	0.881478	17601	0	-0.54237
Coa4	4	0.0091981	0.035834	1	581	1	-0.15016	0.78482	0.65539	0.858484	16818	0	-0.15016
Grifin	4	0.0092283	0.035834	1	582	3	-0.52655	0.32795	0.26166	0.627137	8553	1	-0.52655	YES
Prdm11	4	0.0092539	0.036318	1	583	2	-0.012597	0.66641	0.4977	0.765345	14444	1	-0.012597
Msantd3	4	0.0092748	0.036318	1	584	3	-0.53207	0.49917	0.36805	0.701935	11257	1	-0.53207	YES
RGD1563365	3	0.0092923	0.028592	1	585	2	-0.67944	0.61236	0.45628	0.745309	13340	0	-0.67944	YES
Gskip	4	0.0093653	0.036319	1	586	1	0.059043	0.30893	0.24688	0.613769	8293	1	0.059043
Mief1	3	0.0094177	0.02921	1	587	1	0.078744	0.71227	0.58179	0.811596	15365	0	0.078744
RGD1565212	3	0.0094399	0.02921	1	588	3	-0.68917	0.99056	0.98827	0.998257	21373	0	-0.68917
Sun5	3	0.0094447	0.02921	1	589	3	-0.92737	0.98267	0.97643	0.995082	21179	0	-0.92737	YES
Mark2	3	0.0094596	0.02921	1	590	1	-0.11091	0.52514	0.3735	0.706337	11698	1	-0.11091
Cep85l	4	0.0094952	0.036562	1	591	3	-0.5807	0.83272	0.72301	0.887757	17879	0	-0.5807	YES
Zfp775	4	0.0095324	0.036562	1	592	1	-0.014802	0.63475	0.47992	0.759841	13786	1	-0.014802
Olr132	3	0.0095432	0.02921	1	593	1	-0.14966	0.56447	0.40837	0.72241	12414	1	-0.14966
Coq10b	4	0.0095472	0.036562	1	594	2	-0.31576	0.72172	0.55923	0.800554	15547	0	-0.31576
Usp31	4	0.0095663	0.036562	1	595	2	-0.56048	0.44823	0.33249	0.683932	10414	1	-0.56048
Olr278	2	0.0095857	0.018967	1	597	1	-0.90918	0.53498	0.41362	0.724486	11848	0	-0.90918
Gphb5	4	0.0095881	0.036562	1	598	1	-0.092984	0.62155	0.45934	0.746862	13512	1	-0.092984
Tspan13	2	0.00961	0.018967	1	599	2	-1.0041	0.99039	0.98808	0.998257	21372	0	-1.0041	YES
Olr1479	4	0.0096108	0.036562	1	600	2	-0.23685	0.048575	0.031161	0.29849	2138	2	-0.23685
Olr227	4	0.0096263	0.036562	1	601	3	-0.80487	0.54619	0.40335	0.719516	12062	1	-0.80487
LOC108353314	3	0.0096268	0.029391	1	602	2	-0.99627	0.54514	0.39493	0.719316	12036	1	-0.99627
Cyp3a9	3	0.0097104	0.029391	1	603	1	-0.24963	0.3132	0.22068	0.6005	8345	1	-0.24963
Ndst1	4	0.0097552	0.036802	1	604	1	-0.054433	0.25237	0.21698	0.6005	7264	1	-0.054433
Foxo6	4	0.0097698	0.036802	1	605	3	-0.57121	0.97178	0.95237	0.986596	20932	0	-0.57121
Nup85	1	0.0097701	0.0079001	0.894647	606	1	-1.0647	0.99023	0.9921	0.998788	21369	0	-1.0647
Ddx19a	3	0.0097941	0.029392	1	607	2	-1.0835	0.9023	0.84677	0.941486	19432	0	-1.0835	YES
Pcgf1	3	0.0098359	0.029392	1	608	1	-0.094433	0.72825	0.61195	0.83712	15681	0	-0.094433
Eprs	3	0.0098653	0.029577	1	609	3	-0.68075	0.99013	0.98785	0.998257	21367	0	-0.68075	YES
Rab43	4	0.0099223	0.036803	1	610	2	-0.020353	0.16752	0.14958	0.56258	5503	2	-0.020353
Scube2	4	0.0099447	0.036803	1	611	2	-0.6264	0.94579	0.89888	0.963541	20365	0	-0.6264
Zfp770	4	0.0099576	0.036803	1	612	3	-0.76545	0.93966	0.89319	0.960921	20238	0	-0.76545	YES
Arih1	2	0.0099765	0.019799	1	613	2	-1.0633	0.96776	0.95682	0.98733	20846	0	-1.0633	YES
Mir3588	4	0.009978	0.036803	1	614	2	-0.38132	0.40354	0.30291	0.662042	9702	1	-0.38132
Col8a1	4	0.00999	0.036803	1	615	2	-0.65953	0.9101	0.84693	0.941486	19614	0	-0.65953
Tmem107	4	0.010034	0.036803	1	616	1	0.074334	0.41048	0.31172	0.662543	9812	1	0.074334	YES
Tmem56	3	0.010044	0.029925	1	617	2	-0.86406	0.59564	0.43777	0.738386	12996	1	-0.86406
Tmlhe	3	0.010045	0.029925	1	618	3	-0.5516	0.98996	0.98746	0.998085	21364	0	-0.5516	YES
RGD1561143	4	0.010061	0.036803	1	619	2	-0.44834	0.74584	0.58719	0.814651	16013	0	-0.44834
M6pr	3	0.010119	0.030119	1	620	2	-0.60228	0.86406	0.79152	0.921854	18587	0	-0.60228
Olr1878	4	0.010145	0.037283	1	621	3	-0.84329	0.6414	0.48581	0.762743	13937	1	-0.84329
Lcn12	4	0.010166	0.037283	1	622	2	-0.50119	0.24476	0.21122	0.599553	7114	1	-0.50119
Hdac10	3	0.010178	0.030543	1	623	3	-0.49208	0.98982	0.98724	0.997953	21359	0	-0.49208
Chm	1	0.010205	0.0092244	0.894647	624	1	-1.6639	0.9898	0.99078	0.998545	21356	0	-1.6639	YES
Cep162	3	0.010212	0.030938	1	625	1	0.73908	0.039903	0.020777	0.280716	1823	2	0.73908	YES
Zfp51	2	0.010213	0.02009	1	626	2	-1.0106	0.98979	0.98691	0.997762	21355	0	-1.0106	YES
Gypc	4	0.010226	0.037543	1	627	3	-0.65488	0.87579	0.79645	0.922237	18850	0	-0.65488
Shroom2	4	0.010271	0.037544	1	628	3	-0.79009	0.98137	0.9685	0.991436	21154	0	-0.79009
Tbck	3	0.010297	0.030939	1	629	3	-0.59977	0.9897	0.9868	0.997707	21354	0	-0.59977	YES
Nagk	3	0.010303	0.030939	1	630	3	-0.5816	0.9897	0.9868	0.997707	21353	0	-0.5816
RGD1359158	4	0.01033	0.037544	1	631	3	-0.83568	0.87313	0.79485	0.921866	18794	0	-0.83568	YES
Rbfox3	4	0.010343	0.038063	1	632	3	-0.67304	0.97332	0.95552	0.987274	20968	0	-0.67304
Slc2a10	3	0.01035	0.030939	1	633	2	-0.85523	0.36042	0.25564	0.62189	9053	1	-0.85523
Ttll12	4	0.010368	0.038063	1	634	1	0.023049	0.27955	0.24391	0.613769	7856	2	0.023049
RT1-DMb	3	0.010383	0.03114	1	635	2	-0.87914	0.81482	0.71973	0.887757	17461	0	-0.87914
Rbbp5	4	0.010396	0.038063	1	636	2	-0.63013	0.044382	0.028598	0.289156	1993	1	-0.63013	YES
Taok3	2	0.01041	0.020683	1	637	2	-0.82662	0.98959	0.9863	0.997705	21351	0	-0.82662	YES
Ccng2	2	0.010416	0.020683	1	638	2	-0.74561	0.98958	0.9863	0.997705	21350	0	-0.74561	YES
Psph	4	0.010449	0.03857	1	639	2	-0.60362	0.96332	0.93221	0.977688	20754	0	-0.60362
Ufd1l	3	0.010463	0.031351	1	640	1	-0.23431	0.51809	0.3681	0.701935	11565	1	-0.23431
Zfp647	4	0.010529	0.03857	1	641	3	-0.61216	0.98887	0.98202	0.996265	21332	0	-0.61216
Bpifa3	4	0.010535	0.03857	1	642	2	-0.43288	0.45772	0.33849	0.683981	10558	1	-0.43288
Rsad1	3	0.01054	0.031565	1	643	3	-0.31834	0.98946	0.98611	0.997696	21346	0	-0.31834
Rnaset2	2	0.010565	0.020981	1	644	2	-0.82771	0.98944	0.98599	0.997674	21344	0	-0.82771	YES
Sv2a	4	0.010579	0.03857	1	645	3	-0.77468	0.96449	0.93498	0.979067	20777	0	-0.77468
Bloc1s5	3	0.010612	0.031983	1	646	2	-0.94805	0.29954	0.20988	0.598186	8156	1	-0.94805
Bmpr1a	4	0.010682	0.038819	1	647	3	-0.78091	0.66431	0.49472	0.763366	14400	1	-0.78091
LOC688842	2	0.01073	0.021598	1	648	2	-1.2762	0.98101	0.97462	0.994126	21147	0	-1.2762	YES
Ppip5k2	4	0.010757	0.03908	1	649	2	-0.31565	0.73192	0.57333	0.808239	15749	0	-0.31565
LOC103690374	4	0.010809	0.03935	1	650	3	-0.78301	0.9652	0.93564	0.9791	20796	0	-0.78301
Olr1610	4	0.010813	0.03935	1	651	2	-0.36383	0.71574	0.55633	0.799362	15423	0	-0.36383
Taf2	1	0.010822	0.0092249	0.894647	652	1	-1.5022	0.98918	0.99078	0.998545	21342	0	-1.5022	YES
Plk3	3	0.010838	0.032181	1	653	3	-0.64438	0.98916	0.98588	0.997606	21340	0	-0.64438
Sparc	3	0.010839	0.032181	1	654	2	-0.63332	0.14657	0.13562	0.549352	4939	1	-0.63332	YES
Pkp3	3	0.010845	0.032181	1	655	3	-0.78289	0.98916	0.98588	0.997606	21339	0	-0.78289
Gpr146	4	0.010852	0.039603	1	656	3	-0.52904	0.1346	0.12306	0.541364	4590	1	-0.52904	YES
Cox4i1	2	0.01087	0.021599	1	657	1	-0.58175	0.63481	0.53339	0.787651	13789	0	-0.58175	YES
C1qtnf3	3	0.010881	0.032181	1	658	2	-0.33561	0.50406	0.35478	0.69424	11340	1	-0.33561
LOC102547612	3	0.010888	0.032181	1	659	3	-0.44797	0.98911	0.98588	0.997606	21337	0	-0.44797
LOC103690612	1	0.010906	0.0092249	0.894647	660	1	-0.94829	0.98909	0.99078	0.998545	21335	0	-0.94829
LOC108351075	4	0.01091	0.039603	1	661	3	-0.51017	0.35421	0.27341	0.639198	8964	1	-0.51017
Akr1d1	4	0.010943	0.039603	1	662	3	-0.79475	0.92824	0.87322	0.951565	20002	0	-0.79475
Phf2	3	0.010977	0.032181	1	663	3	-0.71358	0.98902	0.98588	0.997606	21334	0	-0.71358
Dhrs7b	4	0.010989	0.040131	1	664	3	-0.78151	0.18554	0.16767	0.572161	5874	1	-0.78151	YES
Lpo	4	0.011036	0.040131	1	665	1	0.11075	0.24475	0.21122	0.599553	7113	2	0.11075
Olr792	2	0.011037	0.021932	1	666	1	-0.87153	0.81461	0.74688	0.902307	17455	0	-0.87153
Atp5o	3	0.01109	0.032181	1	667	2	-0.6444	0.858	0.78739	0.921243	18455	0	-0.6444
LOC108350204	4	0.011091	0.040132	1	668	1	-0.035787	0.54473	0.40335	0.719516	12027	1	-0.035787
Cnksr3	3	0.011112	0.032583	1	669	3	-0.71864	0.98194	0.97511	0.994347	21167	0	-0.71864
Pramel6	3	0.011117	0.032583	1	670	2	-1.0714	0.94933	0.92492	0.97525	20450	0	-1.0714
Slc35d2	4	0.011166	0.040132	1	671	3	-0.71839	0.94868	0.90615	0.966729	20433	0	-0.71839
E2f8	4	0.011191	0.040375	1	672	3	-0.57634	0.97884	0.96398	0.990316	21095	0	-0.57634	YES
Krt77	4	0.011203	0.040927	1	673	2	-0.33766	0.38439	0.28523	0.641637	9413	1	-0.33766
Ankrd26	4	0.011203	0.040927	1	674	3	-0.51661	0.86916	0.78682	0.921243	18695	0	-0.51661
Naga	4	0.01121	0.040927	1	675	3	-0.62678	0.90715	0.84174	0.939601	19547	0	-0.62678
Fads1	4	0.011219	0.040927	1	676	3	-0.68855	0.98954	0.98225	0.996374	21348	0	-0.68855	YES
Unc80	3	0.011254	0.032993	1	677	3	-0.52612	0.98875	0.98588	0.997606	21330	0	-0.52612
Cables1	4	0.011284	0.040927	1	678	3	-0.63604	0.72623	0.56778	0.806273	15637	0	-0.63604
Pygo2	4	0.011314	0.040927	1	679	2	-0.50865	0.3692	0.27932	0.641637	9188	1	-0.50865
Ftmt	3	0.011324	0.032993	1	680	3	-0.49414	0.98868	0.98588	0.997606	21328	0	-0.49414
Irf6	4	0.011361	0.040927	1	681	3	-0.70191	0.9049	0.835	0.935827	19499	0	-0.70191	YES
Glmn	3	0.011382	0.033202	1	682	1	-0.16629	0.42147	0.30113	0.65956	9957	1	-0.16629
Lrrk2	4	0.011388	0.040927	1	683	2	-0.30489	0.78796	0.66469	0.865596	16878	0	-0.30489
Fanca	3	0.011408	0.033202	1	684	2	-0.69703	0.84843	0.78175	0.919514	18241	0	-0.69703
Rnd3	3	0.011424	0.033202	1	685	1	0.1301	0.18487	0.1589	0.571103	5860	1	0.1301
Fgf8	4	0.011425	0.040927	1	686	2	-0.40297	0.83623	0.73091	0.893657	17959	0	-0.40297
Ppp4r2	1	0.011495	0.01053	0.894647	687	1	-1.2029	0.9885	0.98947	0.998322	21322	0	-1.2029	YES
Rell2	3	0.011537	0.033849	1	688	3	-0.51773	0.98846	0.98541	0.997604	21320	0	-0.51773	YES
Pcsk1	3	0.011606	0.03385	1	690	3	-0.71208	0.98839	0.98541	0.997604	21318	0	-0.71208
Clca5	3	0.011632	0.03385	1	691	1	-0.3185	0.20602	0.16419	0.572161	6316	1	-0.3185
LOC108351723	4	0.01165	0.041469	1	692	3	-0.57542	0.9898	0.98323	0.996693	21357	0	-0.57542
Fetub	3	0.011716	0.03385	1	694	2	-0.41231	0.64536	0.49235	0.763366	14014	0	-0.41231
LOC103694522	1	0.011748	0.01053	0.894647	695	1	-1.5745	0.98825	0.98947	0.998322	21313	0	-1.5745
Scrn1	3	0.011758	0.034044	1	696	1	-0.17803	0.89648	0.84224	0.939601	19308	0	-0.17803
Eml4	2	0.011789	0.024872	1	697	2	-1.1105	0.98821	0.98437	0.996825	21311	0	-1.1105	YES
RGD1565498	3	0.011841	0.034044	1	698	2	-0.24023	0.90622	0.85454	0.945517	19527	0	-0.24023
Slc16a6	4	0.011869	0.04203	1	699	2	-0.25785	0.58719	0.43869	0.738386	12835	1	-0.25785
Rnase17	2	0.011881	0.025195	1	700	2	-0.67742	0.98812	0.98403	0.996742	21308	0	-0.67742
Ccdc169	3	0.011883	0.034044	1	701	1	0.15872	0.19624	0.16155	0.572161	6099	1	0.15872
Fxyd1	4	0.011946	0.046506	1	702	2	-0.629	0.40795	0.31172	0.662543	9776	1	-0.629
Mir673	4	0.011975	0.046506	1	703	2	-0.25304	0.3062	0.24688	0.613769	8246	1	-0.25304
LOC100362110	3	0.012008	0.034044	1	704	1	-0.0048601	0.022076	0.014195	0.274542	1143	1	-0.0048601
Olr502	2	0.012028	0.026809	1	705	2	-0.89592	0.98797	0.98236	0.996374	21307	0	-0.89592
Areg	4	0.012037	0.046507	1	706	2	-0.38569	0.78779	0.66469	0.865596	16872	0	-0.38569
Ifitm7	4	0.012074	0.046507	1	707	3	-0.59863	0.27392	0.23978	0.613769	7738	1	-0.59863	YES
Fam189a2	3	0.012096	0.037505	1	708	3	-0.60562	0.9879	0.98495	0.997226	21304	0	-0.60562
Decr1	4	0.012108	0.046507	1	709	3	-0.84202	0.95391	0.91632	0.971295	20546	0	-0.84202
Slc31a2	3	0.012109	0.037505	1	710	2	-0.58067	0.83822	0.7599	0.90819	18006	0	-0.58067
Rcc1	3	0.012133	0.037505	1	711	2	-0.8139	0.80173	0.70601	0.881779	17179	0	-0.8139
Egr2	4	0.012148	0.046785	1	712	2	-0.43903	0.98165	0.9685	0.991436	21164	0	-0.43903
Stt3b	4	0.012148	0.046785	1	713	3	-0.6963	0.44481	0.33248	0.683932	10361	1	-0.6963
Olr1496	3	0.012192	0.037977	1	714	3	-0.68638	0.98781	0.98443	0.996825	21303	0	-0.68638
Tusc3	3	0.0122	0.037977	1	715	3	-0.44181	0.9878	0.98443	0.996825	21302	0	-0.44181
LOC102555599	2	0.012207	0.027138	1	716	2	-0.66129	0.98779	0.98202	0.996265	21301	0	-0.66129
Cflar	1	0.012225	0.01319	0.894647	717	1	-1.4395	0.98778	0.98681	0.997707	21299	0	-1.4395
Satb1	4	0.012254	0.047078	1	718	3	-0.63767	0.72517	0.56213	0.800554	15611	0	-0.63767	YES
Olr1587	4	0.012259	0.047078	1	719	1	-0.202	0.95482	0.91794	0.97139	20565	0	-0.202
Chia	1	0.012281	0.01319	0.894647	720	1	-1.2328	0.98772	0.98681	0.997707	21298	0	-1.2328	YES
Mrpl15	3	0.012297	0.03819	1	721	3	-0.98657	0.9877	0.98418	0.996742	21297	0	-0.98657
Olr1457	3	0.0123	0.03819	1	722	1	0.082663	0.22602	0.17218	0.572161	6741	1	0.082663
LOC103693538	3	0.012301	0.03819	1	723	3	-0.85072	0.9877	0.98418	0.996742	21296	0	-0.85072
LOC102556967	4	0.012315	0.047079	1	724	2	-0.22477	0.82308	0.71083	0.883506	17654	0	-0.22477
Spast	2	0.01232	0.027138	1	725	2	-0.99477	0.97982	0.97331	0.99366	21120	0	-0.99477
Smtnl2	3	0.012324	0.03819	1	726	3	-0.43201	0.98768	0.98418	0.996742	21295	0	-0.43201
Otc	3	0.012342	0.03819	1	727	2	-0.29279	0.24159	0.1749	0.572161	7051	1	-0.29279
Taf1a	2	0.012353	0.027138	1	728	2	-0.95546	0.98765	0.98202	0.996265	21294	0	-0.95546	YES
Dusp5	4	0.012405	0.047886	1	729	3	-0.52813	0.92909	0.87322	0.951565	20019	0	-0.52813	YES
Vom2r44	2	0.012441	0.027138	1	730	2	-0.90597	0.98756	0.98202	0.996265	21291	0	-0.90597
LOC680227	3	0.012449	0.03819	1	731	2	-0.96524	0.81574	0.7214	0.887757	17481	0	-0.96524
Zar1l	3	0.012468	0.03819	1	733	3	-0.43465	0.98753	0.98418	0.996742	21290	0	-0.43465
Nhp2	4	0.012482	0.047886	1	734	3	-0.51536	0.9062	0.84174	0.939601	19526	0	-0.51536
LOC100909683	2	0.012522	0.027138	1	736	2	-0.84906	0.98748	0.98202	0.996265	21288	0	-0.84906	YES
Chd9	3	0.012524	0.038654	1	737	3	-0.52136	0.98748	0.98365	0.996693	21287	0	-0.52136
Ccnc	3	0.012551	0.038654	1	739	2	-0.64893	0.95085	0.92768	0.975302	20489	0	-0.64893	YES
Rsph6a	4	0.01256	0.047886	1	740	3	-0.50466	0.93747	0.89115	0.960921	20205	0	-0.50466
Mcrs1	3	0.012565	0.038654	1	741	3	-0.70083	0.98743	0.98365	0.996693	21285	0	-0.70083
Ddx17	3	0.012586	0.038868	1	742	3	-0.68657	0.98741	0.98342	0.996693	21283	0	-0.68657	YES
LOC684871	3	0.012592	0.038868	1	743	2	-0.6923	0.37953	0.2662	0.631571	9329	1	-0.6923
Arl16	4	0.012613	0.047886	1	744	3	-0.52565	0.81575	0.69383	0.877265	17482	0	-0.52565	YES
Pcdhb8	3	0.012634	0.038868	1	745	1	-0.088424	0.50514	0.35746	0.69607	11356	1	-0.088424
Ebp	4	0.012647	0.047886	1	746	2	-0.2111	0.088404	0.063056	0.40885	3400	2	-0.2111
Armcx2	2	0.012655	0.027138	1	747	1	-0.27224	0.3295	0.22206	0.6005	8577	1	-0.27224
Olr1192	3	0.012723	0.038868	1	748	3	-0.49793	0.98728	0.98342	0.996693	21279	0	-0.49793
Mbip	2	0.012738	0.027138	1	749	1	-0.95791	0.91026	0.89109	0.960921	19620	0	-0.95791
Rnf181	3	0.012746	0.038868	1	750	3	-0.47187	0.98725	0.98342	0.996693	21277	0	-0.47187
Hist1h2bk	3	0.012787	0.038868	1	751	3	-0.4296	0.98721	0.98342	0.996693	21276	0	-0.4296
Atp8b3	4	0.0128	0.048441	1	752	3	-0.63038	0.91137	0.85072	0.943662	19646	0	-0.63038
Nsg1	4	0.012817	0.048441	1	753	3	-0.51981	0.23517	0.20993	0.598186	6935	1	-0.51981
Zer1	4	0.012841	0.048441	1	754	3	-0.53499	0.98738	0.98018	0.996265	21282	0	-0.53499	YES
Zfp606	1	0.012842	0.01319	0.894647	755	1	-1.5755	0.98716	0.98681	0.997707	21274	0	-1.5755
Epgn	4	0.012871	0.048441	1	756	2	-0.3004	0.12674	0.10429	0.512403	4384	2	-0.3004
Cd163l1	3	0.012885	0.038869	1	757	2	-0.52949	0.40576	0.28771	0.646489	9739	1	-0.52949
LOC102556129	3	0.012935	0.038869	1	758	2	-0.81895	0.30692	0.20988	0.598186	8260	1	-0.81895
Twf1	1	0.01294	0.01319	0.894647	759	1	-1.6681	0.98706	0.98681	0.997707	21273	0	-1.6681	YES
Noxa1	4	0.012945	0.048441	1	760	2	-0.51133	0.96418	0.93357	0.978475	20769	0	-0.51133
S100b	4	0.012952	0.048441	1	761	3	-0.66273	0.91593	0.8618	0.948688	19741	0	-0.66273	YES
Pard3b	4	0.012974	0.048441	1	762	3	-0.80335	0.41635	0.31172	0.662543	9880	1	-0.80335
Upk2	4	0.012983	0.048441	1	763	3	-0.44861	0.9582	0.92497	0.97525	20630	0	-0.44861
Syt2	1	0.012996	0.01319	0.894647	764	1	-1.178	0.987	0.98681	0.997707	21270	0	-1.178	YES
Ficd	3	0.013012	0.038869	1	765	3	-0.45314	0.98699	0.98342	0.996693	21269	0	-0.45314
Gkn1	4	0.01302	0.048441	1	766	3	-0.5016	0.85287	0.75749	0.906764	18333	0	-0.5016
Nacad	2	0.013045	0.027138	1	768	2	-0.87191	0.91473	0.89284	0.960921	19713	0	-0.87191
Mir199a2	3	0.013051	0.039283	1	769	2	-1.0466	0.93435	0.90508	0.966547	20132	0	-1.0466
Trim63	4	0.013063	0.048441	1	770	2	-0.21925	0.0085293	0.0044057	0.20384	499	1	-0.21925
Pigr	3	0.013089	0.039283	1	771	3	-0.4961	0.98691	0.98342	0.996693	21266	0	-0.4961
Cnot9	2	0.013128	0.027138	1	772	1	-0.87298	0.73019	0.64451	0.852665	15715	0	-0.87298	YES
Ctdspl	4	0.013136	0.048442	1	773	2	-0.11041	0.053029	0.034198	0.308134	2327	2	-0.11041
Nptx1	4	0.013158	0.048442	1	774	2	-0.48284	0.63301	0.47697	0.758992	13746	1	-0.48284
Dusp2	4	0.013204	0.048442	1	775	2	-0.64151	0.43104	0.31471	0.66448	10121	1	-0.64151
Wdr54	4	0.01326	0.048442	1	776	3	-0.3975	0.84782	0.75196	0.903233	18224	0	-0.3975
Olr131	3	0.013285	0.040403	1	777	2	-1.1852	0.22868	0.17218	0.572161	6808	1	-1.1852	YES
Maob	3	0.013286	0.040403	1	778	3	-0.42812	0.98671	0.9826	0.996529	21264	0	-0.42812
LOC102550438	4	0.01331	0.048442	1	779	3	-0.56097	0.80828	0.68732	0.873738	17317	0	-0.56097
Snx15	4	0.013328	0.048442	1	780	3	-0.49432	0.93088	0.87658	0.952677	20071	0	-0.49432
Sec23ip	4	0.013341	0.048442	1	781	3	-0.70999	0.93283	0.87767	0.953099	20106	0	-0.70999	YES
Gorasp2	4	0.013345	0.048442	1	782	3	-0.83462	0.79079	0.66697	0.865596	16934	0	-0.83462
RGD1565664	2	0.013351	0.027138	1	783	1	-0.58397	0.70534	0.61893	0.838774	15224	0	-0.58397
Fbxo48	2	0.013388	0.027472	1	784	2	-0.63575	0.98661	0.98167	0.996265	21260	0	-0.63575
Klhdc8b	4	0.0134	0.048733	1	785	3	-0.5448	0.63525	0.47992	0.759841	13801	1	-0.5448	YES
Wdr11	4	0.013447	0.048733	1	786	3	-0.76407	0.98431	0.97428	0.99387	21217	0	-0.76407
Osbpl8	2	0.013459	0.027472	1	787	2	-0.80823	0.98654	0.98167	0.996265	21257	0	-0.80823	YES
Tmem178a	4	0.013477	0.048733	1	788	2	-0.42337	0.81426	0.69167	0.875578	17448	0	-0.42337
Prdm1	4	0.013482	0.048733	1	789	3	-0.45525	0.98983	0.98347	0.996693	21361	0	-0.45525	YES
Olr30	1	0.013501	0.01319	0.894647	790	1	-1.4172	0.9865	0.98681	0.997707	21256	0	-1.4172	YES
Cdc20	2	0.013511	0.027473	1	791	2	-1.0611	0.98649	0.98167	0.996265	21255	0	-1.0611	YES
Olr851	2	0.013531	0.027473	1	792	2	-0.88086	0.98647	0.98167	0.996265	21254	0	-0.88086	YES
Hdac11	4	0.013537	0.048733	1	793	2	-0.39514	0.84616	0.75011	0.903233	18186	0	-0.39514
Crls1	2	0.013541	0.027473	1	794	2	-0.67637	0.98646	0.98167	0.996265	21251	0	-0.67637	YES
Cyp2ab1	3	0.013552	0.041073	1	795	1	0.049131	0.42346	0.30653	0.662543	9990	1	0.049131	YES
Cald1	3	0.013594	0.041073	1	796	2	-0.63417	0.75041	0.63661	0.846686	16122	0	-0.63417	YES
Hba1	4	0.013648	0.049026	1	797	1	0.4873	0.011039	0.011121	0.274542	624	3	0.4873
Defb50	4	0.013657	0.049026	1	798	3	-0.59622	0.91038	0.84819	0.942399	19623	0	-0.59622
Adarb1	4	0.013671	0.049026	1	799	3	-0.6711	0.2266	0.19787	0.594616	6752	1	-0.6711	YES
Zfp326	3	0.013689	0.041073	1	800	2	-0.61991	0.93859	0.90993	0.968853	20217	0	-0.61991	YES
Ascc2	4	0.013704	0.049026	1	801	1	0.1794	0.57056	0.42698	0.735473	12523	1	0.1794
Cd22	3	0.013769	0.041074	1	802	3	-0.55481	0.98623	0.98233	0.996374	21247	0	-0.55481
Olr601	3	0.01377	0.041074	1	803	2	-0.96758	0.96761	0.95276	0.986596	20844	0	-0.96758	YES
Msra	4	0.013794	0.049309	1	804	3	-0.55148	0.89965	0.8294	0.933131	19379	0	-0.55148
Glyatl2	4	0.013815	0.049309	1	805	2	-0.30339	0.51345	0.38577	0.719114	11489	1	-0.30339
Kif11	2	0.013833	0.028565	1	807	2	-0.75122	0.98617	0.98054	0.996265	21244	0	-0.75122	YES
Havcr2	3	0.013844	0.041074	1	808	2	-0.38851	0.93193	0.90176	0.965144	20089	0	-0.38851
Olfm2	4	0.013854	0.04931	1	809	3	-0.60244	0.90783	0.84174	0.939601	19563	0	-0.60244
Hnrnph2	3	0.013863	0.041074	1	810	3	-0.36265	0.98614	0.98233	0.996374	21243	0	-0.36265
Asb11	4	0.013871	0.04931	1	811	1	0.40857	0.0045092	0.0022052	0.149483	302	2	0.40857
Synpo2	4	0.013913	0.04931	1	812	3	-0.54044	0.98152	0.9685	0.991436	21160	0	-0.54044
LOC683674	3	0.013927	0.041747	1	813	1	-0.26374	0.16005	0.1409	0.549352	5308	1	-0.26374
Mthfd1	3	0.013933	0.041747	1	814	2	-0.92178	0.80176	0.70601	0.881779	17180	0	-0.92178
Upk3b	4	0.01395	0.04931	1	815	3	-0.45143	0.99038	0.98396	0.996742	21371	0	-0.45143
LOC685590	3	0.013958	0.041748	1	816	3	-0.66335	0.98604	0.98207	0.996271	21241	0	-0.66335
Pcdhga1	4	0.013982	0.049884	1	817	1	-0.081321	0.34216	0.27048	0.635999	8799	1	-0.081321
RGD1564513	3	0.014011	0.041981	1	818	1	-0.27387	0.60077	0.44302	0.738441	13112	0	-0.27387
Car15	3	0.014068	0.041981	1	820	3	-0.54167	0.98593	0.98181	0.996265	21239	0	-0.54167
LOC102548231	4	0.014095	0.049885	1	821	2	-0.49697	0.86628	0.78189	0.919514	18637	0	-0.49697
Fam131a	4	0.014126	0.050487	1	822	2	-0.5604	0.40787	0.31172	0.662543	9774	1	-0.5604	YES
Pasd1	3	0.014136	0.041981	1	823	1	-0.25367	0.59777	0.44043	0.738441	13046	0	-0.25367
RGD1309534	4	0.014174	0.050487	1	824	3	-0.77052	0.9852	0.97625	0.995082	21229	0	-0.77052	YES
Sftpb	4	0.014204	0.050487	1	825	2	-0.26075	0.093723	0.074966	0.451826	3525	1	-0.26075
Polr1e	2	0.014215	0.031192	1	826	1	-0.71877	0.77049	0.68838	0.874781	16530	0	-0.71877	YES
Mir106a	3	0.014219	0.042224	1	827	1	0.42439	0.11101	0.093925	0.493179	3959	2	0.42439
Steap3	4	0.014225	0.050487	1	828	2	-0.44074	0.88926	0.80896	0.925821	19141	0	-0.44074	YES
Wsb2	4	0.014239	0.050487	1	829	3	-0.6095	0.98382	0.97292	0.99366	21206	0	-0.6095	YES
Olr1172	2	0.014243	0.031192	1	830	1	-0.89371	0.67137	0.57044	0.806273	14558	0	-0.89371
Galm	3	0.014247	0.042461	1	831	2	-0.69331	0.92622	0.88867	0.960649	19964	0	-0.69331	YES
LOC102547665	4	0.014257	0.050487	1	833	3	-0.71067	0.97647	0.96088	0.989083	21046	0	-0.71067
Notch1	4	0.014259	0.050487	1	834	2	-0.28471	0.7971	0.67612	0.869892	17088	0	-0.28471
Map1a	4	0.014315	0.050781	1	835	2	-0.42487	0.73953	0.57891	0.810439	15895	0	-0.42487
Olr537	1	0.014329	0.01319	0.894647	836	1	-1.2877	0.98567	0.98681	0.997707	21234	0	-1.2877
Wnt9a	4	0.014426	0.05138	1	837	3	-0.39459	0.86945	0.78843	0.921243	18705	0	-0.39459
Moxd2	4	0.014537	0.051696	1	838	2	-0.27583	0.69642	0.53013	0.784014	15064	1	-0.27583
Slc2a9	3	0.014557	0.04322	1	839	2	-0.87992	0.6177	0.45893	0.746862	13433	0	-0.87992	YES
Gprasp1	4	0.014592	0.05203	1	840	1	0.42064	0.042156	0.027525	0.281333	1903	3	0.42064
Ptprm	4	0.014633	0.052627	1	841	2	-0.44294	0.88658	0.80746	0.925821	19094	0	-0.44294
Alpl	4	0.014648	0.052627	1	842	3	-0.40186	0.86066	0.76996	0.914046	18515	0	-0.40186
Acy3	4	0.014703	0.053248	1	843	1	-0.066065	0.51292	0.38277	0.71763	11486	1	-0.066065
Gatad2b	4	0.01471	0.053248	1	844	2	-0.31097	0.75409	0.61597	0.838774	16200	0	-0.31097
Tmem202	3	0.014751	0.04367	1	845	3	-0.43215	0.98525	0.98042	0.996265	21231	0	-0.43215
Kif1bp	4	0.014814	0.053249	1	846	1	-0.023095	0.25547	0.21827	0.6005	7332	2	-0.023095
Cox20	3	0.014844	0.04367	1	847	1	0.23163	0.35195	0.24485	0.613769	8929	1	0.23163
Pgm3	4	0.01487	0.053249	1	848	1	0.016041	0.25475	0.21698	0.6005	7318	1	0.016041
Cog6	3	0.014878	0.04367	1	849	3	-0.61639	0.98512	0.98042	0.996265	21228	0	-0.61639
Dctn5	3	0.014916	0.043916	1	850	2	-0.74375	0.45327	0.31725	0.66448	10490	1	-0.74375	YES
Jrk	4	0.014925	0.053914	1	851	1	0.44614	0.05317	0.034198	0.308134	2333	2	0.44614
Psmb3	4	0.014952	0.053914	1	852	2	-0.50782	0.78101	0.6482	0.852665	16749	0	-0.50782
Sct	4	0.014981	0.053914	1	853	3	-0.40259	0.98229	0.96967	0.992166	21175	0	-0.40259
Ddx10	2	0.014998	0.031559	1	854	2	-0.76755	0.985	0.9798	0.996216	21225	0	-0.76755
Mir3577	3	0.015011	0.044375	1	855	1	0.022972	0.79144	0.69716	0.878495	16946	0	0.022972
Emc10	4	0.015036	0.053914	1	856	1	-0.0024562	0.31777	0.25276	0.619616	8410	1	-0.0024562
Ubxn2b	4	0.015046	0.053914	1	857	3	-0.64749	0.98826	0.9815	0.996265	21314	0	-0.64749	YES
Adcy10	2	0.01505	0.031559	1	859	1	-0.79829	0.68579	0.58749	0.814651	14861	0	-0.79829
Cyp2d2	3	0.015052	0.04482	1	860	1	0.0032302	0.68344	0.55021	0.798742	14813	0	0.0032302
Coro2a	4	0.015054	0.053914	1	861	3	-0.63701	0.80453	0.68511	0.873738	17234	0	-0.63701	YES
LOC100362432	2	0.01507	0.031559	1	862	2	-0.76911	0.98493	0.9798	0.996216	21224	0	-0.76911
Rab14	2	0.015077	0.031559	1	863	2	-1.1417	0.98492	0.9798	0.996216	21223	0	-1.1417	YES
Pusl1	4	0.015091	0.053914	1	864	1	0.027622	0.27701	0.24255	0.613769	7804	2	0.027622
Mxi1	3	0.015094	0.045282	1	865	2	-0.48104	0.84756	0.78035	0.919514	18219	0	-0.48104
Olr595	3	0.015136	0.045282	1	866	2	-0.58874	0.64373	0.48984	0.763366	13981	0	-0.58874
Mir6327	4	0.015188	0.053914	1	868	2	-0.44466	0.89265	0.81495	0.9274	19216	0	-0.44466
LOC691170	4	0.015204	0.053914	1	869	3	-0.7125	0.74818	0.59263	0.818499	16069	0	-0.7125
LOC102555469	4	0.015258	0.053915	1	870	2	-0.057673	0.5143	0.38577	0.719114	11500	1	-0.057673
Gbgt1	4	0.01529	0.053915	1	871	2	-0.6216	0.80956	0.68732	0.873738	17346	0	-0.6216
Olr1166	2	0.015291	0.031916	1	872	2	-1.1118	0.98471	0.97943	0.996021	21221	0	-1.1118
LOC103694018	2	0.015302	0.031916	1	873	2	-0.7233	0.9847	0.97943	0.996021	21220	0	-0.7233
Krt86	4	0.015313	0.053915	1	874	2	-0.29176	0.10384	0.08204	0.467281	3785	1	-0.29176
Nenf	4	0.015349	0.053915	1	875	3	-0.48551	0.8842	0.80439	0.92518	19033	0	-0.48551
Bicdl1	4	0.015369	0.053915	1	876	2	-0.39003	0.91969	0.86873	0.950466	19821	0	-0.39003
LOC103692784	2	0.015385	0.031916	1	877	1	-1.018	0.71783	0.63818	0.847933	15463	0	-1.018
Golga2	3	0.015386	0.045546	1	878	3	-0.53365	0.97563	0.96571	0.990563	21026	0	-0.53365
Ddx50	1	0.015395	0.015806	0.95661	879	1	-1.4465	0.9846	0.98419	0.996742	21219	0	-1.4465
Samd4b	4	0.015424	0.053915	1	880	2	-0.10883	0.063417	0.038378	0.316874	2701	2	-0.10883
Ube3a	3	0.015511	0.045547	1	881	1	-0.28284	0.29472	0.20444	0.598186	8073	1	-0.28284
Lhfpl1	4	0.015521	0.053915	1	882	2	-0.50624	0.61074	0.45058	0.744659	13309	1	-0.50624
Serpina10	2	0.015524	0.03228	1	883	1	-0.88487	0.84833	0.80376	0.92518	18237	0	-0.88487
Atf5	4	0.015535	0.053915	1	884	1	0.072398	0.11157	0.091197	0.493089	3969	1	0.072398
Npepo	4	0.015552	0.053915	1	885	3	-0.571	0.82999	0.72301	0.887757	17810	0	-0.571
Mettl21c	3	0.015641	0.045547	1	886	2	-0.88965	0.85701	0.78598	0.921243	18435	0	-0.88965	YES
LOC103693323	3	0.015663	0.045547	1	887	3	-0.5001	0.98434	0.97985	0.996216	21218	0	-0.5001
Fam149b1	3	0.015694	0.045547	1	888	3	-0.51824	0.98431	0.97985	0.996216	21216	0	-0.51824
LOC102553671	4	0.015702	0.054218	1	889	2	-0.33803	0.90442	0.835	0.935827	19486	0	-0.33803
Rusc1	4	0.015706	0.054218	1	890	3	-0.62015	0.94431	0.89697	0.962932	20337	0	-0.62015	YES
LOC100911357	4	0.015725	0.054218	1	891	3	-0.66547	0.31033	0.24688	0.613769	8310	1	-0.66547
Mir6324	4	0.015768	0.054218	1	892	3	-0.7276	0.80198	0.68063	0.872381	17187	0	-0.7276	YES
RGD1559903	3	0.015803	0.046068	1	894	2	-0.67288	0.83422	0.75212	0.903233	17922	0	-0.67288	YES
Aifm3	3	0.015844	0.046068	1	895	3	-0.52077	0.97999	0.97302	0.99366	21122	0	-0.52077
Zfp777	4	0.015868	0.054219	1	896	2	-0.49277	0.57995	0.43572	0.738386	12709	1	-0.49277
Rgs14	3	0.015873	0.046068	1	897	2	-0.72522	0.3682	0.25834	0.626013	9172	1	-0.72522
Sdccag3	4	0.015886	0.054219	1	898	3	-0.70992	0.99113	0.98626	0.997705	21385	0	-0.70992
Rpn2	4	0.015923	0.054219	1	899	2	-0.39561	0.32374	0.25873	0.626013	8491	1	-0.39561
Olr588	3	0.015927	0.046069	1	900	1	-0.21158	0.92529	0.88397	0.957258	19938	0	-0.21158	YES
Zcchc17	4	0.015936	0.054219	1	901	3	-0.46975	0.98636	0.97815	0.995335	21249	0	-0.46975
Apof	3	0.015969	0.046069	1	902	1	0.51684	0.084835	0.066096	0.417101	3296	2	0.51684	YES
Faxdc2	3	0.01601	0.046069	1	903	2	-0.4957	0.32757	0.23403	0.611303	8547	1	-0.4957
Olr1538	2	0.016053	0.032638	1	904	1	-0.79314	0.82565	0.77115	0.915013	17712	0	-0.79314
Zfp295	3	0.016069	0.046069	1	905	3	-0.64353	0.98393	0.97925	0.996021	21211	0	-0.64353
Stt3a	2	0.01608	0.032638	1	906	1	-0.9063	0.86104	0.81966	0.927726	18522	0	-0.9063	YES
Scarf2	4	0.016103	0.058266	1	907	3	-0.46268	0.96229	0.93083	0.977326	20728	0	-0.46268
LOC100363993	2	0.016135	0.032638	1	908	2	-0.73999	0.98386	0.97867	0.99572	21208	0	-0.73999
Katna1	3	0.016177	0.047025	1	909	1	0.34137	0.1248	0.10961	0.519575	4327	2	0.34137
Espl1	4	0.0162	0.058266	1	910	2	-0.60152	0.82436	0.71901	0.887757	17686	0	-0.60152	YES
Cdx2	4	0.016256	0.058266	1	911	2	-0.24753	0.95444	0.91794	0.97139	20558	0	-0.24753
LOC108351097	1	0.016279	0.017095	1	912	1	-1.6442	0.98372	0.98291	0.996693	21204	0	-1.6442
Ankrd63	4	0.016302	0.058266	1	913	2	-0.22491	0.69985	0.53603	0.789831	15120	1	-0.22491
LOC687399	4	0.016311	0.058266	1	914	2	-0.092098	0.71922	0.55633	0.799362	15494	0	-0.092098
Hoga1	4	0.016431	0.058905	1	915	3	-0.51157	0.88473	0.80439	0.92518	19047	0	-0.51157
Fcnb	4	0.016478	0.058905	1	916	1	0.11822	0.23847	0.20993	0.598186	6990	1	0.11822
Esr2	4	0.016517	0.058906	1	917	3	-0.52521	0.93003	0.87658	0.952677	20044	0	-0.52521	YES
Gldn	4	0.016533	0.058906	1	918	2	-0.16195	0.32311	0.25873	0.626013	8486	1	-0.16195
Golga7	2	0.016533	0.033011	1	919	2	-0.78498	0.98347	0.97827	0.995363	21198	0	-0.78498
Mylk	4	0.016555	0.058906	1	920	3	-0.58837	0.93615	0.89016	0.960921	20176	0	-0.58837	YES
Sspn	4	0.016561	0.058906	1	921	3	-0.6034	0.90326	0.835	0.935827	19452	0	-0.6034
Pdzrn4	4	0.01658	0.058906	1	922	3	-0.78192	0.86782	0.78682	0.921243	18665	0	-0.78192	YES
Cap1	2	0.016588	0.033011	1	923	2	-0.72895	0.98341	0.97827	0.995363	21197	0	-0.72895
Olr633	2	0.016609	0.033011	1	924	1	-0.4765	0.22661	0.14821	0.560394	6753	1	-0.4765
Mir488	3	0.016718	0.048141	1	925	1	-0.17101	0.73365	0.61815	0.838774	15788	0	-0.17101
Fam177b	3	0.016759	0.048634	1	926	1	-0.07955	0.7735	0.66966	0.867468	16590	0	-0.07955
Zar1	4	0.016791	0.059531	1	927	3	-0.37354	0.24257	0.20993	0.598186	7069	1	-0.37354
Top2a	1	0.016798	0.017095	1	928	1	-1.528	0.9832	0.9829	0.996693	21192	0	-1.528
Smpx	3	0.016806	0.048928	1	929	3	-0.43454	0.98319	0.97708	0.995164	21191	0	-0.43454
Olr1596	4	0.016865	0.059532	1	930	2	-0.076686	0.72162	0.55923	0.800554	15546	0	-0.076686
Ptgs2	3	0.016869	0.048928	1	931	2	-0.61357	0.8534	0.78175	0.919514	18344	0	-0.61357
LOC100911320	3	0.016884	0.048928	1	932	1	0.035802	0.36335	0.25564	0.62189	9101	1	0.035802
LOC100364769	3	0.016905	0.048928	1	933	3	-0.69342	0.97845	0.97087	0.99302	21088	0	-0.69342
LOC102552940	4	0.016921	0.059532	1	934	1	0.034892	0.60314	0.44456	0.738441	13162	1	0.034892
Cdpf1	4	0.016926	0.059532	1	935	3	-0.51814	0.51014	0.37982	0.713811	11443	1	-0.51814
Nbn	4	0.016976	0.059532	1	936	2	-0.44055	0.26861	0.23096	0.611303	7627	1	-0.44055
LOC679924	4	0.016984	0.059532	1	937	3	-0.57097	0.61742	0.45642	0.745309	13424	1	-0.57097
Serp2	3	0.017028	0.049671	1	938	3	-0.35108	0.98297	0.97677	0.995095	21190	0	-0.35108
Zbtb40	4	0.017032	0.059532	1	939	2	-0.30544	0.87056	0.79006	0.921854	18736	0	-0.30544
Fhl4	2	0.01705	0.035585	1	940	2	-0.65744	0.98295	0.97787	0.995335	21189	0	-0.65744	YES
RGD1560986	4	0.017087	0.059532	1	941	2	-0.35649	0.94217	0.89415	0.96152	20299	0	-0.35649
Nav1	4	0.017091	0.059532	1	942	3	-0.46375	0.60908	0.44758	0.741807	13278	1	-0.46375
Olr285	3	0.017092	0.049671	1	943	1	0.27004	0.15106	0.13562	0.549352	5062	2	0.27004
Nat8f3	3	0.017152	0.049672	1	944	2	-0.8927	0.91861	0.87235	0.951565	19802	0	-0.8927	YES
Ppp1r10	3	0.017157	0.049672	1	945	3	-0.4314	0.98284	0.97677	0.995095	21186	0	-0.4314
Cat	2	0.017163	0.035961	1	946	2	-0.52607	0.98284	0.97748	0.995335	21185	0	-0.52607
Slc29a2	4	0.017168	0.060197	1	947	3	-0.61026	0.92259	0.86873	0.950466	19879	0	-0.61026
Olr11	3	0.017175	0.049672	1	948	1	-0.11862	0.62038	0.46161	0.748033	13491	0	-0.11862
Cpt1b	4	0.017192	0.060197	1	949	3	-0.53787	0.086143	0.062309	0.40885	3337	1	-0.53787
LOC500300	4	0.017198	0.060197	1	950	2	-0.48394	0.87211	0.79164	0.921854	18771	0	-0.48394
Akr7a3	4	0.017229	0.060197	1	951	3	-0.51351	0.53226	0.3947	0.719316	11807	1	-0.51351
Lynx1	4	0.017237	0.060197	1	952	3	-0.58708	0.97406	0.95653	0.98733	20985	0	-0.58708
Zfx	3	0.017274	0.05356	1	953	3	-0.45346	0.98273	0.97643	0.995082	21183	0	-0.45346
LOC685067	3	0.017278	0.05356	1	954	2	-1.0164	0.55254	0.40027	0.719516	12180	1	-1.0164	YES
Fam188b2	3	0.0173	0.05356	1	955	1	0.29028	0.065892	0.045852	0.341866	2775	1	0.29028
Trim27	3	0.017303	0.05356	1	956	3	-0.45402	0.9827	0.97643	0.995082	21180	0	-0.45402
Spta1	4	0.017309	0.060532	1	957	3	-0.5034	0.97074	0.94908	0.985825	20910	0	-0.5034
LOC102548286	4	0.017322	0.060532	1	958	3	-0.60875	0.39045	0.29119	0.649365	9513	1	-0.60875
Atpaf2	2	0.017373	0.035961	1	959	2	-0.85699	0.98263	0.97748	0.995335	21178	0	-0.85699	YES
LOC100910180	4	0.017419	0.060533	1	960	1	0.05836	0.77644	0.64583	0.852665	16646	0	0.05836
Trpm8	4	0.017435	0.060869	1	961	2	-0.41815	0.91882	0.86756	0.950466	19806	0	-0.41815
Bach2	4	0.01746	0.061224	1	962	2	-0.14975	0.011814	0.011751	0.274542	659	2	-0.14975
Serpina16	4	0.017475	0.061224	1	963	2	-0.36219	0.36174	0.27932	0.641637	9075	1	-0.36219
Porcn	4	0.017477	0.061224	1	964	3	-0.46021	0.4506	0.33553	0.683932	10451	1	-0.46021
Krtap15-1	3	0.017508	0.05356	1	965	2	-0.63345	0.7962	0.7007	0.879061	17067	0	-0.63345
Trmt44	4	0.01753	0.061224	1	966	1	-0.094089	0.92121	0.86873	0.950466	19852	0	-0.094089
Irf8	4	0.017585	0.061224	1	967	2	-0.35326	0.72035	0.55633	0.799362	15518	0	-0.35326
Rer1	4	0.017586	0.061224	1	968	2	-0.20611	0.12439	0.10238	0.510158	4316	1	-0.20611	YES
Lrg1	4	0.017592	0.061224	1	969	3	-0.44163	0.91536	0.8606	0.948342	19730	0	-0.44163
Il2	3	0.017633	0.054013	1	970	1	0.59139	0.025375	0.015705	0.274542	1283	2	0.59139	YES
Rdm1	4	0.017641	0.061224	1	971	1	0.11234	0.66237	0.49472	0.763366	14353	1	0.11234
Bcas1	3	0.017649	0.054013	1	972	2	-0.72598	0.76977	0.66394	0.865596	16523	0	-0.72598	YES
Iqub	4	0.017679	0.061224	1	973	2	-0.45147	0.91745	0.86416	0.950086	19778	0	-0.45147
Olr1325	2	0.017722	0.035961	1	974	1	-0.80663	0.77566	0.69865	0.879061	16633	0	-0.80663
LOC103693812	2	0.01779	0.036732	1	975	2	-0.71511	0.98221	0.97667	0.995089	21174	0	-0.71511
Prkrip1	4	0.017806	0.061225	1	976	3	-0.71533	0.96227	0.93083	0.977326	20727	0	-0.71533
Fam13a	4	0.017807	0.061225	1	977	1	0.0012434	0.81175	0.68947	0.875336	17392	0	0.0012434
Rpl37a	2	0.017833	0.036732	1	978	1	-0.43451	0.47042	0.33446	0.683932	10769	0	-0.43451
RGD1565660	3	0.017834	0.055064	1	979	3	-0.66015	0.98217	0.97578	0.994749	21173	0	-0.66015
RGD1561212	2	0.017843	0.036732	1	980	2	-0.82003	0.98216	0.97667	0.995089	21172	0	-0.82003	YES
Ube2k	2	0.017861	0.036732	1	981	1	-0.56189	0.29876	0.20476	0.598186	8145	1	-0.56189
Cldn34d	3	0.017882	0.055361	1	982	2	-0.93644	0.58613	0.42712	0.735473	12817	1	-0.93644	YES
Plin4	3	0.017886	0.055361	1	983	3	-0.50859	0.98211	0.97544	0.994449	21171	0	-0.50859
LOC108348037	2	0.017888	0.036732	1	984	2	-0.86866	0.98211	0.97667	0.995089	21170	0	-0.86866
Syt11	3	0.017901	0.055361	1	985	2	-1.007	0.82834	0.74109	0.896722	17769	0	-1.007	YES
Sys1	4	0.017918	0.061225	1	986	3	-0.47614	0.86989	0.78843	0.921243	18718	0	-0.47614
Dsc2	2	0.017925	0.036732	1	987	2	-0.94272	0.98207	0.97667	0.995089	21169	0	-0.94272	YES
Il12rb2	4	0.017934	0.061225	1	988	3	-0.63165	0.98402	0.97357	0.99366	21212	0	-0.63165	YES
Jph1	4	0.017973	0.061225	1	989	3	-0.37705	0.45999	0.33849	0.683981	10602	1	-0.37705
Tmem121	4	0.01803	0.061576	1	990	3	-0.45846	0.7794	0.64583	0.852665	16713	0	-0.45846
Ak3	3	0.018055	0.055645	1	991	2	-0.79757	0.87334	0.80906	0.925821	18798	0	-0.79757
Ecsit	4	0.01808	0.062211	1	992	3	-0.50302	0.98949	0.98202	0.996265	21347	0	-0.50302
Taf8	3	0.01809	0.055645	1	993	1	-0.27217	0.90443	0.85232	0.944317	19487	0	-0.27217
Sbpl	4	0.018096	0.062211	1	994	2	-0.36423	0.10774	0.083749	0.469406	3889	2	-0.36423
Psip1	2	0.018111	0.036732	1	995	1	-0.70342	0.646	0.54763	0.796867	14025	0	-0.70342	YES
Tspan17	4	0.018139	0.062212	1	996	1	-0.1626	0.2618	0.22136	0.6005	7478	1	-0.1626
Ns5atp4	2	0.018238	0.037114	1	998	2	-1.0729	0.98176	0.97627	0.995082	21165	0	-1.0729	YES
Best4	4	0.01825	0.062574	1	999	2	-0.23741	0.95306	0.91551	0.970815	20530	0	-0.23741
Jarid2	3	0.018257	0.055645	1	1000	2	-0.28877	0.73013	0.61604	0.838774	15712	0	-0.28877
LOC108350189	2	0.018278	0.037509	1	1001	2	-0.91846	0.9543	0.94761	0.985825	20553	0	-0.91846	YES
Il12rb1	3	0.018278	0.055938	1	1002	2	-0.73566	0.30722	0.20988	0.598186	8265	1	-0.73566	YES
Rhbg	4	0.018293	0.062574	1	1003	2	-0.37329	0.97211	0.95394	0.987098	20943	0	-0.37329
Tmem45a	3	0.018298	0.056248	1	1004	1	-0.32986	0.92107	0.87719	0.953099	19847	0	-0.32986
Dpf3	4	0.018305	0.062574	1	1005	1	0.14634	0.15129	0.13059	0.545553	5068	2	0.14634
Paqr8	4	0.01836	0.062574	1	1006	2	-0.16288	0.70717	0.54188	0.791049	15271	0	-0.16288
Efcab5	3	0.018402	0.056249	1	1007	3	-0.64497	0.97392	0.96398	0.990316	20981	0	-0.64497	YES
LOC108351821	4	0.018403	0.062574	1	1008	3	-0.48524	0.97427	0.95653	0.98733	20992	0	-0.48524
Thoc5	2	0.018424	0.037893	1	1009	2	-0.65353	0.98158	0.97544	0.994449	21162	0	-0.65353
Eif1ad	2	0.018444	0.037893	1	1010	1	-0.63355	0.44015	0.30434	0.662543	10272	1	-0.63355
Tdrd6	4	0.018458	0.062574	1	1011	3	-0.82704	0.52069	0.3917	0.719316	11615	1	-0.82704
Nat8	4	0.018482	0.062574	1	1012	2	-0.29344	0.19736	0.17555	0.572161	6123	2	-0.29344
Tmem236	3	0.018483	0.056562	1	1013	2	-1.0215	0.92136	0.8782	0.953546	19854	0	-1.0215	YES
Zcchc18	3	0.018486	0.056562	1	1014	3	-0.48135	0.98151	0.97406	0.993702	21159	0	-0.48135
Rsph3	4	0.018496	0.062574	1	1015	3	-0.53978	0.10519	0.082886	0.467281	3827	1	-0.53978
LOC103694155	4	0.018499	0.062574	1	1016	3	-0.6034	0.83045	0.72301	0.887757	17822	0	-0.6034
RGD1306626	3	0.018506	0.056562	1	1017	1	-0.29449	0.25495	0.18829	0.58901	7323	1	-0.29449
Plac9	4	0.01856	0.062574	1	1018	2	-0.3498	0.54575	0.40335	0.719516	12053	1	-0.3498
LOC360479	4	0.018582	0.062574	1	1019	2	0.06473	0.10125	0.081239	0.467281	3715	2	0.06473
B4galt3	3	0.018592	0.056563	1	1020	3	-0.46214	0.98141	0.97406	0.993702	21156	0	-0.46214
Dpep1	4	0.018632	0.062574	1	1021	3	-0.60151	0.63926	0.48286	0.762164	13893	1	-0.60151	YES
Upf2	2	0.018667	0.037894	1	1022	1	-0.53574	0.43605	0.29774	0.65611	10213	1	-0.53574	YES
Pclo	4	0.018681	0.062574	1	1023	2	-0.14701	0.21633	0.19086	0.589035	6510	2	-0.14701
Necab2	4	0.018692	0.062574	1	1024	1	0.15017	0.75849	0.62111	0.838774	16291	0	0.15017	YES
Man1b1	3	0.018698	0.056563	1	1025	3	-0.56641	0.9813	0.97406	0.993702	21151	0	-0.56641	YES
Trpm3	3	0.018708	0.056563	1	1026	2	-0.69888	0.77439	0.67346	0.868569	16613	0	-0.69888
Ncapd3	2	0.018715	0.037894	1	1027	2	-0.67536	0.98129	0.97544	0.994449	21150	0	-0.67536	YES
Prkag3	3	0.018755	0.056563	1	1028	2	-0.25866	0.062107	0.045291	0.341693	2651	1	-0.25866
Romo1	4	0.018786	0.062945	1	1029	3	-0.64724	0.90723	0.84174	0.939601	19550	0	-0.64724	YES
Olr1423	3	0.018793	0.057067	1	1030	3	-0.46693	0.98121	0.97406	0.993702	21149	0	-0.46693
Bok	3	0.018815	0.057067	1	1031	2	-0.68924	0.57159	0.41099	0.72241	12549	1	-0.68924	YES
Atp6v1g2	4	0.018858	0.063316	1	1032	2	-0.34359	0.86878	0.78682	0.921243	18684	0	-0.34359
Mir592	3	0.018929	0.057068	1	1033	3	-0.79295	0.9807	0.9737	0.99366	21140	0	-0.79295
Dchs1	4	0.018936	0.063316	1	1034	3	-0.57209	0.80006	0.67838	0.8716	17140	0	-0.57209	YES
Pfkfb4	4	0.01894	0.063316	1	1035	3	-0.49502	0.92155	0.86873	0.950466	19856	0	-0.49502
Dbx1	4	0.019081	0.063317	1	1036	2	-0.146	0.13726	0.12306	0.541364	4661	2	-0.146
Zfp36	4	0.019099	0.063317	1	1037	2	-0.33627	0.9505	0.91055	0.969127	20480	0	-0.33627
Arhgef6	3	0.019113	0.057874	1	1038	3	-0.45527	0.98089	0.9737	0.99366	21145	0	-0.45527
LOC103691749	3	0.019129	0.057874	1	1039	1	-0.1488	0.80755	0.7112	0.883506	17299	0	-0.1488
Frmpd4	4	0.019134	0.063676	1	1040	3	-0.5895	0.12032	0.096759	0.494133	4211	1	-0.5895	YES
LOC102550816	3	0.019134	0.057874	1	1041	3	-0.71319	0.98087	0.9737	0.99366	21144	0	-0.71319
Grap	4	0.019187	0.063676	1	1042	2	-0.17509	0.22388	0.19662	0.59293	6690	2	-0.17509
Manf	3	0.019198	0.057874	1	1043	3	-0.67367	0.9808	0.9737	0.99366	21142	0	-0.67367
Cct7	3	0.019243	0.057875	1	1044	3	-0.88766	0.98076	0.9737	0.99366	21141	0	-0.88766
Bid	4	0.019245	0.063676	1	1045	1	0.18196	0.63017	0.46515	0.751052	13682	1	0.18196
LOC499565	4	0.019301	0.063676	1	1046	2	-0.069321	0.6098	0.45058	0.744659	13289	1	-0.069321
Rbpj	3	0.019313	0.057875	1	1047	3	-0.51331	0.98069	0.9737	0.99366	21139	0	-0.51331
Bst2	4	0.019316	0.063676	1	1048	3	-0.50025	0.47385	0.35047	0.690042	10827	1	-0.50025
Tomm40l	4	0.019356	0.064044	1	1049	2	-0.20062	0.4162	0.31172	0.662543	9877	1	-0.20062
Nme2	4	0.019389	0.064044	1	1050	2	-0.59547	0.94944	0.90794	0.967734	20453	0	-0.59547
Tra2a	4	0.019411	0.064407	1	1051	1	-0.10711	0.58601	0.43869	0.738386	12815	1	-0.10711
Mir145	3	0.019418	0.058371	1	1052	2	-0.57461	0.6299	0.47449	0.75893	13675	0	-0.57461
Slc6a8	3	0.01942	0.058371	1	1053	1	-0.21562	0.87768	0.81166	0.926601	18894	0	-0.21562
Tmtc4	3	0.019437	0.058371	1	1054	2	-0.56631	0.35673	0.25296	0.619616	8990	1	-0.56631
MGC93861	4	0.019467	0.064808	1	1055	1	-0.25035	0.81215	0.68947	0.875336	17399	0	-0.25035
Specc1	3	0.019469	0.058371	1	1056	2	-0.83769	0.94147	0.91309	0.969677	20277	0	-0.83769
Bbof1	2	0.019479	0.039524	1	1057	2	-0.90794	0.98052	0.97373	0.99366	21134	0	-0.90794
Anks4b	2	0.0195	0.039524	1	1058	1	-0.6664	0.87525	0.84029	0.939566	18838	0	-0.6664
LOC100363368	4	0.019508	0.065434	1	1059	3	-0.57141	0.82802	0.72301	0.887757	17764	0	-0.57141
Ubl7	4	0.019577	0.065434	1	1060	2	-0.33417	0.54783	0.40335	0.719516	12094	1	-0.33417
Zfp428	4	0.019578	0.065434	1	1061	3	-0.85946	0.78875	0.66697	0.865596	16899	0	-0.85946	YES
Epb42	3	0.019589	0.058371	1	1062	3	-0.36184	0.98041	0.9737	0.99366	21129	0	-0.36184
Hist1h2ail1	4	0.019632	0.065434	1	1063	2	-0.19587	0.17248	0.15517	0.570886	5611	2	-0.19587
Rpl10a	3	0.019636	0.058371	1	1064	2	-0.63	0.58585	0.42442	0.735346	12813	1	-0.63
Cog1	4	0.019663	0.065434	1	1065	2	-0.37018	0.020848	0.016163	0.274542	1100	2	-0.37018
Tmem64	4	0.019675	0.065434	1	1066	3	-0.55954	0.97511	0.958	0.988039	21015	0	-0.55954
Keap1	4	0.019708	0.065434	1	1067	2	-0.35795	0.71794	0.55633	0.799362	15466	0	-0.35795
Lamp3	3	0.019721	0.058371	1	1068	3	-0.42676	0.98028	0.9737	0.99366	21127	0	-0.42676
Elp2	2	0.019723	0.039524	1	1069	2	-0.84489	0.9197	0.90048	0.964878	19822	0	-0.84489	YES
Ptp4a3	4	0.019734	0.065434	1	1070	2	-0.1789	0.16649	0.14958	0.56258	5479	2	-0.1789
Gipc2	3	0.019752	0.058371	1	1071	2	-0.57145	0.52695	0.37885	0.713811	11726	1	-0.57145	YES
Nap1l3	3	0.019777	0.058371	1	1072	2	-0.966	0.74938	0.63661	0.846686	16095	0	-0.966
LOC108351339	4	0.019788	0.065434	1	1073	2	-0.35218	0.57371	0.42698	0.735473	12587	1	-0.35218
Sgca	3	0.01979	0.058371	1	1074	3	-0.69263	0.97535	0.96486	0.990339	21017	0	-0.69263	YES
Ccdc84	3	0.019835	0.058371	1	1075	2	-0.88819	0.03828	0.020326	0.280716	1769	1	-0.88819
Rnf112	4	0.019841	0.065434	1	1076	2	-0.11497	0.045743	0.029426	0.293562	2044	2	-0.11497
Mir3570	4	0.019868	0.065434	1	1077	2	-0.27064	0.10627	0.082887	0.467281	3854	1	-0.27064
LOC103691020	2	0.019872	0.039524	1	1078	2	-0.74108	0.98013	0.97373	0.99366	21125	0	-0.74108
Pigl	3	0.019877	0.058371	1	1079	2	-0.52576	0.29852	0.20717	0.598186	8140	1	-0.52576	YES
Eral1	4	0.019909	0.065434	1	1080	1	-0.21829	0.87444	0.79485	0.921866	18825	0	-0.21829
RGD1564515	3	0.019913	0.058662	1	1081	2	-0.87875	0.052234	0.026729	0.281333	2293	1	-0.87875
LOC108349780	4	0.019975	0.065825	1	1082	2	-0.37644	0.79039	0.66697	0.865596	16930	0	-0.37644
Srcap	3	0.020043	0.059459	1	1084	2	-0.55195	0.19365	0.16155	0.572161	6040	1	-0.55195	YES
Ncald	4	0.020046	0.065825	1	1085	2	-0.49869	0.72945	0.57054	0.806273	15702	0	-0.49869
Aadat	2	0.020139	0.042117	1	1086	1	-0.78009	0.90927	0.88932	0.960921	19594	0	-0.78009	YES
Nebl	4	0.020154	0.065825	1	1087	2	-0.45335	0.3331	0.26459	0.630109	8656	1	-0.45335
Fgfr1	3	0.020168	0.059765	1	1088	1	0.011073	0.44011	0.30922	0.662543	10271	1	0.011073
Recql4	4	0.020185	0.065825	1	1089	2	-0.072977	0.67043	0.50358	0.766903	14538	1	-0.072977
A2ml1	4	0.020185	0.065825	1	1090	3	-0.61732	0.83475	0.72498	0.888927	17933	0	-0.61732	YES
Clic4	3	0.020192	0.059765	1	1091	2	-0.68803	0.85873	0.78739	0.921243	18473	0	-0.68803	YES
Csf2ra	4	0.020208	0.065825	1	1092	3	-0.54705	0.03693	0.025155	0.281333	1723	1	-0.54705	YES
Scgb2b2	3	0.020211	0.059765	1	1093	2	-0.78213	0.28167	0.20177	0.598186	7887	1	-0.78213
Rhox3	4	0.020217	0.065825	1	1094	2	-0.18394	0.069138	0.040335	0.321124	2872	1	-0.18394
LOC103692896	4	0.02024	0.065825	1	1095	1	-0.19177	0.72359	0.55923	0.800554	15577	0	-0.19177
Map2k4	1	0.020249	0.024937	1	1096	1	-1.2297	0.97975	0.97506	0.994345	21119	0	-1.2297
LOC102549506	4	0.020271	0.065825	1	1097	3	-0.64137	0.9703	0.94908	0.985825	20899	0	-0.64137
Apip	2	0.020334	0.042117	1	1098	1	-0.96694	0.82899	0.77483	0.916382	17784	0	-0.96694	YES
Vwa3b	3	0.020339	0.059766	1	1099	3	-0.46254	0.97966	0.97267	0.99366	21117	0	-0.46254
Mid2	4	0.020351	0.066882	1	1100	1	0.01253	0.23755	0.20993	0.598186	6974	1	0.01253
LOC299277	2	0.020354	0.042117	1	1101	2	-1.0409	0.97965	0.97331	0.99366	21116	0	-1.0409	YES
Gnpda2	1	0.020361	0.024937	1	1102	1	-0.8917	0.97964	0.97506	0.994345	21115	0	-0.8917	YES
Ctrb1	4	0.020374	0.06729	1	1103	3	-0.46302	0.19641	0.17555	0.572161	6103	1	-0.46302
Tnks1bp1	4	0.020379	0.06729	1	1104	3	-0.73857	0.98864	0.98176	0.996265	21325	0	-0.73857	YES
LOC687119	3	0.020387	0.061099	1	1105	2	-0.66432	0.94745	0.92201	0.973743	20406	0	-0.66432
Emc8	4	0.020406	0.06729	1	1106	2	-0.19362	0.81526	0.69383	0.877265	17471	0	-0.19362
Dapk3	3	0.020417	0.061099	1	1107	3	-0.82213	0.97958	0.9723	0.99364	21113	0	-0.82213	YES
Igfbp5	4	0.020441	0.06729	1	1108	3	-0.48601	0.95795	0.92421	0.97516	20625	0	-0.48601
Olr1529	2	0.020445	0.042117	1	1109	1	-0.35355	0.14986	0.10465	0.512403	5023	1	-0.35355
Ythdf1	3	0.020446	0.061099	1	1111	2	-0.91952	0.6619	0.51946	0.778308	14342	0	-0.91952
Bfsp1	3	0.020465	0.061099	1	1112	3	-0.54935	0.97954	0.9723	0.99364	21112	0	-0.54935
Gjc2	4	0.020517	0.06729	1	1113	2	-0.35463	0.33678	0.26459	0.630109	8710	1	-0.35463
Gc	3	0.020541	0.061099	1	1114	1	0.12322	0.11196	0.093925	0.493179	3983	1	0.12322
Tsg101	3	0.020543	0.061099	1	1115	3	-0.40037	0.97946	0.9723	0.99364	21111	0	-0.40037
Dmrt1	4	0.020569	0.06729	1	1116	2	-0.18399	0.2762	0.24115	0.613769	7784	2	-0.18399
LOC683282	3	0.020594	0.061099	1	1117	3	-0.57306	0.97941	0.9723	0.99364	21110	0	-0.57306
Cmas	3	0.020645	0.0611	1	1118	3	-0.4514	0.97936	0.9723	0.99364	21109	0	-0.4514
Mrps12	4	0.020682	0.06729	1	1119	2	-0.18119	0.24571	0.21122	0.599553	7129	1	-0.18119
Mbnl2	3	0.020695	0.0611	1	1120	3	-0.42812	0.9793	0.9723	0.99364	21107	0	-0.42812
Raet1e	4	0.020738	0.067691	1	1121	2	-0.21581	0.9513	0.9147	0.970579	20501	0	-0.21581
LOC102549491	3	0.020749	0.0611	1	1122	2	-0.38499	0.91075	0.85993	0.948342	19628	0	-0.38499
Pmm2	3	0.020762	0.0611	1	1123	2	-0.67141	0.15269	0.13648	0.549352	5109	1	-0.67141
Syt4	4	0.020768	0.067691	1	1124	3	-0.74413	0.96093	0.92793	0.975372	20695	0	-0.74413	YES
Asf1a	2	0.020806	0.042503	1	1125	1	-0.38281	0.13683	0.096048	0.494133	4648	1	-0.38281
Olr1633	3	0.020808	0.0611	1	1126	2	-1.0901	0.84477	0.77319	0.916315	18159	0	-1.0901	YES
Gdpgp1	4	0.020822	0.067691	1	1127	3	-0.63016	0.33814	0.26753	0.633972	8733	1	-0.63016
Atg16l2	4	0.020832	0.067691	1	1129	2	-0.39529	0.61019	0.45058	0.744659	13294	1	-0.39529
RGD1359334	4	0.020848	0.067691	1	1130	1	0.1436	0.55762	0.40926	0.72241	12283	1	0.1436
Ct55	3	0.020854	0.064091	1	1131	2	-0.86976	0.48594	0.34943	0.68944	11045	1	-0.86976
LOC100363361	3	0.020854	0.064091	1	1132	3	-0.7298	0.97915	0.9723	0.99364	21104	0	-0.7298
Mir770	4	0.020903	0.067691	1	1133	2	-0.30204	0.78852	0.66697	0.865596	16894	0	-0.30204
Ndufa4l2	4	0.020941	0.067691	1	1134	3	-0.43951	0.36816	0.27932	0.641637	9171	1	-0.43951
Prkaa1	3	0.020956	0.064377	1	1135	2	-0.35747	0.88444	0.81685	0.927467	19040	0	-0.35747	YES
Alpp	4	0.020959	0.067691	1	1136	1	0.0043454	0.13933	0.12405	0.541364	4732	1	0.0043454
LOC103690101	1	0.020964	0.024937	1	1137	1	-1.0707	0.97904	0.97506	0.994345	21100	0	-1.0707
Cyp2w1	3	0.020973	0.064377	1	1138	2	-0.57188	0.069025	0.050256	0.364639	2870	1	-0.57188
LOC680112	4	0.020996	0.067691	1	1139	2	-0.34844	0.17804	0.16084	0.572161	5730	2	-0.34844
Parp16	4	0.021024	0.067691	1	1140	2	-0.7215	0.75922	0.62111	0.838774	16310	0	-0.7215	YES
RGD1562608	2	0.021031	0.043728	1	1141	2	-1.2897	0.97897	0.97161	0.993408	21098	0	-1.2897	YES
Rapgef1	3	0.021075	0.06467	1	1142	3	-0.50529	0.97892	0.97162	0.993408	21097	0	-0.50529
LOC100360296	2	0.021113	0.043728	1	1143	2	-0.67453	0.97889	0.97161	0.993408	21096	0	-0.67453
Gbp4	4	0.021143	0.067691	1	1144	3	-0.4792	0.30697	0.24688	0.613769	8262	1	-0.4792
Olr175	3	0.021152	0.06467	1	1145	2	-0.9047	0.22616	0.17218	0.572161	6743	1	-0.9047	YES
RGD1560718	3	0.021159	0.06467	1	1146	2	-0.74152	0.84044	0.76582	0.912096	18059	0	-0.74152
LOC108352180	4	0.021175	0.067691	1	1147	3	-0.61302	0.98152	0.9685	0.991436	21161	0	-0.61302
Vill	4	0.021198	0.067691	1	1148	3	-0.49116	0.31063	0.24688	0.613769	8313	1	-0.49116
Chmp1a	4	0.021208	0.067691	1	1149	3	-0.5721	0.44434	0.32954	0.680208	10355	1	-0.5721
LOC102549174	1	0.021216	0.024937	1	1150	1	-1.4888	0.97878	0.97506	0.994345	21093	0	-1.4888
RT1-CE4	4	0.021258	0.067691	1	1151	3	-0.49415	0.86804	0.78682	0.921243	18666	0	-0.49415
Pde8a	4	0.021305	0.068326	1	1152	3	-0.5171	0.9404	0.89319	0.960921	20253	0	-0.5171	YES
Srcin1	4	0.021318	0.068326	1	1153	3	-0.54542	0.85691	0.76469	0.911242	18433	0	-0.54542	YES
Tlr10	3	0.021326	0.06467	1	1154	2	-0.90548	0.35346	0.24485	0.613769	8953	1	-0.90548
LOC685215	2	0.021361	0.043729	1	1155	1	-0.5655	0.43489	0.29773	0.65611	10191	1	-0.5655
RGD1561551	3	0.021371	0.06467	1	1156	1	-0.2141	0.023775	0.015065	0.274542	1211	1	-0.2141
Glrx5	4	0.021391	0.068327	1	1157	3	-0.57173	0.97481	0.95703	0.98733	21006	0	-0.57173	YES
Hnrnpul2	3	0.021401	0.064989	1	1158	3	-0.37129	0.9786	0.97124	0.993169	21091	0	-0.37129
Rad21	3	0.021419	0.064989	1	1159	2	-1.001	0.031705	0.017816	0.274542	1526	1	-1.001	YES
Slc18a1	4	0.021425	0.068327	1	1160	3	-0.71601	0.86713	0.78355	0.920923	18655	0	-0.71601	YES
RGD1559441	4	0.021434	0.06897	1	1161	3	-0.48731	0.6303	0.46807	0.754908	13684	1	-0.48731
Tmc1	4	0.021455	0.06897	1	1162	2	-0.082034	0.35828	0.27637	0.641637	9021	1	-0.082034
Olr621	4	0.021485	0.06897	1	1164	3	-0.71393	0.9782	0.96353	0.990316	21084	0	-0.71393
Adamts9	4	0.02153	0.06897	1	1165	2	-0.34657	0.093254	0.071044	0.438253	3518	1	-0.34657
Il9r	4	0.021541	0.06897	1	1166	3	-0.52355	0.98795	0.98072	0.996265	21306	0	-0.52355	YES
Olr104	4	0.021565	0.06897	1	1167	3	-0.52944	0.78672	0.66005	0.863131	16850	0	-0.52944
Chchd10	4	0.021566	0.06897	1	1168	2	-0.28627	0.26157	0.22136	0.6005	7473	1	-0.28627
RGD1562107	3	0.02162	0.065636	1	1169	1	-0.12133	0.88786	0.8206	0.928502	19117	0	-0.12133
Snapc2	4	0.021641	0.06897	1	1170	3	-0.69242	0.66061	0.49472	0.763366	14318	1	-0.69242
Sema4b	3	0.021665	0.065954	1	1171	3	-0.38204	0.97834	0.97012	0.992486	21087	0	-0.38204
LOC102551340	3	0.021674	0.065954	1	1172	2	-0.94546	0.15623	0.13648	0.549352	5197	1	-0.94546
Syt5	4	0.021676	0.06897	1	1173	3	-0.69299	0.79141	0.66697	0.865596	16945	0	-0.69299	YES
Atrn	3	0.021694	0.065954	1	1175	2	-0.71335	0.85584	0.78458	0.921028	18402	0	-0.71335	YES
Gcn1l1	4	0.021731	0.068971	1	1176	1	-0.062377	0.89258	0.81495	0.9274	19214	0	-0.062377
LOC100911886	4	0.021742	0.068971	1	1177	3	-0.47872	0.78344	0.65304	0.856517	16799	0	-0.47872
Col6a1	3	0.021744	0.065954	1	1178	2	-0.48181	0.96722	0.95176	0.986351	20835	0	-0.48181
Map4k5	3	0.021773	0.066638	1	1179	3	-0.58029	0.97823	0.96934	0.991924	21085	0	-0.58029
Heg1	4	0.021897	0.068971	1	1180	3	-0.56651	0.42117	0.31172	0.662543	9953	1	-0.56651
Nupl2	3	0.021908	0.066638	1	1181	3	-0.68867	0.97809	0.96934	0.991924	21082	0	-0.68867
Ndn	4	0.021935	0.068971	1	1182	3	-0.43342	0.49582	0.36805	0.701935	11211	1	-0.43342
Csad	4	0.021958	0.069635	1	1183	3	-0.44837	0.59357	0.43869	0.738386	12962	1	-0.44837
Uba1y	2	0.022036	0.044971	1	1184	2	-0.78495	0.97796	0.97029	0.992569	21079	0	-0.78495
Ccdc151	3	0.022039	0.066639	1	1185	3	-0.6631	0.97685	0.96777	0.991436	21052	0	-0.6631	YES
Jph4	4	0.022041	0.069635	1	1186	2	-0.36169	0.10684	0.083748	0.469406	3867	1	-0.36169
Gpr137	3	0.02205	0.066639	1	1187	3	-0.57493	0.97795	0.96934	0.991924	21078	0	-0.57493
Vipas39	4	0.022058	0.069635	1	1188	3	-0.55673	0.98371	0.97292	0.99366	21203	0	-0.55673
Mir216a	3	0.022086	0.066639	1	1189	3	-0.45959	0.97791	0.96934	0.991924	21077	0	-0.45959
Fubp3	4	0.022088	0.069635	1	1190	2	-0.53343	0.85624	0.76469	0.911242	18417	0	-0.53343	YES
Inpp5d	3	0.022103	0.066639	1	1191	3	-0.30693	0.9779	0.96934	0.991924	21076	0	-0.30693
Kdelr1	4	0.022118	0.069635	1	1192	1	0.15303	0.63311	0.47697	0.758992	13750	1	0.15303
Puf60	2	0.022119	0.047167	1	1193	2	-0.80223	0.97788	0.97029	0.992569	21075	0	-0.80223	YES
Ankrd11	4	0.022176	0.069635	1	1194	3	-0.58974	0.79863	0.67612	0.869892	17113	0	-0.58974
Cd248	4	0.022186	0.069635	1	1195	3	-0.48069	0.96152	0.93011	0.977109	20711	0	-0.48069
Kctd20	3	0.0222	0.066639	1	1196	1	0.54876	0.062197	0.045291	0.341693	2656	2	0.54876	YES
Ifngr2	4	0.022281	0.069635	1	1197	3	-0.50978	0.99141	0.98711	0.997868	21392	0	-0.50978	YES
Etv3l	4	0.0223	0.069635	1	1198	3	-0.6072	0.93908	0.89218	0.960921	20225	0	-0.6072	YES
LOC103693258	4	0.022381	0.069635	1	1199	3	-0.44775	0.9885	0.98176	0.996265	21321	0	-0.44775
Ankrd39	4	0.022407	0.069635	1	1200	2	-0.49418	0.88871	0.80896	0.925821	19134	0	-0.49418
Cwc22	1	0.022549	0.024938	1	1201	1	-1.0592	0.97745	0.97506	0.994345	21067	0	-1.0592
Pf4	4	0.022586	0.069635	1	1203	2	-0.45203	0.92629	0.87322	0.951565	19966	0	-0.45203
LOC108351645	3	0.022615	0.067327	1	1204	2	-0.75645	0.89905	0.84341	0.939601	19363	0	-0.75645
Ovol3	4	0.02263	0.069635	1	1205	3	-0.34736	0.94041	0.89319	0.960921	20254	0	-0.34736
LOC108351831	2	0.022637	0.047581	1	1206	1	-0.63521	0.80865	0.74028	0.896722	17327	0	-0.63521
Olr417	2	0.022661	0.047581	1	1207	2	-0.49485	0.97734	0.96985	0.992258	21066	0	-0.49485
Cfap46	4	0.022669	0.069635	1	1208	2	-0.35591	0.13667	0.12306	0.541364	4644	1	-0.35591
Zbtb16	4	0.022731	0.069635	1	1209	3	-0.42615	0.51976	0.3917	0.719316	11596	1	-0.42615
Ahdc1	4	0.022735	0.069635	1	1210	3	-0.37323	0.98764	0.98045	0.996265	21293	0	-0.37323
Snf8	4	0.022775	0.069635	1	1211	3	-0.65245	0.82836	0.72301	0.887757	17770	0	-0.65245	YES
Olr558	4	0.02278	0.069635	1	1212	2	-0.062952	0.10043	0.080452	0.467281	3699	1	-0.062952
Peli3	4	0.022822	0.069635	1	1213	3	-0.52135	0.92079	0.86873	0.950466	19843	0	-0.52135	YES
Zbtb26	3	0.022837	0.06786	1	1214	3	-0.43159	0.97716	0.96854	0.991436	21063	0	-0.43159
Fam193a	3	0.022838	0.06786	1	1215	2	-0.6965	0.68288	0.55021	0.798742	14803	0	-0.6965	YES
Sik3	3	0.02285	0.067861	1	1216	3	-0.49029	0.97715	0.96854	0.991436	21062	0	-0.49029
Rnase6	4	0.022861	0.069635	1	1217	3	-0.48123	0.65136	0.48877	0.763366	14129	1	-0.48123
Fdx1l	3	0.022864	0.067861	1	1218	1	0.88238	0.00078772	0.00012029	0.060315	57	2	0.88238
Trim32	4	0.02288	0.069635	1	1219	2	-0.38694	0.083413	0.061587	0.40885	3255	1	-0.38694
Cops2	3	0.022891	0.067861	1	1220	3	-0.84165	0.97711	0.96854	0.991436	21060	0	-0.84165	YES
Olr866	4	0.022908	0.073549	1	1221	3	-0.57666	0.89391	0.81495	0.9274	19239	0	-0.57666	YES
Eif2d	4	0.022945	0.073549	1	1222	2	-0.37131	0.77942	0.64583	0.852665	16715	0	-0.37131
Csn1s1	2	0.023008	0.048417	1	1223	2	-0.78331	0.97699	0.96896	0.991823	21055	0	-0.78331
Cyth4	4	0.023026	0.073549	1	1224	3	-0.50629	0.69456	0.52427	0.779306	15024	1	-0.50629
Syde2	3	0.023029	0.068199	1	1225	2	-0.47108	0.67089	0.52901	0.784014	14546	0	-0.47108	YES
Naglt1	4	0.023055	0.073549	1	1226	2	-0.091134	0.59605	0.43869	0.738386	13006	1	-0.091134
LOC108349907	4	0.023111	0.073549	1	1227	1	0.070542	0.5635	0.41218	0.72241	12399	1	0.070542
Rabggta	4	0.023166	0.073549	1	1228	1	0.21349	0.1627	0.14501	0.55562	5378	2	0.21349
LOC100910843	4	0.023221	0.073549	1	1230	1	0.13312	0.11441	0.092105	0.493089	4033	2	0.13312
Igip	4	0.02324	0.073549	1	1231	3	-0.52895	0.87697	0.79645	0.922237	18873	0	-0.52895	YES
Olr1331	2	0.023269	0.048856	1	1232	2	-1.2279	0.97673	0.9685	0.991436	21050	0	-1.2279	YES
Poll	4	0.023279	0.073549	1	1233	3	-0.72957	0.91432	0.85697	0.946851	19707	0	-0.72957
LOC680819	3	0.02328	0.068543	1	1234	3	-0.45396	0.97672	0.96777	0.991436	21049	0	-0.45396
LOC108351580	4	0.0233	0.073549	1	1235	2	-0.51078	0.80747	0.68511	0.873738	17297	0	-0.51078
Neurl2	4	0.023304	0.073549	1	1236	3	-0.72858	0.19998	0.17787	0.572161	6181	1	-0.72858
Atg12	4	0.023313	0.073549	1	1237	3	-0.52689	0.84169	0.7406	0.896722	18087	0	-0.52689	YES
Pdpn	4	0.023357	0.073549	1	1238	2	-0.36016	0.29759	0.24688	0.613769	8126	1	-0.36016
Rbmx	3	0.023361	0.068543	1	1239	1	0.57356	0.047569	0.023569	0.281333	2100	2	0.57356
Rwdd4	3	0.0234	0.068906	1	1240	3	-0.34205	0.9766	0.96735	0.991302	21048	0	-0.34205	YES
Med13l	3	0.023414	0.068906	1	1241	2	-0.60864	0.62157	0.46676	0.753424	13513	0	-0.60864	YES
Bicc1	2	0.023441	0.048857	1	1242	2	-0.71951	0.95229	0.94328	0.983004	20516	0	-0.71951	YES
Pygb	3	0.023444	0.068906	1	1243	2	-0.41387	0.83206	0.74908	0.903233	17863	0	-0.41387
Ntn4	4	0.02346	0.073549	1	1244	3	-0.71641	0.76325	0.62359	0.839864	16385	0	-0.71641
Fbxo30	2	0.023469	0.048857	1	1245	1	-0.54201	0.75712	0.67361	0.868569	16263	0	-0.54201
LOC108349727	4	0.023496	0.073549	1	1246	2	-0.23605	0.34278	0.27048	0.635999	8810	1	-0.23605
Oma1	4	0.023501	0.073549	1	1247	3	-0.43676	0.68089	0.50656	0.766903	14759	1	-0.43676
Tnfaip3	4	0.023515	0.073963	1	1248	3	-0.47509	0.99032	0.98396	0.996742	21370	0	-0.47509	YES
Il18r1	1	0.023545	0.026253	1	1249	1	-1.3322	0.97645	0.97375	0.99366	21045	0	-1.3322	YES
Tldc1	4	0.023552	0.073963	1	1250	1	0.19421	0.24421	0.21122	0.599553	7100	1	0.19421
Gmds	4	0.023559	0.073963	1	1251	3	-0.60085	0.87496	0.79645	0.922237	18832	0	-0.60085
Nxph4	4	0.023607	0.073963	1	1252	1	0.061973	0.83042	0.72301	0.887757	17821	0	0.061973
Ap3b2	3	0.023638	0.069764	1	1253	3	-0.4238	0.97636	0.96694	0.991302	21042	0	-0.4238
Adamts14	4	0.023662	0.073963	1	1254	2	-0.23843	0.73577	0.57891	0.810439	15827	0	-0.23843
Nr1h4	3	0.023692	0.069764	1	1255	2	-0.53233	0.56669	0.40837	0.72241	12455	1	-0.53233
Mir138-1	4	0.023697	0.073964	1	1256	3	-0.58978	0.3647	0.27932	0.641637	9117	1	-0.58978
Fas	4	0.023717	0.073964	1	1257	1	-0.19202	0.64072	0.48581	0.762743	13921	1	-0.19202
Usp8	3	0.023733	0.069764	1	1258	2	-0.40503	0.62117	0.46417	0.750815	13502	0	-0.40503
Nup88	3	0.02376	0.069764	1	1259	3	-0.67509	0.97624	0.96694	0.991302	21037	0	-0.67509	YES
Odf3b	4	0.023772	0.073964	1	1260	1	-0.15204	0.38294	0.28523	0.641637	9389	1	-0.15204
Ndufs5	3	0.023775	0.069764	1	1261	1	0.72678	0.0087887	0.008615	0.274542	513	2	0.72678	YES
Rtp4	3	0.023827	0.070307	1	1262	2	-0.60031	0.093877	0.074021	0.451353	3530	1	-0.60031	YES
Atxn1	4	0.023827	0.073964	1	1263	2	-0.22856	0.73144	0.57054	0.806273	15740	0	-0.22856
LOC100360574	3	0.023841	0.070307	1	1264	2	-0.72761	0.23111	0.17489	0.572161	6856	1	-0.72761
Olr1201	4	0.023875	0.074349	1	1265	3	-0.61738	0.95806	0.92421	0.97516	20626	0	-0.61738
Bin2	4	0.023882	0.074349	1	1266	1	0.2687	0.29258	0.24391	0.613769	8042	1	0.2687
RGD1561730	3	0.023903	0.070308	1	1267	3	-0.77649	0.9761	0.96694	0.991302	21036	0	-0.77649
Tgif1	4	0.023907	0.074349	1	1268	3	-0.54728	0.63496	0.47992	0.759841	13793	1	-0.54728
RT1-S2	2	0.023932	0.053128	1	1269	2	-0.55586	0.97607	0.9685	0.991436	21034	0	-0.55586
Kmt2d	4	0.023937	0.074349	1	1270	1	-0.053114	0.65214	0.49472	0.763366	14147	1	-0.053114
Pacs2	3	0.023941	0.070308	1	1271	1	-0.21432	0.59798	0.44302	0.738441	13051	0	-0.21432
Chst2	4	0.023992	0.074349	1	1272	2	-0.29672	0.24385	0.21122	0.599553	7092	1	-0.29672	YES
LOC102551433	4	0.024101	0.07435	1	1273	2	-0.29358	0.46264	0.34149	0.687405	10640	1	-0.29358
Mgst1	4	0.024103	0.07435	1	1274	1	0.10091	0.61234	0.45058	0.744659	13339	1	0.10091
LOC102552988	4	0.02412	0.07435	1	1275	2	-0.28384	0.66876	0.50358	0.766903	14505	1	-0.28384
Tubgcp4	3	0.024137	0.071583	1	1276	3	-0.56635	0.97586	0.96612	0.990885	21031	0	-0.56635	YES
Plxnd1	4	0.024158	0.07435	1	1277	2	-0.47387	0.96728	0.94017	0.981982	20836	0	-0.47387
Lcn2	4	0.02419	0.07435	1	1278	3	-0.55694	0.073597	0.042496	0.328516	2991	1	-0.55694	YES
LOC100909755	4	0.024213	0.07435	1	1279	1	0.11982	0.34707	0.27048	0.635999	8860	1	0.11982
LOC102556288	4	0.024247	0.07435	1	1280	2	-0.56793	0.24034	0.20993	0.598186	7028	1	-0.56793
Hist1h1a	4	0.02425	0.07435	1	1281	3	-0.53192	0.17077	0.15411	0.570886	5585	1	-0.53192
Tomm20l	4	0.024296	0.07435	1	1282	2	-0.40152	0.86836	0.78682	0.921243	18674	0	-0.40152
Isyna1	4	0.024306	0.07435	1	1283	3	-0.54675	0.76367	0.62359	0.839864	16396	0	-0.54675
RGD1311703	2	0.024312	0.053574	1	1284	2	-0.52708	0.97569	0.96802	0.991436	21029	0	-0.52708
Grid2	3	0.024313	0.07249	1	1285	1	-0.36183	0.8055	0.70951	0.883396	17253	0	-0.36183
Kcnab2	4	0.024335	0.074791	1	1286	3	-0.54205	0.75738	0.61852	0.838774	16266	0	-0.54205
Itsn2	3	0.024349	0.072491	1	1287	3	-0.49968	0.97565	0.96571	0.990563	21028	0	-0.49968
Sp140	3	0.024353	0.072491	1	1288	3	-0.59991	0.97565	0.96571	0.990563	21027	0	-0.59991
Art3	4	0.024355	0.075208	1	1289	2	-0.55842	0.60266	0.44456	0.738441	13151	1	-0.55842
Ces1c	4	0.024378	0.075208	1	1290	1	-0.20668	0.67709	0.50656	0.766903	14683	1	-0.20668
Sema3d	4	0.024396	0.075208	1	1291	3	-0.53406	0.98351	0.97292	0.99366	21199	0	-0.53406	YES
LOC108351077	4	0.024403	0.075208	1	1292	2	-0.28388	0.73267	0.57333	0.808239	15767	0	-0.28388
Wdr83	4	0.024433	0.075208	1	1293	1	0.12054	0.19922	0.17673	0.572161	6166	1	0.12054
Nedd1	3	0.024448	0.072858	1	1294	3	-0.49358	0.97555	0.96529	0.990548	21025	0	-0.49358
Serpinb11	3	0.024459	0.072858	1	1295	3	-0.60211	0.97554	0.96529	0.990548	21023	0	-0.60211	YES
Tfeb	4	0.024466	0.075208	1	1296	3	-0.62765	0.9857	0.9772	0.995164	21235	0	-0.62765	YES
Tnfsf4	2	0.024467	0.053574	1	1297	1	-0.33421	0.59265	0.47631	0.758992	12942	0	-0.33421
Smn1	3	0.024479	0.072858	1	1298	1	-0.018354	0.4892	0.34943	0.68944	11105	1	-0.018354
Cdc14a	3	0.024508	0.072859	1	1299	3	-0.39506	0.97549	0.96529	0.990548	21022	0	-0.39506
Nkain1	3	0.024513	0.072859	1	1300	2	-0.77335	0.41766	0.30113	0.65956	9899	1	-0.77335
Cdh9	2	0.024518	0.053574	1	1301	2	-0.5928	0.97548	0.96802	0.991436	21021	0	-0.5928	YES
Zscan20	4	0.024521	0.075208	1	1302	3	-0.50673	0.32662	0.26166	0.627137	8538	1	-0.50673
Tgfbrap1	4	0.024532	0.075208	1	1303	3	-0.47069	0.98281	0.97114	0.993107	21184	0	-0.47069
Aox2	4	0.024543	0.075208	1	1304	1	0.17549	0.15272	0.13779	0.549352	5111	2	0.17549
Tbc1d15	1	0.024555	0.028901	1	1305	1	-1.5173	0.97545	0.9711	0.993107	21020	0	-1.5173	YES
Ncor1	3	0.024562	0.073233	1	1306	1	-0.06909	0.070228	0.050868	0.367962	2910	1	-0.06909
Them4	3	0.024649	0.073788	1	1307	2	-0.67126	0.8221	0.73463	0.894434	17627	0	-0.67126
LOC100910905	4	0.024653	0.075209	1	1308	1	0.10829	0.13747	0.12306	0.541364	4668	2	0.10829
LOC680396	4	0.024708	0.075209	1	1309	2	-0.29589	0.20764	0.18025	0.573748	6351	1	-0.29589
Oxnad1	3	0.024727	0.073788	1	1310	2	-0.84677	0.67033	0.52667	0.781305	14534	0	-0.84677
Vim	4	0.024755	0.075209	1	1311	3	-0.43751	0.81037	0.68732	0.873738	17362	0	-0.43751
Sap30	4	0.02476	0.075209	1	1312	3	-0.61042	0.36045	0.27932	0.641637	9055	1	-0.61042
Ablim3	4	0.024764	0.075209	1	1313	1	-0.016756	0.45181	0.33553	0.683932	10470	1	-0.016756
LOC108348051	4	0.024786	0.075209	1	1314	2	-0.33225	0.42972	0.31471	0.66448	10091	1	-0.33225
Slc1a7	4	0.024874	0.075209	1	1315	1	0.074048	0.71044	0.55347	0.799362	15330	0	0.074048
Idh2	3	0.024893	0.073788	1	1316	1	0.37543	0.10363	0.092469	0.493089	3780	2	0.37543
Ing1	4	0.024905	0.075886	1	1317	2	-0.4777	0.050225	0.031455	0.29849	2203	1	-0.4777
LOC102552619	2	0.02491	0.054444	1	1318	1	-0.29808	0.43018	0.29553	0.655823	10102	1	-0.29808
Vom2r29	3	0.024955	0.073788	1	1319	3	-0.39228	0.97505	0.96486	0.990339	21013	0	-0.39228
Med10	2	0.024965	0.054444	1	1320	1	-0.6904	0.89138	0.86447	0.950086	19191	0	-0.6904	YES
Zmynd15	4	0.024984	0.075886	1	1321	3	-0.39639	0.98425	0.97391	0.993702	21215	0	-0.39639
Gns	3	0.024991	0.076694	1	1322	3	-0.45238	0.97501	0.96486	0.990339	21012	0	-0.45238
Fam20a	3	0.025017	0.076694	1	1323	1	-0.3248	0.48791	0.34943	0.68944	11079	1	-0.3248
Cul3	1	0.025018	0.028901	1	1324	1	-1.3059	0.97498	0.9711	0.993107	21011	0	-1.3059	YES
Olr785	3	0.025022	0.076694	1	1325	2	-0.63993	0.83998	0.76434	0.911242	18049	0	-0.63993
Shf	4	0.025039	0.075887	1	1327	2	-0.36631	0.65858	0.49472	0.763366	14281	1	-0.36631
Gde1	3	0.025058	0.076694	1	1328	1	-0.13888	0.69388	0.56175	0.800554	15006	0	-0.13888
Rpp38	4	0.025094	0.075887	1	1329	2	-0.35937	0.70259	0.53899	0.791049	15174	0	-0.35937
Epb41	3	0.025182	0.076694	1	1331	1	-0.075475	0.86504	0.79152	0.921854	18607	0	-0.075475
Zan	4	0.02522	0.076557	1	1332	3	-0.38459	0.30394	0.24688	0.613769	8213	1	-0.38459
Wdr27	4	0.025235	0.076557	1	1333	3	-0.45104	0.13016	0.11001	0.519575	4473	1	-0.45104
Maea	4	0.025259	0.076557	1	1334	2	-0.20089	0.60173	0.44456	0.738441	13133	1	-0.20089
Hormad2	3	0.025281	0.076694	1	1335	2	-0.5859	0.045886	0.023113	0.281333	2050	1	-0.5859	YES
Ints5	3	0.025283	0.076694	1	1336	3	-0.45698	0.97472	0.96485	0.990339	21005	0	-0.45698
Rhag	4	0.025321	0.076557	1	1337	2	-0.59408	0.5759	0.42698	0.735473	12630	1	-0.59408	YES
Olr850	3	0.025368	0.076694	1	1338	2	-0.97459	0.07131	0.054637	0.390655	2943	1	-0.97459
Nprl3	3	0.025389	0.076694	1	1339	1	0.0004297	0.16738	0.14812	0.560394	5500	1	0.0004297
Nrip2	4	0.025415	0.076557	1	1340	3	-0.43676	0.83331	0.72301	0.887757	17893	0	-0.43676
Cdca3	4	0.025421	0.076557	1	1341	3	-0.54818	0.62527	0.46221	0.748033	13587	1	-0.54818
Abca5	3	0.02543	0.076694	1	1342	1	-0.13844	0.18674	0.1589	0.571103	5892	1	-0.13844
Chic2	2	0.025436	0.054444	1	1343	1	-0.72523	0.90678	0.88494	0.958104	19539	0	-0.72523
Mrps2	4	0.025457	0.076557	1	1344	3	-0.36226	0.64916	0.48877	0.763366	14081	1	-0.36226
Prom1	4	0.025479	0.076557	1	1345	2	-0.51465	0.90592	0.84174	0.939601	19519	0	-0.51465
RGD1561916	4	0.02549	0.076557	1	1346	3	-0.65459	0.97197	0.9529	0.986596	20939	0	-0.65459	YES
Piwil2	2	0.025507	0.054873	1	1347	2	-0.67729	0.97449	0.96662	0.991206	21001	0	-0.67729
Olr1404	3	0.025513	0.076694	1	1348	1	-0.16882	0.11983	0.10648	0.512403	4197	1	-0.16882
Arhgap15	3	0.02552	0.076694	1	1349	3	-0.46273	0.97448	0.96485	0.990339	21000	0	-0.46273
Olr397	3	0.025555	0.077057	1	1350	1	0.095494	0.74654	0.63251	0.845027	16029	0	0.095494
LOC690235	2	0.02557	0.054874	1	1351	2	-0.66155	0.97443	0.96662	0.991206	20999	0	-0.66155
Ssr4	4	0.025591	0.076557	1	1352	3	-0.63395	0.88048	0.79964	0.923651	18950	0	-0.63395
Zscan26	3	0.025607	0.077057	1	1353	3	-0.60582	0.97439	0.96442	0.990316	20998	0	-0.60582	YES
Olr140	4	0.025644	0.076557	1	1354	1	0.23469	0.10279	0.08204	0.467281	3754	2	0.23469
LOC257643	2	0.025658	0.055311	1	1355	1	-0.36189	0.2831	0.19395	0.59293	7904	1	-0.36189
Sim1	4	0.025669	0.076557	1	1356	3	-0.61459	0.17204	0.15412	0.570886	5606	1	-0.61459	YES
Chn3	3	0.025679	0.077057	1	1357	1	0.18187	0.63467	0.47706	0.758992	13784	0	0.18187
Gdnf	3	0.025695	0.077057	1	1358	3	-0.38417	0.9743	0.96442	0.990316	20994	0	-0.38417
Mrpl47	3	0.025747	0.077057	1	1359	3	-0.55816	0.97425	0.96442	0.990316	20991	0	-0.55816
Tpt1	4	0.025754	0.076557	1	1360	3	-0.48044	0.95127	0.9147	0.970579	20498	0	-0.48044
RGD1560482	1	0.025761	0.030211	1	1361	1	-1.0993	0.97424	0.96979	0.992245	20990	0	-1.0993
RGD1565033	3	0.025761	0.077057	1	1362	2	-0.323	0.6168	0.45893	0.746862	13411	0	-0.323
LOC100911938	4	0.02578	0.076996	1	1363	2	-0.47493	0.82219	0.70662	0.882029	17631	0	-0.47493
LOC690147	4	0.02581	0.077413	1	1364	3	-0.47012	0.86587	0.78189	0.919514	18621	0	-0.47012
Gtf2ird2	3	0.025811	0.077058	1	1365	2	-0.54484	0.96877	0.95476	0.987098	20870	0	-0.54484	YES
Lrit3	3	0.025835	0.077058	1	1366	3	-0.46546	0.97417	0.96442	0.990316	20986	0	-0.46546
Rrp36	4	0.025841	0.077414	1	1367	3	-0.49952	0.98818	0.9815	0.996265	21310	0	-0.49952
Ttc9b	4	0.025864	0.078099	1	1368	2	-0.15816	0.21552	0.18962	0.589035	6497	1	-0.15816
Cacnb2	3	0.025884	0.077058	1	1369	2	-0.73259	0.70052	0.57292	0.808239	15135	0	-0.73259	YES
LOC100909833	4	0.025888	0.078099	1	1370	3	-0.5839	0.26496	0.22529	0.603414	7542	1	-0.5839
Mir107	3	0.025927	0.077058	1	1371	2	-0.45301	0.66119	0.51946	0.778308	14329	0	-0.45301
LOC689959	4	0.025935	0.078099	1	1372	3	-0.52635	0.17433	0.15629	0.570886	5644	1	-0.52635
Fcrl6	3	0.025942	0.077058	1	1373	3	-0.49671	0.97406	0.96442	0.990316	20984	0	-0.49671
Try4	4	0.025974	0.078099	1	1374	1	-0.10398	0.72421	0.56213	0.800554	15592	0	-0.10398
LOC102555149	3	0.025986	0.077434	1	1375	2	-1.0067	0.78899	0.69537	0.877928	16903	0	-1.0067	YES
Reep6	4	0.025987	0.078099	1	1376	3	-0.5274	0.95723	0.92193	0.973743	20610	0	-0.5274	YES
Sez6l2	3	0.026009	0.077434	1	1377	1	0.46455	0.051323	0.026173	0.281333	2238	2	0.46455
RGD1561552	3	0.026051	0.077434	1	1378	2	-0.77049	0.0010307	0.00017161	0.061799	78	1	-0.77049
Oscp1	4	0.026066	0.078099	1	1379	3	-0.40357	0.95038	0.91055	0.969127	20476	0	-0.40357
Bcl2a1	3	0.026092	0.077434	1	1380	2	-0.54502	0.013594	0.011357	0.274542	766	1	-0.54502
Stim2	3	0.026111	0.077434	1	1381	2	-0.78686	0.43779	0.30922	0.662543	10239	1	-0.78686	YES
Znf750	4	0.026113	0.078099	1	1382	3	-0.50634	0.64926	0.48877	0.763366	14085	1	-0.50634
Cd93	4	0.026139	0.078099	1	1383	1	-0.094921	0.53111	0.3947	0.719316	11794	1	-0.094921
Tsn	3	0.02616	0.077434	1	1384	3	-0.47751	0.97384	0.96398	0.990316	20979	0	-0.47751
Serpina12	3	0.026162	0.077434	1	1385	2	-0.73532	0.30044	0.20988	0.598186	8167	1	-0.73532
Hpn	4	0.026194	0.078099	1	1386	2	-0.19717	0.56416	0.41805	0.731463	12407	1	-0.19717
Ppp3r1	2	0.026212	0.055766	1	1387	1	-0.90538	0.79166	0.72125	0.887757	16955	0	-0.90538
Olr1169	2	0.026229	0.055766	1	1388	2	-1.0133	0.97377	0.96566	0.990563	20977	0	-1.0133
Tmem39a	3	0.026258	0.077434	1	1389	1	-0.06805	0.18864	0.1589	0.571103	5927	1	-0.06805
Bcl11a	4	0.026271	0.078099	1	1390	3	-0.4472	0.96885	0.94511	0.984426	20872	0	-0.4472
Myl3	4	0.026304	0.078099	1	1391	1	-0.24752	0.2354	0.20993	0.598186	6941	1	-0.24752
Tmem147	3	0.026338	0.077434	1	1392	3	-0.72301	0.97366	0.96398	0.990316	20974	0	-0.72301	YES
Tpbpa	3	0.02634	0.077434	1	1393	1	-0.054681	0.28692	0.20444	0.598186	7949	1	-0.054681
Cldn5	4	0.026345	0.078099	1	1394	3	-0.45038	0.66756	0.4977	0.765345	14475	1	-0.45038
Lyplal1	4	0.026375	0.078099	1	1395	2	-0.51309	0.67668	0.50358	0.766903	14674	1	-0.51309	YES
Cipc	3	0.026382	0.077434	1	1396	2	-0.26418	0.70071	0.57292	0.808239	15139	0	-0.26418
Sec63	3	0.02639	0.077434	1	1397	2	-0.65086	0.91707	0.86831	0.950466	19767	0	-0.65086	YES
Sec24a	3	0.026394	0.077434	1	1398	3	-0.59364	0.97361	0.96398	0.990316	20972	0	-0.59364
Cst6	4	0.026395	0.078099	1	1399	2	-0.60125	0.84474	0.74444	0.900173	18158	0	-0.60125
Adarb2	4	0.026435	0.078099	1	1400	3	-0.49169	0.90181	0.83079	0.934016	19420	0	-0.49169
Pif1	4	0.026493	0.078099	1	1401	3	-0.42765	0.96527	0.93564	0.9791	20798	0	-0.42765
Myc	3	0.026508	0.077434	1	1402	2	-0.95263	0.34689	0.23951	0.613769	8857	1	-0.95263
Pld5	4	0.026537	0.078099	1	1403	2	-0.011143	0.028164	0.020502	0.280716	1386	2	-0.011143
Ankrd27	4	0.026548	0.078099	1	1404	2	-0.5103	0.08357	0.062308	0.40885	3257	1	-0.5103	YES
Hif3a	4	0.026579	0.078802	1	1406	1	0.1461	0.25686	0.21827	0.6005	7371	2	0.1461
Stk33	3	0.026588	0.077434	1	1407	1	0.40589	0.058958	0.039156	0.316874	2555	2	0.40589
Serping1	3	0.026597	0.077434	1	1408	2	-0.63867	0.91185	0.85993	0.948342	19656	0	-0.63867
Socs4	3	0.026634	0.077434	1	1409	2	-0.95914	0.75506	0.64654	0.852665	16218	0	-0.95914	YES
RGD1559908	1	0.026673	0.031501	1	1410	1	-0.84075	0.97333	0.9685	0.991436	20969	0	-0.84075
Glis2	4	0.026689	0.078802	1	1411	1	-0.1056	0.61259	0.45058	0.744659	13349	1	-0.1056
Rab22a	3	0.02669	0.077434	1	1412	3	-0.41262	0.97331	0.96398	0.990316	20967	0	-0.41262
Hist1h2bf	1	0.026715	0.031501	1	1413	1	-0.77167	0.97328	0.9685	0.991436	20966	0	-0.77167
Fam47a	1	0.026729	0.031501	1	1414	1	-0.8695	0.97327	0.9685	0.991436	20965	0	-0.8695	YES
Sgtb	3	0.026754	0.077434	1	1415	1	-0.27458	0.91848	0.87235	0.951565	19799	0	-0.27458
Apc	3	0.026844	0.077434	1	1416	3	-0.3917	0.97316	0.96398	0.990316	20964	0	-0.3917
Crip3	4	0.026844	0.078802	1	1417	3	-0.44948	0.57866	0.43285	0.738386	12689	1	-0.44948
Krtap4-3	4	0.026853	0.078802	1	1418	2	-0.32098	0.28524	0.24391	0.613769	7926	1	-0.32098
Spata33	4	0.026871	0.078803	1	1419	3	-0.55912	0.82448	0.71901	0.887757	17689	0	-0.55912
Atad2	4	0.026874	0.078803	1	1420	3	-0.58124	0.98666	0.97815	0.995335	21261	0	-0.58124	YES
Bag5	3	0.026878	0.077434	1	1421	1	-0.2282	0.33299	0.23403	0.611303	8650	1	-0.2282
Ptchd1	4	0.026909	0.078803	1	1422	2	-0.42375	0.87069	0.79006	0.921854	18740	0	-0.42375
Olr1060	2	0.026915	0.055766	1	1423	2	-0.86133	0.97309	0.96566	0.990563	20961	0	-0.86133
Prpf38a	2	0.026956	0.055766	1	1424	2	-0.84113	0.97304	0.96566	0.990563	20960	0	-0.84113	YES
LOC100912026	2	0.027007	0.055766	1	1425	2	-0.64299	0.97299	0.96566	0.990563	20958	0	-0.64299
Haus3	1	0.02701	0.031502	1	1426	1	-1.5346	0.97299	0.9685	0.991436	20957	0	-1.5346
Nkd1	4	0.027019	0.078803	1	1427	1	0.68047	0.0042686	0.0020783	0.14708	289	3	0.68047	YES
Tceal5	2	0.02707	0.056208	1	1428	1	-0.34628	0.35383	0.24574	0.613769	8959	1	-0.34628
Gmppa	3	0.027072	0.077434	1	1429	2	-0.67445	0.78767	0.69537	0.877928	16869	0	-0.67445
Ppp1r3g	4	0.027107	0.078803	1	1430	3	-0.41264	0.6175	0.45642	0.745309	13425	1	-0.41264
Grik5	4	0.027171	0.078803	1	1431	2	-0.46652	0.35696	0.27637	0.641637	8993	1	-0.46652
Cers1	4	0.027181	0.079217	1	1432	2	-0.39547	0.50635	0.3769	0.710866	11374	1	-0.39547
Cyp2b3	4	0.027184	0.079217	1	1433	1	0.1846	0.41586	0.31172	0.662543	9872	1	0.1846
Mmel1	3	0.027208	0.077434	1	1434	2	-0.53499	0.78348	0.68814	0.874575	16800	0	-0.53499
Psenen	4	0.027215	0.079217	1	1435	3	-0.60016	0.62525	0.46221	0.748033	13586	1	-0.60016	YES
Zfp358	4	0.027239	0.079217	1	1436	3	-0.39851	0.98272	0.97114	0.993107	21182	0	-0.39851
Olr1311	2	0.027289	0.056208	1	1437	2	-0.74341	0.97271	0.96517	0.990548	20952	0	-0.74341	YES
LOC100909494	4	0.027344	0.079217	1	1438	3	-0.73071	0.97524	0.958	0.988039	21016	0	-0.73071
Olr840	4	0.027349	0.079217	1	1439	2	-0.16329	0.19044	0.17329	0.572161	5963	1	-0.16329
Mir124-3	3	0.027364	0.077434	1	1440	2	-0.64251	0.38439	0.27158	0.63796	9414	1	-0.64251
Zfp398	3	0.027373	0.077434	1	1441	1	-0.21103	0.073872	0.05588	0.395351	3006	1	-0.21103
Zfp870	2	0.027429	0.056208	1	1442	1	-0.76483	0.52215	0.39315	0.719316	11639	0	-0.76483	YES
LOC102550225	3	0.027447	0.078	1	1443	2	-0.80719	0.18424	0.1589	0.571103	5854	1	-0.80719
Egr1	4	0.027459	0.079218	1	1444	2	-0.35578	0.8206	0.70455	0.881478	17592	0	-0.35578
Fgf7	4	0.027463	0.079218	1	1445	3	-0.43072	0.32991	0.26166	0.627137	8587	1	-0.43072
Mcee	4	0.027469	0.079218	1	1446	2	-0.37273	0.85603	0.76469	0.911242	18407	0	-0.37273
Klk4	4	0.02749	0.079218	1	1447	2	-0.29362	0.76887	0.62863	0.842763	16502	0	-0.29362
Pcbp1	4	0.027496	0.079218	1	1448	3	-0.57551	0.76009	0.62111	0.838774	16329	0	-0.57551
Abcg1	3	0.027497	0.078	1	1449	2	-0.37359	0.39134	0.28235	0.641637	9532	1	-0.37359
Zpbp	3	0.02758	0.078001	1	1450	1	-0.22582	0.87184	0.80514	0.925551	18765	0	-0.22582
Pym1	4	0.027604	0.079218	1	1451	3	-0.47502	0.85926	0.76646	0.912096	18485	0	-0.47502
LOC102555511	3	0.027621	0.078001	1	1452	2	-0.36672	0.72294	0.59489	0.820595	15562	0	-0.36672
Apitd1	4	0.027655	0.079218	1	1453	2	-0.49072	0.85622	0.76469	0.911242	18414	0	-0.49072
Soat2	3	0.027702	0.078564	1	1454	2	-0.74703	0.24495	0.17756	0.572161	7117	1	-0.74703
Ppfia1	3	0.027704	0.078564	1	1455	1	-0.16805	0.7289	0.61398	0.838469	15695	0	-0.16805
Ube2o	4	0.027719	0.083081	1	1456	3	-0.55913	0.84178	0.7406	0.896722	18090	0	-0.55913
[truncated: 19,606 more rows]

## Sheet: PvsB
id	num	neg|score	neg|p-value	neg|fdr	neg|rank	neg|goodsgrna	neg|lfc	pos|score	pos|p-value	pos|fdr	pos|rank	pos|goodsgrna	pos|lfc	Included in Validation Screen	GOTerms
Itga4	3	3.0966e-10	2.2952e-07	0.000275	2	3	-2.5241	1	1	1	21568	0	-2.5241	YES	Adhesion Molecules
Grk2	3	2.3618e-09	2.2952e-07	0.000275	3	3	-1.6427	1	1	1	21567	0	-1.6427	YES	;GPCRs
Fermt3	4	7.607e-09	2.2952e-07	0.000275	4	4	-1.6744	0.99942	0.99916	1	21552	0	-1.6744	YES	Adhesion Molecules
Cxcr3	4	3.5394e-07	2.2952e-07	0.000275	5	4	-0.97578	1	1	1	21566	0	-0.97578	YES	;Chemokine Receptors
Cbfb	4	5.0576e-06	6.6561e-06	0.007556	6	2	-0.99687	0.89582	0.855	0.963067	19316	0	-0.99687	YES
Prdm1	4	1.7053e-05	2.8231e-05	0.030446	7	3	-1.1371	0.98549	0.97837	0.996112	21214	0	-1.1371	YES
Tln1	4	2.0748e-05	3.4198e-05	0.035125	8	4	-1.2949	0.99998	0.99997	1	21565	0	-1.2949	YES	Adhesion Molecules
Tnfaip3	4	3.8573e-05	5.6691e-05	0.055581	9	4	-0.84004	0.99717	0.99491	0.999809	21484	0	-0.84004	YES
S100b	4	8.9077e-05	0.00012601	0.10834	10	3	-1.1483	0.984	0.97743	0.996112	21176	0	-1.1483	YES
E2f8	4	9.0159e-05	0.0001306	0.10834	11	4	-0.78989	0.99991	0.99989	1	21564	0	-0.78989	YES
Itga11	4	0.00016001	0.00023204	0.178748	12	4	-0.77456	0.99984	0.99982	1	21563	0	-0.77456	YES
Gipc2	3	0.0001685	0.00021873	0.174734	13	2	-1.1618	0.31662	0.28482	0.779203	8103	1	-1.1618	YES
Rogdi	4	0.00019087	0.00033165	0.223546	14	3	-0.91367	0.43795	0.40512	0.836674	10020	1	-0.91367	YES
Tas2r137	2	0.00021363	7.138e-05	0.066939	15	1	-1.2416	0.42039	0.34051	0.813791	9705	1	-1.2416	YES	;GPCRs
Tmlhe	3	0.00025125	0.00038444	0.237199	16	3	-1.3897	0.9991	0.99892	1	21542	0	-1.3897	YES
Gnai2	4	0.00025635	0.00050838	0.267447	17	3	-1.0051	0.77008	0.7009	0.924243	16561	0	-1.0051	YES	;GPCRs
Mgat4a	3	0.00027771	0.0003849	0.237199	18	2	-0.64359	0.47547	0.40591	0.836674	10647	1	-0.64359	YES
Ogfod1	4	0.00029303	0.00069246	0.324688	19	3	-1.0436	0.92548	0.89976	0.978078	19924	0	-1.0436	YES
Carmil2	4	0.00030926	0.0007783	0.347772	20	2	-0.68484	0.83679	0.77987	0.943072	18002	0	-0.68484	YES
Amot	3	0.00031031	0.00043081	0.258113	21	2	-1.4978	0.66114	0.58856	0.885057	14245	0	-1.4978	YES
Crtc3	4	0.00031331	0.00079437	0.347772	22	2	-0.11377	0.031664	0.037102	0.489785	1528	1	-0.11377
Scel	2	0.00031977	0.0001205	0.108292	23	2	-1.0197	0.99968	0.99988	1	21562	0	-1.0197	YES
LOC100909688	1	0.00032047	2.2952e-07	0.000275	24	1	-1.924	0.99968	1	1	21561	0	-1.924
Tatdn3	4	0.00032526	0.00085496	0.347936	25	2	-0.59891	0.74738	0.68106	0.919141	16098	0	-0.59891	YES
Smpd3	3	0.00035503	0.0004992	0.267447	26	3	-0.73694	0.99964	0.99955	1	21560	0	-0.73694
Adgrg1	4	0.00037242	0.00097706	0.364032	27	3	-1.2741	0.35498	0.35696	0.821863	8719	1	-1.2741	YES	;GPCRs
Klhl7	4	0.00037482	0.00097706	0.364032	28	3	-0.83544	0.054483	0.071344	0.63483	2379	1	-0.83544
Otud7b	3	0.00040172	0.00049966	0.267447	29	3	-0.87268	0.9996	0.99955	1	21559	0	-0.87268	YES
Slc10a7	3	0.00041109	0.00052307	0.268623	30	3	-0.7648	0.99959	0.99953	1	21558	0	-0.7648	YES
Nfkb2	4	0.00048417	0.0011533	0.39989	31	2	-0.57024	0.96142	0.94801	0.988574	20703	0	-0.57024
Tas2r108	3	0.0004913	0.00068695	0.324688	32	1	0.50501	0.053694	0.070839	0.63483	2357	2	0.50501	YES	;GPCRs
Rai1	4	0.00049481	0.0011538	0.39989	33	3	-0.87354	0.85439	0.80443	0.951826	18385	0	-0.87354
Cyp2c7	3	0.00051713	0.0008265	0.347772	34	3	-1.095	0.99948	0.99935	1	21557	0	-1.095	YES
Rnf144a	4	0.00052694	0.0011988	0.400772	35	4	-0.65907	0.99947	0.99923	1	21556	0	-0.65907	YES
LOC687119	3	0.000529	0.00082696	0.347772	36	2	-1.2331	0.65902	0.58856	0.885057	14185	0	-1.2331
Nup107	2	0.00053535	0.00025637	0.184323	37	2	-1.5415	0.99946	0.99974	1	21555	0	-1.5415	YES
Cic	4	0.00054112	0.0012259	0.400772	38	3	-0.60255	0.84362	0.79	0.948804	18152	0	-0.60255	YES
LOC108351723	4	0.00055379	0.0012869	0.402245	39	4	-0.61789	0.99945	0.99918	1	21554	0	-0.61789
Prnd	3	0.00057143	0.00089168	0.349685	40	2	-0.84774	0.36189	0.32018	0.802972	8820	1	-0.84774	YES
Mtx3	2	0.00057222	0.00025637	0.184323	41	2	-1.1301	0.99943	0.99974	1	21553	0	-1.1301	YES
Zfp358	4	0.00057246	0.0013241	0.402245	42	3	-0.732	0.55774	0.48268	0.854019	12123	1	-0.732
Wnt16	3	0.00057673	0.00089168	0.349685	43	1	-0.011211	0.61502	0.54304	0.873124	13268	0	-0.011211	YES
Acap1	2	0.00061666	0.00030411	0.211594	44	2	-1.0722	0.99938	0.9997	1	21551	0	-1.0722	YES
Samt3	3	0.00061944	0.0009789	0.364032	45	1	0.2556	0.52826	0.44883	0.844962	11590	1	0.2556
LOC100909683	2	0.00063591	0.00035736	0.233573	46	2	-1.2241	0.99936	0.99964	1	21550	0	-1.2241	YES
Acbd3	4	0.00064214	0.0017648	0.470053	47	4	-0.8916	0.99936	0.99898	1	21549	0	-0.8916	YES
Fam131a	4	0.00064403	0.0017648	0.470053	48	3	-0.80886	0.87064	0.83124	0.959481	18732	0	-0.80886	YES
Zic1	4	0.00065161	0.0017652	0.470053	49	4	-0.77178	0.99935	0.99898	1	21548	0	-0.77178	YES
Havcr2	3	0.00067883	0.0011295	0.39989	50	3	-0.96131	0.99932	0.99904	1	21547	0	-0.96131
Rabggta	4	0.00071196	0.0019589	0.494613	51	1	0.021202	0.2655	0.28737	0.782428	7358	1	0.021202
Zfp385a	4	0.00072266	0.0019594	0.494613	52	4	-0.54602	0.99928	0.99882	1	21546	0	-0.54602
Aldh1a7	4	0.00073799	0.0021205	0.494613	53	3	-0.69544	0.68987	0.61079	0.894989	14866	0	-0.69544	YES
Syde2	4	0.00073858	0.0021205	0.494613	54	3	-1.1708	0.8075	0.74953	0.938133	17350	0	-1.1708	YES
Fn1	4	0.00076855	0.002121	0.494613	55	3	-1.1167	0.099858	0.13714	0.682157	3616	1	-1.1167	YES	Adhesion Molecules
Rnf24	3	0.00079028	0.001168	0.39989	56	1	0.14983	0.65649	0.58856	0.885057	14125	0	0.14983
Olr792	1	0.00080473	2.2952e-07	0.000275	57	1	-2.2728	0.9992	1	1	21545	0	-2.2728
Ccdc117	3	0.00087116	0.0012497	0.400772	58	3	-0.73912	0.99913	0.99892	1	21544	0	-0.73912	YES
Thumpd1	3	0.00087623	0.0012497	0.400772	59	3	-1.1337	0.99912	0.99892	1	21543	0	-1.1337	YES
Spink2	4	0.00088277	0.0025603	0.518947	60	2	-0.33241	0.098383	0.1362	0.682157	3572	1	-0.33241
Nebl	4	0.0008948	0.0026466	0.518947	61	2	-0.49067	0.21177	0.22484	0.726754	6322	2	-0.49067
Slco1a2	2	0.00092558	0.00046019	0.267447	62	1	-1.3504	0.88477	0.8578	0.963489	19067	0	-1.3504	YES
Tcaf1	4	0.00092929	0.0028903	0.551695	63	4	-0.92009	0.99907	0.99831	1	21541	0	-0.92009
Rps3a	1	0.00093292	2.2952e-07	0.000275	64	1	-1.9402	0.99907	1	1	21540	0	-1.9402
LOC103692315	4	0.00093971	0.0029541	0.557914	65	1	-0.0029009	0.79806	0.73577	0.936263	17140	0	-0.0029009
Tex101	4	0.00096466	0.0030831	0.557914	66	4	-0.78674	0.99904	0.99831	1	21539	0	-0.78674
Duox1	3	0.00096892	0.0015821	0.455116	67	3	-0.78786	0.99903	0.99884	1	21538	0	-0.78786
Capn12	4	0.00097594	0.0031254	0.557914	68	4	-0.47433	0.99902	0.99826	1	21537	0	-0.47433
LOC103692761	4	0.00099017	0.0032259	0.557914	69	4	-0.55035	0.99901	0.99826	1	21536	0	-0.55035
Rtp4	3	0.0009965	0.0015821	0.455116	70	2	-0.97721	0.61009	0.53592	0.873124	13175	0	-0.97721	YES
Fmo3	4	0.00099664	0.0032263	0.557914	71	3	-0.54913	0.84241	0.78497	0.944644	18124	0	-0.54913	YES
Spdl1	2	0.001011	0.00050747	0.267447	72	1	-1.1005	0.48889	0.42189	0.844962	10882	0	-1.1005	YES
Smarcd3	3	0.0010274	0.0015821	0.455116	73	3	-0.56296	0.99897	0.99884	1	21535	0	-0.56296	YES
Cfap221	4	0.001045	0.0032654	0.557914	74	4	-1.0325	0.99895	0.99822	1	21534	0	-1.0325	YES
Stra8	4	0.0010455	0.0032654	0.557914	75	3	-0.63108	0.1196	0.15321	0.682157	4171	1	-0.63108
Aadat	3	0.0010568	0.0015825	0.455116	76	3	-1.0372	0.99894	0.99884	1	21533	0	-1.0372	YES
Akr1c14	1	0.0010611	2.2952e-07	0.000275	77	1	-1.5059	0.99894	1	1	21532	0	-1.5059
Dlgap3	4	0.0011003	0.0034471	0.557914	78	3	-0.87523	0.90921	0.87622	0.969935	19582	0	-0.87523	YES
Tas2r135	1	0.0011038	2.2952e-07	0.000275	79	1	-2.2064	0.9989	1	1	21531	0	-2.2064		;GPCRs
Ccl2	4	0.0011105	0.0034471	0.557914	80	3	-0.69973	0.31096	0.31681	0.797168	8017	1	-0.69973
Ngly1	2	0.0011342	0.00056668	0.27779	81	2	-1.3623	0.99887	0.99943	1	21530	0	-1.3623	YES
LOC102547612	3	0.0011363	0.0016753	0.469268	82	3	-0.74579	0.99886	0.99884	1	21529	0	-0.74579
Eif4a2	2	0.0011583	0.00056668	0.27779	83	2	-1.0871	0.99884	0.99943	1	21528	0	-1.0871	YES
Rspo4	4	0.0011814	0.0035013	0.557914	84	4	-0.53851	0.99882	0.99812	1	21527	0	-0.53851
Olr588	3	0.0011959	0.0017634	0.470053	85	3	-1.0139	0.9988	0.99875	1	21526	0	-1.0139	YES
Dffb	4	0.0012051	0.0036363	0.557914	86	4	-0.8053	0.99879	0.99812	1	21525	0	-0.8053
Fst	4	0.0012096	0.0037322	0.557914	87	4	-0.8015	0.99733	0.99538	0.999865	21489	0	-0.8015	YES
Nt5e	4	0.0012151	0.0037322	0.557914	88	4	-0.6179	0.99878	0.99802	1	21524	0	-0.6179	YES
Akr1b8	3	0.0012173	0.0019456	0.494613	89	2	-0.79071	0.39604	0.34297	0.815215	9319	1	-0.79071	YES
Wbscr27	4	0.001234	0.0037322	0.557914	90	4	-0.65894	0.99253	0.98982	0.999451	21366	0	-0.65894
Olr217	3	0.0012497	0.0019461	0.494613	91	3	-0.8532	0.99875	0.99866	1	21523	0	-0.8532	YES
LOC100363225	4	0.001259	0.0037327	0.557914	92	3	-0.66041	0.94461	0.92531	0.984304	20331	0	-0.66041
Vill	4	0.0012601	0.0037327	0.557914	93	2	-0.58541	0.76011	0.69439	0.921929	16362	0	-0.58541
Alk	4	0.0012698	0.0037818	0.557914	94	2	-0.63621	0.46489	0.42641	0.844962	10491	1	-0.63621	YES
Zer1	4	0.0012945	0.0038268	0.557914	95	4	-0.52153	0.99871	0.99791	1	21522	0	-0.52153	YES
Cst5	4	0.0013067	0.0039245	0.557914	96	4	-1.1506	0.99533	0.99321	0.999627	21431	0	-1.1506	YES
Nlrp10	4	0.0013139	0.0039245	0.557914	97	3	-0.76398	0.98434	0.97774	0.996112	21179	0	-0.76398	YES
Leprot	3	0.0013199	0.0021421	0.494613	98	3	-0.88576	0.99868	0.99856	1	21521	0	-0.88576	YES
RGD1562636	4	0.0013382	0.0039245	0.557914	99	2	-0.33303	0.70677	0.62872	0.900394	15230	0	-0.33303
Mir328b	4	0.0013382	0.0039245	0.557914	100	4	-0.66309	0.99866	0.99781	1	21520	0	-0.66309
Grm6	4	0.001339	0.0039245	0.557914	101	2	-0.49191	0.63148	0.54973	0.873124	13597	1	-0.49191	YES	;GPCRs
Fuca1	3	0.0013454	0.0021903	0.494613	102	2	-0.23183	0.86972	0.83433	0.959667	18713	0	-0.23183
Wdr25	4	0.0013687	0.003925	0.557914	103	3	-0.94558	0.98208	0.97554	0.996112	21135	0	-0.94558	YES
Nfe2l2	3	0.0013722	0.0021908	0.494613	104	2	-1.0329	0.76998	0.71141	0.927402	16558	0	-1.0329	YES
Rcl1	4	0.0013951	0.0040347	0.557914	105	1	0.3871	0.021845	0.019125	0.3752	1122	2	0.3871
Ly49s4	3	0.0014012	0.0021908	0.494613	106	2	-0.93058	0.76154	0.70431	0.925305	16397	0	-0.93058
Cd96	4	0.0014015	0.0040347	0.557914	107	4	-0.85743	0.9986	0.99769	1	21519	0	-0.85743	YES
Fbxo31	4	0.001411	0.0040347	0.557914	108	4	-0.61205	0.99775	0.99565	0.999865	21496	0	-0.61205	YES
LOC102551683	3	0.0014307	0.0022371	0.494613	109	2	-0.24105	0.33901	0.3026	0.785431	8451	1	-0.24105
Qrfp	4	0.0014433	0.0040352	0.557914	110	3	-0.75505	0.65978	0.56037	0.873124	14205	1	-0.75505
LOC689679	1	0.0014457	2.2952e-07	0.000275	111	1	-1.7799	0.99855	1	1	21518	0	-1.7799
Ambra1	3	0.001446	0.0022376	0.494613	112	3	-0.79473	0.99855	0.99847	1	21517	0	-0.79473	YES
Iffo2	4	0.001452	0.0040352	0.557914	113	1	0.04739	0.18403	0.20025	0.715327	5750	2	0.04739
Nipal1	4	0.0014601	0.0040958	0.562685	114	3	-0.61243	0.91161	0.87947	0.970494	19631	0	-0.61243	YES
Smn1	3	0.0014734	0.0022376	0.494613	115	1	0.072982	0.092351	0.11346	0.682157	3432	1	0.072982
Zfp51	2	0.001486	0.00083843	0.347772	116	2	-1.1465	0.99851	0.99916	1	21516	0	-1.1465	YES
Calml4	4	0.001488	0.0041935	0.565854	117	2	-0.62048	0.67069	0.57096	0.876921	14450	1	-0.62048	YES
Knstrn	4	0.0015023	0.00425	0.565854	118	4	-0.69161	0.9985	0.99747	1	21515	0	-0.69161	YES
Yipf5	3	0.0015059	0.0023344	0.494613	119	3	-0.76853	0.99849	0.99837	1	21514	0	-0.76853	YES
Zfp212	4	0.0015064	0.0043014	0.566905	120	2	-0.48263	0.65792	0.56037	0.873124	14156	1	-0.48263
Trip4	3	0.0015109	0.0023344	0.494613	121	3	-0.91791	0.99849	0.99837	1	21513	0	-0.91791	YES
Mlh3	2	0.0015234	0.00083843	0.347772	122	1	-0.76043	0.74132	0.69611	0.923344	15953	0	-0.76043
Ube3b	4	0.0015411	0.0044258	0.566905	123	2	-0.59816	0.6774	0.5763	0.879524	14607	1	-0.59816
Mir6324	4	0.0015444	0.0044258	0.566905	124	4	-0.61888	0.99846	0.99735	1	21512	0	-0.61888	YES
RGD1559903	3	0.0015505	0.0023349	0.494613	125	2	-0.95475	0.83817	0.79556	0.950076	18034	0	-0.95475	YES
Agbl1	2	0.001565	0.0010041	0.367092	126	2	-1.3355	0.99844	0.999	1	21511	0	-1.3355	YES
Dennd1c	4	0.0015658	0.0044263	0.566905	127	2	-0.23271	0.47873	0.43448	0.844962	10713	1	-0.23271
Gpr25	4	0.001568	0.0044263	0.566905	128	3	-0.67518	0.74643	0.67879	0.918321	16081	0	-0.67518	YES	;GPCRs
Taar9	4	0.0015929	0.00462	0.586168	129	4	-0.65895	0.99841	0.99723	1	21510	0	-0.65895		;GPCRs
Ccdc77	3	0.0016698	0.0025543	0.518947	130	3	-0.91148	0.99833	0.99814	1	21509	0	-0.91148
Gpbp1l1	4	0.0016744	0.0047614	0.589445	131	4	-0.53903	0.99833	0.99708	1	21508	0	-0.53903
Unc45a	4	0.0016796	0.0047614	0.589445	132	2	-0.62201	0.74534	0.67879	0.918321	16059	0	-0.62201
Slc7a13	3	0.0017013	0.0027361	0.531665	133	3	-1.3094	0.9752	0.96969	0.996112	20999	0	-1.3094	YES
Grifin	4	0.0017042	0.0048367	0.589445	134	3	-0.66741	0.89523	0.85376	0.962856	19306	0	-0.66741	YES
Klhdc2	3	0.0017153	0.0027976	0.538764	135	2	-0.69367	0.62279	0.54543	0.873124	13430	0	-0.69367
Rasgrp1	2	0.0017227	0.0012635	0.400772	136	2	-0.92716	0.96926	0.9594	0.991532	20872	0	-0.92716	YES
LOC102547047	4	0.0017514	0.0048371	0.589445	137	3	-0.66695	0.87974	0.8354	0.96033	18933	0	-0.66695
Irg1	4	0.0017628	0.0048371	0.589445	138	3	-0.91778	0.94739	0.93054	0.986221	20396	0	-0.91778
Nup85	1	0.0017875	2.2952e-07	0.000275	139	1	-1.3961	0.99821	1	1	21507	0	-1.3961
LOC685321	4	0.0018049	0.005304	0.594405	140	4	-0.52345	0.9982	0.99693	1	21506	0	-0.52345
Slc1a1	2	0.001808	0.0016551	0.469268	141	1	-1.3193	0.85314	0.83481	0.96012	18352	0	-1.3193	YES
Zfp108	4	0.0018123	0.0053668	0.594405	142	3	-0.70154	0.96384	0.95185	0.989271	20760	0	-0.70154
Irf6	4	0.0018454	0.0054403	0.594405	143	3	-0.85731	0.45596	0.41844	0.844962	10345	1	-0.85731	YES
Ccnc	3	0.0018576	0.0031102	0.557914	144	2	-0.75353	0.95349	0.94159	0.986644	20518	0	-0.75353	YES
S100g	3	0.0018626	0.0031102	0.557914	145	3	-0.68471	0.99814	0.99782	1	21505	0	-0.68471	YES
Npap60	3	0.0018775	0.0031107	0.557914	146	3	-0.71865	0.99812	0.99782	1	21504	0	-0.71865
Myh14	4	0.0018909	0.0056574	0.594405	147	3	-0.66172	0.88363	0.84215	0.961917	19034	0	-0.66172
Mesdc2	3	0.0019109	0.0031107	0.557914	148	3	-0.88561	0.99809	0.99782	1	21503	0	-0.88561
Slc41a3	4	0.0019271	0.0058998	0.594405	149	4	-0.58245	0.99807	0.99671	1	21502	0	-0.58245
Wdr83	3	0.0019429	0.0032415	0.557914	150	1	-0.14798	0.87335	0.8426	0.961917	18785	0	-0.14798
Csn1s2b	4	0.0019588	0.0059002	0.594405	151	4	-0.58042	0.99804	0.99671	1	21501	0	-0.58042
Spg20	3	0.0019856	0.0033687	0.557914	152	2	-0.26268	0.88703	0.85935	0.964065	19114	0	-0.26268
Clrn3	4	0.001991	0.0060627	0.602614	153	3	-0.71197	0.20701	0.22045	0.726754	6228	1	-0.71197
Rida	3	0.0020318	0.0033687	0.557914	154	3	-0.71784	0.99797	0.99755	1	21500	0	-0.71784	YES
Olr1408	4	0.0020461	0.0063772	0.622396	155	4	-0.74068	0.99795	0.99641	1	21499	0	-0.74068
Hspa14	4	0.0020779	0.0066861	0.630814	156	2	-0.49501	0.79603	0.73577	0.936263	17096	0	-0.49501
Guca1b	4	0.0021019	0.0066866	0.630814	157	3	-0.84199	0.20183	0.21332	0.719264	6119	1	-0.84199
Foxa3	2	0.0021066	0.002211	0.494613	158	2	-0.87815	0.99789	0.99779	1	21498	0	-0.87815
Lcn2	4	0.0021162	0.0066866	0.630814	159	3	-0.77542	0.30139	0.30602	0.787008	7870	1	-0.77542	YES
LOC688842	1	0.0021293	2.2952e-07	0.000275	160	1	-1.8268	0.99787	1	1	21497	0	-1.8268	YES
Asnsd1	4	0.0021347	0.0067637	0.630814	161	2	-0.66878	0.89465	0.85376	0.962856	19297	0	-0.66878
Kif22	4	0.0021539	0.0068459	0.630814	162	2	-0.48054	0.93471	0.91064	0.981042	20114	0	-0.48054
Gzmbl1	4	0.0021761	0.0068463	0.630814	163	2	-0.65131	0.88875	0.84741	0.961917	19165	0	-0.65131
Il11	4	0.0021916	0.0069395	0.630814	164	3	-0.51138	0.96225	0.94972	0.988588	20712	0	-0.51138	YES
Calml5	3	0.0021989	0.0035885	0.557914	165	3	-0.91797	0.99193	0.98825	0.999183	21352	0	-0.91797
Prkca	4	0.0022485	0.007382	0.647318	166	2	-0.32786	0.52739	0.45851	0.844962	11573	1	-0.32786		Adhesion Molecules
LOC102555039	2	0.0022651	0.0023386	0.494613	167	2	-0.99394	0.99773	0.99766	1	21495	0	-0.99394	YES
Inhba	3	0.0022702	0.0038291	0.557914	168	3	-0.72847	0.99773	0.99709	1	21494	0	-0.72847
Ctsj	4	0.0022882	0.0075711	0.647318	169	3	-0.93729	0.92947	0.90442	0.979322	20001	0	-0.93729	YES
Olr1391	4	0.0023054	0.0075711	0.647318	170	3	-0.58296	0.59815	0.52041	0.872774	12910	1	-0.58296
Dok7	4	0.0023355	0.0075716	0.647318	171	4	-0.48345	0.99766	0.99565	0.999865	21493	0	-0.48345
Gdpgp1	4	0.002337	0.0075716	0.647318	172	3	-0.84714	0.30305	0.31145	0.793239	7896	1	-0.84714
Ppcdc	3	0.002361	0.0042339	0.565854	173	2	-0.89254	0.64957	0.58411	0.884788	13976	0	-0.89254	YES
E2f7	4	0.002361	0.0075716	0.647318	174	3	-0.74326	0.42906	0.39708	0.836674	9855	1	-0.74326
Egr1	4	0.0023622	0.0075716	0.647318	175	3	-0.60608	0.90128	0.86118	0.964065	19421	0	-0.60608
Cd276	4	0.0023628	0.0075716	0.647318	176	4	-0.604	0.99764	0.99565	0.999865	21492	0	-0.604
Cep162	3	0.0023696	0.0042344	0.565854	177	1	0.86748	0.020798	0.023632	0.433161	1081	2	0.86748	YES
RGD1563365	3	0.0023988	0.0044414	0.566905	178	2	-1.1241	0.71137	0.64561	0.906282	15332	0	-1.1241	YES
Steap3	4	0.0024841	0.0081546	0.647318	179	3	-0.70938	0.97836	0.97207	0.996112	21069	0	-0.70938	YES
Vma21	3	0.0024976	0.0044419	0.566905	180	1	0.2301	0.64182	0.57288	0.876921	13823	0	0.2301
RGD1309362	1	0.0025281	2.2952e-07	0.000275	181	1	-2.107	0.99747	1	1	21491	0	-2.107	YES
Zfp775	4	0.0025328	0.0083465	0.65676	182	1	-0.043608	0.56813	0.50425	0.870295	12329	1	-0.043608
Park7	4	0.0025507	0.0084608	0.65676	183	4	-0.59101	0.99745	0.99565	0.999865	21490	0	-0.59101
Shisa4	4	0.0025678	0.0084608	0.65676	184	3	-0.89096	0.8227	0.76593	0.940261	17704	0	-0.89096
LOC100360557	4	0.0026019	0.0084612	0.65676	185	3	-0.74492	0.6134	0.53371	0.873124	13237	1	-0.74492
Cox4i1	2	0.0026332	0.002339	0.494613	186	1	-0.69316	0.50599	0.44392	0.844962	11182	0	-0.69316	YES
Prom1	3	0.0026682	0.004777	0.589445	187	1	-0.28346	0.91149	0.89012	0.975196	19627	0	-0.28346
Serinc4	2	0.0026827	0.002339	0.494613	188	2	-1.1001	0.99732	0.99766	1	21488	0	-1.1001	YES
Slc25a38	4	0.002684	0.00871	0.662685	189	3	-0.7039	0.24227	0.25117	0.749403	6905	1	-0.7039
Bicc1	3	0.0026965	0.0047774	0.589445	190	2	-0.98992	0.94417	0.93264	0.986221	20319	0	-0.98992	YES
Ccer2	4	0.0027136	0.0088872	0.662685	191	3	-0.66045	0.65344	0.55767	0.873124	14065	1	-0.66045
MGC94335	4	0.002719	0.0088872	0.662685	192	4	-0.48391	0.99728	0.99519	0.999865	21487	0	-0.48391
Csf3r	4	0.002751	0.0088877	0.662685	193	4	-0.88595	0.99725	0.99519	0.999865	21486	0	-0.88595	YES
RGD1310352	4	0.0027515	0.0088877	0.662685	194	3	-0.91631	0.91078	0.8773	0.969935	19614	0	-0.91631	YES
RGD1560652	4	0.0027603	0.0088877	0.662685	195	1	0.44733	0.031775	0.037652	0.490715	1531	3	0.44733
Chsy1	4	0.0027868	0.008973	0.662685	196	2	-0.41093	0.70096	0.62111	0.896539	15108	0	-0.41093
Stc2	4	0.0027895	0.008973	0.662685	197	4	-0.86228	0.99721	0.9951	0.999865	21485	0	-0.86228	YES
Sys1	4	0.0028171	0.0089735	0.662685	198	1	0.12761	0.6037	0.52306	0.873124	13033	1	0.12761
Hey2	4	0.0028544	0.0091553	0.662685	199	4	-0.48291	0.99715	0.99491	0.999809	21483	0	-0.48291
Slc2a9	3	0.0028698	0.005006	0.59301	200	2	-0.81939	0.66503	0.59301	0.885057	14335	0	-0.81939	YES
Satb1	4	0.0028804	0.0091557	0.662685	201	3	-1.0163	0.56563	0.49356	0.865715	12284	1	-1.0163	YES
Derl3	4	0.0028878	0.0091557	0.662685	202	2	-0.72942	0.98513	0.97807	0.996112	21200	0	-0.72942	YES
Mpped2	4	0.0028933	0.0091557	0.662685	203	4	-0.53281	0.99711	0.99491	0.999809	21482	0	-0.53281	YES
Hs3st3b1	4	0.0029207	0.0091557	0.662685	204	2	-0.61252	0.97337	0.96278	0.993125	20946	0	-0.61252
Wbp4	3	0.0029218	0.0052952	0.594405	205	2	-1.3966	0.95945	0.94507	0.987481	20661	0	-1.3966	YES
LOC690784	4	0.0029357	0.0092498	0.665066	206	3	-0.77493	0.96404	0.95185	0.989271	20762	0	-0.77493
Slc30a7	3	0.0029483	0.0052952	0.594405	207	3	-0.724	0.99705	0.99603	1	21481	0	-0.724
Ado	4	0.0029643	0.0092503	0.665066	208	4	-0.45296	0.99704	0.9948	0.999809	21480	0	-0.45296
Gpr153	4	0.0029877	0.0094872	0.666616	209	2	-0.55855	0.91262	0.87947	0.970494	19652	0	-0.55855	YES	;GPCRs
LOC108352515	4	0.0029916	0.0094872	0.666616	210	3	-0.86542	0.36533	0.36234	0.821863	8878	1	-0.86542
Qser1	4	0.003001	0.0094872	0.666616	211	3	-0.69111	0.80769	0.74953	0.938133	17355	0	-0.69111	YES
Med28	2	0.003003	0.0033347	0.557914	212	1	-0.77316	0.41386	0.33625	0.809067	9594	1	-0.77316
Olr720	2	0.0030422	0.0033351	0.557914	213	2	-1.2296	0.99696	0.99666	1	21479	0	-1.2296
Serping1	3	0.003052	0.0055027	0.594405	214	2	-0.44632	0.93659	0.91858	0.98263	20149	0	-0.44632
Fbxl17	4	0.0030766	0.0096882	0.666616	215	4	-0.50328	0.99692	0.99448	0.999719	21478	0	-0.50328
Wfdc2	4	0.0030908	0.0096887	0.666616	216	4	-0.50892	0.99691	0.99448	0.999719	21477	0	-0.50892
Nr3c1	3	0.0030947	0.0055027	0.594405	217	1	-0.017547	0.079796	0.10138	0.682157	3092	1	-0.017547
Socs1	4	0.0031014	0.0098154	0.666616	218	3	-0.37235	0.75383	0.69002	0.921929	16233	0	-0.37235
LOC687508	4	0.0031166	0.0099233	0.666616	219	3	-0.5658	0.98369	0.97743	0.996112	21169	0	-0.5658	YES
Olr595	3	0.0031396	0.0055032	0.594405	220	2	-1.2305	0.64821	0.58411	0.884788	13944	0	-1.2305
LOC684871	3	0.0031559	0.0055032	0.594405	221	2	-0.88458	0.47736	0.40591	0.836674	10686	1	-0.88458
Ms4a14	2	0.0031737	0.0034862	0.557914	222	1	-0.55347	0.32706	0.27084	0.770826	8266	1	-0.55347	YES
Fam65b	3	0.0032226	0.0055032	0.594405	223	1	0.64539	0.031685	0.032851	0.479569	1529	2	0.64539
Flrt3	3	0.0032625	0.0056055	0.594405	224	3	-0.84106	0.98044	0.97591	0.996112	21102	0	-0.84106	YES
Olr59	3	0.0032713	0.0056055	0.594405	225	3	-0.64292	0.99673	0.99571	0.999885	21476	0	-0.64292
Stim1	4	0.0032719	0.010028	0.666616	226	3	-0.77331	0.68328	0.5923	0.885057	14736	1	-0.77331	YES
Lmtk2	3	0.003279	0.005606	0.594405	227	2	-0.84407	0.85598	0.82078	0.95829	18421	0	-0.84407	YES
Olr601	3	0.0032845	0.005606	0.594405	228	2	-1.0141	0.83256	0.78426	0.944165	17912	0	-1.0141	YES
Hist1h2bf	1	0.0033115	2.2952e-07	0.000275	229	1	-1.1306	0.99669	1	1	21475	0	-1.1306
Calm3	4	0.0033275	0.010028	0.666616	230	3	-0.84932	0.60724	0.52574	0.873124	13114	1	-0.84932
Cryba1	3	0.0033625	0.0058332	0.594405	231	3	-0.80161	0.99664	0.99561	0.999865	21474	0	-0.80161
Zfp326	3	0.0033654	0.0058332	0.594405	232	3	-0.77436	0.99663	0.99561	0.999865	21473	0	-0.77436	YES
Fcho1	3	0.0033673	0.0058332	0.594405	233	3	-0.528	0.99663	0.99561	0.999865	21472	0	-0.528	YES
RGD1565212	3	0.0033931	0.0058337	0.594405	234	2	-0.44177	0.96043	0.94565	0.987599	20678	0	-0.44177
Smim24	3	0.0033952	0.0058337	0.594405	235	3	-0.60122	0.9966	0.99561	0.999865	21471	0	-0.60122	YES
Glrx5	4	0.0034085	0.010363	0.666616	236	4	-0.66177	0.99659	0.99413	0.999627	21470	0	-0.66177	YES
Ccar2	4	0.0034182	0.010363	0.666616	237	4	-0.57505	0.99658	0.99413	0.999627	21469	0	-0.57505	YES
Nfkbia	4	0.0034268	0.010363	0.666616	238	3	-0.57175	0.69577	0.616	0.896221	14986	0	-0.57175
Rimbp3	3	0.003435	0.0059246	0.594405	239	3	-0.71951	0.99657	0.99552	0.999865	21468	0	-0.71951
Zbtb9	4	0.0034359	0.010363	0.666616	240	4	-0.64057	0.99656	0.99413	0.999627	21467	0	-0.64057
Cct8l1	3	0.0034496	0.0059246	0.594405	241	2	-1.1758	0.94735	0.9359	0.986221	20394	0	-1.1758	YES
Dmxl1	2	0.0034527	0.0038259	0.557914	242	2	-1.2418	0.99655	0.99617	1	21466	0	-1.2418	YES
Vom1r7	2	0.0034581	0.0038259	0.557914	243	1	-0.99011	0.55846	0.49608	0.867373	12140	0	-0.99011
Tcaim	3	0.0034784	0.005925	0.594405	244	1	-0.37918	0.42897	0.36318	0.821863	9854	1	-0.37918
LOC102553671	4	0.0034992	0.010475	0.666616	245	1	-0.14245	0.95786	0.94199	0.986644	20632	0	-0.14245
Evx1_DUP	4	0.0035023	0.0106	0.666616	246	3	-0.53284	0.81755	0.76228	0.940261	17570	0	-0.53284
Ddx50	1	0.0035536	2.2952e-07	0.000275	247	1	-1.9901	0.99645	1	1	21465	0	-1.9901
Sik3	4	0.0035572	0.010731	0.666616	248	4	-0.62039	0.99644	0.99401	0.999627	21464	0	-0.62039
Olr1640	3	0.0035636	0.0063317	0.62077	249	1	0.26505	0.13715	0.14473	0.682157	4666	2	0.26505
LOC100909833	4	0.0036016	0.010732	0.666616	250	3	-0.73756	0.12553	0.15425	0.682157	4339	1	-0.73756
Trappc6b	3	0.0036099	0.0066264	0.630814	251	2	-0.95407	0.72342	0.6615	0.911142	15587	0	-0.95407
Olr537	1	0.0036248	2.2952e-07	0.000275	252	1	-1.6931	0.99638	1	1	21463	0	-1.6931
Atg7	4	0.0036394	0.010952	0.666616	253	2	-0.68532	0.81667	0.76228	0.940261	17551	0	-0.68532
Oasl	4	0.0036839	0.011046	0.666616	254	3	-0.65469	0.98926	0.98276	0.996875	21295	0	-0.65469
Gabarapl2	4	0.0037285	0.011157	0.666616	255	3	-0.756	0.69768	0.616	0.896221	15027	0	-0.756	YES
Pigl	3	0.0037341	0.0068578	0.630814	256	2	-0.76828	0.76055	0.70251	0.925305	16377	0	-0.76828	YES
Efcab5	3	0.0037403	0.0068578	0.630814	257	3	-0.72724	0.99626	0.99507	0.999865	21462	0	-0.72724	YES
Hrnr	4	0.0037519	0.011157	0.666616	258	4	-0.58856	0.99625	0.99379	0.999627	21461	0	-0.58856
Vom2r27	2	0.0037708	0.0041623	0.565854	259	1	-1.0633	0.8463	0.82611	0.959481	18208	0	-1.0633	YES
Olr98	4	0.0037749	0.011157	0.666616	260	2	-0.82125	0.94796	0.93054	0.986221	20405	0	-0.82125
Rrh	3	0.0037767	0.0069602	0.630814	261	2	-0.37002	0.94949	0.93782	0.986221	20438	0	-0.37002		;GPCRs
Ankrd39	4	0.003779	0.011157	0.666616	262	2	-0.48221	0.4285	0.39708	0.836674	9845	1	-0.48221
Vom1r3	1	0.0037815	2.2952e-07	0.000275	263	1	-2.0782	0.99622	1	1	21460	0	-2.0782
Stat2	4	0.0037833	0.011157	0.666616	264	2	-0.35764	0.83825	0.7816	0.943072	18038	0	-0.35764
Olr175	3	0.0037975	0.0069606	0.630814	265	2	-1.2087	0.025734	0.026284	0.433161	1290	1	-1.2087	YES
Igfbp5	4	0.003804	0.011157	0.666616	266	4	-0.46648	0.9962	0.99379	0.999627	21459	0	-0.46648
Wdr78	3	0.0038094	0.0069606	0.630814	267	2	-0.81302	0.25786	0.2372	0.737291	7205	1	-0.81302
Csrp1	4	0.0038171	0.011157	0.666616	268	4	-0.90142	0.99618	0.99379	0.999627	21458	0	-0.90142
Crem	3	0.0038242	0.0070745	0.638448	269	3	-1.1159	0.99331	0.99093	0.999627	21383	0	-1.1159	YES
Olr371	4	0.0038401	0.011157	0.666616	270	2	-0.12812	0.033331	0.039129	0.498838	1591	1	-0.12812
Mmp16	3	0.003863	0.0071805	0.645318	271	3	-0.96729	0.98126	0.97658	0.996112	21119	0	-0.96729	YES
Gmip	4	0.0038716	0.011157	0.666616	272	4	-0.72616	0.99613	0.99379	0.999627	21457	0	-0.72616
LOC102549491	4	0.0038778	0.011157	0.666616	273	4	-0.49898	0.99612	0.99379	0.999627	21456	0	-0.49898
Mir431	4	0.0038969	0.011157	0.666616	274	2	-0.34665	0.96896	0.9581	0.991433	20864	0	-0.34665
Rap1gap2	4	0.003933	0.011157	0.666616	275	4	-0.39482	0.99607	0.99379	0.999627	21455	0	-0.39482
Rhox3	4	0.0039338	0.011157	0.666616	276	2	-0.41967	0.7441	0.6765	0.918321	16027	0	-0.41967
Adprhl2	4	0.0039346	0.011157	0.666616	277	3	-0.6649	0.8259	0.76593	0.940261	17765	0	-0.6649
Map1a	4	0.0039537	0.011157	0.666616	278	3	-0.38554	0.82994	0.77303	0.940353	17844	0	-0.38554
Exosc9	2	0.0039698	0.0050584	0.59301	279	2	-1.1356	0.90792	0.8942	0.977098	19567	0	-1.1356	YES
Snx20	4	0.0039828	0.011157	0.666616	280	3	-0.54652	0.62456	0.54706	0.873124	13461	1	-0.54652
Olr502	2	0.0039983	0.0050584	0.59301	281	2	-1.1395	0.996	0.99494	0.999809	21454	0	-1.1395
Ktn1	2	0.0039983	0.0050584	0.59301	282	2	-1.3574	0.96125	0.95039	0.989091	20695	0	-1.3574	YES
Wdr54	4	0.0040105	0.011157	0.666616	283	2	-0.40924	0.85185	0.80289	0.951826	18327	0	-0.40924
LOC103692888	3	0.004011	0.0076106	0.647318	284	2	-0.91554	0.1142	0.12713	0.682157	4018	1	-0.91554
Rab5c	4	0.0040251	0.011157	0.666616	285	4	-0.75983	0.99597	0.99379	0.999627	21453	0	-0.75983
LOC680316	3	0.0040263	0.0076106	0.647318	286	3	-0.64454	0.99597	0.99448	0.999719	21452	0	-0.64454
Ccdc180	2	0.0040551	0.0050584	0.59301	287	1	-0.54288	0.32446	0.27084	0.770826	8227	1	-0.54288
Sh3kbp1	2	0.0040561	0.0050584	0.59301	288	2	-0.80111	0.99594	0.99494	0.999809	21451	0	-0.80111	YES
Timd4	4	0.0040771	0.011157	0.666616	289	3	-0.82339	0.90813	0.87057	0.967202	19569	0	-0.82339
Stmn1	4	0.0040787	0.011157	0.666616	290	3	-0.66587	0.99029	0.98601	0.998322	21322	0	-0.66587	YES
Snf8	3	0.0041036	0.0076111	0.647318	291	3	-0.66467	0.9959	0.99448	0.999719	21450	0	-0.66467	YES
Mir3085	4	0.0041264	0.011157	0.666616	292	3	-0.74815	0.81099	0.74953	0.938133	17434	0	-0.74815
Syt11	3	0.0041508	0.0077217	0.647318	293	3	-0.92475	0.99585	0.99437	0.999719	21449	0	-0.92475	YES
LOC498063	4	0.0041809	0.011157	0.666616	294	3	-0.62948	0.82163	0.76593	0.940261	17675	0	-0.62948
Olr1729	3	0.0042029	0.0078475	0.647318	295	1	0.12612	0.16172	0.17169	0.685379	5269	1	0.12612
Bcl6	4	0.0042225	0.01151	0.683891	296	4	-0.47962	0.99578	0.99369	0.999627	21448	0	-0.47962
Ptprcap	4	0.0042279	0.01151	0.683891	297	3	-0.67862	0.86435	0.81831	0.956599	18609	0	-0.67862
Wdr61	3	0.0042426	0.0079604	0.647318	298	2	-0.99124	0.14093	0.14835	0.682157	4758	1	-0.99124	YES
Mc1r	3	0.0042465	0.0079604	0.647318	299	3	-1.1874	0.99575	0.99412	0.999627	21447	0	-1.1874	YES	;GPCRs
Ctsd	2	0.0042823	0.0050588	0.59301	300	2	-1.0394	0.99572	0.99494	0.999809	21446	0	-1.0394	YES
Foxm1	3	0.0042881	0.0079609	0.647318	301	2	-0.55594	0.79967	0.74958	0.938133	17174	0	-0.55594	YES
Cdkl2	4	0.0042886	0.011616	0.685043	302	3	-0.75728	0.99009	0.98537	0.998045	21312	0	-0.75728	YES
Scarf2	4	0.0042938	0.011725	0.685043	303	4	-0.48125	0.99571	0.99346	0.999627	21445	0	-0.48125
Olr820	3	0.0042948	0.0079609	0.647318	304	3	-0.75495	0.99571	0.99412	0.999627	21444	0	-0.75495
Mta1	3	0.004296	0.0079609	0.647318	305	2	-0.84904	0.80895	0.75594	0.940261	17387	0	-0.84904
Tmem192	3	0.0043322	0.0080747	0.647318	306	3	-0.66684	0.99567	0.994	0.999627	21443	0	-0.66684
Slc39a3	4	0.0043361	0.011725	0.685043	307	3	-0.61963	0.88026	0.83808	0.961463	18944	0	-0.61963
Atrn	3	0.004339	0.0080752	0.647318	308	3	-0.73944	0.99566	0.994	0.999627	21442	0	-0.73944	YES
Ttll12	4	0.0043512	0.011725	0.685043	309	2	-0.047612	0.18958	0.20643	0.719264	5853	2	-0.047612
LOC102547060	3	0.0043625	0.0081927	0.647318	310	2	-1.0019	0.80329	0.75114	0.938609	17243	0	-1.0019	YES
Otud6b	3	0.0043656	0.0081927	0.647318	311	2	-1.0487	0.86177	0.82828	0.959481	18547	0	-1.0487	YES
Rhox4g	3	0.0043938	0.0081931	0.647318	312	3	-0.66226	0.99561	0.99388	0.999627	21441	0	-0.66226
Grsf1	4	0.0044046	0.011725	0.685043	313	3	-0.66576	0.967	0.9561	0.990868	20820	0	-0.66576	YES
Tspo	4	0.004415	0.011854	0.685043	314	3	-0.75203	0.32427	0.32481	0.802972	8222	1	-0.75203
Tmem175	3	0.0044159	0.0081931	0.647318	315	1	-0.14353	0.24124	0.22964	0.735311	6881	1	-0.14353
Lig4	3	0.0044166	0.0081931	0.647318	316	2	-0.93364	0.63871	0.5661	0.874476	13751	0	-0.93364
Zfp281	3	0.0044326	0.0081931	0.647318	317	2	-1.1913	0.91394	0.89379	0.976806	19680	0	-1.1913
Meox1	4	0.0044341	0.011995	0.685043	318	3	-0.6103	0.63263	0.54973	0.873124	13622	1	-0.6103
Thap3	4	0.0044497	0.011995	0.685043	319	4	-0.37209	0.99555	0.99346	0.999627	21440	0	-0.37209
Stau2	3	0.0044678	0.0084649	0.65676	320	2	-0.89881	0.84655	0.80775	0.951826	18217	0	-0.89881
Olr1627	2	0.004507	0.0054453	0.594405	321	2	-0.93526	0.99549	0.99455	0.999746	21439	0	-0.93526	YES
LOC102547665	4	0.0045397	0.012112	0.685043	322	4	-0.50322	0.99546	0.99334	0.999627	21438	0	-0.50322
Tnrc6b	4	0.0045421	0.012112	0.685043	323	2	-0.57585	0.90439	0.86479	0.964065	19496	0	-0.57585	YES
Ttc39b	4	0.0045507	0.012112	0.685043	324	4	-0.52495	0.99545	0.99334	0.999627	21437	0	-0.52495
Cops2	3	0.0045863	0.0088661	0.662685	325	3	-0.51485	0.97515	0.96969	0.996112	20996	0	-0.51485	YES
RGD1309139	3	0.0045939	0.0088661	0.662685	326	3	-0.80174	0.99541	0.99361	0.999627	21436	0	-0.80174
Best4	4	0.0046057	0.012366	0.685043	327	2	-0.59833	0.27468	0.29274	0.785431	7486	1	-0.59833
Ikzf1	4	0.0046233	0.012366	0.685043	328	3	-0.73891	0.92472	0.8988	0.977721	19905	0	-0.73891	YES
Naaa	4	0.004631	0.012367	0.685043	329	4	-0.46402	0.99537	0.99321	0.999627	21435	0	-0.46402
RGD1561730	3	0.0046461	0.0088665	0.662685	330	3	-0.77296	0.99535	0.99361	0.999627	21434	0	-0.77296
Rbfox2	3	0.0046484	0.0088665	0.662685	331	3	-0.90518	0.99535	0.99361	0.999627	21433	0	-0.90518	YES
LOC108350189	2	0.004671	0.0058419	0.594405	332	2	-1.0266	0.99533	0.99416	0.999627	21432	0	-1.0266	YES
Tmed1	4	0.0046919	0.012589	0.685043	333	2	-0.22261	0.62187	0.54439	0.873124	13413	1	-0.22261
Mboat1	4	0.0046961	0.012589	0.685043	334	4	-0.57971	0.9953	0.99321	0.999627	21430	0	-0.57971	YES
Atp5b	2	0.0047022	0.0058419	0.594405	335	2	-0.81514	0.9953	0.99416	0.999627	21429	0	-0.81514
Hgd	4	0.0047074	0.012589	0.685043	336	4	-0.6015	0.99529	0.99321	0.999627	21428	0	-0.6015
Gria4	4	0.0047084	0.012589	0.685043	337	4	-0.73571	0.99529	0.99321	0.999627	21427	0	-0.73571	YES
Fam49b	2	0.0047089	0.0058419	0.594405	338	1	-0.49642	0.11329	0.094876	0.675816	3982	1	-0.49642
Sfswap	3	0.0047407	0.009489	0.666616	339	3	-0.74238	0.99526	0.99318	0.999627	21426	0	-0.74238	YES
Sphkap	4	0.0047451	0.012589	0.685043	340	3	-0.64856	0.89432	0.85376	0.962856	19292	0	-0.64856	YES
LOC102551428	4	0.0047596	0.012589	0.685043	341	3	-0.75435	0.37432	0.36769	0.821863	9006	1	-0.75435
Hsp90b1	1	0.0047643	0.0013112	0.402245	342	1	-1.6043	0.99524	0.99869	1	21425	0	-1.6043	YES
Hoxc11	4	0.0047668	0.012589	0.685043	343	3	-0.80988	0.39767	0.37577	0.82862	9347	1	-0.80988	YES
Oat	4	0.0048269	0.01273	0.685043	344	2	-0.66128	0.050489	0.064204	0.600536	2265	1	-0.66128
Fabp1	4	0.0048388	0.01273	0.685043	345	4	-0.69087	0.99516	0.99321	0.999627	21424	0	-0.69087
Tnfsf8	3	0.0048612	0.0097052	0.666616	346	3	-0.82846	0.98699	0.98062	0.996437	21246	0	-0.82846	YES
Sh3glb1	4	0.0048622	0.01273	0.685043	347	2	-0.041691	0.04737	0.054647	0.546157	2152	2	-0.041691	YES
Gal	4	0.004883	0.012731	0.685043	348	2	-0.60901	0.80447	0.74563	0.938133	17273	0	-0.60901		;GPCRs
LOC102548111	4	0.0048912	0.012731	0.685043	349	4	-0.65911	0.99511	0.99321	0.999627	21423	0	-0.65911
Rnf14	3	0.004893	0.0099269	0.666616	350	3	-0.64107	0.99511	0.99318	0.999627	21422	0	-0.64107	YES
Plcxd2	4	0.0048966	0.012731	0.685043	351	3	-0.60356	0.30457	0.31145	0.793239	7917	1	-0.60356	YES
RGD1310212	4	0.004919	0.012883	0.68609	352	2	-0.31117	0.83182	0.77303	0.940353	17897	0	-0.31117
Shtn1	3	0.0049263	0.0099269	0.666616	353	3	-0.73398	0.99507	0.99318	0.999627	21421	0	-0.73398	YES
Fgfr1	3	0.0049271	0.0099269	0.666616	354	1	0.074685	0.64051	0.57288	0.876921	13791	0	0.074685
Orc6	2	0.0049416	0.0058419	0.594405	355	2	-0.86482	0.99506	0.99416	0.999627	21420	0	-0.86482	YES
Mir665	3	0.0049697	0.0099274	0.666616	356	1	-0.17798	0.42144	0.36068	0.821863	9725	1	-0.17798
Ncstn	3	0.004979	0.0099274	0.666616	357	2	-0.94473	0.56322	0.46635	0.847145	12234	1	-0.94473	YES
RGD1311745	4	0.0050017	0.013005	0.687644	358	4	-0.42594	0.995	0.99307	0.999627	21419	0	-0.42594
Rhoh	3	0.0050123	0.010078	0.666616	359	2	-0.64135	0.9407	0.92931	0.985703	20250	0	-0.64135
Tmem263	3	0.005026	0.010079	0.666616	360	3	-0.5119	0.99497	0.99303	0.999627	21418	0	-0.5119
Ramp3	4	0.0050341	0.013006	0.687644	361	2	-0.60962	0.88166	0.8408	0.961917	18989	0	-0.60962		;GPCRs
RGD1559908	2	0.0050462	0.0058419	0.594405	362	2	-0.91069	0.99495	0.99416	0.999627	21417	0	-0.91069
Dolpp1	4	0.0050699	0.013122	0.687644	363	3	-0.70341	0.97858	0.97243	0.996112	21074	0	-0.70341	YES
Necab2	4	0.0050892	0.01324	0.687644	364	2	-0.21892	0.78282	0.7158	0.929002	16817	0	-0.21892	YES
Rbbp5	3	0.0050953	0.010311	0.666616	365	3	-0.82473	0.9949	0.99303	0.999627	21416	0	-0.82473	YES
Med10	3	0.0050974	0.010459	0.666616	366	2	-0.4538	0.10451	0.12183	0.682157	3732	1	-0.4538	YES
Cacfd1	4	0.0051032	0.013241	0.687644	367	4	-0.65919	0.9949	0.99282	0.999627	21415	0	-0.65919
Sertad3	4	0.0051119	0.013241	0.687644	368	4	-0.52176	0.99489	0.99282	0.999627	21414	0	-0.52176
Dstyk	4	0.0051343	0.013484	0.692637	369	3	-0.7016	0.98728	0.98012	0.996331	21254	0	-0.7016	YES
Sprr2d	4	0.005146	0.013615	0.692637	370	2	-0.29395	0.021614	0.018662	0.37449	1117	1	-0.29395
LOC108351843	4	0.0051469	0.013615	0.692637	371	4	-0.38851	0.99485	0.99282	0.999627	21413	0	-0.38851
St3gal4	3	0.0051537	0.011017	0.666616	372	3	-0.44639	0.99485	0.99256	0.999627	21412	0	-0.44639		Adhesion Molecules
Astl	4	0.0052028	0.013615	0.692637	373	2	-0.43886	0.97384	0.96409	0.993217	20958	0	-0.43886
Kif3a	4	0.0052088	0.013615	0.692637	374	4	-0.81366	0.99456	0.99229	0.999627	21409	0	-0.81366
Prdm5	3	0.0052221	0.01183	0.685043	375	2	-1.1245	0.92407	0.90675	0.979322	19889	0	-1.1245	YES
Lca5l	3	0.0052252	0.01183	0.685043	376	1	-0.097646	0.86338	0.82828	0.959481	18583	0	-0.097646
Zfp2	3	0.0052677	0.011977	0.685043	377	2	-0.48928	0.38825	0.34047	0.813791	9204	1	-0.48928
Tmem121	4	0.0052704	0.013616	0.692637	378	3	-0.53868	0.94003	0.91899	0.98263	20237	0	-0.53868
Fam162a	4	0.0052839	0.013616	0.692637	379	3	-0.90269	0.65828	0.56037	0.873124	14165	1	-0.90269
Rasl10a	4	0.0053364	0.013857	0.699968	380	3	-0.72784	0.8833	0.84215	0.961917	19029	0	-0.72784
Faxc	4	0.0053413	0.013857	0.699968	381	3	-0.91905	0.74839	0.68781	0.921929	16120	0	-0.91905	YES
Slc39a9	3	0.0053577	0.012125	0.685043	382	3	-0.66384	0.99464	0.99192	0.999627	21411	0	-0.66384
Bcl3	4	0.0053772	0.014215	0.70148	383	2	-0.42085	0.9203	0.89101	0.975196	19806	0	-0.42085
Cntfr	3	0.0053955	0.012408	0.685043	384	2	-0.56974	0.66678	0.59301	0.885057	14370	0	-0.56974	YES
Zfp469	4	0.0054192	0.014336	0.70148	385	4	-0.62976	0.99458	0.99229	0.999627	21410	0	-0.62976
Timp3	4	0.0054297	0.014497	0.70148	386	1	-0.067488	0.75756	0.69002	0.921929	16305	0	-0.067488
Odf3	4	0.0054455	0.014497	0.70148	387	4	-0.63007	0.99455	0.99229	0.999627	21408	0	-0.63007
RGD1564074	4	0.005456	0.014497	0.70148	388	3	-0.7651	0.86067	0.80916	0.951826	18525	0	-0.7651
Prex1	3	0.0054777	0.012688	0.685043	389	3	-0.60784	0.99452	0.99192	0.999627	21407	0	-0.60784
Ctdsp2	4	0.0054855	0.014498	0.70148	390	4	-0.37516	0.99451	0.99229	0.999627	21406	0	-0.37516
Smpd5	4	0.0054865	0.014498	0.70148	391	1	-0.2213	0.21915	0.22926	0.735311	6463	1	-0.2213
Tbc1d9	3	0.0055419	0.012831	0.685043	392	2	-1.1971	0.81016	0.75742	0.940261	17415	0	-1.1971	YES
Aoc3	4	0.0055432	0.014647	0.70148	393	1	0.11134	0.036105	0.042045	0.498838	1691	2	0.11134
Guca2b	4	0.0055603	0.014647	0.70148	394	3	-0.73994	0.75926	0.69439	0.921929	16335	0	-0.73994
Cd69	3	0.0055658	0.012831	0.685043	395	1	-0.20763	0.60113	0.52148	0.873124	12976	0	-0.20763
Atp2c1	3	0.0055685	0.012831	0.685043	396	3	-0.7461	0.99443	0.99177	0.999627	21405	0	-0.7461	YES
Il9r	4	0.0055722	0.014647	0.70148	397	4	-0.69934	0.99443	0.99229	0.999627	21404	0	-0.69934	YES
LOC103693700	2	0.0055897	0.0060595	0.602614	398	1	-0.48867	0.48204	0.41583	0.844672	10773	0	-0.48867
Apon	3	0.005617	0.012831	0.685043	399	2	-0.82512	0.9709	0.9644	0.993217	20908	0	-0.82512
Mpzl3	4	0.0056176	0.014647	0.70148	400	4	-0.34865	0.99438	0.99229	0.999627	21403	0	-0.34865
Hax1	4	0.0056278	0.014647	0.70148	401	3	-0.70922	0.7089	0.63367	0.902154	15276	0	-0.70922
Slc36a2	3	0.0056413	0.012831	0.685043	402	3	-0.51628	0.99436	0.99177	0.999627	21402	0	-0.51628
Dusp23	4	0.0056567	0.014647	0.70148	403	3	-0.44595	0.91506	0.88376	0.972494	19701	0	-0.44595
Mettl21c	2	0.0056801	0.0062615	0.616687	404	2	-0.93613	0.99432	0.99374	0.999627	21401	0	-0.93613	YES
Nfkbib	4	0.0056928	0.014797	0.70148	405	4	-0.68848	0.99431	0.99229	0.999627	21400	0	-0.68848	YES
RGD1565664	2	0.0057033	0.0062615	0.616687	406	1	-0.78214	0.89096	0.86373	0.964065	19214	0	-0.78214
Dpp4	3	0.0057107	0.013294	0.687644	407	2	-0.6429	0.9288	0.91158	0.981573	19993	0	-0.6429	YES	Adhesion Molecules
Rasgrp2	4	0.005719	0.014797	0.70148	408	3	-0.79643	0.92492	0.8988	0.977721	19911	0	-0.79643	YES
Slc35f2	3	0.005736	0.013294	0.687644	409	1	0.12987	0.70541	0.64162	0.905757	15207	0	0.12987
Dusp27	4	0.0057514	0.014798	0.70148	410	2	-0.53101	0.92043	0.89101	0.975196	19808	0	-0.53101
Slc38a4	4	0.0057795	0.014959	0.70296	411	4	-0.65084	0.99422	0.99229	0.999627	21399	0	-0.65084	YES
Hormad2	3	0.0058088	0.013294	0.687644	412	2	-0.83166	0.33358	0.30008	0.785431	8370	1	-0.83166	YES
Gps2	4	0.0058268	0.015205	0.712309	413	2	-0.36557	0.86432	0.81831	0.956599	18608	0	-0.36557
Olr109	2	0.0059305	0.0064717	0.62596	414	1	-0.67166	0.24204	0.2052	0.719264	6899	1	-0.67166
Nudt1	4	0.0059403	0.015348	0.712309	415	3	-0.50275	0.61707	0.53371	0.873124	13309	1	-0.50275
LOC103691922	2	0.0059429	0.0064717	0.62596	416	2	-0.90987	0.99406	0.99353	0.999627	21398	0	-0.90987	YES
Mrpl52	4	0.0059632	0.015508	0.712309	417	4	-0.59212	0.99404	0.99187	0.999627	21397	0	-0.59212
Nptx1	4	0.0059661	0.015508	0.712309	418	2	-0.49483	0.65047	0.55504	0.873124	14001	1	-0.49483
Setd5	3	0.0060176	0.013719	0.696226	419	3	-0.644	0.99398	0.99144	0.999627	21396	0	-0.644	YES
Hba1	4	0.0060537	0.015667	0.712309	420	1	0.35894	0.024672	0.025794	0.433161	1234	2	0.35894
Olr1596	4	0.0060715	0.015668	0.712309	421	4	-0.5288	0.99393	0.99187	0.999627	21395	0	-0.5288
Ppp1r10	3	0.0061191	0.014011	0.70148	422	1	-0.23261	0.92187	0.90345	0.979322	19837	0	-0.23261
Fam46c	4	0.0061671	0.015956	0.712309	423	1	-0.087418	0.92565	0.89976	0.978078	19930	0	-0.087418
Ppa2	3	0.0062042	0.014012	0.70148	424	2	-0.38505	0.71521	0.65362	0.908902	15416	0	-0.38505
Pdgfc	4	0.0062077	0.015956	0.712309	425	4	-0.54009	0.99379	0.99173	0.999627	21394	0	-0.54009
Flna	2	0.0062145	0.0067013	0.630814	426	1	-0.82006	0.43191	0.34896	0.821863	9915	1	-0.82006
Mir212	4	0.0062238	0.015956	0.712309	427	1	-0.024419	0.58936	0.515	0.872774	12747	1	-0.024419
Enthd1	4	0.0062323	0.015956	0.712309	428	3	-0.66816	0.93179	0.90708	0.979322	20054	0	-0.66816	YES
Fam193a	4	0.0062949	0.016256	0.722946	429	3	-0.81166	0.98454	0.97807	0.996112	21184	0	-0.81166	YES
Tro	3	0.0063318	0.014164	0.70148	430	2	-0.35684	0.90389	0.87888	0.970494	19483	0	-0.35684
Smim22	4	0.0063427	0.016391	0.724466	431	3	-0.79085	0.85612	0.80603	0.951826	18429	0	-0.79085	YES
Oscp1	4	0.0063856	0.016562	0.726103	432	3	-0.58312	0.95676	0.94075	0.986644	20610	0	-0.58312
Tead3	3	0.0063883	0.014164	0.70148	433	3	-0.63087	0.99361	0.99128	0.999627	21393	0	-0.63087
Plcxd1	4	0.006394	0.016562	0.726103	434	3	-0.68425	0.72657	0.64846	0.906282	15647	0	-0.68425
Cmip	4	0.0064069	0.016562	0.726103	435	3	-0.62166	0.58275	0.50692	0.871288	12628	1	-0.62166
Sult1b1	2	0.0064358	0.007371	0.647318	436	2	-1.1472	0.99356	0.99263	0.999627	21392	0	-1.1472	YES
Bicdl1	4	0.0064507	0.016563	0.726103	437	3	-0.4626	0.95399	0.93753	0.986221	20527	0	-0.4626
Metrnl	3	0.0064595	0.014472	0.70148	438	3	-0.64232	0.97711	0.97238	0.996112	21045	0	-0.64232	YES
Glrx	4	0.0064875	0.016832	0.727014	439	3	-0.85692	0.43205	0.39973	0.836674	9919	1	-0.85692	YES
Wfdc10	4	0.0065073	0.016832	0.727014	440	2	-0.27515	0.83508	0.77645	0.941405	17970	0	-0.27515
Bcl9	3	0.0065101	0.014797	0.70148	441	2	-0.99235	0.70467	0.64162	0.905757	15189	0	-0.99235	YES
Fam229b	4	0.0065379	0.016833	0.727014	442	4	-0.71945	0.99346	0.99143	0.999627	21391	0	-0.71945
LOC689396	3	0.0065526	0.014797	0.70148	443	2	-0.81814	0.28399	0.27231	0.770826	7622	1	-0.81814
Zfp36l1	3	0.0065755	0.014797	0.70148	444	3	-0.53595	0.99342	0.99093	0.999627	21390	0	-0.53595	YES
LOC685215	2	0.0065836	0.0076051	0.647318	445	1	-0.84762	0.63029	0.57081	0.876921	13576	0	-0.84762
Olr631	1	0.0065874	0.0026291	0.518947	446	1	-1.3599	0.99341	0.99737	1	21389	0	-1.3599	YES
Zfp639	3	0.0066025	0.014798	0.70148	447	3	-0.71408	0.9934	0.99093	0.999627	21388	0	-0.71408
RGD1305704	4	0.0066052	0.017299	0.734496	448	3	-0.93453	0.90154	0.86118	0.964065	19428	0	-0.93453
LOC103690878	4	0.0066089	0.017299	0.734496	449	4	-0.39573	0.99339	0.99112	0.999627	21387	0	-0.39573
Xcr1	3	0.0066262	0.014798	0.70148	450	2	-0.93589	0.85182	0.81173	0.952824	18326	0	-0.93589	YES	;Chemokine Receptors
Asprv1	4	0.006633	0.017299	0.734496	451	3	-0.64954	0.96227	0.94972	0.988588	20713	0	-0.64954
Ptma	3	0.0066356	0.014798	0.70148	452	3	-0.43832	0.99336	0.99093	0.999627	21386	0	-0.43832
Tox4	2	0.0066501	0.0078411	0.647318	453	2	-1.0287	0.99335	0.99216	0.999627	21385	0	-1.0287	YES
Olr227	3	0.006681	0.014798	0.70148	454	3	-0.64602	0.99332	0.99093	0.999627	21384	0	-0.64602
Phf2	3	0.0066992	0.014953	0.70296	455	3	-0.48319	0.9933	0.99077	0.999627	21382	0	-0.48319
Pf4	4	0.0067058	0.017471	0.734817	456	4	-0.44901	0.99329	0.99112	0.999627	21381	0	-0.44901
Nrsn2	4	0.0067334	0.017471	0.734817	457	3	-0.85318	0.49037	0.43718	0.844962	10903	1	-0.85318
Sgca	3	0.0067464	0.014953	0.70296	458	3	-0.70571	0.99325	0.99077	0.999627	21380	0	-0.70571	YES
LOC100362110	3	0.0067573	0.014953	0.70296	459	1	-0.21829	0.087536	0.1119	0.682157	3305	1	-0.21829
LOC100363494	4	0.0067802	0.017472	0.734817	460	2	-0.45212	0.69305	0.61338	0.896221	14929	0	-0.45212
Fancd2os	4	0.0068475	0.017903	0.740255	461	2	-0.49867	0.98923	0.98276	0.996875	21293	0	-0.49867
Fam127c	4	0.0068627	0.017903	0.740255	462	2	-0.30938	0.7116	0.63614	0.9034	15338	0	-0.30938
Gcnt6	3	0.0068849	0.015471	0.712309	463	2	-0.51554	0.7873	0.73828	0.936263	16914	0	-0.51554
Nudt7	4	0.0069091	0.017903	0.740255	464	3	-0.51847	0.80422	0.74563	0.938133	17268	0	-0.51847
Slc38a6	2	0.0069223	0.0078415	0.647318	465	2	-0.97894	0.99308	0.99216	0.999627	21379	0	-0.97894	YES
Bicd2	3	0.0069274	0.015471	0.712309	466	1	0.15195	0.61635	0.54304	0.873124	13293	0	0.15195
Tigd4	4	0.0069508	0.018046	0.742829	467	4	-0.5066	0.99305	0.99081	0.999627	21378	0	-0.5066
Runx3	4	0.0069734	0.018516	0.751854	468	3	-0.67641	0.74775	0.68554	0.921929	16105	0	-0.67641	YES
Olr1523	4	0.0069741	0.018516	0.751854	469	4	-0.44376	0.99303	0.99081	0.999627	21377	0	-0.44376
Map7	4	0.0069961	0.019022	0.758641	470	4	-0.40719	0.993	0.99081	0.999627	21376	0	-0.40719	YES
Coro2a	4	0.0070038	0.019022	0.758641	471	3	-0.6024	0.79271	0.7299	0.935162	17023	0	-0.6024	YES
LOC108349907	4	0.0070742	0.019022	0.758641	472	1	0.092246	0.84507	0.79164	0.948917	18176	0	0.092246
Tmem26	4	0.0070793	0.019022	0.758641	473	2	-0.56747	0.95193	0.93614	0.986221	20484	0	-0.56747
Slc5a10	4	0.007141	0.01918	0.758641	474	3	-0.63501	0.91883	0.89	0.975196	19774	0	-0.63501	YES
Rasgrp3	2	0.0071798	0.0085507	0.661042	475	1	-0.24219	0.08539	0.082198	0.657408	3242	1	-0.24219
Gphb5	4	0.0071917	0.019708	0.758641	476	2	-0.40916	0.76126	0.69439	0.921929	16388	0	-0.40916
Abca5	3	0.0072251	0.015802	0.712309	477	1	0.047049	0.18696	0.18674	0.695153	5795	1	0.047049
Apof	3	0.0072676	0.015802	0.712309	478	1	-0.095224	0.15384	0.16383	0.682157	5083	1	-0.095224	YES
LOC102546838	3	0.0072825	0.015802	0.712309	479	2	-0.75998	0.89876	0.87296	0.968166	19380	0	-0.75998
Tspan14	1	0.0072995	0.0026291	0.518947	480	1	-1.1279	0.9927	0.99737	1	21375	0	-1.1279
Spryd4	4	0.0073008	0.019847	0.758641	481	2	-0.28632	0.90899	0.87282	0.968166	19580	0	-0.28632
Naga	4	0.0073049	0.019847	0.758641	482	2	-0.38795	0.83385	0.77645	0.941405	17946	0	-0.38795
Gltp	4	0.0073328	0.019847	0.758641	483	4	-0.4251	0.99267	0.99031	0.999627	21374	0	-0.4251
Taf12	4	0.0073575	0.020003	0.758641	484	2	-0.13661	0.09474	0.12894	0.682157	3481	2	-0.13661
Naa30	4	0.00737	0.020003	0.758641	485	4	-0.4776	0.99263	0.99015	0.999573	21373	0	-0.4776
Cald1	3	0.0073764	0.015803	0.712309	486	2	-0.70581	0.86734	0.83197	0.959481	18666	0	-0.70581	YES
Ephb6	4	0.007379	0.020003	0.758641	487	3	-0.56507	0.98576	0.97899	0.996112	21218	0	-0.56507
Cyp2f4	4	0.0074017	0.020151	0.758641	488	3	-0.66385	0.63483	0.54973	0.873124	13679	1	-0.66385
Mrps18c	3	0.007406	0.015803	0.712309	489	3	-0.54355	0.99259	0.98986	0.999451	21372	0	-0.54355
Hmox1	3	0.0074125	0.015803	0.712309	490	3	-0.58509	0.99259	0.98986	0.999451	21371	0	-0.58509
Epb42	3	0.0074158	0.015803	0.712309	491	3	-0.57059	0.99258	0.98986	0.999451	21370	0	-0.57059
Mtmr14	3	0.0074418	0.015984	0.712309	492	3	-0.87174	0.99256	0.98967	0.999445	21369	0	-0.87174
Oaz1	4	0.0074419	0.020151	0.758641	493	4	-0.35016	0.99256	0.98998	0.999482	21368	0	-0.35016
Iars2	2	0.0074437	0.0090639	0.662685	494	2	-0.76084	0.99256	0.99094	0.999627	21367	0	-0.76084
S100a4	4	0.0074708	0.020293	0.758641	495	1	0.013773	0.46017	0.42376	0.844962	10430	1	0.013773
Mttp	4	0.0074778	0.020293	0.758641	496	3	-1.0415	0.97	0.95907	0.991433	20886	0	-1.0415	YES
Lhfpl1	4	0.0074877	0.020446	0.758641	497	3	-0.62069	0.47694	0.43178	0.844962	10681	1	-0.62069
Celf6	4	0.0075021	0.020446	0.758641	498	3	-0.53872	0.47184	0.42909	0.844962	10602	1	-0.53872
Kcnc1	4	0.0075027	0.020446	0.758641	499	4	-0.55643	0.9925	0.98965	0.999445	21365	0	-0.55643
Col11a2	4	0.0075144	0.020446	0.758641	500	4	-0.49615	0.99249	0.98965	0.999445	21364	0	-0.49615
Sptssb	3	0.0075465	0.016368	0.724466	501	3	-0.76836	0.99245	0.98926	0.999396	21363	0	-0.76836	YES
Gpx5	1	0.0075559	0.0026291	0.518947	502	1	-1.7339	0.99244	0.99737	1	21362	0	-1.7339	YES
Cxcl11	4	0.0075684	0.020762	0.758641	503	2	-0.49452	0.96601	0.95451	0.990659	20794	0	-0.49452
Ikzf3	4	0.0076044	0.021158	0.758641	504	3	-0.71224	0.1017	0.13911	0.682157	3661	1	-0.71224
Spast	3	0.0076077	0.016368	0.724466	505	2	-0.25044	0.88132	0.8528	0.962856	18978	0	-0.25044
Notch1	4	0.0076343	0.021158	0.758641	506	4	-0.50461	0.99237	0.9893	0.999396	21361	0	-0.50461
LOC683282	3	0.0076539	0.016732	0.727014	507	3	-0.60173	0.99235	0.98888	0.999396	21360	0	-0.60173
LOC100910731	4	0.0076974	0.021159	0.758641	508	1	-0.19063	0.61749	0.53371	0.873124	13316	1	-0.19063
Wipi1	4	0.007754	0.02149	0.758641	509	2	-0.1877	0.29453	0.30333	0.785431	7767	1	-0.1877
Ppp2r5a	4	0.0077631	0.02149	0.758641	510	4	-0.58767	0.99224	0.9893	0.999396	21359	0	-0.58767
Stk4	3	0.0077778	0.016946	0.727014	511	2	-0.54369	0.21445	0.20946	0.719264	6381	1	-0.54369	YES
Coa4	4	0.0077818	0.02149	0.758641	512	3	-0.67359	0.62516	0.54706	0.873124	13473	1	-0.67359
LOC691030	4	0.0077835	0.02149	0.758641	513	3	-0.55705	0.96279	0.95079	0.989166	20736	0	-0.55705
Krtap15-1	4	0.0077967	0.02149	0.758641	514	3	-0.79773	0.98742	0.9804	0.996426	21256	0	-0.79773
Tdrp	4	0.0078107	0.021491	0.758641	515	2	-0.30414	0.29427	0.30333	0.785431	7763	1	-0.30414
Mir759	2	0.0078573	0.0098342	0.666616	516	2	-0.80918	0.99214	0.99017	0.999573	21358	0	-0.80918
Eef2k	4	0.0078673	0.021491	0.758641	517	2	-0.37145	0.057484	0.080682	0.657408	2481	1	-0.37145	YES
Fam83d	4	0.0078695	0.021491	0.758641	518	4	-0.53692	0.99213	0.9893	0.999396	21357	0	-0.53692
Pde8a	4	0.0078715	0.021491	0.758641	519	4	-0.57733	0.99211	0.98929	0.999396	21355	0	-0.57733	YES
Ucp3	4	0.0078755	0.021491	0.758641	520	4	-0.51704	0.99212	0.98929	0.999396	21356	0	-0.51704
Card10	4	0.0079223	0.021692	0.759539	521	4	-0.33679	0.99208	0.98929	0.999396	21354	0	-0.33679
Pate3	4	0.0079543	0.021692	0.759539	522	3	-0.71391	0.60894	0.52835	0.873124	13147	1	-0.71391
Mpp1	4	0.0079601	0.021692	0.759539	523	3	-0.64586	0.79798	0.73577	0.936263	17137	0	-0.64586
Tspan18	4	0.0080504	0.022103	0.77019	524	3	-0.5301	0.42895	0.39708	0.836674	9852	1	-0.5301
Ssc4d	4	0.0080654	0.022103	0.77019	525	4	-0.40463	0.99193	0.98929	0.999396	21353	0	-0.40463
Zfp295	3	0.0080923	0.017641	0.737403	526	3	-1.1233	0.97501	0.96969	0.996112	20994	0	-1.1233
Pigr	3	0.0081159	0.01795	0.740255	527	3	-0.50831	0.99188	0.98825	0.999183	21351	0	-0.50831
Tspan13	3	0.0081178	0.01795	0.740255	528	2	-0.94138	0.76322	0.7061	0.925305	16431	0	-0.94138	YES
Arhgef4	4	0.0082071	0.022463	0.781468	529	2	-0.49377	0.96719	0.9561	0.990868	20824	0	-0.49377
Api5	3	0.0082298	0.018497	0.751854	530	2	-1.1719	0.64143	0.57288	0.876921	13810	0	-1.1719	YES
Proser3	4	0.0083067	0.023044	0.788944	531	2	-0.041156	0.071905	0.10017	0.682157	2901	2	-0.041156
Rps6kb1	2	0.0083148	0.0098347	0.666616	532	1	-0.82944	0.59561	0.52975	0.873124	12862	0	-0.82944
Chst1	4	0.008317	0.023044	0.788944	533	3	-0.61836	0.96779	0.95758	0.991433	20840	0	-0.61836
Irf8	4	0.0083199	0.023044	0.788944	534	4	-0.4412	0.99168	0.98895	0.999396	21350	0	-0.4412
Lypd4	4	0.0083203	0.023044	0.788944	535	2	-0.28835	0.40762	0.38643	0.83042	9506	1	-0.28835
Ptprh	4	0.0083769	0.023581	0.795318	536	1	0.21274	0.16427	0.18009	0.694491	5329	2	0.21274
Vps36	4	0.0083793	0.023581	0.795318	537	2	-0.58528	0.76356	0.69439	0.921929	16437	0	-0.58528
mrpl9	4	0.0084027	0.023581	0.795318	538	3	-0.74267	0.9909	0.98783	0.999083	21334	0	-0.74267
Aldoc	3	0.0084153	0.018696	0.753743	539	1	-0.2856	0.73451	0.66929	0.914292	15805	0	-0.2856
Vamp2	4	0.0084339	0.02382	0.795318	540	2	-0.55679	0.43691	0.40512	0.836674	9998	1	-0.55679
B3galt5	4	0.0084655	0.02382	0.795318	541	3	-0.56977	0.61638	0.53371	0.873124	13294	1	-0.56977	YES
Sost	4	0.0084704	0.02382	0.795318	542	2	-0.15457	0.096944	0.1362	0.682157	3538	2	-0.15457
Ribc2	4	0.0084939	0.024057	0.795318	543	4	-0.59884	0.99151	0.98859	0.999387	21349	0	-0.59884	YES
Ccdc85c	4	0.0084954	0.024057	0.795318	544	4	-0.38531	0.9915	0.98859	0.999387	21348	0	-0.38531
Tdgf1	4	0.0085178	0.024058	0.795318	545	4	-0.46546	0.99148	0.98859	0.999387	21347	0	-0.46546
Ccdc151	3	0.0085247	0.019384	0.758641	546	3	-0.80264	0.99148	0.98782	0.999083	21346	0	-0.80264	YES
Nfatc3	4	0.0085467	0.02428	0.795318	547	2	-0.059873	0.16029	0.1737	0.691218	5238	1	-0.059873
Olr263	3	0.0085872	0.020073	0.758641	548	3	-0.73459	0.99141	0.98782	0.999083	21345	0	-0.73459
Lamp3	3	0.0085872	0.020073	0.758641	549	2	-0.77037	0.83589	0.79283	0.949505	17987	0	-0.77037
Polq	4	0.0085927	0.024281	0.795318	550	2	-0.49873	0.7847	0.71982	0.930798	16860	0	-0.49873
Rprd2	2	0.0085984	0.0098347	0.666616	551	1	-0.8261	0.81473	0.78392	0.944165	17517	0	-0.8261	YES
Arih1	2	0.0086268	0.010094	0.666616	552	1	-0.87532	0.81874	0.7912	0.948917	17608	0	-0.87532	YES
Mettl26	4	0.0086295	0.02446	0.795318	553	3	-0.58905	0.38206	0.36769	0.821863	9125	1	-0.58905	YES
LOC499715	2	0.0086304	0.010094	0.666616	554	2	-0.78554	0.99137	0.98991	0.999452	21344	0	-0.78554	YES
Hdc	4	0.0086316	0.02446	0.795318	555	3	-0.62473	0.86303	0.81534	0.954799	18573	0	-0.62473	YES
Nmrk1	4	0.00866	0.02446	0.795318	556	2	-0.37628	0.6311	0.54973	0.873124	13590	1	-0.37628
Lama3	4	0.0086973	0.02446	0.795318	557	2	-0.36891	0.82242	0.76593	0.940261	17698	0	-0.36891		Adhesion Molecules
Zscan10	4	0.0087166	0.024791	0.799294	558	1	-0.15025	0.9487	0.93334	0.986221	20414	0	-0.15025
Csn2	3	0.0087386	0.020471	0.758641	559	3	-0.60809	0.99126	0.98739	0.998968	21343	0	-0.60809
LOC102552619	2	0.0087403	0.010094	0.666616	560	1	-0.67105	0.86721	0.8445	0.961917	18663	0	-0.67105
Frmpd4	4	0.0087591	0.024791	0.799294	561	2	-0.65762	0.10191	0.13911	0.682157	3665	1	-0.65762	YES
Ap2a2	4	0.0087732	0.024791	0.799294	562	1	0.07497	0.56499	0.49082	0.861539	12272	1	0.07497	YES
Adprhl1	4	0.0087776	0.024791	0.799294	563	2	-0.53703	0.44597	0.40512	0.836674	10166	1	-0.53703
Trim16	4	0.0087917	0.024947	0.801713	564	3	-0.78999	0.28071	0.298	0.785431	7570	1	-0.78999	YES
Gabra1	3	0.0087976	0.020685	0.758641	565	1	0.36423	0.25572	0.23719	0.737291	7159	1	0.36423
Shf	4	0.0088297	0.025114	0.801713	566	2	-0.31375	0.93011	0.90534	0.979322	20015	0	-0.31375
Peli3	4	0.0088352	0.025114	0.801713	567	4	-0.56277	0.99116	0.98802	0.999095	21342	0	-0.56277	YES
Pycr1	3	0.0088355	0.020685	0.758641	568	2	-0.6841	0.043804	0.051362	0.542246	2010	1	-0.6841
Ooep	3	0.008846	0.020685	0.758641	569	3	-0.6094	0.99115	0.98716	0.998782	21341	0	-0.6094	YES
Mir3588	4	0.0088863	0.025446	0.801713	570	2	-0.25357	0.83388	0.77645	0.941405	17947	0	-0.25357
Strn	4	0.008894	0.025446	0.801713	571	3	-0.53963	0.981	0.97487	0.996112	21112	0	-0.53963
Ap3b2	4	0.0089226	0.025446	0.801713	572	4	-0.59922	0.99108	0.98802	0.999095	21340	0	-0.59922
LOC108352180	4	0.0089429	0.025447	0.801713	573	3	-0.64511	0.75834	0.69222	0.921929	16325	0	-0.64511
Sec63	3	0.0089524	0.021241	0.758641	574	3	-0.85699	0.99105	0.98695	0.998723	21339	0	-0.85699	YES
Aspscr1	3	0.0089675	0.021241	0.758641	575	2	-0.37171	0.9298	0.91237	0.98161	20010	0	-0.37171
Aldh3b2	3	0.00897	0.021241	0.758641	576	2	-0.69716	0.57298	0.47892	0.853359	12423	1	-0.69716
Tbx21	4	0.0089781	0.025447	0.801713	577	3	-0.69861	0.71844	0.64605	0.906282	15481	0	-0.69861	YES
Znrf3	4	0.0090026	0.025447	0.801713	578	3	-0.75318	0.67175	0.57096	0.876921	14475	1	-0.75318
Tgfbrap1	3	0.0090078	0.021241	0.758641	579	3	-0.84567	0.99099	0.98695	0.998723	21338	0	-0.84567
Lrp1b	3	0.0090556	0.021241	0.758641	580	2	-0.97504	0.92473	0.90675	0.979322	19907	0	-0.97504
Olr1159	2	0.0090753	0.010361	0.666616	581	2	-1.2456	0.99092	0.98964	0.999445	21336	0	-1.2456	YES
Olr450	3	0.0090872	0.021241	0.758641	582	2	-1.2485	0.82397	0.77255	0.940353	17725	0	-1.2485	YES
Crispld1	3	0.0090949	0.021241	0.758641	583	3	-0.68439	0.98467	0.9785	0.996112	21188	0	-0.68439
Mga	3	0.0091193	0.021241	0.758641	584	3	-0.56886	0.99088	0.98695	0.998723	21333	0	-0.56886	YES
Nup88	3	0.0091374	0.021241	0.758641	585	2	-0.53583	0.75802	0.70076	0.924243	16317	0	-0.53583	YES
Dld	2	0.0091514	0.010361	0.666616	586	2	-0.71427	0.99085	0.98964	0.999445	21332	0	-0.71427	YES
LOC302228	4	0.0092101	0.026036	0.804555	587	3	-0.76703	0.63234	0.54973	0.873124	13614	1	-0.76703
Mylk	4	0.0092112	0.026036	0.804555	588	3	-0.63828	0.48194	0.43448	0.844962	10768	1	-0.63828	YES
LOC100910033	4	0.0092306	0.026036	0.804555	589	3	-0.64231	0.67168	0.57096	0.876921	14473	1	-0.64231
Snap47	4	0.0092639	0.026036	0.804555	590	3	-0.72352	0.79734	0.73577	0.936263	17126	0	-0.72352	YES
Slc25a3	3	0.0092648	0.021456	0.758641	591	2	-0.78855	0.50216	0.4235	0.844962	11114	1	-0.78855	YES
RGD1565611	4	0.0092824	0.026036	0.804555	592	2	-0.18184	0.62999	0.54973	0.873124	13571	1	-0.18184
Cyp2b15	3	0.0093089	0.021457	0.758641	593	3	-0.63223	0.99069	0.98672	0.998723	21329	0	-0.63223
Yars	3	0.0093332	0.021457	0.758641	594	2	-0.62207	0.68182	0.61035	0.894989	14693	0	-0.62207
Odf1	3	0.0093377	0.021457	0.758641	595	2	-0.73273	0.93994	0.92729	0.98501	20230	0	-0.73273
Lrrc25	4	0.009339	0.026036	0.804555	596	1	-0.10203	0.65151	0.55767	0.873124	14026	1	-0.10203
Tmem9	4	0.0093474	0.026392	0.810901	597	3	-0.76214	0.96161	0.94914	0.988588	20704	0	-0.76214	YES
Cdh24	4	0.0093883	0.026624	0.811662	598	2	-0.3592	0.62058	0.53903	0.873124	13381	1	-0.3592
Pam	3	0.0094346	0.02168	0.759539	599	1	0.3003	0.11885	0.12896	0.682157	4149	2	0.3003
Cttnbp2nl	4	0.0094521	0.026624	0.811662	600	2	-0.17207	0.70736	0.63118	0.900526	15242	0	-0.17207
Zmynd15	4	0.0094909	0.026624	0.811662	601	3	-0.50772	0.97162	0.96142	0.992622	20925	0	-0.50772
Chrm2	2	0.0095008	0.012731	0.685043	602	2	-1.1222	0.9905	0.98964	0.999445	21327	0	-1.1222	YES	;GPCRs
Prkaca	4	0.0095087	0.026624	0.811662	603	2	-0.38452	0.40612	0.38377	0.83042	9484	1	-0.38452
Potec	2	0.0095258	0.012731	0.685043	604	2	-0.80617	0.99047	0.98964	0.999445	21326	0	-0.80617	YES
Actb	4	0.0095653	0.027007	0.811662	605	2	-0.14543	0.0922	0.12439	0.682157	3423	2	-0.14543
Tbck	4	0.0096069	0.027007	0.811662	606	2	-0.75663	0.96238	0.94972	0.988588	20718	0	-0.75663	YES
Celf3	4	0.0096587	0.027007	0.811662	607	2	-0.52521	0.93313	0.90708	0.979322	20080	0	-0.52521	YES
Tas1r1	4	0.0096605	0.027007	0.811662	608	3	-0.55998	0.62619	0.54707	0.873124	13495	1	-0.55998		;GPCRs
Plod3	3	0.0096659	0.023508	0.795318	609	2	-0.63315	0.075748	0.099229	0.682157	2989	1	-0.63315	YES
LOC108351075	4	0.009689	0.027007	0.811662	610	3	-0.61865	0.21783	0.22781	0.733802	6441	1	-0.61865
Dynlt3	3	0.0096893	0.023722	0.795318	611	3	-0.76624	0.98135	0.97691	0.996112	21122	0	-0.76624	YES
Tjp2	3	0.0097059	0.023951	0.795318	612	3	-0.50813	0.99029	0.98485	0.99771	21323	0	-0.50813	YES
Pusl1	4	0.0097349	0.027007	0.811662	613	1	0.1373	0.66974	0.56833	0.875851	14429	1	0.1373
Olr396	3	0.0097743	0.023951	0.795318	614	2	-0.40749	0.071566	0.091848	0.666279	2892	1	-0.40749
Il12rb1	4	0.0097807	0.027399	0.811662	615	3	-0.72293	0.066552	0.086209	0.658786	2750	1	-0.72293	YES
Hic2	4	0.0097915	0.027399	0.811662	616	3	-0.37105	0.80998	0.74953	0.938133	17408	0	-0.37105
Hist1h1a	4	0.0098037	0.0274	0.811662	617	3	-0.5721	0.32061	0.32481	0.802972	8168	1	-0.5721
Slpi	3	0.009825	0.023952	0.795318	618	2	-0.95583	0.96299	0.9491	0.988588	20742	0	-0.95583
Mcpt8l3	3	0.0098406	0.023952	0.795318	619	3	-0.51668	0.99016	0.98485	0.99771	21317	0	-0.51668
Gucy1a3	4	0.009841	0.027627	0.811662	620	2	-0.52131	0.84097	0.7816	0.943072	18100	0	-0.52131
Spata6l	3	0.0098579	0.023952	0.795318	621	2	-1.3049	0.92099	0.90177	0.978833	19817	0	-1.3049	YES
Gapt	3	0.0098701	0.024176	0.795318	622	3	-0.63206	0.99013	0.98461	0.997702	21316	0	-0.63206
Top2a	1	0.0098775	0.0026296	0.518947	623	1	-1.7186	0.99012	0.99737	1	21315	0	-1.7186
Rapgef6	4	0.0099046	0.027628	0.811662	624	1	0.036171	0.19163	0.2078	0.719264	5895	1	0.036171
Wwc1	4	0.0099611	0.028035	0.811662	625	1	-0.044776	0.70298	0.62366	0.896539	15152	0	-0.044776
LOC108349419	2	0.0099929	0.013265	0.687644	626	2	-1.2657	0.99001	0.9891	0.999396	21311	0	-1.2657
RGD1561916	4	0.010003	0.028035	0.811662	627	3	-0.61768	0.41459	0.38912	0.830976	9608	1	-0.61768	YES
Tmem52	4	0.010012	0.028035	0.811662	628	3	-0.66439	0.92392	0.89784	0.977721	19886	0	-0.66439	YES
Akr1c1	4	0.010012	0.028035	0.811662	629	3	-0.76311	0.89889	0.85751	0.96336	19382	0	-0.76311	YES
Spata2	4	0.010018	0.028035	0.811662	630	2	-0.3176	0.88201	0.8408	0.961917	18999	0	-0.3176
Cep85l	4	0.010025	0.028035	0.811662	631	2	-0.51794	0.9226	0.89496	0.977436	19860	0	-0.51794	YES
Olr641	3	0.010071	0.024428	0.795318	632	2	-0.35938	0.74937	0.68256	0.920594	16140	0	-0.35938
Ppp1r3b	4	0.010117	0.028887	0.818407	633	2	-0.54429	0.10532	0.14011	0.682157	3760	1	-0.54429	YES
Olr704	3	0.010156	0.024428	0.795318	634	3	-0.48092	0.98043	0.97591	0.996112	21101	0	-0.48092
Olr472	3	0.010176	0.024428	0.795318	635	2	-1.0189	0.51149	0.43361	0.844962	11278	1	-1.0189	YES
Gdap2	3	0.010185	0.024428	0.795318	636	2	-0.69842	0.58819	0.50915	0.872774	12724	0	-0.69842
Olr558	4	0.010187	0.028887	0.818407	637	2	0.2542	0.031617	0.037102	0.489785	1527	2	0.2542
LOC299277	2	0.010222	0.013266	0.687644	638	2	-0.94238	0.98978	0.9891	0.999396	21307	0	-0.94238	YES
Esr2	4	0.010274	0.028887	0.818407	639	3	-0.66232	0.97651	0.96941	0.996101	21026	0	-0.66232	YES
Areg	4	0.01029	0.028887	0.818407	640	2	-0.44146	0.97519	0.96581	0.993917	20998	0	-0.44146
Prkch	4	0.0103	0.02913	0.818407	641	1	0.030875	0.50155	0.44514	0.844962	11098	1	0.030875
Cul3	1	0.010305	0.0026296	0.518947	642	1	-1.6236	0.9897	0.99737	1	21306	0	-1.6236	YES
Vps29	4	0.010336	0.029131	0.818407	643	3	-0.78338	0.37034	0.36502	0.821863	8952	1	-0.78338
Nme8	2	0.010361	0.013266	0.687644	644	2	-1.0216	0.98964	0.9891	0.999396	21305	0	-1.0216	YES
Recql4	4	0.010413	0.029399	0.818407	645	3	-0.49523	0.78284	0.7158	0.929002	16819	0	-0.49523
Fcar	4	0.010423	0.029399	0.818407	646	3	-0.64411	0.9688	0.9581	0.991433	20862	0	-0.64411	YES
Hnrnph2	3	0.010439	0.02513	0.801713	647	3	-0.4959	0.98956	0.98359	0.997042	21304	0	-0.4959
Micb	3	0.01044	0.02513	0.801713	648	2	-0.85006	0.34914	0.31023	0.793239	8616	1	-0.85006
LOC102556082	4	0.01047	0.029669	0.823494	649	1	0.1087	0.7288	0.65327	0.908902	15696	0	0.1087
Mir592	3	0.010496	0.025498	0.801713	650	2	-0.8491	0.44153	0.37827	0.82862	10086	1	-0.8491
Mt2A	4	0.010519	0.030111	0.826283	651	3	-0.53042	0.76908	0.7009	0.924243	16537	0	-0.53042
Krt71	4	0.010526	0.030111	0.826283	652	1	0.18869	0.14825	0.16682	0.682157	4947	2	0.18869
Kcnb1	4	0.010537	0.030111	0.826283	653	3	-0.52993	0.89	0.84741	0.961917	19189	0	-0.52993	YES
Lrrc3	4	0.010543	0.030111	0.826283	654	3	-0.55487	0.65491	0.56037	0.873124	14090	1	-0.55487
Nus1	3	0.010581	0.025498	0.801713	655	2	-0.63235	0.65141	0.58411	0.884788	14023	0	-0.63235	YES
Slc10a3	4	0.010583	0.030111	0.826283	656	2	-0.3305	0.59555	0.52041	0.872774	12861	1	-0.3305
Olfml2a	3	0.010585	0.025498	0.801713	657	2	-0.57143	0.63125	0.55238	0.873124	13593	0	-0.57143
Nsrp1	4	0.010586	0.030111	0.826283	658	2	-0.69086	0.84278	0.78497	0.944644	18130	0	-0.69086
Atg16l2	4	0.01064	0.030563	0.826283	659	2	-0.35668	0.49697	0.44514	0.844962	11013	1	-0.35668
Tra2b	3	0.010642	0.025498	0.801713	660	3	-0.5982	0.98936	0.98359	0.997042	21299	0	-0.5982	YES
Cdc20	2	0.010653	0.015545	0.712309	661	2	-1.0956	0.98935	0.9891	0.999396	21298	0	-1.0956	YES
Arl16	4	0.010688	0.030563	0.826283	662	3	-0.66359	0.98948	0.98374	0.99705	21301	0	-0.66359	YES
Tssk6	3	0.01069	0.025498	0.801713	663	3	-0.45704	0.98931	0.98359	0.997042	21297	0	-0.45704
Olr671	4	0.010696	0.030563	0.826283	664	1	-0.046496	0.016898	0.014033	0.338199	919	1	-0.046496
Telo2	4	0.010703	0.030563	0.826283	665	3	-0.57304	0.94934	0.93334	0.986221	20433	0	-0.57304
Col6a1	3	0.010708	0.025498	0.801713	666	3	-0.40071	0.97537	0.97047	0.996112	21005	0	-0.40071
Olr1338	2	0.01072	0.015546	0.712309	667	2	-0.96628	0.98928	0.9891	0.999396	21296	0	-0.96628
Olr410	4	0.010722	0.030808	0.826283	668	2	-0.36216	0.17632	0.1904	0.703693	5566	1	-0.36216
Sgsm3	3	0.010722	0.025914	0.804555	669	2	-0.57017	0.68571	0.61671	0.896354	14786	0	-0.57017
Sez6l2	2	0.010725	0.015546	0.712309	670	1	-0.3194	0.068532	0.080108	0.657408	2799	1	-0.3194
Olr470	4	0.010753	0.031082	0.826283	671	2	-0.48493	0.44827	0.40779	0.836674	10211	1	-0.48493
Hcn1	4	0.010824	0.031082	0.826283	672	2	-0.3006	0.13027	0.15752	0.682157	4484	2	-0.3006
Vamp3	3	0.010827	0.025914	0.804555	673	3	-0.52438	0.98917	0.98359	0.997042	21291	0	-0.52438	YES
LOC102547160	4	0.010835	0.031082	0.826283	674	3	-0.63343	0.63414	0.54973	0.873124	13657	1	-0.63343
Cd163l1	3	0.010845	0.025914	0.804555	675	2	-0.72621	0.51864	0.44375	0.844962	11412	1	-0.72621
Rpl38	4	0.010866	0.031082	0.826283	676	1	0.018167	0.54345	0.47735	0.851816	11857	1	0.018167
LOC100359752	3	0.010878	0.025914	0.804555	677	1	-0.32222	0.7542	0.69355	0.921929	16238	0	-0.32222
Pcdhga11	4	0.010922	0.031082	0.826283	678	2	-0.16174	0.69225	0.61338	0.896221	14913	0	-0.16174
Prps1l1	3	0.010939	0.02631	0.809558	679	2	-0.73706	0.53708	0.45384	0.844962	11749	1	-0.73706	YES
Pex12	4	0.010941	0.031082	0.826283	680	2	-0.5033	0.036992	0.042045	0.498838	1724	1	-0.5033
Srf	3	0.011005	0.02631	0.809558	681	2	-0.31496	0.46091	0.38832	0.830976	10443	1	-0.31496
Nek2	3	0.011021	0.026311	0.809558	682	3	-0.56124	0.98898	0.98359	0.997042	21288	0	-0.56124	YES
LOC103692896	4	0.011035	0.031558	0.826283	683	2	-0.25418	0.80663	0.74953	0.938133	17326	0	-0.25418
Cfap46	4	0.011261	0.031558	0.826283	684	1	0.041596	0.22157	0.23366	0.737291	6504	2	0.041596
Rnase4	3	0.011288	0.02712	0.811662	685	3	-0.42485	0.98871	0.98359	0.997042	21284	0	-0.42485
Inpp5a	4	0.011301	0.031558	0.826283	686	2	-0.4394	0.52011	0.45588	0.844962	11436	1	-0.4394
Smco4	4	0.011318	0.031558	0.826283	687	2	-0.22631	0.14414	0.1656	0.682157	4846	2	-0.22631
LOC108350166	2	0.011319	0.016667	0.727014	688	1	-0.73733	0.72226	0.6767	0.918321	15561	0	-0.73733
Mrpl40	4	0.01132	0.031558	0.826283	689	3	-0.76813	0.88127	0.83941	0.961917	18975	0	-0.76813
LOC102555392	3	0.011328	0.02754	0.811662	690	2	-0.73421	0.053063	0.070172	0.63483	2345	1	-0.73421
Olr325	3	0.011338	0.02754	0.811662	691	2	-0.69444	0.65712	0.58856	0.885057	14138	0	-0.69444
LOC103694158	4	0.011357	0.031558	0.826283	692	3	-0.69233	0.41611	0.38912	0.830976	9630	1	-0.69233
Sncaip	4	0.011361	0.031558	0.826283	693	3	-0.51704	0.54089	0.47467	0.851816	11819	1	-0.51704
Tas1r2	4	0.011364	0.031558	0.826283	694	2	-0.43488	0.89604	0.855	0.963067	19320	0	-0.43488		;GPCRs
Ndufab1	3	0.011398	0.027975	0.811662	695	2	-0.74497	0.051703	0.058876	0.565664	2309	1	-0.74497
Smap2	2	0.011425	0.016667	0.727014	696	2	-0.64197	0.98858	0.98795	0.999095	21281	0	-0.64197	YES
Il12rb2	4	0.011427	0.031558	0.826283	697	3	-0.64528	0.96222	0.94972	0.988588	20709	0	-0.64528	YES
LOC100364265	3	0.011429	0.027975	0.811662	698	1	-0.30917	0.85641	0.82078	0.95829	18438	0	-0.30917
Exo1	4	0.011487	0.031558	0.826283	699	1	0.24985	0.098489	0.1362	0.682157	3576	2	0.24985
Arfgef2	3	0.011494	0.027976	0.811662	700	2	-0.78722	0.011556	0.010206	0.309927	663	1	-0.78722
RGD1559441	4	0.011497	0.031558	0.826283	701	3	-0.56122	0.71758	0.64361	0.906282	15460	0	-0.56122
Ddx19a	3	0.011514	0.027976	0.811662	702	1	-0.35064	0.64833	0.58411	0.884788	13946	0	-0.35064	YES
Fam114a1	3	0.011528	0.027976	0.811662	703	3	-0.43356	0.98847	0.98359	0.997042	21279	0	-0.43356
Dsg2	3	0.01155	0.028221	0.812694	704	2	-0.65801	0.68611	0.61671	0.896354	14791	0	-0.65801
LOC100364958	3	0.011556	0.028221	0.812694	705	1	0.16079	0.50654	0.43106	0.844962	11193	1	0.16079
Plcd1	4	0.011574	0.03231	0.826283	706	2	-0.37714	0.56524	0.49082	0.861539	12275	1	-0.37714
Ednra	3	0.01158	0.028221	0.812694	707	2	-0.92609	0.36965	0.32782	0.803681	8938	1	-0.92609	YES	;GPCRs
Zfp192	4	0.0116	0.03231	0.826283	708	3	-0.61135	0.43754	0.40512	0.836674	10009	1	-0.61135
Vom2r8	3	0.011611	0.028221	0.812694	709	3	-0.74547	0.98839	0.98332	0.997042	21277	0	-0.74547
Sema3d	4	0.011638	0.03231	0.826283	710	3	-0.66672	0.97402	0.9641	0.993217	20967	0	-0.66672	YES
Dnajb13	4	0.011657	0.03231	0.826283	711	3	-0.69613	0.91993	0.89101	0.975196	19801	0	-0.69613
Tssk4	3	0.011683	0.028708	0.818407	712	3	-0.44621	0.97361	0.96727	0.994619	20954	0	-0.44621
Tmem261	4	0.011699	0.03231	0.826283	713	3	-0.78341	0.99025	0.98581	0.998165	21321	0	-0.78341
Ogfr	3	0.011738	0.028708	0.818407	714	2	-0.73538	0.84602	0.80775	0.951826	18201	0	-0.73538	YES	;GPCRs
Cnot9	2	0.011744	0.016954	0.727014	715	1	-0.97193	0.87517	0.85275	0.962856	18827	0	-0.97193	YES
Rmnd1	3	0.01175	0.028708	0.818407	716	3	-0.45562	0.98825	0.98279	0.996875	21275	0	-0.45562
Cep350	2	0.01179	0.016954	0.727014	717	2	-0.71472	0.98821	0.98766	0.999083	21273	0	-0.71472
Bach2	4	0.011801	0.032804	0.826283	718	2	-0.094279	0.011092	0.010166	0.309927	640	2	-0.094279
Cyp3a9	3	0.01181	0.028708	0.818407	719	2	-0.69288	0.11259	0.12622	0.682157	3963	1	-0.69288
Prss22	4	0.011822	0.032805	0.826283	720	2	-0.27011	0.12011	0.15321	0.682157	4186	1	-0.27011
Tigd2	2	0.011829	0.016954	0.727014	721	2	-1.2356	0.98686	0.98614	0.998356	21240	0	-1.2356	YES
LOC102551184	3	0.011853	0.029198	0.818407	722	1	-0.37523	0.52105	0.4463	0.844962	11452	1	-0.37523
Lzts1	4	0.011882	0.03306	0.826283	723	2	-0.44048	0.98951	0.98374	0.99705	21302	0	-0.44048
Cyp2ab1	2	0.011886	0.016954	0.727014	724	1	-0.60939	0.72142	0.6767	0.918321	15548	0	-0.60939	YES
Gpr85	3	0.011895	0.029198	0.818407	725	2	-1.0914	0.88249	0.85393	0.962856	19005	0	-1.0914	YES	;GPCRs
RGD1563217	4	0.01193	0.03306	0.826283	726	2	-0.54566	0.66324	0.56568	0.874064	14292	1	-0.54566	YES
Zfp777	4	0.011951	0.03306	0.826283	727	2	-0.51454	0.88442	0.84347	0.961917	19056	0	-0.51454
Cdc25b	4	0.011995	0.033061	0.826283	728	1	-0.0987	0.69401	0.616	0.896221	14948	0	-0.0987
Snapc3	3	0.012001	0.029199	0.818407	729	2	-0.66719	0.54686	0.45631	0.844962	11921	1	-0.66719	YES
Glis1	4	0.012016	0.033061	0.826283	730	2	-0.39891	0.38043	0.36769	0.821863	9099	1	-0.39891
Mir216a	3	0.012065	0.029444	0.818407	731	2	-0.86276	0.77441	0.71828	0.929591	16646	0	-0.86276
Ascl1	4	0.012087	0.033061	0.826283	732	2	-0.45409	0.825	0.76593	0.940261	17749	0	-0.45409
Ndfip1	3	0.0121	0.029444	0.818407	733	3	-0.52401	0.9879	0.982	0.996691	21270	0	-0.52401	YES
Stk40	3	0.012107	0.029444	0.818407	734	1	-0.20414	0.17209	0.17919	0.694491	5485	1	-0.20414
Serpinb8	3	0.01215	0.029444	0.818407	735	1	0.072672	0.39805	0.34548	0.818241	9353	1	0.072672
Galk1	4	0.012152	0.033061	0.826283	736	3	-0.70071	0.079148	0.11927	0.682157	3077	1	-0.70071
Trim27	3	0.012197	0.029444	0.818407	737	3	-0.68034	0.9878	0.982	0.996691	21269	0	-0.68034
Cyp27a1	4	0.012221	0.033328	0.826283	738	2	-0.24037	0.63577	0.54973	0.873124	13701	1	-0.24037
Tyrobp	3	0.012234	0.029444	0.818407	739	2	-0.7316	0.1799	0.18674	0.695153	5655	1	-0.7316
Chia	2	0.012236	0.017545	0.734817	740	2	-1.1076	0.98776	0.98705	0.998723	21268	0	-1.1076	YES
Eif4g2	2	0.012255	0.017545	0.734817	741	2	-0.72209	0.98774	0.98705	0.998723	21266	0	-0.72209	YES
Fhl4	3	0.012272	0.029704	0.823494	742	3	-0.71729	0.98773	0.98171	0.996538	21265	0	-0.71729	YES
mrpl24	4	0.01229	0.033328	0.826283	743	3	-0.6518	0.37772	0.36769	0.821863	9058	1	-0.6518
Ccdc73	4	0.012297	0.033328	0.826283	744	3	-0.72883	0.26929	0.29007	0.78541	7418	1	-0.72883	YES
Rmi1	2	0.012339	0.017545	0.734817	745	1	-0.76507	0.58072	0.51684	0.872774	12590	0	-0.76507
LOC102547604	4	0.012341	0.033329	0.826283	746	2	-0.38381	0.62069	0.53903	0.873124	13384	1	-0.38381
Sgms2	4	0.012377	0.033329	0.826283	747	2	-0.27198	0.57862	0.50425	0.870295	12546	1	-0.27198
Ankrd13a	4	0.012384	0.033329	0.826283	748	2	-0.54178	0.29291	0.30333	0.785431	7741	1	-0.54178
LOC103694069	3	0.012425	0.030815	0.826283	749	3	-0.74335	0.98758	0.98144	0.996437	21260	0	-0.74335
Fam131b	4	0.012447	0.033329	0.826283	750	1	0.3355	0.0033287	0.0041325	0.283513	226	2	0.3355
Irx3	4	0.012458	0.033329	0.826283	751	3	-0.50956	0.93896	0.91819	0.98263	20210	0	-0.50956
Olr552	1	0.012484	0.0066062	0.630814	752	1	-1.02	0.98752	0.99339	0.999627	21259	0	-1.02
Rab12	3	0.012489	0.030815	0.826283	753	1	0.059656	0.72773	0.66347	0.911142	15672	0	0.059656
Taf1a	2	0.012499	0.017545	0.734817	754	2	-1.0522	0.9875	0.98705	0.998723	21258	0	-1.0522	YES
Emd	4	0.012503	0.033329	0.826283	755	2	-0.39051	0.63881	0.55504	0.873124	13753	1	-0.39051
Olr4	3	0.012531	0.030816	0.826283	756	2	-0.55419	0.65335	0.58411	0.884788	14064	0	-0.55419
Tmed6	3	0.012533	0.030816	0.826283	757	2	-0.70751	0.78355	0.73497	0.936263	16836	0	-0.70751
Ddx3	4	0.012545	0.034094	0.835672	758	2	-0.48957	0.16846	0.18283	0.694491	5403	1	-0.48957
Agps	2	0.012611	0.017827	0.740255	759	2	-0.96572	0.98739	0.98677	0.998723	21255	0	-0.96572	YES
Car13	4	0.012673	0.034095	0.835672	760	1	-0.1573	0.43773	0.40512	0.836674	10017	1	-0.1573
Commd4	3	0.012708	0.031066	0.826283	761	2	-0.77367	0.87624	0.84719	0.961917	18846	0	-0.77367	YES
Prdm11	4	0.012729	0.034095	0.835672	762	2	-0.30239	0.42074	0.39441	0.833372	9710	1	-0.30239
LOC103693323	3	0.012797	0.031331	0.826283	763	3	-0.4998	0.9872	0.98089	0.996437	21252	0	-0.4998
Nmnat2	3	0.012807	0.031331	0.826283	764	3	-0.62744	0.98719	0.98089	0.996437	21251	0	-0.62744
Upf2	2	0.01282	0.017827	0.740255	765	1	-0.7887	0.72992	0.6887	0.921929	15712	0	-0.7887	YES
Smg7	3	0.012894	0.031331	0.826283	766	2	-1.1667	0.33911	0.3026	0.785431	8452	1	-1.1667	YES
Ccnd2	4	0.012898	0.034355	0.837294	767	2	-0.31082	0.87488	0.83262	0.959481	18821	0	-0.31082
Gulp1	1	0.012954	0.0079044	0.647318	768	1	-1.369	0.98705	0.9921	0.999627	21248	0	-1.369	YES
Tmc4	4	0.012955	0.034355	0.837294	769	1	0.23981	0.20965	0.22339	0.726754	6272	2	0.23981
Coa5	3	0.012986	0.03158	0.826283	770	2	-0.93688	0.93487	0.91779	0.98263	20115	0	-0.93688
Pkp3	3	0.01299	0.03158	0.826283	771	3	-0.48428	0.98701	0.98062	0.996437	21247	0	-0.48428
Olr1076	4	0.013025	0.034355	0.837294	772	3	-0.71414	0.97345	0.96278	0.993125	20948	0	-0.71414
Olr262	3	0.013039	0.03185	0.826283	773	1	0.40442	0.11706	0.12803	0.682157	4090	2	0.40442
Ankrd65	3	0.013044	0.03185	0.826283	774	3	-0.47458	0.98696	0.98033	0.996403	21245	0	-0.47458
LOC687560	3	0.013056	0.03185	0.826283	775	3	-0.50794	0.98694	0.98033	0.996403	21244	0	-0.50794	YES
Adrm1	4	0.013063	0.034355	0.837294	776	3	-0.5402	0.98637	0.97926	0.996112	21231	0	-0.5402	YES
LOC108349762	4	0.013068	0.034355	0.837294	777	2	-0.31486	0.40608	0.38377	0.83042	9481	1	-0.31486
Olr1149	2	0.013076	0.018135	0.745035	778	2	-1.1514	0.98692	0.98645	0.998579	21243	0	-1.1514	YES
Cfap61	3	0.013099	0.03185	0.826283	779	3	-0.59952	0.9869	0.98033	0.996403	21242	0	-0.59952
Adgra3	2	0.013135	0.018438	0.751854	780	2	-0.67757	0.98687	0.98614	0.998356	21241	0	-0.67757	YES	;GPCRs
Mief1	3	0.013166	0.032136	0.826283	781	1	-0.16369	0.26814	0.25485	0.753011	7400	1	-0.16369
Fgf8	4	0.013175	0.03463	0.842081	782	2	-0.37022	0.78664	0.72186	0.931268	16901	0	-0.37022
Dpysl5	3	0.013182	0.032136	0.826283	783	3	-0.49497	0.98682	0.98001	0.996306	21239	0	-0.49497
LOC108350190	2	0.013188	0.018438	0.751854	784	1	-0.79355	0.74163	0.69758	0.923873	15960	0	-0.79355
Slco6d1	4	0.013237	0.034923	0.844453	785	1	-0.28076	0.5444	0.47735	0.851816	11872	1	-0.28076
Dbx1	4	0.01325	0.034923	0.844453	786	2	-0.51103	0.53482	0.46652	0.847145	11709	1	-0.51103
Eva1a	4	0.013258	0.034923	0.844453	787	3	-0.69391	0.97522	0.96581	0.993917	21001	0	-0.69391	YES
Barhl2	4	0.013289	0.035192	0.845283	788	3	-0.55369	0.4028	0.3784	0.82862	9426	1	-0.55369
Ube3a	4	0.013293	0.035192	0.845283	789	2	-0.12244	0.098453	0.1362	0.682157	3575	2	-0.12244
Col6a4	4	0.01335	0.035192	0.845283	790	2	-0.20188	0.6799	0.58698	0.885057	14653	1	-0.20188
Mecr	4	0.013363	0.035192	0.845283	791	3	-0.76528	0.4007	0.3784	0.82862	9399	1	-0.76528
Snapc4	3	0.013378	0.033009	0.826283	792	1	-0.33861	0.4252	0.36318	0.821863	9796	1	-0.33861
Hist1h2af	4	0.013416	0.035192	0.845283	793	3	-0.52087	0.74051	0.66733	0.913184	15945	0	-0.52087	YES
Unkl	3	0.01342	0.033009	0.826283	794	1	-0.10179	0.56255	0.46635	0.847145	12219	1	-0.10179
Ttc25	4	0.013462	0.035192	0.845283	795	2	-0.30333	0.32142	0.32481	0.802972	8183	1	-0.30333
Olr1607	3	0.013505	0.033264	0.826283	796	1	-0.21138	0.67359	0.6017	0.890553	14521	0	-0.21138
Rbms2	3	0.013522	0.033264	0.826283	797	2	-0.64155	0.50646	0.43106	0.844962	11192	1	-0.64155	YES
Cttnbp2	3	0.013553	0.033264	0.826283	798	3	-0.70697	0.98645	0.97973	0.996263	21234	0	-0.70697
Rer1	3	0.01359	0.033264	0.826283	799	2	-0.53898	0.22837	0.2169	0.719865	6632	1	-0.53898	YES
Cd320	3	0.013593	0.033264	0.826283	800	2	-0.7784	0.33162	0.29755	0.785431	8334	1	-0.7784
Dpm1	4	0.013632	0.035802	0.847284	801	3	-0.57728	0.98659	0.97926	0.996112	21236	0	-0.57728	YES
Itga8	2	0.013669	0.019064	0.758641	802	1	-0.85754	0.7612	0.72335	0.93207	16386	0	-0.85754
Dusp18	3	0.013684	0.033264	0.826283	803	3	-0.44306	0.98632	0.97973	0.996263	21230	0	-0.44306
Pgm3	4	0.013688	0.035803	0.847284	804	1	-0.095	0.85155	0.80135	0.951826	18320	0	-0.095
Olr851	2	0.013702	0.019064	0.758641	805	2	-0.94264	0.9863	0.9855	0.998083	21229	0	-0.94264	YES
Rnf181	3	0.013716	0.033264	0.826283	806	3	-0.47721	0.98628	0.97973	0.996263	21228	0	-0.47721
Decr1	3	0.013717	0.033264	0.826283	807	1	-0.17329	0.89778	0.87296	0.968166	19350	0	-0.17329
Rpe	2	0.013719	0.019064	0.758641	808	2	-1.2985	0.98628	0.9855	0.998083	21227	0	-1.2985	YES
Mark2	3	0.013759	0.033264	0.826283	809	1	0.067468	0.62102	0.54304	0.873124	13391	0	0.067468
Vom1r81	4	0.013801	0.035803	0.847284	810	1	0.082248	0.70525	0.62366	0.896539	15202	0	0.082248
LOC108353098	4	0.013857	0.036106	0.847284	811	1	0.034683	0.17292	0.18284	0.694491	5501	1	0.034683
Cxxc1	4	0.013869	0.036106	0.847284	812	3	-0.59467	0.93922	0.91899	0.98263	20218	0	-0.59467
Tubb5	2	0.013895	0.019368	0.758641	813	2	-0.88294	0.93563	0.92239	0.983865	20133	0	-0.88294
Sdpr	3	0.013913	0.036497	0.847284	814	2	-0.63544	0.58074	0.49656	0.867373	12591	1	-0.63544
Plcb3	4	0.013913	0.036106	0.847284	815	3	-0.50793	0.6555	0.56037	0.873124	14102	1	-0.50793
Alkbh6	3	0.013943	0.036497	0.847284	816	3	-0.59844	0.98606	0.97973	0.996263	21224	0	-0.59844	YES
Zcrb1	2	0.013952	0.019689	0.758641	817	1	-0.29468	0.037709	0.051487	0.542246	1758	1	-0.29468
Ubxn2b	3	0.013971	0.036497	0.847284	818	1	-0.21983	0.73409	0.66929	0.914292	15798	0	-0.21983	YES
Dsc1	3	0.013992	0.036497	0.847284	819	3	-0.51201	0.98601	0.97973	0.996263	21223	0	-0.51201
Rspo2	4	0.013995	0.036106	0.847284	820	3	-0.5901	0.60446	0.52306	0.873124	13053	1	-0.5901
Sbf2	2	0.014044	0.019689	0.758641	821	2	-0.83451	0.98596	0.98486	0.99771	21222	0	-0.83451	YES
Uaca	4	0.014086	0.03642	0.847284	822	3	-0.48766	0.527	0.45851	0.844962	11566	1	-0.48766
Mir193b	4	0.014111	0.03642	0.847284	823	2	-0.49467	0.027709	0.033691	0.479569	1374	1	-0.49467
Plcl2	2	0.014112	0.01969	0.758641	824	2	-0.68206	0.98589	0.98486	0.99771	21220	0	-0.68206	YES
Olr395	4	0.014119	0.03642	0.847284	825	2	-0.62796	0.11539	0.15018	0.682157	4047	1	-0.62796	YES
Ap2m1	2	0.014217	0.020026	0.758641	826	2	-0.99294	0.98578	0.98451	0.997649	21219	0	-0.99294	YES
Taar4	2	0.014263	0.020026	0.758641	827	1	-0.48799	0.29476	0.24531	0.747725	7770	1	-0.48799	YES	;GPCRs
Slc36a3	4	0.014425	0.036421	0.847284	828	3	-0.69929	0.88282	0.84215	0.961917	19016	0	-0.69929
Yy1	3	0.014479	0.037071	0.847284	829	2	-0.67295	0.80203	0.75114	0.938609	17219	0	-0.67295
Cacna1f	4	0.014487	0.036421	0.847284	830	3	-0.52828	0.85453	0.80443	0.951826	18387	0	-0.52828
Mdfic	4	0.014513	0.036421	0.847284	831	3	-0.64683	0.99009	0.98537	0.998045	21313	0	-0.64683	YES
LOC108349727	4	0.014532	0.036735	0.847284	832	3	-0.79598	0.63542	0.54973	0.873124	13691	1	-0.79598
Pebp1	4	0.014533	0.036735	0.847284	833	2	-0.36491	0.48124	0.43448	0.844962	10753	1	-0.36491
RGD1564786	2	0.014574	0.020712	0.758641	834	1	-0.85521	0.7667	0.73159	0.935804	16497	0	-0.85521
Olr624	2	0.014602	0.020712	0.758641	835	1	-0.31511	0.1475	0.1246	0.682157	4931	1	-0.31511
Bcas1	3	0.014629	0.037072	0.847284	836	3	-0.54115	0.98537	0.97911	0.996112	21209	0	-0.54115	YES
Ranbp17	4	0.014642	0.036735	0.847284	837	2	-0.76998	0.98766	0.98097	0.996437	21263	0	-0.76998
Shisa9	3	0.014648	0.037072	0.847284	838	1	0.22151	0.056438	0.078967	0.657408	2443	1	0.22151
Sh3pxd2b	4	0.014658	0.036736	0.847284	839	3	-0.48431	0.97913	0.97313	0.996112	21084	0	-0.48431
Olr673	4	0.014702	0.036736	0.847284	840	2	-0.29003	0.81172	0.75324	0.940261	17449	0	-0.29003
Olr1092	4	0.014713	0.036736	0.847284	841	3	-0.54704	0.41019	0.38643	0.83042	9540	1	-0.54704
LOC108351580	4	0.014721	0.036736	0.847284	842	2	-0.3434	0.77257	0.70528	0.925305	16604	0	-0.3434
LOC102556288	3	0.014728	0.037072	0.847284	843	3	-0.66533	0.97395	0.96727	0.994619	20965	0	-0.66533
RT1-CE5	3	0.014734	0.037072	0.847284	844	3	-0.49987	0.98527	0.97911	0.996112	21205	0	-0.49987
LOC103690108	3	0.014756	0.037072	0.847284	845	2	-1.0048	0.49159	0.42098	0.844962	10921	1	-1.0048	YES
Pcdhga12	4	0.014759	0.036736	0.847284	846	1	-0.10802	0.82596	0.76593	0.940261	17766	0	-0.10802
Bckdhb	4	0.014768	0.036736	0.847284	847	2	-0.43405	0.77846	0.7095	0.92643	16735	0	-0.43405
Mal	2	0.014773	0.020713	0.758641	848	2	-0.77406	0.98523	0.98381	0.99708	21203	0	-0.77406
Glipr2	3	0.014801	0.037072	0.847284	849	3	-0.45243	0.9852	0.97911	0.996112	21201	0	-0.45243
LOC102554194	3	0.014802	0.037072	0.847284	850	2	-1.0838	0.66416	0.5908	0.885057	14315	0	-1.0838	YES
Phb2	4	0.014837	0.037384	0.847284	851	3	-0.77897	0.95581	0.94013	0.986644	20579	0	-0.77897	YES
Gnas	4	0.01484	0.037384	0.847284	852	3	-0.50264	0.88808	0.84741	0.961917	19141	0	-0.50264		;GPCRs
Pcgf6	4	0.014855	0.037384	0.847284	853	3	-0.55169	0.98512	0.97807	0.996112	21199	0	-0.55169
Btnl9	4	0.014871	0.037384	0.847284	854	2	-0.36635	0.91183	0.87947	0.970494	19635	0	-0.36635
Wasf2	3	0.014902	0.037349	0.847284	855	1	0.19389	0.16077	0.17169	0.685379	5255	1	0.19389
Ncapd3	3	0.014905	0.037349	0.847284	856	3	-0.63239	0.9851	0.97881	0.996112	21198	0	-0.63239	YES
Mir207	4	0.014942	0.037384	0.847284	857	3	-0.6796	0.65907	0.56037	0.873124	14188	1	-0.6796
Zfp53	4	0.014945	0.037384	0.847284	858	3	-0.58066	0.056121	0.075227	0.657408	2427	1	-0.58066
Veph1	3	0.014975	0.03735	0.847284	859	3	-0.4857	0.98503	0.97881	0.996112	21197	0	-0.4857
Tbkbp1	4	0.014983	0.037384	0.847284	860	3	-0.66289	0.94587	0.92837	0.985624	20359	0	-0.66289
Lcn9	4	0.014984	0.037384	0.847284	861	3	-0.58327	0.6864	0.60024	0.890102	14794	0	-0.58327	YES
Bdkrb1	4	0.015094	0.037384	0.847284	862	3	-0.7091	0.724	0.64846	0.906282	15596	0	-0.7091	YES	;GPCRs
Stx1b	4	0.015097	0.037384	0.847284	863	3	-0.39456	0.96624	0.95451	0.990659	20802	0	-0.39456
Pnpla7	4	0.015108	0.037384	0.847284	864	3	-0.66029	0.91282	0.88057	0.97086	19658	0	-0.66029
Ppef2	4	0.015118	0.037384	0.847284	865	2	-0.49361	0.91096	0.8773	0.969935	19617	0	-0.49361
Tmem41b	2	0.015145	0.021359	0.758641	866	2	-0.774	0.98485	0.98315	0.997021	21194	0	-0.774
LOC103690374	4	0.015182	0.038257	0.85898	867	3	-0.57917	0.85616	0.80603	0.951826	18431	0	-0.57917
Mtch2	3	0.015198	0.037632	0.847284	868	1	-0.082821	0.3136	0.28236	0.776608	8066	1	-0.082821
LOC103694522	1	0.015219	0.0079049	0.647318	869	1	-1.4585	0.98478	0.9921	0.999627	21193	0	-1.4585
RGD1564405	2	0.015224	0.021359	0.758641	870	1	-0.20114	0.10732	0.092764	0.666279	3826	1	-0.20114	YES
Hipk4	3	0.01524	0.037632	0.847284	871	2	-0.46557	0.83048	0.77695	0.941405	17858	0	-0.46557
Ylpm1	3	0.015244	0.037632	0.847284	872	3	-0.7154	0.98476	0.9785	0.996112	21192	0	-0.7154
Tstd1	4	0.01526	0.03859	0.85898	873	3	-0.8351	0.28048	0.298	0.785431	7565	1	-0.8351
Tpst1	2	0.015279	0.021359	0.758641	874	2	-0.66645	0.98472	0.98315	0.997021	21191	0	-0.66645
Olr30	3	0.015279	0.037632	0.847284	875	2	-1.034	0.25298	0.23719	0.737291	7109	1	-1.034	YES
Polg2	2	0.015286	0.021359	0.758641	876	2	-0.71634	0.98471	0.98315	0.997021	21190	0	-0.71634
Cdc42ep5	4	0.015318	0.03859	0.85898	877	3	-0.54851	0.77371	0.70528	0.925305	16629	0	-0.54851	YES
LOC108350519	2	0.015332	0.021359	0.758641	878	2	-0.7862	0.98467	0.98315	0.997021	21187	0	-0.7862
Plek	4	0.015342	0.03859	0.85898	879	2	-0.47086	0.90065	0.86118	0.964065	19408	0	-0.47086
Card9	3	0.015349	0.037633	0.847284	880	2	-0.62	0.53308	0.45135	0.844962	11678	1	-0.62
Ccdc84	3	0.015367	0.037633	0.847284	881	2	-0.40438	0.06042	0.086402	0.658786	2559	1	-0.40438
LOC100911260	4	0.01537	0.03859	0.85898	882	3	-0.71878	0.00048417	0.00035369	0.133596	45	1	-0.71878
Tmem107	4	0.01539	0.03859	0.85898	883	2	-0.51806	0.76285	0.69439	0.921929	16423	0	-0.51806	YES
Acrv1	2	0.015394	0.021359	0.758641	884	1	-0.80908	0.55778	0.49608	0.867373	12125	0	-0.80908
Serpinb6b	3	0.015409	0.037633	0.847284	885	2	-0.76296	0.94893	0.9372	0.986221	20420	0	-0.76296
Ak3	3	0.015415	0.037633	0.847284	886	3	-0.49077	0.98459	0.9785	0.996112	21186	0	-0.49077
Lrrc43	4	0.015435	0.03859	0.85898	887	2	-0.20904	0.80831	0.74953	0.938133	17370	0	-0.20904
Zfand4	2	0.015452	0.021682	0.759539	888	2	-0.9284	0.98455	0.98282	0.996875	21185	0	-0.9284	YES
Tfeb	4	0.015493	0.03859	0.85898	889	3	-0.6802	0.7957	0.73384	0.936263	17087	0	-0.6802	YES
Ns5atp4	2	0.015541	0.02203	0.770119	890	2	-0.99597	0.98446	0.98247	0.996875	21182	0	-0.99597	YES
Mesp2	4	0.015568	0.03859	0.85898	891	2	-0.044282	0.061063	0.081491	0.657408	2586	2	-0.044282
Slc5a3	3	0.01562	0.040822	0.883725	892	3	-0.56164	0.98438	0.9785	0.996112	21180	0	-0.56164
Kdm2a	3	0.015621	0.040822	0.883725	893	2	-0.99019	0.21047	0.20445	0.719264	6290	1	-0.99019	YES
Plk3	4	0.015641	0.039281	0.872567	894	3	-0.49294	0.84346	0.79	0.948804	18148	0	-0.49294
Csf2ra	4	0.015694	0.039802	0.8743	895	3	-0.46323	0.24204	0.25117	0.749403	6898	1	-0.46323	YES
Srcin1	4	0.015737	0.039803	0.8743	896	3	-0.58379	0.6102	0.53103	0.873124	13176	1	-0.58379	YES
LOC102556474	3	0.015737	0.041272	0.884552	897	3	-0.60783	0.98426	0.9785	0.996112	21178	0	-0.60783
Ifrd1	4	0.015747	0.039803	0.8743	898	2	-0.20727	0.60848	0.52835	0.873124	13137	1	-0.20727
Ifi27l2b	4	0.015755	0.039803	0.8743	899	2	-0.40591	0.88918	0.84741	0.961917	19172	0	-0.40591
Tspan32	4	0.01576	0.039803	0.8743	900	3	-0.62335	0.25198	0.26689	0.768685	7091	1	-0.62335
Map3k19	3	0.015778	0.041272	0.884552	901	3	-0.4897	0.98422	0.9785	0.996112	21177	0	-0.4897
Fzd7	4	0.015804	0.040291	0.8743	902	2	-0.53854	0.95235	0.93614	0.986221	20495	0	-0.53854	YES	;GPCRs
Lingo1	4	0.015846	0.040291	0.8743	903	3	-0.53917	0.51731	0.45588	0.844962	11384	1	-0.53917
Zbtb40	4	0.015885	0.040291	0.8743	904	3	-0.50549	0.94067	0.9198	0.98311	20248	0	-0.50549
Tomm34	4	0.015885	0.040291	0.8743	905	1	-0.25552	0.94343	0.92453	0.984304	20306	0	-0.25552
Spic	2	0.015903	0.022735	0.783341	906	1	-0.5267	0.5229	0.45575	0.844962	11492	0	-0.5267
LOC691485	4	0.015941	0.040291	0.8743	907	2	-0.19949	0.95298	0.93614	0.986221	20510	0	-0.19949
Mir6327	4	0.015955	0.040291	0.8743	908	3	-0.57465	0.74142	0.66965	0.914292	15957	0	-0.57465
Elp2	3	0.015959	0.041272	0.884552	909	2	-0.85049	0.46844	0.40591	0.836674	10546	1	-0.85049	YES
Styk1	3	0.015976	0.041272	0.884552	910	2	-0.70639	0.53844	0.45384	0.844962	11772	1	-0.70639
Ppia	3	0.015988	0.041272	0.884552	911	2	-0.68835	0.63477	0.55929	0.873124	13676	0	-0.68835	YES	Adhesion Molecules
Olr920	4	0.015998	0.040291	0.8743	912	2	0.13348	0.11445	0.15018	0.682157	4025	2	0.13348	YES
Mrps24	4	0.016033	0.040291	0.8743	913	2	-0.62414	0.94541	0.92686	0.984757	20348	0	-0.62414
LOC102554898	4	0.016041	0.040291	0.8743	914	3	-0.53242	0.95462	0.93818	0.986221	20548	0	-0.53242
Itfg2	3	0.016086	0.041707	0.884552	915	2	-0.58765	0.8878	0.8615	0.964065	19131	0	-0.58765	YES
Card19	4	0.016098	0.040292	0.8743	916	2	-0.46228	0.9197	0.89101	0.975196	19796	0	-0.46228
Lig1	2	0.01615	0.022735	0.783341	917	2	-0.93173	0.98385	0.98175	0.996538	21173	0	-0.93173
RGD1565033	3	0.01617	0.041707	0.884552	918	1	-0.025085	0.32868	0.29498	0.785431	8292	1	-0.025085
Ovol1	4	0.016172	0.040292	0.8743	919	2	-0.43656	0.77261	0.70528	0.925305	16605	0	-0.43656
Cldn23	3	0.016179	0.041707	0.884552	920	3	-0.34487	0.98382	0.9785	0.996112	21171	0	-0.34487
Camk1d	3	0.016206	0.041707	0.884552	921	3	-1.0747	0.98379	0.9785	0.996112	21170	0	-1.0747	YES
Cers1	4	0.016223	0.040292	0.8743	922	2	-0.28669	0.77643	0.70736	0.925305	16688	0	-0.28669
Klhdc8b	4	0.016227	0.040292	0.8743	923	3	-0.67756	0.42154	0.39441	0.833372	9728	1	-0.67756	YES
Crispld2	4	0.016239	0.040292	0.8743	924	3	-0.44486	0.98542	0.97837	0.996112	21212	0	-0.44486
G6pc3	3	0.016255	0.041708	0.884552	925	1	0.20318	0.24518	0.2322	0.737291	6958	1	0.20318
Tarbp2	4	0.01628	0.040292	0.8743	926	2	-0.3063	0.55449	0.48268	0.854019	12057	1	-0.3063
Sox14	4	0.016335	0.040292	0.8743	927	2	-0.33082	0.94089	0.9198	0.98311	20256	0	-0.33082
Dchs1	4	0.016338	0.040292	0.8743	928	3	-0.59455	0.93778	0.91738	0.98263	20178	0	-0.59455	YES
Eif5b	3	0.016339	0.041708	0.884552	929	1	-0.12305	0.34779	0.31023	0.793239	8596	1	-0.12305
Alkbh3	3	0.016349	0.041708	0.884552	930	3	-0.51072	0.98365	0.9785	0.996112	21168	0	-0.51072
Bend2	3	0.016382	0.041708	0.884552	931	2	-0.60535	0.92275	0.90429	0.979322	19863	0	-0.60535
Fbxo30	2	0.016383	0.023463	0.795318	932	1	-0.46796	0.58876	0.52419	0.873124	12737	0	-0.46796
Klhl22	4	0.016392	0.040849	0.883725	933	1	-0.1719	0.84973	0.79976	0.951826	18283	0	-0.1719
Plcb1	3	0.016405	0.041708	0.884552	934	3	-0.99359	0.97953	0.97453	0.996112	21088	0	-0.99359
LOC102556346	2	0.016411	0.023463	0.795318	935	1	-0.75184	0.76679	0.73159	0.935804	16501	0	-0.75184
Pak2	3	0.016466	0.041708	0.884552	936	2	-0.6183	0.9507	0.93844	0.986221	20458	0	-0.6183	YES
LOC100158225	4	0.016501	0.041418	0.884552	937	3	-0.58234	0.75369	0.69002	0.921929	16228	0	-0.58234
Bex3	4	0.016504	0.041418	0.884552	938	1	0.014588	0.22303	0.23654	0.737291	6527	2	0.014588
Cmah	3	0.016525	0.041974	0.887194	939	2	-0.76675	0.66484	0.59301	0.885057	14329	0	-0.76675
Olr264	3	0.01654	0.041974	0.887194	940	3	-0.57471	0.98346	0.9782	0.996112	21166	0	-0.57471
Mroh2b	3	0.016586	0.041974	0.887194	941	2	-0.86405	0.93173	0.91395	0.981721	20052	0	-0.86405
Pank2	4	0.016598	0.043623	0.887194	942	3	-0.541	0.96244	0.94972	0.988588	20722	0	-0.541	YES
Bmp5	3	0.016678	0.042425	0.887194	943	1	0.53198	0.090885	0.11266	0.682157	3388	2	0.53198
Fdft1	2	0.016694	0.023464	0.795318	944	1	-1.0454	0.87899	0.85275	0.962856	18916	0	-1.0454	YES
LOC688765	2	0.016742	0.023464	0.795318	945	2	-0.76568	0.98326	0.98101	0.996437	21161	0	-0.76568
Pfkl	3	0.016751	0.042718	0.887194	946	3	-0.53371	0.98325	0.97788	0.996112	21160	0	-0.53371	YES
Gcg	2	0.016775	0.023464	0.795318	947	2	-0.7794	0.98322	0.98101	0.996437	21159	0	-0.7794	YES
Eef1g	3	0.016779	0.043007	0.887194	948	2	-0.75097	0.1333	0.13844	0.682157	4563	1	-0.75097	YES
Upk1b	4	0.016785	0.043623	0.887194	949	2	-0.25733	0.72861	0.65327	0.908902	15689	0	-0.25733
C2	4	0.016821	0.043623	0.887194	950	2	-0.50632	0.87932	0.8354	0.96033	18923	0	-0.50632
Alpl	4	0.016838	0.043623	0.887194	951	3	-0.50588	0.98014	0.97418	0.996112	21093	0	-0.50588
RGD1308117	4	0.016842	0.043623	0.887194	952	1	-0.093234	0.9098	0.8773	0.969935	19599	0	-0.093234
Retnlg	3	0.016847	0.043007	0.887194	953	1	-0.26836	0.70777	0.64561	0.906282	15252	0	-0.26836
Rbfox3	4	0.016898	0.043623	0.887194	954	2	-0.28567	0.88699	0.84613	0.961917	19113	0	-0.28567
Olr1337	2	0.016948	0.02382	0.795318	955	2	-0.84961	0.96735	0.95832	0.991433	20832	0	-0.84961
Tmem200b	4	0.016949	0.043623	0.887194	956	3	-0.61979	0.41211	0.38643	0.83042	9567	1	-0.61979
LOC108350576	3	0.016961	0.043007	0.887194	957	2	-0.89881	0.53627	0.45384	0.844962	11733	1	-0.89881
Zfp296	4	0.016994	0.043623	0.887194	958	3	-0.50837	0.49527	0.44514	0.844962	10989	1	-0.50837
Npy5r	3	0.017004	0.043007	0.887194	959	2	-0.77335	0.88054	0.85057	0.96241	18952	0	-0.77335		;GPCRs
LOC108348213	3	0.01701	0.043007	0.887194	960	2	-0.82842	0.097549	0.11836	0.682157	3552	1	-0.82842
Ehd2	4	0.01701	0.043623	0.887194	961	2	-0.085175	0.45841	0.4211	0.844962	10397	1	-0.085175
Actg1	3	0.017016	0.043007	0.887194	962	1	0.085298	0.10741	0.12354	0.682157	3827	1	0.085298
Ryr3	3	0.017055	0.043007	0.887194	963	3	-0.56763	0.98294	0.97756	0.996112	21157	0	-0.56763	YES
Vim	4	0.017056	0.043623	0.887194	964	3	-0.57314	0.99034	0.98642	0.998579	21324	0	-0.57314
RGD1306626	2	0.017061	0.02452	0.795318	965	1	-0.43613	0.24072	0.2052	0.719264	6870	1	-0.43613
Slc27a3	4	0.017067	0.043623	0.887194	966	3	-0.61593	0.92301	0.89496	0.977436	19867	0	-0.61593	YES
Il1rn	2	0.017083	0.024521	0.795318	967	2	-0.68241	0.98292	0.97994	0.996306	21156	0	-0.68241	YES
Bmp7	3	0.017089	0.043007	0.887194	968	3	-0.41658	0.98291	0.97756	0.996112	21155	0	-0.41658
Pdp1	4	0.017109	0.043623	0.887194	969	3	-0.8102	0.88789	0.84741	0.961917	19138	0	-0.8102
Angptl8	4	0.017149	0.043623	0.887194	970	2	-0.33384	0.80984	0.74953	0.938133	17404	0	-0.33384
Dmp1	4	0.017174	0.043623	0.887194	971	3	-0.41008	0.64403	0.55504	0.873124	13867	1	-0.41008
Dapk3	3	0.017248	0.04346	0.887194	972	2	-0.99202	0.95517	0.94219	0.986644	20560	0	-0.99202	YES
Tdrd7	4	0.017289	0.044228	0.887194	973	3	-0.76118	0.24827	0.25835	0.756717	7008	1	-0.76118
Mob3b	3	0.017303	0.04346	0.887194	974	3	-0.45444	0.9827	0.97756	0.996112	21151	0	-0.45444
C1qtnf1	3	0.017311	0.04346	0.887194	975	1	-0.1273	0.44661	0.38079	0.82862	10179	1	-0.1273
Irf5	3	0.017343	0.04346	0.887194	976	3	-0.39433	0.98266	0.97756	0.996112	21150	0	-0.39433
Sct	4	0.017376	0.044229	0.887194	977	3	-0.47345	0.79216	0.72792	0.934023	17013	0	-0.47345
Cyp4f1	3	0.01739	0.04346	0.887194	978	2	-0.69394	0.31522	0.28482	0.779203	8088	1	-0.69394
Cldn5	4	0.017405	0.044229	0.887194	979	3	-0.43288	0.97611	0.9686	0.995465	21019	0	-0.43288
Vwa9	3	0.017438	0.043742	0.887194	980	1	-0.035914	0.45936	0.38585	0.83042	10416	1	-0.035914
Slc4a9	4	0.017459	0.044588	0.887194	981	3	-0.71805	0.79674	0.73577	0.936263	17116	0	-0.71805
Rhot2	4	0.01746	0.044588	0.887194	982	2	-0.21224	0.71831	0.64605	0.906282	15478	0	-0.21224
Zfx	3	0.017501	0.043742	0.887194	983	3	-0.66469	0.9825	0.97724	0.996112	21148	0	-0.66469
Ddx5	2	0.017513	0.026019	0.804555	984	1	-0.63151	0.41717	0.33625	0.809067	9645	1	-0.63151	YES
LOC100359972	2	0.017541	0.026019	0.804555	985	1	-0.57777	0.58845	0.52419	0.873124	12731	0	-0.57777
Cyp2a3	3	0.017579	0.043743	0.887194	986	3	-0.5126	0.98242	0.97724	0.996112	21147	0	-0.5126
Rmt1	4	0.017584	0.044588	0.887194	987	3	-0.50701	0.56162	0.48538	0.856413	12202	1	-0.50701
LOC688755	4	0.0176	0.044588	0.887194	988	3	-0.46558	0.23344	0.24814	0.747725	6722	1	-0.46558
Rgs6	3	0.017607	0.043743	0.887194	989	2	-0.61819	0.77072	0.71141	0.927402	16572	0	-0.61819	YES
Mab21l1	4	0.017629	0.044588	0.887194	990	2	-0.4318	0.41669	0.38912	0.830976	9639	1	-0.4318
Umodl1	3	0.017649	0.043743	0.887194	991	2	-0.97836	0.89418	0.86884	0.966081	19287	0	-0.97836	YES
Ppp1r12a	3	0.017651	0.043743	0.887194	992	3	-0.41963	0.98235	0.97724	0.996112	21144	0	-0.41963
Ifitm7	4	0.017678	0.044588	0.887194	993	2	-0.52367	0.34682	0.35696	0.821863	8577	1	-0.52367	YES
Mir770	4	0.017685	0.044588	0.887194	994	2	-0.045806	0.26256	0.28315	0.778133	7306	2	-0.045806
Vax2	4	0.017695	0.044588	0.887194	995	2	-0.35097	0.67657	0.5763	0.879524	14588	1	-0.35097
Olr866	4	0.017712	0.044588	0.887194	996	3	-0.66467	0.9375	0.91655	0.98263	20168	0	-0.66467	YES
Adarb1	4	0.017738	0.044588	0.887194	997	3	-0.59439	0.20178	0.21332	0.719264	6116	1	-0.59439	YES
Drd2	4	0.017741	0.044588	0.887194	998	2	-0.33108	0.88799	0.84741	0.961917	19140	0	-0.33108	YES	;GPCRs
Zc2hc1a	2	0.017767	0.026806	0.811662	999	2	-1.0631	0.94267	0.92539	0.984304	20296	0	-1.0631	YES
Mblac2	3	0.01777	0.044043	0.887194	1000	3	-0.48162	0.98223	0.97691	0.996112	21140	0	-0.48162
Prkrip1	3	0.017787	0.044043	0.887194	1001	3	-0.44868	0.98221	0.97691	0.996112	21139	0	-0.44868
Col17a1	4	0.01779	0.045305	0.892401	1002	3	-0.68568	0.69939	0.62111	0.896539	15068	0	-0.68568
Myo3b	4	0.017797	0.045305	0.892401	1003	3	-0.60246	0.945	0.92686	0.984757	20341	0	-0.60246
LOC103689962	4	0.01785	0.045663	0.894556	1004	2	-0.30341	0.76816	0.69873	0.924243	16523	0	-0.30341
LOC100911464	3	0.01786	0.044044	0.887194	1005	1	0.19698	0.62004	0.54304	0.873124	13369	0	0.19698
Tmem184c	3	0.017902	0.044044	0.887194	1006	1	-0.13718	0.68119	0.61035	0.894989	14685	0	-0.13718
Olr698	4	0.01791	0.045663	0.894556	1007	1	-0.16898	0.90753	0.87057	0.967202	19559	0	-0.16898
Olfml3	4	0.01791	0.045663	0.894556	1008	2	-0.43302	0.72308	0.64846	0.906282	15581	0	-0.43302
Vps35	3	0.017911	0.044044	0.887194	1009	2	-0.73975	0.90936	0.8865	0.974169	19585	0	-0.73975
Star	3	0.017916	0.044044	0.887194	1010	3	-0.44044	0.98208	0.97691	0.996112	21137	0	-0.44044
Olr1404	3	0.017942	0.044479	0.887194	1011	2	-0.77685	0.19449	0.19427	0.706552	5944	1	-0.77685
Rpap2	3	0.017948	0.044479	0.887194	1012	3	-0.54756	0.98205	0.97691	0.996112	21133	0	-0.54756
Syt3	4	0.017997	0.046057	0.895772	1013	3	-0.55415	0.016223	0.013801	0.338199	889	1	-0.55415	YES
LOC691249	4	0.017999	0.046057	0.895772	1014	3	-0.63548	0.52869	0.46119	0.84706	11603	1	-0.63548
Phax	4	0.018022	0.046057	0.895772	1015	3	-0.50402	0.72103	0.64846	0.906282	15540	0	-0.50402
Capn7	3	0.018042	0.04448	0.887194	1016	2	-0.71846	0.7045	0.64162	0.905757	15185	0	-0.71846
C4a	4	0.018109	0.046057	0.895772	1017	2	-0.35481	0.33192	0.32751	0.803681	8339	1	-0.35481
Fam102a	3	0.018156	0.045428	0.892401	1018	2	-0.51332	0.94344	0.93202	0.986221	20308	0	-0.51332	YES
Atxn1	4	0.018191	0.046432	0.90144	1019	2	-0.38703	0.93824	0.91818	0.98263	20188	0	-0.38703
Rnase9	2	0.018218	0.027201	0.811662	1020	1	-0.79698	0.52666	0.45972	0.84584	11561	0	-0.79698
Fuca2	3	0.018224	0.045428	0.892401	1021	2	-0.62016	0.52738	0.44883	0.844962	11572	1	-0.62016	YES
LOC102556129	3	0.01824	0.045428	0.892401	1022	1	-0.17087	0.8341	0.78568	0.945303	17952	0	-0.17087
Il23a	4	0.018248	0.046816	0.907257	1023	2	-0.60934	0.49161	0.43982	0.844962	10922	1	-0.60934	YES
Ddx17	3	0.018281	0.045428	0.892401	1024	3	-0.79203	0.98172	0.97691	0.996112	21129	0	-0.79203	YES
Pcnx4	3	0.018282	0.045428	0.892401	1025	1	0.30065	0.12177	0.13279	0.682157	4236	2	0.30065
Eml4	2	0.018303	0.027201	0.811662	1026	2	-1.0013	0.91383	0.90106	0.9785	19679	0	-1.0013	YES
LOC685171	3	0.018305	0.045428	0.892401	1027	3	-0.63217	0.9817	0.97691	0.996112	21128	0	-0.63217
Cbarp	4	0.018353	0.047791	0.910128	1028	2	-0.49704	0.92374	0.89693	0.977721	19884	0	-0.49704
C1ql1	4	0.018356	0.047791	0.910128	1029	3	-0.43281	0.95718	0.94199	0.986644	20615	0	-0.43281
LOC102546663	3	0.018367	0.045429	0.892401	1030	1	-0.055042	0.77529	0.71828	0.929591	16671	0	-0.055042
Zfp579	4	0.018382	0.052459	0.910128	1031	3	-0.48169	0.95417	0.93753	0.986221	20535	0	-0.48169
Olr1172	2	0.018388	0.027201	0.811662	1032	1	-0.72807	0.51601	0.44785	0.844962	11367	0	-0.72807
LOC688925	3	0.018414	0.045429	0.892401	1033	2	-0.69328	0.51519	0.43616	0.844962	11351	1	-0.69328
Chkb	4	0.018416	0.052459	0.910128	1034	3	-0.48309	0.89027	0.84741	0.961917	19195	0	-0.48309
Pou2af1	4	0.018446	0.052459	0.910128	1035	3	-0.49528	0.94838	0.93334	0.986221	20410	0	-0.49528
Cel	3	0.018471	0.045429	0.892401	1036	2	-0.68023	0.96412	0.94962	0.988588	20764	0	-0.68023	YES
2005-09-01	4	0.018472	0.052459	0.910128	1037	2	-0.22477	0.91457	0.88271	0.971586	19695	0	-0.22477
Ngfr	3	0.018474	0.045429	0.892401	1038	3	-0.34731	0.98153	0.97691	0.996112	21125	0	-0.34731
LOC686774	4	0.018528	0.052459	0.910128	1039	1	0.39541	0.068655	0.086209	0.658786	2804	2	0.39541
Tpm1	4	0.018567	0.052459	0.910128	1040	3	-0.53129	0.9026	0.86118	0.964065	19457	0	-0.53129	YES
Dmd	3	0.018578	0.045914	0.895772	1041	2	-0.93776	0.60282	0.52635	0.873124	13012	0	-0.93776
Il22	4	0.018598	0.052459	0.910128	1042	2	-0.3276	0.48693	0.43718	0.844962	10851	1	-0.3276
Olr17	3	0.018633	0.045914	0.895772	1043	3	-0.68812	0.98137	0.97691	0.996112	21123	0	-0.68812
Zfpm2	4	0.018641	0.052459	0.910128	1044	2	-0.33019	0.77476	0.70528	0.925305	16657	0	-0.33019
Mir190b	2	0.018647	0.027611	0.811662	1045	2	-0.81067	0.98135	0.97679	0.996112	21121	0	-0.81067	YES
LOC102550614	2	0.018667	0.027611	0.811662	1046	2	-0.64583	0.98133	0.97679	0.996112	21120	0	-0.64583
Gzmb	2	0.01867	0.027611	0.811662	1047	2	-1.0463	0.94435	0.92678	0.984757	20324	0	-1.0463	YES
Art3	4	0.018697	0.052459	0.910128	1048	1	-0.2236	0.91624	0.88589	0.973741	19720	0	-0.2236
Igsf9	4	0.018721	0.05246	0.910128	1049	3	-0.55883	0.99097	0.98802	0.999095	21337	0	-0.55883
Psors1c2	4	0.018753	0.05246	0.910128	1050	1	-0.020913	0.76391	0.69439	0.921929	16443	0	-0.020913
Dyx1c1	4	0.018774	0.05246	0.910128	1051	2	-0.65075	0.92735	0.90258	0.979223	19971	0	-0.65075
Frem3	4	0.0188	0.05246	0.910128	1052	3	-0.58061	0.82381	0.76593	0.940261	17721	0	-0.58061
Cldn9	4	0.018809	0.05246	0.910128	1053	3	-0.5164	0.80981	0.74953	0.938133	17402	0	-0.5164	YES
Adamts14	4	0.018819	0.05246	0.910128	1054	2	-0.39818	0.42782	0.39441	0.833372	9832	1	-0.39818
Tiprl	3	0.018826	0.046215	0.898024	1055	3	-0.53092	0.98117	0.97658	0.996112	21118	0	-0.53092	YES
Olr298	4	0.018863	0.05246	0.910128	1056	2	-0.36127	0.71283	0.63866	0.905194	15366	0	-0.36127
Syce2	4	0.018865	0.05246	0.910128	1057	1	0.1	0.23309	0.24671	0.747725	6716	2	0.1
LOC108351831	2	0.018868	0.027612	0.811662	1058	1	-0.58538	0.6981	0.64257	0.906282	15041	0	-0.58538
Uts2r	3	0.018923	0.046688	0.90558	1059	2	-0.86117	0.95492	0.94219	0.986644	20555	0	-0.86117		;GPCRs
Foxd4	4	0.01896	0.05246	0.910128	1060	2	-0.23124	0.15419	0.16923	0.682157	5091	2	-0.23124
Defb37	4	0.018978	0.05246	0.910128	1061	2	-0.31099	0.9132	0.88057	0.97086	19663	0	-0.31099
Chchd10	4	0.019034	0.05246	0.910128	1062	1	-0.0032666	0.070927	0.099402	0.682157	2875	1	-0.0032666
Mblac1	4	0.01904	0.05246	0.910128	1063	3	-0.50257	0.15799	0.16923	0.682157	5195	1	-0.50257
Nxpe3	3	0.019045	0.047288	0.907451	1064	3	-0.47212	0.98096	0.97591	0.996112	21111	0	-0.47212
LOC687399	4	0.01909	0.052837	0.910128	1065	2	-0.38383	0.96067	0.94743	0.988491	20683	0	-0.38383
Rrbp1	3	0.01909	0.047288	0.907451	1066	2	-0.78449	0.41339	0.35817	0.821863	9585	1	-0.78449	YES
LOC108350204	4	0.019146	0.052837	0.910128	1067	1	0.021826	0.33666	0.3328	0.806938	8408	1	0.021826
Dapk2	4	0.019194	0.052837	0.910128	1068	3	-0.48441	0.75767	0.69002	0.921929	16308	0	-0.48441
LOC102554761	4	0.019202	0.052837	0.910128	1069	1	0.084584	0.79192	0.72792	0.934023	17008	0	0.084584
Papss1	4	0.019203	0.052837	0.910128	1070	3	-0.49537	0.66708	0.56833	0.875851	14377	1	-0.49537
Olr1115	1	0.019207	0.011898	0.685043	1071	1	-1.1154	0.98079	0.9881	0.999127	21109	0	-1.1154
LOC102548682	3	0.019213	0.047288	0.907451	1072	3	-0.63618	0.97821	0.97345	0.996112	21066	0	-0.63618
Pkp4	2	0.019234	0.027998	0.811662	1073	1	-0.51401	0.66935	0.61155	0.895798	14420	0	-0.51401
Dhx15	2	0.019263	0.027998	0.811662	1074	1	-0.31227	0.27139	0.23259	0.737291	7446	1	-0.31227
Pid1	3	0.019295	0.047288	0.907451	1075	2	-0.44359	0.95046	0.93782	0.986221	20455	0	-0.44359
LOC102550708	4	0.019314	0.052837	0.910128	1076	2	-0.15477	0.59723	0.52041	0.872774	12895	1	-0.15477
Pkig	4	0.01937	0.052838	0.910128	1077	2	-0.20805	0.20621	0.21896	0.723676	6207	2	-0.20805
Mid1ip1	4	0.019371	0.052838	0.910128	1078	2	-0.39777	0.8672	0.82846	0.959481	18662	0	-0.39777
Crip3	4	0.019432	0.052838	0.910128	1079	3	-0.46522	0.78508	0.71982	0.930798	16870	0	-0.46522
Vrtn	2	0.019433	0.027998	0.811662	1080	2	-0.72245	0.98057	0.9764	0.996112	21108	0	-0.72245	YES
RGD1563104	3	0.019491	0.047289	0.907451	1081	3	-0.99459	0.97802	0.97345	0.996112	21060	0	-0.99459
Slc17a7	3	0.019506	0.047289	0.907451	1082	2	-0.51618	0.48599	0.41597	0.844672	10842	1	-0.51618
LOC100910200	2	0.019516	0.027998	0.811662	1083	1	-0.81487	0.64746	0.59148	0.885057	13932	0	-0.81487
Lyplal1	4	0.019522	0.052838	0.910128	1084	2	-0.53469	0.73691	0.66267	0.911142	15870	0	-0.53469	YES
Nhp2	4	0.019539	0.052838	0.910128	1085	1	-0.19251	0.79379	0.7299	0.935162	17043	0	-0.19251
Gen1	3	0.019548	0.047289	0.907451	1086	1	0.12029	0.66126	0.58856	0.885057	14250	0	0.12029
Klk1b3	4	0.01957	0.052838	0.910128	1087	3	-0.423	0.98952	0.98374	0.99705	21303	0	-0.423
Inca1	3	0.019574	0.047289	0.907451	1088	3	-0.68598	0.98043	0.97591	0.996112	21100	0	-0.68598
Sh3gl2	3	0.019589	0.047289	0.907451	1089	2	-0.66667	0.94465	0.93395	0.986221	20333	0	-0.66667	YES
Pgf	3	0.01959	0.047289	0.907451	1090	1	-0.27061	0.72122	0.65955	0.910749	15544	0	-0.27061
Lztfl1	2	0.019601	0.0284	0.814574	1091	1	0.013939	0.0040267	0.0017161	0.240356	267	1	0.013939
Ubr4	4	0.019628	0.052838	0.910128	1092	3	-0.41524	0.68174	0.58958	0.885057	14689	1	-0.41524
RatNP-3b	3	0.019687	0.047913	0.910128	1093	2	-0.74921	0.050011	0.058237	0.562436	2249	1	-0.74921
Kmt2d	4	0.019707	0.053238	0.910128	1094	1	0.065105	0.57203	0.50425	0.870295	12403	1	0.065105
LOC100910419	4	0.019729	0.053238	0.910128	1095	3	-0.52262	0.9458	0.92837	0.985624	20356	0	-0.52262
Spock3	3	0.019735	0.048404	0.910128	1096	3	-0.63633	0.98026	0.97521	0.996112	21096	0	-0.63633	YES
LOC103693914	4	0.019756	0.053238	0.910128	1097	3	-0.59655	0.96635	0.95505	0.990868	20807	0	-0.59655
Gatb	2	0.019756	0.0284	0.814574	1098	2	-0.85136	0.98024	0.97599	0.996112	21095	0	-0.85136	YES
Siglech	4	0.019765	0.053238	0.910128	1099	3	-0.5395	0.94938	0.93334	0.986221	20435	0	-0.5395	YES
Taok3	2	0.01984	0.0284	0.814574	1100	2	-0.6566	0.98016	0.97599	0.996112	21094	0	-0.6566	YES
Myog	4	0.019847	0.053238	0.910128	1101	2	-0.42539	0.79679	0.73577	0.936263	17117	0	-0.42539
Tnfsf13	4	0.019874	0.053239	0.910128	1102	2	-0.51493	0.77356	0.70528	0.925305	16623	0	-0.51493
Apeh	4	0.019876	0.053239	0.910128	1103	3	-0.41204	0.75101	0.69002	0.921929	16168	0	-0.41204
Polr2c	4	0.019901	0.053239	0.910128	1104	2	-0.08832	0.14153	0.16203	0.682157	4773	2	-0.08832	YES
Abcg1	3	0.019903	0.049502	0.910128	1105	2	-0.99574	0.53419	0.45384	0.844962	11698	1	-0.99574
Slc38a2	4	0.01991	0.053239	0.910128	1106	3	-0.72577	0.87875	0.83399	0.959481	18908	0	-0.72577	YES
Lox	4	0.019942	0.053239	0.910128	1107	3	-0.50176	0.69791	0.61858	0.896539	15035	0	-0.50176	YES
Slc12a4	4	0.019988	0.053239	0.910128	1108	1	0.21547	0.042408	0.047249	0.522801	1953	2	0.21547
Abcd1	4	0.020044	0.053239	0.910128	1109	3	-0.58606	0.9902	0.98581	0.998165	21319	0	-0.58606
Zkscan5	3	0.020054	0.049502	0.910128	1110	1	0.1433	0.0068849	0.005836	0.309927	423	1	0.1433
Theg	3	0.020096	0.049502	0.910128	1111	1	0.21296	0.25992	0.2372	0.737291	7247	1	0.21296
Rab43	4	0.0201	0.053857	0.910128	1112	2	-0.02902	0.018309	0.015081	0.342413	983	2	-0.02902
Adra1d	4	0.020119	0.053857	0.910128	1113	3	-0.54379	0.94258	0.92299	0.983865	20294	0	-0.54379	YES	;GPCRs
Stac2	4	0.020137	0.053857	0.910128	1114	2	-0.36461	0.86941	0.82986	0.959481	18704	0	-0.36461
LOC103691272	4	0.020156	0.053857	0.910128	1115	3	-0.31577	0.87681	0.83262	0.959481	18856	0	-0.31577
LOC108348293	3	0.020173	0.049502	0.910128	1116	2	-0.99788	0.55677	0.46383	0.84706	12106	1	-0.99788
Nrip3	3	0.020179	0.049502	0.910128	1117	3	-0.50855	0.97982	0.97453	0.996112	21091	0	-0.50855	YES
LOC102551311	3	0.02018	0.049502	0.910128	1118	2	-0.49852	0.64007	0.57059	0.876921	13783	0	-0.49852
Rusc1	4	0.0202	0.053857	0.910128	1119	3	-0.64419	0.90982	0.8773	0.969935	19600	0	-0.64419	YES
Agr2	3	0.020222	0.049502	0.910128	1120	2	-0.79715	0.81001	0.75742	0.940261	17410	0	-0.79715
LOC685574	4	0.020296	0.053858	0.910128	1121	3	-0.61703	0.82251	0.76593	0.940261	17701	0	-0.61703
Ficd	4	0.0203	0.053858	0.910128	1122	3	-0.53054	0.67286	0.57362	0.876921	14502	1	-0.53054
Fam71e1	4	0.020301	0.053858	0.910128	1123	2	-0.20295	0.4891	0.43718	0.844962	10885	1	-0.20295
Plxnb2	4	0.020325	0.053858	0.910128	1124	1	0.069422	0.57644	0.50425	0.870295	12501	1	0.069422
Trem1	3	0.020365	0.050024	0.910128	1125	2	-0.78849	0.66162	0.58856	0.885057	14260	0	-0.78849	YES
Tnip2	4	0.020411	0.053858	0.910128	1126	3	-0.70798	0.73276	0.65803	0.909958	15775	0	-0.70798	YES
Olr769	2	0.020419	0.029186	0.818407	1127	1	-0.84666	0.75481	0.71645	0.929162	16253	0	-0.84666
Parp16	3	0.020518	0.050024	0.910128	1128	1	0.39181	0.11895	0.12991	0.682157	4155	2	0.39181	YES
Zbtb7a	4	0.02054	0.054275	0.910128	1129	2	-0.37337	0.8161	0.76048	0.940261	17539	0	-0.37337
Ccnf	3	0.020548	0.050024	0.910128	1130	3	-0.81891	0.97945	0.97453	0.996112	21087	0	-0.81891	YES
Grk6	3	0.020602	0.050024	0.910128	1131	1	-0.10702	0.80853	0.75594	0.940261	17375	0	-0.10702		;GPCRs
Car11	4	0.020605	0.054927	0.910128	1132	1	0.096607	0.08678	0.12263	0.682157	3279	2	0.096607
Mir139	4	0.020613	0.054927	0.910128	1133	2	-0.24109	0.16329	0.17746	0.694491	5303	2	-0.24109
Pih1d2	3	0.020644	0.050025	0.910128	1134	1	0.054598	0.12941	0.13844	0.682157	4455	1	0.054598
Tsta3	4	0.020699	0.054927	0.910128	1135	3	-0.66957	0.99017	0.98559	0.998084	21318	0	-0.66957	YES
Phka1	3	0.020715	0.050025	0.910128	1136	3	-0.53225	0.97928	0.97453	0.996112	21085	0	-0.53225
RGD1310495	3	0.020778	0.050025	0.910128	1137	3	-0.58571	0.9719	0.96568	0.993917	20928	0	-0.58571	YES
Zc2hc1b	2	0.020785	0.031809	0.826283	1138	1	-0.90224	0.86778	0.8445	0.961917	18674	0	-0.90224
Pmepa1	4	0.020829	0.058976	0.922992	1139	3	-0.52116	0.98041	0.97418	0.996112	21099	0	-0.52116
RGD1566373	3	0.020832	0.050025	0.910128	1140	2	-0.90455	0.92397	0.90675	0.979322	19887	0	-0.90455
Clic4	3	0.020872	0.050025	0.910128	1141	2	-0.69235	0.74388	0.67878	0.918321	16018	0	-0.69235	YES
LOC100911196	4	0.020886	0.058976	0.922992	1142	1	0.23945	0.1366	0.15864	0.682157	4645	2	0.23945
Uchl3	4	0.020912	0.058976	0.922992	1143	3	-0.62284	0.56542	0.49082	0.861539	12281	1	-0.62284	YES
Pcdhb17	3	0.020939	0.050025	0.910128	1144	1	0.3595	0.15161	0.15965	0.682157	5031	2	0.3595
COX3	4	0.020942	0.058976	0.922992	1145	2	-0.22381	0.18024	0.19438	0.706552	5665	2	-0.22381
LOC103694912	3	0.020981	0.050574	0.910128	1146	1	0.55645	0.041138	0.043753	0.504657	1911	2	0.55645
mrpl11	4	0.020998	0.059609	0.922992	1147	1	-0.21354	0.95557	0.9395	0.986644	20574	0	-0.21354
LOC100362690	3	0.021023	0.051372	0.910128	1148	1	0.13116	0.6832	0.61251	0.896221	14733	0	0.13116
Erg	4	0.021029	0.059609	0.922992	1149	2	-0.27694	0.15157	0.16682	0.682157	5030	1	-0.27694
Gsdmd	4	0.021047	0.059609	0.922992	1150	3	-0.53385	0.88179	0.8408	0.961917	18994	0	-0.53385
Rhag	4	0.021052	0.059609	0.922992	1151	3	-0.59071	0.47841	0.43448	0.844962	10706	1	-0.59071	YES
Galm	4	0.021054	0.059609	0.922992	1152	3	-0.57588	0.92519	0.8988	0.977721	19917	0	-0.57588	YES
Ago2	3	0.021065	0.051676	0.910128	1153	1	0.28825	0.098506	0.11836	0.682157	3577	1	0.28825
RGD1565679	4	0.021067	0.059609	0.922992	1154	2	-0.59003	0.23082	0.24671	0.747725	6678	1	-0.59003
Egfem1	3	0.021088	0.051676	0.910128	1155	3	-0.35436	0.97891	0.97385	0.996112	21080	0	-0.35436
Ehmt2	3	0.021092	0.051676	0.910128	1156	3	-0.35645	0.97891	0.97385	0.996112	21079	0	-0.35645
Timp2	4	0.021098	0.059609	0.922992	1157	3	-0.49374	0.56371	0.48808	0.857915	12246	1	-0.49374		Adhesion Molecules
Mir488	3	0.021107	0.052207	0.910128	1158	1	-0.11753	0.88763	0.8615	0.964065	19124	0	-0.11753
Olr332	2	0.021124	0.032652	0.826283	1159	1	-0.69492	0.75946	0.72335	0.93207	16341	0	-0.69492
Clec2dl1	3	0.021137	0.052721	0.910128	1160	3	-0.46983	0.97886	0.97384	0.996112	21078	0	-0.46983	YES
Atg12	4	0.02114	0.05961	0.922992	1161	3	-0.54759	0.58945	0.515	0.872774	12749	1	-0.54759	YES
Chn3	4	0.021166	0.05961	0.922992	1162	1	0.17877	0.31109	0.31681	0.797168	8020	1	0.17877
Pacs2	3	0.021195	0.053068	0.910128	1163	2	-0.75113	0.89366	0.86884	0.966081	19272	0	-0.75113
LOC102555942	3	0.021234	0.053068	0.910128	1164	2	-0.43831	0.80368	0.75279	0.940131	17250	0	-0.43831
Stat3	4	0.021328	0.060257	0.922992	1165	2	-0.49207	0.79793	0.73577	0.936263	17135	0	-0.49207
Pros1	3	0.021344	0.053068	0.910128	1166	2	-0.56288	0.92306	0.90429	0.979322	19868	0	-0.56288
Apoc4	4	0.02137	0.060257	0.922992	1167	3	-0.4864	0.96722	0.9561	0.990868	20827	0	-0.4864
Adcy10	2	0.021377	0.032652	0.826283	1168	2	-1.0299	0.9592	0.94738	0.988491	20657	0	-1.0299
LOC500881	4	0.021446	0.060258	0.922992	1169	1	0.19341	0.053965	0.071344	0.63483	2364	2	0.19341
Linc00514	4	0.021449	0.060258	0.922992	1170	2	-0.55674	0.53475	0.46652	0.847145	11707	1	-0.55674
RGD1359508	2	0.021462	0.032652	0.826283	1171	1	-0.91841	0.81003	0.78143	0.943072	17412	0	-0.91841
Olr354	4	0.021496	0.060258	0.922992	1172	2	-0.56984	0.66036	0.56037	0.873124	14221	1	-0.56984
Fads1	4	0.021521	0.060258	0.922992	1173	3	-0.69245	0.97668	0.97055	0.996112	21031	0	-0.69245	YES
MGC95210	4	0.021534	0.060258	0.922992	1174	2	-0.4172	0.86531	0.82416	0.959481	18630	0	-0.4172
Romo1	3	0.021548	0.053069	0.910128	1175	2	-0.66232	0.17088	0.17668	0.694491	5460	1	-0.66232	YES
Znf408	3	0.021555	0.053069	0.910128	1176	3	-0.67708	0.97554	0.97086	0.996112	21009	0	-0.67708
Nat9	4	0.021558	0.060258	0.922992	1177	2	-0.17838	0.8511	0.80135	0.951826	18305	0	-0.17838
Anxa10	2	0.021582	0.032652	0.826283	1178	2	-0.74152	0.97842	0.9739	0.996112	21071	0	-0.74152
Zfp521	4	0.021628	0.060887	0.922992	1179	2	-0.31078	0.12749	0.15642	0.682157	4396	2	-0.31078
RGD1359158	4	0.021646	0.060887	0.922992	1180	3	-0.71752	0.75979	0.69439	0.921929	16350	0	-0.71752	YES
Mns1	3	0.021667	0.053069	0.910128	1181	3	-0.49938	0.97833	0.97345	0.996112	21068	0	-0.49938
Olr1878	3	0.021732	0.053069	0.910128	1182	2	-0.94002	0.79564	0.74158	0.938133	17086	0	-0.94002
Vps9d1	4	0.021754	0.06157	0.922992	1183	3	-0.48573	0.9588	0.94387	0.986693	20647	0	-0.48573
Rab14	2	0.021772	0.032652	0.826283	1184	1	-0.80686	0.78637	0.75071	0.938609	16893	0	-0.80686	YES
Brs3	2	0.0218	0.032652	0.826283	1185	1	-0.73636	0.87162	0.84969	0.962148	18752	0	-0.73636	YES	;GPCRs
Ndufb4	4	0.021826	0.062627	0.922992	1186	3	-0.60044	0.74264	0.67195	0.91447	15981	0	-0.60044
LOC103694491	4	0.021838	0.062627	0.922992	1187	3	-0.47664	0.99021	0.98581	0.998165	21320	0	-0.47664
LOC102549174	2	0.021847	0.032652	0.826283	1188	2	-0.94109	0.97815	0.9739	0.996112	21064	0	-0.94109
Ccdc91	4	0.021863	0.062627	0.922992	1189	2	-0.49418	0.56033	0.48538	0.856413	12176	1	-0.49418
Zswim6	4	0.021911	0.062627	0.922992	1190	2	-0.28462	0.69985	0.62111	0.896539	15081	0	-0.28462
Vip	4	0.02193	0.062627	0.922992	1191	3	-0.52247	0.95182	0.93614	0.986221	20483	0	-0.52247
Ifi35	4	0.021939	0.062627	0.922992	1192	2	0.13983	0.0028443	0.0038672	0.283255	194	2	0.13983
Exoc1	2	0.021956	0.033082	0.826283	1193	2	-0.7234	0.97804	0.97346	0.996112	21061	0	-0.7234
Drd4	4	0.021983	0.062627	0.922992	1194	3	-0.42279	0.050215	0.063094	0.591424	2258	1	-0.42279	YES	;GPCRs
Nova1	4	0.022007	0.062627	0.922992	1195	1	0.5714	0.023805	0.025794	0.433161	1202	3	0.5714
Ndufb3	3	0.022018	0.05395	0.910128	1196	3	-0.44785	0.97798	0.97309	0.996112	21059	0	-0.44785
Taf2	2	0.022025	0.033082	0.826283	1197	2	-0.96565	0.93098	0.91859	0.98263	20035	0	-0.96565	YES
Ptpn6	3	0.022058	0.05395	0.910128	1198	3	-0.40748	0.97794	0.97309	0.996112	21058	0	-0.40748
Ccr7	4	0.022063	0.062627	0.922992	1199	2	-0.37702	0.74799	0.68554	0.921929	16113	0	-0.37702	YES	;Chemokine Receptors
LOC100912026	2	0.022117	0.033082	0.826283	1200	2	-0.65671	0.97788	0.97346	0.996112	21057	0	-0.65671
LOC683674	3	0.022118	0.05395	0.910128	1201	2	-0.41411	0.2806	0.26732	0.768685	7568	1	-0.41411
Ankrd33b	4	0.022119	0.062627	0.922992	1202	2	-0.22316	0.71066	0.63614	0.9034	15312	0	-0.22316
Dek	2	0.022159	0.033082	0.826283	1203	2	-0.82163	0.97784	0.97346	0.996112	21056	0	-0.82163
Kcnk6	4	0.02217	0.062627	0.922992	1204	3	-0.37066	0.15919	0.17049	0.685315	5218	1	-0.37066
Cpne9	2	0.022181	0.033082	0.826283	1205	2	-0.49481	0.97782	0.97346	0.996112	21055	0	-0.49481	YES
Kcng4	4	0.022287	0.063415	0.922992	1206	1	-0.10426	0.66006	0.56037	0.873124	14210	1	-0.10426
Rlim	1	0.022297	0.01591	0.712309	1207	1	-1.5342	0.9777	0.98409	0.997268	21053	0	-1.5342	YES
Sbspon	4	0.022305	0.063415	0.922992	1208	3	-0.4581	0.63274	0.54973	0.873124	13624	1	-0.4581
Tlr11	3	0.022338	0.053951	0.910128	1209	3	-0.6282	0.97327	0.96727	0.994619	20945	0	-0.6282
Isl2	4	0.022343	0.063415	0.922992	1210	3	-0.35073	0.75556	0.69002	0.921929	16263	0	-0.35073
Sra1	4	0.022368	0.063415	0.922992	1211	3	-0.43725	0.85371	0.80443	0.951826	18372	0	-0.43725
Malt1	3	0.022413	0.054283	0.910128	1212	3	-0.37404	0.97759	0.97272	0.996112	21052	0	-0.37404
Umps	3	0.022437	0.054581	0.910128	1213	3	-0.37259	0.97756	0.97239	0.996112	21050	0	-0.37259
Mmp19	3	0.022442	0.054581	0.910128	1214	2	-0.57996	0.96447	0.94962	0.988588	20773	0	-0.57996
RGD1564247	2	0.022448	0.033519	0.829111	1215	1	-0.56052	0.60489	0.54256	0.873124	13066	0	-0.56052
Efcab11	3	0.022455	0.054581	0.910128	1216	1	0.27189	0.062754	0.087709	0.658786	2642	2	0.27189
Ccno	4	0.022485	0.063415	0.922992	1217	3	-0.43442	0.93241	0.90708	0.979322	20069	0	-0.43442
Galnt16	4	0.022509	0.063415	0.922992	1218	3	-0.59933	0.95868	0.94326	0.986644	20644	0	-0.59933
RGD1305184	2	0.022532	0.03352	0.829111	1219	1	-0.64749	0.47831	0.40969	0.838946	10702	0	-0.64749	YES
Olr477	3	0.022539	0.054581	0.910128	1220	1	0.20751	0.20729	0.20445	0.719264	6231	1	0.20751
Tes	4	0.022559	0.063415	0.922992	1221	2	-0.27715	0.79775	0.73577	0.936263	17134	0	-0.27715
Bves	4	0.022567	0.063415	0.922992	1222	2	-0.17365	0.17628	0.1904	0.703693	5565	2	-0.17365	YES
Arhgef3	4	0.022587	0.063415	0.922992	1223	3	-0.54325	0.90454	0.86479	0.964065	19500	0	-0.54325
LOC684179	3	0.022641	0.054581	0.910128	1224	3	-0.48955	0.97736	0.97239	0.996112	21049	0	-0.48955
Slc28a2	4	0.02265	0.063416	0.922992	1225	3	-0.57592	0.68728	0.60024	0.890102	14811	0	-0.57592	YES
Htr5a	4	0.022679	0.063416	0.922992	1226	3	-0.32804	0.27937	0.298	0.785431	7550	1	-0.32804	YES	;GPCRs
Rell2	4	0.022699	0.063416	0.922992	1227	3	-0.7211	0.45005	0.41047	0.839899	10253	1	-0.7211	YES
C1qtnf2	4	0.022743	0.063416	0.922992	1228	3	-0.52932	0.58064	0.50692	0.871288	12588	1	-0.52932
Cyp2c22	2	0.022753	0.033958	0.835166	1229	2	-1.1262	0.97725	0.97256	0.996112	21047	0	-1.1262	YES
Greb1	4	0.022787	0.063416	0.922992	1230	3	-0.45293	0.36416	0.36234	0.821863	8860	1	-0.45293
Fcgrt	4	0.022791	0.063416	0.922992	1231	3	-0.51404	0.73047	0.65327	0.908902	15724	0	-0.51404
Olr464	3	0.022806	0.054582	0.910128	1232	3	-0.47999	0.97719	0.97238	0.996112	21046	0	-0.47999
Dcaf12l2	4	0.022808	0.063416	0.922992	1233	2	-0.28339	0.45002	0.41047	0.839899	10252	1	-0.28339
Nek10	3	0.022834	0.054582	0.910128	1234	1	0.18909	0.57039	0.47388	0.851816	12364	1	0.18909	YES
Tlr12	4	0.022836	0.063416	0.922992	1235	3	-0.51796	0.24171	0.25117	0.749403	6889	1	-0.51796
Gal3st4	4	0.022847	0.063416	0.922992	1236	1	0.29965	0.10323	0.13911	0.682157	3698	2	0.29965
Rgs16	3	0.022876	0.054582	0.910128	1237	1	0.32338	0.11784	0.12803	0.682157	4111	2	0.32338
Lancl2	3	0.022902	0.054582	0.910128	1238	3	-0.3206	0.9771	0.97238	0.996112	21044	0	-0.3206
Galns	4	0.022903	0.063416	0.922992	1239	1	0.494	0.001617	0.0015784	0.240356	114	2	0.494
Olr41	3	0.022913	0.054582	0.910128	1240	3	-0.44202	0.97709	0.97238	0.996112	21043	0	-0.44202
Evx2	3	0.022951	0.054582	0.910128	1241	3	-0.3238	0.97705	0.97238	0.996112	21042	0	-0.3238
Csdc2	4	0.022959	0.063416	0.922992	1242	1	0.055352	0.57746	0.50425	0.870295	12529	1	0.055352
Ypel5	3	0.02296	0.054582	0.910128	1243	1	0.10721	0.54269	0.45385	0.844962	11847	1	0.10721
Twf1	1	0.022967	0.01591	0.712309	1244	1	-1.4173	0.97703	0.98409	0.997268	21041	0	-1.4173	YES
Rag1	3	0.022972	0.054582	0.910128	1245	2	-0.95045	0.79586	0.74158	0.938133	17090	0	-0.95045
Tstd3	2	0.022972	0.033958	0.835166	1246	2	-0.63328	0.97703	0.97256	0.996112	21040	0	-0.63328
LOC100359498	2	0.022983	0.033958	0.835166	1247	1	-0.62859	0.50359	0.44392	0.844962	11139	0	-0.62859
Clasp2	3	0.022986	0.054582	0.910128	1248	2	-0.77596	0.95598	0.94337	0.986644	20584	0	-0.77596
Actl11	4	0.023069	0.063846	0.922992	1249	2	-0.24008	0.29396	0.30333	0.785431	7754	1	-0.24008
Clcn4	4	0.023071	0.063846	0.922992	1250	2	-0.36853	0.33036	0.32481	0.802972	8316	1	-0.36853
Calhm3	4	0.023079	0.063846	0.922992	1251	3	-0.49802	0.97062	0.96095	0.992281	20905	0	-0.49802
A2ml1	4	0.023089	0.063846	0.922992	1252	2	-0.52318	0.87308	0.83262	0.959481	18781	0	-0.52318	YES
Kidins220	3	0.023128	0.055235	0.910128	1253	2	-0.36847	0.91036	0.88741	0.974873	19605	0	-0.36847
Naa35	2	0.023176	0.033958	0.835166	1254	2	-0.6258	0.97682	0.97256	0.996112	21036	0	-0.6258	YES
Cul4b	2	0.02318	0.033958	0.835166	1255	1	-0.521	0.65956	0.60483	0.892798	14201	0	-0.521	YES
Fmr1nb	4	0.023239	0.063846	0.922992	1256	1	0.20655	0.24357	0.25117	0.749403	6931	2	0.20655
Cdh26	4	0.023244	0.063846	0.922992	1257	3	-0.70107	0.82107	0.76593	0.940261	17662	0	-0.70107		Adhesion Molecules
Sparc	3	0.023289	0.055235	0.910128	1258	2	-0.55033	0.4315	0.36571	0.821863	9906	1	-0.55033	YES
Jsrp1	4	0.023295	0.063846	0.922992	1259	3	-0.42613	0.82178	0.76593	0.940261	17679	0	-0.42613
Sim1	4	0.023345	0.063846	0.922992	1260	3	-0.57415	0.39969	0.3784	0.82862	9382	1	-0.57415	YES
Acadsb	3	0.023385	0.055235	0.910128	1261	3	-0.4535	0.97662	0.97163	0.996112	21029	0	-0.4535
Nmt2	3	0.023388	0.055235	0.910128	1262	3	-0.5972	0.97661	0.97163	0.996112	21028	0	-0.5972
Strn3	3	0.023395	0.055235	0.910128	1263	2	-0.82441	0.85319	0.81562	0.954799	18354	0	-0.82441
Adam34l	3	0.023402	0.055235	0.910128	1264	2	-0.71826	0.38794	0.34047	0.813791	9200	1	-0.71826
LOC100912294	3	0.023422	0.055235	0.910128	1265	1	-0.25809	0.91367	0.89288	0.976252	19673	0	-0.25809
Hist1h3a	4	0.023449	0.064272	0.928396	1266	3	-0.52862	0.50744	0.45049	0.844962	11207	1	-0.52862
Olr23	3	0.023507	0.055235	0.910128	1267	1	0.024896	0.223	0.21198	0.719264	6526	1	0.024896
Taf8	3	0.023542	0.055235	0.910128	1268	3	-0.62512	0.97646	0.97163	0.996112	21024	0	-0.62512
LOC103690137	3	0.023549	0.055235	0.910128	1269	1	-0.10267	0.75127	0.68994	0.921929	16172	0	-0.10267
Map2k5	3	0.023577	0.055235	0.910128	1270	3	-0.42789	0.97642	0.97163	0.996112	21023	0	-0.42789
Pgs1	4	0.023585	0.065129	0.928396	1271	2	-0.5088	0.70308	0.62366	0.896539	15154	0	-0.5088
Lrch2	3	0.023591	0.055235	0.910128	1272	2	-0.55428	0.17623	0.18421	0.694491	5562	1	-0.55428
Olr1325	2	0.02363	0.034806	0.844453	1273	1	-0.85318	0.86354	0.84342	0.961917	18589	0	-0.85318
Vom2r36	3	0.023675	0.055235	0.910128	1274	2	-0.47662	0.83404	0.78426	0.944165	17950	0	-0.47662
Ttc9b	4	0.023686	0.065129	0.928396	1275	1	0.059027	0.59387	0.52041	0.872774	12836	1	0.059027
LOC108351379	2	0.023687	0.034806	0.844453	1276	1	-0.85053	0.90414	0.89069	0.975196	19490	0	-0.85053
Fetub	3	0.023717	0.055235	0.910128	1277	1	-0.20137	0.84445	0.80376	0.951826	18165	0	-0.20137
Mettl9	3	0.023722	0.055235	0.910128	1278	3	-0.48885	0.97628	0.97163	0.996112	21021	0	-0.48885
Gda	4	0.023752	0.066491	0.928396	1279	3	-0.73967	0.84336	0.78665	0.946044	18146	0	-0.73967	YES
Nup62	3	0.023785	0.055572	0.910128	1280	3	-0.52661	0.97621	0.97124	0.996112	21020	0	-0.52661	YES
Rpp38	3	0.0238	0.055572	0.910128	1281	2	-0.56826	0.77742	0.72505	0.933478	16704	0	-0.56826
RGD1304624	3	0.023801	0.055572	0.910128	1282	1	-0.34741	0.96517	0.95125	0.989271	20782	0	-0.34741	YES
Anxa3	3	0.023836	0.055572	0.910128	1283	2	-0.75927	0.80225	0.75114	0.938609	17224	0	-0.75927
Erich6	3	0.023843	0.055572	0.910128	1284	2	-0.84897	0.73805	0.67119	0.914292	15894	0	-0.84897	YES
Fgf17	4	0.023854	0.066491	0.928396	1285	2	-0.093358	0.72092	0.64846	0.906282	15536	0	-0.093358
Tmem53	4	0.023886	0.066491	0.928396	1286	3	-0.57558	0.9438	0.92531	0.984304	20314	0	-0.57558
Olr1160	3	0.023893	0.055572	0.910128	1287	2	-0.82253	0.34711	0.31023	0.793239	8583	1	-0.82253
Fv1	4	0.02391	0.066491	0.928396	1288	1	-0.20419	0.64419	0.55504	0.873124	13869	1	-0.20419
Ccdc163	4	0.023939	0.066491	0.928396	1289	2	-0.4805	0.62239	0.54439	0.873124	13422	1	-0.4805
Gdnf	3	0.023941	0.055572	0.910128	1290	3	-0.45849	0.97606	0.97124	0.996112	21018	0	-0.45849
Ptprv	4	0.023948	0.066491	0.928396	1291	3	-0.44061	0.50975	0.45315	0.844962	11244	1	-0.44061
Lhx9	4	0.023966	0.066491	0.928396	1292	2	-0.43767	0.17854	0.19309	0.706552	5623	1	-0.43767
LOC102552143	3	0.023969	0.055572	0.910128	1293	1	-0.13931	0.8517	0.81173	0.952824	18325	0	-0.13931
Crls1	2	0.024047	0.035269	0.846193	1294	2	-0.66004	0.97595	0.97121	0.996112	21017	0	-0.66004	YES
Klhl28	3	0.024053	0.055912	0.912926	1295	1	-0.30718	0.87121	0.83788	0.961463	18742	0	-0.30718
LOC102553500	4	0.024057	0.066491	0.928396	1296	2	-0.34312	0.71853	0.64605	0.906282	15484	0	-0.34312
Txndc12	2	0.02406	0.035719	0.847284	1297	2	-0.45272	0.97594	0.97075	0.996112	21016	0	-0.45272
Card11	4	0.024078	0.066491	0.928396	1298	1	-0.045838	0.87484	0.83262	0.959481	18820	0	-0.045838
Tdrd12	4	0.024093	0.066491	0.928396	1299	3	-0.49209	0.96644	0.95505	0.990868	20810	0	-0.49209
Armcx1	4	0.024096	0.066491	0.928396	1300	2	-0.47659	0.7112	0.63614	0.9034	15328	0	-0.47659
Cdh6	3	0.024173	0.055912	0.912926	1301	3	-0.49609	0.97583	0.97086	0.996112	21015	0	-0.49609
Zfp691	3	0.024179	0.055912	0.912926	1302	1	-0.18999	0.94742	0.9359	0.986221	20398	0	-0.18999
Gabra6	4	0.02419	0.066491	0.928396	1303	3	-0.48086	0.36509	0.36234	0.821863	8873	1	-0.48086
Rxfp2	2	0.024193	0.038373	0.85898	1304	1	-0.43564	0.69379	0.6329	0.901828	14944	0	-0.43564		;GPCRs
Maob	3	0.024223	0.056441	0.91602	1305	2	-0.71575	0.9517	0.93844	0.986221	20480	0	-0.71575
Arap1	3	0.024263	0.056441	0.91602	1306	1	-0.33774	0.94852	0.9372	0.986221	20412	0	-0.33774
Tulp1	4	0.024271	0.066491	0.928396	1307	3	-0.45392	0.8969	0.855	0.963067	19341	0	-0.45392
Unc119b	3	0.024341	0.056441	0.91602	1308	3	-0.29588	0.97566	0.97086	0.996112	21012	0	-0.29588
Igfbp6	3	0.024345	0.056441	0.91602	1309	2	-0.62403	0.8407	0.79692	0.950076	18094	0	-0.62403
Wdr34	4	0.024348	0.066491	0.928396	1310	3	-0.57308	0.88168	0.8408	0.961917	18991	0	-0.57308
Hpcal4	4	0.024358	0.066491	0.928396	1311	2	-0.13153	0.52561	0.45851	0.844962	11537	1	-0.13153
C8b	4	0.024373	0.066491	0.928396	1312	3	-0.6168	0.9382	0.91818	0.98263	20187	0	-0.6168
Mir107	3	0.02439	0.056442	0.91602	1313	1	0.14555	0.13279	0.13844	0.682157	4548	1	0.14555
Ep400	2	0.02439	0.038373	0.85898	1314	1	-0.59354	0.26997	0.23056	0.735457	7427	1	-0.59354	YES
Olr1691	1	0.02442	0.017252	0.734496	1315	1	-1.1225	0.97558	0.98275	0.996875	21011	0	-1.1225
Tmem35b	3	0.024432	0.056442	0.91602	1316	2	-0.30845	0.79626	0.74479	0.938133	17103	0	-0.30845
Cldn34d	3	0.024439	0.056442	0.91602	1317	2	-0.88472	0.67448	0.6017	0.890553	14544	0	-0.88472	YES
Lyrm2	4	0.02447	0.066912	0.928396	1318	2	-0.15167	0.76087	0.69439	0.921929	16381	0	-0.15167
Spib	4	0.024491	0.066912	0.928396	1319	3	-0.50763	0.37644	0.36769	0.821863	9039	1	-0.50763
Mms19	2	0.024503	0.039259	0.872567	1320	1	-0.26409	0.021574	0.019003	0.3752	1112	1	-0.26409
Ugt2a1	3	0.024526	0.056442	0.91602	1321	2	-0.67716	0.50854	0.43361	0.844962	11222	1	-0.67716
Pnoc	4	0.024543	0.066913	0.928396	1322	3	-0.61296	0.95672	0.94075	0.986644	20607	0	-0.61296	YES
Zmym3	4	0.024553	0.066913	0.928396	1323	3	-0.45393	0.8143	0.76048	0.940261	17509	0	-0.45393
Klhdc9	4	0.024573	0.066913	0.928396	1324	3	-0.40004	0.94576	0.92837	0.985624	20355	0	-0.40004
Apcdd1l	3	0.024576	0.056774	0.920037	1325	2	-0.78478	0.92219	0.90429	0.979322	19846	0	-0.78478
Socs3	4	0.024581	0.067331	0.928396	1326	2	-0.26857	0.34604	0.35424	0.821863	8562	1	-0.26857
Tnks	4	0.024637	0.067331	0.928396	1327	2	-0.56461	0.54988	0.47735	0.851816	11969	1	-0.56461	YES
LOC108353206	3	0.024642	0.056775	0.920037	1328	1	0.33707	0.086379	0.11034	0.682157	3271	2	0.33707
Spin2a	3	0.024665	0.057134	0.922992	1329	3	-0.34232	0.97533	0.97007	0.996112	21004	0	-0.34232
Akain1	4	0.024671	0.067331	0.928396	1330	3	-0.58693	0.94468	0.92531	0.984304	20334	0	-0.58693
Ddx52	3	0.024683	0.057134	0.922992	1331	3	-0.85562	0.97532	0.97007	0.996112	21002	0	-0.85562
Mir7b	3	0.024684	0.057134	0.922992	1332	2	-0.73295	0.82917	0.77695	0.941405	17829	0	-0.73295
Schip1	4	0.024749	0.067331	0.928396	1333	2	-0.19295	0.097334	0.1362	0.682157	3546	2	-0.19295
Ahdc1	4	0.024753	0.067331	0.928396	1334	3	-0.5371	0.98275	0.97555	0.996112	21154	0	-0.5371
Mkl1	4	0.024782	0.067331	0.928396	1335	2	-0.58934	0.3375	0.3328	0.806938	8422	1	-0.58934	YES
Cxcl12	3	0.024785	0.057464	0.922992	1336	3	-0.37093	0.97522	0.96969	0.996112	21000	0	-0.37093	YES	Adhesion Molecules
Atad2	4	0.024789	0.067331	0.928396	1337	3	-0.59373	0.55645	0.48268	0.854019	12101	1	-0.59373	YES
Grcc10	4	0.024822	0.067331	0.928396	1338	3	-0.58012	0.032553	0.038232	0.494091	1562	1	-0.58012
Pmpca	2	0.02484	0.041451	0.884552	1339	2	-0.82906	0.97516	0.96938	0.996101	20997	0	-0.82906
LOC503053	4	0.024852	0.067331	0.928396	1340	2	-0.30106	0.81211	0.75506	0.940261	17459	0	-0.30106
Aebp2	4	0.024861	0.067331	0.928396	1341	1	0.36813	0.024511	0.025794	0.433161	1228	3	0.36813
Serpind1	4	0.024898	0.067331	0.928396	1342	3	-0.56872	0.9871	0.97982	0.996263	21249	0	-0.56872	YES
Etv3l	4	0.024917	0.067331	0.928396	1343	3	-0.52397	0.95596	0.94013	0.986644	20583	0	-0.52397	YES
UST4r	1	0.024918	0.017253	0.734496	1344	1	-1.1376	0.97508	0.98275	0.996875	20995	0	-1.1376	YES
Zfp865	3	0.02494	0.057995	0.922992	1345	2	-0.6503	0.88728	0.86044	0.964065	19118	0	-0.6503
Hist1h2ai	4	0.024973	0.067331	0.928396	1346	2	-0.26325	0.61787	0.53371	0.873124	13323	1	-0.26325
Mrps14	3	0.024978	0.057995	0.922992	1347	1	0.38196	0.070037	0.090444	0.661964	2849	2	0.38196
LOC103693664	4	0.025003	0.067331	0.928396	1348	2	-0.29342	0.70069	0.62111	0.896539	15100	0	-0.29342
Rabgap1l	4	0.025007	0.067331	0.928396	1349	3	-0.47018	0.79894	0.73577	0.936263	17156	0	-0.47018
Samd4b	3	0.02502	0.057996	0.922992	1350	1	0.10103	0.12426	0.1365	0.682157	4304	1	0.10103
Ndufb2	4	0.025033	0.067331	0.928396	1351	3	-0.57091	0.30004	0.30333	0.785431	7856	1	-0.57091	YES
Necap2	4	0.025043	0.067331	0.928396	1352	2	-0.35822	0.88993	0.84741	0.961917	19187	0	-0.35822
Olr1406	4	0.025048	0.067331	0.928396	1353	3	-0.67348	0.35891	0.36234	0.821863	8781	1	-0.67348
Spata31d1d	3	0.0251	0.058359	0.922992	1354	2	-0.73123	0.59334	0.51657	0.872774	12824	0	-0.73123
LOC102548286	4	0.025124	0.067331	0.928396	1355	3	-0.66119	0.10548	0.14011	0.682157	3766	1	-0.66119
Zfp286a	4	0.02514	0.067331	0.928396	1356	1	0.09198	0.50192	0.44514	0.844962	11107	1	0.09198	YES
Dlgap4	4	0.025147	0.067331	0.928396	1357	3	-0.50671	0.015547	0.0138	0.338199	860	1	-0.50671
Olr377	2	0.025155	0.042364	0.887194	1358	2	-0.47802	0.97485	0.96843	0.995386	20993	0	-0.47802
Zswim8	4	0.025196	0.067331	0.928396	1359	1	-0.12787	0.79534	0.73189	0.935804	17080	0	-0.12787
Olr1303	3	0.025203	0.058359	0.922992	1360	3	-0.71828	0.97438	0.96808	0.995216	20980	0	-0.71828
Eef1d	4	0.025225	0.067331	0.928396	1361	3	-0.54451	0.92465	0.8988	0.977721	19901	0	-0.54451
Tmc5	4	0.025231	0.067331	0.928396	1362	3	-0.64875	0.99078	0.98763	0.999083	21331	0	-0.64875	YES
Per2	4	0.025246	0.067331	0.928396	1363	3	-0.49835	0.92949	0.90442	0.979322	20002	0	-0.49835
Rab40b	4	0.025252	0.067331	0.928396	1364	1	0.15185	0.6878	0.6029	0.891606	14822	0	0.15185
Ntf3	2	0.025254	0.042364	0.887194	1365	2	-0.66869	0.97475	0.96843	0.995386	20992	0	-0.66869
Pcsk1	3	0.025291	0.058705	0.922992	1366	2	-0.69652	0.96118	0.94622	0.987771	20694	0	-0.69652
LOC102556967	4	0.025308	0.068031	0.928396	1367	1	-0.19154	0.61127	0.53103	0.873124	13197	1	-0.19154
Hnrnpul2	3	0.025352	0.059055	0.922992	1368	3	-0.44487	0.97465	0.96848	0.995386	20988	0	-0.44487
Prune	4	0.025364	0.068732	0.928396	1369	1	0.097289	0.67864	0.58431	0.884788	14632	1	0.097289
Myo1f	3	0.025374	0.059055	0.922992	1370	3	-0.29634	0.97463	0.96848	0.995386	20987	0	-0.29634
Arf3	3	0.025419	0.059055	0.922992	1371	3	-0.46249	0.97458	0.96848	0.995386	20986	0	-0.46249
Zfp386	2	0.025431	0.042365	0.887194	1372	1	-0.19049	0.072185	0.080108	0.657408	2908	1	-0.19049
LOC103692087	4	0.025436	0.069174	0.928396	1373	2	-0.38964	0.91338	0.88057	0.97086	19668	0	-0.38964
Stard4	3	0.025438	0.059405	0.922992	1374	2	-0.7281	0.91991	0.89825	0.977721	19800	0	-0.7281	YES
Zfyve27	4	0.025447	0.069174	0.928396	1375	2	-0.33823	0.70401	0.62366	0.896539	15174	0	-0.33823
RT1-A2	3	0.025524	0.059405	0.922992	1376	1	-0.060547	0.62071	0.54304	0.873124	13385	0	-0.060547
Prf1	4	0.025532	0.069175	0.928396	1377	1	-0.087574	0.93305	0.90708	0.979322	20077	0	-0.087574
Olr379	3	0.025541	0.059406	0.922992	1378	2	-0.60138	0.69411	0.62516	0.897689	14952	0	-0.60138
Lzts3	4	0.02555	0.069175	0.928396	1379	3	-0.54127	0.98745	0.98069	0.996437	21257	0	-0.54127
Slc8b1	4	0.025561	0.069175	0.928396	1380	3	-0.50664	0.069093	0.098633	0.682157	2817	1	-0.50664
Lrrc8a	3	0.025615	0.059406	0.922992	1381	3	-0.41556	0.97439	0.96808	0.995216	20981	0	-0.41556
Alpk1	3	0.025641	0.060127	0.922992	1382	3	-0.42533	0.97436	0.96727	0.994619	20979	0	-0.42533
S100a8	3	0.025644	0.060127	0.922992	1383	2	-0.78304	0.23181	0.2169	0.719865	6693	1	-0.78304	YES
Il2	3	0.02565	0.060127	0.922992	1384	1	0.95127	0.00089168	0.0005598	0.138559	75	2	0.95127	YES
Fos	3	0.025656	0.060127	0.922992	1385	3	-0.52789	0.97434	0.96727	0.994619	20978	0	-0.52789	YES
Olr1368	1	0.025659	0.018614	0.751854	1386	1	-1.1887	0.97434	0.98139	0.996437	20977	0	-1.1887
Chchd7	3	0.025692	0.060127	0.922992	1387	1	-0.12713	0.59957	0.51904	0.872774	12941	0	-0.12713
Soga1	4	0.025699	0.070053	0.928396	1388	2	-0.11605	0.62063	0.53903	0.873124	13383	1	-0.11605
Trim67	4	0.02571	0.070053	0.928396	1389	2	-0.45984	0.9379	0.91738	0.98263	20183	0	-0.45984
Cmpk2	4	0.025755	0.070053	0.928396	1390	1	-0.063478	0.40708	0.38643	0.83042	9494	1	-0.063478
Creb1	3	0.025776	0.060127	0.922992	1391	1	0.4635	0.049079	0.058237	0.562436	2220	2	0.4635
Olr672	3	0.025814	0.060127	0.922992	1392	2	-0.88775	0.86925	0.83314	0.959481	18702	0	-0.88775
Olr214	3	0.025837	0.060127	0.922992	1393	2	-0.71602	0.93536	0.9178	0.98263	20127	0	-0.71602	YES
Psma2	1	0.025844	0.018614	0.751854	1394	1	-1.0994	0.97416	0.98139	0.996437	20972	0	-1.0994	YES
Sytl5	4	0.025846	0.070054	0.928396	1395	3	-0.68443	0.95415	0.93753	0.986221	20534	0	-0.68443	YES
Ccdc57	4	0.025857	0.070054	0.928396	1396	3	-0.42911	0.53687	0.47467	0.851816	11744	1	-0.42911
Olr707	3	0.02586	0.060127	0.922992	1397	1	0.43912	0.070525	0.091168	0.665452	2865	2	0.43912
Prim2	4	0.025867	0.070054	0.928396	1398	2	-0.25512	0.26206	0.28161	0.774957	7294	1	-0.25512
Cct7	3	0.025932	0.060127	0.922992	1399	3	-0.4046	0.97407	0.96727	0.994619	20969	0	-0.4046
LOC108349752	4	0.025935	0.070054	0.928396	1400	3	-0.59252	0.96959	0.95907	0.991433	20878	0	-0.59252	YES
Vasn	4	0.025941	0.070054	0.928396	1401	3	-0.57602	0.98987	0.9849	0.99771	21308	0	-0.57602
Oxnad1	3	0.025986	0.060127	0.922992	1402	1	-0.14739	0.43475	0.36824	0.821863	9960	1	-0.14739
Tenm2	4	0.026016	0.070523	0.928396	1403	3	-0.66049	0.081021	0.12012	0.682157	3122	1	-0.66049
Actl6b	3	0.026086	0.060127	0.922992	1404	3	-0.41384	0.97391	0.96727	0.994619	20964	0	-0.41384
Dcun1d5	1	0.026086	0.018614	0.751854	1405	1	-1.1583	0.97391	0.98139	0.996437	20963	0	-1.1583	YES
Akr7a3	4	0.026108	0.070978	0.928396	1406	2	-0.38862	0.26632	0.29007	0.78541	7366	1	-0.38862
Lama4	4	0.026128	0.070978	0.928396	1407	3	-0.59329	0.98329	0.97712	0.996112	21164	0	-0.59329
Osbpl8	2	0.026136	0.045956	0.895772	1408	2	-0.75653	0.97386	0.96699	0.994619	20961	0	-0.75653	YES
Olr1293	1	0.026143	0.018614	0.751854	1409	1	-1.0345	0.97386	0.98139	0.996437	20959	0	-1.0345
Tbc1d24	4	0.026146	0.070978	0.928396	1410	1	0.51552	0.04383	0.048646	0.522801	2013	2	0.51552
Fam134b	3	0.026171	0.060127	0.922992	1411	2	-0.72116	0.031266	0.03285	0.479569	1512	1	-0.72116
Pls1	4	0.026229	0.070979	0.928396	1412	3	-0.61901	0.56291	0.48538	0.856413	12224	1	-0.61901
Esr1	3	0.026261	0.060127	0.922992	1413	2	-0.6732	0.7526	0.68994	0.921929	16202	0	-0.6732
Slc12a5	4	0.026262	0.071461	0.928396	1414	2	-0.33113	0.6593	0.56037	0.873124	14198	1	-0.33113
Adamtsl1	3	0.026297	0.060127	0.922992	1415	3	-0.48691	0.9737	0.96727	0.994619	20956	0	-0.48691
Gpr21	2	0.026302	0.045956	0.895772	1416	1	-0.78223	0.72728	0.68427	0.921929	15661	0	-0.78223	YES	;GPCRs
Nav1	4	0.026315	0.071461	0.928396	1417	3	-0.59086	0.61568	0.53371	0.873124	13281	1	-0.59086
Glra2	3	0.026322	0.060127	0.922992	1418	1	0.1785	0.61531	0.54304	0.873124	13273	0	0.1785	YES
Cd163	4	0.026344	0.071461	0.928396	1419	2	-0.47996	0.85484	0.80602	0.951826	18393	0	-0.47996
Ctnnb1	3	0.02635	0.060127	0.922992	1420	2	-0.72784	0.1784	0.18674	0.695153	5619	1	-0.72784	YES
Lmo3	3	0.026364	0.060127	0.922992	1421	1	0.06846	0.74457	0.67878	0.918321	16035	0	0.06846
Cacnb2	3	0.02641	0.060127	0.922992	1422	2	-0.74244	0.47519	0.40591	0.836674	10640	1	-0.74244	YES
Lrrc52	4	0.026425	0.071461	0.928396	1423	3	-0.41825	0.91946	0.89	0.975196	19792	0	-0.41825
Mir181b2	4	0.026481	0.071461	0.928396	1424	2	-0.22457	0.66034	0.56037	0.873124	14219	1	-0.22457
Plekha7	4	0.026492	0.071461	0.928396	1425	3	-0.50494	0.93513	0.91324	0.98161	20123	0	-0.50494
Ifih1	4	0.026519	0.071461	0.928396	1426	3	-0.55251	0.71383	0.63866	0.905194	15387	0	-0.55251
RGD1311739	4	0.026537	0.071461	0.928396	1427	2	-0.179	0.78016	0.71366	0.927735	16770	0	-0.179
Cyth4	4	0.026557	0.071462	0.928396	1428	3	-0.49085	0.2636	0.28471	0.779203	7326	1	-0.49085
Keap1	4	0.026593	0.071462	0.928396	1429	2	-0.42325	0.74332	0.67428	0.916653	15998	0	-0.42325
Scml1	3	0.026613	0.060127	0.922992	1430	2	-0.89511	0.86303	0.82828	0.959481	18574	0	-0.89511	YES
Oma1	4	0.026643	0.071462	0.928396	1431	3	-0.43242	0.75807	0.69222	0.921929	16318	0	-0.43242
Aspa	2	0.026668	0.046859	0.907269	1432	1	-0.22464	0.13727	0.11614	0.682157	4670	1	-0.22464
Ogg1	4	0.026735	0.071462	0.928396	1433	3	-0.61564	0.51248	0.45588	0.844962	11300	1	-0.61564	YES
Mir3545	4	0.02674	0.071462	0.928396	1434	3	-0.58134	0.9149	0.88271	0.971586	19700	0	-0.58134
Bcl2a1	3	0.026741	0.060127	0.922992	1435	1	-0.069539	0.75215	0.68994	0.921929	16191	0	-0.069539
Amy2a3	3	0.026783	0.060127	0.922992	1436	1	-0.24017	0.78305	0.73497	0.936263	16822	0	-0.24017
Gk	3	0.026786	0.060127	0.922992	1437	2	-0.76719	0.73705	0.67119	0.914292	15873	0	-0.76719
Btnl10	4	0.026819	0.071462	0.928396	1438	2	-0.29571	0.65406	0.56037	0.873124	14078	1	-0.29571
Sh3bp5	4	0.026822	0.071462	0.928396	1439	3	-0.6061	0.061293	0.081491	0.657408	2596	1	-0.6061
Tmem45a	3	0.026825	0.060127	0.922992	1440	2	-0.35392	0.52254	0.4463	0.844962	11484	1	-0.35392
Tmem266	4	0.02683	0.071462	0.928396	1441	2	-0.24102	0.18329	0.20025	0.715327	5731	2	-0.24102
Slc2a4	3	0.026909	0.060127	0.922992	1442	1	0.30988	0.13994	0.14835	0.682157	4733	2	0.30988	YES
Hspa12a	3	0.026993	0.06067	0.922992	1443	1	-0.048296	0.24967	0.23469	0.737291	7040	1	-0.048296
LOC102556290	4	0.027039	0.072385	0.928396	1444	1	0.27161	0.23473	0.24814	0.747725	6742	2	0.27161
Fam186b	4	0.027104	0.072385	0.928396	1445	3	-0.50964	0.9233	0.89693	0.977721	19875	0	-0.50964
RGD1560723	3	0.027141	0.060671	0.922992	1446	2	-0.60301	0.8954	0.87089	0.967363	19309	0	-0.60301
LOC103692529	4	0.027152	0.072385	0.928396	1447	2	-0.23124	0.26114	0.28006	0.771284	7273	2	-0.23124
Cpa5	3	0.027171	0.060671	0.922992	1448	2	-0.67687	0.9115	0.89012	0.975196	19628	0	-0.67687	YES
LOC108350448	2	0.027174	0.047798	0.910128	1449	2	-0.86857	0.9123	0.89764	0.977721	19645	0	-0.86857
Cckbr	3	0.027202	0.060671	0.922992	1450	3	-0.351	0.9728	0.96727	0.994619	20943	0	-0.351	YES	;GPCRs
Nup43	2	0.027258	0.047798	0.910128	1451	1	-0.60683	0.3136	0.25811	0.756717	8067	1	-0.60683
Sbds	3	0.027288	0.061589	0.922992	1452	3	-0.77773	0.97271	0.96687	0.994619	20940	0	-0.77773
Apc	3	0.027291	0.061589	0.922992	1453	3	-0.57192	0.97271	0.96687	0.994619	20939	0	-0.57192
Hcn4	4	0.027318	0.072385	0.928396	1454	1	0.29056	0.047877	0.054648	0.546157	2170	3	0.29056
Mospd2	2	0.027351	0.047798	0.910128	1455	2	-0.6677	0.97265	0.96507	0.993586	20938	0	-0.6677	YES
LOC365055	4	0.027362	0.072385	0.928396	1456	3	-0.66595	0.79183	0.72792	0.934023	17006	0	-0.66595
Olr1456	4	0.027367	0.072385	0.928396	1457	3	-0.68224	0.94136	0.92139	0.98383	20269	0	-0.68224
Srp54a	3	0.027392	0.061589	0.922992	1458	2	-0.67202	0.22199	0.21198	0.719264	6511	1	-0.67202
Stk36	4	0.0274	0.072385	0.928396	1459	3	-0.45086	0.93858	0.91819	0.98263	20201	0	-0.45086
Dusp6	4	0.027472	0.072385	0.928396	1460	3	-0.45726	0.91218	0.87947	0.970494	19643	0	-0.45726
LOC108349780	4	0.027486	0.072385	0.928396	1461	1	-0.10685	0.32082	0.32481	0.802972	8173	1	-0.10685
Eepd1	3	0.027514	0.061931	0.922992	1462	2	-0.47234	0.76879	0.71141	0.927402	16533	0	-0.47234
Ssh1	4	0.027538	0.072385	0.928396	1463	3	-0.66886	0.59685	0.52041	0.872774	12887	1	-0.66886
Mllt6	4	0.027587	0.072385	0.928396	1464	3	-0.64898	0.96897	0.9581	0.991433	20865	0	-0.64898	YES
F11r	3	0.02759	0.062307	0.922992	1465	2	-0.59222	0.9525	0.93844	0.986221	20502	0	-0.59222	YES	Adhesion Molecules
Akap4	3	0.027661	0.062308	0.922992	1466	3	-0.44268	0.97234	0.96606	0.994134	20935	0	-0.44268
Mdm4	2	0.027673	0.047799	0.910128	1467	2	-0.93926	0.97233	0.96507	0.993586	20934	0	-0.93926
Xrra1	4	0.027676	0.072385	0.928396	1468	3	-0.63958	0.72807	0.65327	0.908902	15682	0	-0.63958
Otor	3	0.027712	0.062647	0.922992	1469	2	-0.84784	0.39756	0.34548	0.818241	9344	1	-0.84784	YES
Insl5	4	0.027765	0.072889	0.928396	1470	1	0.092787	0.01335	0.011868	0.332868	755	2	0.092787
Arl11	3	0.02779	0.062647	0.922992	1471	2	-0.47522	0.95644	0.94337	0.986644	20604	0	-0.47522
Cnot8	4	0.027812	0.072889	0.928396	1472	2	-0.39833	0.39055	0.37039	0.823585	9242	1	-0.39833
Galt	4	0.027858	0.072889	0.928396	1473	3	-0.42552	0.98387	0.97743	0.996112	21175	0	-0.42552
Ifit3	4	0.027907	0.07289	0.928396	1474	2	-0.38244	0.93837	0.91818	0.98263	20193	0	-0.38244
Nkx6-3	4	0.027917	0.07289	0.928396	1475	2	-0.20459	0.69955	0.62111	0.896539	15074	0	-0.20459
Cxcr2	2	0.02792	0.047799	0.910128	1476	2	-0.9733	0.97208	0.96507	0.993586	20932	0	-0.9733	YES	;Chemokine Receptors
Cast	3	0.027971	0.062647	0.922992	1477	3	-0.7052	0.97203	0.96568	0.993917	20931	0	-0.7052
Fscn3	3	0.028073	0.062647	0.922992	1478	2	-0.63688	0.24106	0.22964	0.735311	6877	1	-0.63688	YES
Kif11	2	0.028086	0.047799	0.910128	1479	2	-0.77844	0.97191	0.96507	0.993586	20930	0	-0.77844	YES
Gtpbp2	3	0.028089	0.062647	0.922992	1480	2	-0.60384	0.61375	0.5407	0.873124	13245	0	-0.60384
Slc25a37	4	0.028099	0.073388	0.928396	1481	2	-0.27206	0.84518	0.79164	0.948917	18180	0	-0.27206
Pin1	3	0.028126	0.062647	0.922992	1482	1	-0.045493	0.51316	0.43361	0.844962	11313	1	-0.045493
Tmem14c	3	0.028208	0.062647	0.922992	1483	3	-0.31917	0.97179	0.96568	0.993917	20926	0	-0.31917
Klb	4	0.028238	0.073388	0.928396	1484	3	-0.42995	0.57913	0.50425	0.870295	12556	1	-0.42995
LOC102555078	2	0.028241	0.049256	0.910128	1485	1	-0.71314	0.90437	0.89069	0.975196	19495	0	-0.71314
Mir125b1	4	0.028243	0.073388	0.928396	1486	3	-0.43481	0.84257	0.78497	0.944644	18127	0	-0.43481
Lbr	4	0.028267	0.073388	0.928396	1487	3	-0.44143	0.95781	0.94199	0.986644	20630	0	-0.44143
Sdf4	4	0.028309	0.073388	0.928396	1488	2	-0.23278	0.3846	0.36769	0.821863	9160	1	-0.23278
Med13l	3	0.028312	0.063017	0.922992	1489	2	-0.5937	0.84426	0.80376	0.951826	18163	0	-0.5937	YES
Cryge	4	0.028316	0.073388	0.928396	1490	3	-0.51409	0.95127	0.93614	0.986221	20473	0	-0.51409
Kansl1	2	0.028325	0.049256	0.910128	1491	2	-0.98555	0.95637	0.94426	0.986949	20602	0	-0.98555	YES
RT1-S3	4	0.028378	0.073388	0.928396	1492	2	-0.28957	0.96081	0.94743	0.988491	20686	0	-0.28957
Sycp3	3	0.028394	0.063017	0.922992	1493	3	-0.46801	0.97161	0.96526	0.993686	20924	0	-0.46801	YES
Olr1560	1	0.028436	0.019954	0.758641	1494	1	-1.0754	0.97156	0.98005	0.996306	20923	0	-1.0754
Lnp	2	0.028438	0.049256	0.910128	1495	1	-0.91544	0.81964	0.79244	0.949505	17632	0	-0.91544
Tnnt1	4	0.028447	0.073388	0.928396	1496	2	-0.34498	0.85614	0.80603	0.951826	18430	0	-0.34498
Agap1	4	0.028468	0.073388	0.928396	1497	3	-0.48692	0.97698	0.97055	0.996112	21039	0	-0.48692
Sel1l3	4	0.02849	0.073388	0.928396	1498	2	-0.10971	0.54737	0.47735	0.851816	11926	1	-0.10971
Per3	3	0.028586	0.063017	0.922992	1499	3	-0.53023	0.97141	0.96526	0.993686	20920	0	-0.53023
Rassf9	4	0.028601	0.073388	0.928396	1500	2	-0.26732	0.9469	0.92983	0.986106	20383	0	-0.26732
Rrp36	4	0.028631	0.073388	0.928396	1501	3	-0.53579	0.98891	0.98226	0.996818	21285	0	-0.53579
Ube2v1	4	0.028639	0.073388	0.928396	1502	2	-0.3548	0.15639	0.16923	0.682157	5146	1	-0.3548
Drd3	4	0.028657	0.073388	0.928396	1503	1	0.42071	0.019584	0.016403	0.349257	1032	3	0.42071		;GPCRs
Prl8a3	3	0.02867	0.063017	0.922992	1504	1	-0.093825	0.50033	0.4235	0.844962	11067	1	-0.093825
Gjc2	4	0.028681	0.073388	0.928396	1505	3	-0.5316	0.31873	0.32211	0.802972	8138	1	-0.5316
RGD1560203	4	0.028682	0.073388	0.928396	1506	3	-0.49301	0.99	0.98514	0.99791	21310	0	-0.49301
Ston2	4	0.028724	0.073388	0.928396	1507	3	-0.66528	0.56484	0.48808	0.857915	12270	1	-0.66528
Cd14	4	0.028735	0.073388	0.928396	1508	2	-0.37237	0.42711	0.39441	0.833372	9822	1	-0.37237	YES
Smpd1	4	0.028769	0.073388	0.928396	1509	1	-0.1259	0.90258	0.86118	0.964065	19453	0	-0.1259
Wdr70	2	0.028778	0.049257	0.910128	1510	2	-0.72921	0.97122	0.96355	0.993217	20916	0	-0.72921
Cwc22	1	0.028806	0.019954	0.758641	1511	1	-0.98904	0.97119	0.98005	0.996306	20915	0	-0.98904
Mir195	4	0.028824	0.073388	0.928396	1512	1	-0.05725	0.55462	0.48268	0.854019	12062	1	-0.05725
Smpx	3	0.028879	0.063784	0.922992	1513	2	-0.64958	0.92538	0.90757	0.97945	19921	0	-0.64958
Mark1	2	0.02888	0.049257	0.910128	1514	2	-0.6088	0.97112	0.96355	0.993217	20913	0	-0.6088	YES
Krtap16-1	4	0.02888	0.073388	0.928396	1515	3	-0.50686	0.62932	0.54973	0.873124	13556	1	-0.50686
Map10	2	0.028887	0.049257	0.910128	1516	2	-0.61885	0.93859	0.92239	0.983865	20202	0	-0.61885
LOC103693812	2	0.028915	0.049257	0.910128	1517	1	-0.67024	0.61716	0.55855	0.873124	13313	0	-0.67024
Lpar4	4	0.02892	0.073388	0.928396	1518	3	-0.61331	0.19802	0.21332	0.719264	6041	1	-0.61331	YES	;GPCRs
RGD1566324	3	0.028922	0.063784	0.922992	1519	1	-0.18151	0.12171	0.13279	0.682157	4234	1	-0.18151
Prdm9	2	0.028986	0.049257	0.910128	1520	2	-0.9747	0.97101	0.96355	0.993217	20912	0	-0.9747	YES
Spryd3	3	0.028995	0.063784	0.922992	1521	3	-0.57126	0.971	0.9644	0.993217	20911	0	-0.57126	YES
Hvcn1	3	0.029004	0.063784	0.922992	1522	2	-0.802	0.58045	0.49656	0.867373	12585	1	-0.802	YES
LOC680837	4	0.029024	0.073388	0.928396	1523	3	-0.5096	0.7811	0.71366	0.927735	16793	0	-0.5096
Prlr	3	0.029043	0.063784	0.922992	1524	2	-0.59487	0.9659	0.9523	0.989271	20791	0	-0.59487
Grik5	4	0.029045	0.073388	0.928396	1525	3	-0.51909	0.691	0.61079	0.894989	14893	0	-0.51909
Nrxn3	4	0.029047	0.073388	0.928396	1526	2	-0.28287	0.66297	0.56568	0.874064	14284	1	-0.28287
LOC108351811	2	0.029074	0.049257	0.910128	1527	2	-0.75653	0.97093	0.96355	0.993217	20909	0	-0.75653
Scn4a	4	0.029088	0.073388	0.928396	1528	2	-0.37672	0.6251	0.54706	0.873124	13472	1	-0.37672	YES
Krtap8-1	4	0.029103	0.073388	0.928396	1529	2	-0.39957	0.66731	0.56833	0.875851	14387	1	-0.39957
Mir3561	4	0.029136	0.073388	0.928396	1530	3	-0.4436	0.48187	0.43448	0.844962	10766	1	-0.4436
LOC100911886	4	0.029142	0.073388	0.928396	1531	2	-0.41965	0.53485	0.46652	0.847145	11710	1	-0.41965
Rasa3	3	0.029145	0.063784	0.922992	1532	2	-0.46855	0.85188	0.81173	0.952824	18328	0	-0.46855
Manba	3	0.029173	0.063784	0.922992	1533	2	-0.30631	0.81473	0.76357	0.940261	17516	0	-0.30631
Scrg1	4	0.029174	0.073901	0.933247	1534	2	-0.36706	0.54273	0.47467	0.851816	11848	1	-0.36706
Bin3	4	0.029214	0.073901	0.933247	1535	2	-0.015859	0.16476	0.18283	0.694491	5337	2	-0.015859
Hrh4	3	0.029239	0.063784	0.922992	1536	2	-0.80009	0.8955	0.87194	0.968166	19311	0	-0.80009	YES	;GPCRs
Poldip3	4	0.029325	0.073902	0.933247	1537	2	-0.27999	0.65769	0.56037	0.873124	14150	1	-0.27999
Mbtd1	3	0.029383	0.063784	0.922992	1538	1	-0.030237	0.64264	0.57288	0.876921	13841	0	-0.030237
Tmed10	4	0.029417	0.074432	0.934489	1539	3	-0.56412	0.56101	0.48538	0.856413	12191	1	-0.56412
Camk1g	4	0.029437	0.074432	0.934489	1540	1	0.15315	0.42271	0.39441	0.833372	9758	1	0.15315
Spag1	2	0.029463	0.049742	0.910128	1541	2	-0.68005	0.97054	0.96305	0.993217	20903	0	-0.68005
Xrcc3	4	0.029466	0.074432	0.934489	1542	2	-0.28312	0.54959	0.47735	0.851816	11961	1	-0.28312
Arl13a	3	0.029466	0.063784	0.922992	1543	2	-0.40561	0.44245	0.37827	0.82862	10109	1	-0.40561
Emc8	4	0.029493	0.074432	0.934489	1544	2	-0.23903	0.85349	0.80443	0.951826	18364	0	-0.23903
2010-03-01	3	0.02953	0.063784	0.922992	1545	2	-0.65111	0.44557	0.38079	0.82862	10156	1	-0.65111
Ccdc88a	2	0.029532	0.049742	0.910128	1546	1	-0.46008	0.63386	0.58126	0.884788	13647	0	-0.46008
LOC500300	4	0.029549	0.074432	0.934489	1547	2	-0.22874	0.59927	0.52041	0.872774	12934	1	-0.22874
Trim54	4	0.029574	0.074432	0.934489	1548	2	-0.12812	0.083611	0.12093	0.682157	3196	2	-0.12812
MGC114246	4	0.029604	0.074432	0.934489	1549	2	-0.38826	0.17976	0.19438	0.706552	5652	1	-0.38826
Olr62	2	0.029645	0.050669	0.910128	1550	2	-0.69038	0.97036	0.96207	0.992915	20897	0	-0.69038
Ankrd11	4	0.02966	0.074432	0.934489	1551	2	-0.30144	0.37983	0.36769	0.821863	9089	1	-0.30144
Tox2	4	0.029704	0.074964	0.937331	1552	3	-0.51749	0.41775	0.39179	0.833372	9652	1	-0.51749
Tmem55b	4	0.029728	0.074964	0.937331	1553	3	-0.47791	0.89836	0.85751	0.96336	19366	0	-0.47791
Olr1007	3	0.029743	0.063784	0.922992	1554	2	-0.65594	0.62535	0.54775	0.873124	13476	0	-0.65594
Clec4a2	2	0.029792	0.051154	0.910128	1555	2	-0.76613	0.97021	0.96157	0.992727	20893	0	-0.76613
Zfp94	3	0.029802	0.063784	0.922992	1556	1	0.027308	0.35164	0.31268	0.793239	8665	1	0.027308
Armc6	3	0.029843	0.063784	0.922992	1557	1	0.30858	0.12392	0.1365	0.682157	4295	2	0.30858
Vom2r75	1	0.029917	0.021317	0.758641	1558	1	-0.91088	0.97008	0.97868	0.996112	20889	0	-0.91088
Lacc1	3	0.029925	0.063784	0.922992	1559	2	-0.54709	0.96304	0.9491	0.988588	20744	0	-0.54709	YES
Atp8b2	4	0.029977	0.075651	0.942337	1560	3	-0.51217	0.2972	0.30333	0.785431	7808	1	-0.51217
Glyatl2	4	0.029994	0.075651	0.942337	1561	2	-0.46365	0.82392	0.76593	0.940261	17724	0	-0.46365
LOC100361693	2	0.029999	0.051681	0.910128	1562	2	-0.95796	0.97	0.96102	0.992303	20887	0	-0.95796	YES
Cth	4	0.03005	0.075651	0.942337	1563	2	-0.3212	0.775	0.70736	0.925305	16662	0	-0.3212
Rasl2-9	3	0.030053	0.063784	0.922992	1564	1	0.018378	0.51001	0.43361	0.844962	11249	1	0.018378
Tdrd5	2	0.030093	0.052195	0.910128	1565	1	-0.75181	0.87377	0.85073	0.96241	18792	0	-0.75181
Trpv3	4	0.030106	0.076163	0.942337	1566	1	-0.0062284	0.60133	0.52041	0.872774	12981	1	-0.0062284
Gsn	4	0.030161	0.076163	0.942337	1567	1	-0.087228	0.40797	0.38643	0.83042	9512	1	-0.087228
Chrnb1	4	0.030169	0.076163	0.942337	1568	3	-0.47031	0.62864	0.54973	0.873124	13545	1	-0.47031
RGD1305110	4	0.030237	0.076163	0.942337	1569	3	-0.61285	0.56377	0.48808	0.857915	12250	1	-0.61285
LOC103691522	4	0.03027	0.076164	0.942337	1570	3	-0.50563	0.7453	0.67879	0.918321	16055	0	-0.50563
Cyss	4	0.030273	0.076164	0.942337	1571	1	-0.31662	0.97366	0.96365	0.993217	20955	0	-0.31662
Mphosph9	1	0.03033	0.021317	0.758641	1572	1	-1.1785	0.96967	0.97868	0.996112	20883	0	-1.1785	YES
Plekhg3	4	0.030336	0.076164	0.942337	1573	2	-0.48385	0.97348	0.96278	0.993125	20951	0	-0.48385
Taar7e	3	0.030388	0.063784	0.922992	1574	2	-0.54085	0.76935	0.71141	0.927402	16542	0	-0.54085		;GPCRs
LOC100911769	4	0.030412	0.076164	0.942337	1575	2	-0.38038	0.94138	0.92139	0.98383	20270	0	-0.38038
Rpp25l	4	0.030426	0.076164	0.942337	1576	3	-0.53043	0.87768	0.83399	0.959481	18888	0	-0.53043
Ccdc103	4	0.03044	0.076164	0.942337	1577	3	-0.35219	0.40105	0.3784	0.82862	9402	1	-0.35219
Lgi3	3	0.030483	0.064925	0.928396	1578	2	-0.64054	0.2406	0.22964	0.735311	6865	1	-0.64054
Trim47	4	0.030511	0.076821	0.942337	1579	2	-0.38401	0.86414	0.81831	0.956599	18603	0	-0.38401
Wnt5a	4	0.030544	0.076821	0.942337	1580	3	-0.60799	0.98794	0.98122	0.996437	21271	0	-0.60799	YES
Suds3	3	0.030555	0.064925	0.928396	1581	2	-0.39163	0.67985	0.60815	0.89492	14652	0	-0.39163
Olr1169	2	0.030574	0.053235	0.910128	1582	2	-0.87193	0.96943	0.9594	0.991532	20875	0	-0.87193
Lpar5	4	0.030607	0.076821	0.942337	1583	2	-0.50459	0.77349	0.70528	0.925305	16622	0	-0.50459	YES	;GPCRs
Olr1532	2	0.030639	0.053235	0.910128	1584	2	-0.70832	0.96936	0.9594	0.991532	20874	0	-0.70832
Gpr146	4	0.030662	0.076821	0.942337	1585	2	-0.29396	0.16254	0.17618	0.693942	5286	1	-0.29396	YES
Coa7	4	0.030665	0.076821	0.942337	1586	2	-0.30643	0.72099	0.64846	0.906282	15538	0	-0.30643
Rabggtb	2	0.030684	0.053235	0.910128	1587	2	-0.76199	0.96932	0.9594	0.991532	20873	0	-0.76199
Trh	4	0.030742	0.076822	0.942337	1588	2	-0.5463	0.9782	0.97207	0.996112	21065	0	-0.5463
Tmem186	4	0.030764	0.076822	0.942337	1589	2	-0.41552	0.57773	0.50425	0.870295	12533	1	-0.41552
Phf23	3	0.030764	0.067891	0.928396	1590	2	-0.35294	0.50977	0.43361	0.844962	11245	1	-0.35294
Il18r1	1	0.030772	0.022639	0.782551	1591	1	-1.229	0.96923	0.97736	0.996112	20871	0	-1.229	YES
Lrrc28	3	0.030787	0.067891	0.928396	1592	2	-0.58085	0.88447	0.85722	0.96336	19058	0	-0.58085
Rhoj	4	0.030829	0.076822	0.942337	1593	2	-0.2657	0.40774	0.38643	0.83042	9509	1	-0.2657
Fbxo48	2	0.030874	0.053236	0.910128	1594	2	-0.47848	0.96913	0.9594	0.991532	20869	0	-0.47848
Ctc1	4	0.030885	0.07733	0.942337	1595	2	-0.37722	0.9202	0.89101	0.975196	19804	0	-0.37722
Fam188b	3	0.03089	0.067891	0.928396	1596	1	-0.039751	0.56221	0.46635	0.847145	12215	1	-0.039751
Natd1	4	0.030907	0.07733	0.942337	1597	3	-0.525	0.46841	0.42909	0.844962	10545	1	-0.525
Uba1y	3	0.030908	0.067891	0.928396	1598	2	-0.56117	0.0019856	0.0022725	0.283255	139	1	-0.56117
Lgals7	4	0.03094	0.07733	0.942337	1599	1	-0.24087	0.97012	0.95955	0.991593	20891	0	-0.24087
Fpgs	4	0.030951	0.07733	0.942337	1600	2	-0.29504	0.88974	0.84741	0.961917	19185	0	-0.29504
Lrrfip2	4	0.030996	0.07733	0.942337	1601	1	0.18778	0.019707	0.016403	0.349257	1041	1	0.18778
Mei1	4	0.031051	0.07733	0.942337	1602	2	-0.35921	0.20207	0.21332	0.719264	6121	2	-0.35921
Desi1	4	0.031052	0.07733	0.942337	1603	2	-0.32689	0.53738	0.47467	0.851816	11754	1	-0.32689
Pdzrn4	4	0.031081	0.07733	0.942337	1604	3	-0.67273	0.99076	0.98763	0.999083	21330	0	-0.67273	YES
LOC100302465	3	0.031099	0.067891	0.928396	1605	2	-0.41872	0.24765	0.23469	0.737291	6995	1	-0.41872
Ints6l	2	0.031131	0.053743	0.910128	1606	1	-0.76453	0.53514	0.46949	0.850598	11717	0	-0.76453	YES
Isyna1	4	0.031135	0.07733	0.942337	1607	3	-0.46009	0.74231	0.67195	0.91447	15973	0	-0.46009
Kcp	4	0.031163	0.07733	0.942337	1608	2	-0.068415	0.21958	0.23074	0.735457	6472	1	-0.068415
Rab38	3	0.031183	0.067891	0.928396	1609	2	-0.40167	0.96136	0.94679	0.988158	20700	0	-0.40167
Themis	3	0.031225	0.067891	0.928396	1610	2	-0.44099	0.88117	0.8528	0.962856	18972	0	-0.44099
Glis3	3	0.031266	0.067891	0.928396	1611	1	0.18955	0.23882	0.22452	0.726754	6831	1	0.18955
Ints10	2	0.031321	0.053743	0.910128	1612	2	-0.75294	0.96868	0.95887	0.991433	20857	0	-0.75294
Trnt1	3	0.031328	0.067891	0.928396	1613	2	-0.50439	0.95523	0.94219	0.986644	20564	0	-0.50439
LOC691141	4	0.031339	0.07733	0.942337	1614	2	-0.49479	0.80544	0.74563	0.938133	17302	0	-0.49479
Tmem171	3	0.031344	0.067891	0.928396	1615	2	-0.56668	0.076234	0.099229	0.682157	3008	1	-0.56668	YES
LOC100360296	2	0.031411	0.053743	0.910128	1616	2	-0.54323	0.96859	0.95887	0.991433	20856	0	-0.54323
Olr1512	4	0.031428	0.07733	0.942337	1617	2	-0.38538	0.69593	0.616	0.896221	14990	0	-0.38538
Adck4	4	0.03145	0.07733	0.942337	1618	2	-0.25676	0.62856	0.54973	0.873124	13543	1	-0.25676
Dct	4	0.031487	0.07733	0.942337	1619	3	-0.57339	0.57506	0.50425	0.870295	12465	1	-0.57339
Zfp563	2	0.031543	0.053744	0.910128	1620	2	-0.83187	0.96846	0.95887	0.991433	20852	0	-0.83187
LOC679894	3	0.031601	0.069025	0.928396	1621	2	-0.51497	0.83445	0.78854	0.948103	17958	0	-0.51497
Adcyap1r1	4	0.031631	0.077856	0.94501	1622	3	-0.65079	0.96259	0.95024	0.989032	20728	0	-0.65079	YES	;GPCRs
Cables1	4	0.031637	0.077856	0.94501	1623	3	-0.49817	0.46042	0.42376	0.844962	10431	1	-0.49817
Jagn1	3	0.031643	0.069025	0.928396	1624	2	-0.60114	0.065003	0.088405	0.658786	2710	1	-0.60114
Nipal2	4	0.031664	0.078577	0.948962	1625	2	-0.31888	0.84292	0.78665	0.946044	18133	0	-0.31888
Txnrd3	4	0.031679	0.078577	0.948962	1626	3	-0.57455	0.84636	0.79327	0.949505	18211	0	-0.57455
MGC93861	4	0.031719	0.078577	0.948962	1627	1	0.024985	0.5326	0.46388	0.84706	11671	1	0.024985
Nucks1	4	0.031721	0.078577	0.948962	1628	3	-0.4833	0.9034	0.86243	0.964065	19473	0	-0.4833
Astn1	4	0.031757	0.078577	0.948962	1629	3	-0.6164	0.84124	0.7816	0.943072	18109	0	-0.6164	YES
RGD1559536	1	0.031769	0.022639	0.782551	1630	1	-1.0178	0.96823	0.97736	0.996112	20849	0	-1.0178
Sdf2	4	0.031908	0.078578	0.948962	1631	3	-0.58712	0.90358	0.86243	0.964065	19479	0	-0.58712
Abcb11	4	0.03193	0.079111	0.952737	1632	2	-0.45668	0.70117	0.62111	0.896539	15115	0	-0.45668	YES
Bhmt2	3	0.031938	0.069025	0.928396	1633	2	-0.44442	0.95667	0.94337	0.986644	20606	0	-0.44442
Klf2	3	0.031946	0.069025	0.928396	1634	2	-0.53204	0.56966	0.47134	0.851816	12354	1	-0.53204	YES
Samd1	4	0.031986	0.079648	0.954179	1635	2	-0.428	0.87651	0.83262	0.959481	18851	0	-0.428
Lsmem1	4	0.031997	0.079648	0.954179	1636	2	-0.16092	0.47642	0.43178	0.844962	10666	1	-0.16092
Pbdc1	2	0.03202	0.054266	0.910128	1637	2	-0.58779	0.96798	0.95832	0.991433	20844	0	-0.58779	YES
Clip2	4	0.032053	0.080204	0.954179	1638	3	-0.55265	0.8168	0.76228	0.940261	17555	0	-0.55265
Map3k4	4	0.032053	0.080204	0.954179	1639	1	0.39432	0.12957	0.15752	0.682157	4459	2	0.39432
Fam171a1	4	0.032053	0.080204	0.954179	1640	2	-0.60696	0.55913	0.48268	0.854019	12153	1	-0.60696
Anp32b	3	0.032061	0.069025	0.928396	1641	2	-0.49518	0.87784	0.84833	0.961917	18891	0	-0.49518
Pdpr	4	0.032087	0.080204	0.954179	1642	3	-0.50703	0.8547	0.80443	0.951826	18389	0	-0.50703
Crebl2	4	0.032107	0.080204	0.954179	1643	3	-0.45446	0.72406	0.64846	0.906282	15599	0	-0.45446
Adck3	4	0.032164	0.080204	0.954179	1644	1	-0.072697	0.10516	0.14011	0.682157	3753	1	-0.072697
Gpr152	4	0.032192	0.080204	0.954179	1645	3	-0.50555	0.90558	0.86479	0.964065	19520	0	-0.50555	YES	;GPCRs
Tbc1d2b	4	0.032204	0.080204	0.954179	1646	3	-0.52289	0.47925	0.43448	0.844962	10722	1	-0.52289
Zfp157	1	0.032239	0.02264	0.782551	1647	1	-0.94402	0.96776	0.97736	0.996112	20839	0	-0.94402	YES
Prg2	4	0.032255	0.080204	0.954179	1648	2	-0.17241	0.10598	0.14364	0.682157	3786	2	-0.17241
Zfp30	4	0.032295	0.080204	0.954179	1649	3	-0.49173	0.98385	0.97743	0.996112	21174	0	-0.49173
Glra4	3	0.032312	0.069025	0.928396	1650	2	-0.67141	0.93488	0.91779	0.98263	20116	0	-0.67141	YES
Zfp496	4	0.032331	0.080204	0.954179	1651	1	-0.059802	0.85569	0.80603	0.951826	18412	0	-0.059802
Gys2	3	0.032354	0.069025	0.928396	1652	2	-0.40356	0.73193	0.66543	0.912147	15758	0	-0.40356
Rnase6	4	0.032413	0.080784	0.957803	1653	3	-0.64482	0.94651	0.92911	0.985703	20376	0	-0.64482
Ncmap	4	0.032436	0.081333	0.957803	1654	2	-0.45637	0.95938	0.94509	0.987481	20660	0	-0.45637
LOC102550773	2	0.032439	0.054267	0.910128	1655	2	-0.78207	0.96756	0.95832	0.991433	20837	0	-0.78207
Ctps2	1	0.032524	0.02264	0.782551	1656	1	-0.77986	0.96748	0.97736	0.996112	20836	0	-0.77986
Pced1a	4	0.03256	0.081902	0.957803	1657	3	-0.47824	0.65478	0.56037	0.873124	14086	1	-0.47824
Tfpi2	4	0.032588	0.081902	0.957803	1658	3	-0.42298	0.73487	0.65803	0.909958	15817	0	-0.42298
Ddx60	2	0.032609	0.054267	0.910128	1659	2	-0.71855	0.96739	0.95832	0.991433	20834	0	-0.71855
Tssk1b	2	0.032617	0.054267	0.910128	1660	1	0.060603	0.018473	0.016343	0.349257	991	1	0.060603
Cpd	4	0.032628	0.082516	0.957803	1661	3	-0.47025	0.22656	0.23946	0.741494	6599	1	-0.47025
Ube2z	4	0.032643	0.083204	0.957803	1662	3	-0.51117	0.96241	0.94972	0.988588	20720	0	-0.51117
Tex29	2	0.03265	0.054267	0.910128	1663	2	-0.65104	0.96735	0.95832	0.991433	20831	0	-0.65104
Cyb5rl	3	0.032688	0.069586	0.928396	1664	1	-0.21677	0.93208	0.91395	0.981721	20062	0	-0.21677
LOC100364335	2	0.032697	0.054267	0.910128	1665	2	-0.62161	0.9673	0.95832	0.991433	20830	0	-0.62161
Hoxb2	4	0.032752	0.083204	0.957803	1666	2	-0.28054	0.60076	0.52041	0.872774	12966	1	-0.28054
Slc25a10	4	0.032753	0.083204	0.957803	1667	3	-0.47108	0.98763	0.98097	0.996437	21261	0	-0.47108
LOC100911163	2	0.032757	0.054773	0.910128	1668	1	-0.62167	0.81706	0.79	0.948804	17561	0	-0.62167
Pdcd1lg2	2	0.032789	0.054773	0.910128	1669	2	-0.53717	0.96721	0.9578	0.991433	20826	0	-0.53717	YES
Sdk1	4	0.032796	0.083204	0.957803	1670	3	-0.53683	0.68818	0.60555	0.893006	14827	0	-0.53683
LOC100910678	3	0.032813	0.069586	0.928396	1671	1	-0.2159	0.86698	0.83197	0.959481	18659	0	-0.2159
Dnmt3l	4	0.032831	0.083204	0.957803	1672	2	-0.39251	0.96103	0.94801	0.988574	20691	0	-0.39251
Stam2	2	0.032841	0.054773	0.910128	1673	1	-0.59716	0.78659	0.75071	0.938609	16899	0	-0.59716	YES
Polr2e	2	0.032897	0.054773	0.910128	1674	1	-0.66264	0.74727	0.70924	0.92643	16093	0	-0.66264
RGD1561145	3	0.032897	0.069587	0.928396	1675	1	0.19754	0.53113	0.44883	0.844962	11643	1	0.19754
Prrx2	4	0.03295	0.083205	0.957803	1676	3	-0.41799	0.091935	0.12439	0.682157	3418	1	-0.41799
Dhrs7c	4	0.032956	0.083205	0.957803	1677	2	-0.39423	0.77031	0.7009	0.924243	16565	0	-0.39423
Tff2	4	0.032962	0.083205	0.957803	1678	3	-0.46169	0.89485	0.85376	0.962856	19299	0	-0.46169
Cep95	2	0.032965	0.054773	0.910128	1679	2	-0.69569	0.96704	0.9578	0.991433	20821	0	-0.69569
LOC102552675	2	0.032981	0.054773	0.910128	1680	1	-0.40675	0.38954	0.32563	0.802972	9227	1	-0.40675
Dctn5	3	0.032992	0.069587	0.928396	1681	2	-0.63197	0.4376	0.3708	0.823585	10012	1	-0.63197	YES
Phkg1	4	0.032998	0.083205	0.957803	1682	1	-0.11401	0.16229	0.17493	0.692552	5283	1	-0.11401
Myo10	4	0.033053	0.083205	0.957803	1683	1	0.5661	0.0049893	0.0068087	0.309927	324	3	0.5661
Mrps33	4	0.03311	0.083205	0.957803	1684	3	-0.64966	0.96743	0.95659	0.991241	20835	0	-0.64966
Zscan26	3	0.033149	0.069587	0.928396	1685	2	-0.64529	0.90633	0.88178	0.971061	19534	0	-0.64529	YES
Lsm2	3	0.033189	0.069587	0.928396	1686	1	0.065734	0.3889	0.34047	0.813791	9214	1	0.065734
Bmp4	3	0.033241	0.069587	0.928396	1687	2	-0.66931	0.45246	0.38331	0.83042	10289	1	-0.66931
Akap12	4	0.033296	0.083776	0.957803	1688	3	-0.70455	0.88355	0.84215	0.961917	19032	0	-0.70455
Fam177a1	3	0.033315	0.069587	0.928396	1689	2	-0.33542	0.33856	0.3026	0.785431	8443	1	-0.33542
Tmem249	4	0.033331	0.083776	0.957803	1690	1	0.056382	0.43769	0.40512	0.836674	10014	1	0.056382
Guca1a	4	0.033343	0.083776	0.957803	1691	3	-0.54358	0.35013	0.35696	0.821863	8636	1	-0.54358	YES
Apip	2	0.033345	0.054773	0.910128	1692	1	-0.84848	0.81663	0.78878	0.948182	17550	0	-0.84848	YES
Rpl22	4	0.033358	0.083776	0.957803	1693	3	-0.41146	0.95255	0.93614	0.986221	20503	0	-0.41146
Cdhr2	4	0.033387	0.083776	0.957803	1694	1	0.066023	0.43558	0.4024	0.836674	9969	1	0.066023
LOC500007	3	0.03344	0.070143	0.928396	1695	2	-0.49129	0.85437	0.81822	0.956599	18384	0	-0.49129
Cdkl4	3	0.033441	0.070143	0.928396	1696	2	-0.67198	0.83836	0.79556	0.950076	18041	0	-0.67198
Klk12	4	0.033451	0.083776	0.957803	1697	3	-0.44158	0.97533	0.96581	0.993917	21003	0	-0.44158
P2rx2	4	0.033553	0.084355	0.957803	1698	1	-0.098107	0.72586	0.64846	0.906282	15634	0	-0.098107
Utp15	2	0.033569	0.054774	0.910128	1699	1	-0.4218	0.19666	0.17573	0.69319	5999	1	-0.4218
Crtam	2	0.033583	0.054774	0.910128	1700	2	-0.92191	0.96642	0.9578	0.991433	20809	0	-0.92191	YES
Ccng2	2	0.033609	0.054774	0.910128	1701	2	-0.72814	0.96639	0.9578	0.991433	20808	0	-0.72814	YES
Efcab3	2	0.033653	0.054774	0.910128	1702	1	0.10056	0.10258	0.092764	0.666279	3681	1	0.10056
Agpat3	4	0.033681	0.084355	0.957803	1703	3	-0.47394	0.78349	0.7158	0.929002	16835	0	-0.47394
Olr292	4	0.033719	0.084356	0.957803	1704	3	-0.63683	0.43762	0.40512	0.836674	10013	1	-0.63683
Olr1521	4	0.03372	0.084356	0.957803	1705	1	-0.039474	0.73249	0.65803	0.909958	15771	0	-0.039474
Rerg	4	0.033744	0.084356	0.957803	1706	3	-0.54827	0.59286	0.515	0.872774	12819	1	-0.54827
Pcgf2	3	0.033774	0.070735	0.928396	1707	1	-0.19488	0.06631	0.089766	0.658786	2743	1	-0.19488
Rit1	4	0.033775	0.084356	0.957803	1708	3	-0.52251	0.37328	0.36769	0.821863	8985	1	-0.52251
P2ry12	4	0.033775	0.084356	0.957803	1709	2	-0.087754	0.79116	0.72792	0.934023	16994	0	-0.087754	YES	;GPCRs
Hsd17b7	4	0.033825	0.084356	0.957803	1710	3	-0.72719	0.77232	0.70311	0.925305	16598	0	-0.72719	YES
Pus7	4	0.033838	0.084356	0.957803	1711	3	-0.5442	0.98722	0.97982	0.996263	21253	0	-0.5442
Rasl11a	4	0.033847	0.084356	0.957803	1712	2	-0.34409	0.90407	0.86479	0.964065	19487	0	-0.34409
Olr1457	3	0.0339	0.070735	0.928396	1713	1	0.21477	0.5691	0.47134	0.851816	12346	1	0.21477
Rcn3	4	0.033906	0.084356	0.957803	1714	3	-0.47834	0.83327	0.77475	0.941405	17933	0	-0.47834
Fam196a	4	0.033969	0.085087	0.957803	1715	3	-0.4042	0.78409	0.71784	0.929591	16844	0	-0.4042
Majin	3	0.033983	0.070735	0.928396	1716	1	0.19366	0.56997	0.47134	0.851816	12359	1	0.19366
Mettl24	3	0.034025	0.070735	0.928396	1717	1	0.25424	0.14159	0.14936	0.682157	4776	2	0.25424
Olr507	2	0.034157	0.054774	0.910128	1718	1	-0.87933	0.90036	0.87991	0.970786	19399	0	-0.87933	YES
Tram1	2	0.03417	0.054774	0.910128	1719	2	-0.53135	0.96583	0.9578	0.991433	20789	0	-0.53135	YES
RGD1564513	3	0.034192	0.070735	0.928396	1720	1	0.069325	0.24422	0.22964	0.735311	6946	1	0.069325
Idh1	2	0.034213	0.055296	0.910128	1721	2	-0.59841	0.96579	0.95726	0.991433	20788	0	-0.59841
Cryaa	4	0.034221	0.085804	0.957803	1722	3	-0.5435	0.99061	0.98704	0.998723	21328	0	-0.5435
Efna3	4	0.034275	0.085804	0.957803	1723	2	-0.37318	0.97238	0.96186	0.992743	20937	0	-0.37318
Rsph6a	4	0.034285	0.085804	0.957803	1724	2	-0.47567	0.85733	0.80758	0.951826	18456	0	-0.47567
Rnf39	4	0.034328	0.085804	0.957803	1725	3	-0.47547	0.96974	0.95907	0.991433	20885	0	-0.47547
Samsn1	3	0.034359	0.070736	0.928396	1726	2	-0.4509	0.90242	0.87696	0.969935	19451	0	-0.4509
Cdk10	4	0.034386	0.087112	0.957803	1727	1	-0.14104	0.75627	0.69002	0.921929	16276	0	-0.14104
2004-03-01	4	0.034412	0.087112	0.957803	1728	3	-0.58676	0.28965	0.30333	0.785431	7703	1	-0.58676
Tsen34	3	0.034432	0.070736	0.928396	1729	2	-0.69891	0.30626	0.27733	0.770826	7945	1	-0.69891	YES
Olr339	4	0.034441	0.087112	0.957803	1730	2	-0.046873	0.21045	0.22339	0.726754	6289	2	-0.046873
Med17	4	0.034447	0.087112	0.957803	1731	2	-0.50626	0.86176	0.81075	0.952553	18546	0	-0.50626
Synpr	3	0.034483	0.070736	0.928396	1732	2	-0.65403	0.68821	0.62092	0.896539	14830	0	-0.65403
Ndufa4l2	4	0.034518	0.087112	0.957803	1733	3	-0.40159	0.75742	0.69002	0.921929	16301	0	-0.40159
Tmem176a	3	0.034526	0.070736	0.928396	1734	2	-0.30722	0.96097	0.94622	0.987771	20688	0	-0.30722
Rnase1l1	4	0.034552	0.087677	0.957803	1735	1	0.11054	0.30309	0.31145	0.793239	7897	1	0.11054
Stmn3	2	0.034561	0.059507	0.922992	1736	2	-0.54819	0.96544	0.95726	0.991433	20786	0	-0.54819
Mir19b2	3	0.034609	0.070736	0.928396	1737	1	0.41846	0.10462	0.12183	0.682157	3737	2	0.41846
Dab2	2	0.034678	0.059507	0.922992	1738	2	-0.65006	0.96532	0.95726	0.991433	20784	0	-0.65006	YES	Adhesion Molecules
St8sia3	3	0.034776	0.070736	0.928396	1739	1	-0.025259	0.26289	0.23968	0.741494	7314	1	-0.025259
Mpeg1	2	0.034784	0.060562	0.922992	1740	2	-1.0111	0.96522	0.95614	0.990868	20783	0	-1.0111	YES
Bpifb2	4	0.034791	0.088279	0.957803	1741	3	-0.56139	0.69916	0.62111	0.896539	15062	0	-0.56139
Ahnak	4	0.034829	0.088279	0.957803	1742	2	-0.32978	0.77135	0.7009	0.924243	16584	0	-0.32978
LOC100362783	4	0.03483	0.088279	0.957803	1743	1	-0.25996	0.87559	0.83262	0.959481	18834	0	-0.25996
Nt5dc3	4	0.034841	0.088279	0.957803	1744	2	-0.56588	0.96963	0.95907	0.991433	20881	0	-0.56588
Pcsk9	4	0.034848	0.088279	0.957803	1745	3	-0.4402	0.98532	0.97807	0.996112	21207	0	-0.4402
RGD1307100	3	0.034985	0.07129	0.928396	1746	2	-0.64949	0.39649	0.34297	0.815215	9329	1	-0.64949	YES
Olr1877	3	0.035026	0.07129	0.928396	1747	2	-0.55615	0.87442	0.84487	0.961917	18811	0	-0.55615
Gm2a	4	0.035052	0.088279	0.957803	1748	1	0.13617	0.14175	0.16203	0.682157	4782	2	0.13617	YES
Gpn1	2	0.035053	0.060562	0.922992	1749	1	-0.6814	0.64597	0.59148	0.885057	13904	0	-0.6814	YES
Hid1	3	0.035068	0.07129	0.928396	1750	2	-0.43255	0.90176	0.87596	0.969935	19433	0	-0.43255
Dusp28	4	0.035107	0.088279	0.957803	1751	2	-0.32502	0.98052	0.97452	0.996112	21106	0	-0.32502
RGD1311345	4	0.03511	0.088279	0.957803	1752	3	-0.47338	0.91199	0.87947	0.970494	19640	0	-0.47338
Fcrl1	3	0.035152	0.07129	0.928396	1753	2	-0.43222	0.52857	0.44883	0.844962	11599	1	-0.43222
RGD1564379	4	0.035163	0.089004	0.957803	1754	2	-0.43972	0.97856	0.97243	0.996112	21073	0	-0.43972
Ptprb	4	0.035214	0.089004	0.957803	1755	2	-0.43638	0.85373	0.80443	0.951826	18373	0	-0.43638
LOC102548800	2	0.035221	0.060562	0.922992	1756	1	-0.72906	0.80373	0.77401	0.941072	17254	0	-0.72906
Depdc7	3	0.035265	0.07129	0.928396	1757	2	-0.57811	0.3024	0.27733	0.770826	7886	1	-0.57811	YES
Eme2	4	0.035273	0.089004	0.957803	1758	1	0.10027	0.61256	0.53371	0.873124	13220	1	0.10027
Calb1	3	0.035277	0.07129	0.928396	1759	2	-0.52555	0.91918	0.89825	0.977721	19784	0	-0.52555	YES
Zan	4	0.035329	0.089004	0.957803	1760	2	-0.26158	0.069848	0.098633	0.682157	2842	1	-0.26158
Arsi	4	0.035384	0.089004	0.957803	1761	1	0.042212	0.72792	0.65087	0.908412	15675	0	0.042212
Ankrd13b	3	0.035394	0.071291	0.928396	1762	2	-0.57874	0.89393	0.86884	0.966081	19279	0	-0.57874
Ufl1	2	0.035398	0.060562	0.922992	1763	2	-0.55832	0.9646	0.95613	0.990868	20775	0	-0.55832	YES
Ube3c	3	0.035436	0.071291	0.928396	1764	2	-0.61131	0.29771	0.27733	0.770826	7813	1	-0.61131
Sft2d3	4	0.03544	0.089004	0.957803	1765	2	-0.19799	0.72456	0.64846	0.906282	15607	0	-0.19799
Aplp1	4	0.035482	0.089004	0.957803	1766	3	-0.47447	0.7603	0.69439	0.921929	16370	0	-0.47447
Zmym5	2	0.0355	0.060562	0.922992	1767	1	-0.29889	0.2439	0.2052	0.719264	6939	1	-0.29889
Odc1	4	0.035507	0.089004	0.957803	1768	2	-0.38868	0.78181	0.7158	0.929002	16801	0	-0.38868
LOC103690015	2	0.035521	0.060562	0.922992	1769	2	-0.49121	0.96448	0.95613	0.990868	20774	0	-0.49121
Ccin	4	0.035566	0.089004	0.957803	1770	2	-0.40295	0.86516	0.82126	0.958645	18627	0	-0.40295
Mir30c2	1	0.0356	0.027901	0.811662	1771	1	-1.3981	0.9644	0.9721	0.996112	20770	0	-1.3981	YES
Lman1	2	0.035607	0.06326	0.922992	1772	2	-0.61214	0.96439	0.95555	0.990868	20769	0	-0.61214
LOC102555091	3	0.035608	0.071291	0.928396	1773	2	-0.88484	0.93147	0.91395	0.981721	20047	0	-0.88484	YES
LOC684998	4	0.03566	0.089004	0.957803	1774	2	-0.50606	0.78735	0.72186	0.931268	16915	0	-0.50606
Depdc5	3	0.035711	0.071291	0.928396	1775	2	-0.66506	0.37229	0.33032	0.806938	8974	1	-0.66506
Cd5l	4	0.035728	0.089738	0.957803	1776	3	-0.54596	0.41524	0.38912	0.830976	9616	1	-0.54596
Dsc2	2	0.035731	0.06326	0.922992	1777	2	-0.77176	0.96427	0.95555	0.990868	20767	0	-0.77176	YES
Arhgap22	4	0.03576	0.089738	0.957803	1778	3	-0.42001	0.9631	0.95185	0.989271	20746	0	-0.42001
Tas1r3	3	0.035771	0.071291	0.928396	1779	2	-0.57004	0.73095	0.66347	0.911142	15738	0	-0.57004	YES	;GPCRs
Bhlha9	4	0.035777	0.089738	0.957803	1780	3	-0.6073	0.91969	0.89101	0.975196	19795	0	-0.6073	YES
Cd248	4	0.035793	0.089738	0.957803	1781	3	-0.40488	0.9783	0.97207	0.996112	21067	0	-0.40488
Scrib	4	0.035805	0.089738	0.957803	1782	3	-0.42553	0.61076	0.53103	0.873124	13189	1	-0.42553
Naglt1	3	0.035806	0.071291	0.928396	1783	2	-0.53928	0.26271	0.23968	0.741494	7311	1	-0.53928
Orc5	2	0.035812	0.063261	0.922992	1784	2	-0.75121	0.96419	0.95555	0.990868	20765	0	-0.75121
Tnnc1	4	0.03593	0.089738	0.957803	1785	2	-0.20313	0.11581	0.15018	0.682157	4058	2	-0.20313
LOC100361087	4	0.035939	0.089738	0.957803	1786	1	-0.31799	0.83124	0.77303	0.940353	17885	0	-0.31799
Rnf112	3	0.035961	0.074166	0.934489	1787	2	-0.5317	0.90383	0.87888	0.970494	19482	0	-0.5317
Spi1	4	0.03616	0.089738	0.957803	1788	2	-0.11041	0.38436	0.36769	0.821863	9155	1	-0.11041
LOC691520	3	0.036168	0.074763	0.935914	1789	2	-0.7166	0.92595	0.90757	0.97945	19937	0	-0.7166
Aga	2	0.036172	0.064893	0.928396	1790	2	-0.80234	0.95562	0.94365	0.986693	20575	0	-0.80234	YES
Btnl2	4	0.03619	0.089738	0.957803	1791	2	-0.52963	0.57518	0.50425	0.870295	12469	1	-0.52963
Unc5b	4	0.036209	0.089738	0.957803	1792	3	-0.55973	0.73483	0.65803	0.909958	15815	0	-0.55973	YES
Cwc27	4	0.036222	0.089738	0.957803	1793	3	-0.51328	0.81807	0.76228	0.940261	17589	0	-0.51328
Slc9b1	2	0.036233	0.064893	0.928396	1794	2	-0.53903	0.96377	0.95382	0.990414	20759	0	-0.53903	YES
Snrpb	2	0.036244	0.064893	0.928396	1795	2	-0.85725	0.96376	0.95382	0.990414	20758	0	-0.85725
Araf	4	0.036254	0.089738	0.957803	1796	3	-0.49362	0.89055	0.84868	0.961917	19202	0	-0.49362
Olr1060	2	0.036256	0.064893	0.928396	1797	1	-0.75083	0.87563	0.85275	0.962856	18836	0	-0.75083
Cdc27	3	0.036319	0.074764	0.935914	1798	2	-0.54062	0.826	0.77255	0.940353	17768	0	-0.54062	YES
Grasp	4	0.036327	0.089738	0.957803	1799	1	0.16396	0.47813	0.43448	0.844962	10700	1	0.16396
Wdr27	4	0.036392	0.089738	0.957803	1800	2	-0.5152	0.63801	0.55504	0.873124	13737	1	-0.5152
Mtpn	4	0.036415	0.089738	0.957803	1801	2	-0.37607	0.55648	0.48268	0.854019	12103	1	-0.37607
Rin2	2	0.036451	0.064893	0.928396	1802	1	-0.59456	0.89339	0.86665	0.965731	19268	0	-0.59456
Tmem25	4	0.036493	0.089738	0.957803	1803	3	-0.50011	0.62804	0.54707	0.873124	13536	1	-0.50011	YES
Bbs1	2	0.036532	0.064893	0.928396	1804	2	-0.52289	0.96347	0.95382	0.990414	20754	0	-0.52289	YES
Smco2	4	0.036549	0.089738	0.957803	1805	3	-0.50868	0.48841	0.43718	0.844962	10877	1	-0.50868
Tmem216	4	0.036562	0.089738	0.957803	1806	3	-0.43755	0.95995	0.94628	0.987771	20669	0	-0.43755
Gnpda1	2	0.036563	0.064893	0.928396	1807	1	-0.70456	0.45686	0.38693	0.83042	10361	0	-0.70456
Nr2c2	3	0.03657	0.075352	0.941096	1808	2	-0.47782	0.8056	0.75437	0.940261	17305	0	-0.47782
Minpp1	4	0.036595	0.089738	0.957803	1809	3	-0.47037	0.62489	0.54706	0.873124	13466	1	-0.47037
Hist1h2ail1	4	0.036604	0.089738	0.957803	1810	1	-0.11396	0.23363	0.24814	0.747725	6728	1	-0.11396
Olr1273	4	0.036628	0.089738	0.957803	1811	3	-0.51928	0.49663	0.44514	0.844962	11008	1	-0.51928
Ces3a	4	0.036659	0.089738	0.957803	1812	1	0.12309	0.14326	0.16203	0.682157	4824	2	0.12309
Ei24	1	0.036697	0.027902	0.811662	1813	1	-1.3946	0.9633	0.9721	0.996112	20750	0	-1.3946	YES
L3mbtl4	2	0.036703	0.064893	0.928396	1814	1	-0.31048	0.3487	0.29195	0.785431	8612	1	-0.31048
Myl3	4	0.036715	0.089738	0.957803	1815	1	0.21932	0.1422	0.16203	0.682157	4793	2	0.21932
Ddx28	4	0.036724	0.089738	0.957803	1816	2	-0.50525	0.82151	0.76593	0.940261	17672	0	-0.50525
Fan1	2	0.036731	0.064893	0.928396	1817	1	-0.49568	0.36365	0.30461	0.785431	8853	1	-0.49568
Zpbp	3	0.036736	0.075352	0.941096	1818	1	-0.069045	0.49879	0.42098	0.844962	11048	1	-0.069045
Lbh	4	0.036746	0.089738	0.957803	1819	3	-0.78827	0.75463	0.69002	0.921929	16250	0	-0.78827
Phf19	4	0.036766	0.089738	0.957803	1820	3	-0.51086	0.31595	0.32211	0.802972	8092	1	-0.51086
Plg	4	0.03677	0.089738	0.957803	1821	2	-0.24924	0.2878	0.30065	0.785431	7679	1	-0.24924
Bap1	3	0.036845	0.078248	0.948706	1822	2	-0.72084	0.9613	0.94679	0.988158	20697	0	-0.72084
Ak5	4	0.036951	0.089738	0.957803	1823	3	-0.47717	0.87727	0.83262	0.959481	18876	0	-0.47717
Chchd4	1	0.036996	0.029241	0.818407	1824	1	-1.2691	0.963	0.97076	0.996112	20743	0	-1.2691	YES
Gpx4	3	0.037011	0.078249	0.948706	1825	2	-0.61026	0.55664	0.46383	0.84706	12104	1	-0.61026	YES
Wars2	4	0.037155	0.089738	0.957803	1826	3	-0.54305	0.83528	0.77645	0.941405	17974	0	-0.54305
Mcart1	4	0.037158	0.089738	0.957803	1827	2	-0.3938	0.74624	0.67879	0.918321	16078	0	-0.3938
Tmem178a	4	0.037175	0.089738	0.957803	1828	3	-0.38282	0.94905	0.93334	0.986221	20424	0	-0.38282
Slco2a1	2	0.037206	0.065434	0.928396	1829	2	-0.76822	0.95303	0.93706	0.986221	20513	0	-0.76822
RGD1563425	4	0.037213	0.089738	0.957803	1830	1	-0.067152	0.66019	0.56037	0.873124	14214	1	-0.067152
LOC691153	4	0.037228	0.089738	0.957803	1831	3	-0.37131	0.9591	0.94388	0.986693	20654	0	-0.37131
Prrc2a	4	0.037248	0.089738	0.957803	1832	3	-0.39039	0.82171	0.76593	0.940261	17678	0	-0.39039
Dennd2c	3	0.037265	0.078862	0.950277	1833	2	-0.54585	0.25561	0.23719	0.737291	7157	1	-0.54585
Lmod3	4	0.037268	0.090524	0.957803	1834	1	-0.20819	0.049393	0.061593	0.583447	2229	1	-0.20819
LOC102550598	4	0.037274	0.090524	0.957803	1835	2	-0.41633	0.33411	0.32751	0.803681	8376	1	-0.41633
Mettl1	4	0.037297	0.090524	0.957803	1836	3	-0.66275	0.6638	0.56568	0.874064	14306	1	-0.66275	YES
LOC102547212	2	0.037304	0.065976	0.928396	1837	2	-0.61167	0.9627	0.95268	0.989375	20733	0	-0.61167
Cfl1	3	0.03732	0.078862	0.950277	1838	1	-0.27859	0.53892	0.45384	0.844962	11782	1	-0.27859
Arhgdib	3	0.037361	0.078863	0.950277	1839	2	-0.54906	0.66406	0.5908	0.885057	14312	0	-0.54906
Drd1	4	0.037368	0.090525	0.957803	1840	3	-0.47446	0.97911	0.97313	0.996112	21083	0	-0.47446	YES	;GPCRs
Msrb2	2	0.03737	0.065976	0.928396	1841	2	-0.60055	0.96263	0.95268	0.989375	20730	0	-0.60055
Rnaset2	2	0.037403	0.065976	0.928396	1842	2	-0.62901	0.9626	0.95268	0.989375	20729	0	-0.62901	YES
Atg3	2	0.03743	0.065976	0.928396	1843	1	-0.68339	0.8668	0.8445	0.961917	18654	0	-0.68339
Spta1	4	0.037474	0.091299	0.957803	1844	3	-0.43754	0.52508	0.45851	0.844962	11529	1	-0.43754
LOC100363344	2	0.037513	0.065976	0.928396	1845	2	-0.73208	0.96249	0.95268	0.989375	20723	0	-0.73208
Olr1742	3	0.037528	0.078863	0.950277	1846	2	-0.52551	0.71349	0.64761	0.906282	15380	0	-0.52551
Mettl21a	4	0.037601	0.091299	0.957803	1847	2	-0.26361	0.73196	0.65803	0.909958	15760	0	-0.26361
Itgav	4	0.037656	0.091299	0.957803	1848	2	-0.32762	0.50054	0.44514	0.844962	11072	1	-0.32762	YES	Adhesion Molecules
Rad21	2	0.037765	0.065976	0.928396	1849	2	-0.74336	0.94011	0.92388	0.984058	20240	0	-0.74336	YES
Pddc1	4	0.037767	0.091299	0.957803	1850	1	0.26984	0.24997	0.25981	0.759045	7045	2	0.26984
Col10a1	4	0.037768	0.091299	0.957803	1851	3	-0.48652	0.6557	0.56037	0.873124	14104	1	-0.48652
Kctd11	4	0.037802	0.091299	0.957803	1852	2	-0.46866	0.41855	0.39179	0.833372	9669	1	-0.46866
Ptchd1	4	0.037822	0.091299	0.957803	1853	2	-0.30899	0.55558	0.48268	0.854019	12080	1	-0.30899
LOC685067	3	0.037872	0.079484	0.954179	1854	2	-0.84866	0.6956	0.62725	0.898881	14983	0	-0.84866	YES
Traf3	4	0.037875	0.091299	0.957803	1855	2	-0.51476	0.90251	0.86118	0.964065	19452	0	-0.51476
Cyld	4	0.037877	0.0913	0.957803	1856	1	-0.030663	0.66671	0.56833	0.875851	14368	1	-0.030663
St3gal2	4	0.037929	0.0913	0.957803	1857	3	-0.50176	0.82215	0.76593	0.940261	17690	0	-0.50176
Irf2bp2	4	0.037933	0.0913	0.957803	1858	1	-0.081357	0.87701	0.83262	0.959481	18865	0	-0.081357
Cmya5	4	0.037947	0.0913	0.957803	1859	2	-0.44707	0.93407	0.90888	0.980008	20104	0	-0.44707
Pdpn	4	0.037959	0.0913	0.957803	1860	2	-0.078045	0.12942	0.15752	0.682157	4456	2	-0.078045
Lrp11	4	0.037988	0.0913	0.957803	1861	1	-0.0048231	0.59627	0.52041	0.872774	12878	1	-0.0048231
Vegp2	3	0.038028	0.079484	0.954179	1862	1	0.37722	0.11787	0.12803	0.682157	4112	2	0.37722
Scn7a	4	0.03805	0.0913	0.957803	1863	3	-0.44776	0.58384	0.50692	0.871288	12648	1	-0.44776
Perm1	3	0.038069	0.079484	0.954179	1864	2	-0.69117	0.8809	0.85171	0.962856	18966	0	-0.69117
Sfrp5	4	0.038097	0.0913	0.957803	1865	3	-0.38377	0.43521	0.4024	0.836674	9964	1	-0.38377
Psd4	4	0.038104	0.0913	0.957803	1866	2	-0.49166	0.78454	0.71982	0.930798	16856	0	-0.49166	YES
LOC108348813	3	0.038155	0.082392	0.957803	1867	2	-0.8567	0.6168	0.54304	0.873124	13302	0	-0.8567
Ube2e2	2	0.038184	0.066519	0.928396	1868	1	-0.71486	0.87704	0.85275	0.962856	18869	0	-0.71486	YES
Myc	3	0.038194	0.082392	0.957803	1869	1	-0.094487	0.78042	0.73335	0.936263	16773	0	-0.094487
Gbp5	4	0.038201	0.0913	0.957803	1870	3	-0.62436	0.92784	0.9035	0.979322	19979	0	-0.62436
Glp1r	4	0.038209	0.0913	0.957803	1871	3	-0.53706	0.8804	0.83808	0.961463	18949	0	-0.53706	YES	;GPCRs
Pkp2	4	0.038212	0.0913	0.957803	1872	3	-0.61447	0.96252	0.94972	0.988588	20726	0	-0.61447
Cd200	3	0.038236	0.082392	0.957803	1873	2	-0.48348	0.81883	0.7666	0.940327	17612	0	-0.48348
Olr1171	2	0.03824	0.06652	0.928396	1874	1	-0.85375	0.90539	0.89156	0.975593	19514	0	-0.85375
LOC498460	3	0.038319	0.083007	0.957803	1875	1	-0.18727	0.59461	0.51657	0.872774	12848	0	-0.18727
Nfkbiz	4	0.038395	0.092651	0.964009	1876	2	-0.44959	0.09775	0.1362	0.682157	3559	1	-0.44959	YES
Cd7	3	0.038421	0.083008	0.957803	1877	2	-0.42659	0.60215	0.52635	0.873124	13002	0	-0.42659
Shb	4	0.038455	0.092651	0.964009	1878	3	-0.46278	0.9704	0.9605	0.992281	20900	0	-0.46278
Tfap2b	4	0.03848	0.092651	0.964009	1879	2	-0.21366	0.031552	0.037102	0.489785	1524	2	-0.21366
Ptgis	4	0.038486	0.092651	0.964009	1880	1	0.17037	0.02542	0.026533	0.433161	1274	2	0.17037
Wdr64	3	0.038492	0.083679	0.957803	1881	2	-0.52213	0.35004	0.31268	0.793239	8633	1	-0.52213	YES
Tbl2	3	0.038501	0.083679	0.957803	1882	2	-0.73964	0.73017	0.66347	0.911142	15720	0	-0.73964	YES
Plagl1	4	0.038541	0.092651	0.964009	1883	2	-0.57615	0.61144	0.53103	0.873124	13200	1	-0.57615
Wrnip1	4	0.038541	0.092651	0.964009	1884	1	0.0069264	0.70415	0.62366	0.896539	15179	0	0.0069264
Reep1	4	0.038577	0.092651	0.964009	1885	3	-0.60729	0.42954	0.39708	0.836674	9868	1	-0.60729
Sdccag8	3	0.038608	0.083679	0.957803	1886	2	-0.50777	0.87709	0.84719	0.961917	18871	0	-0.50777
Ffar3	3	0.03861	0.083679	0.957803	1887	1	-0.17849	0.58244	0.49912	0.870295	12621	0	-0.17849	YES	;GPCRs
Adck2	2	0.038625	0.067613	0.928396	1888	2	-0.7807	0.96138	0.95095	0.989204	20701	0	-0.7807
Tmem97	4	0.038638	0.093283	0.965453	1889	3	-0.54357	0.9696	0.95907	0.991433	20879	0	-0.54357
Aldh1l1	4	0.038675	0.093283	0.965453	1890	3	-0.47426	0.96274	0.95079	0.989166	20734	0	-0.47426
Mettl5	2	0.038675	0.067613	0.928396	1891	2	-0.56272	0.96132	0.95095	0.989204	20698	0	-0.56272
Sgce	2	0.038714	0.070259	0.928396	1892	2	-0.45513	0.96129	0.95039	0.989091	20696	0	-0.45513
LOC102554398	4	0.038726	0.093908	0.965453	1893	3	-0.42008	0.73242	0.65803	0.909958	15770	0	-0.42008
Ercc4	3	0.038735	0.083679	0.957803	1894	2	-0.61326	0.61822	0.54304	0.873124	13327	0	-0.61326
Dnajc5g	3	0.03886	0.08368	0.957803	1895	1	0.41608	0.053303	0.070839	0.63483	2351	2	0.41608
Olr554	1	0.038862	0.029242	0.818407	1896	1	-0.90488	0.96114	0.97076	0.996112	20693	0	-0.90488
Bmf	4	0.038873	0.093908	0.965453	1897	1	0.24085	0.037802	0.042762	0.498838	1761	2	0.24085
Kcnt1	4	0.038906	0.093908	0.965453	1898	2	-0.085721	0.11426	0.15017	0.682157	4021	2	-0.085721
LOC689600	2	0.038994	0.070828	0.928396	1899	2	-0.70305	0.9093	0.89676	0.977721	19584	0	-0.70305
Spire1	4	0.039016	0.093909	0.965453	1900	3	-0.5329	0.98526	0.97807	0.996112	21204	0	-0.5329
Mrps18b	3	0.039037	0.08368	0.957803	1901	2	-0.69752	0.8046	0.75437	0.940261	17281	0	-0.69752	YES
Slc43a3	4	0.039039	0.093909	0.965453	1902	3	-0.45446	0.039481	0.043955	0.505909	1839	1	-0.45446
Plcg2	4	0.03904	0.093909	0.965453	1903	3	-0.5305	0.8221	0.76593	0.940261	17688	0	-0.5305
Pkn3	4	0.039065	0.093909	0.965453	1904	2	-0.3489	0.52564	0.45851	0.844962	11540	1	-0.3489
LOC690142	4	0.039081	0.093909	0.965453	1905	3	-0.56669	0.7297	0.65327	0.908902	15709	0	-0.56669
Commd10	3	0.039099	0.08368	0.957803	1906	2	-0.46582	0.61795	0.54304	0.873124	13324	0	-0.46582
Ust5r	3	0.039126	0.08368	0.957803	1907	2	-0.59812	0.15883	0.16916	0.682157	5210	1	-0.59812
Srgn	2	0.039209	0.071387	0.928396	1908	2	-0.7167	0.96079	0.94919	0.988588	20685	0	-0.7167	YES
Ppcs	2	0.039301	0.071387	0.928396	1909	1	-0.3827	0.3106	0.25597	0.753011	8008	1	-0.3827
RGD1311847	4	0.039316	0.095149	0.975222	1910	1	-0.21798	0.7257	0.64846	0.906282	15631	0	-0.21798
Il20rb	4	0.039327	0.095149	0.975222	1911	3	-0.42266	0.98921	0.98251	0.996875	21292	0	-0.42266	YES
Rpn2	4	0.03954	0.095978	0.977798	1912	3	-0.71127	0.097539	0.1362	0.682157	3549	1	-0.71127
Tmem134	4	0.039543	0.095978	0.977798	1913	2	-0.25465	0.4531	0.41844	0.844962	10302	1	-0.25465
Arv1	4	0.039623	0.096757	0.977798	1914	3	-0.35988	0.75781	0.69002	0.921929	16314	0	-0.35988
Lsm5	2	0.039633	0.071944	0.928396	1915	2	-0.83999	0.96037	0.9486	0.988588	20677	0	-0.83999
Lrp12	4	0.039647	0.096757	0.977798	1916	3	-0.44154	0.52824	0.46119	0.84706	11589	1	-0.44154
LOC102549291	2	0.039692	0.072541	0.928396	1917	1	-0.81784	0.86646	0.8445	0.961917	18650	0	-0.81784
Apobr	4	0.039702	0.096758	0.977798	1918	1	-0.05126	0.68878	0.60555	0.893006	14840	0	-0.05126
Pik3c2a	4	0.039752	0.096758	0.977798	1919	2	-0.49484	0.17696	0.19173	0.705208	5577	1	-0.49484
Prickle3	4	0.039758	0.096758	0.977798	1920	1	0.056279	0.49264	0.43982	0.844962	10939	1	0.056279
Reep6	4	0.039765	0.096758	0.977798	1921	2	-0.41914	0.88648	0.84613	0.961917	19098	0	-0.41914	YES
LOC102547344	3	0.039775	0.084936	0.957803	1922	1	-0.3352	0.29067	0.27231	0.770826	7717	1	-0.3352
Hist1h2bk	4	0.039813	0.097554	0.977798	1923	3	-0.44941	0.97415	0.9641	0.993217	20971	0	-0.44941
Wisp1	4	0.039826	0.097554	0.977798	1924	2	-0.46652	0.69129	0.61079	0.894989	14897	0	-0.46652
Scaf4	4	0.039844	0.098344	0.977798	1925	3	-0.46703	0.9803	0.97418	0.996112	21097	0	-0.46703
Ppp2r5c	4	0.039863	0.098344	0.977798	1926	3	-0.57684	0.095163	0.12983	0.682157	3495	1	-0.57684
Fyb	4	0.039872	0.098344	0.977798	1927	3	-0.53665	0.95387	0.93753	0.986221	20525	0	-0.53665
LOC102548514	1	0.039873	0.031923	0.826283	1928	1	-0.96526	0.96013	0.96808	0.995216	20673	0	-0.96526
Arhgef33	3	0.039891	0.084936	0.957803	1929	2	-0.562	0.92468	0.90675	0.979322	19904	0	-0.562	YES
Camta2	4	0.039913	0.098344	0.977798	1930	2	-0.33355	0.32499	0.32481	0.802972	8233	1	-0.33355
Hoxd9	4	0.039962	0.098942	0.977798	1931	3	-0.35903	0.98445	0.97807	0.996112	21181	0	-0.35903
LOC681300	4	0.039979	0.098942	0.977798	1932	2	-0.015879	0.17489	0.18416	0.694491	5538	2	-0.015879
Susd2	4	0.039987	0.098942	0.977798	1933	2	-0.32346	0.95077	0.93546	0.986221	20459	0	-0.32346
LOC100363712	4	0.040011	0.098942	0.977798	1934	2	-0.52607	0.1245	0.15321	0.682157	4312	1	-0.52607
Csk	4	0.040034	0.098942	0.977798	1935	2	-0.022337	0.11415	0.15017	0.682157	4012	2	-0.022337
Ccdc152	2	0.040043	0.074648	0.935546	1936	2	-0.8575	0.95996	0.94798	0.988574	20670	0	-0.8575	YES
Zcchc17	4	0.040052	0.098942	0.977798	1937	3	-0.50909	0.9818	0.9752	0.996112	21130	0	-0.50909
Vtn	4	0.040089	0.098942	0.977798	1938	2	-0.33166	0.32753	0.32481	0.802972	8273	1	-0.33166		Adhesion Molecules
Kalrn	4	0.040093	0.098942	0.977798	1939	3	-0.51378	0.94509	0.92686	0.984757	20344	0	-0.51378
Sin3a	3	0.040099	0.085571	0.957803	1940	2	-0.74425	0.34112	0.3026	0.785431	8480	1	-0.74425
Fam124b	4	0.040128	0.098942	0.977798	1941	3	-0.43464	0.98776	0.98097	0.996437	21267	0	-0.43464
Egln3	4	0.040145	0.098942	0.977798	1942	3	-0.40346	0.93849	0.91818	0.98263	20199	0	-0.40346
P4hb	4	0.040197	0.098942	0.977798	1943	2	-0.36816	0.8978	0.85622	0.963267	19351	0	-0.36816	YES	Adhesion Molecules
Olr1203	4	0.040218	0.098943	0.977798	1944	3	-0.41419	0.48117	0.43448	0.844962	10752	1	-0.41419
Opn1sw	4	0.040255	0.098943	0.977798	1945	1	0.00033052	0.20988	0.22339	0.726754	6277	1	0.00033052	YES	;GPCRs
Rab29	3	0.040274	0.085571	0.957803	1946	2	-0.61951	0.60422	0.53115	0.873124	13047	0	-0.61951
Mbnl2	3	0.040308	0.085571	0.957803	1947	2	-0.62236	0.94901	0.9372	0.986221	20422	0	-0.62236
LOC108352427	4	0.040316	0.098943	0.977798	1948	3	-0.42521	0.17849	0.19309	0.706552	5621	1	-0.42521
Sppl3	3	0.040335	0.085571	0.957803	1949	2	-0.71857	0.04749	0.056977	0.562436	2156	1	-0.71857	YES
Myl2	3	0.040358	0.085571	0.957803	1950	2	-0.76024	0.73239	0.66543	0.912147	15769	0	-0.76024
Tbk1	4	0.040365	0.098943	0.977798	1951	3	-0.4169	0.36038	0.36234	0.821863	8798	1	-0.4169
Trim15	4	0.040383	0.098943	0.977798	1952	2	-0.25214	0.53939	0.47467	0.851816	11787	1	-0.25214
Pkd1l2	4	0.040455	0.098943	0.977798	1953	3	-0.4068	0.90121	0.86118	0.964065	19419	0	-0.4068
Mir3568	4	0.040457	0.098943	0.977798	1954	2	-0.3302	0.50808	0.45049	0.844962	11216	1	-0.3302
LOC103693055	3	0.040499	0.085571	0.957803	1955	2	-0.75284	0.68713	0.61671	0.896354	14808	0	-0.75284
Cd164l2	4	0.040511	0.099613	0.977798	1956	3	-0.4632	0.40415	0.38377	0.83042	9451	1	-0.4632
Kmt5c	4	0.040519	0.099613	0.977798	1957	2	-0.36633	0.79381	0.7299	0.935162	17044	0	-0.36633
Sgcd	3	0.040524	0.085571	0.957803	1958	2	-0.31057	0.22783	0.2169	0.719865	6618	1	-0.31057
Nxt2	3	0.040565	0.085571	0.957803	1959	1	-0.023571	0.73335	0.66739	0.913184	15787	0	-0.023571
LOC308990	3	0.040649	0.085571	0.957803	1960	1	-0.1434	0.18013	0.18674	0.695153	5660	1	-0.1434
Nab2	4	0.040693	0.10026	0.977798	1961	3	-0.52035	0.38929	0.36769	0.821863	9221	1	-0.52035
Olr135	4	0.040706	0.10026	0.977798	1962	2	-0.36879	0.018865	0.01577	0.348161	1005	1	-0.36879
Ptgr1	3	0.040763	0.085571	0.957803	1963	2	-0.54894	0.65378	0.58411	0.884788	14070	0	-0.54894	YES
Drc7	3	0.040773	0.085571	0.957803	1964	1	0.3004	0.35703	0.31268	0.793239	8754	1	0.3004
Ubxn10	4	0.040863	0.10381	0.977798	1965	2	-0.25337	0.25956	0.2785	0.770826	7238	1	-0.25337
Scgb3a2	1	0.04087	0.034589	0.842048	1966	1	-1.09	0.95913	0.96541	0.993793	20655	0	-1.09
Fam107b	3	0.040898	0.086241	0.957803	1967	1	-0.028817	0.1562	0.16596	0.682157	5143	1	-0.028817
Lmna	4	0.040946	0.10381	0.977798	1968	3	-0.3448	0.96737	0.9561	0.990868	20833	0	-0.3448
LOC103690101	1	0.040998	0.035902	0.847284	1969	1	-0.8893	0.959	0.9641	0.993217	20651	0	-0.8893
Chd6	4	0.041028	0.10381	0.977798	1970	1	-0.055713	0.81343	0.75869	0.940261	17487	0	-0.055713	YES
Wdr81	3	0.041064	0.086241	0.957803	1971	1	0.16718	0.65584	0.58631	0.885057	14109	0	0.16718
Tcta	4	0.041143	0.10459	0.977798	1972	3	-0.38987	0.45798	0.4211	0.844962	10388	1	-0.38987
Rpl37a	3	0.041147	0.086241	0.957803	1973	1	0.59537	0.068871	0.089766	0.658786	2807	2	0.59537
Slc35a4	4	0.041171	0.10459	0.977798	1974	3	-0.38836	0.96853	0.9581	0.991433	20854	0	-0.38836
Coro1a	3	0.041189	0.086241	0.957803	1975	2	-0.35616	0.0042455	0.003706	0.283255	277	1	-0.35616
Cyp2b21	4	0.041194	0.10459	0.977798	1976	1	0.039284	0.41402	0.38912	0.830976	9598	1	0.039284
Tceanc	2	0.041199	0.077827	0.94501	1977	1	-0.91139	0.84764	0.82941	0.959481	18239	0	-0.91139	YES
Fam222a	4	0.041242	0.10459	0.977798	1978	3	-0.37014	0.91912	0.89	0.975196	19782	0	-0.37014
Akap6	4	0.041249	0.10459	0.977798	1979	3	-0.45164	0.55415	0.48268	0.854019	12050	1	-0.45164
LOC102548694	2	0.041255	0.077827	0.94501	1980	1	-0.85589	0.81117	0.78143	0.943072	17439	0	-0.85589
Slc16a4	4	0.04128	0.10459	0.977798	1981	2	-0.50234	0.55505	0.48268	0.854019	12069	1	-0.50234
Kif5b	2	0.041347	0.077827	0.94501	1982	2	-0.67551	0.95865	0.94677	0.988158	20643	0	-0.67551	YES
Shroom2	4	0.041369	0.10459	0.977798	1983	3	-0.42927	0.94987	0.93334	0.986221	20447	0	-0.42927
Dmrta2	4	0.041393	0.10459	0.977798	1984	2	-0.45362	0.58587	0.50962	0.872774	12678	1	-0.45362
Tmem82	4	0.041405	0.10459	0.977798	1985	2	-0.38571	0.27127	0.29007	0.78541	7443	1	-0.38571
Mageb18	3	0.04148	0.08691	0.957803	1986	2	-0.583	0.91575	0.89735	0.977721	19716	0	-0.583
LOC499541	2	0.041506	0.077827	0.94501	1987	1	-0.24152	0.16459	0.1353	0.682157	5333	1	-0.24152
Tmem8b	4	0.04158	0.10523	0.977798	1988	2	0.10976	0.061373	0.081491	0.657408	2599	2	0.10976
Cdh2	4	0.041596	0.10523	0.977798	1989	3	-0.40242	0.66287	0.56568	0.874064	14282	1	-0.40242
Zranb3	4	0.041619	0.10523	0.977798	1990	2	-0.40359	0.93908	0.91899	0.98263	20215	0	-0.40359
Tgif1	4	0.041624	0.10523	0.977798	1991	3	-0.36172	0.92839	0.90442	0.979322	19990	0	-0.36172
Anks4b	3	0.041646	0.08691	0.957803	1992	1	-0.10596	0.43641	0.3708	0.823585	9990	1	-0.10596
LOC501110	3	0.041687	0.08691	0.957803	1993	2	-0.49151	0.40967	0.35056	0.821863	9535	1	-0.49151
Mir320a	4	0.041691	0.10523	0.977798	1994	2	-0.46013	0.62478	0.54706	0.873124	13464	1	-0.46013	YES
Krt7	3	0.041729	0.08691	0.957803	1995	1	0.065997	0.081412	0.10666	0.682157	3135	1	0.065997
Smad9	4	0.041746	0.10523	0.977798	1996	2	-0.22685	0.63888	0.55504	0.873124	13754	1	-0.22685
Dusp5	4	0.041781	0.10523	0.977798	1997	3	-0.53349	0.72267	0.64846	0.906282	15567	0	-0.53349	YES
Sall2	4	0.041795	0.10523	0.977798	1998	2	-0.29377	0.24144	0.25117	0.749403	6884	2	-0.29377
Adgrl4	3	0.041812	0.08691	0.957803	1999	2	-0.31584	0.78797	0.73828	0.936263	16931	0	-0.31584	YES	;GPCRs
Dspp	3	0.041856	0.08691	0.957803	2000	2	-0.6001	0.21139	0.20445	0.719264	6311	1	-0.6001
[truncated: 19,568 more rows]

## Sheet: MvsS
id	num	neg|score	neg|p-value	neg|fdr	neg|rank	neg|goodsgrna	neg|lfc	pos|score	pos|p-value	pos|fdr	pos|rank	pos|goodsgrna	pos|lfc	Included in Validation Screen	GOTerms
Itga4	4	3.1241e-11	2.3045e-07	0.001238	3	4	-1.898	1	1	1	21482	0	-1.898	YES	Adhesion Molecules
Fermt3	3	1.4581e-09	2.3045e-07	0.001238	4	3	-2.0014	0.99999	0.99999	1	21479	0	-2.0014	YES	Adhesion Molecules
Cxcr3	4	1.9435e-07	6.9135e-07	0.00297	5	4	-1.2904	1	1	1	21480	0	-1.2904	YES	;Chemokine Receptors
Tln1	3	3.3068e-07	1.1522e-06	0.004125	6	3	-1.3391	1	1	1	21481	0	-1.3391	YES	Adhesion Molecules
Ttc27	2	5.9653e-05	0.00011085	0.34017	7	2	-1.1837	0.99994	0.99995	1	21478	0	-1.1837
Shfm1	4	6.1614e-05	0.0002399	0.572607	8	2	-0.69806	0.21623	0.32741	0.996503	6207	1	-0.69806
Cbfb	3	7.7542e-05	0.00023298	0.572607	9	2	-1.3199	0.97109	0.97112	1	20814	0	-1.3199	YES
Tceb2	3	0.00011023	0.00033254	0.690044	10	1	-0.1428	0.14527	0.22612	0.982184	4678	1	-0.1428
Reep6	4	0.00013912	0.00056022	0.690044	11	4	-0.83543	0.99976	0.99975	1	21473	0	-0.83543	YES
F11r	3	0.00014537	0.00044039	0.690044	12	3	-0.55227	0.99985	0.99985	1	21477	0	-0.55227	YES	Adhesion Molecules
Sprr4	3	0.0001508	0.00045053	0.690044	13	3	-0.76133	0.99985	0.99985	1	21476	0	-0.76133
Tpm1	4	0.0001519	0.00061046	0.690203	14	2	-0.55817	0.87386	0.87374	0.998681	18746	0	-0.55817	YES
Satb1	4	0.00016818	0.00066577	0.715099	15	3	-0.81068	0.99736	0.99737	1	21408	0	-0.81068	YES
Saa4	3	0.0001984	0.00057681	0.690044	16	2	-0.55356	0.74013	0.74002	0.998681	15866	0	-0.55356
Def6	3	0.00019933	0.0005782	0.690044	17	3	-0.63071	0.9998	0.9998	1	21475	0	-0.63071
Arih1	2	0.00023207	0.00046021	0.690044	18	2	-1.4285	0.99977	0.99977	1	21474	0	-1.4285	YES
Rps23	2	0.00024984	0.00049385	0.690044	19	1	-0.63111	0.012644	0.02379	0.949002	667	1	-0.63111
Glmn	3	0.00025641	0.00075241	0.769684	20	3	-0.51776	0.99974	0.99974	1	21472	0	-0.51776
Cd34	4	0.00029032	0.0011197	0.889934	21	3	-0.92985	0.53376	0.54602	0.998681	11497	1	-0.92985
Tmem127	4	0.0003167	0.0012138	0.889934	22	4	-0.39169	0.99968	0.99967	1	21471	0	-0.39169
Ptpn6	3	0.00032283	0.00094461	0.847566	23	3	-0.71575	0.99968	0.99967	1	21470	0	-0.71575
Tspan31	4	0.0003233	0.0012428	0.889934	24	2	-0.23499	0.1917	0.29574	0.99149	5686	1	-0.23499
Gls2	3	0.00032395	0.00094691	0.847566	25	2	-1.0362	0.96145	0.96158	1	20622	0	-1.0362
Hsp90b1	1	0.00038948	0.00039061	0.690044	26	1	-1.6066	0.99961	0.99963	1	21469	0	-1.6066	YES
Ostc	3	0.0003996	0.0011686	0.889934	27	3	-0.69635	0.9996	0.9996	1	21468	0	-0.69635
Rnf152	4	0.00042629	0.0016115	0.89489	28	4	-0.51206	0.99957	0.99956	1	21467	0	-0.51206
Ssfa2	2	0.00045261	0.00088654	0.847566	29	2	-0.96313	0.99955	0.99954	1	21466	0	-0.96313
Gpr158	4	0.00047821	0.0018106	0.89489	30	4	-0.36141	0.99952	0.99951	1	21465	0	-0.36141	YES	;GPCRs
Hap1	4	0.00048825	0.0018452	0.89489	31	3	-0.7476	0.93387	0.9338	0.998959	20082	0	-0.7476
Grk2	2	0.00051434	0.0010036	0.862376	32	2	-0.89678	0.99712	0.99708	1	21402	0	-0.89678	YES	;GPCRs
Olr646	2	0.00054645	0.0010695	0.883663	33	2	-1.0097	0.99945	0.99945	1	21464	0	-1.0097	YES
LOC689230	3	0.00058843	0.0017019	0.89489	34	3	-0.72699	0.99941	0.99941	1	21463	0	-0.72699
Ooep	3	0.0006322	0.0018277	0.89489	35	3	-0.52621	0.99937	0.99937	1	21462	0	-0.52621	YES
Wdr11	4	0.00063801	0.00239	0.89489	36	3	-0.91434	0.99868	0.99868	1	21446	0	-0.91434
Slitrk5	4	0.00065063	0.0024324	0.89489	37	2	-0.38736	0.92672	0.92677	0.998681	19918	0	-0.38736
Gpx8	3	0.00067063	0.0019346	0.89489	38	3	-0.60307	0.99933	0.99933	1	21461	0	-0.60307	YES
LOC103692412	4	0.00067591	0.0025158	0.89489	39	2	-0.10351	0.84765	0.84749	0.998681	18189	0	-0.10351
Hacd1	2	0.00067943	0.0013106	0.89489	40	2	-1.3098	0.99932	0.99933	1	21460	0	-1.3098	YES
Srp9	3	0.00068328	0.0019678	0.89489	41	1	0.080705	0.56011	0.55995	0.998681	12030	0	0.080705	YES
Os9	4	0.00069369	0.0025845	0.89489	42	3	-0.53857	0.77372	0.77372	0.998681	16604	0	-0.53857
Sptssa	3	0.00070645	0.0020314	0.89489	43	2	-1.1793	0.89482	0.89486	0.998681	19208	0	-1.1793
Pou4f3	4	0.00073467	0.0027389	0.89489	44	1	-0.067852	0.4175	0.46025	0.998681	9375	1	-0.067852
Eif3m	2	0.00074291	0.0014244	0.89489	45	2	-0.96417	0.99926	0.99927	1	21459	0	-0.96417
LOC103689966	4	0.00074386	0.0027633	0.89489	46	4	-0.3392	0.99926	0.99925	1	21458	0	-0.3392
Fbxl4	2	0.00074452	0.0014286	0.89489	47	2	-0.78703	0.99926	0.99927	1	21457	0	-0.78703
Rpl8	2	0.00074943	0.0014396	0.89489	48	1	-1.0356	0.7275	0.72736	0.998681	15605	0	-1.0356
Vom1r85	2	0.0008082	0.0015484	0.89489	49	1	-0.78199	0.80874	0.80845	0.998681	17345	0	-0.78199
Ralgapb	4	0.00082139	0.0030334	0.89489	50	4	-0.36465	0.99918	0.99918	1	21456	0	-0.36465
Tnks1bp1	4	0.00083962	0.0031067	0.89489	51	3	-0.77346	0.95755	0.95748	1	20562	0	-0.77346	YES
Tmed11	4	0.00084824	0.0031449	0.89489	52	3	-0.83309	0.24305	0.35273	0.998681	6660	1	-0.83309
Ugdh	4	0.00085859	0.0031781	0.89489	53	2	-0.40633	0.61535	0.61668	0.998681	13182	1	-0.40633
Dcps	2	0.00089765	0.001712	0.89489	54	2	-0.92459	0.9991	0.9991	1	21455	0	-0.92459
Grina	4	0.00092628	0.0034026	0.89489	55	2	-0.60499	0.016621	0.043503	0.973199	824	1	-0.60499
Papss1	4	0.00093925	0.0034344	0.89489	56	2	-0.53275	0.70278	0.70276	0.998681	15088	0	-0.53275
Slc9c1	3	0.00096627	0.0027522	0.89489	57	2	-0.93786	0.88409	0.88413	0.998681	18958	0	-0.93786
Scamp5	4	0.00096968	0.0035256	0.89489	58	1	0.20858	0.10346	0.1808	0.979715	3640	2	0.20858
Khnyn	4	0.0010387	0.0036906	0.89489	59	3	-0.74169	0.80233	0.80225	0.998681	17203	0	-0.74169
Ccdc85c	4	0.0010519	0.0037317	0.89489	60	3	-0.71471	0.9938	0.99384	1	21320	0	-0.71471
Cep135	3	0.0010541	0.0030076	0.89489	61	3	-0.62762	0.99895	0.99895	1	21453	0	-0.62762
Tnfaip8l2	3	0.0010799	0.0030795	0.89489	62	1	-0.016866	0.11928	0.19576	0.979715	4061	1	-0.016866
Arhgap25	3	0.0011047	0.0031403	0.89489	63	3	-0.59597	0.9989	0.99889	1	21452	0	-0.59597
Defb2	2	0.0011314	0.0021858	0.89489	64	1	-0.99468	0.8015	0.8012	0.998681	17179	0	-0.99468
Car15	3	0.0011356	0.0032237	0.89489	65	3	-0.48716	0.99886	0.99887	1	21451	0	-0.48716
Plxnd1	4	0.0011459	0.0039801	0.89489	66	2	-0.16759	0.5956	0.59863	0.998681	12782	1	-0.16759
RGD1564380	3	0.0011475	0.0032574	0.89489	67	2	-0.6598	0.63281	0.63271	0.998681	13550	0	-0.6598
Txnl4a	3	0.0011509	0.0032661	0.89489	68	2	-1.2431	0.9322	0.93222	0.998681	20049	0	-1.2431	YES
Abca3	3	0.0011922	0.0033814	0.89489	69	2	-0.73121	0.51491	0.51539	0.998681	11162	1	-0.73121
Hspg2	3	0.0011974	0.0033943	0.89489	70	2	-1.0941	0.27818	0.31823	0.994921	7150	1	-1.0941
Psmc4	4	0.0012046	0.0041437	0.89489	71	2	-0.26837	0.30387	0.38789	0.998681	7549	1	-0.26837
Tbc1d10c	4	0.0012634	0.0042916	0.89489	72	2	-0.33953	0.7559	0.75597	0.998681	16208	0	-0.33953
Fcgr1a	2	0.0013014	0.0025011	0.89489	73	2	-1.0962	0.9987	0.99869	1	21448	0	-1.0962	YES
Dpy30	3	0.0013157	0.0037238	0.89489	74	3	-0.59009	0.99868	0.9987	1	21447	0	-0.59009
Dlec1	4	0.0013184	0.0044396	0.89489	75	3	-0.61462	0.37495	0.43203	0.998681	8647	1	-0.61462
Tmem150b	4	0.0013221	0.004452	0.89489	76	2	-0.43195	0.85432	0.85415	0.998681	18351	0	-0.43195
Usp9x	3	0.0013294	0.0037612	0.89489	77	3	-0.91067	0.99703	0.99705	1	21400	0	-0.91067
Rab40c	4	0.0013751	0.0045885	0.89489	78	3	-0.41404	0.96724	0.96719	1	20735	0	-0.41404
Mesdc2	4	0.0013808	0.0046046	0.89489	79	2	-0.13473	0.91954	0.9195	0.998681	19768	0	-0.13473
Slc46a1	4	0.0013851	0.0046168	0.89489	80	3	-0.53872	0.94643	0.94629	0.999485	20341	0	-0.53872
Gng3	3	0.0014376	0.0040414	0.89489	81	2	-0.90095	0.84846	0.84838	0.998681	18217	0	-0.90095	YES
Fam98b	2	0.0014507	0.0027914	0.89489	82	2	-0.99049	0.99855	0.99855	1	21444	0	-0.99049
Kansl1	3	0.0014764	0.0041557	0.89489	83	2	-0.49403	0.8468	0.84673	0.998681	18169	0	-0.49403	YES
Psmd4	3	0.0014936	0.0042105	0.89489	84	3	-0.43561	0.99851	0.99852	1	21443	0	-0.43561
Tmem178b	4	0.0015004	0.0049074	0.89489	85	3	-0.46898	0.86041	0.86018	0.998681	18468	0	-0.46898
Tmsb4x	3	0.0015204	0.0042893	0.89489	86	2	-0.74453	0.61804	0.61799	0.998681	13242	0	-0.74453
Oxt	3	0.0015238	0.0042999	0.89489	87	3	-0.4908	0.99848	0.99849	1	21442	0	-0.4908
Ppp1r12a	3	0.0015326	0.0043262	0.89489	88	3	-0.81267	0.99847	0.99848	1	21441	0	-0.81267
Selplg	2	0.0015649	0.0030191	0.89489	89	2	-0.69942	0.99844	0.99842	1	21439	0	-0.69942		Adhesion Molecules
LOC108350366	3	0.001607	0.0045359	0.89489	90	3	-0.68943	0.99839	0.9984	1	21436	0	-0.68943
Vps25	3	0.0016085	0.0045424	0.89489	91	2	-0.63812	0.89883	0.89893	0.998681	19296	0	-0.63812	YES
Ccdc181	3	0.0016301	0.0046064	0.89489	92	3	-0.45355	0.99837	0.99838	1	21435	0	-0.45355
Itfg2	4	0.0016348	0.0052651	0.89489	93	3	-0.6691	0.95634	0.95625	1	20534	0	-0.6691	YES
LOC108353314	3	0.0016424	0.0046359	0.89489	94	3	-0.54973	0.99836	0.99837	1	21434	0	-0.54973
Asph	3	0.0016526	0.0046604	0.89489	95	1	0.01693	0.13122	0.21316	0.981864	4374	1	0.01693
Twf1	1	0.0016535	0.0016456	0.89489	96	1	-1.8721	0.99835	0.99838	1	21433	0	-1.8721	YES
Rpl26	4	0.0016745	0.0053508	0.89489	97	1	0.58745	0.011468	0.031274	0.973199	625	3	0.58745
St3gal4	3	0.0016901	0.004776	0.89489	98	3	-0.534	0.99831	0.99832	1	21431	0	-0.534		Adhesion Molecules
Srpk1	3	0.0017077	0.0048217	0.89489	99	2	-0.70913	0.18998	0.25609	0.987112	5646	1	-0.70913
Lmbrd2	2	0.0017189	0.0033293	0.89489	100	1	-0.82116	0.78705	0.78674	0.998681	16852	0	-0.82116
Cdk17	4	0.0017332	0.0055029	0.89489	101	2	-0.3368	0.91283	0.91272	0.998681	19615	0	-0.3368
Rcor1	3	0.0017473	0.0049272	0.89489	102	2	-0.61905	0.98074	0.98081	1	21031	0	-0.61905
Tmem55a	3	0.0017566	0.0049549	0.89489	103	3	-0.69038	0.99824	0.99826	1	21430	0	-0.69038
Rpgrip1	4	0.0017765	0.0056209	0.89489	104	2	-0.4377	0.12445	0.20835	0.980112	4196	1	-0.4377
Fam76b	3	0.0017788	0.0050166	0.89489	105	2	-0.70726	0.44743	0.45371	0.998681	9906	1	-0.70726	YES
Stx7	4	0.0017919	0.0056605	0.89489	106	1	-0.13155	0.83692	0.83684	0.998681	17958	0	-0.13155
Tssc1	3	0.0018277	0.0051498	0.89489	107	2	-0.61134	0.97923	0.97932	1	20992	0	-0.61134
Rbm42	3	0.0018287	0.0051521	0.89489	108	2	-0.68352	0.22929	0.28315	0.990515	6458	1	-0.68352
Nsmaf	3	0.0018414	0.0051876	0.89489	109	3	-0.45559	0.99816	0.99817	1	21429	0	-0.45559
Smim13	4	0.0018506	0.0058098	0.89489	110	1	-0.0060766	0.81486	0.81481	0.998681	17487	0	-0.0060766
Olr705	3	0.0018647	0.0052508	0.89489	111	3	-0.53173	0.99814	0.99815	1	21427	0	-0.53173
Alg8	4	0.0019001	0.0059384	0.89489	112	2	-0.64942	0.42113	0.4627	0.998681	9432	1	-0.64942
Lpcat2	3	0.0019168	0.0053913	0.89489	113	1	0.072538	0.71662	0.71644	0.998681	15370	0	0.072538
Fam114a1	3	0.0019625	0.0055268	0.89489	114	3	-0.39661	0.99804	0.99805	1	21426	0	-0.39661
Cmip	4	0.0019674	0.0061191	0.89489	115	3	-0.5207	0.69557	0.69558	0.998681	14942	0	-0.5207
Klf2	4	0.00199	0.0061781	0.89489	116	2	-0.47082	0.87928	0.87924	0.998681	18851	0	-0.47082	YES
Ghr	3	0.0020049	0.005631	0.89489	117	1	-0.10004	0.90253	0.90253	0.998681	19374	0	-0.10004	YES
Slc35g2	4	0.0020076	0.0062251	0.89489	118	3	-0.60237	0.32386	0.39986	0.998681	7839	1	-0.60237
Olr322	4	0.0020087	0.0062283	0.89489	119	3	-0.60408	0.81189	0.81183	0.998681	17417	0	-0.60408
Alk	4	0.0020205	0.0062647	0.89489	120	3	-0.61801	0.86835	0.86825	0.998681	18635	0	-0.61801	YES
Calr	3	0.0020587	0.0057697	0.89489	121	3	-0.49087	0.99794	0.99796	1	21424	0	-0.49087	YES	Adhesion Molecules
Csn1s2b	4	0.0020854	0.0064422	0.89489	122	1	0.013791	0.68996	0.68999	0.998681	14818	0	0.013791
RGD1309170	4	0.0020942	0.0064694	0.89489	123	3	-0.55611	0.94692	0.94679	0.999531	20350	0	-0.55611
Tspyl4	3	0.0020954	0.0058734	0.89489	124	3	-0.38731	0.9979	0.99792	1	21423	0	-0.38731
Mrpl41	3	0.0020961	0.0058744	0.89489	125	3	-0.67051	0.9979	0.99792	1	21422	0	-0.67051	YES
Pard3b	4	0.0021041	0.0065007	0.89489	126	3	-0.61813	0.75684	0.75688	0.998681	16234	0	-0.61813
Slc10a7	3	0.0021487	0.0060219	0.89489	127	2	-0.93728	0.91936	0.91936	0.998681	19762	0	-0.93728	YES
Actl6a	3	0.0021625	0.0060606	0.89489	128	3	-0.58667	0.99784	0.99785	1	21420	0	-0.58667
Stub1	3	0.002181	0.006108	0.89489	129	3	-0.60882	0.99536	0.99545	1	21349	0	-0.60882	YES
Ythdf3	3	0.0021953	0.0061444	0.89489	130	2	-0.71567	0.96788	0.96793	1	20752	0	-0.71567	YES
Ccdc160	4	0.0021954	0.0067381	0.89489	131	2	-0.35642	0.23693	0.34934	0.998681	6570	1	-0.35642
Nop10	3	0.0021996	0.0061601	0.89489	132	3	-0.61058	0.9978	0.99781	1	21419	0	-0.61058	YES
Nkx6-3	4	0.0022416	0.0068717	0.89489	133	2	-0.53148	0.9523	0.95219	0.999531	20466	0	-0.53148
Naga	4	0.0022607	0.0069252	0.89489	134	3	-0.5443	0.90098	0.90089	0.998681	19333	0	-0.5443
Snx24	3	0.0022661	0.0063307	0.89489	135	2	-0.47333	0.92161	0.9216	0.998681	19814	0	-0.47333
Spata31d1d	3	0.0022704	0.0063431	0.89489	136	3	-0.66696	0.99773	0.99774	1	21418	0	-0.66696
Polr2i	2	0.0022768	0.0044244	0.89489	137	1	-1.1913	0.89845	0.89848	0.998681	19288	0	-1.1913
Arrb2	4	0.0022816	0.0069773	0.89489	138	2	-0.22555	0.62744	0.62814	0.998681	13418	1	-0.22555
Bptf	3	0.0023131	0.0064703	0.89489	139	2	-0.54964	0.17889	0.24855	0.987112	5401	1	-0.54964
Prkag3	3	0.0023272	0.0065076	0.89489	140	3	-0.58133	0.99767	0.99768	1	21417	0	-0.58133
Olr1679	2	0.0023346	0.0045322	0.89489	141	2	-0.77099	0.99767	0.99763	1	21415	0	-0.77099
Mir365b	4	0.0023559	0.0071644	0.905329	142	2	-0.6957	0.31208	0.39287	0.998681	7659	1	-0.6957
Olr709	3	0.0023865	0.0066689	0.89489	143	2	-0.93306	0.75594	0.75588	0.998681	16210	0	-0.93306
Rpe	2	0.0023943	0.0046511	0.89489	144	1	-0.54949	0.15712	0.17908	0.979715	4938	1	-0.54949	YES
Olr1121	3	0.0024036	0.0067086	0.89489	145	2	-0.73226	0.67935	0.67901	0.998681	14570	0	-0.73226
Yod1	3	0.0024198	0.006751	0.89489	146	3	-0.57656	0.99758	0.99757	1	21412	0	-0.57656
LOC102551838	4	0.0024244	0.0073488	0.908497	147	2	-0.44817	0.35173	0.41717	0.998681	8277	1	-0.44817
Sec61b	3	0.0024262	0.006768	0.89489	148	3	-0.48539	0.99757	0.99757	1	21411	0	-0.48539
Tmed2	3	0.0024451	0.0068293	0.89489	149	2	-0.70351	0.97657	0.97665	1	20928	0	-0.70351	YES
LOC108352635	4	0.0024525	0.0074225	0.908497	150	3	-0.47954	0.99845	0.99844	1	21440	0	-0.47954
Skor1	4	0.0024834	0.0075046	0.908497	151	3	-0.44389	0.99454	0.99455	1	21333	0	-0.44389
Tardbp	3	0.0024892	0.006945	0.89489	152	2	-0.55222	0.91991	0.91988	0.998681	19775	0	-0.55222	YES
Hnrnpr	4	0.0024962	0.0075423	0.908497	153	2	-0.3791	0.43849	0.47461	0.998681	9741	1	-0.3791
Rraga	3	0.00251	0.0069948	0.89489	154	2	-0.73815	0.63993	0.63989	0.998681	13712	0	-0.73815
Sfswap	4	0.0025886	0.0077691	0.908497	155	3	-0.56223	0.98683	0.98682	1	21171	0	-0.56223	YES
LOC303140	2	0.0025913	0.0050475	0.89489	156	2	-0.98382	0.99741	0.99736	1	21409	0	-0.98382
LOC108351821	4	0.0026	0.0078032	0.908497	157	3	-0.44257	0.98172	0.98171	1	21059	0	-0.44257
Foxo1	4	0.0026136	0.0078405	0.908497	158	3	-0.67086	0.999	0.99901	1	21454	0	-0.67086	YES
Sap130	3	0.0026408	0.0073548	0.908497	159	3	-0.60904	0.99736	0.99736	1	21407	0	-0.60904
S100z	2	0.0026585	0.0051881	0.89489	160	1	-0.68432	0.5285	0.52869	0.998681	11402	0	-0.68432
Olr1374	2	0.0027262	0.0053153	0.89489	161	2	-0.85403	0.99727	0.99723	1	21404	0	-0.85403
Nxph4	4	0.0027309	0.0081337	0.908497	162	2	-0.13329	0.51994	0.53501	0.998681	11242	1	-0.13329
Slc22a22	3	0.00274	0.0076262	0.908497	163	2	-0.80385	0.73672	0.73659	0.998681	15793	0	-0.80385		;GPCRs
Trit1	4	0.0027896	0.0082945	0.908497	164	1	0.13901	0.55955	0.56716	0.998681	12019	1	0.13901
Jmjd6	3	0.0028413	0.007894	0.908497	165	1	0.12366	0.56651	0.56631	0.998681	12162	0	0.12366
Trim11	4	0.0028483	0.0084522	0.908497	166	1	-0.002243	0.61604	0.61735	0.998681	13198	1	-0.002243
Zcchc4	3	0.0028641	0.0079572	0.908497	167	2	-0.61002	0.98312	0.98321	1	21094	0	-0.61002
Trmt1	4	0.0028929	0.0085651	0.908497	168	2	-0.39278	0.58595	0.59002	0.998681	12562	1	-0.39278
Usp34	3	0.0029069	0.0080834	0.908497	169	2	-0.47814	0.93579	0.93588	0.999127	20116	0	-0.47814
Gsto1	3	0.0029293	0.0081415	0.908497	170	3	-0.49332	0.99547	0.99556	1	21352	0	-0.49332
Olr120	2	0.002952	0.005755	0.89489	171	1	-0.19408	0.024205	0.044596	0.973199	1131	1	-0.19408
Rabif	3	0.0029622	0.0082213	0.908497	172	3	-0.66406	0.99704	0.99706	1	21401	0	-0.66406	YES
Ube2m	3	0.0029853	0.0082816	0.908497	173	2	-0.75479	0.98963	0.98975	1	21223	0	-0.75479
Olr468	3	0.0029895	0.0082968	0.908497	174	3	-0.50191	0.99701	0.99703	1	21399	0	-0.50191
Lrp10	3	0.0030051	0.0083402	0.908497	175	3	-0.54807	0.99699	0.99701	1	21398	0	-0.54807
Ssr4	3	0.0030099	0.0083568	0.908497	176	2	-1.0241	0.98502	0.98515	1	21138	0	-1.0241
Slc12a8	4	0.0030242	0.0089209	0.908497	177	2	-0.29497	0.99226	0.99228	1	21275	0	-0.29497
Adam4	1	0.0030497	0.0030205	0.89489	178	1	-1.6109	0.99695	0.997	1	21397	0	-1.6109
Tsx	4	0.0030605	0.0090025	0.908497	179	2	-0.33091	0.77841	0.77837	0.998681	16693	0	-0.33091
Clic5	3	0.0030736	0.0085277	0.908497	180	3	-0.45382	0.99693	0.99695	1	21396	0	-0.45382
Rassf6	4	0.0030907	0.0090758	0.908497	181	3	-0.40508	0.83014	0.83012	0.998681	17813	0	-0.40508
Tut1	1	0.0031379	0.0031039	0.89489	182	1	-1.8096	0.99686	0.99692	1	21394	0	-1.8096
Mir770	4	0.0031415	0.0092131	0.908497	183	2	-0.2469	0.96436	0.96434	1	20675	0	-0.2469
Slc35a4	4	0.0031518	0.009238	0.908497	184	3	-0.45557	0.61409	0.61552	0.998681	13158	1	-0.45557
Raly	2	0.0031575	0.0061481	0.89489	185	1	-0.16291	0.036507	0.066185	0.973199	1623	1	-0.16291
Pigbos1	3	0.0031933	0.0088545	0.908497	186	1	0.22612	0.5285	0.52854	0.998681	11401	1	0.22612
Edem3	4	0.0032002	0.0093726	0.908497	187	2	-0.44674	0.66257	0.66263	0.998681	14201	0	-0.44674
Tmed10	3	0.0032268	0.0089379	0.908497	188	2	-0.75735	0.51474	0.51524	0.998681	11159	1	-0.75735
LOC100362978	2	0.0032327	0.0062924	0.89489	189	2	-0.70101	0.99677	0.99675	1	21392	0	-0.70101	YES
Prrg1	1	0.0032702	0.0032307	0.89489	190	1	-1.6241	0.99673	0.99679	1	21391	0	-1.6241
Rabl3	2	0.0032748	0.0063615	0.89489	191	1	-0.85633	0.7226	0.72252	0.998681	15507	0	-0.85633
Ak7	3	0.0032774	0.0090817	0.908497	192	3	-0.41181	0.99672	0.99677	1	21390	0	-0.41181
Lrrc18	3	0.0033408	0.0092564	0.908497	193	2	-1.1379	0.97534	0.97542	1	20907	0	-1.1379
Fcgr3a	4	0.0034102	0.0098948	0.908497	194	3	-0.66115	0.70687	0.70691	0.998681	15170	0	-0.66115
Vom1r25	3	0.0034446	0.009532	0.908497	195	3	-0.80119	0.99656	0.99661	1	21387	0	-0.80119
LOC100359498	2	0.0034509	0.0067044	0.89489	196	1	-0.97883	0.82876	0.82857	0.998681	17780	0	-0.97883
LOC100909998	3	0.0034539	0.009556	0.908497	197	2	-1.0641	0.97105	0.97108	1	20812	0	-1.0641
Cyp7b1	3	0.0034573	0.0095638	0.908497	198	1	-0.032401	0.66952	0.6691	0.998681	14340	0	-0.032401
Pkd1	3	0.0034597	0.0095731	0.908497	199	3	-0.34394	0.99654	0.99659	1	21386	0	-0.34394
Perm1	4	0.0034934	0.010109	0.908497	200	1	0.19379	0.63666	0.63689	0.998681	13638	1	0.19379
Faap20	3	0.0035012	0.0096855	0.908497	201	1	0.31824	0.01786	0.041641	0.973199	866	2	0.31824
Grm2	3	0.0035328	0.0097795	0.908497	202	3	-0.38687	0.99647	0.99652	1	21385	0	-0.38687	YES	;GPCRs
LOC103690486	3	0.0035333	0.0097837	0.908497	203	2	-0.74958	0.67933	0.67899	0.998681	14569	0	-0.74958
Xkrx	1	0.0035347	0.0034906	0.89489	204	1	-1.4823	0.99647	0.99653	1	21384	0	-1.4823
Chic2	2	0.0035353	0.0068764	0.89489	205	2	-0.80275	0.99646	0.99645	1	21383	0	-0.80275
Spns2	4	0.0035521	0.010252	0.908497	206	3	-0.3638	0.98653	0.98652	1	21166	0	-0.3638
Arhgap31	4	0.0035645	0.010277	0.908497	207	3	-0.47423	0.99368	0.99371	1	21315	0	-0.47423
Drg2	3	0.0035718	0.0098832	0.908497	208	3	-0.32133	0.99643	0.99648	1	21381	0	-0.32133
Olr278	2	0.0035976	0.0069939	0.89489	209	1	-0.81242	0.39978	0.39966	0.998681	9080	1	-0.81242
Rprd2	2	0.0036003	0.0069985	0.89489	210	2	-1.0013	0.9964	0.99639	1	21380	0	-1.0013	YES
Ikzf1	4	0.0036107	0.010406	0.908497	211	1	-0.033664	0.8363	0.83624	0.998681	17951	0	-0.033664	YES
Tp53inp2	4	0.0036143	0.010416	0.908497	212	3	-0.38505	0.8983	0.89819	0.998681	19285	0	-0.38505
Hars2	3	0.0036345	0.01006	0.908497	213	2	-0.9438	0.92779	0.92782	0.998681	19951	0	-0.9438
Atad2	3	0.0036382	0.010072	0.908497	214	3	-0.54051	0.99636	0.99641	1	21379	0	-0.54051	YES
Olr129	3	0.0036465	0.010101	0.908497	215	2	-1.128	0.82516	0.82497	0.998681	17699	0	-1.128
Serbp1	4	0.0036536	0.010511	0.908497	216	2	-0.51562	0.93217	0.93212	0.998681	20047	0	-0.51562
Sf3b6	3	0.0036538	0.010121	0.908497	217	3	-0.49851	0.99635	0.9964	1	21378	0	-0.49851
Hepacam	3	0.0036674	0.010153	0.908497	218	3	-0.52704	0.99633	0.99639	1	21377	0	-0.52704
LOC102555039	2	0.003673	0.0071243	0.905329	219	2	-0.93632	0.99633	0.9963	1	21376	0	-0.93632	YES
Ctxn2	3	0.0036758	0.010172	0.908497	220	3	-0.43669	0.99632	0.99638	1	21374	0	-0.43669	YES
RT1-DOb	3	0.0036772	0.010179	0.908497	221	1	-0.13801	0.59859	0.59848	0.998681	12847	0	-0.13801
Rtkn	4	0.0036789	0.01058	0.908497	222	2	-0.55067	0.60526	0.60739	0.998681	12981	1	-0.55067
Rgr	4	0.0037809	0.010847	0.908497	223	3	-0.45268	0.84785	0.84769	0.998681	18195	0	-0.45268		;GPCRs
Arhgap27	3	0.0037827	0.010466	0.908497	224	2	-0.51967	0.66388	0.66353	0.998681	14228	0	-0.51967
Spdya	3	0.003813	0.01055	0.908497	225	3	-0.60459	0.99619	0.99625	1	21373	0	-0.60459
Prph2	3	0.0038367	0.010615	0.908497	226	3	-0.53737	0.99616	0.99623	1	21372	0	-0.53737
Chrd	3	0.0038421	0.010631	0.908497	227	3	-0.48084	0.99616	0.99622	1	21370	0	-0.48084
Tmem108	4	0.0038452	0.011023	0.908497	228	1	0.14491	0.55354	0.56217	0.998681	11890	1	0.14491
Aagab	4	0.0038582	0.011048	0.908497	229	3	-0.52334	0.66455	0.66462	0.998681	14241	0	-0.52334
Setd5	3	0.0038594	0.010669	0.908497	230	3	-0.40868	0.99614	0.9962	1	21369	0	-0.40868	YES
Rrh	3	0.0038971	0.010778	0.908497	231	2	-0.32659	0.97805	0.9781	1	20960	0	-0.32659		;GPCRs
Rps12	3	0.0039121	0.010812	0.908497	232	2	-0.91151	0.08052	0.13851	0.973821	2990	1	-0.91151
Etv3l	3	0.0039168	0.010824	0.908497	233	2	-0.73748	0.78102	0.78086	0.998681	16751	0	-0.73748	YES
Med24	3	0.0039282	0.010848	0.908497	234	3	-0.41086	0.99607	0.99614	1	21367	0	-0.41086
Tfap4	4	0.0039624	0.01131	0.908497	235	2	-0.076601	0.23078	0.34594	0.998681	6488	2	-0.076601
Zfp428	4	0.0039932	0.011394	0.908497	236	2	-0.39897	0.81531	0.81527	0.998681	17496	0	-0.39897	YES
Vom2r27	3	0.0039955	0.011055	0.908497	237	3	-0.65041	0.996	0.99607	1	21365	0	-0.65041	YES
Zadh2	4	0.0040156	0.011456	0.908497	238	3	-0.50329	0.99223	0.99224	1	21273	0	-0.50329
Tfcp2l1	4	0.004021	0.011469	0.908497	239	1	-0.28781	0.49826	0.51821	0.998681	10827	1	-0.28781
Extl2	3	0.0040216	0.011129	0.908497	240	2	-1.0595	0.745	0.74493	0.998681	15982	0	-1.0595
Pin1	3	0.004029	0.011147	0.908497	241	1	-0.11335	0.84172	0.8416	0.998681	18062	0	-0.11335
Vps37d	4	0.0040796	0.01163	0.908497	242	1	-0.10828	0.95049	0.95036	0.999531	20423	0	-0.10828
Bbs1	2	0.0040828	0.0079101	0.908497	243	2	-0.75147	0.99592	0.99591	1	21363	0	-0.75147	YES
Tmem43	3	0.0040848	0.011281	0.908497	244	2	-0.48835	0.89033	0.89031	0.998681	19112	0	-0.48835
Spink14	2	0.004113	0.0079728	0.908497	245	2	-1.0022	0.99589	0.99588	1	21362	0	-1.0022
Sptan1	3	0.0041155	0.011363	0.908497	246	3	-0.45632	0.99588	0.99595	1	21361	0	-0.45632	YES
Sbno1	3	0.0041166	0.011368	0.908497	247	2	-0.99445	0.99438	0.99444	1	21330	0	-0.99445
Defa9	3	0.004117	0.011368	0.908497	248	1	0.053482	0.59835	0.59824	0.998681	12844	0	0.053482
Usp19	3	0.0041293	0.011397	0.908497	249	2	-1.0198	0.58059	0.5804	0.998681	12461	0	-1.0198
B4galnt3	4	0.0041382	0.011781	0.908994	250	3	-0.50517	0.60833	0.6102	0.998681	13036	1	-0.50517
Olr588	3	0.0042049	0.011597	0.908497	251	1	0.11211	0.022471	0.049068	0.973199	1071	1	0.11211	YES
Mid2	3	0.0042928	0.011861	0.908994	252	1	-0.19675	0.74021	0.74009	0.998681	15869	0	-0.19675
Pnpla1	4	0.0043141	0.01223	0.908994	253	2	-0.28468	0.76715	0.7672	0.998681	16474	0	-0.28468
Pak2	3	0.0043326	0.011967	0.908994	254	2	-0.92022	0.99445	0.99452	1	21332	0	-0.92022	YES
Pogk	3	0.0043485	0.012009	0.908994	255	3	-0.35437	0.99565	0.99573	1	21357	0	-0.35437
Cep112	4	0.0043727	0.012378	0.908994	256	1	-0.021891	0.75098	0.751	0.998681	16105	0	-0.021891
Fut7	4	0.0043824	0.012399	0.908994	257	3	-0.56336	0.15972	0.2543	0.987112	4991	1	-0.56336		Adhesion Molecules
Cacng2	4	0.0043886	0.012412	0.908994	258	2	-0.28452	0.24449	0.35353	0.998681	6677	1	-0.28452
Lgr4	3	0.0044277	0.012234	0.908994	259	3	-0.403	0.99557	0.99565	1	21356	0	-0.403	YES	;GPCRs
LOC103693664	4	0.0044312	0.012511	0.908994	260	2	-0.19092	0.79765	0.79758	0.998681	17096	0	-0.19092
Cox8a	3	0.0044408	0.012281	0.908994	261	3	-0.2799	0.99556	0.99564	1	21355	0	-0.2799
Ap1m1	3	0.0044563	0.012323	0.908994	262	3	-0.81867	0.99554	0.99562	1	21353	0	-0.81867	YES
Tmed9	3	0.0044687	0.012353	0.908994	263	2	-0.35114	0.88789	0.88792	0.998681	19055	0	-0.35114
Mir433	3	0.0045127	0.01248	0.908994	264	1	-0.14824	0.43148	0.43987	0.998681	9620	1	-0.14824
Kcnab2	4	0.004522	0.012763	0.908994	265	3	-0.42976	0.92722	0.92728	0.998681	19932	0	-0.42976
Gnai2	4	0.0046024	0.012966	0.908994	266	2	-0.37014	0.75377	0.75382	0.998681	16166	0	-0.37014	YES	;GPCRs
Arih2	4	0.0046166	0.013	0.908994	267	3	-0.45685	0.9841	0.98408	1	21118	0	-0.45685
RGD1309106	2	0.0046257	0.0089458	0.908497	268	2	-0.80136	0.99537	0.99536	1	21350	0	-0.80136
Htr4	3	0.0046445	0.012835	0.908994	269	1	-0.24027	0.045223	0.084675	0.973199	1957	1	-0.24027		;GPCRs
[truncated: 21,213 more rows]

## Sheet: PvsS
id	num	neg|score	neg|p-value	neg|fdr	neg|rank	neg|goodsgrna	neg|lfc	pos|score	pos|p-value	pos|fdr	pos|rank	pos|goodsgrna	pos|lfc	Included in Validation Screen	GOTerms
[truncated: 21,461 more rows]

[truncated: 1 more sheets: CvsPlasmid]
