# Supplementary material for: A genome-wide in vivo CRISPR screen identifies essential regulators of T cell migration to the CNS in a multiple sclerosis model
Source: Nat Neurosci. 2023 Sep 14;26(10):1713–25. doi: 10.1038/s41593-023-01432-2 (PMC10545543; doi:10.1038/s41593-023-01432-2)
Supplement: Supplementary file 5 — Validation screen Mageck results. [file 41593_2023_1432_MOESM5_ESM.xlsx]

## Sheet: Info
MvsB	Meninges vs Blood
PvsB	Parenchyma vs Blood
MvsS	Meninges vs Spleen
PvsS	Parenchyma vs Spleen
PvsM	Parenchyma vs Meninges
SvsB	Spleen vs Blood
FC>3sd & P<0.05 & good.sgRNA>=3	Criteria to consider a gene significant in its comparison - stars in the heatmap figures follow this filter
FC>3sd & P<0.05 & good.sgRNA>=3 in other comparisons	Whether the gene is also significant in other comparisons, and if so, which ones
Figure	Which figure panel the data point appears in
GOTerms	Which GO terms of the ones used for analysis and shows in the figures the gene belongs to. Not all genes belonging to a GO term are used in the figures

## Sheet: MvsB
id	num	neg|score	neg|p-value	neg|fdr	neg|rank	neg|goodsgrna	neg|lfc	pos|score	pos|p-value	pos|fdr	pos|rank	pos|goodsgrna	pos|lfc	FC>3sd & P<0.05 & good.sgRNA>=3	FC>3sd & P<0.05 & good.sgRNA>=3 in other comparisons	Figure	GOTerms
Fermt3	6	6.0245e-11	2.5232e-06	0.000825	1	6	-1.8242	1	1	1	1961	0	-1.8242	YES	PvsB;MvsS;PvsS	Fig1d	Adhesion Molecules
Itga4	6	1.207e-09	2.5232e-06	0.000825	2	5	-2.2033	0.99973	0.99971	1	1957	0	-2.2033	YES	PvsB;MvsS;PvsS	Fig1d	Adhesion Molecules
Cbfb	6	1.8945e-09	2.5232e-06	0.000825	3	4	-2.1366	0.61232	0.49391	0.784659	1238	1	-2.1366	YES	PvsB;MvsS;PvsS	Fig1d
Foxo1	6	5.2527e-08	2.5232e-06	0.000825	4	5	-0.93821	0.19948	0.14829	0.461803	626	1	-0.93821	YES	PvsB;MvsS;PvsS	Fig1d
Hsp90b1	5	2.4811e-07	2.5232e-06	0.000825	5	5	-2.2087	1	1	1	1960	0	-2.2087	YES	PvsB;MvsS;PvsS	Fig1d
Cxcr3	6	6.5922e-07	2.5232e-06	0.000825	6	6	-1.0885	0.99998	0.99999	1	1959	0	-1.0885	YES	PvsB;MvsS;PvsS	Fig1d	;Chemokine Receptors
Cdk4	6	5.6469e-05	0.00011859	0.030253	7	5	-0.91563	0.99549	0.99397	1	1941	0	-0.91563	YES	;MvsS
Tln1	6	5.7429e-05	0.00012364	0.030253	8	3	-0.4557	0.98619	0.9841	1	1921	0	-0.4557				Adhesion Molecules
Cic	6	7.9003e-05	0.00013878	0.030253	9	4	-0.56087	0.95123	0.93301	0.983189	1851	0	-0.56087		PvsB
Usp1	6	0.00010533	0.00023466	0.04604	10	2	-0.10026	0.24735	0.24843	0.665889	729	1	-0.10026
Prdm1	6	0.0002142	0.00042642	0.067403	11	4	-0.68269	0.99963	0.9996	1	1956	0	-0.68269	YES	PvsB;PvsS	Fig1d
Ackr4	6	0.00026155	0.0004466	0.067403	12	3	-0.25477	0.15046	0.13963	0.461803	530	2	-0.25477				;Chemokine Receptors
Grk2	5	0.00039975	0.00034568	0.061656	13	4	-0.8392	0.99979	0.99992	1	1958	0	-0.8392	YES	PvsB;MvsS;PvsS	Fig1d	;GPCRs
LOC102547287	6	0.0004977	0.0007948	0.111386	14	3	-0.78389	0.96108	0.93808	0.983189	1867	0	-0.78389	YES
Tnfaip3	6	0.00061703	0.00090078	0.117822	15	4	-0.38642	0.94249	0.92754	0.983189	1836	0	-0.38642
Ptpn2	6	0.00094058	0.0023592	0.289295	16	4	-0.64356	0.98562	0.98327	1	1919	0	-0.64356	YES	;MvsS;PvsS	Fig1d	Adhesion Molecules
Adap2	6	0.0012617	0.00299	0.317613	17	2	-0.031984	0.30062	0.31367	0.719802	829	2	-0.031984
Canx	6	0.0013857	0.00299	0.317613	18	3	-0.50152	0.91929	0.89882	0.976265	1790	0	-0.50152
Tbx21	6	0.0016875	0.0030758	0.317613	19	4	-0.93515	0.99391	0.99335	1	1937	0	-0.93515	YES	PvsB;PvsS	Fig1d
Txnl4a	5	0.0017009	0.0043273	0.360474	20	4	-0.79871	0.069687	0.057249	0.352524	297	1	-0.79871	YES	;MvsS
Mark1	6	0.0021364	0.0048723	0.360474	21	4	-0.6116	0.12784	0.13254	0.461803	488	1	-0.6116	YES	PvsB
Hhip	6	0.002155	0.0048723	0.360474	22	4	-0.85993	0.9882	0.98554	1	1922	0	-0.85993	YES	PvsB;MvsS	Fig1d
Opn5	6	0.0022241	0.0048723	0.360474	23	4	-0.62437	0.99267	0.99112	1	1933	0	-0.62437	YES			;GPCRs
Adgrf4	6	0.0024939	0.005599	0.360474	24	4	-0.57391	0.83782	0.76955	0.917858	1626	0	-0.57391	YES			;GPCRs
Ska3	6	0.0025586	0.005604	0.360474	25	4	-0.64709	0.66489	0.56095	0.829999	1322	1	-0.64709	YES	;MvsS;PvsS	Fig1d
Lpar1	6	0.0026328	0.005604	0.360474	26	3	-0.49023	0.25065	0.26091	0.687135	737	2	-0.49023				;GPCRs
Cdhr3	6	0.0028739	0.0063054	0.360474	27	1	0.040796	0.82205	0.73815	0.909135	1598	0	0.040796
Psenen	5	0.0028903	0.0048218	0.360474	28	4	-0.67338	0.91013	0.88742	0.976265	1769	0	-0.67338	YES	PvsB
Junb	4	0.0029572	0.0036561	0.358663	29	2	-0.52271	0.017152	0.014001	0.236898	106	2	-0.52271
Txnip	6	0.0030061	0.0063054	0.360474	30	4	-0.5949	0.81019	0.72127	0.902502	1574	0	-0.5949	YES
Sppl3	6	0.0030458	0.0063105	0.360474	31	4	-0.52838	0.98081	0.97551	1	1907	0	-0.52838		PvsB
Adcy2	6	0.0033621	0.0069766	0.360474	32	3	-0.50938	0.57041	0.46534	0.76402	1184	1	-0.50938
Adgra2	6	0.0033957	0.0069766	0.360474	33	2	-0.32922	0.88666	0.84487	0.9588	1733	0	-0.32922				;GPCRs
Btg3	6	0.0035097	0.0069766	0.360474	34	3	-0.3832	0.73591	0.64691	0.880196	1438	1	-0.3832
Tas2r137	5	0.0035643	0.0065023	0.360474	35	3	-0.82497	0.54321	0.42448	0.759195	1149	1	-0.82497	YES	;MvsS		;GPCRs
Mmp16	5	0.0037002	0.0065023	0.360474	36	1	-0.30595	0.98346	0.98077	1	1914	0	-0.30595
Lonp1	6	0.0038171	0.0069817	0.360474	37	3	-0.77205	0.99836	0.99699	1	1949	0	-0.77205	YES	;MvsS
Tas2r108	6	0.0040585	0.0079556	0.367958	38	3	-0.65076	0.34961	0.36783	0.734658	919	1	-0.65076	YES			;GPCRs
Prps1l1	6	0.00462	0.008329	0.367958	39	4	-0.58218	0.31973	0.33123	0.723945	866	2	-0.58218	YES
Adam18	6	0.0046229	0.008329	0.367958	40	3	-0.38099	0.62819	0.52278	0.817289	1258	1	-0.38099				Adhesion Molecules
Plcl1	6	0.0047662	0.008329	0.367958	41	2	0.20682	0.032816	0.027409	0.30719	165	3	0.20682
Iws1	5	0.005571	0.0083694	0.367958	42	3	-0.65138	0.8444	0.79327	0.936457	1640	0	-0.65138	YES
Mir202	6	0.0058109	0.01006	0.367958	43	4	-0.81632	0.99058	0.98769	1	1928	0	-0.81632	YES
Itfg2	6	0.0059367	0.010065	0.367958	44	2	-0.22232	0.30755	0.31368	0.719802	840	2	-0.22232
Rab14	6	0.0060012	0.010065	0.367958	45	1	-0.14345	0.89847	0.86505	0.968182	1753	0	-0.14345
Bbx	6	0.0062356	0.010872	0.367958	46	3	-0.37839	0.45153	0.40814	0.734658	1045	1	-0.37839
Trpm2	6	0.0063615	0.010872	0.367958	47	3	-0.42398	0.015334	0.0088589	0.18296	94	2	-0.42398
Gnai2	6	0.0063998	0.010872	0.367958	48	4	-0.54745	0.9959	0.99432	1	1942	0	-0.54745		PvsB;MvsS;PvsS	Fig1d	;GPCRs
Ncbp1	4	0.0064366	0.0068	0.360474	49	1	-0.30162	0.91065	0.88131	0.976265	1772	0	-0.30162
Mmp14	6	0.0065931	0.010872	0.367958	50	3	-0.14073	0.38636	0.39832	0.734658	975	1	-0.14073				Adhesion Molecules
Syt17	6	0.0067026	0.010872	0.367958	51	4	-0.59283	0.99924	0.99918	1	1952	0	-0.59283	YES
Gpr62	6	0.0068862	0.010877	0.367958	52	4	-0.69775	0.35543	0.3816	0.734658	932	2	-0.69775	YES			;GPCRs
Ece2	6	0.0070418	0.010877	0.367958	53	2	-0.073972	0.45753	0.40814	0.734658	1054	1	-0.073972
Med13l	6	0.0071902	0.010877	0.367958	54	4	-0.5586	0.23194	0.19238	0.555074	698	1	-0.5586
Mef2a	6	0.0073085	0.010877	0.367958	55	4	-0.47436	0.99961	0.9996	1	1955	0	-0.47436
Mpp6	6	0.0075549	0.011811	0.369138	56	3	-0.38892	0.75546	0.67541	0.886753	1477	1	-0.38892
Tmem52	6	0.0075617	0.011811	0.369138	57	1	0.066311	0.95067	0.93301	0.983189	1849	0	0.066311
Zfp780b	5	0.007606	0.0089497	0.367958	58	2	0.05366	0.081559	0.072499	0.395118	351	1	0.05366		;MvsS
Pgk1	5	0.0082552	0.010186	0.367958	59	2	0.78034	0.0051145	0.0036258	0.178379	36	3	0.78034	YES	;MvsS
Stub1	6	0.0084077	0.01328	0.369138	60	4	-0.55126	0.73384	0.64691	0.880196	1431	1	-0.55126		;MvsS;PvsS
Zc3h12a	6	0.008601	0.013285	0.369138	61	1	-0.14475	0.38427	0.39832	0.734658	973	1	-0.14475
Prss34	6	0.0089912	0.013613	0.369138	62	4	-0.50569	0.96841	0.95102	0.989871	1885	0	-0.50569
Olr1645	6	0.009043	0.013613	0.369138	63	3	-0.50681	0.3099	0.31368	0.719802	846	2	-0.50681
Arl16	6	0.0090701	0.013613	0.369138	64	3	-0.12557	0.27757	0.29097	0.713608	793	2	-0.12557
Upf2	6	0.0091516	0.013613	0.369138	65	3	-0.583	0.97049	0.9531	0.990983	1890	0	-0.583	YES	PvsB
Ticrr	5	0.009246	0.010191	0.367958	66	3	-0.83257	0.99219	0.98984	1	1931	0	-0.83257	YES	PvsB;MvsS
Celsr1	6	0.0093755	0.013618	0.369138	67	4	-0.5953	0.80152	0.72126	0.902502	1560	0	-0.5953	YES			;GPCRs
Hjurp	6	0.009411	0.013618	0.369138	68	4	-0.73331	0.92424	0.90262	0.976265	1801	0	-0.73331	YES	PvsB;PvsS	Fig1d
Mrps18b	6	0.0094148	0.013618	0.369138	69	2	-0.058141	0.62056	0.51317	0.806122	1246	1	-0.058141
Mrps5	6	0.0098776	0.013618	0.369138	70	3	-0.50806	0.88852	0.85013	0.9588	1736	0	-0.50806
Npbwr1	6	0.010048	0.013931	0.369138	71	4	-0.58888	0.93779	0.92484	0.983189	1826	0	-0.58888	YES			;GPCRs
Tmed2	6	0.010079	0.013931	0.369138	72	4	-0.69292	0.9929	0.99158	1	1935	0	-0.69292	YES	PvsB;PvsS	Fig1d
Nr1h3	6	0.01113	0.014284	0.369138	73	2	-0.075711	0.87261	0.81679	0.947693	1699	0	-0.075711
Yme1l1	6	0.011188	0.014284	0.369138	74	4	-0.48929	0.92575	0.90262	0.976265	1806	0	-0.48929
Ptprj	5	0.011419	0.013678	0.369138	75	2	-0.13682	0.51285	0.3952	0.734658	1108	1	-0.13682
Dhx33	4	0.011709	0.014299	0.369138	76	2	-0.087178	0.16127	0.13419	0.461803	544	2	-0.087178		PvsB;MvsS
Hsp90ab1	6	0.012037	0.016958	0.40588	77	3	-0.48367	0.54686	0.46533	0.76402	1155	1	-0.48367
Cav3	6	0.012134	0.016958	0.40588	78	3	-0.50547	0.8409	0.76955	0.917858	1630	0	-0.50547
Anxa1	6	0.012329	0.016958	0.40588	79	3	-0.53368	0.96582	0.94684	0.989722	1876	0	-0.53368
Smg7	6	0.012749	0.016963	0.40588	80	3	-0.5221	0.99915	0.99898	1	1951	0	-0.5221		PvsB
RGD1564955	5	0.012795	0.018099	0.406722	81	1	0.12511	0.011695	0.0072693	0.178379	70	2	0.12511
Mcemp1	6	0.01286	0.016963	0.40588	82	3	-0.31579	0.96409	0.93809	0.983189	1871	0	-0.31579
Il17rc	6	0.012927	0.016963	0.40588	83	3	-0.46828	0.84745	0.76956	0.917858	1647	0	-0.46828
Calcr	5	0.014496	0.018104	0.406722	84	2	-0.2112	0.82282	0.7617	0.917858	1601	0	-0.2112				;GPCRs
Tmem5	6	0.014936	0.019688	0.406722	85	3	-0.078333	0.069835	0.05574	0.350549	299	3	-0.078333
Htr1f	6	0.01501	0.019688	0.406722	86	3	-0.49734	0.56416	0.46534	0.76402	1176	1	-0.49734				;GPCRs
Uba52	4	0.015085	0.020072	0.410221	87	1	0.12428	0.67336	0.58236	0.841384	1339	0	0.12428
Knstrn	6	0.015307	0.019688	0.406722	88	3	-0.21876	0.65185	0.56094	0.829999	1296	1	-0.21876
Cd300e	5	0.01568	0.023342	0.444727	89	2	0.10397	0.056108	0.046576	0.350549	244	2	0.10397
Srgn	6	0.015683	0.019693	0.406722	90	3	-0.17842	0.27102	0.27846	0.69071	778	2	-0.17842
Gnat3	5	0.015744	0.023342	0.444727	91	2	0.10557	0.33653	0.32881	0.723945	895	1	0.10557				;GPCRs
Il23a	6	0.016257	0.019693	0.406722	92	3	-0.43892	0.67363	0.57038	0.833279	1341	1	-0.43892
Alkbh6	6	0.016366	0.019693	0.406722	93	2	-0.13765	0.21579	0.1719	0.515707	665	2	-0.13765
Il6st	6	0.016452	0.019693	0.406722	94	3	-0.25608	0.076196	0.06015	0.352524	324	2	-0.25608
Tubgcp5	6	0.016882	0.019693	0.406722	95	1	0.23386	0.25065	0.26091	0.687135	736	1	0.23386
Tab3	5	0.017004	0.023342	0.444727	96	3	-0.56403	0.74072	0.6539	0.884187	1449	0	-0.56403	YES	;MvsS;PvsS	Fig1d
Magoh	5	0.017069	0.023342	0.444727	97	3	-0.55171	0.8818	0.8548	0.961244	1723	0	-0.55171
Tox	6	0.017283	0.019693	0.406722	98	3	-0.45581	0.95281	0.93302	0.983189	1857	0	-0.45581
Olr1085	6	0.017374	0.019693	0.406722	99	3	-0.64313	0.92472	0.90262	0.976265	1804	0	-0.64313	YES
Cd36	6	0.017455	0.019693	0.406722	100	2	-0.40122	0.91169	0.89114	0.976265	1774	0	-0.40122
Xcl1	5	0.017527	0.023347	0.444727	101	3	-0.63803	0.12432	0.10455	0.440201	477	1	-0.63803	YES
Ncapd3	5	0.018447	0.023347	0.444727	102	2	-0.058368	0.050186	0.041287	0.340199	229	1	-0.058368
Emilin1	6	0.018598	0.024493	0.453437	103	3	-0.44608	0.88495	0.84486	0.9588	1730	0	-0.44608				Adhesion Molecules
Lrrc31	6	0.018938	0.024498	0.453437	104	2	0.15951	0.064875	0.050396	0.350549	283	1	0.15951
Sec23ip	6	0.019275	0.025421	0.457671	105	2	0.1801	0.53317	0.45572	0.76402	1139	1	0.1801
Kcnb1	6	0.019458	0.025426	0.457671	106	1	-0.12908	0.99285	0.99158	1	1934	0	-0.12908
Erap1	6	0.01953	0.025426	0.457671	107	2	0.086769	0.016026	0.01009	0.190451	99	3	0.086769
Sema3a	5	0.019755	0.024069	0.453437	108	3	-0.76516	0.27973	0.30356	0.719802	797	1	-0.76516	YES	;MvsS
Gpr183	6	0.019971	0.0264	0.458468	109	3	-0.47914	0.37478	0.39832	0.734658	961	1	-0.47914		;PvsS		;GPCRs
Olr214	6	0.020302	0.026405	0.458468	110	2	-0.033459	0.33336	0.34382	0.734658	891	1	-0.033459
Tatdn3	6	0.020724	0.026405	0.458468	111	3	-0.21215	0.81486	0.73005	0.90484	1582	0	-0.21215
Lhcgr	6	0.020824	0.026405	0.458468	112	3	-0.16765	0.58645	0.47507	0.76402	1203	1	-0.16765				;GPCRs
Rida	6	0.020994	0.027581	0.462596	113	3	-0.40196	0.044266	0.03288	0.30719	211	2	-0.40196
Fzd9	6	0.021356	0.027586	0.462596	114	3	-0.37669	0.47121	0.40814	0.734658	1067	1	-0.37669				;GPCRs
Lgr4	6	0.021515	0.027586	0.462596	115	2	-0.083788	0.84169	0.76955	0.917858	1632	0	-0.083788		PvsB;PvsS		;GPCRs
Cpne5	6	0.021619	0.027586	0.462596	116	2	-0.011864	0.35272	0.37434	0.734658	926	2	-0.011864
Slc18a1	6	0.021954	0.030584	0.468276	117	3	-0.3784	0.79796	0.72126	0.902502	1553	0	-0.3784
Wdr44	6	0.022029	0.030589	0.468276	118	2	-0.11899	0.60102	0.47508	0.76402	1220	1	-0.11899
Rogdi	6	0.022421	0.03508	0.468276	119	3	-0.31062	0.072271	0.055745	0.350549	312	1	-0.31062
Trappc1	3	0.02247	0.030473	0.468276	120	2	-1.0151	0.85061	0.81732	0.947742	1657	0	-1.0151		;PvsS
Nus1	4	0.02297	0.031023	0.468276	121	2	-0.26439	0.32867	0.26656	0.69071	883	1	-0.26439
Olr588	4	0.022992	0.031023	0.468276	122	1	-0.15686	0.36092	0.29451	0.715057	945	1	-0.15686
Ilk	6	0.023338	0.03508	0.468276	123	2	0.25372	0.16382	0.14394	0.461803	549	2	0.25372				Adhesion Molecules
Lrrc15	6	0.023371	0.03508	0.468276	124	3	-0.53469	0.58545	0.47507	0.76402	1201	1	-0.53469
Npy1r	6	0.023568	0.03508	0.468276	125	2	-0.30516	0.88717	0.85013	0.9588	1734	0	-0.30516		;MvsS		;GPCRs
Rusc1	6	0.023708	0.03508	0.468276	126	2	-0.17081	0.94973	0.93301	0.983189	1846	0	-0.17081
Otud6b	6	0.024493	0.03508	0.468276	127	3	-0.36282	0.90253	0.87893	0.976265	1759	0	-0.36282
Mmp1b	6	0.024594	0.03508	0.468276	128	2	0.044271	0.52394	0.45572	0.76402	1127	1	0.044271
Gpc1	6	0.024831	0.03508	0.468276	129	3	-0.42761	0.47183	0.40814	0.734658	1068	1	-0.42761
Ffar2	6	0.025041	0.03508	0.468276	130	3	-0.14021	0.34543	0.35053	0.734658	909	2	-0.14021				;GPCRs
Grifin	5	0.025114	0.034187	0.468276	131	3	-0.61166	0.83891	0.79326	0.936457	1628	0	-0.61166	YES
Galm	6	0.025115	0.03508	0.468276	132	2	-0.25857	0.41236	0.40814	0.734658	1002	1	-0.25857
Nxf5	6	0.025141	0.03508	0.468276	133	3	-0.36492	0.29795	0.31367	0.719802	825	2	-0.36492
Pogz	6	0.025494	0.035085	0.468276	134	3	-0.44217	0.087247	0.085892	0.437739	366	2	-0.44217
Chst2	6	0.025618	0.035085	0.468276	135	1	0.42556	0.0095103	0.0060279	0.178379	61	3	0.42556
Ccr3	6	0.025748	0.035085	0.468276	136	3	-0.55512	0.49476	0.4461	0.76402	1092	1	-0.55512				;Chemokine Receptors
LOC100361558	5	0.025753	0.038057	0.481795	137	2	-0.24116	0.93672	0.90108	0.976265	1823	0	-0.24116
Eef1g	6	0.025784	0.035085	0.468276	138	2	-0.083062	0.61184	0.49391	0.784659	1237	1	-0.083062		;MvsS;PvsS
Pes1	6	0.02613	0.035085	0.468276	139	2	-0.36347	0.73695	0.64691	0.880196	1443	1	-0.36347
Gulp1	6	0.02617	0.035085	0.468276	140	3	-0.44489	0.94982	0.93301	0.983189	1847	0	-0.44489		PvsB
Nampt	5	0.02647	0.038057	0.481795	141	2	-0.047299	0.7131	0.61593	0.857952	1399	0	-0.047299
Ap2m1	6	0.026642	0.035085	0.468276	142	2	-0.26089	0.89769	0.86505	0.968182	1751	0	-0.26089
Sclt1	4	0.026757	0.044395	0.518476	143	1	-0.22708	0.12056	0.095187	0.440201	467	1	-0.22708		PvsB;PvsS
Bhlha9	6	0.026883	0.035085	0.468276	144	3	-0.45164	0.67425	0.57038	0.833279	1343	1	-0.45164
Mcm3ap	6	0.027047	0.035085	0.468276	145	3	-0.40765	0.42137	0.40814	0.734658	1010	1	-0.40765
Pik3r4	6	0.027153	0.035085	0.468276	146	1	0.273	0.34078	0.35053	0.734658	904	1	0.273
Cul3	6	0.027243	0.035085	0.468276	147	2	-0.4178	0.99497	0.99362	1	1939	0	-0.4178		PvsB;PvsS
Mettl26	6	0.027441	0.035085	0.468276	148	2	-0.36632	0.74759	0.67541	0.886753	1459	1	-0.36632
Tceanc2	6	0.027673	0.035085	0.468276	149	3	-0.33986	0.46285	0.40814	0.734658	1060	1	-0.33986
Rpl3	3	0.02837	0.042145	0.504196	150	1	-0.21837	0.88634	0.87437	0.976265	1731	0	-0.21837
Zfp709	5	0.028662	0.038062	0.481795	151	3	-0.51519	0.80886	0.74092	0.911403	1571	0	-0.51519
Gda	6	0.028686	0.036367	0.469483	152	2	-0.11008	0.12175	0.12919	0.461803	471	1	-0.11008
Arl4a	5	0.029173	0.041453	0.499028	153	2	-0.27642	0.018821	0.012391	0.217336	115	1	-0.27642		;PvsS
Cerk	6	0.029196	0.036367	0.469483	154	1	0.61748	0.011885	0.0079607	0.178379	72	4	0.61748	YES	PvsB
Klf2	6	0.029707	0.036372	0.469483	155	3	-0.4575	0.90853	0.88727	0.976265	1767	0	-0.4575		;MvsS;PvsS
Olr232	5	0.029934	0.041453	0.499028	156	1	0.11086	0.044735	0.036765	0.329377	214	2	0.11086
Zfp263	6	0.030217	0.036372	0.469483	157	1	-0.027543	0.6925	0.58906	0.847937	1367	1	-0.027543		;PvsS
Rpl18	1	0.030386	0.0209	0.422731	158	1	-1.5943	0.96961	0.9791	1	1888	0	-1.5943
Snapc3	6	0.030461	0.036372	0.469483	159	3	-0.58099	0.94181	0.92754	0.983189	1835	0	-0.58099	YES
Ndufv1	5	0.030473	0.041459	0.499028	160	3	-0.56922	0.78064	0.70434	0.898515	1520	0	-0.56922	YES
Myd88	6	0.030969	0.039975	0.493337	161	3	-0.099356	0.084527	0.085892	0.437739	361	3	-0.099356
LOC691189	6	0.031254	0.039975	0.493337	162	3	-0.49851	0.96164	0.93808	0.983189	1869	0	-0.49851
Eml4	5	0.031635	0.041459	0.499028	163	2	-0.24168	0.23999	0.25997	0.687135	714	1	-0.24168
Cox4i2	6	0.031745	0.03998	0.493337	164	1	0.11543	0.52083	0.45572	0.76402	1120	1	0.11543
Abcb7	4	0.031873	0.062063	0.672645	165	2	-0.44236	0.87316	0.83525	0.95634	1701	0	-0.44236
Gpr160	6	0.032764	0.03998	0.493337	166	2	0.15168	0.017943	0.012407	0.217336	111	2	0.15168				;GPCRs
Siglech	6	0.033272	0.043644	0.512806	167	2	0.24169	0.011935	0.0079607	0.178379	73	2	0.24169
Spryd3	6	0.033465	0.043644	0.512806	168	3	-0.27583	0.1325	0.13601	0.461803	498	1	-0.27583
Il27ra	6	0.033781	0.043649	0.512806	169	2	-0.18262	0.43516	0.40814	0.734658	1024	1	-0.18262
Gak	4	0.033861	0.064374	0.686424	170	2	-0.2821	0.80273	0.77218	0.920428	1562	0	-0.2821
Vps50	6	0.034664	0.047968	0.553669	171	3	-0.11629	0.23528	0.19798	0.567881	704	2	-0.11629
Gnrhr	6	0.034797	0.047973	0.553669	172	1	0.17998	0.212	0.1719	0.515707	658	1	0.17998				;GPCRs
Pak3	6	0.035395	0.04924	0.555281	173	3	-0.1557	0.093461	0.09111	0.440201	390	3	-0.1557
Nmur2	6	0.035488	0.04924	0.555281	174	2	-0.0015223	0.42435	0.40814	0.734658	1014	1	-0.0015223				;GPCRs
Gpn1	5	0.035917	0.062734	0.672645	175	2	0.394	0.06075	0.054821	0.350549	262	3	0.394		;PvsS
Apof	5	0.036204	0.062734	0.672645	176	3	-0.51738	0.022679	0.016545	0.245668	129	1	-0.51738
Oas2	5	0.036717	0.062734	0.672645	177	3	-0.58891	0.99938	0.99963	1	1953	0	-0.58891		;MvsS
Reck	5	0.036768	0.062734	0.672645	178	3	-0.52973	0.47259	0.3855	0.734658	1069	1	-0.52973
Rab27b	6	0.036827	0.049245	0.555281	179	2	0.14636	0.19294	0.14828	0.461803	613	1	0.14636
P2ry14	6	0.036884	0.049245	0.555281	180	3	-0.49462	0.55305	0.46533	0.76402	1163	1	-0.49462		;PvsS		;GPCRs
LOC100360940	5	0.0373	0.062739	0.672645	181	2	-0.49634	0.89965	0.87595	0.976265	1755	0	-0.49634
LOC685067	6	0.038279	0.055175	0.618586	182	3	-0.45106	0.27978	0.29097	0.713608	798	1	-0.45106
Gdap1	6	0.038853	0.074326	0.733243	183	1	0.021028	0.92301	0.90262	0.976265	1799	0	0.021028
Dpp4	5	0.038916	0.062739	0.672645	184	3	-0.43869	0.796	0.71901	0.902502	1549	0	-0.43869				Adhesion Molecules
Runx3	6	0.039359	0.074326	0.733243	185	2	0.079522	0.40153	0.39832	0.734658	989	1	0.079522
Timd2	6	0.039705	0.074326	0.733243	186	3	-0.66174	0.95923	0.93572	0.983189	1864	0	-0.66174
Dst	6	0.040428	0.074331	0.733243	187	3	-0.45066	0.29242	0.30731	0.719802	814	1	-0.45066
Il24	6	0.040561	0.074331	0.733243	188	3	-0.26551	0.54442	0.46533	0.76402	1151	1	-0.26551
Fap	5	0.040999	0.079054	0.733243	189	2	-0.24818	0.56647	0.46252	0.76402	1179	1	-0.24818				Adhesion Molecules
Ddx5	5	0.041368	0.080275	0.733243	190	2	-0.04756	0.1771	0.13685	0.461803	576	1	-0.04756
Olr693	6	0.041381	0.074331	0.733243	191	2	-0.27476	0.32661	0.33123	0.723945	881	1	-0.27476
Adcyap1r1	6	0.041886	0.078509	0.733243	192	2	-0.24934	0.70406	0.60875	0.857952	1386	1	-0.24934				;GPCRs
Olr701	5	0.042461	0.08028	0.733243	193	2	-0.2266	0.83677	0.78706	0.931371	1625	0	-0.2266		;MvsS
Stt3a	6	0.042712	0.078509	0.733243	194	3	-0.48695	0.99716	0.99573	1	1943	0	-0.48695		;MvsS;PvsS
Cst5	6	0.042896	0.078509	0.733243	195	3	-0.43429	0.99778	0.99659	1	1945	0	-0.43429
RGD1310495	6	0.043123	0.078509	0.733243	196	3	-0.4182	0.86647	0.8106	0.945542	1685	0	-0.4182
Gpr21	5	0.043348	0.083258	0.733243	197	2	-0.3544	0.92665	0.89802	0.976265	1809	0	-0.3544				;GPCRs
Akt1	6	0.043604	0.078514	0.733243	198	3	-0.31351	0.86822	0.81679	0.947693	1688	0	-0.31351
Aven	6	0.043904	0.078514	0.733243	199	1	-0.030569	0.7712	0.68473	0.886753	1497	0	-0.030569
Ophn1	6	0.044387	0.078514	0.733243	200	2	0.11733	0.8228	0.73815	0.909135	1600	0	0.11733
Cmc2	5	0.044735	0.08626	0.733243	201	1	-0.071852	0.22872	0.24323	0.658252	688	1	-0.071852
Celsr2	6	0.044992	0.078514	0.733243	202	2	-0.22456	0.97212	0.95693	0.993386	1894	0	-0.22456				;GPCRs
Lpgat1	6	0.045358	0.080028	0.733243	203	3	-0.37099	0.85441	0.78396	0.929386	1662	0	-0.37099
Gpr182	6	0.045918	0.080028	0.733243	204	1	-0.095661	0.79878	0.72126	0.902502	1555	0	-0.095661				;GPCRs
Cacna2d1	6	0.046272	0.080033	0.733243	205	3	0.008173	0.15285	0.13963	0.461803	533	2	0.008173
Ap1m1	6	0.046421	0.080033	0.733243	206	2	-0.2723	0.93871	0.92754	0.983189	1829	0	-0.2723		PvsB;MvsS
Crnkl1	6	0.046558	0.080033	0.733243	207	3	0.044921	0.073186	0.055745	0.350549	317	3	0.044921
Gpr4	6	0.047201	0.097599	0.733243	208	2	-0.35868	0.98532	0.98327	1	1918	0	-0.35868				;GPCRs
Ptprz1	6	0.047422	0.097604	0.733243	209	3	-0.27745	0.96112	0.93808	0.983189	1868	0	-0.27745				Adhesion Molecules
Cx3cr1	6	0.047857	0.10174	0.733243	210	3	-0.15662	0.57376	0.46534	0.76402	1188	1	-0.15662				Adhesion Molecules;Chemokine Receptors
Xpo1	3	0.047948	0.061669	0.672645	211	2	-0.48511	0.81189	0.75042	0.917858	1577	0	-0.48511
Gipc2	6	0.048295	0.10174	0.733243	212	3	-0.34971	0.39673	0.39832	0.734658	983	1	-0.34971
Adam9	6	0.048441	0.10174	0.733243	213	3	-0.1047	0.06339	0.048559	0.350549	274	2	-0.1047				Adhesion Molecules
Gprc5c	6	0.048661	0.10174	0.733243	214	3	-0.45444	0.94142	0.92754	0.983189	1833	0	-0.45444				;GPCRs
Dpep1	6	0.050436	0.10174	0.733243	215	2	0.038079	0.49208	0.43655	0.76402	1090	1	0.038079
RGD1563365	6	0.050467	0.10174	0.733243	216	2	0.090747	0.2687	0.27846	0.69071	772	2	0.090747
Map7	6	0.050849	0.10174	0.733243	217	2	-0.44964	0.20597	0.14829	0.461803	645	1	-0.44964
Cma1	6	0.051233	0.10174	0.733243	218	2	-0.14892	0.52112	0.45572	0.76402	1121	1	-0.14892
Pik3c3	5	0.051246	0.089702	0.733243	219	2	-0.29522	0.51529	0.40501	0.734658	1111	1	-0.29522		PvsB;MvsS;PvsS	Fig1d
Meaf6	6	0.051419	0.10174	0.733243	220	3	-0.44965	0.51998	0.45572	0.76402	1118	1	-0.44965
Gpr176	6	0.051438	0.10174	0.733243	221	1	0.093982	0.71873	0.61831	0.857952	1407	1	0.093982				;GPCRs
Opn3	5	0.051858	0.093022	0.733243	222	1	-0.087103	0.76204	0.67164	0.886753	1484	0	-0.087103				;GPCRs
Kif5b	5	0.051884	0.093022	0.733243	223	2	-0.42362	0.0071726	0.0051902	0.178379	47	1	-0.42362
Tlr3	6	0.051939	0.10174	0.733243	224	3	-0.29873	0.52843	0.45572	0.76402	1132	1	-0.29873
Gabra5	6	0.052003	0.10174	0.733243	225	2	0.17033	0.59169	0.47507	0.76402	1211	1	0.17033
Ints6l	6	0.052179	0.10174	0.733243	226	3	-0.18269	0.96916	0.95102	0.989871	1887	0	-0.18269
Prpf38b	5	0.052276	0.093022	0.733243	227	2	-0.16058	0.51676	0.40501	0.734658	1113	1	-0.16058
Steap3	6	0.052439	0.10174	0.733243	228	1	0.1863	0.85006	0.76956	0.917858	1654	0	0.1863
Rabif	6	0.052715	0.10174	0.733243	229	3	-0.46656	0.82841	0.75421	0.917858	1611	0	-0.46656		PvsB;MvsS;PvsS	Fig1d
Vrtn	6	0.052939	0.10174	0.733243	230	1	-0.1995	0.3236	0.33123	0.723945	875	1	-0.1995
Aldh7a1	6	0.053938	0.10174	0.733243	231	1	-0.12494	0.74958	0.67541	0.886753	1464	1	-0.12494
Ogfrl1	6	0.05434	0.10174	0.733243	232	3	-0.36736	0.79685	0.72126	0.902502	1551	0	-0.36736				;GPCRs
Taf1d	6	0.054937	0.10174	0.733243	233	1	-0.14697	0.30286	0.31367	0.719802	833	2	-0.14697
Chuk	5	0.055559	0.10731	0.733243	234	2	0.3341	0.0054376	0.0038277	0.178379	39	2	0.3341		PvsB
Gpr18	6	0.055597	0.10174	0.733243	235	3	-0.37199	0.43092	0.40814	0.734658	1021	1	-0.37199				;GPCRs
Lmtk2	6	0.055924	0.10174	0.733243	236	2	-0.3207	0.59465	0.47508	0.76402	1215	1	-0.3207
Nfkbib	6	0.056433	0.10174	0.733243	237	3	-0.34697	0.9593	0.93572	0.983189	1865	0	-0.34697		;MvsS
Cntfr	6	0.056589	0.10174	0.733243	238	2	-0.10386	0.95399	0.93302	0.983189	1861	0	-0.10386		;MvsS
Oprd1	6	0.05671	0.10174	0.733243	239	3	-0.35259	0.4591	0.40814	0.734658	1056	1	-0.35259				;GPCRs
Ppp2r2d	6	0.056722	0.10174	0.733243	240	2	-0.050121	0.91483	0.89115	0.976265	1779	0	-0.050121
Tmem63b	6	0.056932	0.10174	0.733243	241	1	-0.00095286	0.96056	0.93572	0.983189	1866	0	-0.00095286
Plcb4	6	0.057792	0.10327	0.733243	242	2	0.011399	0.024594	0.017029	0.245668	135	2	0.011399		;PvsS
Ccnb3	5	0.058524	0.10731	0.733243	243	2	-0.28431	0.91233	0.89099	0.976265	1775	0	-0.28431		PvsB
Gpld1	6	0.058923	0.10327	0.733243	244	2	-0.041732	0.74138	0.65624	0.885516	1452	1	-0.041732		;PvsS
Ikzf1	6	0.059006	0.10327	0.733243	245	2	-0.40555	0.64551	0.54207	0.826379	1285	1	-0.40555		PvsB
Olr440	5	0.059355	0.10731	0.733243	246	2	0.34183	0.070921	0.072494	0.395118	304	2	0.34183		;PvsS
Tmco2	6	0.059917	0.10328	0.733243	247	1	-0.31604	0.99535	0.99397	1	1940	0	-0.31604
Crkl	5	0.060185	0.10731	0.733243	248	2	-0.44704	0.75092	0.66297	0.886753	1466	0	-0.44704
Slc25a30	6	0.060368	0.10328	0.733243	249	3	-0.42581	0.99947	0.99939	1	1954	0	-0.42581
Olr131	6	0.060414	0.10328	0.733243	250	1	0.027349	0.78273	0.69402	0.889398	1527	0	0.027349		;MvsS
Mir330	6	0.06091	0.10483	0.733243	251	2	-0.2221	0.92076	0.89882	0.976265	1796	0	-0.2221
Gemin8	6	0.061031	0.10483	0.733243	252	3	-0.56743	0.62704	0.52278	0.817289	1257	1	-0.56743
Cd44	6	0.061407	0.10484	0.733243	253	1	-0.027929	0.1775	0.14394	0.461803	578	1	-0.027929
Ffar3	6	0.061462	0.10484	0.733243	254	2	0.10527	0.26574	0.27339	0.69071	766	1	0.10527				;GPCRs
Espl1	6	0.061531	0.10484	0.733243	255	3	-0.51024	0.77455	0.68473	0.886753	1508	0	-0.51024
Helz	5	0.061831	0.10731	0.733243	256	2	-0.21119	0.87535	0.84569	0.9588	1706	0	-0.21119
Prkaa1	6	0.061875	0.1067	0.733243	257	2	-0.24374	0.66002	0.56095	0.829999	1310	1	-0.24374
Lepr	5	0.062404	0.10731	0.733243	258	2	-0.10466	0.52161	0.40501	0.734658	1124	1	-0.10466
Icam1	6	0.062538	0.1067	0.733243	259	3	-0.33594	0.7084	0.60875	0.857952	1396	1	-0.33594				Adhesion Molecules
Fchsd2	6	0.06313	0.11122	0.733243	260	3	-0.46087	0.037334	0.03126	0.30719	181	1	-0.46087
Cnr2	6	0.063956	0.11122	0.733243	261	2	-0.25796	0.7347	0.64691	0.880196	1434	1	-0.25796				;GPCRs
Ube2l3	6	0.064151	0.11122	0.733243	262	3	-0.23593	0.57427	0.46534	0.76402	1191	1	-0.23593		;MvsS;PvsS
Rnf144a	6	0.06438	0.11122	0.733243	263	1	-0.12898	0.61587	0.49391	0.784659	1242	1	-0.12898
Slc19a1	5	0.064599	0.10731	0.733243	264	2	-0.37325	0.072564	0.072494	0.395118	313	1	-0.37325
Gpr101	6	0.064875	0.11122	0.733243	265	1	-0.035932	0.74459	0.6659	0.886753	1455	1	-0.035932				;GPCRs
Zfp646	6	0.065218	0.11122	0.733243	266	2	-0.21744	0.76186	0.68472	0.886753	1483	1	-0.21744
Ptpn1	6	0.066132	0.12795	0.733243	267	3	-0.28829	0.77635	0.68473	0.886753	1512	0	-0.28829
Nepn	6	0.066852	0.12795	0.733243	268	1	-0.083239	0.89291	0.85013	0.9588	1744	0	-0.083239
Dmxl1	5	0.067216	0.10731	0.733243	269	1	-0.10941	0.92884	0.89802	0.976265	1812	0	-0.10941
Gpr17	6	0.067341	0.12796	0.733243	270	2	-0.023685	0.85049	0.78396	0.929386	1655	0	-0.023685				;GPCRs
Ankrd13c	6	0.067346	0.12796	0.733243	271	2	-0.15868	0.00033444	0.00014382	0.056436	5	2	-0.15868
Cdh9	6	0.067839	0.12796	0.733243	272	2	0.090877	0.077664	0.062522	0.352524	328	2	0.090877
Wdr64	5	0.06804	0.10731	0.733243	273	1	-0.26742	0.71487	0.61593	0.857952	1403	0	-0.26742
Ptprc	6	0.068333	0.12796	0.733243	274	1	-0.024555	0.012749	0.0079657	0.178379	77	1	-0.024555		;MvsS;PvsS
Gcg	6	0.068484	0.12796	0.733243	275	2	-0.14172	0.16136	0.14394	0.461803	545	2	-0.14172
Msantd3	6	0.068627	0.12796	0.733243	276	2	-0.28546	0.99786	0.99674	1	1946	0	-0.28546
Ech1	6	0.068826	0.12967	0.733243	277	2	-0.12957	0.72664	0.61832	0.857952	1418	1	-0.12957
Tex19.1	6	0.068914	0.12967	0.733243	278	2	-0.18675	0.34226	0.35053	0.734658	906	1	-0.18675
LOC100362978	5	0.068959	0.10731	0.733243	279	2	-0.39299	0.82129	0.76169	0.917858	1597	0	-0.39299
Agtrap	6	0.069319	0.12967	0.733243	280	1	0.26265	6.2633e-05	2.7755e-05	0.054455	1	2	0.26265				;GPCRs
Usp37	6	0.069388	0.12967	0.733243	281	3	-0.54373	0.85557	0.78396	0.929386	1664	0	-0.54373
Cxcr2	6	0.06949	0.12967	0.733243	282	2	-0.35177	0.94122	0.92754	0.983189	1832	0	-0.35177				;Chemokine Receptors
Smap2	6	0.070304	0.12968	0.733243	283	2	0.10183	0.90245	0.87893	0.976265	1758	0	0.10183
Sfswap	6	0.070372	0.12968	0.733243	284	3	-0.51453	0.20727	0.14829	0.461803	650	1	-0.51453
Pgc	6	0.070822	0.13385	0.733243	285	3	-0.32088	0.91695	0.89502	0.976265	1784	0	-0.32088
Taf1a	6	0.070912	0.13385	0.733243	286	3	-0.32754	0.35725	0.3816	0.734658	937	1	-0.32754
Adgrd1	6	0.071288	0.13385	0.733243	287	1	0.088209	0.83164	0.76186	0.917858	1618	0	0.088209				;GPCRs
Dchs1	5	0.071743	0.10731	0.733243	288	2	0.15836	0.082373	0.072499	0.395118	355	2	0.15836
Dnajc9	4	0.072153	0.091044	0.733243	289	2	-0.62591	0.34431	0.26656	0.69071	907	1	-0.62591
P2ry1	6	0.073254	0.14019	0.733243	290	1	-0.010031	0.87147	0.81679	0.947693	1695	0	-0.010031				;GPCRs
Smim18	6	0.073274	0.14019	0.733243	291	2	-0.16242	0.40798	0.40814	0.734658	997	1	-0.16242
Phc1	6	0.073829	0.1402	0.733243	292	3	-0.4716	0.84909	0.76956	0.917858	1652	0	-0.4716
Adgrb3	6	0.074106	0.1402	0.733243	293	3	-0.38836	0.9756	0.96372	0.997271	1897	0	-0.38836				;GPCRs
Avp	6	0.074235	0.1402	0.733243	294	2	-0.27783	0.42632	0.40814	0.734658	1017	1	-0.27783
Rtp4	6	0.074476	0.14208	0.733243	295	3	-0.1237	0.1311	0.13601	0.461803	495	2	-0.1237
Galr1	6	0.074568	0.14208	0.733243	296	3	-0.39932	0.96712	0.95102	0.989871	1882	0	-0.39932				;GPCRs
Nek2	6	0.074602	0.14208	0.733243	297	2	-0.30466	0.37477	0.39832	0.734658	960	2	-0.30466
Fcgr2b	6	0.074726	0.14208	0.733243	298	2	-0.24531	0.087402	0.085892	0.437739	367	1	-0.24531
Setd5	6	0.07475	0.14208	0.733243	299	2	-0.096624	0.77212	0.68473	0.886753	1499	0	-0.096624
C5ar1	6	0.075195	0.14208	0.733243	300	2	-0.12311	0.5589	0.46533	0.76402	1168	1	-0.12311				;GPCRs
Il12rb2	6	0.07564	0.1442	0.733243	301	2	-0.30806	0.99073	0.98769	1	1929	0	-0.30806		;MvsS
Ddx39b	5	0.076252	0.11097	0.733243	302	1	0.098481	0.01925	0.012391	0.217336	117	1	0.098481
Itpa	6	0.076685	0.1442	0.733243	303	1	-0.091994	0.88785	0.85013	0.9588	1735	0	-0.091994
Hspd1	5	0.07707	0.11097	0.733243	304	1	0.1675	0.73684	0.6539	0.884187	1442	0	0.1675
Tpm1	6	0.077433	0.1442	0.733243	305	2	-0.14333	0.86589	0.8106	0.945542	1683	0	-0.14333
Dcun1d1	6	0.077733	0.1442	0.733243	306	2	-0.15592	0.1109	0.10335	0.440201	442	2	-0.15592
Grm4	6	0.078486	0.1442	0.733243	307	2	-0.24323	0.57786	0.46534	0.76402	1195	1	-0.24323				;GPCRs
Nisch	6	0.078636	0.1442	0.733243	308	2	0.25268	0.43059	0.40814	0.734658	1020	1	0.25268				Adhesion Molecules
Mtnr1b	6	0.078642	0.1442	0.733243	309	1	-0.013301	0.027837	0.022535	0.298736	146	2	-0.013301				;GPCRs
LOC296235	5	0.079113	0.11097	0.733243	310	2	-0.29446	0.82543	0.76833	0.917858	1603	0	-0.29446
Aak1	6	0.07913	0.1442	0.733243	311	2	-0.12158	0.88277	0.83984	0.958122	1725	0	-0.12158
Rrp15	6	0.079241	0.1442	0.733243	312	2	0.1208	0.093565	0.09111	0.440201	391	3	0.1208
Olr395	6	0.079998	0.1442	0.733243	313	2	0.25272	0.099454	0.094022	0.440201	411	1	0.25272
Olr1149	5	0.080775	0.11097	0.733243	314	2	-0.29914	0.86758	0.84092	0.958122	1687	0	-0.29914
Il2ra	5	0.081152	0.11097	0.733243	315	1	0.13618	0.63941	0.53979	0.826379	1274	1	0.13618
Igbp1	4	0.081566	0.10601	0.733243	316	2	-0.44202	0.31169	0.26656	0.69071	850	1	-0.44202		;MvsS
Usp51	6	0.081981	0.1442	0.733243	317	2	-0.2691	0.73968	0.65623	0.885516	1447	1	-0.2691
Itga11	6	0.082134	0.1442	0.733243	318	2	-0.034289	0.3217	0.33123	0.723945	869	1	-0.034289
Lpar6	6	0.082544	0.1442	0.733243	319	1	0.62267	0.003102	0.0023642	0.144957	29	4	0.62267	YES			;GPCRs
Enthd1	6	0.082902	0.1442	0.733243	320	2	-0.19656	0.96484	0.94039	0.984549	1873	0	-0.19656
RGD1305184	6	0.083031	0.1442	0.733243	321	2	-0.2953	0.93386	0.90644	0.976629	1818	0	-0.2953
Dicer1	6	0.083518	0.1442	0.733243	322	2	0.16479	0.24544	0.23753	0.648625	724	2	0.16479
Syvn1	6	0.083826	0.1442	0.733243	323	2	-0.13677	0.73763	0.64691	0.880196	1444	1	-0.13677
Ndfip1	6	0.084004	0.1442	0.733243	324	1	-0.17011	0.9676	0.95102	0.989871	1883	0	-0.17011
Tgfbr1	6	0.08449	0.1442	0.733243	325	1	0.018479	0.5351	0.45572	0.76402	1143	1	0.018479
Exosc9	5	0.084813	0.11097	0.733243	326	1	-0.24809	0.6592	0.54948	0.829999	1307	1	-0.24809
P2ry10	6	0.084976	0.1442	0.733243	327	1	0.60346	0.00065558	0.00029521	0.079827	6	5	0.60346	YES	;MvsS		;GPCRs
Hemgn	6	0.085375	0.1442	0.733243	328	2	-0.21313	0.095362	0.094017	0.440201	399	2	-0.21313
Nup107	4	0.08585	0.10601	0.733243	329	1	-0.26742	0.40957	0.32257	0.723945	1000	1	-0.26742
Slc25a23	6	0.085947	0.1442	0.733243	330	1	0.45745	0.02957	0.024594	0.303537	153	3	0.45745
Sema3d	6	0.086432	0.1442	0.733243	331	2	0.0068186	0.36107	0.3816	0.734658	946	2	0.0068186
Il10rb	5	0.086812	0.11097	0.733243	332	2	0.03921	0.64421	0.53979	0.826379	1283	1	0.03921
Il1rn	6	0.086917	0.1442	0.733243	333	1	-0.11653	0.5214	0.45572	0.76402	1123	1	-0.11653		PvsB
Prkg2	5	0.087463	0.11097	0.733243	334	2	-0.23174	0.82521	0.76833	0.917858	1602	0	-0.23174
Crhbp	6	0.087887	0.1442	0.733243	335	2	-0.17502	0.30449	0.31367	0.719802	837	1	-0.17502
Chp2	6	0.088371	0.1442	0.733243	336	1	0.010226	0.45879	0.40814	0.734658	1055	1	0.010226
Src	6	0.088855	0.1442	0.733243	337	1	-0.14212	0.86091	0.79771	0.937755	1673	0	-0.14212				Adhesion Molecules
Cldn34d	5	0.088903	0.11097	0.733243	338	2	-0.45501	0.50371	0.3952	0.734658	1099	1	-0.45501
Nid1	6	0.088976	0.1442	0.733243	339	2	-0.29247	0.66615	0.56095	0.829999	1324	1	-0.29247
F2rl3	6	0.089823	0.1442	0.733243	340	2	-0.33452	0.44195	0.40814	0.734658	1033	1	-0.33452				;GPCRs
Pcdhgb4	6	0.089924	0.1442	0.733243	341	2	-0.068038	0.88649	0.84487	0.9588	1732	0	-0.068038
Cntn6	6	0.090558	0.1442	0.733243	342	2	0.085012	0.63071	0.53252	0.826379	1261	1	0.085012
Eif3b	4	0.090731	0.10925	0.733243	343	2	-0.49113	0.77676	0.73085	0.905256	1513	0	-0.49113
Dhfr	5	0.091013	0.11097	0.733243	344	2	-0.026664	0.74775	0.6539	0.884187	1460	0	-0.026664
Syt9	6	0.091512	0.1442	0.733243	345	2	-0.23223	0.94775	0.93025	0.983189	1845	0	-0.23223
Uhrf1	6	0.091671	0.1442	0.733243	346	2	-0.16854	0.98946	0.98768	1	1924	0	-0.16854
Ubb	6	0.09215	0.1442	0.733243	347	2	-0.023566	0.67301	0.57038	0.833279	1338	1	-0.023566
Adam8	6	0.092722	0.1442	0.733243	348	1	-0.099429	0.96557	0.94485	0.988686	1875	0	-0.099429				Adhesion Molecules
Igf1	6	0.094394	0.1442	0.733243	349	2	0.012281	0.31677	0.33123	0.723945	863	1	0.012281				Adhesion Molecules
Slc9b1	6	0.095131	0.1442	0.733243	350	2	-0.061694	0.32658	0.33123	0.723945	880	2	-0.061694
Mpeg1	6	0.095362	0.1442	0.733243	351	2	0.16342	0.17483	0.14394	0.461803	569	1	0.16342
Ces1d	6	0.096093	0.1442	0.733243	352	2	-0.24475	0.98576	0.98327	1	1920	0	-0.24475
Rpe	4	0.096242	0.11645	0.733243	353	2	-0.23938	0.68598	0.6075	0.857952	1356	0	-0.23938
Cxcr6	6	0.097145	0.1442	0.733243	354	2	-0.064957	0.29281	0.30731	0.719802	815	1	-0.064957				;Chemokine Receptors
Farsb	4	0.097209	0.11645	0.733243	355	1	0.02462	0.35592	0.28498	0.704199	935	1	0.02462
Cox7a2l	6	0.097796	0.1442	0.733243	356	2	-0.11236	0.43969	0.40814	0.734658	1029	1	-0.11236
Rad21l1	6	0.097959	0.1442	0.733243	357	2	-0.41204	0.66845	0.56095	0.829999	1328	1	-0.41204
Magi3	6	0.098015	0.1442	0.733243	358	1	-0.07266	0.25274	0.26091	0.687135	739	2	-0.07266
Mlkl	6	0.098122	0.1442	0.733243	359	2	-0.30513	0.82684	0.7542	0.917858	1608	0	-0.30513
Ackr3	6	0.098495	0.1442	0.733243	360	2	0.35779	0.027664	0.02253	0.298736	143	3	0.35779				;Chemokine Receptors
Skp1	5	0.098535	0.13626	0.733243	361	2	-0.38555	0.91338	0.89099	0.976265	1778	0	-0.38555
Gpr34	5	0.099354	0.13626	0.733243	362	2	-0.19402	0.58599	0.49182	0.784659	1202	1	-0.19402				;GPCRs
Fxyd3	6	0.09943	0.1442	0.733243	363	2	0.12926	0.56048	0.46534	0.76402	1170	1	0.12926
Ahr	6	0.099934	0.1442	0.733243	364	2	0.057618	0.19784	0.14828	0.461803	623	2	0.057618
Pigw	6	0.10041	0.1442	0.733243	365	1	-0.18595	0.52815	0.45572	0.76402	1131	1	-0.18595		PvsB;PvsS
Grik3	6	0.10041	0.1442	0.733243	366	2	-0.19987	0.054937	0.042135	0.340199	240	1	-0.19987				;GPCRs
Sapcd1	6	0.10091	0.1442	0.733243	367	2	-0.064072	0.5882	0.47507	0.76402	1207	1	-0.064072
Ppp1r13b	6	0.10157	0.1442	0.733243	368	2	0.093925	0.36814	0.38161	0.734658	955	2	0.093925
Scn4a	6	0.10223	0.14864	0.733243	369	2	0.10674	0.068484	0.053908	0.350549	292	2	0.10674
Wdr61	6	0.10233	0.14864	0.733243	370	1	0.074383	0.041886	0.031265	0.30719	198	2	0.074383
Htr2a	6	0.1028	0.14864	0.733243	371	2	-0.3372	0.13917	0.13963	0.461803	513	2	-0.3372		PvsB		;GPCRs
Ints6	6	0.10328	0.14864	0.733243	372	1	0.3145	0.059873	0.048554	0.350549	256	3	0.3145		PvsB
Tas2r107	5	0.1039	0.14038	0.733243	373	2	-0.44941	0.11011	0.10143	0.440201	437	1	-0.44941				;GPCRs
Cald1	5	0.10404	0.14038	0.733243	374	2	-0.24918	0.58707	0.49182	0.784659	1205	1	-0.24918
Cetn4	6	0.10567	0.14864	0.733243	375	1	-0.11837	0.90139	0.86978	0.97237	1757	0	-0.11837
Slc38a4	6	0.10639	0.14864	0.733243	376	2	-0.32879	0.84581	0.76956	0.917858	1643	0	-0.32879		;MvsS
Aga	6	0.10662	0.14864	0.733243	377	2	-0.0046262	0.77273	0.68473	0.886753	1501	0	-0.0046262
S100a3	6	0.10852	0.14864	0.733243	378	1	-0.069008	0.92927	0.90644	0.976629	1813	0	-0.069008
Cdh17	5	0.10908	0.14038	0.733243	379	2	0.25567	0.64876	0.54947	0.829999	1291	1	0.25567				Adhesion Molecules
Prr30	6	0.10948	0.14864	0.733243	380	1	0.0013511	0.78376	0.69402	0.889398	1529	0	0.0013511
Il3ra	6	0.10993	0.14864	0.733243	381	2	-0.41404	0.66447	0.56095	0.829999	1321	1	-0.41404
Aldoa	4	0.11067	0.13186	0.733243	382	2	-0.30844	0.66005	0.57383	0.837075	1311	0	-0.30844
Nlrp10	6	0.11095	0.16426	0.733243	383	2	-0.28975	0.69948	0.60875	0.857952	1382	1	-0.28975
Nfs1	5	0.11106	0.14039	0.733243	384	2	0.034714	0.24597	0.25998	0.687135	725	2	0.034714
Cdk1	6	0.11137	0.16426	0.733243	385	2	0.18109	0.76297	0.68472	0.886753	1487	1	0.18109
Ptcd3	6	0.11185	0.16426	0.733243	386	1	-0.1238	0.15411	0.13963	0.461803	534	1	-0.1238
Olr30	6	0.11197	0.16426	0.733243	387	2	-0.40488	0.69093	0.57974	0.83821	1362	1	-0.40488
Gpr153	6	0.11327	0.16426	0.733243	388	2	-0.29567	0.95042	0.93301	0.983189	1848	0	-0.29567				;GPCRs
Gpr45	6	0.11368	0.16426	0.733243	389	2	-0.2731	0.87204	0.81679	0.947693	1696	0	-0.2731				;GPCRs
Zfp609	6	0.11374	0.16426	0.733243	390	1	-0.0099739	0.81918	0.73005	0.90484	1590	0	-0.0099739
Tigd2	6	0.1142	0.16426	0.733243	391	2	-0.33139	0.59218	0.47507	0.76402	1213	1	-0.33139
Slc5a10	6	0.11421	0.16426	0.733243	392	1	-0.063225	0.30372	0.31367	0.719802	836	1	-0.063225
Cxcr5	6	0.11469	0.16426	0.733243	393	2	-0.22536	0.51456	0.45572	0.76402	1109	1	-0.22536				;Chemokine Receptors
Ogg1	6	0.11516	0.16426	0.733243	394	1	0.014347	0.348	0.36783	0.734658	912	2	0.014347
Lnpep	5	0.11526	0.14039	0.733243	395	1	0.19394	0.089271	0.080331	0.435411	375	2	0.19394
Adarb1	6	0.11563	0.16426	0.733243	396	1	-0.28646	0.57196	0.46534	0.76402	1186	1	-0.28646
Pot1b	4	0.11675	0.13187	0.733243	397	1	-0.26863	0.44155	0.33171	0.723945	1031	1	-0.26863
Cpne8	6	0.11705	0.16426	0.733243	398	1	0.021282	0.57556	0.46534	0.76402	1193	1	0.021282
Chp1	6	0.11747	0.16426	0.733243	399	2	-0.26636	0.4846	0.4271	0.761796	1080	1	-0.26636
Tnks1bp1	6	0.11752	0.16426	0.733243	400	1	0.013375	0.41738	0.40814	0.734658	1006	1	0.013375
Tex26	6	0.11799	0.16426	0.733243	401	2	0.03848	0.80888	0.72127	0.902502	1572	0	0.03848
Dsc2	6	0.11846	0.16426	0.733243	402	2	-0.24136	0.45659	0.40814	0.734658	1053	1	-0.24136
Tsen34	5	0.11882	0.14466	0.733243	403	1	0.12451	0.22081	0.23823	0.648625	674	2	0.12451
Hcrtr1	6	0.11893	0.16426	0.733243	404	1	0.1718	0.75286	0.67541	0.886753	1471	1	0.1718				;GPCRs
Serpine2	6	0.11956	0.16426	0.733243	405	2	0.19408	0.3035	0.31367	0.719802	835	2	0.19408
Tsta3	6	0.12008	0.16426	0.733243	406	2	-0.073486	0.22109	0.18142	0.536886	676	2	-0.073486
Prtfdc1	5	0.12078	0.14466	0.733243	407	2	-0.05385	0.87609	0.84569	0.9588	1708	0	-0.05385
Zhx1	6	0.12095	0.16426	0.733243	408	2	-0.0053019	0.63795	0.54207	0.826379	1271	1	-0.0053019
Adpgk	6	0.12128	0.16426	0.733243	409	1	-0.022809	0.1591	0.14394	0.461803	541	2	-0.022809
Etv3l	5	0.12157	0.14466	0.733243	410	1	0.035217	0.26499	0.28192	0.697533	764	2	0.035217
F2rl1	6	0.12183	0.16426	0.733243	411	2	-0.14438	0.70273	0.60875	0.857952	1385	1	-0.14438				;GPCRs
Vom2r27	6	0.12218	0.16426	0.733243	412	2	-0.27035	0.70896	0.60875	0.857952	1397	1	-0.27035
Inpp5f	6	0.12316	0.16426	0.733243	413	1	0.025293	0.73453	0.64691	0.880196	1433	1	0.025293
Srcap	5	0.12349	0.14466	0.733243	414	2	0.15297	0.10414	0.10143	0.440201	421	1	0.15297
RGD1561958	6	0.12363	0.16426	0.733243	415	2	-0.27478	0.44163	0.40814	0.734658	1032	1	-0.27478
Dzip3	6	0.1241	0.16426	0.733243	416	1	-0.072605	0.07178	0.055745	0.350549	310	2	-0.072605		;PvsS
Il31ra	6	0.12503	0.16426	0.733243	417	1	0.26934	0.042352	0.032875	0.30719	200	3	0.26934
Tcerg1	5	0.1251	0.14466	0.733243	418	1	0.2648	0.09677	0.098488	0.440201	402	2	0.2648
Slc38a6	6	0.1255	0.16426	0.733243	419	2	0.027215	0.109	0.10335	0.440201	432	1	0.027215
Ssr1	6	0.12552	0.16426	0.733243	420	2	-0.2864	0.41437	0.40814	0.734658	1004	1	-0.2864
Cd3e	3	0.12553	0.15198	0.733243	421	1	0.081513	0.17572	0.16591	0.506252	571	1	0.081513				Adhesion Molecules
Zak	6	0.12737	0.16426	0.733243	422	2	0.28831	0.31104	0.31368	0.719802	847	2	0.28831
Gins1	4	0.12751	0.14688	0.733243	423	1	0.30481	0.036289	0.029448	0.30719	174	2	0.30481
Habp4	6	0.12783	0.16426	0.733243	424	2	0.40964	0.097035	0.094022	0.440201	403	3	0.40964
Nmi	6	0.128	0.16426	0.733243	425	2	0.095295	0.74442	0.6659	0.886753	1454	1	0.095295
Ryr3	6	0.12836	0.16426	0.733243	426	2	0.23452	0.09943	0.094022	0.440201	410	2	0.23452
Apip	6	0.12877	0.16894	0.733243	427	2	-0.21512	0.96445	0.93809	0.983189	1872	0	-0.21512
Drd5	6	0.1297	0.16894	0.733243	428	2	-0.18973	0.91768	0.89502	0.976265	1787	0	-0.18973				;GPCRs
Stat5b	4	0.13002	0.15053	0.733243	429	1	0.070443	0.20712	0.22891	0.638881	649	1	0.070443		;PvsS
Clta	6	0.13064	0.16894	0.733243	430	2	-0.081924	0.81943	0.73005	0.90484	1592	0	-0.081924
Tmem223	6	0.13086	0.17371	0.733243	431	2	0.056283	0.065864	0.050401	0.350549	284	1	0.056283		;PvsS
Adra2a	6	0.1314	0.17371	0.733243	432	2	-0.15115	0.11764	0.12326	0.461803	464	2	-0.15115				;GPCRs
Mir30c2	4	0.13255	0.15457	0.733243	433	2	-0.015615	0.60113	0.52839	0.8241	1221	1	-0.015615
Smurf1	6	0.13319	0.17371	0.733243	434	2	0.25616	0.068914	0.053908	0.350549	295	2	0.25616
Olr1058	6	0.13389	0.17371	0.733243	435	1	0.1437	0.033852	0.027414	0.30719	169	3	0.1437		PvsB
Jun	6	0.13409	0.17371	0.733243	436	2	0.048584	0.19861	0.14829	0.461803	624	2	0.048584
Pate4	5	0.13423	0.14467	0.733243	437	2	0.037466	0.86382	0.83594	0.95634	1679	0	0.037466
Crlf1	6	0.13435	0.17371	0.733243	438	1	0.067861	0.82853	0.75421	0.917858	1612	0	0.067861
Fpr-rs3	6	0.13482	0.17371	0.733243	439	1	0.21195	0.64197	0.54207	0.826379	1280	1	0.21195				;GPCRs
Msl3	6	0.13713	0.17851	0.733243	440	1	-0.0069139	0.31448	0.32514	0.723945	857	1	-0.0069139
Ccdc151	6	0.13852	0.17852	0.733243	441	1	-0.37347	0.76874	0.68472	0.886753	1494	0	-0.37347
Cep162	6	0.13863	0.17852	0.733243	442	2	0.30565	0.031655	0.027409	0.30719	161	3	0.30565
Rasal1	6	0.13917	0.17852	0.733243	443	2	-0.089815	0.90774	0.88727	0.976265	1766	0	-0.089815
Dnajb12	6	0.13944	0.17852	0.733243	444	2	0.11248	0.35869	0.3816	0.734658	941	1	0.11248
Tnfsf8	5	0.13955	0.16246	0.733243	445	2	-0.039705	0.30973	0.31926	0.723945	845	1	-0.039705
Slc4a11	6	0.13972	0.17852	0.733243	446	2	0.34479	0.0021528	0.0017536	0.134235	18	3	0.34479		;MvsS
Ttll4	6	0.13991	0.17852	0.733243	447	1	-0.11614	0.069923	0.05574	0.350549	300	2	-0.11614
Gmfb	6	0.14027	0.17852	0.733243	448	2	-0.18502	0.66215	0.56095	0.829999	1316	1	-0.18502
Noc3l	2	0.14039	0.13998	0.733243	449	1	0.064336	0.24712	0.16133	0.493806	728	1	0.064336
Hgf	6	0.14063	0.17852	0.733243	450	2	0.32393	0.26891	0.27846	0.69071	773	2	0.32393		;PvsS
Slc27a3	6	0.14155	0.18376	0.733243	451	2	-0.063683	0.14689	0.13963	0.461803	526	2	-0.063683
Mapkapk3	5	0.14182	0.16246	0.733243	452	1	-0.074991	0.76548	0.68838	0.889398	1490	0	-0.074991
Polr3a	3	0.14216	0.16061	0.733243	453	1	0.048644	0.77327	0.73554	0.909135	1504	0	0.048644
Fzd7	6	0.14247	0.18376	0.733243	454	2	-0.19554	0.70821	0.60875	0.857952	1395	1	-0.19554				;GPCRs
Cpsf6	6	0.14283	0.18376	0.733243	455	2	-0.10013	0.88172	0.83429	0.95634	1722	0	-0.10013
Prdm9	6	0.14394	0.18376	0.733243	456	2	-0.29498	0.50532	0.44611	0.76402	1101	1	-0.29498
Rnasek	4	0.14437	0.17967	0.733243	457	2	-0.35495	0.24284	0.23836	0.648625	721	1	-0.35495
Fstl1	6	0.14451	0.18376	0.733243	458	1	-0.20206	0.27503	0.27847	0.69071	788	2	-0.20206
Nup62	6	0.14543	0.18376	0.733243	459	1	0.22268	0.75188	0.67541	0.886753	1469	1	0.22268
Itgb2	6	0.1456	0.18376	0.733243	460	2	-0.1739	0.16632	0.14394	0.461803	553	2	-0.1739				Adhesion Molecules
Mphosph9	5	0.14602	0.17236	0.733243	461	2	-0.4364	0.95415	0.93687	0.983189	1862	0	-0.4364
Adgrv1	6	0.14635	0.18376	0.733243	462	1	0.0171	0.0096393	0.0063357	0.178379	62	1	0.0171				;GPCRs
F2rl2	6	0.1468	0.18376	0.733243	463	1	0.05828	0.8507	0.78396	0.929386	1658	0	0.05828				;GPCRs
Potec	6	0.14726	0.18376	0.733243	464	1	-0.22566	0.066064	0.050401	0.350549	285	2	-0.22566
Commd4	6	0.14772	0.18376	0.733243	465	1	-0.094539	0.39879	0.39832	0.734658	988	1	-0.094539
LOC686900	5	0.14797	0.18499	0.733243	466	1	0.29163	0.22271	0.23824	0.648625	681	2	0.29163
Cfl2	6	0.14838	0.18376	0.733243	467	2	-0.14622	0.82732	0.75421	0.917858	1609	0	-0.14622
Prkaa2	6	0.14864	0.18376	0.733243	468	1	0.085466	0.5877	0.47507	0.76402	1206	1	0.085466
Fbxo43	5	0.14912	0.18499	0.733243	469	1	0.14457	0.65271	0.54947	0.829999	1297	1	0.14457
Csf3r	6	0.15046	0.18376	0.733243	470	2	0.037663	0.81357	0.73005	0.90484	1580	0	0.037663
Slc39a10	6	0.1508	0.18376	0.733243	471	2	-0.16682	0.73227	0.64691	0.880196	1427	1	-0.16682
Adgrl2	6	0.15098	0.18376	0.733243	472	2	-0.18263	0.78303	0.69402	0.889398	1528	0	-0.18263				;GPCRs
Tbck	6	0.15138	0.18376	0.733243	473	1	-0.14059	0.36578	0.38161	0.734658	952	2	-0.14059
Itgb1bp1	6	0.15229	0.18376	0.733243	474	2	0.096102	0.10567	0.10334	0.440201	425	1	0.096102				Adhesion Molecules
Oprm1	5	0.15305	0.18499	0.733243	475	2	-0.19998	0.74556	0.6539	0.884187	1458	0	-0.19998				;GPCRs
Hist2h3c2	5	0.15333	0.18499	0.733243	476	1	0.19124	0.69348	0.60642	0.857952	1369	1	0.19124
Mios	5	0.15336	0.18499	0.733243	477	2	0.16997	0.11535	0.10455	0.440201	458	2	0.16997
Eva1a	6	0.15366	0.18376	0.733243	478	2	-0.29819	0.75123	0.67541	0.886753	1467	1	-0.29819
Ran	3	0.15368	0.18832	0.74492	479	1	0.36901	0.48358	0.4054	0.734658	1078	1	0.36901
Clec2dl1	6	0.15411	0.18376	0.733243	480	1	0.20892	0.017913	0.012407	0.217336	110	2	0.20892
LOC108351099	5	0.15415	0.18499	0.733243	481	2	0.23425	0.27334	0.30355	0.719802	783	1	0.23425
Ahsa1	6	0.15457	0.18376	0.733243	482	1	0.076349	0.63002	0.53252	0.826379	1260	1	0.076349
Gpr15	5	0.15485	0.18499	0.733243	483	1	0.34332	0.26213	0.27618	0.69071	757	2	0.34332				;GPCRs
Dytn	6	0.15502	0.18376	0.733243	484	1	-0.24716	0.75481	0.67541	0.886753	1475	1	-0.24716
Anxa2	6	0.15511	0.18376	0.733243	485	2	0.11192	0.046421	0.034989	0.317263	219	2	0.11192
Diaph3	6	0.15547	0.18376	0.733243	486	1	-0.059489	0.87447	0.82279	0.95128	1704	0	-0.059489
Eno4	6	0.15548	0.18376	0.733243	487	2	0.13349	0.8765	0.82872	0.95634	1710	0	0.13349
Cep57l1	6	0.15586	0.18376	0.733243	488	2	0.10459	0.50939	0.44611	0.76402	1105	1	0.10459
Jaml	6	0.15638	0.18376	0.733243	489	2	-0.32323	0.69929	0.60875	0.857952	1380	1	-0.32323				Adhesion Molecules
Gpr37l1	6	0.15661	0.18376	0.733243	490	2	-0.06497	0.27419	0.27847	0.69071	786	1	-0.06497				;GPCRs
Mlf1	6	0.15812	0.18376	0.733243	491	2	-0.28313	0.32924	0.33123	0.723945	885	1	-0.28313
Ryr1	6	0.15907	0.18376	0.733243	492	2	-0.18598	0.83341	0.76186	0.917858	1620	0	-0.18598
Crhr1	6	0.1591	0.18376	0.733243	493	1	0.1845	0.050937	0.04213	0.340199	232	1	0.1845				;GPCRs
Dlg4	6	0.15956	0.18376	0.733243	494	1	0.18247	0.097307	0.094022	0.440201	405	2	0.18247
Serpind1	5	0.15986	0.19007	0.745871	495	2	-0.44798	0.27503	0.30355	0.719802	789	2	-0.44798
Ttc29	6	0.16001	0.18376	0.733243	496	2	0.0048188	0.0013072	0.00053744	0.08239	14	1	0.0048188
Ctnnb1	6	0.16046	0.18376	0.733243	497	1	0.16098	0.091193	0.085897	0.437739	381	2	0.16098
Rasgrp2	6	0.16097	0.19796	0.751962	498	2	-0.066114	0.97077	0.95494	0.991852	1891	0	-0.066114
Smim22	6	0.16136	0.19796	0.751962	499	1	0.16226	0.37434	0.39832	0.734658	959	2	0.16226
Parp2	6	0.16154	0.19796	0.751962	500	2	-0.2636	0.53261	0.45572	0.76402	1138	1	-0.2636
Slc1a3	6	0.16211	0.19797	0.751962	501	2	0.25587	0.70614	0.60875	0.857952	1391	1	0.25587
Il18r1	5	0.16257	0.19007	0.745871	502	2	-0.28097	0.90334	0.88741	0.976265	1760	0	-0.28097		;PvsS
Nrg1	6	0.16287	0.20312	0.751962	503	2	-0.098395	0.44676	0.40814	0.734658	1041	1	-0.098395
Sult1b1	5	0.16289	0.19007	0.745871	504	2	-0.10031	0.17523	0.13684	0.461803	570	2	-0.10031
Stim2	6	0.16362	0.20312	0.751962	505	1	-0.14102	0.49179	0.43655	0.76402	1089	1	-0.14102
RGD1311595	6	0.16363	0.20312	0.751962	506	2	-0.014822	0.1297	0.13601	0.461803	494	1	-0.014822
Ell3	6	0.16382	0.20312	0.751962	507	2	-0.24139	0.74875	0.67541	0.886753	1463	1	-0.24139
Zfp353	5	0.16396	0.19008	0.745871	508	1	0.98045	0.00093761	0.00039614	0.08239	9	3	0.98045	YES
Fcar	6	0.16407	0.20312	0.751962	509	2	-0.0078398	0.82118	0.73815	0.909135	1596	0	-0.0078398
Igip	6	0.16439	0.20312	0.751962	510	2	-0.20163	0.31588	0.33123	0.723945	861	2	-0.20163
Picalm	6	0.16452	0.20312	0.751962	511	2	-0.27452	0.066852	0.050401	0.350549	286	1	-0.27452
Nol8	6	0.16478	0.20312	0.751962	512	2	0.27308	0.034664	0.027414	0.30719	171	3	0.27308		PvsB;PvsS
Nek10	6	0.16542	0.20312	0.751962	513	1	0.021377	0.63952	0.54207	0.826379	1275	1	0.021377
Irf6	6	0.16587	0.20312	0.751962	514	2	-0.022186	0.33261	0.34382	0.734658	889	1	-0.022186
Il21r	6	0.16612	0.20312	0.751962	515	2	0.16361	0.013266	0.0079657	0.178379	82	2	0.16361
Itga9	6	0.16677	0.20312	0.751962	516	1	-0.12181	0.77318	0.68473	0.886753	1503	0	-0.12181
Il2rg	5	0.16739	0.20249	0.751962	517	2	0.26132	0.25022	0.25998	0.687135	734	2	0.26132
Slc25a24	6	0.16765	0.20312	0.751962	518	2	-0.065015	0.34008	0.35052	0.734658	902	2	-0.065015
Klf17	6	0.16812	0.20312	0.751962	519	1	0.083027	0.90881	0.88727	0.976265	1768	0	0.083027
Dnase2b	6	0.16861	0.20313	0.751962	520	2	-0.33469	0.42302	0.40814	0.734658	1013	1	-0.33469
Carmil2	6	0.1688	0.20313	0.751962	521	2	0.052397	0.081675	0.062527	0.352524	353	3	0.052397
Ccdc15	5	0.16886	0.2025	0.751962	522	1	0.071195	0.093809	0.083414	0.437739	393	2	0.071195
Cacnb2	6	0.16938	0.20313	0.751962	523	2	0.020575	0.23362	0.19797	0.567881	702	2	0.020575
Gng3	5	0.1703	0.2146	0.756081	524	2	-0.27494	0.043053	0.035246	0.317263	206	2	-0.27494
Dnajc28	5	0.17095	0.2146	0.756081	525	2	-0.23717	0.69803	0.61592	0.857952	1375	1	-0.23717
Alox5ap	6	0.17126	0.20313	0.751962	526	2	0.28996	0.35015	0.37433	0.734658	921	2	0.28996
Wdr95	6	0.17189	0.20313	0.751962	527	2	-0.34732	0.93763	0.92484	0.983189	1825	0	-0.34732
Lrpprc	6	0.17247	0.20313	0.751962	528	2	-0.14071	0.8255	0.7542	0.917858	1604	0	-0.14071
Slc31a1	6	0.17324	0.20313	0.751962	529	2	-0.11271	0.60994	0.49391	0.784659	1232	1	-0.11271		;MvsS
Ano6	6	0.17363	0.20313	0.751962	530	2	-0.36698	0.99443	0.99362	1	1938	0	-0.36698
P2ry13	6	0.17394	0.20313	0.751962	531	2	0.22601	0.1158	0.12325	0.461803	460	3	0.22601				;GPCRs
Lifr	6	0.17421	0.20313	0.751962	532	2	-0.1359	0.60898	0.49391	0.784659	1231	1	-0.1359
Rbm15	5	0.17448	0.2146	0.756081	533	1	0.074476	0.26349	0.27618	0.69071	760	1	0.074476
Ssh2	6	0.17527	0.21755	0.756081	534	1	0.10794	0.17732	0.14394	0.461803	577	2	0.10794
Tlr7	5	0.17567	0.2146	0.756081	535	2	-0.20748	0.66251	0.56847	0.833279	1318	1	-0.20748
Ralgapa1	6	0.17615	0.21755	0.756081	536	2	0.14664	0.054868	0.042135	0.340199	239	2	0.14664
Wisp2	6	0.17654	0.21755	0.756081	537	2	-0.13668	0.72468	0.61832	0.857952	1414	1	-0.13668
Cysltr2	6	0.17829	0.21755	0.756081	538	2	-0.16207	0.95248	0.93302	0.983189	1855	0	-0.16207				;GPCRs
Gabrr3	5	0.17846	0.21461	0.756081	539	2	-0.20956	0.17616	0.13685	0.461803	573	2	-0.20956
Serpinb5	6	0.17868	0.21755	0.756081	540	2	0.10247	0.62335	0.51317	0.806122	1252	1	0.10247
Pbdc1	6	0.17883	0.21755	0.756081	541	1	0.16185	0.070304	0.05574	0.350549	301	3	0.16185
Rin1	6	0.17972	0.21755	0.756081	542	1	0.45803	0.095766	0.094017	0.440201	400	3	0.45803		PvsB
LOC103690072	6	0.18016	0.21755	0.756081	543	1	0.12588	0.094649	0.094017	0.440201	395	2	0.12588
Itgb3	6	0.18064	0.21756	0.756081	544	2	0.033557	0.17794	0.14394	0.461803	579	2	0.033557				Adhesion Molecules
Lsm10	6	0.18149	0.21756	0.756081	545	1	0.14167	0.56963	0.46534	0.76402	1182	1	0.14167
Hip1r	5	0.18208	0.21461	0.756081	546	2	-0.06456	0.76065	0.67164	0.886753	1482	0	-0.06456
Aldh1a7	6	0.1822	0.21756	0.756081	547	2	-0.29102	0.033781	0.027414	0.30719	168	1	-0.29102
Cul4b	6	0.1824	0.21756	0.756081	548	2	-0.28945	0.97914	0.96814	0.999201	1905	0	-0.28945
Kmo	6	0.1826	0.21756	0.756081	549	2	-0.22285	0.26196	0.27338	0.69071	756	2	-0.22285
Skap2	6	0.18279	0.21756	0.756081	550	2	-0.073644	0.19286	0.14828	0.461803	612	2	-0.073644
Chm	5	0.18307	0.21461	0.756081	551	2	-0.42461	0.576	0.47254	0.76402	1194	1	-0.42461		;MvsS
Zfand4	6	0.18318	0.21756	0.756081	552	2	-0.20352	0.026642	0.021793	0.298736	141	1	-0.20352		;PvsS
Fzd6	6	0.18338	0.21756	0.756081	553	2	-0.13863	0.85702	0.79771	0.937755	1666	0	-0.13863				;GPCRs
Rtkn2	6	0.1837	0.21756	0.756081	554	2	0.030541	0.28308	0.2963	0.715057	803	2	0.030541
C3ar1	6	0.18397	0.21756	0.756081	555	2	0.28835	0.047426	0.037865	0.337691	220	2	0.28835				;GPCRs
Mospd2	5	0.18406	0.21461	0.756081	556	2	-0.3317	0.45484	0.38549	0.734658	1050	1	-0.3317
Otud7b	6	0.18414	0.21756	0.756081	557	1	0.13317	0.13445	0.13601	0.461803	502	2	0.13317
Wasl	6	0.18554	0.21756	0.756081	558	2	0.1952	0.22478	0.18676	0.549386	684	1	0.1952
Ep400	5	0.18622	0.22692	0.766176	559	2	-0.35664	0.53049	0.40502	0.734658	1134	1	-0.35664
Fbxo32	5	0.18638	0.22692	0.766176	560	1	-0.39467	0.44593	0.37619	0.734658	1039	1	-0.39467
Thy1	6	0.18653	0.22273	0.756081	561	2	-0.15347	0.87475	0.82279	0.95128	1705	0	-0.15347				Adhesion Molecules
Fhl4	6	0.18723	0.22273	0.756081	562	1	-0.037057	0.70971	0.60875	0.857952	1398	1	-0.037057
Il1r2	6	0.18732	0.22273	0.756081	563	2	-0.00044752	0.88268	0.83984	0.958122	1724	0	-0.00044752
Itgb8	5	0.18738	0.23137	0.774651	564	2	0.17429	0.34122	0.32881	0.723945	905	1	0.17429				Adhesion Molecules
Zfp770	6	0.18767	0.22273	0.756081	565	2	0.14329	0.36803	0.38161	0.734658	954	2	0.14329
Scyl2	6	0.1883	0.22273	0.756081	566	2	-0.15332	0.64705	0.54207	0.826379	1288	1	-0.15332
Ada	5	0.18897	0.24302	0.809519	567	1	0.46297	0.031875	0.02579	0.30719	162	3	0.46297				Adhesion Molecules
Olr601	6	0.18899	0.22273	0.756081	568	1	0.13557	0.010677	0.0067041	0.178379	65	3	0.13557
Ifngr2	6	0.18943	0.22273	0.756081	569	1	0.00054108	0.14589	0.13963	0.461803	524	1	0.00054108
Tmem107	6	0.19031	0.22273	0.756081	570	1	-0.025924	0.24694	0.24843	0.665889	727	1	-0.025924
Hrh4	6	0.19048	0.22273	0.756081	571	2	-0.25794	0.062894	0.048559	0.350549	271	2	-0.25794				;GPCRs
RGD1561212	6	0.19074	0.22274	0.756081	572	2	-0.24877	0.43808	0.40814	0.734658	1026	1	-0.24877
Mpl	6	0.19118	0.22274	0.756081	573	2	-0.15729	0.87823	0.83428	0.95634	1712	0	-0.15729
Atad2	6	0.19127	0.22274	0.756081	574	2	-0.26753	0.88092	0.83429	0.95634	1719	0	-0.26753
Oprk1	6	0.19162	0.22274	0.756081	575	1	0.2745	0.45469	0.40814	0.734658	1049	1	0.2745				;GPCRs
Lacc1	6	0.19187	0.22274	0.756081	576	2	-0.13605	0.080302	0.062527	0.352524	345	2	-0.13605
Myh9l1	5	0.19222	0.24302	0.809519	577	2	-0.069165	0.53168	0.40502	0.734658	1135	1	-0.069165		PvsB
Pkd2	6	0.19246	0.22274	0.756081	578	2	-0.14689	0.77242	0.68473	0.886753	1500	0	-0.14689
Icam5	6	0.19294	0.22274	0.756081	579	2	-0.2489	0.11327	0.12325	0.461803	452	1	-0.2489				Adhesion Molecules
Ppargc1a	5	0.19306	0.24755	0.810122	580	2	-0.36283	0.9668	0.96143	0.997004	1881	0	-0.36283
Lcp1	6	0.19326	0.22274	0.756081	581	2	-0.36139	0.56885	0.46534	0.76402	1181	1	-0.36139				Adhesion Molecules
Ap1ar	6	0.19385	0.22274	0.756081	582	2	-0.41194	0.0066449	0.0048117	0.178379	45	2	-0.41194
Naa35	6	0.19425	0.22274	0.756081	583	1	0.37028	0.0012617	0.00053239	0.08239	13	3	0.37028
RGD1564463	6	0.19425	0.22274	0.756081	584	2	-0.26381	0.97799	0.96683	0.998387	1902	0	-0.26381
Zfp867	6	0.19512	0.22844	0.766176	585	1	0.63624	0.0094466	0.0060279	0.178379	59	4	0.63624	YES	PvsB
Pnoc	6	0.19525	0.22844	0.766176	586	2	-0.34668	0.22942	0.19238	0.555074	692	1	-0.34668
Ndufaf1	6	0.19556	0.22844	0.766176	587	1	0.083081	0.032255	0.027409	0.30719	163	1	0.083081
Agpat1	6	0.19565	0.22844	0.766176	588	2	-0.25747	0.8606	0.79771	0.937755	1672	0	-0.25747
Pex7	6	0.19605	0.22845	0.766176	589	2	0.073677	0.088371	0.085897	0.437739	371	1	0.073677
Cog4	6	0.19724	0.23462	0.784194	590	2	0.072898	0.029196	0.024594	0.303537	151	3	0.072898
Ptpn11	6	0.19784	0.2481	0.810122	591	2	-0.055768	0.37088	0.39114	0.734658	957	1	-0.055768
Rab5b	6	0.19844	0.2481	0.810122	592	2	-0.17182	0.97901	0.96684	0.998387	1904	0	-0.17182
Mrgprf	6	0.19861	0.2481	0.810122	593	1	0.19666	0.67996	0.57038	0.833279	1351	1	0.19666				;GPCRs
Tjp2	6	0.19864	0.2481	0.810122	594	2	-0.3558	0.68157	0.57038	0.833279	1353	1	-0.3558
Pcbp3	5	0.19877	0.25221	0.810122	595	2	-0.35083	0.1113	0.10143	0.440201	444	2	-0.35083
Endog	6	0.19948	0.2481	0.810122	596	2	0.010513	0.1521	0.13963	0.461803	531	2	0.010513
Hdac3	4	0.19977	0.25348	0.810122	597	1	-0.071794	0.66713	0.57384	0.837075	1325	0	-0.071794
Leprot	5	0.19978	0.25221	0.810122	598	2	-0.26915	0.44457	0.37619	0.734658	1036	1	-0.26915
LOC691286	6	0.19991	0.2481	0.810122	599	1	0.075595	0.91596	0.89502	0.976265	1781	0	0.075595
RGD1309362	5	0.203	0.25222	0.810122	600	2	-0.51899	0.64114	0.53979	0.826379	1277	1	-0.51899
Ndufb2	6	0.20338	0.26136	0.810122	601	1	-0.10061	0.061407	0.048554	0.350549	265	1	-0.10061		;PvsS
Hormad2	6	0.20381	0.26136	0.810122	602	1	0.11628	0.85979	0.79771	0.937755	1671	0	0.11628
Abhd2	6	0.20385	0.26136	0.810122	603	2	-0.12815	0.80663	0.72127	0.902502	1569	0	-0.12815
Olr1159	5	0.20436	0.25222	0.810122	604	2	-0.023607	0.1422	0.10783	0.449213	517	1	-0.023607
Vamp3	6	0.20486	0.26136	0.810122	605	2	0.02547	0.84887	0.76956	0.917858	1650	0	0.02547
Gpr87	5	0.20538	0.25222	0.810122	606	2	0.15078	0.52113	0.40501	0.734658	1122	1	0.15078				;GPCRs
Taf2	5	0.20578	0.25222	0.810122	607	1	0.4041	0.25483	0.27617	0.69071	741	2	0.4041
Rrbp1	6	0.20684	0.26136	0.810122	608	2	-0.39339	0.92605	0.90262	0.976265	1807	0	-0.39339
Cyfip2	6	0.20688	0.26136	0.810122	609	2	-0.053712	0.086778	0.085892	0.437739	365	2	-0.053712
Npm3	6	0.20708	0.26136	0.810122	610	2	0.17787	0.079618	0.062522	0.352524	341	2	0.17787
Tnk2	6	0.20768	0.26136	0.810122	611	2	-0.38056	0.80382	0.72127	0.902502	1565	0	-0.38056
Mettl1	6	0.2077	0.26136	0.810122	612	1	0.17585	0.82757	0.75421	0.917858	1610	0	0.17585
Lpxn	6	0.20809	0.26136	0.810122	613	2	-0.34298	0.72289	0.61832	0.857952	1409	1	-0.34298
LOC103691922	5	0.20844	0.25222	0.810122	614	2	-0.38248	0.0037002	0.0022784	0.144957	32	1	-0.38248
LOC100911664	5	0.20868	0.25222	0.810122	615	1	-0.076875	0.56086	0.45341	0.76402	1172	1	-0.076875
Rbm34	6	0.20899	0.26137	0.810122	616	1	-0.032509	0.042896	0.032875	0.30719	203	1	-0.032509
Ccdc73	6	0.20942	0.26137	0.810122	617	2	-0.16386	0.75884	0.68472	0.886753	1480	1	-0.16386
Ccdc30	6	0.21071	0.26137	0.810122	618	1	0.27612	0.20942	0.15746	0.48728	653	1	0.27612
Pdia4	6	0.21153	0.26137	0.810122	619	2	-0.12751	0.29774	0.31367	0.719802	824	2	-0.12751
Smc1b	6	0.21157	0.26137	0.810122	620	1	-0.032444	0.13528	0.13601	0.461803	506	1	-0.032444
Kitlg	5	0.2122	0.25693	0.810122	621	2	-0.1906	0.96631	0.96143	0.997004	1878	0	-0.1906
Nlrp1b	5	0.21265	0.25693	0.810122	622	1	0.070996	0.67012	0.57785	0.83821	1334	1	0.070996
Abcb11	5	0.21301	0.25693	0.810122	623	1	0.12287	0.10334	0.10143	0.440201	419	2	0.12287
Slc19a2	6	0.21328	0.26137	0.810122	624	1	0.279	0.026106	0.021788	0.298736	138	3	0.279
Adrb3	6	0.21335	0.26137	0.810122	625	2	-0.3092	0.6384	0.54207	0.826379	1272	1	-0.3092				;GPCRs
Rwdd4	6	0.21355	0.26137	0.810122	626	2	-0.07245	0.33686	0.35052	0.734658	896	2	-0.07245
Cpne2	6	0.21414	0.26137	0.810122	627	1	-0.17167	0.70746	0.60875	0.857952	1394	1	-0.17167
Prss12	5	0.21478	0.25693	0.810122	628	2	-0.14451	0.28224	0.30356	0.719802	802	2	-0.14451
Phospho2	6	0.215	0.26137	0.810122	629	1	0.2416	0.33129	0.33758	0.733937	888	2	0.2416
Tp53inp1	6	0.21518	0.26137	0.810122	630	2	-0.29645	0.40221	0.39832	0.734658	990	1	-0.29645
Taar4	6	0.21538	0.26137	0.810122	631	2	0.091246	0.060699	0.048554	0.350549	261	3	0.091246				;GPCRs
Fpr1	6	0.21628	0.26137	0.810122	632	1	0.067997	0.12877	0.13601	0.461803	493	1	0.067997				;GPCRs
Ccr6	6	0.2167	0.26137	0.810122	633	1	-0.18376	0.55916	0.46533	0.76402	1169	1	-0.18376				;Chemokine Receptors
Celf3	6	0.21701	0.26705	0.823845	634	2	-0.088516	0.056433	0.045223	0.350549	246	1	-0.088516
Gprc5a	6	0.21713	0.26705	0.823845	635	1	-0.057787	0.42037	0.40814	0.734658	1009	1	-0.057787				;GPCRs
Psmg1	6	0.21783	0.26706	0.823845	636	2	-0.23464	0.7949	0.72126	0.902502	1547	0	-0.23464
Fat2	6	0.21823	0.28018	0.826185	637	2	-0.12301	0.7378	0.64691	0.880196	1445	1	-0.12301
Cdc45	6	0.21864	0.28018	0.826185	638	2	-0.28023	0.90608	0.88727	0.976265	1762	0	-0.28023		;MvsS
FAM187A	6	0.21884	0.28018	0.826185	639	2	-0.21604	0.34668	0.35758	0.734658	911	1	-0.21604
Pcdh9	6	0.21969	0.28018	0.826185	640	1	0.041392	0.82031	0.73815	0.909135	1593	0	0.041392
Ntsr1	5	0.22029	0.27851	0.826185	641	2	-0.24938	0.87829	0.85031	0.9588	1713	0	-0.24938				;GPCRs
Gpr149	6	0.22089	0.29308	0.826185	642	2	-0.32059	0.32133	0.33123	0.723945	868	1	-0.32059				;GPCRs
Slc26a8	6	0.22096	0.29308	0.826185	643	2	0.088551	0.44388	0.40814	0.734658	1035	1	0.088551		;MvsS
Osbpl8	6	0.22181	0.29308	0.826185	644	1	0.31219	0.71581	0.61831	0.857952	1406	1	0.31219
Aadat	6	0.22191	0.29308	0.826185	645	2	0.019109	0.16182	0.14394	0.461803	546	1	0.019109
Tgs1	5	0.22232	0.28361	0.826185	646	1	-0.072785	0.72526	0.62578	0.865851	1415	0	-0.072785
Acer2	6	0.22293	0.29308	0.826185	647	2	-0.11199	0.56127	0.46534	0.76402	1173	1	-0.11199
Fut2	6	0.22308	0.29308	0.826185	648	1	-0.14116	0.43872	0.40814	0.734658	1027	1	-0.14116
LOC686683	5	0.2241	0.28361	0.826185	649	1	0.038833	0.36188	0.33853	0.733937	948	1	0.038833
Fscn3	6	0.22478	0.29308	0.826185	650	1	-0.30034	0.19884	0.14829	0.461803	625	2	-0.30034
Ppat	4	0.226	0.27393	0.826185	651	1	0.1064	0.037646	0.031335	0.30719	183	1	0.1064
Gpr146	6	0.22689	0.29308	0.826185	652	1	0.035301	0.78637	0.69402	0.889398	1533	0	0.035301
Gtf2i	5	0.22695	0.29436	0.827797	653	1	-0.078382	0.70086	0.61592	0.857952	1383	0	-0.078382
Wnt16	6	0.22765	0.29308	0.826185	654	2	-0.41639	0.093204	0.09111	0.440201	389	1	-0.41639
Odf4	6	0.22827	0.29308	0.826185	655	2	0.11013	0.26743	0.27339	0.69071	770	2	0.11013
Psma4	4	0.22887	0.27393	0.826185	656	1	0.0025106	0.40769	0.32257	0.723945	996	1	0.0025106
Grm3	6	0.22942	0.29308	0.826185	657	1	-0.20864	0.83976	0.76955	0.917858	1629	0	-0.20864				;GPCRs
Fam76b	6	0.23068	0.29308	0.826185	658	1	-0.1466	0.78996	0.69402	0.889398	1540	0	-0.1466
Tcf7	6	0.23152	0.29308	0.826185	659	1	0.016755	0.16592	0.14394	0.461803	552	2	0.016755
LOC103690286	6	0.23218	0.29308	0.826185	660	2	-0.036522	0.67752	0.57038	0.833279	1347	1	-0.036522
Olr175	6	0.23239	0.29308	0.826185	661	2	0.79083	0.00085818	0.00032549	0.079827	8	4	0.79083	YES
Derl3	6	0.2328	0.29308	0.826185	662	2	-0.13887	0.91643	0.89502	0.976265	1782	0	-0.13887
Cxcl12	5	0.23296	0.3054	0.845138	663	1	-0.01908	0.2134	0.21708	0.610195	661	2	-0.01908				Adhesion Molecules
Gzmb	6	0.233	0.29308	0.826185	664	2	-0.23732	0.64989	0.56094	0.829999	1295	1	-0.23732
Mapkapk5	6	0.23342	0.29308	0.826185	665	2	-0.23579	0.53178	0.45572	0.76402	1136	1	-0.23579
Ddx19a	6	0.23404	0.29308	0.826185	666	2	0.63773	0.010158	0.0066991	0.178379	63	3	0.63773	YES
Gpr107	6	0.23404	0.29308	0.826185	667	1	0.1594	0.10572	0.10334	0.440201	426	2	0.1594
Camk2d	6	0.23548	0.29308	0.826185	668	2	0.019281	0.9468	0.93025	0.983189	1843	0	0.019281
Il22ra1	6	0.23569	0.29308	0.826185	669	2	-0.26677	0.068826	0.053908	0.350549	293	2	-0.26677
Gpc4	6	0.23672	0.29308	0.826185	670	2	-0.034097	0.82949	0.75421	0.917858	1615	0	-0.034097
Gpr61	6	0.23714	0.29308	0.826185	671	2	-0.15556	0.94307	0.92754	0.983189	1837	0	-0.15556				;GPCRs
Tdp2	6	0.2378	0.29308	0.826185	672	1	0.026324	0.38112	0.39832	0.734658	968	1	0.026324
Gpr75	6	0.23864	0.29308	0.826185	673	1	0.056715	0.011799	0.0079607	0.178379	71	2	0.056715				;Chemokine Receptors
Bok	6	0.23905	0.29308	0.826185	674	2	0.054413	0.073128	0.055745	0.350549	316	2	0.054413
Syt3	6	0.23921	0.29308	0.826185	675	2	-0.11852	0.2403	0.23752	0.648625	716	2	-0.11852
Fzd3	5	0.23929	0.3054	0.845138	676	1	0.1997	0.67369	0.57785	0.83821	1342	1	0.1997				;GPCRs
Gabrb1	6	0.23989	0.29308	0.826185	677	1	-0.079362	0.53868	0.45572	0.76402	1144	1	-0.079362
Slc22a2	6	0.24004	0.29308	0.826185	678	2	-0.055998	0.28583	0.2963	0.715057	807	2	-0.055998
Adra1a	6	0.24128	0.29308	0.826185	679	2	0.080039	0.32887	0.33123	0.723945	884	1	0.080039				;GPCRs
Nlgn1	6	0.24253	0.29308	0.826185	680	2	-0.19877	0.77303	0.68473	0.886753	1502	0	-0.19877
Tspan13	6	0.24294	0.29308	0.826185	681	2	-0.034638	0.62451	0.52278	0.817289	1254	1	-0.034638
Ffar1	6	0.24321	0.29308	0.826185	682	1	-0.057304	0.063399	0.048559	0.350549	275	2	-0.057304				;GPCRs
Gpr27	6	0.24419	0.29308	0.826185	683	2	-0.37167	0.53427	0.45572	0.76402	1141	1	-0.37167				;GPCRs
Tas1r3	6	0.24461	0.29308	0.826185	684	2	-0.29237	0.69211	0.58906	0.847937	1364	1	-0.29237				;GPCRs
Sult1a1	6	0.24528	0.29308	0.826185	685	1	0.13165	0.36535	0.38161	0.734658	951	2	0.13165
Adgrf3	6	0.24565	0.29308	0.826185	686	2	-0.40368	0.75335	0.67541	0.886753	1473	1	-0.40368				;GPCRs
Rnf20	5	0.24592	0.3163	0.858476	687	1	0.18626	0.21696	0.21708	0.610195	668	1	0.18626
Trip4	6	0.24627	0.29308	0.826185	688	2	-0.25066	0.87307	0.82279	0.95128	1700	0	-0.25066
Pacrgl	6	0.24648	0.29308	0.826185	689	2	0.029278	0.26449	0.27339	0.69071	763	2	0.029278
Astn1	6	0.24652	0.29308	0.826185	690	1	0.029426	0.62172	0.51317	0.806122	1248	1	0.029426
Ogt	4	0.24736	0.27394	0.826185	691	1	0.3374	0.57422	0.47233	0.76402	1190	1	0.3374
Cpq	6	0.24776	0.29308	0.826185	692	1	-0.040531	0.18899	0.14828	0.461803	599	2	-0.040531
Cxadr	6	0.24817	0.29308	0.826185	693	1	0.14621	0.81228	0.73005	0.90484	1578	0	0.14621				Adhesion Molecules
Epor	6	0.24857	0.29308	0.826185	694	2	-0.18728	0.35797	0.3816	0.734658	939	1	-0.18728
Hrh2	6	0.24859	0.29308	0.826185	695	1	0.037389	0.35465	0.3816	0.734658	929	2	0.037389				;GPCRs
Gimap8	6	0.25044	0.29308	0.826185	696	2	-0.16867	0.75024	0.67541	0.886753	1465	1	-0.16867
Far1	6	0.25065	0.29308	0.826185	697	1	-0.14726	0.95285	0.93302	0.983189	1858	0	-0.14726
Elp2	6	0.25086	0.29308	0.826185	698	2	-0.21366	0.014726	0.0083644	0.178379	91	2	-0.21366
Cxcr4	6	0.25147	0.29829	0.827797	699	2	-0.095408	0.90644	0.88727	0.976265	1764	0	-0.095408				;Chemokine Receptors
Ccr5	6	0.25229	0.29829	0.827797	700	2	-0.16074	0.4755	0.40814	0.734658	1071	1	-0.16074				;Chemokine Receptors
Rprd2	6	0.25253	0.29829	0.827797	701	2	-0.17721	0.36086	0.3816	0.734658	944	2	-0.17721
RGD1309036	6	0.25352	0.29829	0.827797	702	1	-0.2198	0.89651	0.86504	0.968182	1749	0	-0.2198
Tapbp	5	0.25354	0.32763	0.867923	703	1	-0.50449	0.93819	0.90108	0.976265	1827	0	-0.50449
Rhag	6	0.25393	0.29829	0.827797	704	1	-0.022265	0.16902	0.14394	0.461803	560	1	-0.022265		;PvsS
Atp6v0a4	6	0.254	0.29829	0.827797	705	2	-0.28027	0.8649	0.8106	0.945542	1680	0	-0.28027
Bcl2l10	6	0.25421	0.29829	0.827797	706	2	-0.18961	0.27138	0.27846	0.69071	779	1	-0.18961
Dpm1	5	0.25423	0.32763	0.867923	707	1	0.028212	0.64914	0.54947	0.829999	1293	1	0.028212		;PvsS
Olr201	6	0.25504	0.29829	0.827797	708	2	-0.31079	0.34447	0.35053	0.734658	908	1	-0.31079
Amdhd1	6	0.25598	0.29829	0.827797	709	1	0.40401	0.056932	0.045223	0.350549	247	3	0.40401
RGD1564405	6	0.25609	0.29829	0.827797	710	2	0.33187	0.063538	0.048559	0.350549	277	2	0.33187
Bik	5	0.25664	0.32763	0.867923	711	1	-0.29492	0.71566	0.61593	0.857952	1405	0	-0.29492
Kctd20	6	0.25672	0.31116	0.85386	712	2	-0.1186	0.44548	0.40814	0.734658	1038	1	-0.1186
Sytl5	6	0.25693	0.31116	0.85386	713	2	-0.05359	0.33819	0.35052	0.734658	899	1	-0.05359
Ccrl2	6	0.25714	0.31116	0.85386	714	2	0.0063246	0.22375	0.18142	0.536886	682	2	0.0063246				;Chemokine Receptors
Il23r	5	0.25733	0.32763	0.867923	715	1	0.79686	0.011183	0.0072693	0.178379	67	3	0.79686	YES	PvsB
Cdk12	6	0.25798	0.31117	0.85386	716	2	-0.37811	0.73366	0.64691	0.880196	1430	1	-0.37811
Dock2	6	0.2586	0.31117	0.85386	717	2	0.069924	0.12503	0.13253	0.461803	479	2	0.069924
Lamp5	6	0.25884	0.31117	0.85386	718	1	-0.43444	0.98857	0.98554	1	1923	0	-0.43444
Htr1b	6	0.25924	0.31634	0.858476	719	1	0.039267	0.55731	0.46533	0.76402	1165	1	0.039267				;GPCRs
Ncoa3	6	0.25965	0.31634	0.858476	720	1	0.08068	0.16765	0.14394	0.461803	559	2	0.08068
LOC684107	6	0.26006	0.31634	0.858476	721	1	-0.05701	0.78652	0.69402	0.889398	1534	0	-0.05701
Lyn	6	0.26087	0.31635	0.858476	722	1	0.13321	0.58695	0.47507	0.76402	1204	1	0.13321				Adhesion Molecules
Vom1r37	6	0.26091	0.31635	0.858476	723	2	0.13206	0.534	0.45572	0.76402	1140	1	0.13206
Il15ra	6	0.26128	0.31635	0.858476	724	1	-0.070339	0.91037	0.88727	0.976265	1771	0	-0.070339
Slc25a2	6	0.26168	0.31635	0.858476	725	1	-0.087378	0.020487	0.015525	0.245668	122	1	-0.087378
Niacr1	6	0.2629	0.32158	0.867923	726	1	-0.06129	0.92038	0.89882	0.976265	1794	0	-0.06129
Snf8	6	0.26407	0.32159	0.867923	727	2	-0.29559	0.40459	0.39832	0.734658	993	1	-0.29559
Ros1	6	0.26449	0.32159	0.867923	728	2	0.060229	0.22139	0.18142	0.536886	677	2	0.060229
Gzmk	6	0.26533	0.33373	0.867923	729	1	0.18045	0.8833	0.83984	0.958122	1727	0	0.18045
Frmpd4	6	0.26722	0.33373	0.867923	730	2	-0.10234	0.54956	0.46533	0.76402	1159	1	-0.10234
Itgb4	6	0.26735	0.33373	0.867923	731	1	0.34227	0.013647	0.0083593	0.178379	83	3	0.34227				Adhesion Molecules
S100g	6	0.26776	0.33373	0.867923	732	1	0.15947	0.75139	0.67541	0.886753	1468	1	0.15947
Stx19	5	0.26826	0.32763	0.867923	733	1	-0.17868	0.77409	0.69651	0.890854	1505	0	-0.17868
Umodl1	6	0.2687	0.33374	0.867923	734	2	0.10093	0.3784	0.39832	0.734658	965	2	0.10093
Fam216a	6	0.26897	0.33374	0.867923	735	1	-0.12226	0.009476	0.0060279	0.178379	60	2	-0.12226		;MvsS
Esr2	6	0.26937	0.33374	0.867923	736	1	-0.11747	0.10858	0.10335	0.440201	430	2	-0.11747
Strada	6	0.26975	0.33374	0.867923	737	2	-0.42029	0.82985	0.75421	0.917858	1617	0	-0.42029
Nmur1	6	0.26977	0.33374	0.867923	738	1	-0.10656	0.70652	0.60875	0.857952	1392	1	-0.10656				;GPCRs
Ubxn2a	6	0.27038	0.33374	0.867923	739	2	-0.0060673	0.8223	0.73815	0.909135	1599	0	-0.0060673
Gabbr1	6	0.27058	0.33374	0.867923	740	1	-0.151	0.93753	0.92484	0.983189	1824	0	-0.151				;GPCRs
Hspa8	1	0.27156	0.27038	0.826185	741	0	-0.37288	0.72844	0.72962	0.90484	1420	0	-0.37288
Rbbp5	6	0.27178	0.34589	0.867923	742	1	0.24629	0.135	0.13601	0.461803	504	2	0.24629
Cd59	6	0.27207	0.34589	0.867923	743	2	0.22184	0.22888	0.19238	0.555074	689	2	0.22184		;MvsS
Adamts8	6	0.27218	0.34589	0.867923	744	1	0.084374	0.097535	0.094022	0.440201	407	2	0.084374
Gins2	5	0.273	0.33866	0.867923	745	1	-0.16839	0.19595	0.15909	0.487709	617	1	-0.16839
Tas2r7l	6	0.27339	0.34589	0.867923	746	1	-0.09274	0.7366	0.64691	0.880196	1441	1	-0.09274
Snrnp27	6	0.27379	0.34589	0.867923	747	1	-0.29832	0.30905	0.31368	0.719802	844	2	-0.29832
Akr1c3	6	0.27419	0.34589	0.867923	748	1	0.022428	0.88065	0.83429	0.95634	1718	0	0.022428
Fntb	6	0.27588	0.3459	0.867923	749	2	0.33875	0.12128	0.12603	0.461803	470	2	0.33875
Tmem33	6	0.27757	0.3459	0.867923	750	2	-0.33725	0.26046	0.27338	0.69071	753	1	-0.33725
Clec2l	6	0.27779	0.3459	0.867923	751	1	0.071374	0.19074	0.14828	0.461803	604	1	0.071374
Fam173a	6	0.27799	0.3459	0.867923	752	2	-0.32879	0.97033	0.9531	0.990983	1889	0	-0.32879
Gpr151	6	0.27819	0.3459	0.867923	753	2	0.030711	0.50967	0.44611	0.76402	1106	1	0.030711				;GPCRs
Adgrf5	6	0.27884	0.3459	0.867923	754	2	-0.17908	0.84404	0.76956	0.917858	1638	0	-0.17908				;GPCRs
Ccar2	6	0.27898	0.3459	0.867923	755	1	-0.096454	0.7935	0.71249	0.902502	1543	0	-0.096454
Bcl9	6	0.28096	0.36332	0.867923	756	2	-0.0027345	0.23864	0.23752	0.648625	710	1	-0.0027345
Tnrc6b	6	0.28117	0.36332	0.867923	757	2	-0.15067	0.60321	0.47508	0.76402	1224	1	-0.15067
Cyp8b1	6	0.28202	0.36332	0.867923	758	2	-0.009234	0.28796	0.2963	0.715057	809	2	-0.009234
Lcn9	6	0.28216	0.36332	0.867923	759	1	0.57307	0.0093755	0.0060279	0.178379	58	4	0.57307	YES
Olr217	6	0.28265	0.36332	0.867923	760	2	-0.35379	0.88986	0.85013	0.9588	1738	0	-0.35379		PvsB
LOC100361693	6	0.28329	0.36332	0.867923	761	2	-0.088704	0.12034	0.12326	0.461803	466	1	-0.088704
Snx7	6	0.28335	0.36332	0.867923	762	1	0.082759	0.78925	0.69402	0.889398	1537	0	0.082759
Fam131a	6	0.2852	0.36332	0.867923	763	2	0.055215	0.71324	0.61831	0.857952	1400	1	0.055215
Ldhc	6	0.28541	0.36332	0.867923	764	2	0.2003	0.079241	0.062522	0.352524	337	2	0.2003
Ccl6	6	0.28583	0.36332	0.867923	765	2	-0.083226	0.13881	0.13601	0.461803	511	2	-0.083226
Cox4i1	6	0.28612	0.36332	0.867923	766	1	0.031096	0.45564	0.40814	0.734658	1052	1	0.031096
Dusp5	6	0.28652	0.3686	0.867923	767	1	0.091708	0.69852	0.60875	0.857952	1378	1	0.091708
Fam98a	5	0.28674	0.33866	0.867923	768	1	0.46414	0.034196	0.027924	0.30719	170	3	0.46414
Proca1	6	0.28691	0.3686	0.867923	769	1	0.14077	0.00078447	0.00030531	0.079827	7	1	0.14077
RGD1560813	6	0.28711	0.3686	0.867923	770	2	-0.15405	0.91245	0.89114	0.976265	1776	0	-0.15405
Kcnh1	6	0.28732	0.3686	0.867923	771	2	-0.068993	0.63547	0.54207	0.826379	1269	1	-0.068993
Capn3	6	0.28774	0.3686	0.867923	772	2	-0.33528	0.98234	0.97864	1	1911	0	-0.33528
Zc3h12d	6	0.28796	0.3686	0.867923	773	2	-0.05054	0.94355	0.92754	0.983189	1839	0	-0.05054
Chrm1	6	0.28888	0.3686	0.867923	774	1	-0.0034338	0.69231	0.58906	0.847937	1365	1	-0.0034338				;GPCRs
Rsad2	6	0.28902	0.3686	0.867923	775	2	-0.32002	0.77424	0.68473	0.886753	1507	0	-0.32002
Gabarapl1	6	0.28928	0.3686	0.867923	776	1	0.50039	0.00030068	0.00011354	0.056436	3	3	0.50039		;MvsS
Dmtn	6	0.28944	0.36861	0.867923	777	2	0.41198	0.0039585	0.0027326	0.156409	33	3	0.41198
Gpr22	6	0.28987	0.36861	0.867923	778	2	0.03383	0.78695	0.69402	0.889398	1536	0	0.03383				;GPCRs
Dynlt3	6	0.29124	0.36861	0.867923	779	1	-0.092451	0.64485	0.54207	0.826379	1284	1	-0.092451
Fpr3	5	0.29139	0.33866	0.867923	780	1	0.59007	0.043745	0.035251	0.317263	209	3	0.59007	YES	PvsB;PvsS	Fig1f	;GPCRs
Efna1	6	0.29164	0.36861	0.867923	781	1	0.26397	0.054967	0.042135	0.340199	241	3	0.26397
Il18	6	0.29242	0.37436	0.867923	782	1	0.26312	0.12644	0.13254	0.461803	483	2	0.26312		;PvsS
Pdzrn4	5	0.29568	0.33866	0.867923	783	1	-0.04567	0.82874	0.77467	0.922833	1614	0	-0.04567
RGD1563217	5	0.29634	0.33866	0.867923	784	1	0.11358	0.54623	0.42448	0.759195	1154	1	0.11358
Tox4	6	0.29711	0.39166	0.867923	785	1	0.19038	0.091273	0.085897	0.437739	382	2	0.19038
Grpel1	6	0.2975	0.39166	0.867923	786	1	0.15129	0.68419	0.57974	0.83821	1355	1	0.15129
RGD1310352	6	0.30139	0.39166	0.867923	787	1	0.022959	0.87549	0.82279	0.95128	1707	0	0.022959
Dsp	6	0.30178	0.39166	0.867923	788	1	0.091451	0.28177	0.2963	0.715057	801	1	0.091451
Gatb	5	0.30257	0.33866	0.867923	789	1	-0.004425	0.012541	0.0077184	0.178379	75	2	-0.004425		;PvsS
Cd300lf	6	0.30333	0.39166	0.867923	790	1	0.011566	0.019106	0.014612	0.24091	116	2	0.011566
Cd2	6	0.30449	0.39166	0.867923	791	1	-0.054738	0.92454	0.90262	0.976265	1802	0	-0.054738
Mrgprb3	5	0.30518	0.33866	0.867923	792	1	-0.031203	0.69534	0.61592	0.857952	1372	1	-0.031203				;GPCRs
Kcnab3	6	0.30565	0.39167	0.867923	793	1	-0.12562	0.43937	0.40814	0.734658	1028	1	-0.12562
Tgfb1	6	0.30603	0.39167	0.867923	794	1	0.082362	0.20567	0.14829	0.461803	644	2	0.082362
Sptssb	6	0.30642	0.39167	0.867923	795	1	0.28451	0.07662	0.062522	0.352524	326	3	0.28451
Chd6	6	0.30796	0.39167	0.867923	796	1	-0.13541	0.81652	0.73005	0.90484	1585	0	-0.13541
Crot	5	0.30843	0.33866	0.867923	797	1	0.010382	0.69517	0.61592	0.857952	1371	1	0.010382
Lox	6	0.30873	0.39167	0.867923	798	1	0.19347	0.36373	0.38161	0.734658	950	2	0.19347
Wdr46	6	0.3095	0.39167	0.867923	799	1	0.18879	0.44484	0.40814	0.734658	1037	1	0.18879
Acer1	6	0.31104	0.39167	0.867923	800	1	0.21043	0.12464	0.13253	0.461803	478	2	0.21043
Pcbp2	6	0.3118	0.39167	0.867923	801	1	0.04695	0.30072	0.31367	0.719802	830	2	0.04695
Olr832	6	0.31486	0.39167	0.867923	802	1	0.051868	0.3141	0.32514	0.723945	856	1	0.051868
Cdc6	6	0.31639	0.40261	0.867923	803	1	0.388	0.088632	0.085897	0.437739	372	3	0.388		PvsB
Adcy5	6	0.31753	0.40261	0.867923	804	1	-0.17076	0.93866	0.92754	0.983189	1828	0	-0.17076
Mc4r	5	0.31876	0.34949	0.867923	805	1	0.06881	0.86204	0.83594	0.95634	1676	0	0.06881				;GPCRs
Rnf220	6	0.31981	0.40261	0.867923	806	1	0.078547	0.20684	0.14829	0.461803	648	1	0.078547
Parp16	6	0.32133	0.40261	0.867923	807	1	0.25823	0.23074	0.19238	0.555074	696	2	0.25823
LOC102552378	6	0.3217	0.40261	0.867923	808	1	-0.038933	0.9526	0.93302	0.983189	1856	0	-0.038933
Grm7	6	0.32322	0.40261	0.867923	809	1	-0.12732	0.15502	0.13963	0.461803	535	1	-0.12732				;GPCRs
Smg8	6	0.32473	0.40261	0.867923	810	1	-0.22295	0.93542	0.91633	0.983189	1821	0	-0.22295
Ubqln2	6	0.32548	0.40261	0.867923	811	1	-0.058758	0.72396	0.61832	0.857952	1412	1	-0.058758
Rer1	6	0.32586	0.40261	0.867923	812	1	0.22867	0.31139	0.31368	0.719802	849	2	0.22867
Fzd2	6	0.32699	0.40261	0.867923	813	1	-0.20245	0.63434	0.54207	0.826379	1266	1	-0.20245				;GPCRs
Grm6	6	0.32924	0.40261	0.867923	814	1	0.23823	0.045602	0.033899	0.311858	216	2	0.23823				;GPCRs
Parp14	6	0.33111	0.40261	0.867923	815	1	-0.23154	0.1014	0.096726	0.440201	416	2	-0.23154
Cep250	6	0.33149	0.40261	0.867923	816	1	-0.019517	0.28117	0.2963	0.715057	799	2	-0.019517
Atrx	6	0.33261	0.40261	0.867923	817	1	0.16828	0.63116	0.53253	0.826379	1262	1	0.16828
Psip1	6	0.33373	0.40261	0.867923	818	1	-0.22218	0.36194	0.38161	0.734658	949	1	-0.22218
Gpr65	6	0.3341	0.40261	0.867923	819	1	0.54298	0.0083452	0.0056999	0.178379	55	4	0.54298				;GPCRs
Klhl14	6	0.33559	0.40261	0.867923	820	1	0.065975	0.029548	0.024594	0.303537	152	2	0.065975
Ppie	5	0.3359	0.37136	0.867923	821	1	0.32229	0.037022	0.02913	0.30719	179	2	0.32229		PvsB
Gpr157	6	0.33745	0.40262	0.867923	822	1	0.044467	0.95144	0.93301	0.983189	1852	0	0.044467				;GPCRs
Iglon5	6	0.33819	0.40262	0.867923	823	1	0.0084595	0.33729	0.35052	0.734658	898	2	0.0084595
Xcr1	6	0.3393	0.40262	0.867923	824	1	-0.0081806	0.50124	0.4461	0.76402	1097	1	-0.0081806				;Chemokine Receptors
Ccnf	5	0.33997	0.37136	0.867923	825	1	-0.18431	0.50495	0.3952	0.734658	1100	1	-0.18431
Nat8f3	6	0.34115	0.40262	0.867923	826	1	0.0046352	0.082441	0.062527	0.352524	356	2	0.0046352		;PvsS
Nae1	3	0.34121	0.28781	0.826185	827	1	-0.39022	0.97169	0.96935	0.999399	1893	0	-0.39022
Vom1r22	6	0.34226	0.40262	0.867923	828	1	0.53919	0.018514	0.013915	0.236898	114	3	0.53919
Fshr	5	0.34278	0.37136	0.867923	829	1	0.27528	0.10494	0.10143	0.440201	424	2	0.27528		;MvsS		;GPCRs
Smc3	6	0.34447	0.40262	0.867923	830	1	-0.27304	0.38984	0.39832	0.734658	978	1	-0.27304
Fuca2	6	0.34558	0.40262	0.867923	831	1	-0.0028134	0.14909	0.13963	0.461803	529	1	-0.0028134
Tbc1d5	5	0.34558	0.37136	0.867923	832	1	0.18058	0.015381	0.0087933	0.18296	95	2	0.18058
Akirin2	6	0.34778	0.40262	0.867923	833	1	0.44675	0.012199	0.0079607	0.178379	74	3	0.44675
Mef2c	5	0.34868	0.37136	0.867923	834	1	-0.43892	0.18082	0.14933	0.462867	587	1	-0.43892		;MvsS
Olr630	5	0.34992	0.37136	0.867923	835	1	-0.11505	0.11377	0.10143	0.440201	453	2	-0.11505
Irf1	6	0.3507	0.40262	0.867923	836	1	0.05712	0.74037	0.65623	0.885516	1448	1	0.05712
Mir6324	6	0.35143	0.40262	0.867923	837	1	-0.15719	0.7777	0.68473	0.886753	1514	0	-0.15719
Smap1	5	0.35485	0.37136	0.867923	838	1	-0.038925	0.78155	0.70434	0.898515	1522	0	-0.038925
Scn5a	6	0.35507	0.40262	0.867923	839	1	0.33606	0.040893	0.031265	0.30719	196	3	0.33606		;MvsS
Depdc1	6	0.35652	0.40262	0.867923	840	1	-0.0072656	0.017293	0.011205	0.207407	107	2	-0.0072656
Apol9a	6	0.35688	0.40262	0.867923	841	1	0.15419	0.24669	0.24843	0.665889	726	2	0.15419
Snap47	6	0.35833	0.40262	0.867923	842	1	0.46685	0.011064	0.0067041	0.178379	66	3	0.46685
Med30	5	0.35883	0.37136	0.867923	843	1	-0.036175	0.69936	0.61592	0.857952	1381	1	-0.036175
Il1rl1	6	0.35905	0.414	0.867923	844	1	0.39439	0.062623	0.048559	0.350549	269	3	0.39439
Tyms	6	0.35941	0.414	0.867923	845	1	0.19841	0.40289	0.39832	0.734658	991	1	0.19841
Nfkbiz	6	0.36014	0.414	0.867923	846	1	0.019421	0.71416	0.61831	0.857952	1402	1	0.019421
Ache	6	0.36086	0.414	0.867923	847	1	-0.16364	0.91127	0.89114	0.976265	1773	0	-0.16364
Calml4	6	0.36337	0.414	0.867923	848	1	-0.20187	0.17888	0.14394	0.461803	583	2	-0.20187
Ythdf3	6	0.36409	0.414	0.867923	849	1	-0.075376	0.98051	0.97314	1	1906	0	-0.075376
Hoxc11	6	0.36517	0.414	0.867923	850	1	0.27711	0.089823	0.085897	0.437739	377	2	0.27711
Satb1	6	0.36553	0.414	0.867923	851	1	-0.37239	0.88886	0.85013	0.9588	1737	0	-0.37239
Sbf2	6	0.3666	0.414	0.867923	852	1	-0.14221	0.49859	0.4461	0.76402	1095	1	-0.14221
Sycp3	4	0.36663	0.32586	0.867923	853	1	0.15713	0.15826	0.13419	0.461803	539	1	0.15713
Opn1sw	6	0.36696	0.414	0.867923	854	1	-0.041407	0.97527	0.96372	0.997271	1896	0	-0.041407				;GPCRs
Gprc5d	6	0.36767	0.414	0.867923	855	1	-0.24586	0.96675	0.94912	0.989871	1880	0	-0.24586				;GPCRs
Cenpa	6	0.36839	0.414	0.867923	856	1	0.29843	0.080523	0.062527	0.352524	346	3	0.29843
Olfr873	6	0.36945	0.414	0.867923	857	1	-0.10846	0.89808	0.86505	0.968182	1752	0	-0.10846
Brf2	6	0.3723	0.414	0.867923	858	1	0.2701	0.24128	0.23752	0.648625	717	2	0.2701
RGD1310717	6	0.37478	0.414	0.867923	859	1	0.31849	0.10041	0.096721	0.440201	414	2	0.31849		;PvsS
Chrm5	6	0.37655	0.414	0.867923	860	1	0.0027558	0.040822	0.031265	0.30719	195	2	0.0027558				;GPCRs
Kif1a	6	0.37725	0.414	0.867923	861	1	0.18817	0.81447	0.73005	0.90484	1581	0	0.18817
Ccr7	6	0.37796	0.414	0.867923	862	1	0.12381	0.45438	0.40814	0.734658	1048	1	0.12381				;Chemokine Receptors
Ppib	6	0.37901	0.42502	0.867923	863	1	-0.13167	0.77993	0.68473	0.886753	1518	0	-0.13167
RGD1308430	6	0.37971	0.42502	0.867923	864	1	-0.1324	0.66783	0.56095	0.829999	1327	1	-0.1324
Cpsf1	6	0.38042	0.42502	0.867923	865	1	0.39912	0.095847	0.094017	0.440201	401	3	0.39912		;MvsS
Rell2	6	0.38077	0.42502	0.867923	866	1	-0.28067	0.94717	0.93025	0.983189	1844	0	-0.28067		PvsB;PvsS
Ing3	6	0.38112	0.42502	0.867923	867	1	0.085168	0.89011	0.85013	0.9588	1739	0	0.085168
Arih1	6	0.38252	0.42502	0.867923	868	1	-0.10048	0.16938	0.14394	0.461803	561	2	-0.10048		;MvsS;PvsS
Fam102a	6	0.38287	0.42502	0.867923	869	1	-0.054961	0.39467	0.39832	0.734658	981	1	-0.054961
Slc11a1	6	0.38532	0.436	0.867923	870	1	0.040075	0.46441	0.40814	0.734658	1062	1	0.040075
Zfp870	6	0.38601	0.436	0.867923	871	1	0.036185	0.090307	0.085897	0.437739	378	1	0.036185
Tram1	6	0.38636	0.436	0.867923	872	1	0.15655	0.27376	0.27847	0.69071	785	2	0.15655
Twf1	6	0.38706	0.436	0.867923	873	1	-0.2887	0.82961	0.75421	0.917858	1616	0	-0.2887
Fmn1	6	0.38845	0.436	0.867923	874	1	-0.030209	0.25672	0.27338	0.69071	745	2	-0.030209
C1r	6	0.38949	0.436	0.867923	875	1	-0.18683	0.95738	0.93571	0.983189	1863	0	-0.18683
Rnf170	5	0.38998	0.38238	0.867923	876	1	-0.027356	0.69903	0.61592	0.857952	1379	1	-0.027356
Nt5e	6	0.39053	0.436	0.867923	877	1	-0.087188	0.5501	0.46533	0.76402	1160	1	-0.087188
Prdm5	6	0.39122	0.436	0.867923	878	1	-0.22516	0.87081	0.81679	0.947693	1693	0	-0.22516
Olr34	6	0.39157	0.436	0.867923	879	1	0.35111	0.036696	0.03126	0.30719	175	3	0.35111
Gpatch4	6	0.39329	0.436	0.867923	880	1	0.034526	0.1822	0.14394	0.461803	589	2	0.034526
Gsk3b	6	0.39502	0.436	0.867923	881	1	0.38253	0.05938	0.048554	0.350549	254	3	0.38253				Adhesion Molecules
Galr3	6	0.39536	0.436	0.867923	882	1	-0.029078	0.48581	0.43654	0.76402	1081	1	-0.029078				;GPCRs
Gpx5	6	0.39605	0.436	0.867923	883	1	0.14024	0.29093	0.3017	0.719802	813	2	0.14024
Mboat1	5	0.39902	0.38238	0.867923	884	1	-0.23527	0.31458	0.31926	0.723945	858	1	-0.23527
Grpr	6	0.39948	0.436	0.867923	885	1	0.07384	0.00026155	9.8404e-05	0.056436	2	2	0.07384				;GPCRs
C1d	3	0.40071	0.32318	0.867923	886	1	-0.19626	0.12863	0.13155	0.461803	491	1	-0.19626		;PvsS
Socs4	6	0.40289	0.436	0.867923	887	1	0.26405	0.11042	0.10335	0.440201	439	3	0.26405
Akr1b8	6	0.40323	0.436	0.867923	888	1	0.042344	0.068341	0.053903	0.350549	291	2	0.042344
Rab3ip	6	0.40561	0.436	0.867923	889	1	-0.24536	0.94013	0.92754	0.983189	1830	0	-0.24536
Calm2	6	0.40595	0.436	0.867923	890	1	0.30746	0.2295	0.19238	0.555074	693	2	0.30746		;PvsS
Snap91	5	0.40739	0.38238	0.867923	891	1	0.0055606	0.21032	0.205	0.582917	654	2	0.0055606
Irak3	5	0.40768	0.38238	0.867923	892	1	0.030372	0.40882	0.33854	0.733937	999	1	0.030372
Cwh43	6	0.40865	0.436	0.867923	893	1	0.10532	0.77485	0.68473	0.886753	1510	0	0.10532
Sh3glb1	5	0.40911	0.38238	0.867923	894	1	0.12578	0.77922	0.69652	0.890854	1517	0	0.12578
Cd40lg	5	0.40968	0.38238	0.867923	895	1	0.24296	0.12862	0.10455	0.440201	490	2	0.24296		;MvsS		Adhesion Molecules
Yipf5	6	0.41034	0.436	0.867923	896	1	-0.17347	0.85536	0.78396	0.929386	1663	0	-0.17347
Egfr	5	0.41197	0.38239	0.867923	897	1	0.16796	0.29733	0.30961	0.719802	822	1	0.16796				Adhesion Molecules
Guca1a	6	0.41537	0.43601	0.867923	898	1	0.26188	0.064796	0.050396	0.350549	282	3	0.26188
Tra2b	5	0.41566	0.38239	0.867923	899	1	-0.14797	0.037569	0.02913	0.30719	182	1	-0.14797
Gpr85	6	0.41571	0.43601	0.867923	900	1	0.25952	0.29561	0.30731	0.719802	818	2	0.25952				;GPCRs
Calb2	6	0.41771	0.43601	0.867923	901	1	-0.040352	0.76249	0.68472	0.886753	1485	1	-0.040352
Tlr5	6	0.41838	0.43601	0.867923	902	1	-0.19887	0.64063	0.54207	0.826379	1276	1	-0.19887
Hadha	6	0.41871	0.43601	0.867923	903	1	0.057371	0.11137	0.10335	0.440201	445	1	0.057371
Atrn	6	0.41971	0.43601	0.867923	904	1	0.070817	0.27947	0.29097	0.713608	795	2	0.070817
Sptlc1	6	0.42004	0.43601	0.867923	905	1	-0.27684	0.76265	0.68472	0.886753	1486	1	-0.27684
Tubgcp4	6	0.42037	0.43601	0.867923	906	1	-0.26762	0.88127	0.83429	0.95634	1720	0	-0.26762
Mir190b	5	0.42075	0.38239	0.867923	907	1	0.30795	0.10892	0.10143	0.440201	431	2	0.30795
Fanci	6	0.4217	0.43601	0.867923	908	1	0.24711	0.13518	0.13601	0.461803	505	2	0.24711
Testin	6	0.42302	0.43601	0.867923	909	1	0.15645	0.89069	0.85013	0.9588	1740	0	0.15645
Jak3	5	0.42328	0.38239	0.867923	910	1	-0.12273	0.11921	0.10455	0.440201	465	1	-0.12273		PvsB;MvsS;PvsS	Fig1f
Syt13	6	0.42369	0.43601	0.867923	911	1	0.115	0.4641	0.40814	0.734658	1061	1	0.115
Grk4	6	0.42567	0.43601	0.867923	912	1	-0.11695	0.45406	0.40814	0.734658	1047	1	-0.11695				;GPCRs
Rps10	3	0.42619	0.34935	0.867923	913	1	-0.25912	0.39755	0.3108	0.719802	986	1	-0.25912
Ghrhr	6	0.42632	0.43601	0.867923	914	1	-0.020127	0.79167	0.69402	0.889398	1542	0	-0.020127				;GPCRs
Gfra3	6	0.42665	0.43601	0.867923	915	1	-0.006954	0.3131	0.32514	0.723945	852	2	-0.006954
Upp1	6	0.42698	0.43601	0.867923	916	1	0.17522	0.28928	0.2963	0.715057	811	1	0.17522
Bcas1	6	0.42764	0.43601	0.867923	917	1	0.082994	0.11279	0.11983	0.461803	450	2	0.082994
Adgrg6	6	0.42863	0.43601	0.867923	918	1	0.20781	0.72432	0.61832	0.857952	1413	1	0.20781				;GPCRs
Adhfe1	6	0.42895	0.43601	0.867923	919	1	0.073314	0.17615	0.14394	0.461803	572	2	0.073314
Ap2a1	5	0.43054	0.38239	0.867923	920	1	-0.16798	0.66868	0.57785	0.83821	1329	1	-0.16798
Slc3a2	5	0.43082	0.38239	0.867923	921	1	0.34273	0.067178	0.057244	0.352524	287	2	0.34273
Stk38	6	0.4319	0.43601	0.867923	922	1	-0.083803	0.21628	0.1719	0.515707	666	1	-0.083803
Mgat4a	6	0.43288	0.43601	0.867923	923	1	-0.0014431	0.63389	0.54207	0.826379	1265	1	-0.0014431
Srp9	6	0.4332	0.43601	0.867923	924	1	0.45213	0.084329	0.083465	0.437739	360	3	0.45213		;MvsS
Olr49	5	0.43331	0.39303	0.867923	925	1	-0.098632	0.73534	0.6539	0.884187	1435	0	-0.098632		;PvsS
Zc3h15	6	0.43353	0.43601	0.867923	926	1	0.74271	0.0022304	0.0017536	0.134235	19	4	0.74271	YES	PvsB
Cdc20	5	0.43414	0.39304	0.867923	927	1	-0.075207	0.49519	0.3952	0.734658	1093	1	-0.075207		;MvsS;PvsS
Edil3	6	0.43483	0.43601	0.867923	928	1	0.12053	0.61469	0.49391	0.784659	1240	1	0.12053
Acap1	6	0.43548	0.43601	0.867923	929	1	-0.20791	0.26533	0.27339	0.69071	765	1	-0.20791		;MvsS
Dcun1d5	5	0.43828	0.40376	0.867923	930	1	0.4978	0.036768	0.02913	0.30719	176	3	0.4978
Slc10a7	6	0.43872	0.43601	0.867923	931	1	0.15406	0.19704	0.14828	0.461803	621	2	0.15406
LOC689986	6	0.43937	0.43601	0.867923	932	1	-0.10046	0.45343	0.40814	0.734658	1046	1	-0.10046
Slc25a3	6	0.43969	0.43601	0.867923	933	1	0.7147	0.0052923	0.0029496	0.156409	37	4	0.7147	YES
Map3k7	5	0.44075	0.40377	0.867923	934	1	-0.096309	0.42915	0.36675	0.734658	1019	1	-0.096309		;MvsS
Mir186	4	0.4411	0.37611	0.867923	935	1	-0.028775	0.45118	0.33172	0.723945	1044	1	-0.028775
Prdx1	5	0.44212	0.40377	0.867923	936	1	0.14525	0.27575	0.30355	0.719802	790	2	0.14525
Zfp326	5	0.44266	0.40377	0.867923	937	1	-0.19212	0.61507	0.51148	0.806122	1241	1	-0.19212
Adam30	5	0.44294	0.40377	0.867923	938	1	0.33045	0.59707	0.49183	0.784659	1216	1	0.33045
Il11	6	0.4442	0.43601	0.867923	939	1	-0.19029	0.86191	0.8041	0.943006	1675	0	-0.19029
Gpr33	6	0.44452	0.43601	0.867923	940	1	-0.082845	0.89628	0.86504	0.968182	1748	0	-0.082845				;GPCRs
Cbx8	6	0.44516	0.43601	0.867923	941	1	0.5035	0.013164	0.0079657	0.178379	80	3	0.5035
Tmbim6	6	0.44548	0.43601	0.867923	942	1	0.24857	0.068855	0.053908	0.350549	294	3	0.24857
Fos	6	0.44644	0.44723	0.867923	943	1	-0.089623	0.25881	0.27338	0.69071	750	2	-0.089623
Zfp157	5	0.44756	0.41434	0.867923	944	1	0.12367	0.49164	0.39519	0.734658	1088	1	0.12367		;PvsS
Cfap69	6	0.44771	0.44723	0.867923	945	1	0.17319	0.51571	0.45572	0.76402	1112	1	0.17319
Itgb3bp	6	0.44867	0.44723	0.867923	946	1	-0.089729	0.73832	0.64691	0.880196	1446	1	-0.089729		PvsB;PvsS
Rbm43	6	0.44931	0.44723	0.867923	947	1	-0.16691	0.97755	0.96683	0.998387	1901	0	-0.16691
Itgb1	5	0.45	0.41434	0.867923	948	1	-0.23104	0.98347	0.98077	1	1915	0	-0.23104		PvsB		Adhesion Molecules
Lrfn3	6	0.45121	0.44723	0.867923	949	1	0.28535	0.032566	0.027409	0.30719	164	2	0.28535
Thumpd1	5	0.45135	0.41434	0.867923	950	1	0.39178	0.10972	0.10143	0.440201	434	2	0.39178
Cfap100	6	0.45248	0.44723	0.867923	951	1	0.024984	0.15964	0.14394	0.461803	542	2	0.024984
Fosb	6	0.45343	0.44723	0.867923	952	1	0.21572	0.35362	0.3816	0.734658	927	2	0.21572
Cd74	6	0.45438	0.44723	0.867923	953	1	-0.16977	0.84124	0.76955	0.917858	1631	0	-0.16977
S100a8	5	0.45484	0.42486	0.867923	954	1	-0.10867	0.93498	0.90108	0.976265	1820	0	-0.10867
Krit1	5	0.45511	0.42486	0.867923	955	1	0.027683	0.77422	0.69651	0.890854	1506	0	0.027683
Itpkb	6	0.45533	0.44723	0.867923	956	1	0.18207	0.08157	0.062527	0.352524	352	3	0.18207
Map9	6	0.45627	0.44723	0.867923	957	1	0.35125	0.023568	0.017024	0.245668	132	3	0.35125		PvsB
Tesc	6	0.4569	0.44723	0.867923	958	1	-0.11278	0.30883	0.31368	0.719802	843	2	-0.11278
Impg2	5	0.45752	0.42486	0.867923	959	1	0.038673	0.34029	0.32881	0.723945	903	1	0.038673
LOC683897	6	0.45879	0.44723	0.867923	960	1	0.23612	0.038514	0.03126	0.30719	185	3	0.23612
Cnot7	5	0.45886	0.42486	0.867923	961	1	-0.25252	0.98311	0.98077	1	1912	0	-0.25252
Cyp3a62	6	0.46004	0.44723	0.867923	962	1	-0.17842	0.8457	0.76956	0.917858	1642	0	-0.17842
Ssrp1	5	0.46046	0.42486	0.867923	963	1	0.46542	0.6497	0.54947	0.829999	1294	1	0.46542
Trim16	6	0.46129	0.44723	0.867923	964	1	0.25263	0.73626	0.64691	0.880196	1440	1	0.25263
Adora1	6	0.46223	0.44723	0.867923	965	1	0.066292	0.17438	0.14394	0.461803	568	1	0.066292				;GPCRs
Wnt2b	6	0.46285	0.44723	0.867923	966	1	0.158	0.33022	0.33123	0.723945	887	2	0.158
Gpr143	6	0.46472	0.44723	0.867923	967	1	-0.31597	0.60778	0.49391	0.784659	1230	1	-0.31597				;GPCRs
Prpf19	3	0.46484	0.41207	0.867923	968	0	0.25224	0.64662	0.57813	0.83821	1287	0	0.25224
Dusp19	6	0.46503	0.44723	0.867923	969	1	0.54115	0.0053129	0.0029496	0.156409	38	4	0.54115
Mylk	6	0.46596	0.44723	0.867923	970	1	-0.17444	0.54252	0.46533	0.76402	1148	1	-0.17444
Mrs2	6	0.46782	0.44723	0.867923	971	1	6.8645e-05	0.29519	0.30731	0.719802	817	2	6.8645e-05
Ppp4r2	6	0.46936	0.44723	0.867923	972	1	0.17861	0.037157	0.03126	0.30719	180	2	0.17861
Necab2	6	0.46998	0.44723	0.867923	973	1	-0.38195	0.81614	0.73005	0.90484	1584	0	-0.38195
LOC498152	6	0.47059	0.44723	0.867923	974	1	0.26374	0.1066	0.10334	0.440201	428	3	0.26374
Hmgxb4	6	0.47152	0.44723	0.867923	975	1	0.019325	0.71563	0.61831	0.857952	1404	1	0.019325
Zfp36l1	6	0.47244	0.44723	0.867923	976	1	0.10336	0.11201	0.10335	0.440201	447	3	0.10336
Vom2r47	6	0.47305	0.44723	0.867923	977	1	0.13459	0.72999	0.64691	0.880196	1423	1	0.13459
Vom1r63	5	0.47389	0.42487	0.867923	978	1	-0.36445	0.92347	0.8945	0.976265	1800	0	-0.36445
Jam3	6	0.47397	0.44723	0.867923	979	1	0.10983	0.36064	0.3816	0.734658	943	2	0.10983				Adhesion Molecules
Mcoln1	6	0.47459	0.44723	0.867923	980	1	-0.070159	0.61137	0.49391	0.784659	1236	1	-0.070159
Cacybp	6	0.47489	0.44723	0.867923	981	1	-0.14855	0.56468	0.46534	0.76402	1177	1	-0.14855
Tfeb	6	0.4755	0.44723	0.867923	982	1	0.031787	0.14313	0.13963	0.461803	518	2	0.031787
Ntsr2	6	0.47611	0.44723	0.867923	983	1	-0.021595	0.70102	0.60875	0.857952	1384	1	-0.021595				;GPCRs
Arl6ip5	6	0.47642	0.44723	0.867923	984	1	-0.068399	0.79892	0.72126	0.902502	1556	0	-0.068399
Htr7	6	0.47764	0.44723	0.867923	985	1	-0.10573	0.14772	0.13963	0.461803	527	1	-0.10573				;GPCRs
Gpr25	6	0.47916	0.44723	0.867923	986	1	-0.053672	0.89242	0.85013	0.9588	1743	0	-0.053672				;GPCRs
Wdr74	6	0.47946	0.44723	0.867923	987	1	-0.1015	0.76595	0.68472	0.886753	1492	0	-0.1015
Id2	5	0.47986	0.42487	0.867923	988	1	0.21804	0.81919	0.75497	0.917858	1591	0	0.21804		;MvsS
Snx14	6	0.48007	0.44723	0.867923	989	1	0.081492	0.025106	0.017029	0.245668	136	1	0.081492
Gfpt1	5	0.4809	0.42487	0.867923	990	1	0.13486	0.62372	0.51149	0.806122	1253	1	0.13486
Cib1	6	0.48158	0.44723	0.867923	991	1	0.31061	0.19187	0.14828	0.461803	608	2	0.31061
Kdm5a	5	0.48167	0.42487	0.867923	992	1	0.37519	0.040037	0.030316	0.30719	190	2	0.37519
Pnpt1	4	0.48315	0.40697	0.867923	993	1	0.060455	0.70513	0.62371	0.864818	1388	0	0.060455
Tardbp	3	0.48375	0.42913	0.867923	994	0	1.0545	0.013935	0.010302	0.192504	85	2	1.0545
Tns2	6	0.4852	0.44723	0.867923	995	1	-0.22841	0.31332	0.32514	0.723945	853	2	-0.22841
Sgip1	5	0.48808	0.43596	0.867923	996	1	0.44244	0.060133	0.052712	0.350549	257	3	0.44244
Nifk	3	0.48862	0.43814	0.867923	997	0	0.2705	0.49628	0.43084	0.76402	1094	1	0.2705
Gpr6	6	0.4891	0.44723	0.867923	998	1	-0.057422	0.74776	0.67541	0.886753	1461	1	-0.057422				;GPCRs
Jam2	6	0.49268	0.44723	0.867923	999	1	0.029187	0.32936	0.33123	0.723945	886	2	0.029187				Adhesion Molecules
Bcam	6	0.49653	0.45852	0.877131	1000	1	-0.099931	0.84952	0.76956	0.917858	1653	0	-0.099931
Ctss	6	0.49742	0.46975	0.877131	1001	1	-0.066291	0.94317	0.92754	0.983189	1838	0	-0.066291
Hnrnpk	6	0.4983	0.46975	0.877131	1002	1	-0.1923	0.87232	0.81679	0.947693	1697	0	-0.1923		;MvsS
Fam47a	4	0.4987	0.40697	0.867923	1003	1	-0.22481	0.60532	0.5284	0.8241	1227	1	-0.22481
Rnaset2	6	0.49918	0.46975	0.877131	1004	1	0.11172	0.28477	0.2963	0.715057	806	2	0.11172
Ube2e2	6	0.49977	0.46975	0.877131	1005	1	0.11436	0.34851	0.36783	0.734658	914	1	0.11436
Aff4	6	0.50006	0.46975	0.877131	1006	1	-0.12609	0.7069	0.60875	0.857952	1393	1	-0.12609
Nipbl	3	0.50024	0.47111	0.877131	1007	0	0.33359	0.5247	0.43916	0.76402	1128	0	0.33359
Ufl1	6	0.50036	0.46975	0.877131	1008	1	0.41109	0.0074359	0.0056948	0.178379	49	3	0.41109
Lgr5	6	0.50124	0.46975	0.877131	1009	1	0.27085	0.063299	0.048559	0.350549	273	3	0.27085				;GPCRs
Pdcd1lg2	6	0.50153	0.46975	0.877131	1010	1	0.21884	0.74543	0.67541	0.886753	1457	1	0.21884		;PvsS
Hdac1	5	0.50221	0.43597	0.867923	1011	1	-0.3013	0.42216	0.35729	0.734658	1012	1	-0.3013
Faxc	6	0.50299	0.46975	0.877131	1012	1	-0.21616	0.78185	0.68473	0.886753	1524	0	-0.21616
Cpne9	6	0.50328	0.46975	0.877131	1013	1	0.044507	0.18377	0.14394	0.461803	590	2	0.044507
Abhd13	5	0.50346	0.43597	0.867923	1014	1	0.74781	0.0028387	0.0017788	0.134235	27	3	0.74781	YES
Il15	5	0.5042	0.43597	0.867923	1015	1	0.064361	0.3932	0.33854	0.733937	980	1	0.064361
Imp3	5	0.5052	0.43597	0.867923	1016	1	0.21035	0.40308	0.33854	0.733937	992	1	0.21035
Ntrk2	6	0.50591	0.48075	0.877131	1017	1	0.077833	0.87062	0.81679	0.947693	1692	0	0.077833
Neurod4	6	0.5062	0.48075	0.877131	1018	1	-0.22938	0.9132	0.89115	0.976265	1777	0	-0.22938
Il9r	6	0.50678	0.48075	0.877131	1019	1	0.068512	0.013784	0.0083593	0.178379	84	2	0.068512
Lrrc9	5	0.50693	0.43597	0.867923	1020	1	0.29867	0.009338	0.0060481	0.178379	57	2	0.29867
Kdr	6	0.50707	0.48075	0.877131	1021	1	0.40939	0.091699	0.085897	0.437739	384	3	0.40939				Adhesion Molecules
Hspa5	3	0.50762	0.47915	0.877131	1022	0	-0.27304	0.37258	0.2684	0.69071	958	1	-0.27304
Crhr2	6	0.50765	0.48075	0.877131	1023	1	0.257	0.10035	0.096721	0.440201	413	3	0.257				;GPCRs
Itga7	5	0.51064	0.43597	0.867923	1024	1	0.026173	0.86844	0.84092	0.958122	1689	0	0.026173				Adhesion Molecules
Pik3r1	5	0.51137	0.43597	0.867923	1025	1	0.21098	0.12745	0.10455	0.440201	486	1	0.21098
LOC500877	5	0.51211	0.43597	0.867923	1026	1	-0.42797	0.99833	0.9983	1	1948	0	-0.42797
Hrh1	6	0.51399	0.49191	0.877131	1027	1	0.36714	0.018107	0.013915	0.236898	113	3	0.36714				;GPCRs
Gpr82	4	0.51431	0.42681	0.867923	1028	1	0.10103	0.12845	0.10274	0.440201	489	2	0.10103				;GPCRs
Ppcdc	5	0.51456	0.44677	0.867923	1029	1	-0.20239	0.92127	0.8945	0.976265	1798	0	-0.20239
Sde2	6	0.51514	0.49191	0.877131	1030	1	0.091024	0.61018	0.49391	0.784659	1234	1	0.091024
Dusp21	6	0.51542	0.49191	0.877131	1031	1	-0.29006	0.94379	0.92754	0.983189	1840	0	-0.29006
Vom1r94	5	0.51651	0.44677	0.867923	1032	1	-0.12058	0.19265	0.15909	0.487709	611	1	-0.12058
Il12b	6	0.51685	0.49191	0.877131	1033	1	0.053268	0.7647	0.68472	0.886753	1489	0	0.053268
Mc1r	6	0.51771	0.49191	0.877131	1034	1	0.011933	0.75788	0.67541	0.886753	1479	1	0.011933				;GPCRs
Il2	6	0.52083	0.49191	0.877131	1035	1	-0.047363	0.60224	0.47508	0.76402	1223	1	-0.047363
Dnajc19	6	0.52168	0.49191	0.877131	1036	1	0.1911	0.37861	0.39832	0.734658	966	2	0.1911
Pick1	6	0.52196	0.49191	0.877131	1037	1	0.17273	0.10985	0.10335	0.440201	435	3	0.17273
Glp2r	6	0.52338	0.49191	0.877131	1038	1	0.45453	0.013187	0.0079657	0.178379	81	4	0.45453				;GPCRs
Slco1a2	6	0.52366	0.49191	0.877131	1039	1	0.064765	0.93617	0.91918	0.983189	1822	0	0.064765
Cckar	6	0.52422	0.49191	0.877131	1040	1	0.38106	0.085461	0.085892	0.437739	363	3	0.38106				;GPCRs
Dctn5	6	0.5245	0.49191	0.877131	1041	1	-0.255	0.10137	0.096726	0.440201	415	1	-0.255
Gpr171	5	0.52499	0.45749	0.877131	1042	1	0.023755	0.89238	0.85933	0.965644	1742	0	0.023755				;GPCRs
Olr1569	6	0.52647	0.49191	0.877131	1043	1	0.024964	0.14359	0.13963	0.461803	520	2	0.024964
Tnip1	6	0.52703	0.49191	0.877131	1044	1	-0.064293	0.36696	0.38161	0.734658	953	1	-0.064293
Plod3	6	0.52759	0.49191	0.877131	1045	1	0.25726	0.17868	0.14394	0.461803	582	2	0.25726
Spag7	6	0.52787	0.49191	0.877131	1046	1	0.66734	0.014156	0.0083593	0.178379	87	4	0.66734	YES	PvsB;PvsS	Fig1f
Ccdc50	5	0.52882	0.46814	0.877131	1047	1	-0.30537	0.93214	0.89803	0.976265	1816	0	-0.30537
Glra4	6	0.52955	0.49191	0.877131	1048	1	-0.009991	0.71342	0.61831	0.857952	1401	1	-0.009991
Itga5	5	0.52977	0.46814	0.877131	1049	1	-0.18762	0.98386	0.98166	1	1916	0	-0.18762				Adhesion Molecules
Ppia	6	0.53094	0.49191	0.877131	1050	1	-0.077319	0.67589	0.57038	0.833279	1346	1	-0.077319				Adhesion Molecules
Aadac	5	0.53191	0.46814	0.877131	1051	1	0.18886	0.54483	0.42448	0.759195	1152	1	0.18886
Rbm28	6	0.534	0.49191	0.877131	1052	1	-0.21213	0.19206	0.14828	0.461803	609	2	-0.21213		;MvsS
RGD1559891	6	0.53427	0.49191	0.877131	1053	1	0.040225	0.80543	0.72127	0.902502	1567	0	0.040225
Cacng3	6	0.53455	0.49191	0.877131	1054	1	0.042082	0.45941	0.40814	0.734658	1057	1	0.042082
Psmd5	6	0.5351	0.49191	0.877131	1055	1	-0.054891	0.039777	0.031265	0.30719	187	2	-0.054891
Wnt5a	6	0.53648	0.49191	0.877131	1056	1	-0.18043	0.84898	0.76956	0.917858	1651	0	-0.18043
Shcbp1	5	0.53688	0.46814	0.877131	1057	1	0.035013	0.80512	0.73382	0.908364	1566	0	0.035013		;MvsS;PvsS
Atg12	5	0.53782	0.46814	0.877131	1058	1	0.024849	0.79156	0.70434	0.898515	1541	0	0.024849
Kdm2a	6	0.53786	0.49191	0.877131	1059	1	0.077411	0.32624	0.33123	0.723945	879	1	0.077411
Agbl1	6	0.53841	0.49191	0.877131	1060	1	0.16659	0.07913	0.062522	0.352524	336	2	0.16659
Cdkl2	6	0.54006	0.49191	0.877131	1061	1	0.28104	0.017769	0.012401	0.217336	109	3	0.28104
Zbtb44	5	0.5404	0.46814	0.877131	1062	1	-0.079949	0.80084	0.71901	0.902502	1559	0	-0.079949
Fzd1	6	0.54088	0.49191	0.877131	1063	1	0.012899	0.52196	0.45572	0.76402	1125	1	0.012899				;GPCRs
Crtam	6	0.54142	0.49191	0.877131	1064	1	0.17749	0.83258	0.76186	0.917858	1619	0	0.17749
Zfp512	6	0.5417	0.49191	0.877131	1065	1	-0.074894	0.91974	0.89882	0.976265	1792	0	-0.074894
Mprip	6	0.54197	0.49191	0.877131	1066	1	0.57879	0.041427	0.031265	0.30719	197	3	0.57879	YES
Lpar4	6	0.54279	0.49191	0.877131	1067	1	0.30647	0.57862	0.46534	0.76402	1197	1	0.30647				;GPCRs
Hypk	6	0.54306	0.49191	0.877131	1068	1	0.12093	0.80623	0.72127	0.902502	1568	0	0.12093
Cwc25	5	0.54437	0.46814	0.877131	1069	1	0.07723	0.21135	0.205	0.582917	656	2	0.07723		;MvsS
Pank2	6	0.54442	0.49191	0.877131	1070	1	0.067713	0.27313	0.27847	0.69071	782	2	0.067713
Vopp1	5	0.54576	0.46814	0.877131	1071	1	0.21266	0.64838	0.54947	0.829999	1290	1	0.21266
Polr2c	6	0.54848	0.5031	0.877131	1072	1	-0.27519	0.26331	0.27339	0.69071	759	1	-0.27519
Avpr1a	6	0.54929	0.5031	0.877131	1073	1	0.16866	0.59119	0.47507	0.76402	1210	1	0.16866				;GPCRs
Fzd4	6	0.54956	0.5031	0.877131	1074	1	0.035229	0.62242	0.51317	0.806122	1249	1	0.035229
Lypd3	6	0.55198	0.5031	0.877131	1075	1	-0.057518	0.18929	0.14828	0.461803	600	2	-0.057518
Hrct1	6	0.55305	0.5031	0.877131	1076	1	-0.036305	0.034797	0.027414	0.30719	172	2	-0.036305
Ednrb	6	0.55331	0.5031	0.877131	1077	1	0.18725	0.1568	0.13963	0.461803	536	2	0.18725				;GPCRs
P4hb	6	0.55358	0.5031	0.877131	1078	1	-0.28169	0.97635	0.96372	0.997271	1899	0	-0.28169				Adhesion Molecules
Dclk2	6	0.55465	0.5031	0.877131	1079	1	0.055301	0.239	0.23752	0.648625	711	2	0.055301
Chia	6	0.55491	0.5031	0.877131	1080	1	0.19112	0.42534	0.40814	0.734658	1016	1	0.19112
Tnks	6	0.55598	0.5031	0.877131	1081	1	0.7125	0.0025101	0.0017587	0.134235	23	4	0.7125	YES
Ero1a	5	0.55633	0.47879	0.877131	1082	1	0.12768	0.91767	0.8945	0.976265	1786	0	0.12768
RGD1304624	6	0.55651	0.5031	0.877131	1083	1	0.39048	0.03701	0.03126	0.30719	178	3	0.39048
Tlr6	6	0.55731	0.5031	0.877131	1084	1	0.24754	0.23012	0.19238	0.555074	694	2	0.24754
Sh3kbp1	6	0.55784	0.5031	0.877131	1085	1	-0.29139	0.97137	0.95495	0.991852	1892	0	-0.29139
Adh7	6	0.5581	0.5031	0.877131	1086	1	-0.0052828	0.070792	0.05574	0.350549	303	2	-0.0052828
Btbd16	6	0.56154	0.5031	0.877131	1087	1	-0.053513	0.90132	0.86978	0.97237	1756	0	-0.053513
Sim1	6	0.56259	0.5031	0.877131	1088	1	-0.040694	0.32251	0.33123	0.723945	871	2	-0.040694
Slc26a2	6	0.56285	0.5031	0.877131	1089	1	0.1746	0.49889	0.4461	0.76402	1096	1	0.1746
Zfp105	5	0.56334	0.47879	0.877131	1090	1	0.40226	0.20651	0.20047	0.571689	647	2	0.40226
Best1	6	0.56364	0.5031	0.877131	1091	1	-0.14545	0.49298	0.4461	0.76402	1091	1	-0.14545
Fdft1	4	0.56364	0.50821	0.877131	1092	0	-0.19254	0.47567	0.36959	0.734658	1072	1	-0.19254		PvsB
Camk1d	6	0.56416	0.5031	0.877131	1093	1	0.39764	0.01714	0.010095	0.190451	105	4	0.39764
Ctsd	6	0.56468	0.5031	0.877131	1094	1	0.40735	0.05252	0.04213	0.340199	235	3	0.40735
Cldn34e	6	0.56573	0.5031	0.877131	1095	1	0.50288	0.01303	0.0079657	0.178379	79	4	0.50288
Scn4b	6	0.56651	0.5031	0.877131	1096	1	-0.13041	0.28711	0.2963	0.715057	808	2	-0.13041
Pabpn1	3	0.56658	0.55632	0.8869	1097	0	-0.36064	0.61055	0.51926	0.815038	1235	0	-0.36064
Arhgap30	6	0.56677	0.5031	0.877131	1098	1	0.25074	0.095039	0.094017	0.440201	397	3	0.25074		;PvsS
Adra1d	6	0.56755	0.5031	0.877131	1099	1	-0.15193	0.87886	0.83428	0.95634	1715	0	-0.15193				;GPCRs
Eif4a2	6	0.56807	0.5031	0.877131	1100	1	0.22505	0.35229	0.37434	0.734658	924	2	0.22505
Chrm3	6	0.56859	0.5031	0.877131	1101	1	0.21384	0.33298	0.34382	0.734658	890	2	0.21384				;GPCRs
Prpf38a	6	0.56937	0.5031	0.877131	1102	1	-0.036486	0.19644	0.14828	0.461803	620	2	-0.036486
Gapdhs	6	0.56989	0.5031	0.877131	1103	1	0.081491	0.60175	0.47508	0.76402	1222	1	0.081491
LOC108350839	5	0.57048	0.4788	0.877131	1104	1	0.124	0.65476	0.54948	0.829999	1302	1	0.124		;MvsS
Msmo1	6	0.57067	0.5031	0.877131	1105	1	-0.10317	0.068055	0.053903	0.350549	290	2	-0.10317
Cdc40	6	0.57144	0.5031	0.877131	1106	1	-0.22929	0.35572	0.3816	0.734658	934	2	-0.22929
Cpa5	5	0.57203	0.4788	0.877131	1107	1	-0.32868	0.99739	0.99727	1	1944	0	-0.32868
S100b	6	0.57222	0.5031	0.877131	1108	1	-0.16697	0.91859	0.89882	0.976265	1789	0	-0.16697		;PvsS
Itgb5	6	0.57453	0.5031	0.877131	1109	1	0.18234	0.24274	0.23753	0.648625	719	2	0.18234				Adhesion Molecules
Tbce	4	0.57459	0.50822	0.877131	1110	0	0.41886	0.16752	0.16992	0.515707	558	2	0.41886		;PvsS
Kdm1a	6	0.5753	0.5031	0.877131	1111	1	0.062321	0.4137	0.40814	0.734658	1003	1	0.062321
Tiprl	6	0.57556	0.5031	0.877131	1112	1	-0.087468	0.96672	0.94912	0.989871	1879	0	-0.087468		;PvsS
Dhrs7b	6	0.57709	0.5031	0.877131	1113	1	-0.27511	0.86657	0.8106	0.945542	1686	0	-0.27511
LOC102551064	6	0.57837	0.51401	0.877131	1114	1	-0.37891	0.34997	0.37433	0.734658	920	2	-0.37891
Cel	6	0.57862	0.51401	0.877131	1115	1	0.13613	0.88136	0.83429	0.95634	1721	0	0.13613
Grm8	6	0.58065	0.51401	0.877131	1116	1	0.057681	0.91496	0.89115	0.976265	1780	0	0.057681				;GPCRs
Cd226	6	0.58091	0.51401	0.877131	1117	1	-0.17869	0.10995	0.10335	0.440201	436	1	-0.17869				Adhesion Molecules
Kctd13	6	0.58167	0.51401	0.877131	1118	1	0.0278	0.39708	0.39832	0.734658	984	1	0.0278
Hras	6	0.58243	0.51401	0.877131	1119	1	-0.076236	0.0033957	0.0023642	0.144957	30	2	-0.076236
Ppp1r3b	6	0.58293	0.51401	0.877131	1120	1	-0.076508	0.26364	0.27339	0.69071	761	2	-0.076508
Csf2ra	6	0.58369	0.51401	0.877131	1121	1	0.41738	0.067794	0.053903	0.350549	289	3	0.41738
Braf	5	0.58405	0.4788	0.877131	1122	1	-0.087905	0.79661	0.71901	0.902502	1550	0	-0.087905
Adrb2	6	0.58444	0.51401	0.877131	1123	1	-0.13109	0.85754	0.79771	0.937755	1667	0	-0.13109				;GPCRs
Cct8l1	6	0.58469	0.51401	0.877131	1124	1	0.071511	0.082057	0.062527	0.352524	354	1	0.071511
Ppp1r15a	6	0.5852	0.51401	0.877131	1125	1	-0.22811	0.57913	0.46534	0.76402	1198	1	-0.22811		PvsB
RGD1563060	6	0.58595	0.51401	0.877131	1126	1	0.034072	0.92108	0.89882	0.976265	1797	0	0.034072
Cubn	6	0.58645	0.51401	0.877131	1127	1	0.0094518	0.28371	0.2963	0.715057	804	2	0.0094518
Mug2	5	0.58707	0.48954	0.877131	1128	1	-0.19808	0.0050035	0.0033937	0.175221	35	1	-0.19808
Prdx3	6	0.5877	0.51401	0.877131	1129	1	-0.23048	0.65553	0.56094	0.829999	1303	1	-0.23048		;PvsS
Prmt1	5	0.58771	0.48954	0.877131	1130	1	0.76006	0.0011746	0.0005879	0.08239	11	4	0.76006	YES	PvsB
Syt2	6	0.5882	0.51401	0.877131	1131	1	0.06378	0.69659	0.59922	0.857952	1374	1	0.06378
Htr2c	5	0.58857	0.48954	0.877131	1132	1	-0.14476	0.42496	0.3573	0.734658	1015	1	-0.14476		;PvsS		;GPCRs
Ccr1l1	6	0.5887	0.52517	0.877131	1133	1	-0.272	0.86618	0.8106	0.945542	1684	0	-0.272				;Chemokine Receptors
Tmem177	6	0.58895	0.52517	0.877131	1134	1	0.082056	0.072834	0.055745	0.350549	315	2	0.082056
Sdcbp	6	0.58995	0.52517	0.877131	1135	1	0.39802	0.11522	0.12325	0.461803	457	3	0.39802
Mgat4c	5	0.59007	0.48955	0.877131	1136	1	-0.35053	0.74116	0.6539	0.884187	1450	0	-0.35053
Shtn1	6	0.59194	0.53633	0.877131	1137	1	-0.046742	0.3691	0.38161	0.734658	956	1	-0.046742
Polr3g	6	0.59218	0.53633	0.877131	1138	1	0.46983	0.0072929	0.0052255	0.178379	48	3	0.46983
Lars	5	0.5922	0.48955	0.877131	1139	1	0.078132	0.43553	0.37619	0.734658	1025	1	0.078132
Laptm4a	6	0.59268	0.53633	0.877131	1140	1	0.080948	0.84865	0.76956	0.917858	1649	0	0.080948
Fam83a	6	0.59293	0.53633	0.877131	1141	1	-0.13358	0.26655	0.27339	0.69071	768	1	-0.13358
Ankmy2	6	0.59367	0.53633	0.877131	1142	1	-0.041072	0.26735	0.27339	0.69071	769	1	-0.041072
Nr3c2	6	0.59391	0.53633	0.877131	1143	1	0.0098955	0.64174	0.54207	0.826379	1279	1	0.0098955
Rab23	6	0.59539	0.53633	0.877131	1144	1	-0.064199	0.86539	0.8106	0.945542	1681	0	-0.064199
Grm5	6	0.59589	0.53633	0.877131	1145	1	-0.30109	0.19009	0.14828	0.461803	602	1	-0.30109				;GPCRs
C5ar2	6	0.59613	0.53633	0.877131	1146	1	-0.11695	0.028939	0.024594	0.303537	149	2	-0.11695				;GPCRs
Cpne4	6	0.59687	0.53633	0.877131	1147	1	0.064668	0.050436	0.040485	0.340199	230	1	0.064668
Sult1d1	5	0.59707	0.51165	0.877131	1148	1	-0.1308	0.9073	0.88742	0.976265	1765	0	-0.1308
Zfp428	6	0.59736	0.53633	0.877131	1149	1	-0.087273	0.64263	0.54207	0.826379	1281	1	-0.087273
Scarb2	6	0.5976	0.53633	0.877131	1150	1	0.19338	0.32487	0.33123	0.723945	877	2	0.19338
LOC102554194	6	0.59834	0.53633	0.877131	1151	1	-0.0070756	0.13898	0.13601	0.461803	512	2	-0.0070756
LRRTM1	6	0.59883	0.53633	0.877131	1152	1	-0.15336	0.51856	0.45572	0.76402	1117	1	-0.15336
F3	6	0.59932	0.53633	0.877131	1153	1	0.22138	0.075938	0.06015	0.352524	323	3	0.22138
Bet1	5	0.5998	0.51165	0.877131	1154	1	0.23829	0.095151	0.098488	0.440201	398	2	0.23829
Pdgfrb	6	0.60053	0.53633	0.877131	1155	1	0.33847	0.067267	0.050401	0.350549	288	3	0.33847
Mttp	6	0.60126	0.53633	0.877131	1156	1	-0.11773	0.2975	0.31367	0.719802	823	1	-0.11773
Fhod3	6	0.60151	0.53633	0.877131	1157	1	0.30625	0.075343	0.060145	0.352524	321	3	0.30625
Gprc5b	6	0.60199	0.53633	0.877131	1158	1	0.23658	0.38532	0.39832	0.734658	974	1	0.23658				;GPCRs
Serinc4	6	0.60224	0.53633	0.877131	1159	1	0.059042	0.336	0.35052	0.734658	893	2	0.059042
Sparc	5	0.60231	0.51165	0.877131	1160	1	-0.052798	0.58879	0.49182	0.784659	1208	1	-0.052798
Slc2a9	6	0.60248	0.53633	0.877131	1161	1	-0.22969	0.40764	0.40814	0.734658	995	1	-0.22969
Jakmip2	6	0.60272	0.53633	0.877131	1162	1	0.0040264	0.69445	0.59921	0.857952	1370	1	0.0040264
Usp22	6	0.60466	0.53634	0.877131	1163	1	-0.1801	0.58343	0.47507	0.76402	1199	1	-0.1801		;PvsS
Psd4	6	0.60634	0.53634	0.877131	1164	1	0.2588	0.10828	0.10335	0.440201	429	3	0.2588
Crk	6	0.60682	0.53634	0.877131	1165	1	0.23362	0.50852	0.44611	0.76402	1104	1	0.23362
Atp5s	6	0.60778	0.53634	0.877131	1166	1	0.067233	0.52366	0.45572	0.76402	1126	1	0.067233
Mrgprd	6	0.60826	0.53634	0.877131	1167	1	0.16502	0.38741	0.39832	0.734658	976	1	0.16502				;GPCRs
Rasgrp1	6	0.6085	0.53634	0.877131	1168	1	-0.037069	0.23905	0.23752	0.648625	712	1	-0.037069
Cpne1	6	0.60946	0.53634	0.877131	1169	1	0.11133	0.77105	0.68473	0.886753	1496	0	0.11133
Gpr150	6	0.61018	0.53634	0.877131	1170	1	-0.027639	0.90387	0.88727	0.976265	1761	0	-0.027639				;GPCRs
Oxtr	6	0.61089	0.53634	0.877131	1171	1	-0.2274	0.68658	0.57974	0.83821	1357	1	-0.2274		;MvsS		;GPCRs
Tnip2	6	0.61161	0.53634	0.877131	1172	1	0.33596	0.045561	0.033899	0.311858	215	3	0.33596
Sh3gl2	6	0.61184	0.53634	0.877131	1173	1	0.16186	0.22909	0.19238	0.555074	690	2	0.16186
Ghr	6	0.61303	0.53634	0.877131	1174	1	0.26322	0.074235	0.05795	0.352524	319	2	0.26322
Tfg	6	0.61422	0.53634	0.877131	1175	1	0.092756	0.27715	0.29097	0.713608	792	2	0.092756		;PvsS
Ccr1	5	0.61466	0.52251	0.877131	1176	1	-0.062713	0.72588	0.62578	0.865851	1416	0	-0.062713				;Chemokine Receptors
Ttyh2	6	0.61705	0.5472	0.877131	1177	1	0.11499	0.84315	0.76955	0.917858	1634	0	0.11499
Il11ra1	6	0.61892	0.5472	0.877131	1178	1	0.15496	0.030471	0.024599	0.303537	157	2	0.15496
Olr1331	6	0.61916	0.5472	0.877131	1179	1	0.13382	0.0054805	0.0029496	0.156409	40	1	0.13382
Aar2	5	0.61992	0.52252	0.877131	1180	1	-0.057389	0.92029	0.8945	0.976265	1793	0	-0.057389
Adamts6	5	0.62112	0.53344	0.877131	1181	1	-0.16795	0.94096	0.91341	0.983058	1831	0	-0.16795
Zic1	6	0.62126	0.5472	0.877131	1182	1	0.05544	0.85918	0.79771	0.937755	1668	0	0.05544
Ypel1	6	0.62172	0.5472	0.877131	1183	1	0.12756	0.13852	0.13601	0.461803	510	2	0.12756
Cltb	6	0.62196	0.5472	0.877131	1184	1	-0.21391	0.16677	0.14394	0.461803	555	1	-0.21391
Nlrp9	6	0.62242	0.5472	0.877131	1185	1	0.13288	0.8785	0.83428	0.95634	1714	0	0.13288
Hsd17b7	6	0.62265	0.5472	0.877131	1186	1	-0.25634	0.72628	0.61832	0.857952	1417	1	-0.25634		;PvsS
Gpr161	5	0.62293	0.53344	0.877131	1187	1	-0.083312	0.72323	0.62577	0.865851	1410	0	-0.083312				;GPCRs
Gpr158	6	0.62358	0.5472	0.877131	1188	1	-0.12146	0.50328	0.44611	0.76402	1098	1	-0.12146				;GPCRs
Smarcd3	6	0.62381	0.5472	0.877131	1189	1	0.17233	0.16727	0.14394	0.461803	557	2	0.17233
Hsd17b10	6	0.62404	0.5472	0.877131	1190	1	0.046547	0.39742	0.39832	0.734658	985	1	0.046547		;PvsS
Anxa7	6	0.62428	0.5472	0.877131	1191	1	0.068847	0.30178	0.31367	0.719802	832	1	0.068847				Adhesion Molecules
Ppp2r2a	4	0.62441	0.58182	0.897191	1192	0	-0.13444	0.69823	0.61574	0.857952	1376	0	-0.13444
Syt11	6	0.62474	0.5472	0.877131	1193	1	-0.13486	0.25516	0.26092	0.687135	742	1	-0.13486
Cep85l	6	0.62566	0.5472	0.877131	1194	1	0.068375	0.020216	0.01552	0.245668	120	2	0.068375
Taok2	6	0.62612	0.5472	0.877131	1195	1	-0.11658	0.4906	0.43655	0.76402	1086	1	-0.11658
Il1r1	4	0.62708	0.59834	0.905131	1196	0	0.13897	0.60998	0.5284	0.8241	1233	1	0.13897
Man1b1	6	0.62727	0.5472	0.877131	1197	1	0.035428	0.48068	0.41778	0.75063	1075	1	0.035428
Taar8c	5	0.6273	0.54425	0.877131	1198	1	0.16607	0.047795	0.039516	0.340199	221	2	0.16607				;GPCRs
Cdt1	6	0.62773	0.5472	0.877131	1199	1	0.32161	0.33622	0.35052	0.734658	894	2	0.32161
Mc5r	6	0.62796	0.5472	0.877131	1200	1	0.12801	0.48701	0.43654	0.76402	1083	1	0.12801				;GPCRs
Ankrd27	6	0.62911	0.5472	0.877131	1201	1	0.061367	0.33708	0.35052	0.734658	897	2	0.061367
Stam2	6	0.62957	0.5472	0.877131	1202	1	0.054658	0.66194	0.56095	0.829999	1315	1	0.054658
Grb2	6	0.63025	0.5472	0.877131	1203	1	-0.10338	0.087887	0.085892	0.437739	369	1	-0.10338
Arhgap5	6	0.63048	0.5472	0.877131	1204	1	0.18807	0.22689	0.18677	0.549386	687	2	0.18807		PvsB
LOC687508	6	0.63116	0.5472	0.877131	1205	1	0.29467	0.040296	0.031265	0.30719	192	3	0.29467
Lgr6	6	0.63139	0.5472	0.877131	1206	1	-0.41587	0.95181	0.93301	0.983189	1854	0	-0.41587				;GPCRs
RGD1304745	5	0.63281	0.56624	0.89604	1207	0	0.096153	0.83399	0.78706	0.931371	1622	0	0.096153
Erich6	5	0.63301	0.56624	0.89604	1208	0	0.23591	0.042559	0.034015	0.311858	202	2	0.23591
Il12rb1	5	0.63398	0.57658	0.89604	1209	0	0.44123	0.10599	0.10143	0.440201	427	2	0.44123
Pde8a	6	0.63434	0.5472	0.877131	1210	1	0.065366	0.86232	0.8041	0.943006	1677	0	0.065366
LOC103693430	6	0.6348	0.5472	0.877131	1211	1	0.067011	0.46565	0.40814	0.734658	1064	1	0.067011
Ppp1r16b	6	0.63525	0.5472	0.877131	1212	1	-0.21025	0.57402	0.46534	0.76402	1189	1	-0.21025
Ttf1	4	0.6355	0.59835	0.905131	1213	0	-0.12749	0.87375	0.83525	0.95634	1703	0	-0.12749		;MvsS
Jund	6	0.63592	0.5472	0.877131	1214	1	0.14567	0.35786	0.3816	0.734658	938	2	0.14567
Ccnc	5	0.63593	0.58712	0.897191	1215	0	-0.0030932	0.15714	0.11523	0.461803	537	1	-0.0030932
Rab5a	5	0.6369	0.58712	0.897191	1216	0	-0.17964	0.8505	0.81003	0.945542	1656	0	-0.17964
Adam15	6	0.63705	0.5472	0.877131	1217	1	0.15227	0.19425	0.14828	0.461803	615	2	0.15227				Adhesion Molecules
Eif2a	6	0.63862	0.5472	0.877131	1218	1	-0.19968	0.98975	0.98768	1	1925	0	-0.19968
Ccdc122	5	0.63903	0.58712	0.897191	1219	0	-0.084403	0.67847	0.59661	0.857952	1349	1	-0.084403
Tceanc	6	0.63907	0.5472	0.877131	1220	1	-0.027274	0.63525	0.54207	0.826379	1268	1	-0.027274
Dnm2	4	0.63973	0.59835	0.905131	1221	0	0.37061	0.061565	0.052989	0.350549	266	2	0.37061
Rbm27	5	0.64018	0.58712	0.897191	1222	0	0.047099	0.20215	0.18847	0.553559	631	1	0.047099
Skap1	6	0.64041	0.5472	0.877131	1223	1	-0.093254	0.071373	0.05574	0.350549	308	2	-0.093254				Adhesion Molecules
Ide	6	0.64063	0.5472	0.877131	1224	1	0.24157	0.60754	0.49391	0.784659	1229	1	0.24157
Ifnlr1	6	0.64152	0.5472	0.877131	1225	1	0.02417	0.29828	0.31367	0.719802	826	1	0.02417
Chchd4	5	0.6421	0.58712	0.897191	1226	0	-0.30986	0.81863	0.75497	0.917858	1588	0	-0.30986
Rsf1	6	0.64286	0.5472	0.877131	1227	1	0.14823	0.11231	0.10335	0.440201	448	2	0.14823
LOC690283	6	0.64308	0.5472	0.877131	1228	1	0.20169	0.078892	0.062522	0.352524	334	3	0.20169
Slamf6	6	0.64485	0.5472	0.877131	1229	1	0.81213	0.0018696	0.0014105	0.134235	16	4	0.81213	YES
Crlf2	6	0.64639	0.5472	0.877131	1230	1	0.15106	0.12747	0.13254	0.461803	487	2	0.15106
Slc38a2	5	0.64668	0.58712	0.897191	1231	0	-0.19751	0.9179	0.8945	0.976265	1788	0	-0.19751
Itga3	6	0.64727	0.5472	0.877131	1232	1	0.13728	0.16946	0.14394	0.461803	562	1	0.13728				Adhesion Molecules
Adgrb2	5	0.64744	0.58712	0.897191	1233	0	-0.14066	0.88361	0.8548	0.961244	1728	0	-0.14066				;GPCRs
Sec63	5	0.64763	0.58712	0.897191	1234	0	0.12132	0.31522	0.31926	0.723945	860	1	0.12132
Adgrl3	6	0.64836	0.5472	0.877131	1235	1	-0.14614	0.66299	0.56095	0.829999	1319	1	-0.14614				;GPCRs
Mthfr	6	0.64902	0.5472	0.877131	1236	1	0.26111	0.17247	0.14394	0.461803	567	2	0.26111
P2ry4	6	0.64924	0.5472	0.877131	1237	1	0.23487	0.20506	0.14829	0.461803	639	2	0.23487				;GPCRs
Kansl1	5	0.64989	0.58712	0.897191	1238	0	-0.23711	0.99143	0.98881	1	1930	0	-0.23711
Yeats4	6	0.65033	0.5472	0.877131	1239	1	0.11523	0.12597	0.13253	0.461803	481	1	0.11523
Olr507	5	0.65046	0.58712	0.897191	1240	0	-0.11835	0.87344	0.84569	0.9588	1702	0	-0.11835
Il1rl2	6	0.65077	0.5472	0.877131	1241	1	0.16501	0.017698	0.012401	0.217336	108	2	0.16501
Epha8	6	0.65185	0.5472	0.877131	1242	1	0.27297	0.087561	0.085892	0.437739	368	2	0.27297
Lrrc19	6	0.65294	0.55826	0.8869	1243	1	-0.10601	0.8564	0.79076	0.935184	1665	0	-0.10601
Dnm1l	6	0.65337	0.55826	0.8869	1244	1	-0.31824	0.99802	0.99674	1	1947	0	-0.31824
Fst	6	0.65488	0.55826	0.8869	1245	1	-0.28816	0.65981	0.56095	0.829999	1309	1	-0.28816
Pex11a	6	0.65617	0.55826	0.8869	1246	1	0.076589	0.019458	0.014612	0.24091	118	2	0.076589
Gpr88	6	0.65639	0.55826	0.8869	1247	1	-0.3016	0.91968	0.89882	0.976265	1791	0	-0.3016				;GPCRs
Commd3	4	0.65646	0.62997	0.939206	1248	0	-0.13484	0.87234	0.83525	0.95634	1698	0	-0.13484
App	6	0.6566	0.55826	0.8869	1249	1	0.34102	0.088025	0.085892	0.437739	370	3	0.34102				Adhesion Molecules
Tmprss11c	6	0.65746	0.55827	0.8869	1250	1	-0.068001	0.67955	0.57038	0.833279	1350	1	-0.068001
Egfl8	6	0.65768	0.55827	0.8869	1251	1	-0.010932	0.06438	0.050396	0.350549	281	2	-0.010932
Add1	6	0.65832	0.55827	0.8869	1252	1	0.15978	0.69833	0.60875	0.857952	1377	1	0.15978
Gpr68	6	0.66066	0.55827	0.8869	1253	1	0.083785	0.21713	0.1719	0.515707	669	1	0.083785				;GPCRs
Dnmt1	6	0.66215	0.56945	0.89604	1254	1	0.33001	0.027303	0.02253	0.298736	142	3	0.33001
Man1a1	6	0.66299	0.56946	0.89604	1255	1	0.044791	0.4903	0.43655	0.76402	1085	1	0.044791
Gstm2	5	0.66306	0.60725	0.909497	1256	0	0.11492	0.081536	0.072499	0.395118	350	2	0.11492		;PvsS
Lpar5	6	0.66342	0.56946	0.89604	1257	1	-0.21699	0.52563	0.45572	0.76402	1129	1	-0.21699				;GPCRs
Gzmbl3	6	0.66363	0.56946	0.89604	1258	1	0.075658	0.4709	0.40814	0.734658	1066	1	0.075658
Tgm2	6	0.66447	0.58046	0.89604	1259	1	0.12956	0.58895	0.47507	0.76402	1209	1	0.12956
Syt5	6	0.66468	0.58046	0.89604	1260	1	-0.024644	0.89331	0.85492	0.961244	1745	0	-0.024644
Cd9	6	0.66489	0.58046	0.89604	1261	1	0.21706	0.66887	0.56095	0.829999	1330	1	0.21706				Adhesion Molecules
Pip5k1c	6	0.66552	0.58046	0.89604	1262	1	0.018718	0.68797	0.57974	0.83821	1359	1	0.018718
Casr	6	0.66657	0.58046	0.89604	1263	1	0.12164	0.23218	0.19238	0.555074	700	2	0.12164				Adhesion Molecules;GPCRs
Fnta	6	0.66699	0.58046	0.89604	1264	1	-0.099775	0.19599	0.14828	0.461803	618	2	-0.099775
Crls1	4	0.66774	0.65265	0.946464	1265	0	0.036086	0.77081	0.71753	0.902502	1495	0	0.036086
Vcl	6	0.66783	0.58046	0.89604	1266	1	-0.08285	0.44291	0.40814	0.734658	1034	1	-0.08285
Cdc42ep5	6	0.66845	0.58046	0.89604	1267	1	-0.16535	0.86976	0.81679	0.947693	1691	0	-0.16535
Mrpl48	5	0.66922	0.60726	0.909497	1268	0	-0.19056	0.99031	0.98815	1	1926	0	-0.19056
LOC100362040	4	0.66988	0.65266	0.946464	1269	0	0.18837	0.63925	0.547	0.829999	1273	0	0.18837
Fzd10	6	0.66991	0.58046	0.89604	1270	1	-0.3212	0.77605	0.68473	0.886753	1511	0	-0.3212				;GPCRs
Gnpda2	5	0.66994	0.60726	0.909497	1271	0	0.30562	0.54784	0.42448	0.759195	1156	1	0.30562
Rps25	5	0.67066	0.60726	0.909497	1272	0	-0.27364	0.54576	0.42448	0.759195	1153	1	-0.27364
Katnal2	6	0.67095	0.58046	0.89604	1273	1	-0.28385	0.60466	0.47508	0.76402	1226	1	-0.28385
Ebi3	6	0.67115	0.58046	0.89604	1274	1	0.23564	0.22096	0.18142	0.536886	675	2	0.23564
Ccr10	6	0.67177	0.58046	0.89604	1275	1	-0.096445	0.7354	0.64691	0.880196	1436	1	-0.096445				;Chemokine Receptors
Lgals2	6	0.67301	0.58046	0.89604	1276	1	0.13151	0.21884	0.17668	0.529219	671	2	0.13151		;MvsS
Fcho2	6	0.67425	0.58046	0.89604	1277	1	0.24117	0.12623	0.13254	0.461803	482	2	0.24117
Melk	6	0.67466	0.58046	0.89604	1278	1	0.13614	0.16363	0.14394	0.461803	548	2	0.13614
Gtf2ird2	5	0.67494	0.617	0.923386	1279	0	0.03373	0.098939	0.098493	0.440201	408	1	0.03373
Gfap	6	0.67548	0.58046	0.89604	1280	1	-0.080466	0.7574	0.67541	0.886753	1478	1	-0.080466				Adhesion Molecules
Psmb7	6	0.67568	0.58046	0.89604	1281	1	0.21658	0.34888	0.36783	0.734658	915	2	0.21658
Pml	6	0.6767	0.58046	0.89604	1282	1	-0.27656	0.99886	0.99826	1	1950	0	-0.27656
Fubp1	6	0.67691	0.58046	0.89604	1283	1	0.042243	0.029707	0.024599	0.303537	155	2	0.042243
Cwc15	6	0.67732	0.58046	0.89604	1284	1	0.068635	0.93326	0.90644	0.976629	1817	0	0.068635
Zfp133	6	0.67772	0.58046	0.89604	1285	1	-0.26141	0.95177	0.93301	0.983189	1853	0	-0.26141
Pias1	6	0.67793	0.58046	0.89604	1286	1	0.026719	0.12691	0.13254	0.461803	485	1	0.026719
Adrm1	6	0.67813	0.58046	0.89604	1287	1	0.2429	0.044367	0.03288	0.30719	212	3	0.2429
Bbs1	4	0.6783	0.66757	0.956669	1288	0	-0.025699	0.1765	0.19268	0.555132	574	1	-0.025699
Adcy8	6	0.67833	0.58046	0.89604	1289	1	-0.11192	0.28454	0.2963	0.715057	805	1	-0.11192
Gpr156	6	0.67854	0.58046	0.89604	1290	1	0.028258	0.65939	0.56095	0.829999	1308	1	0.028258				;GPCRs
Fcgr1a	6	0.67894	0.58046	0.89604	1291	1	0.17855	0.0434	0.032875	0.30719	208	3	0.17855
Syt4	6	0.67935	0.58046	0.89604	1292	1	0.34482	0.060368	0.048554	0.350549	259	3	0.34482
Mrc1	6	0.67975	0.58046	0.89604	1293	1	0.027506	0.35829	0.3816	0.734658	940	2	0.027506
RGD1559903	6	0.68016	0.58046	0.89604	1294	1	-0.079332	0.76438	0.68472	0.886753	1488	0	-0.079332
F13a1	6	0.68097	0.59172	0.897191	1295	1	-0.28304	0.62681	0.52278	0.817289	1256	1	-0.28304
Ppara	6	0.68117	0.59172	0.897191	1296	1	-0.24665	0.99244	0.99112	1	1932	0	-0.24665
Drosha	6	0.68137	0.59172	0.897191	1297	1	0.39818	0.14467	0.13963	0.461803	523	2	0.39818
Alg14	6	0.68218	0.59172	0.897191	1298	1	0.0072544	0.26937	0.27846	0.69071	774	1	0.0072544
Golph3l	5	0.68267	0.64529	0.946464	1299	0	0.064158	0.8597	0.83594	0.95634	1670	0	0.064158
Slc14a1	6	0.68278	0.59172	0.897191	1300	1	-0.096222	0.78953	0.69402	0.889398	1539	0	-0.096222
Olr866	6	0.68318	0.59172	0.897191	1301	1	0.011543	0.52027	0.45572	0.76402	1119	1	0.011543		;PvsS
Trappc4	6	0.68358	0.59172	0.897191	1302	1	0.035926	0.38252	0.39832	0.734658	972	1	0.035926		PvsB
Ncstn	6	0.68378	0.59172	0.897191	1303	1	-0.05409	0.31268	0.32514	0.723945	851	2	-0.05409
Med21	4	0.68392	0.66757	0.956669	1304	0	0.20288	0.21238	0.22892	0.638881	659	1	0.20288
Lypd5	6	0.68558	0.59173	0.897191	1305	1	-0.20632	0.82043	0.73815	0.909135	1594	0	-0.20632
Syt10	6	0.68598	0.59173	0.897191	1306	1	0.09203	0.063885	0.048559	0.350549	279	1	0.09203
Nudcd1	6	0.68618	0.59173	0.897191	1307	1	0.43923	0.049546	0.04048	0.340199	228	3	0.43923
Rgs6	6	0.68718	0.59173	0.897191	1308	1	0.060673	0.354	0.3816	0.734658	928	2	0.060673
Ctsj	6	0.68777	0.6027	0.905436	1309	1	0.21525	0.65682	0.56094	0.829999	1305	1	0.21525
Bdkrb1	6	0.68916	0.6027	0.905436	1310	1	0.36938	0.080234	0.062527	0.352524	344	3	0.36938		;PvsS		;GPCRs
Olr199	6	0.68935	0.6027	0.905436	1311	1	-0.085711	0.6348	0.54207	0.826379	1267	1	-0.085711		;PvsS
LOC299277	6	0.69014	0.6027	0.905436	1312	1	0.23315	0.016366	0.01009	0.190451	101	3	0.23315		PvsB
Scml1	6	0.69054	0.6027	0.905436	1313	1	-0.050555	0.23989	0.23752	0.648625	713	1	-0.050555
Cfap221	6	0.69093	0.6027	0.905436	1314	1	-0.0037578	0.55757	0.46533	0.76402	1166	1	-0.0037578
Btla	6	0.69152	0.6027	0.905436	1315	1	-0.2399	0.073745	0.057945	0.352524	318	1	-0.2399
Rab11b	6	0.69211	0.6027	0.905436	1316	1	0.083916	0.060414	0.048554	0.350549	260	1	0.083916
Glrx5	4	0.69222	0.68173	0.958817	1317	0	-0.2481	0.54885	0.454	0.76402	1158	1	-0.2481
Cd160	6	0.6927	0.6027	0.905436	1318	1	0.23731	0.64902	0.56094	0.829999	1292	1	0.23731
Itgb6	5	0.69534	0.66327	0.953371	1319	0	0.054882	0.84587	0.7991	0.938824	1644	0	0.054882		;PvsS		Adhesion Molecules
D2hgdh	6	0.6964	0.62515	0.932745	1320	0	-0.29898	0.10948	0.10335	0.440201	433	1	-0.29898
Drd2	6	0.69736	0.62516	0.932745	1321	0	0.2633	0.28137	0.2963	0.715057	800	2	0.2633				;GPCRs
Epha1	6	0.69756	0.62516	0.932745	1322	0	-0.10324	0.59907	0.47508	0.76402	1219	1	-0.10324
Psmc1	6	0.69775	0.62516	0.932745	1323	0	-0.11259	0.41904	0.40814	0.734658	1007	1	-0.11259
Madcam1	6	0.69929	0.63614	0.946464	1324	0	0.12785	0.31353	0.32514	0.723945	854	2	0.12785				Adhesion Molecules
Hdac2	6	0.70044	0.64684	0.946464	1325	0	-0.18007	0.66151	0.56095	0.829999	1313	1	-0.18007
Olr646	6	0.70102	0.64685	0.946464	1326	0	-0.05987	0.65467	0.56094	0.829999	1301	1	-0.05987
Ubl5	4	0.70191	0.69576	0.968667	1327	0	0.080088	0.12688	0.10273	0.440201	484	1	0.080088
Il20ra	6	0.70197	0.65702	0.946464	1328	0	0.14229	0.082594	0.062527	0.352524	357	2	0.14229
Apob	6	0.70235	0.65702	0.946464	1329	0	0.091316	0.61962	0.51317	0.806122	1245	1	0.091316
Mir293	5	0.70285	0.66328	0.953371	1330	0	0.15487	0.74861	0.6539	0.884187	1462	0	0.15487
Smg6	6	0.70292	0.65702	0.946464	1331	0	0.009138	0.60369	0.47508	0.76402	1225	1	0.009138
Proser1	6	0.70311	0.65702	0.946464	1332	0	-0.10244	0.61845	0.51317	0.806122	1244	1	-0.10244
Prelid3b	4	0.70401	0.69576	0.968667	1333	0	0.48388	0.02077	0.01827	0.261654	123	3	0.48388		;PvsS
Rfx1	6	0.70444	0.65702	0.946464	1334	0	-0.14173	0.36158	0.3816	0.734658	947	1	-0.14173
Itga2b	6	0.70482	0.65702	0.946464	1335	0	-0.26001	0.31791	0.33123	0.723945	864	1	-0.26001
Ifnar2	6	0.70501	0.65702	0.946464	1336	0	-0.16712	0.96497	0.94039	0.984549	1874	0	-0.16712
Ldha	5	0.70531	0.66328	0.953371	1337	0	-0.18024	0.67565	0.58732	0.847919	1344	1	-0.18024
Atp2c1	6	0.70539	0.65702	0.946464	1338	0	0.030737	0.11061	0.10335	0.440201	440	2	0.030737		;MvsS;PvsS
LOC108349752	6	0.70577	0.65702	0.946464	1339	0	0.093146	0.32209	0.33123	0.723945	870	2	0.093146
Adgrg5	6	0.70596	0.65702	0.946464	1340	0	-0.24585	0.33447	0.35052	0.734658	892	1	-0.24585				;GPCRs
Zmym4	6	0.7069	0.65702	0.946464	1341	0	0.082035	0.037841	0.03126	0.30719	184	2	0.082035
Timeless	6	0.70709	0.65702	0.946464	1342	0	0.29574	0.014952	0.0083644	0.178379	92	3	0.29574
Htr5a	6	0.70896	0.65702	0.946464	1343	0	0.080015	0.52955	0.45572	0.76402	1133	1	0.080015				;GPCRs
Sun5	6	0.70971	0.65702	0.946464	1344	0	-0.058272	0.73349	0.64691	0.880196	1429	1	-0.058272
Cnr1	6	0.70989	0.65702	0.946464	1345	0	-0.10797	0.96861	0.95102	0.989871	1886	0	-0.10797				;GPCRs
Ccng2	6	0.71027	0.65702	0.946464	1346	0	0.041638	0.47059	0.40814	0.734658	1065	1	0.041638
Olr1055	5	0.71053	0.68041	0.957651	1347	0	0.46086	0.12556	0.10455	0.440201	480	2	0.46086
Exosc8	3	0.71057	0.74102	0.98386	1348	0	0.13451	0.29708	0.22564	0.633345	820	1	0.13451
Foxm1	6	0.71064	0.65702	0.946464	1349	0	0.26777	0.17015	0.14394	0.461803	563	2	0.26777
Tti1	4	0.71067	0.69577	0.968667	1350	0	0.66507	0.018032	0.014006	0.236898	112	2	0.66507		PvsB
Calb1	6	0.7112	0.65702	0.946464	1351	0	0.22865	0.40865	0.40814	0.734658	998	1	0.22865
Dlgap3	6	0.71194	0.65702	0.946464	1352	0	-0.3213	0.27098	0.27846	0.69071	777	1	-0.3213		;MvsS
LOC685025	6	0.71213	0.65702	0.946464	1353	0	0.18929	0.32586	0.33123	0.723945	878	1	0.18929
Best2	6	0.71231	0.65702	0.946464	1354	0	-0.067131	0.27858	0.29097	0.713608	794	1	-0.067131
Mir29b1	6	0.71268	0.65702	0.946464	1355	0	0.23524	0.14405	0.13963	0.461803	521	1	0.23524
Gpr162	6	0.71287	0.65702	0.946464	1356	0	-0.020117	0.048322	0.039117	0.339635	223	2	-0.020117				;GPCRs
Olr213	6	0.71324	0.65703	0.946464	1357	0	0.095249	0.27178	0.27846	0.69071	780	1	0.095249
Dr1	6	0.71453	0.65703	0.946464	1358	0	0.11164	0.32294	0.33123	0.723945	872	2	0.11164
Reep6	6	0.71526	0.65703	0.946464	1359	0	-0.12457	0.70425	0.60875	0.857952	1387	1	-0.12457
Wdr25	5	0.71694	0.68041	0.957651	1360	0	0.16758	0.058326	0.046581	0.350549	249	2	0.16758
Nr1h5	6	0.71709	0.65703	0.946464	1361	0	0.18714	0.69152	0.58906	0.847937	1363	1	0.18714
Gpr55	6	0.71764	0.65703	0.946464	1362	0	-0.16119	0.06091	0.048554	0.350549	264	2	-0.16119				;GPCRs
Chrm4	6	0.71801	0.65703	0.946464	1363	0	-0.34973	0.8188	0.73005	0.90484	1589	0	-0.34973				;GPCRs
Gfer	5	0.71805	0.68041	0.957651	1364	0	0.24111	0.55153	0.43403	0.76402	1161	1	0.24111
F2r	6	0.71819	0.65703	0.946464	1365	0	0.21909	0.090876	0.085897	0.437739	379	3	0.21909				;GPCRs
Cpne6	6	0.7191	0.65703	0.946464	1366	0	-0.12696	0.23672	0.21151	0.597961	707	2	-0.12696
Itga6	6	0.71946	0.65703	0.946464	1367	0	-0.041848	0.51514	0.45572	0.76402	1110	1	-0.041848				Adhesion Molecules
Lamtor2	6	0.71964	0.65703	0.946464	1368	0	0.2255	0.34924	0.36783	0.734658	916	1	0.2255
Ddx47	5	0.71978	0.68041	0.957651	1369	0	-0.020844	0.0023955	0.0015215	0.134235	22	2	-0.020844		PvsB
Tbc1d9	6	0.71982	0.65703	0.946464	1370	0	0.25341	0.24919	0.24844	0.665889	733	2	0.25341
Cmtr2	6	0.72	0.65703	0.946464	1371	0	0.059907	0.92533	0.90262	0.976265	1805	0	0.059907
Abcc1	5	0.72026	0.68041	0.957651	1372	0	0.3102	0.14773	0.10784	0.449213	528	2	0.3102
Wbp4	6	0.72055	0.65703	0.946464	1373	0	0.19991	0.012695	0.0079657	0.178379	76	2	0.19991
Dph5	5	0.72057	0.68041	0.957651	1374	0	0.057817	0.91672	0.8945	0.976265	1783	0	0.057817
Clec14a	6	0.72073	0.65703	0.946464	1375	0	0.24012	0.20305	0.14829	0.461803	634	2	0.24012
Fermt1	6	0.72091	0.65703	0.946464	1376	0	-0.0050899	0.59194	0.47507	0.76402	1212	1	-0.0050899				Adhesion Molecules
Grm1	6	0.72127	0.65703	0.946464	1377	0	-0.21511	0.88056	0.83429	0.95634	1717	0	-0.21511				;GPCRs
Il17rd	6	0.72396	0.65703	0.946464	1378	0	-0.20284	0.64418	0.54207	0.826379	1282	1	-0.20284
Mad2l1	5	0.72464	0.68888	0.963356	1379	0	0.0071058	0.69264	0.60642	0.857952	1368	1	0.0071058
Anapc11	5	0.72495	0.68888	0.963356	1380	0	0.55826	0.21495	0.21708	0.610195	662	2	0.55826		;MvsS
Syt7	6	0.72575	0.67678	0.956669	1381	0	-0.095987	0.46472	0.40814	0.734658	1063	1	-0.095987
Drd4	6	0.72611	0.67678	0.956669	1382	0	0.097082	0.16478	0.14394	0.461803	551	2	0.097082				;GPCRs
Olr252	6	0.72628	0.67678	0.956669	1383	0	0.19097	0.59736	0.47508	0.76402	1217	1	0.19097
Uqcc1	6	0.72699	0.67678	0.956669	1384	0	-0.067434	0.95391	0.93302	0.983189	1860	0	-0.067434
Ffar4	6	0.72735	0.67678	0.956669	1385	0	0.13385	0.51799	0.45572	0.76402	1115	1	0.13385				;GPCRs
Il22ra2	6	0.72752	0.67678	0.956669	1386	0	-0.076619	0.25924	0.27338	0.69071	751	1	-0.076619
Pcdh7	6	0.7277	0.67678	0.956669	1387	0	0.12922	0.14118	0.13963	0.461803	515	2	0.12922		;PvsS
LOC298795	6	0.72806	0.67678	0.956669	1388	0	0.14167	0.37584	0.39832	0.734658	963	1	0.14167
Tlr8	6	0.72876	0.67678	0.956669	1389	0	0.16096	0.29859	0.31367	0.719802	827	2	0.16096
Spata6l	6	0.72947	0.67678	0.956669	1390	0	-0.16781	0.20035	0.14829	0.461803	629	1	-0.16781
Gpr108	5	0.73034	0.69712	0.968667	1391	0	0.27905	0.091676	0.080336	0.435411	383	2	0.27905
Slc28a2	6	0.7307	0.67678	0.956669	1392	0	0.39884	0.071003	0.05574	0.350549	305	3	0.39884
Polr2d	5	0.73095	0.69712	0.968667	1393	0	-0.19192	0.62908	0.53027	0.826355	1259	1	-0.19192
Ube2e1	5	0.73156	0.69712	0.968667	1394	0	0.21663	0.17944	0.14933	0.462867	585	2	0.21663
Rbpms	6	0.73175	0.67679	0.956669	1395	0	-0.036806	0.38147	0.39832	0.734658	969	1	-0.036806
Fads1	6	0.73192	0.67679	0.956669	1396	0	-0.031456	0.52703	0.45572	0.76402	1130	1	-0.031456
Polr1e	6	0.73227	0.67679	0.956669	1397	0	0.19595	0.11095	0.10335	0.440201	443	2	0.19595
Adgrf2	6	0.73279	0.67679	0.956669	1398	0	0.27689	0.15718	0.13963	0.461803	538	2	0.27689				;GPCRs
Rps27a	3	0.73297	0.76075	0.986937	1399	0	0.11827	0.43231	0.3364	0.733361	1022	1	0.11827
Spock3	6	0.73332	0.67679	0.956669	1400	0	0.23864	0.079466	0.062522	0.352524	339	3	0.23864
Il20rb	6	0.73453	0.67679	0.956669	1401	0	0.16789	0.036827	0.03126	0.30719	177	2	0.16789
Mga	6	0.7354	0.67679	0.956669	1402	0	-0.11044	0.26371	0.27339	0.69071	762	1	-0.11044
Slc22a6	6	0.73574	0.67679	0.956669	1403	0	-0.024508	0.78449	0.69402	0.889398	1530	0	-0.024508
Ythdf2	6	0.73695	0.67679	0.956669	1404	0	0.38022	0.10328	0.1	0.440201	418	2	0.38022
Rad21	6	0.73729	0.67679	0.956669	1405	0	-0.020297	0.20251	0.14829	0.461803	633	1	-0.020297
Vps13a	5	0.73729	0.71286	0.979451	1406	0	-0.0025688	0.92627	0.89802	0.976265	1808	0	-0.0025688
LOC102548541	5	0.73789	0.71286	0.979451	1407	0	-0.25015	0.97297	0.96864	0.999201	1895	0	-0.25015
Ecd	5	0.73804	0.71286	0.979451	1408	0	0.56368	0.0055294	0.0038277	0.178379	41	4	0.56368	YES
Ticam2	6	0.73934	0.68641	0.961276	1409	0	0.47791	0.014707	0.0083644	0.178379	90	4	0.47791
LOC317456	5	0.73968	0.7208	0.979451	1410	0	0.1548	0.73398	0.6539	0.884187	1432	0	0.1548
Tacr3	6	0.73968	0.68641	0.961276	1411	0	0.38567	0.014301	0.0083593	0.178379	88	3	0.38567				;GPCRs
Sptan1	6	0.73986	0.68641	0.961276	1412	0	-0.26832	0.56075	0.46534	0.76402	1171	1	-0.26832
Dld	5	0.74012	0.7208	0.979451	1413	0	-0.10533	0.12247	0.10455	0.440201	473	2	-0.10533
Cd164	6	0.74071	0.68642	0.961276	1414	0	0.19038	0.13935	0.13963	0.461803	514	2	0.19038
Hdc	6	0.74088	0.68642	0.961276	1415	0	0.14345	0.34586	0.35053	0.734658	910	2	0.14345
Ogfod1	6	0.74172	0.68642	0.961276	1416	0	-0.043401	0.81085	0.72127	0.902502	1575	0	-0.043401
Gpr63	6	0.74291	0.69616	0.968667	1417	0	0.0045974	0.80165	0.72126	0.902502	1561	0	0.0045974				;GPCRs
Parp6	6	0.74307	0.69616	0.968667	1418	0	0.013347	0.3495	0.36783	0.734658	918	2	0.013347
Syt6	6	0.74358	0.69617	0.968667	1419	0	0.024832	0.25023	0.26091	0.687135	735	1	0.024832
Olr892	6	0.74526	0.70535	0.978025	1420	0	-0.27595	0.97849	0.96684	0.998387	1903	0	-0.27595
Gpx4	6	0.74626	0.70535	0.978025	1421	0	-0.14785	0.98166	0.97755	1	1908	0	-0.14785
Spag9	6	0.74693	0.70535	0.978025	1422	0	0.4578	0.0049596	0.0027377	0.156409	34	3	0.4578
Lonp2	6	0.74759	0.7147	0.979451	1423	0	-0.033875	0.93424	0.90999	0.979907	1819	0	-0.033875
Hist1h2af	5	0.74789	0.73546	0.98386	1424	0	0.1227	0.19088	0.15908	0.487709	605	2	0.1227
LOC100359656	6	0.74842	0.72304	0.979451	1425	0	-0.20536	0.2881	0.2963	0.715057	810	1	-0.20536		;MvsS
Ccdc117	6	0.74908	0.72304	0.979451	1426	0	0.049796	0.23259	0.19238	0.555074	701	2	0.049796
Alk	6	0.7504	0.72304	0.979451	1427	0	-0.24192	0.79754	0.72126	0.902502	1552	0	-0.24192
Gfra2	6	0.75073	0.72304	0.979451	1428	0	-0.1711	0.75514	0.67541	0.886753	1476	1	-0.1711
Lgals3	5	0.75135	0.74257	0.98386	1429	0	0.34247	0.061579	0.054821	0.350549	267	3	0.34247
Iscu	6	0.75139	0.72305	0.979451	1430	0	0.32233	0.11678	0.12326	0.461803	461	2	0.32233
Otor	6	0.75155	0.72305	0.979451	1431	0	0.15781	0.29327	0.30731	0.719802	816	2	0.15781
Fmr1	6	0.75188	0.72305	0.979451	1432	0	0.074677	0.25107	0.26091	0.687135	738	2	0.074677
Ptafr	6	0.75204	0.72305	0.979451	1433	0	0.13273	0.4217	0.40814	0.734658	1011	1	0.13273				Adhesion Molecules;GPCRs
Itgav	6	0.75254	0.72305	0.979451	1434	0	-0.056115	0.7527	0.67541	0.886753	1470	1	-0.056115				Adhesion Molecules
Cse1l	5	0.75263	0.74257	0.98386	1435	0	-0.23912	0.29007	0.3096	0.719802	812	1	-0.23912		PvsB
Ncaph2	6	0.7527	0.72305	0.979451	1436	0	0.37595	0.18554	0.14394	0.461803	593	2	0.37595
Plscr4	6	0.75303	0.72305	0.979451	1437	0	0.071798	0.67219	0.57038	0.833279	1337	1	0.071798
Vegfa	6	0.75368	0.72305	0.979451	1438	0	-0.26538	0.92466	0.90262	0.976265	1803	0	-0.26538
Tab2	5	0.75391	0.74927	0.984645	1439	0	0.3395	0.69247	0.60642	0.857952	1366	1	0.3395
Tmc5	6	0.75416	0.72305	0.979451	1440	0	0.12257	0.1468	0.13963	0.461803	525	1	0.12257
Aurka	4	0.75518	0.76512	0.988915	1441	0	-0.059815	0.53879	0.43509	0.76402	1145	1	-0.059815
Atp8a1	6	0.7553	0.73134	0.979451	1442	0	-0.13135	0.53923	0.45572	0.76402	1146	1	-0.13135
Grsf1	6	0.75546	0.73134	0.979451	1443	0	-0.26666	0.91023	0.88727	0.976265	1770	0	-0.26666
Romo1	6	0.75579	0.73134	0.979451	1444	0	0.094427	0.80328	0.72127	0.902502	1563	0	0.094427
Atrnl1	5	0.75589	0.74927	0.984645	1445	0	-0.17684	0.83451	0.78706	0.931371	1623	0	-0.17684
Syt8	6	0.75611	0.73134	0.979451	1446	0	0.063212	0.074726	0.060145	0.352524	320	2	0.063212
LOC103690108	6	0.75627	0.73134	0.979451	1447	0	0.15126	0.1623	0.14394	0.461803	547	2	0.15126
Zer1	6	0.7574	0.73134	0.979451	1448	0	0.061827	0.39605	0.39832	0.734658	982	1	0.061827
Gnpat	6	0.75772	0.73134	0.979451	1449	0	0.1722	0.15865	0.14394	0.461803	540	2	0.1722
Atad2b	6	0.75836	0.73134	0.979451	1450	0	0.049033	0.6651	0.56095	0.829999	1323	1	0.049033
Smc2	6	0.75884	0.73134	0.979451	1451	0	0.20017	0.7277	0.63752	0.880196	1419	1	0.20017
Tbc1d23	6	0.759	0.73134	0.979451	1452	0	-0.0082692	0.25546	0.26092	0.687135	743	2	-0.0082692
Pzp	6	0.76012	0.73134	0.979451	1453	0	-0.11569	0.89094	0.85013	0.9588	1741	0	-0.11569		;MvsS
Zfp772	6	0.76107	0.73134	0.979451	1454	0	0.20209	0.12078	0.12603	0.461803	468	2	0.20209
Hvcn1	6	0.76123	0.73134	0.979451	1455	0	0.11218	0.86121	0.8041	0.943006	1674	0	0.11218
Ccne2	6	0.7617	0.73134	0.979451	1456	0	0.0013705	0.76719	0.68472	0.886753	1493	0	0.0013705
Hpca	6	0.76202	0.73134	0.979451	1457	0	-0.14095	0.73262	0.64691	0.880196	1428	1	-0.14095
Klhdc8b	6	0.76249	0.73134	0.979451	1458	0	0.20972	0.11303	0.12325	0.461803	451	3	0.20972
Fasn	6	0.76297	0.73134	0.979451	1459	0	-0.26865	0.045846	0.033904	0.311858	218	2	-0.26865
Sf3b3	3	0.76371	0.78756	0.998679	1460	0	0.040466	0.48812	0.4054	0.734658	1084	1	0.040466
Sgca	6	0.76407	0.73134	0.979451	1461	0	-0.23025	0.66172	0.56095	0.829999	1314	1	-0.23025
Alox15	6	0.76423	0.73134	0.979451	1462	0	-0.25435	0.99038	0.98769	1	1927	0	-0.25435
Gper1	6	0.76438	0.73134	0.979451	1463	0	-0.22935	0.24336	0.23753	0.648625	722	2	-0.22935				;GPCRs
Adgre5	6	0.7647	0.73134	0.979451	1464	0	-0.011408	0.50823	0.44611	0.76402	1103	1	-0.011408				;GPCRs
Brs3	6	0.76485	0.73134	0.979451	1465	0	0.049031	0.071082	0.05574	0.350549	306	2	0.049031				;GPCRs
Iqgap1	6	0.76501	0.73134	0.979451	1466	0	-0.010273	0.17849	0.14394	0.461803	581	2	-0.010273
Calr	6	0.76517	0.73134	0.979451	1467	0	0.071463	0.23822	0.23752	0.648625	708	1	0.071463				Adhesion Molecules
Tbl2	6	0.76595	0.73134	0.979451	1468	0	-0.27262	0.84669	0.76956	0.917858	1646	0	-0.27262
Ccr9	6	0.7661	0.73134	0.979451	1469	0	0.38649	0.11027	0.10335	0.440201	438	2	0.38649				;Chemokine Receptors
Npsr1	6	0.76673	0.73134	0.979451	1470	0	-0.25674	0.67157	0.57038	0.833279	1336	1	-0.25674				;GPCRs
Efcab5	6	0.76766	0.73134	0.979451	1471	0	0.2118	0.22457	0.18676	0.549386	683	2	0.2118
Slc15a1	6	0.76797	0.73134	0.979451	1472	0	0.37773	0.35186	0.37434	0.734658	923	2	0.37773
Rnf17	6	0.76812	0.73134	0.979451	1473	0	-0.22912	0.98181	0.97755	1	1909	0	-0.22912		;PvsS
Mtx3	5	0.7682	0.75613	0.986937	1474	0	0.24058	0.57534	0.47254	0.76402	1192	1	0.24058
Mpped2	5	0.76914	0.75614	0.986937	1475	0	-0.18934	0.53429	0.40502	0.734658	1142	1	-0.18934
Mchr1	6	0.76936	0.73134	0.979451	1476	0	-0.10359	0.39845	0.39832	0.734658	987	1	-0.10359				;GPCRs
Slc7a13	6	0.77074	0.73964	0.98386	1477	0	0.20798	0.24004	0.23752	0.648625	715	2	0.20798
Pop7	4	0.77127	0.77657	0.996029	1478	0	0.38532	0.077999	0.07046	0.394979	330	2	0.38532
Npffr1	6	0.77151	0.73965	0.98386	1479	0	0.16024	0.41971	0.40814	0.734658	1008	1	0.16024		;PvsS		;GPCRs
Slc2a4	6	0.77166	0.73965	0.98386	1480	0	-0.14831	0.44612	0.40814	0.734658	1040	1	-0.14831
Olr450	6	0.77212	0.74767	0.98386	1481	0	0.21955	0.35679	0.3816	0.734658	936	2	0.21955		;PvsS
Tmem25	6	0.77288	0.74767	0.98386	1482	0	0.12361	0.84359	0.76956	0.917858	1636	0	0.12361
Rtcb	4	0.773	0.7873	0.998679	1483	0	0.16114	0.18452	0.21046	0.597577	591	2	0.16114
Nod2	6	0.77333	0.74767	0.98386	1484	0	0.069224	0.89659	0.86504	0.968182	1750	0	0.069224
Poldip2	6	0.77379	0.74767	0.98386	1485	0	0.53666	0.01624	0.01009	0.190451	100	4	0.53666		PvsB
Spsb3	6	0.7753	0.74767	0.98386	1486	0	-0.083874	0.94617	0.93025	0.983189	1842	0	-0.083874
Nek5	5	0.77541	0.76975	0.993439	1487	0	-0.18726	0.95084	0.92969	0.983189	1850	0	-0.18726
Ankrd30a	6	0.77575	0.74767	0.98386	1488	0	0.2655	0.015715	0.01009	0.190451	96	2	0.2655
Gpr84	6	0.77695	0.74767	0.98386	1489	0	0.31802	0.042033	0.031265	0.30719	199	3	0.31802				;GPCRs
Nipal1	6	0.7771	0.74767	0.98386	1490	0	0.14767	0.015179	0.0083644	0.178379	93	2	0.14767
Glrx	6	0.77755	0.74767	0.98386	1491	0	-0.032019	0.85336	0.78396	0.929386	1660	0	-0.032019
Olr124	6	0.77875	0.74767	0.98386	1492	0	-0.20099	0.55837	0.46533	0.76402	1167	1	-0.20099
Cabp5	6	0.77979	0.74767	0.98386	1493	0	0.0030052	0.27499	0.27847	0.69071	787	1	0.0030052
Vps25	5	0.78129	0.77584	0.996029	1494	0	0.17496	0.20334	0.20046	0.571689	635	2	0.17496		;PvsS
Ctxn2	6	0.78156	0.74767	0.98386	1495	0	-0.032856	0.782	0.68473	0.886753	1525	0	-0.032856
N6amt1	5	0.78181	0.77584	0.996029	1496	0	0.77065	0.0015249	0.00077967	0.10198	15	3	0.77065	YES
Lgsn	6	0.78244	0.74767	0.98386	1497	0	0.076706	0.87994	0.83428	0.95634	1716	0	0.076706
Amot	6	0.78303	0.74767	0.98386	1498	0	-0.0069761	0.80043	0.72126	0.902502	1557	0	-0.0069761
Ccdc152	5	0.78309	0.77585	0.996029	1499	0	0.17507	0.13833	0.10783	0.449213	509	2	0.17507
Cx3cl1	5	0.78335	0.77585	0.996029	1500	0	-0.053271	0.19338	0.15909	0.487709	614	1	-0.053271				Adhesion Molecules
E2f8	6	0.78478	0.74767	0.98386	1501	0	-0.067408	0.1241	0.13253	0.461803	476	2	-0.067408
Timm8a1	5	0.78489	0.77585	0.996029	1502	0	-0.039712	0.22635	0.24323	0.658252	686	2	-0.039712
Wsb2	6	0.78507	0.74767	0.98386	1503	0	0.22267	0.2572	0.27338	0.69071	746	2	0.22267
Cd14	6	0.78565	0.74767	0.98386	1504	0	0.16765	0.90615	0.88727	0.976265	1763	0	0.16765
Gpr119	6	0.78594	0.74767	0.98386	1505	0	0.037964	0.249	0.24844	0.665889	732	1	0.037964				;GPCRs
Ercc2	6	0.78608	0.74767	0.98386	1506	0	0.0089322	0.30796	0.31368	0.719802	842	1	0.0089322
Pdzk1	6	0.78666	0.75544	0.986937	1507	0	-0.11486	0.076535	0.062522	0.352524	325	2	-0.11486
Tab1	6	0.78681	0.75544	0.986937	1508	0	0.29489	0.091034	0.085897	0.437739	380	2	0.29489		PvsB
Flrt3	6	0.78868	0.75545	0.986937	1509	0	-0.16498	0.20385	0.14829	0.461803	636	2	-0.16498
Htr5b	6	0.78939	0.75545	0.986937	1510	0	-0.062982	0.1973	0.14828	0.461803	622	1	-0.062982				;GPCRs
Zscan26	6	0.79025	0.76309	0.986937	1511	0	-0.12909	0.7307	0.64691	0.880196	1424	1	-0.12909
Hdac1l	6	0.79082	0.76309	0.986937	1512	0	0.092966	0.13389	0.13601	0.461803	501	2	0.092966
Mkl1	6	0.79096	0.76309	0.986937	1513	0	-0.0029025	0.41604	0.40814	0.734658	1005	1	-0.0029025
Tas2r139	6	0.79124	0.76309	0.986937	1514	0	-0.14937	0.9632	0.93809	0.983189	1870	0	-0.14937				;GPCRs
Tfcp2	6	0.79167	0.76309	0.986937	1515	0	0.30603	0.13482	0.13601	0.461803	503	2	0.30603
Eif3h	6	0.79195	0.76309	0.986937	1516	0	-0.069461	0.40493	0.39832	0.734658	994	1	-0.069461
Ccr4	6	0.79223	0.76309	0.986937	1517	0	-0.19308	0.57015	0.46534	0.76402	1183	1	-0.19308				;Chemokine Receptors
Zfp131	4	0.79295	0.81251	0.999957	1518	0	0.33671	0.071574	0.05524	0.350549	309	2	0.33671
Anapc5	6	0.79322	0.76309	0.986937	1519	0	-0.20892	0.99389	0.99335	1	1936	0	-0.20892
Myof	6	0.79392	0.76309	0.986937	1520	0	0.39236	0.040371	0.031265	0.30719	193	2	0.39236
Pdlim4	6	0.79406	0.76309	0.986937	1521	0	0.13738	0.37796	0.39832	0.734658	964	1	0.13738
Adrb1	6	0.79434	0.76309	0.986937	1522	0	0.10194	0.91741	0.89502	0.976265	1785	0	0.10194				;GPCRs
Rlim	5	0.79453	0.78795	0.998679	1523	0	-0.017554	0.80781	0.74092	0.911403	1570	0	-0.017554
P2ry12	6	0.79462	0.76309	0.986937	1524	0	0.24185	0.17654	0.14394	0.461803	575	2	0.24185				;GPCRs
Uchl3	6	0.79476	0.76309	0.986937	1525	0	0.033702	0.75319	0.67541	0.886753	1472	1	0.033702
Nfxl1	6	0.7956	0.76309	0.986937	1526	0	0.27942	0.057928	0.045228	0.350549	248	3	0.27942
Serinc3	6	0.79574	0.76309	0.986937	1527	0	0.12291	0.65359	0.56094	0.829999	1299	1	0.12291
Ifnar1	6	0.79588	0.76309	0.986937	1528	0	0.1344	0.31118	0.31368	0.719802	848	2	0.1344
Aig1	6	0.79629	0.76309	0.986937	1529	0	-0.16653	0.78939	0.69402	0.889398	1538	0	-0.16653
Elf4	6	0.79657	0.77064	0.993439	1530	0	-0.16584	0.8183	0.73005	0.90484	1586	0	-0.16584
Luc7l	6	0.7974	0.77065	0.993439	1531	0	-0.014042	0.89356	0.85492	0.961244	1746	0	-0.014042
Olr631	6	0.79782	0.77065	0.993439	1532	0	-0.051398	0.77904	0.68473	0.886753	1516	0	-0.051398		;PvsS
Shpk	6	0.79809	0.77773	0.996029	1533	0	-0.20989	0.64749	0.54207	0.826379	1289	1	-0.20989
Tomm40	6	0.79933	0.77773	0.996029	1534	0	0.30543	0.23652	0.21151	0.597961	706	2	0.30543		;PvsS
Slc35a1	5	0.7994	0.79376	0.998679	1535	0	0.5477	0.22268	0.23824	0.648625	680	1	0.5477
Nrip3	6	0.80002	0.77773	0.996029	1536	0	0.39096	0.0083303	0.0056999	0.178379	54	3	0.39096		;MvsS
Coro2a	6	0.8007	0.77773	0.996029	1537	0	-0.091799	0.96589	0.94684	0.989722	1877	0	-0.091799
Emilin2	5	0.80096	0.79376	0.998679	1538	0	0.15141	0.059355	0.05091	0.350549	253	1	0.15141
Cpne3	6	0.80097	0.78452	0.998679	1539	0	0.044676	0.24817	0.24844	0.665889	730	1	0.044676
Adgra3	6	0.80125	0.78452	0.998679	1540	0	-0.23805	0.20024	0.14829	0.461803	627	2	-0.23805				;GPCRs
Syt1	6	0.80138	0.78452	0.998679	1541	0	-0.039952	0.6366	0.54207	0.826379	1270	1	-0.039952
Dctn6	5	0.80204	0.79376	0.998679	1542	0	0.2141	0.20033	0.1645	0.502722	628	2	0.2141
Hook1	5	0.80251	0.79947	0.998679	1543	0	-0.17811	0.9774	0.97456	1	1900	0	-0.17811
Ghrh	6	0.80314	0.78452	0.998679	1544	0	-0.095938	0.16722	0.14394	0.461803	556	1	-0.095938
Agps	5	0.80323	0.79947	0.998679	1545	0	0.83949	0.002544	0.0016123	0.134235	24	3	0.83949	YES
Itgb7	6	0.80328	0.78452	0.998679	1546	0	0.082644	0.40966	0.40814	0.734658	1001	1	0.082644				Adhesion Molecules
Hacd1	6	0.80382	0.78452	0.998679	1547	0	0.026975	0.20526	0.14829	0.461803	641	2	0.026975
Clcn6	6	0.80395	0.78452	0.998679	1548	0	0.25491	0.18943	0.14828	0.461803	601	2	0.25491
Mtmr10	6	0.80489	0.79122	0.998679	1549	0	0.53151	0.028208	0.022535	0.298736	148	3	0.53151		PvsB
Nf2	5	0.80512	0.80518	0.998679	1550	0	0.17899	0.49063	0.39519	0.734658	1087	1	0.17899				Adhesion Molecules
Ndufs4	6	0.80543	0.79122	0.998679	1551	0	-0.11056	0.34814	0.36783	0.734658	913	1	-0.11056
Mrgprx2	5	0.80547	0.81078	0.998679	1552	0	0.17562	0.058524	0.048433	0.350549	252	1	0.17562				;GPCRs
Zrsr2	6	0.8061	0.79122	0.998679	1553	0	0.55377	0.015988	0.01009	0.190451	98	3	0.55377
Il17re	6	0.80676	0.79778	0.998679	1554	0	0.002741	0.83874	0.76955	0.917858	1627	0	0.002741
LOC498705	6	0.80703	0.79778	0.998679	1555	0	-0.20509	0.79546	0.72126	0.902502	1548	0	-0.20509
Stc2	6	0.80716	0.79778	0.998679	1556	0	0.31472	0.23404	0.19797	0.567881	703	2	0.31472
Tmem9	6	0.80742	0.79778	0.998679	1557	0	0.33987	0.20728	0.14829	0.461803	651	2	0.33987
Metrnl	6	0.80769	0.79778	0.998679	1558	0	0.17347	0.48279	0.4271	0.761796	1077	1	0.17347
Zc2hc1a	6	0.80795	0.79778	0.998679	1559	0	-0.14504	0.778	0.68473	0.886753	1515	0	-0.14504
Dnm1	6	0.80809	0.79778	0.998679	1560	0	0.093433	0.061903	0.048559	0.350549	268	2	0.093433
Slc35f6	5	0.80898	0.81612	0.999957	1561	0	-0.066169	0.25939	0.27618	0.69071	752	1	-0.066169
Syt12	6	0.80901	0.79779	0.998679	1562	0	0.079542	0.80084	0.72126	0.902502	1558	0	0.079542
Grm2	6	0.8094	0.79779	0.998679	1563	0	0.24804	0.33858	0.35052	0.734658	900	2	0.24804				;GPCRs
Cyp2c7	6	0.81058	0.79779	0.998679	1564	0	0.23002	0.1883	0.14828	0.461803	597	2	0.23002
Zdhhc17	6	0.81085	0.79779	0.998679	1565	0	0.27702	0.24232	0.23753	0.648625	718	2	0.27702
Trem1	5	0.81151	0.81612	0.999957	1566	0	-0.11986	0.32324	0.32881	0.723945	874	1	-0.11986
Cnot9	4	0.81156	0.83929	0.999957	1567	0	0.026149	0.069768	0.05524	0.350549	298	1	0.026149
Cactin	6	0.81163	0.80442	0.998679	1568	0	-0.026738	0.84214	0.76955	0.917858	1633	0	-0.026738
Fus	6	0.81189	0.80442	0.998679	1569	0	0.041064	0.68916	0.57974	0.83821	1361	1	0.041064
Glra2	6	0.81241	0.80442	0.998679	1570	0	0.017232	0.18811	0.14828	0.461803	596	1	0.017232
Acbd3	6	0.81267	0.80442	0.998679	1571	0	0.064406	0.78565	0.69402	0.889398	1532	0	0.064406
Il2rb	6	0.81396	0.81085	0.998679	1572	0	-0.22874	0.53206	0.45572	0.76402	1137	1	-0.22874
Fmo3	6	0.81422	0.81085	0.998679	1573	0	0.11064	0.4474	0.40814	0.734658	1042	1	0.11064
Msmb	6	0.81473	0.81085	0.998679	1574	0	-0.18155	0.88373	0.84486	0.9588	1729	0	-0.18155
Peli3	6	0.81486	0.81085	0.998679	1575	0	0.24099	0.24502	0.23753	0.648625	723	2	0.24099
Gabarapl2	6	0.81524	0.81085	0.998679	1576	0	0.27583	0.2428	0.23753	0.648625	720	1	0.27583		;MvsS;PvsS
Sphkap	5	0.8164	0.82647	0.999957	1577	0	-0.18573	0.23175	0.24324	0.658252	697	2	-0.18573
Cysltr1	6	0.81652	0.81085	0.998679	1578	0	-0.022022	0.3881	0.39832	0.734658	977	1	-0.022022				;GPCRs
Alox5	6	0.81779	0.81085	0.998679	1579	0	-0.16672	0.85368	0.78396	0.929386	1661	0	-0.16672
Tmem147	6	0.81804	0.81085	0.998679	1580	0	0.37405	0.039118	0.031265	0.30719	186	3	0.37405
Ap4s1	6	0.8188	0.81085	0.998679	1581	0	0.24749	0.097141	0.094022	0.440201	404	3	0.24749
Scel	6	0.81905	0.81085	0.998679	1582	0	-0.082617	0.25761	0.27338	0.69071	747	1	-0.082617
Ckap5	3	0.81934	0.82546	0.999957	1583	0	0.61605	0.039867	0.019199	0.272959	189	2	0.61605		;MvsS
Zfp286a	6	0.81981	0.81085	0.998679	1584	0	-0.0073806	0.72859	0.63753	0.880196	1421	1	-0.0073806
B3galt5	6	0.82006	0.81085	0.998679	1585	0	-0.1459	0.9444	0.92754	0.983189	1841	0	-0.1459
Arhgef33	6	0.82018	0.81085	0.998679	1586	0	-0.094814	0.67115	0.57038	0.833279	1335	1	-0.094814
Pak2	5	0.82063	0.83163	0.999957	1587	0	-0.22073	0.61242	0.50153	0.795477	1239	1	-0.22073
Rnf2	6	0.82068	0.81085	0.998679	1588	0	0.088728	0.10494	0.10334	0.440201	423	3	0.088728
Zcchc12	6	0.82081	0.81085	0.998679	1589	0	0.47106	0.0070418	0.0052205	0.178379	46	3	0.47106
Cdc27	6	0.82093	0.81085	0.998679	1590	0	-0.050699	0.98513	0.98326	1	1917	0	-0.050699
Mrpl41	3	0.82101	0.83293	0.999957	1591	0	0.85863	0.045688	0.030997	0.30719	217	2	0.85863
Orai3	6	0.82106	0.81085	0.998679	1592	0	0.26277	0.82635	0.7542	0.917858	1607	0	0.26277
Olr851	6	0.82131	0.81085	0.998679	1593	0	-0.12957	0.94171	0.92754	0.983189	1834	0	-0.12957
Rab8b	6	0.82168	0.81085	0.998679	1594	0	0.14075	0.83364	0.76187	0.917858	1621	0	0.14075
Nkd1	6	0.82205	0.81085	0.998679	1595	0	0.041101	0.85938	0.79771	0.937755	1669	0	0.041101
Ptk2	6	0.82242	0.81085	0.998679	1596	0	0.28754	0.11064	0.10335	0.440201	441	3	0.28754				Adhesion Molecules
Plcl2	5	0.82271	0.83164	0.999957	1597	0	0.087471	0.021341	0.016539	0.245668	127	2	0.087471
Drd1	6	0.8228	0.81085	0.998679	1598	0	0.052659	0.15267	0.13963	0.461803	532	2	0.052659				;GPCRs
Clcn7	6	0.82292	0.81085	0.998679	1599	0	-0.17492	0.2361	0.21151	0.597961	705	2	-0.17492
Psma2	5	0.82478	0.83164	0.999957	1600	0	-0.060993	0.13135	0.10455	0.440201	496	1	-0.060993
Rasa4	6	0.82489	0.81085	0.998679	1601	0	0.2697	0.023275	0.017024	0.245668	131	3	0.2697		PvsB
Adgrg3	6	0.82574	0.81085	0.998679	1602	0	-0.050457	0.62635	0.52278	0.817289	1255	1	-0.050457				;GPCRs
Tdp1	6	0.82611	0.81085	0.998679	1603	0	0.18815	0.078153	0.062522	0.352524	331	2	0.18815
Atxn7l3	6	0.82672	0.81709	0.999957	1604	0	0.3622	0.024197	0.017029	0.245668	133	3	0.3622
Pfkfb2	5	0.82693	0.83665	0.999957	1605	0	0.097276	0.62313	0.51149	0.806122	1251	1	0.097276
Gpr152	6	0.82708	0.81709	0.999957	1606	0	-0.021895	0.67813	0.57038	0.833279	1348	1	-0.021895				;GPCRs
Suclg1	6	0.82829	0.81709	0.999957	1607	0	0.30623	0.09747	0.094022	0.440201	406	3	0.30623
Med10	5	0.82864	0.83665	0.999957	1608	0	0.48797	0.0508	0.041287	0.340199	231	3	0.48797
Retnla	5	0.83023	0.83665	0.999957	1609	0	0.1816	0.42776	0.36674	0.734658	1018	1	0.1816
Unc5b	6	0.83045	0.82295	0.999957	1610	0	-0.19423	0.78023	0.68473	0.886753	1519	0	-0.19423
Ms4a14	6	0.83069	0.82295	0.999957	1611	0	0.14489	0.27969	0.29097	0.713608	796	2	0.14489
Olr70	6	0.83116	0.82296	0.999957	1612	0	0.13706	0.65617	0.56094	0.829999	1304	1	0.13706
LOC687560	6	0.83199	0.82296	0.999957	1613	0	0.27523	0.088733	0.085897	0.437739	374	3	0.27523
Gpr3	6	0.83388	0.82859	0.999957	1614	0	0.19717	0.2607	0.27338	0.69071	754	2	0.19717				;GPCRs
Unc119	6	0.83399	0.82859	0.999957	1615	0	0.31851	0.039865	0.031265	0.30719	188	2	0.31851
Zkscan1	6	0.83411	0.82859	0.999957	1616	0	0.052487	0.87623	0.82279	0.95128	1709	0	0.052487
Flt1	6	0.83434	0.82859	0.999957	1617	0	-0.16887	0.72947	0.64691	0.880196	1422	1	-0.16887
LOC685933	6	0.83458	0.82859	0.999957	1618	0	0.29258	0.12358	0.12919	0.461803	475	2	0.29258
Ktn1	6	0.83609	0.83417	0.999957	1619	0	0.30005	0.34929	0.36783	0.734658	917	2	0.30005
Gtpbp10	6	0.83621	0.83417	0.999957	1620	0	0.085421	0.10424	0.10334	0.440201	422	2	0.085421
Srcin1	6	0.83678	0.83417	0.999957	1621	0	-0.045183	0.93047	0.90644	0.976629	1814	0	-0.045183
Efna5	5	0.83728	0.84167	0.999957	1622	0	0.064201	0.26624	0.28193	0.697533	767	2	0.064201
Stk24	6	0.83748	0.83417	0.999957	1623	0	-0.012658	0.31845	0.33123	0.723945	865	2	-0.012658
Icam2	6	0.83759	0.83417	0.999957	1624	0	0.033414	0.86579	0.8106	0.945542	1682	0	0.033414				Adhesion Molecules
Eef2k	6	0.83954	0.83417	0.999957	1625	0	0.12789	0.81842	0.73005	0.90484	1587	0	0.12789
Gpr135	6	0.83988	0.83417	0.999957	1626	0	0.1576	0.1642	0.14394	0.461803	550	2	0.1576				;GPCRs
Il21	6	0.83999	0.83417	0.999957	1627	0	0.25913	0.079562	0.062522	0.352524	340	3	0.25913		;MvsS;PvsS
Tmlhe	6	0.8409	0.83418	0.999957	1628	0	0.15203	0.5618	0.46534	0.76402	1174	1	0.15203
Syde2	6	0.84112	0.83418	0.999957	1629	0	-0.18754	0.88286	0.83984	0.958122	1726	0	-0.18754
Bcas2	6	0.84135	0.83418	0.999957	1630	0	0.023588	0.78156	0.68473	0.886753	1523	0	0.023588
Utrn	6	0.84146	0.83418	0.999957	1631	0	-0.034179	0.50649	0.44611	0.76402	1102	1	-0.034179				Adhesion Molecules
Eif3c	5	0.84172	0.84637	0.999957	1632	0	0.32192	0.0056943	0.0038327	0.178379	42	2	0.32192
Gcgr	5	0.84212	0.85077	0.999957	1633	0	0.04929	0.051884	0.041292	0.340199	233	2	0.04929				;GPCRs
Cyp1b1	6	0.84315	0.83418	0.999957	1634	0	-0.12014	0.62102	0.51317	0.806122	1247	1	-0.12014
Nell1	6	0.84393	0.83418	0.999957	1635	0	0.1206	0.62289	0.51317	0.806122	1250	1	0.1206
Stmn1	6	0.84426	0.83418	0.999957	1636	0	0.048007	0.84382	0.76956	0.917858	1637	0	0.048007
Olr834	6	0.84448	0.83418	0.999957	1637	0	-0.073746	0.6413	0.54207	0.826379	1278	1	-0.073746
A2ml1	6	0.84592	0.84516	0.999957	1638	0	0.17213	0.048514	0.039122	0.339635	225	3	0.17213
Mas1	5	0.84645	0.85975	0.999957	1639	0	-0.036451	0.12275	0.10455	0.440201	474	1	-0.036451				;GPCRs
Adgrg1	6	0.84669	0.84516	0.999957	1640	0	-0.074827	0.18855	0.14828	0.461803	598	1	-0.074827				;GPCRs
Zdhhc9	6	0.84702	0.84516	0.999957	1641	0	0.2459	0.30023	0.31367	0.719802	828	1	0.2459
Lin28b	6	0.84724	0.84516	0.999957	1642	0	0.025758	0.68378	0.57974	0.83821	1354	1	0.025758
P2ry6	6	0.84735	0.84516	0.999957	1643	0	0.14016	0.19147	0.14828	0.461803	607	2	0.14016				;GPCRs
Bri3bp	6	0.84745	0.84516	0.999957	1644	0	0.020362	0.22539	0.18676	0.549386	685	2	0.020362
Lrrc8b	6	0.84778	0.84517	0.999957	1645	0	0.10742	0.68856	0.57974	0.83821	1360	1	0.10742
RGD1306186	6	0.84843	0.84517	0.999957	1646	0	0.04568	0.45973	0.40814	0.734658	1058	1	0.04568
LOC100909683	6	0.84865	0.84517	0.999957	1647	0	0.25411	0.18594	0.14394	0.461803	594	2	0.25411
Dag1	6	0.84919	0.84517	0.999957	1648	0	0.17556	0.70558	0.60875	0.857952	1390	1	0.17556
Bcan	6	0.84941	0.84517	0.999957	1649	0	0.35391	0.055436	0.042135	0.340199	243	3	0.35391
Ccr8	6	0.84963	0.84517	0.999957	1650	0	-0.12536	0.97621	0.96372	0.997271	1898	0	-0.12536				;Chemokine Receptors
Pfkl	6	0.85038	0.84517	0.999957	1651	0	0.07987	0.10389	0.10334	0.440201	420	2	0.07987
Cntn2	6	0.85102	0.85023	0.999957	1652	0	0.29747	0.077941	0.062522	0.352524	329	3	0.29747
Reep5	6	0.85124	0.85023	0.999957	1653	0	0.0050495	0.9207	0.89882	0.976265	1795	0	0.0050495
Dab2	6	0.85134	0.85023	0.999957	1654	0	0.36162	0.23197	0.19238	0.555074	699	2	0.36162				Adhesion Molecules
Cpne7	6	0.85156	0.85023	0.999957	1655	0	-0.0077413	0.85134	0.78396	0.929386	1659	0	-0.0077413
Cckbr	6	0.85251	0.85023	0.999957	1656	0	0.019914	0.7052	0.60875	0.857952	1389	1	0.019914				;GPCRs
Cspg4	6	0.85283	0.85023	0.999957	1657	0	0.055336	0.65337	0.56094	0.829999	1298	1	0.055336
Adgre1	6	0.85326	0.85023	0.999957	1658	0	0.17588	0.3555	0.3816	0.734658	933	2	0.17588				;GPCRs
Traf6	6	0.85357	0.85023	0.999957	1659	0	0.15791	0.63207	0.53253	0.826379	1263	1	0.15791
Ccdc142	6	0.85368	0.85023	0.999957	1660	0	-0.12565	0.98225	0.97864	1	1910	0	-0.12565
Gpr174	5	0.85409	0.86827	0.999957	1661	0	-0.027659	0.22931	0.24323	0.658252	691	2	-0.027659				;GPCRs
Zfp407	6	0.85441	0.85023	0.999957	1662	0	0.58797	0.01159	0.0074913	0.178379	69	3	0.58797	YES	;MvsS;PvsS	Fig1f
Fbxo31	6	0.85473	0.85023	0.999957	1663	0	-0.080642	0.92735	0.90644	0.976629	1810	0	-0.080642
Cacng4	6	0.85536	0.85023	0.999957	1664	0	0.18313	0.27259	0.27847	0.69071	781	2	0.18313
Cmklr1	6	0.85577	0.85023	0.999957	1665	0	-0.0066197	0.38042	0.39832	0.734658	967	1	-0.0066197				;GPCRs
Gpr83	6	0.85692	0.85023	0.999957	1666	0	-0.036355	0.7314	0.64691	0.880196	1425	1	-0.036355				;GPCRs
Klhl5	6	0.85805	0.85549	0.999957	1667	0	0.20416	0.071364	0.05574	0.350549	307	3	0.20416
Carf	6	0.85836	0.86047	0.999957	1668	0	0.075107	0.72379	0.61832	0.857952	1411	1	0.075107
Fzd5	6	0.85867	0.86047	0.999957	1669	0	0.21456	0.086617	0.085892	0.437739	364	3	0.21456				;GPCRs
Eprs	6	0.85877	0.86047	0.999957	1670	0	0.26811	0.65746	0.56094	0.829999	1306	1	0.26811		;MvsS
Gpr50	5	0.85897	0.87685	0.999957	1671	0	0.22883	0.1417	0.10783	0.449213	516	2	0.22883				;GPCRs
Ambra1	6	0.85989	0.86542	0.999957	1672	0	-0.19628	0.9833	0.97963	1	1913	0	-0.19628
Gpr12	6	0.85999	0.86542	0.999957	1673	0	-0.075143	0.77196	0.68473	0.886753	1498	0	-0.075143				;GPCRs
Stim1	6	0.8603	0.86542	0.999957	1674	0	-0.1321	0.8155	0.73005	0.90484	1583	0	-0.1321
Fggy	6	0.86141	0.87017	0.999957	1675	0	-0.05296	0.75384	0.67541	0.886753	1474	1	-0.05296
Gabbr2	6	0.86151	0.87017	0.999957	1676	0	0.063113	0.84337	0.76955	0.917858	1635	0	0.063113				;GPCRs
Lmo7	6	0.86161	0.87017	0.999957	1677	0	0.015597	0.64617	0.54207	0.826379	1286	1	0.015597
Ect2	6	0.86191	0.87017	0.999957	1678	0	0.1358	0.46035	0.40814	0.734658	1059	1	0.1358		;PvsS
Gm2a	6	0.86232	0.87017	0.999957	1679	0	0.2305	0.54088	0.46533	0.76402	1147	1	0.2305
Mlx	6	0.86252	0.87017	0.999957	1680	0	0.37847	0.093686	0.094017	0.440201	392	2	0.37847
Irf7	6	0.86361	0.87017	0.999957	1681	0	0.33568	0.016805	0.010095	0.190451	103	3	0.33568
Cd4	6	0.86451	0.87017	0.999957	1682	0	0.013276	0.73557	0.64691	0.880196	1437	1	0.013276
Adra2b	6	0.8651	0.87017	0.999957	1683	0	0.10862	0.22027	0.18142	0.536886	673	2	0.10862				;GPCRs
Prg3	6	0.86598	0.87017	0.999957	1684	0	0.33887	0.21243	0.1719	0.515707	660	2	0.33887
Cltc	6	0.86608	0.87017	0.999957	1685	0	0.04733	0.47428	0.40814	0.734658	1070	1	0.04733
Ube2a	6	0.86686	0.87017	0.999957	1686	0	0.48778	0.020279	0.01552	0.245668	121	3	0.48778		;MvsS;PvsS
Tmem11	6	0.86715	0.87447	0.999957	1687	0	0.31649	0.092722	0.091105	0.440201	386	2	0.31649
Gipr	6	0.86909	0.87863	0.999957	1688	0	-0.052717	0.81006	0.72127	0.902502	1573	0	-0.052717				;GPCRs
Pde4b	6	0.87043	0.87864	0.999957	1689	0	0.30365	0.092941	0.091105	0.440201	387	3	0.30365
Mtnr1a	6	0.87081	0.87864	0.999957	1690	0	0.15453	0.072762	0.055745	0.350549	314	1	0.15453				;GPCRs
Ns5atp4	6	0.8709	0.87864	0.999957	1691	0	-0.012989	0.89902	0.86505	0.968182	1754	0	-0.012989
Mir320a	6	0.87157	0.87864	0.999957	1692	0	0.32116	0.081082	0.062527	0.352524	349	2	0.32116
Kif11	5	0.87269	0.89529	0.999957	1693	0	0.16467	0.8441	0.79327	0.936457	1639	0	0.16467
Akt2	6	0.87289	0.88282	0.999957	1694	0	0.1146	0.32019	0.33123	0.723945	867	2	0.1146
P2ry2	6	0.87317	0.88282	0.999957	1695	0	0.1728	0.56651	0.46534	0.76402	1180	1	0.1728				;GPCRs
Rims2	6	0.87401	0.88282	0.999957	1696	0	0.20757	0.19048	0.14828	0.461803	603	2	0.20757
Ooep	6	0.87419	0.88282	0.999957	1697	0	-0.11401	0.35872	0.3816	0.734658	942	2	-0.11401
Ttf2	6	0.87494	0.88282	0.999957	1698	0	0.49766	0.092949	0.091105	0.440201	388	3	0.49766		;MvsS
Mnda	6	0.8754	0.88282	0.999957	1699	0	0.27798	0.052939	0.04213	0.340199	236	2	0.27798
Naf1	6	0.87586	0.88282	0.999957	1700	0	0.19693	0.871	0.81679	0.947693	1694	0	0.19693
Eps8	6	0.87613	0.88282	0.999957	1701	0	0.019112	0.66363	0.56095	0.829999	1320	1	0.019112
Htr1a	6	0.87641	0.88282	0.999957	1702	0	0.13109	0.078642	0.062522	0.352524	333	1	0.13109				;GPCRs
LOC108348302	6	0.8765	0.88282	0.999957	1703	0	0.27271	0.09263	0.091105	0.440201	385	3	0.27271		;MvsS
Cdon	6	0.87668	0.88282	0.999957	1704	0	0.33385	0.73609	0.64691	0.880196	1439	1	0.33385
Slc1a1	5	0.87764	0.90468	0.999957	1705	0	0.48439	0.12868	0.10455	0.440201	492	2	0.48439
Terf2	3	0.87818	0.88999	0.999957	1706	0	0.0086162	0.55342	0.47213	0.76402	1164	0	0.0086162
Apln	6	0.87823	0.88705	0.999957	1707	0	0.23393	0.030726	0.027409	0.30719	158	2	0.23393
Best3	6	0.87832	0.88705	0.999957	1708	0	0.057651	0.78681	0.69402	0.889398	1535	0	0.057651
Phb2	4	0.8802	0.89354	0.999957	1709	0	0.2402	0.20507	0.22891	0.638881	640	1	0.2402		;MvsS;PvsS
UST4r	6	0.88065	0.88705	0.999957	1710	0	-0.02418	0.74509	0.67541	0.886753	1456	1	-0.02418
Mir363	4	0.8814	0.89354	0.999957	1711	0	0.1857	0.4808	0.37904	0.734658	1076	1	0.1857
Sco1	6	0.88198	0.88706	0.999957	1712	0	-0.10358	0.86332	0.8106	0.945542	1678	0	-0.10358
Ets1	6	0.88216	0.88706	0.999957	1713	0	0.57972	0.0028111	0.0021069	0.144957	26	3	0.57972	YES	PvsB;MvsS;PvsS	Fig1f
Rbms2	5	0.88369	0.90469	0.999957	1714	0	0.055597	0.070638	0.072494	0.395118	302	2	0.055597
Zranb2	6	0.88373	0.88706	0.999957	1715	0	0.68529	0.011228	0.0071129	0.178379	68	4	0.68529	YES
Cyp2ab1	6	0.88391	0.88706	0.999957	1716	0	0.020438	0.21173	0.1719	0.515707	657	2	0.020438
Crcp	6	0.8846	0.88706	0.999957	1717	0	-0.030221	0.13343	0.13601	0.461803	500	2	-0.030221				;GPCRs
Rnf217	6	0.88564	0.89094	0.999957	1718	0	0.22644	0.3268	0.33123	0.723945	882	2	0.22644
Gpnmb	6	0.88717	0.89464	0.999957	1719	0	0.092819	0.21114	0.1719	0.515707	655	1	0.092819				Adhesion Molecules
Icam4	6	0.88743	0.89464	0.999957	1720	0	0.17368	0.085375	0.085892	0.437739	362	2	0.17368				Adhesion Molecules
Ednra	5	0.88753	0.90788	0.999957	1721	0	-0.029653	0.63301	0.53979	0.826379	1264	1	-0.029653				;GPCRs
Pde6d	6	0.88827	0.89464	0.999957	1722	0	0.2189	0.094072	0.094017	0.440201	394	2	0.2189
Fnbp1l	6	0.88836	0.89464	0.999957	1723	0	0.66855	0.0076717	0.0056948	0.178379	50	4	0.66855	YES	;MvsS
Tlr4	6	0.88869	0.89464	0.999957	1724	0	0.087625	0.4843	0.4271	0.761796	1079	1	0.087625
Vmo1	6	0.88911	0.89465	0.999957	1725	0	0.016623	0.35507	0.3816	0.734658	931	2	0.016623
Ier3	6	0.88995	0.89465	0.999957	1726	0	0.16788	0.66741	0.56095	0.829999	1326	1	0.16788
Crem	6	0.89044	0.89465	0.999957	1727	0	0.082469	0.60658	0.49391	0.784659	1228	1	0.082469
Frg2	6	0.89111	0.89866	0.999957	1728	0	0.20413	0.063469	0.048559	0.350549	276	3	0.20413
Csf2rb	6	0.89168	0.89866	0.999957	1729	0	0.17699	0.17189	0.14394	0.461803	566	2	0.17699
Nup88	5	0.89253	0.90788	0.999957	1730	0	0.10298	0.11763	0.10455	0.440201	463	2	0.10298
Cers3	6	0.89283	0.90222	0.999957	1731	0	0.32576	0.033272	0.027414	0.30719	167	2	0.32576
Wdr1	5	0.89384	0.91082	0.999957	1732	0	0.066825	0.8693	0.84092	0.958122	1690	0	0.066825
Vom1r46	6	0.8946	0.90577	0.999957	1733	0	0.40413	0.043123	0.032875	0.30719	207	3	0.40413
Hcrtr2	6	0.89476	0.90577	0.999957	1734	0	-0.017963	0.80368	0.72127	0.902502	1564	0	-0.017963				;GPCRs
Rnf14	6	0.89484	0.90577	0.999957	1735	0	0.029211	0.7424	0.6659	0.886753	1453	1	0.029211
Olr141	6	0.895	0.90577	0.999957	1736	0	-0.012383	0.35507	0.3816	0.734658	930	1	-0.012383
Cep76	6	0.8958	0.90577	0.999957	1737	0	0.41926	0.056311	0.045223	0.350549	245	3	0.41926		PvsB
Smim24	6	0.89659	0.90577	0.999957	1738	0	-0.12456	0.29711	0.31367	0.719802	821	1	-0.12456
Trim14	6	0.89691	0.90577	0.999957	1739	0	0.15124	0.54821	0.46533	0.76402	1157	1	0.15124
Ogfr	6	0.89722	0.90577	0.999957	1740	0	-0.13737	0.83458	0.76187	0.917858	1624	0	-0.13737				;GPCRs
Cd47	6	0.89746	0.90577	0.999957	1741	0	-0.020318	0.72253	0.61832	0.857952	1408	1	-0.020318
Adgre4	4	0.89781	0.90285	0.999957	1742	0	0.16604	0.027781	0.024392	0.303537	145	1	0.16604		;MvsS;PvsS		;GPCRs
Ankh	6	0.89801	0.90577	0.999957	1743	0	-0.12895	0.23068	0.19238	0.555074	695	1	-0.12895
Yrdc	5	0.89819	0.9164	0.999957	1744	0	-0.057307	0.20538	0.20046	0.571689	642	2	-0.057307
Pigl	6	0.89855	0.90577	0.999957	1745	0	0.037772	0.6697	0.57038	0.833279	1333	1	0.037772
Clmn	6	0.89902	0.90577	0.999957	1746	0	0.42182	0.078511	0.062522	0.352524	332	3	0.42182
Alas2	5	0.89958	0.91641	0.999957	1747	0	-0.038696	0.44047	0.37619	0.734658	1030	1	-0.038696
Dolpp1	6	0.89963	0.90908	0.999957	1748	0	-0.077231	0.95379	0.93302	0.983189	1859	0	-0.077231
Lage3	5	0.90075	0.91641	0.999957	1749	0	0.32035	0.0028646	0.0017788	0.134235	28	2	0.32035
Olr1624	6	0.90101	0.91218	0.999957	1750	0	0.039705	0.78097	0.68473	0.886753	1521	0	0.039705		;PvsS
Dapk3	6	0.90124	0.91218	0.999957	1751	0	0.046421	0.92764	0.90644	0.976629	1811	0	0.046421
Ifngr1	6	0.90139	0.91218	0.999957	1752	0	0.36661	0.11464	0.12325	0.461803	455	3	0.36661
Pcdhb12	6	0.90177	0.91532	0.999957	1753	0	0.010802	0.76548	0.68472	0.886753	1491	0	0.010802		;PvsS
Ubxn2b	6	0.90268	0.91834	0.999957	1754	0	-0.036779	0.84493	0.76956	0.917858	1641	0	-0.036779
Ifitm7	5	0.9028	0.91925	0.999957	1755	0	0.28274	0.18489	0.15908	0.487709	592	2	0.28274
Klhl30	6	0.90327	0.91834	0.999957	1756	0	-0.10532	0.19605	0.14828	0.461803	619	2	-0.10532
Zfp780b-ps1	6	0.90432	0.91835	0.999957	1757	0	-0.070103	0.59391	0.47508	0.76402	1214	1	-0.070103
Fbxw11	5	0.90534	0.92204	0.999957	1758	0	0.16519	0.56266	0.46252	0.76402	1175	1	0.16519
Orc6	5	0.90547	0.92204	0.999957	1759	0	0.36447	0.1597	0.11523	0.461803	543	2	0.36447
Rnf168	6	0.90615	0.91835	0.999957	1760	0	0.027678	0.22011	0.18142	0.536886	672	1	0.027678
Cops2	6	0.9068	0.9214	0.999957	1761	0	0.22043	0.027737	0.02253	0.298736	144	2	0.22043
Cenpe	6	0.90688	0.9214	0.999957	1762	0	0.2052	0.25843	0.27338	0.69071	748	1	0.2052
Oprl1	6	0.90717	0.9214	0.999957	1763	0	-0.030002	0.38217	0.39832	0.734658	971	1	-0.030002				;GPCRs
RGD1561648	6	0.9076	0.92432	0.999957	1764	0	0.33502	0.07181	0.055745	0.350549	311	3	0.33502		;MvsS;PvsS
RGD1562608	5	0.90802	0.92481	0.999957	1765	0	-0.047097	0.68682	0.60642	0.857952	1358	1	-0.047097		;PvsS
Ebna1bp2	6	0.90803	0.92432	0.999957	1766	0	0.45076	0.047928	0.039117	0.339635	222	3	0.45076		;PvsS
Myef2	6	0.90867	0.92432	0.999957	1767	0	-0.11027	0.6538	0.56094	0.829999	1300	1	-0.11027
Atf7ip	5	0.90879	0.92481	0.999957	1768	0	0.24357	0.47624	0.39519	0.734658	1073	1	0.24357
LOC688842	4	0.90916	0.91398	0.999957	1769	0	0.2094	0.51835	0.41666	0.749303	1116	1	0.2094
Mir378b	6	0.91141	0.92984	0.999957	1770	0	0.048062	0.66088	0.56095	0.829999	1312	1	0.048062
Enpp4	6	0.91155	0.92984	0.999957	1771	0	0.083381	0.05942	0.048554	0.350549	255	1	0.083381
Olr1311	6	0.91169	0.92984	0.999957	1772	0	0.15925	0.0091203	0.0060228	0.178379	56	1	0.15925
Mfge8	6	0.91245	0.92984	0.999957	1773	0	0.063502	0.3525	0.37434	0.734658	925	2	0.063502				Adhesion Molecules
Tlr9	6	0.9132	0.92984	0.999957	1774	0	0.15142	0.38182	0.39832	0.734658	970	1	0.15142
Taco1	6	0.91327	0.92984	0.999957	1775	0	0.20155	0.48641	0.43654	0.76402	1082	1	0.20155
Ppif	6	0.91382	0.92984	0.999957	1776	0	-0.068646	0.19118	0.14828	0.461803	606	1	-0.068646
Gid8	6	0.91496	0.93247	0.999957	1777	0	0.4102	0.012961	0.0079657	0.178379	78	3	0.4102
Adgrl1	6	0.91536	0.93247	0.999957	1778	0	0.071427	0.02613	0.021788	0.298736	139	1	0.071427				;GPCRs
Hip1	6	0.9155	0.93247	0.999957	1779	0	-0.080552	0.075706	0.06015	0.352524	322	1	-0.080552
Cyp2c22	5	0.91588	0.92727	0.999957	1780	0	0.39269	0.08278	0.072499	0.395118	358	2	0.39269
Ngly1	6	0.91636	0.93248	0.999957	1781	0	0.23494	0.11163	0.10335	0.440201	446	2	0.23494
LOC102555091	5	0.91678	0.9298	0.999957	1782	0	0.65293	0.0011621	0.0005879	0.08239	10	4	0.65293	YES
Bbs4	6	0.91702	0.93248	0.999957	1783	0	0.12492	0.26977	0.27846	0.69071	775	1	0.12492
Lgmn	6	0.91728	0.93248	0.999957	1784	0	-0.15916	0.79837	0.72126	0.902502	1554	0	-0.15916
Neurog1	6	0.91741	0.93248	0.999957	1785	0	-0.12291	0.84778	0.76956	0.917858	1648	0	-0.12291
Il17rb	6	0.91748	0.93248	0.999957	1786	0	0.1888	0.04843	0.039122	0.339635	224	2	0.1888
Tmem222	6	0.91774	0.93487	0.999957	1787	0	0.034278	0.20245	0.14829	0.461803	632	2	0.034278
Pex2	6	0.91781	0.93487	0.999957	1788	0	0.41697	0.0034092	0.0023642	0.144957	31	4	0.41697
Appl2	6	0.91852	0.93487	0.999957	1789	0	0.51266	0.010655	0.0067041	0.178379	64	4	0.51266
Pdgfb	6	0.91871	0.93487	0.999957	1790	0	0.3784	0.048955	0.039122	0.339635	227	3	0.3784
Adora2b	6	0.91929	0.93749	0.999957	1791	0	-0.019783	0.87705	0.82872	0.95634	1711	0	-0.019783				;GPCRs
Sh3gl3	6	0.92152	0.93998	0.999957	1792	0	0.28833	0.10025	0.096721	0.440201	412	2	0.28833
Stk4	5	0.92155	0.93457	0.999957	1793	0	0.19806	0.23858	0.25997	0.687135	709	2	0.19806
Adgrl4	6	0.92164	0.93998	0.999957	1794	0	0.32662	0.12183	0.12919	0.461803	472	2	0.32662				;GPCRs
Gria4	6	0.9227	0.93999	0.999957	1795	0	-0.042345	0.96808	0.95102	0.989871	1884	0	-0.042345
Npy2r	6	0.92338	0.93999	0.999957	1796	0	0.00082668	0.68137	0.57038	0.833279	1352	1	0.00082668				;GPCRs
Klhdc1	6	0.9235	0.93999	0.999957	1797	0	-0.0022519	0.080606	0.062527	0.352524	348	2	-0.0022519
Stxbp6	6	0.92363	0.93999	0.999957	1798	0	0.24652	0.11248	0.11983	0.461803	449	2	0.24652
F11r	6	0.92442	0.93999	0.999957	1799	0	0.2	0.2166	0.1719	0.515707	667	2	0.2				Adhesion Molecules
Hpgd	6	0.92503	0.94214	0.999957	1800	0	-0.066065	0.54388	0.46533	0.76402	1150	1	-0.066065		;PvsS		;GPCRs
Pxn	6	0.92521	0.94214	0.999957	1801	0	-0.079276	0.25352	0.26092	0.687135	740	1	-0.079276				Adhesion Molecules
Rex2	5	0.92535	0.93457	0.999957	1802	0	0.28726	0.13257	0.10455	0.440201	499	2	0.28726
Snx25	6	0.92551	0.94214	0.999957	1803	0	0.13079	0.79462	0.72126	0.902502	1546	0	0.13079
Dstyk	6	0.92617	0.94214	0.999957	1804	0	0.061701	0.058425	0.045228	0.350549	251	2	0.061701
Slc7a12	6	0.92629	0.94214	0.999957	1805	0	0.24762	0.84592	0.76956	0.917858	1645	0	0.24762
Atp6v1b2	5	0.92649	0.93695	0.999957	1806	0	0.11408	0.74131	0.6539	0.884187	1451	0	0.11408
Atpaf2	6	0.92694	0.94214	0.999957	1807	0	0.27671	0.20607	0.14829	0.461803	646	2	0.27671
Cd96	6	0.92776	0.94214	0.999957	1808	0	0.30727	0.78478	0.69402	0.889398	1531	0	0.30727
Clic4	6	0.92805	0.94214	0.999957	1809	0	0.53611	0.019492	0.014612	0.24091	119	3	0.53611
Fubp3	6	0.92846	0.94215	0.999957	1810	0	0.11445	0.51227	0.45572	0.76402	1107	1	0.11445
Mettl21c	6	0.9291	0.94215	0.999957	1811	0	0.26767	0.11499	0.12325	0.461803	456	3	0.26767
Aplnr	6	0.92944	0.94215	0.999957	1812	0	0.082648	0.14449	0.13963	0.461803	522	2	0.082648				;GPCRs
Osmr	6	0.92956	0.94215	0.999957	1813	0	0.02285	0.080594	0.062527	0.352524	347	1	0.02285
Nckap1l	6	0.92984	0.94215	0.999957	1814	0	0.53015	0.016792	0.010095	0.190451	102	4	0.53015		;MvsS
Pcgf3	6	0.92996	0.94215	0.999957	1815	0	0.18416	0.30758	0.31368	0.719802	841	1	0.18416
RGD1564133	6	0.9303	0.94215	0.999957	1816	0	0.016982	0.2625	0.27339	0.69071	758	1	0.016982
Zfp51	5	0.93066	0.93925	0.999957	1817	0	0.47966	0.043031	0.035246	0.317263	205	3	0.47966
Htr2b	6	0.93098	0.94215	0.999957	1818	0	0.39291	0.002391	0.0017587	0.134235	21	3	0.39291				;GPCRs
Serpinb11	6	0.93171	0.94215	0.999957	1819	0	0.123	0.04024	0.031265	0.30719	191	2	0.123
Mdfic	6	0.93188	0.94435	0.999957	1820	0	0.45422	0.044577	0.03288	0.30719	213	3	0.45422		;MvsS
Gpx8	6	0.93249	0.94435	0.999957	1821	0	0.42896	0.055281	0.042135	0.340199	242	3	0.42896
Tbc1d16	6	0.93309	0.94436	0.999957	1822	0	-0.070446	0.57837	0.46534	0.76402	1196	1	-0.070446
Slc9b2	6	0.93337	0.94436	0.999957	1823	0	0.12168	0.24857	0.24844	0.665889	731	2	0.12168
Nme8	5	0.93478	0.93926	0.999957	1824	0	0.10109	0.060351	0.052712	0.350549	258	2	0.10109
Cd81	6	0.93483	0.94866	0.999957	1825	0	0.13536	0.22181	0.18142	0.536886	678	1	0.13536				Adhesion Molecules
Olr1264	6	0.93489	0.94866	0.999957	1826	0	0.18895	0.66236	0.56095	0.829999	1317	1	0.18895
Aptx	6	0.93516	0.94866	0.999957	1827	0	0.30134	0.27355	0.27847	0.69071	784	2	0.30134
LOC102555149	5	0.93518	0.94161	0.999957	1828	0	0.3534	0.077479	0.072494	0.395118	327	2	0.3534
Kpna7	6	0.93537	0.94866	0.999957	1829	0	0.3004	0.089343	0.085897	0.437739	376	3	0.3004
Il27	6	0.93542	0.94866	0.999957	1830	0	0.069933	0.051939	0.04213	0.340199	234	2	0.069933
Rbfox2	6	0.93606	0.94866	0.999957	1831	0	0.34301	0.17036	0.14394	0.461803	564	2	0.34301		;MvsS
RGD1309534	6	0.93638	0.94866	0.999957	1832	0	0.091731	0.79448	0.72126	0.902502	1545	0	0.091731
Il1rap	6	0.93685	0.94866	0.999957	1833	0	0.0038482	0.55198	0.46533	0.76402	1162	1	0.0038482
Gpr37	6	0.93701	0.94866	0.999957	1834	0	0.058007	0.30563	0.31368	0.719802	838	2	0.058007				;GPCRs
Akr1c1	6	0.93753	0.94866	0.999957	1835	0	0.16692	0.30294	0.31367	0.719802	834	1	0.16692
Rpl13	4	0.93811	0.94331	0.999957	1836	0	0.40072	0.20565	0.22891	0.638881	643	1	0.40072		;MvsS;PvsS
Plcxd2	6	0.94023	0.95079	0.999957	1837	0	0.10391	0.32473	0.33123	0.723945	876	2	0.10391
Epg5	6	0.94028	0.95079	0.999957	1838	0	0.21421	0.1781	0.14394	0.461803	580	2	0.21421
Bicc1	6	0.94087	0.95262	0.999957	1839	0	0.014719	0.82865	0.75421	0.917858	1613	0	0.014719
Emp2	6	0.94127	0.95262	0.999957	1840	0	0.17276	0.45533	0.40814	0.734658	1051	1	0.17276				Adhesion Molecules
Gemin2	5	0.94128	0.94366	0.999957	1841	0	0.080227	0.18093	0.14933	0.462867	588	2	0.080227
Gpr19	6	0.94142	0.95262	0.999957	1842	0	0.11826	0.45026	0.40814	0.734658	1043	1	0.11826		PvsB		;GPCRs
Epha2	6	0.94205	0.95262	0.999957	1843	0	0.42256	0.042986	0.032875	0.30719	204	3	0.42256
Bdkrb2	6	0.9421	0.95262	0.999957	1844	0	0.56249	0.0078504	0.0056948	0.178379	51	3	0.56249		;PvsS		;GPCRs
Nop10	6	0.9422	0.95262	0.999957	1845	0	-0.10015	0.59785	0.47508	0.76402	1218	1	-0.10015
Cenpt	6	0.94364	0.95452	0.999957	1846	0	0.60195	0.0021418	0.0017536	0.134235	17	3	0.60195	YES	PvsB
RGD1561916	6	0.94412	0.95452	0.999957	1847	0	0.32843	0.26128	0.27338	0.69071	755	1	0.32843
Fstl4	6	0.94426	0.95452	0.999957	1848	0	0.098942	0.13717	0.13601	0.461803	508	2	0.098942
Prnd	5	0.94455	0.94954	0.999957	1849	0	0.0033672	0.079929	0.072499	0.395118	342	2	0.0033672
Taok3	6	0.94492	0.95452	0.999957	1850	0	0.49683	0.002683	0.0021069	0.144957	25	3	0.49683
Or7e24	6	0.94717	0.95639	0.999957	1851	0	0.32674	0.1665	0.14394	0.461803	554	2	0.32674
Map3k1	6	0.94766	0.9564	0.999957	1852	0	0.091711	0.18061	0.14394	0.461803	586	1	0.091711
Mllt6	6	0.94779	0.9564	0.999957	1853	0	0.38572	0.17081	0.14394	0.461803	565	2	0.38572
Ltb4r2	6	0.94855	0.9564	0.999957	1854	0	0.051485	0.81293	0.73005	0.90484	1579	0	0.051485				;GPCRs
Uvrag	6	0.94864	0.9564	0.999957	1855	0	0.31558	0.021264	0.016307	0.245668	126	2	0.31558
Pik3cb	5	0.94864	0.95143	0.999957	1856	0	0.19807	0.82575	0.76833	0.917858	1605	0	0.19807
Slc9a8	6	0.94947	0.95818	0.999957	1857	0	0.12033	0.75932	0.68472	0.886753	1481	1	0.12033
Ptgr1	6	0.94951	0.95818	0.999957	1858	0	-0.063002	0.66908	0.56095	0.829999	1331	1	-0.063002
Lcn2	6	0.9499	0.95818	0.999957	1859	0	0.061245	0.56521	0.46534	0.76402	1178	1	0.061245
Api5	6	0.95076	0.95819	0.999957	1860	0	0.048374	0.30139	0.31367	0.719802	831	1	0.048374
Prl5a2	6	0.95148	0.95983	0.999957	1861	0	0.43305	0.014442	0.0083644	0.178379	89	4	0.43305
Ddx46	5	0.95181	0.95996	0.999957	1862	0	0.40978	0.21805	0.21708	0.610195	670	2	0.40978
Il17ra	5	0.95253	0.95996	0.999957	1863	0	-0.050505	0.29568	0.30961	0.719802	819	1	-0.050505		;PvsS
Eif4g2	5	0.95272	0.95996	0.999957	1864	0	0.42361	0.063787	0.054826	0.350549	278	2	0.42361
Tmem171	6	0.95314	0.96141	0.999957	1865	0	0.086403	0.11563	0.12325	0.461803	459	1	0.086403
Drgx	6	0.9535	0.96141	0.999957	1866	0	0.26571	0.048932	0.039122	0.339635	226	2	0.26571
Npffr2	5	0.9543	0.96158	0.999957	1867	0	0.42946	0.015744	0.0087933	0.18296	97	3	0.42946				;GPCRs
Lyplal1	6	0.95451	0.96141	0.999957	1868	0	-0.0036254	0.89372	0.85493	0.961244	1747	0	-0.0036254
Ddx17	6	0.95483	0.96141	0.999957	1869	0	0.00098759	0.37519	0.39832	0.734658	962	2	0.00098759
Npr3	6	0.95518	0.96141	0.999957	1870	0	0.29132	0.079275	0.062522	0.352524	338	3	0.29132				;GPCRs
Cst9l	6	0.95635	0.9631	0.999957	1871	0	0.026675	0.34004	0.35052	0.734658	901	1	0.026675
Tlr2	5	0.95704	0.96159	0.999957	1872	0	0.68087	0.022108	0.016539	0.245668	128	3	0.68087	YES
C6	5	0.95893	0.96159	0.999957	1873	0	0.27911	0.66958	0.57785	0.83821	1332	1	0.27911		PvsB
Fam193a	6	0.95905	0.96471	0.999957	1874	0	0.24705	0.7321	0.64691	0.880196	1426	1	0.24705
Lef1	6	0.95973	0.96471	0.999957	1875	0	0.17068	0.21542	0.1719	0.515707	664	1	0.17068
Gphn	6	0.9602	0.96472	0.999957	1876	0	0.29174	0.17928	0.14394	0.461803	584	2	0.29174
Lilrb3a	5	0.96086	0.96576	0.999957	1877	0	0.43697	0.13227	0.10455	0.440201	497	2	0.43697		;MvsS
Kiss1r	6	0.96091	0.96472	0.999957	1878	0	0.21623	0.031407	0.027409	0.30719	159	2	0.21623				;GPCRs
Olr920	6	0.96147	0.96472	0.999957	1879	0	0.26367	0.31486	0.33123	0.723945	859	2	0.26367
Asun	6	0.96181	0.96472	0.999957	1880	0	0.072411	0.82611	0.7542	0.917858	1606	0	0.072411
Sass6	5	0.96212	0.96576	0.999957	1881	0	0.50678	0.029154	0.023604	0.303537	150	3	0.50678		PvsB
Fcho1	6	0.96212	0.96472	0.999957	1882	0	0.31163	0.0281	0.022535	0.298736	147	3	0.31163
Ap2s1	5	0.96334	0.96717	0.999957	1883	0	0.11788	0.78232	0.70434	0.898515	1526	0	0.11788		;PvsS
Defb12	6	0.96435	0.96624	0.999957	1884	0	0.21081	0.51685	0.45572	0.76402	1114	1	0.21081
Ceacam1	6	0.96471	0.96624	0.999957	1885	0	0.19302	0.094716	0.094017	0.440201	396	2	0.19302
Slc39a13	6	0.96579	0.96777	0.999957	1886	0	0.39056	0.069567	0.05574	0.350549	296	3	0.39056
Ap2a2	6	0.96721	0.96931	0.999957	1887	0	0.15158	0.21518	0.1719	0.515707	663	2	0.15158
RGD1359158	6	0.96748	0.96932	0.999957	1888	0	0.22096	0.19246	0.14828	0.461803	610	2	0.22096
Olr1633	5	0.9677	0.96986	0.999957	1889	0	0.2452	0.25874	0.27617	0.69071	749	2	0.2452
Eftud2	3	0.96831	0.97738	0.999957	1890	0	0.33879	0.27092	0.19104	0.555074	776	1	0.33879
Dock8	6	0.96838	0.97212	0.999957	1891	0	0.47771	0.064376	0.050396	0.350549	280	3	0.47771		;PvsS
Ticam1	6	0.96849	0.97213	0.999957	1892	0	0.44241	0.10154	0.099996	0.440201	417	3	0.44241
Il13ra1	6	0.96936	0.97331	0.999957	1893	0	0.19454	0.20829	0.14829	0.461803	652	2	0.19454
Pmm1	6	0.97021	0.97331	0.999957	1894	0	0.067086	0.0023519	0.0017587	0.134235	20	2	0.067086
Irak2	6	0.97052	0.97331	0.999957	1895	0	0.081247	0.67568	0.57038	0.833279	1345	1	0.081247		;PvsS
Pcm1	5	0.97102	0.97443	0.999957	1896	0	0.19314	0.69652	0.61592	0.857952	1373	1	0.19314
Ppm1g	6	0.97159	0.97332	0.999957	1897	0	0.091635	0.32322	0.33123	0.723945	873	1	0.091635		PvsB
Lrmp	6	0.97183	0.97332	0.999957	1898	0	0.29872	0.22211	0.18142	0.536886	679	2	0.29872
Cldn9	6	0.97236	0.97454	0.999957	1899	0	0.27494	0.023246	0.017024	0.245668	130	3	0.27494		;MvsS
Sestd1	6	0.97246	0.97454	0.999957	1900	0	0.50492	0.032992	0.027414	0.30719	166	3	0.50492
Chrm2	6	0.97259	0.97454	0.999957	1901	0	0.39541	0.080042	0.062527	0.352524	343	3	0.39541		;MvsS;PvsS		;GPCRs
Tango6	5	0.97309	0.97792	0.999957	1902	0	0.21836	0.18605	0.15908	0.487709	595	2	0.21836
Tirap	6	0.97382	0.97894	0.999957	1903	0	0.088549	0.9307	0.90644	0.976629	1815	0	0.088549
Adamts12	6	0.97435	0.97895	0.999957	1904	0	0.19801	0.82081	0.73815	0.909135	1595	0	0.19801
Fpr2	5	0.97453	0.98165	0.999957	1905	0	0.27224	0.063085	0.054821	0.350549	272	2	0.27224				;GPCRs
Rad51	5	0.9749	0.98165	0.999957	1906	0	0.36546	0.029934	0.023604	0.303537	156	1	0.36546		;PvsS
Olr472	5	0.97644	0.98471	0.999957	1907	0	0.44392	0.031451	0.023609	0.303537	160	3	0.44392
Gabrd	6	0.97672	0.97991	0.999957	1908	0	0.48255	0.0062749	0.0046553	0.178379	44	3	0.48255
Nfe2l2	6	0.97674	0.97991	0.999957	1909	0	0.22336	0.20078	0.14829	0.461803	630	1	0.22336
Spdl1	4	0.97706	0.98341	0.999957	1910	0	0.4394	0.58478	0.5005	0.794486	1200	1	0.4394
Stard4	6	0.97706	0.97991	0.999957	1911	0	0.42298	0.054497	0.042135	0.340199	238	3	0.42298
Stxbp2	6	0.9772	0.97991	0.999957	1912	0	0.40595	0.053819	0.042135	0.340199	237	3	0.40595
LOC102550851	5	0.9777	0.98547	0.999957	1913	0	0.21484	0.20402	0.20046	0.571689	637	2	0.21484		;MvsS;PvsS
Gabrg1	5	0.97784	0.98547	0.999957	1914	0	0.46767	0.062834	0.054821	0.350549	270	3	0.46767
Neurl1b	6	0.9792	0.98272	0.999957	1915	0	0.12705	0.39226	0.39832	0.734658	979	1	0.12705
Arpp19	6	0.97937	0.98272	0.999957	1916	0	0.27774	0.11421	0.12325	0.461803	454	2	0.27774
Glp1r	6	0.97992	0.98273	0.999957	1917	0	0.37351	0.058401	0.045228	0.350549	250	3	0.37351				;GPCRs
Nek11	6	0.98008	0.98273	0.999957	1918	0	0.25326	0.67342	0.57038	0.833279	1340	1	0.25326
LOC499715	6	0.98092	0.9836	0.999957	1919	0	0.42754	0.11705	0.12326	0.461803	462	2	0.42754		PvsB
Gprc6a	6	0.98127	0.98445	0.999957	1920	0	0.3689	0.19585	0.14828	0.461803	616	2	0.3689				;GPCRs
Olr1627	6	0.98196	0.98445	0.999957	1921	0	0.32753	0.035305	0.027414	0.30719	173	3	0.32753
Il10ra	6	0.98227	0.98445	0.999957	1922	0	0.45245	0.025115	0.017029	0.245668	137	3	0.45245		;MvsS;PvsS
RGD1307100	6	0.98426	0.98602	0.999957	1923	0	0.66011	0.0079997	0.0056948	0.178379	52	4	0.66011	YES
Pip5kl1	6	0.98457	0.98676	0.999957	1924	0	0.24726	0.7747	0.68473	0.886753	1509	0	0.24726
Clcn1	6	0.98494	0.98676	0.999957	1925	0	0.34139	0.2763	0.27847	0.69071	791	2	0.34139
Gpr35	5	0.98535	0.99156	0.999957	1926	0	0.30119	0.040517	0.030321	0.30719	194	2	0.30119				;Chemokine Receptors
Cnbp	6	0.98568	0.9881	0.999957	1927	0	0.36044	0.2563	0.26092	0.687135	744	2	0.36044
Ndufs5	6	0.98606	0.9881	0.999957	1928	0	0.45909	0.013968	0.0083593	0.178379	86	4	0.45909
Tbc1d15	4	0.98607	0.98998	0.999957	1929	0	0.35726	0.57053	0.47232	0.76402	1185	1	0.35726		;PvsS
Mpc1	6	0.98615	0.9881	0.999957	1930	0	0.33565	0.060782	0.048554	0.350549	263	3	0.33565
Bves	6	0.98714	0.98969	0.999957	1931	0	0.40369	0.020901	0.016302	0.245668	124	4	0.40369		PvsB
Puf60	6	0.9874	0.99065	0.999957	1932	0	0.67902	0.0012384	0.00053239	0.08239	12	3	0.67902	YES
Fn1	6	0.98774	0.99155	0.999957	1933	0	0.29985	0.083345	0.065848	0.370181	359	3	0.29985				Adhesion Molecules
Ribc2	6	0.98802	0.99155	0.999957	1934	0	0.37178	0.20425	0.14829	0.461803	638	2	0.37178
Irak4	6	0.98864	0.99323	0.999957	1935	0	0.34957	0.026467	0.021793	0.298736	140	3	0.34957		;MvsS
Trappc13	5	0.98878	0.99336	0.999957	1936	0	0.27937	0.57358	0.47254	0.76402	1187	1	0.27937		;PvsS
LOC108350189	3	0.98909	0.99474	0.999957	1937	0	0.50596	0.088733	0.072221	0.395118	373	2	0.50596
Dbnl	6	0.98911	0.99324	0.999957	1938	0	0.093125	0.30648	0.31368	0.719802	839	2	0.093125
Adora2a	6	0.98929	0.99324	0.999957	1939	0	0.054297	0.31631	0.33123	0.723945	862	2	0.054297				;GPCRs
Ei24	6	0.98986	0.99393	0.999957	1940	0	0.34668	0.43451	0.40814	0.734658	1023	1	0.34668
Depdc7	6	0.99057	0.99394	0.999957	1941	0	0.33963	0.02968	0.024594	0.303537	154	3	0.33963
Bcl2l12	6	0.99086	0.99424	0.999957	1942	0	0.27602	0.35079	0.37433	0.734658	922	2	0.27602
Olr1689	6	0.99106	0.99455	0.999957	1943	0	0.23155	0.8115	0.73005	0.90484	1576	0	0.23155
LOC102547060	6	0.9913	0.99486	0.999957	1944	0	0.42937	0.099384	0.094022	0.440201	409	3	0.42937		PvsB
Mc3r	5	0.99156	0.99405	0.999957	1945	0	0.27705	0.47909	0.39519	0.734658	1074	1	0.27705				;GPCRs
Il7r	6	0.9919	0.99538	0.999957	1946	0	0.19898	0.13621	0.13601	0.461803	507	1	0.19898
Kif16b	6	0.99194	0.99538	0.999957	1947	0	0.20869	0.0080815	0.0056948	0.178379	53	2	0.20869
Fam69a	6	0.99201	0.99538	0.999957	1948	0	0.26611	0.26807	0.27846	0.69071	771	2	0.26611		;MvsS;PvsS
Htr6	6	0.99214	0.99539	0.999957	1949	0	0.42105	0.024592	0.017029	0.245668	134	3	0.42105				;GPCRs
Galp	6	0.99216	0.99539	0.999957	1950	0	0.21005	0.79434	0.72126	0.902502	1544	0	0.21005
LOC102555039	6	0.99306	0.996	0.999957	1951	0	0.52732	0.017083	0.010095	0.190451	104	3	0.52732
Tmem236	6	0.99452	0.99719	0.999957	1952	0	0.25951	0.61775	0.50364	0.798169	1243	1	0.25951
Baz1a	6	0.99525	0.99741	0.999957	1953	0	0.30494	0.31372	0.32514	0.723945	855	1	0.30494
S1pr1	5	0.99571	0.99712	0.999957	1954	0	0.28335	0.14355	0.10783	0.449213	519	2	0.28335		;MvsS		;GPCRs
Pnlip	5	0.9966	0.99786	0.999957	1955	0	0.7711	0.006123	0.004302	0.178379	43	4	0.7711	YES	;MvsS
Ttc21b	6	0.9968	0.99791	0.999957	1956	0	0.40558	0.04395	0.03288	0.30719	210	3	0.40558
Nbas	6	0.99701	0.99791	0.999957	1957	0	0.5306	0.04247	0.032875	0.30719	201	3	0.5306
Gpr132	6	0.99719	0.99792	0.999957	1958	0	0.36561	0.078988	0.062522	0.352524	335	3	0.36561				;GPCRs
Qser1	5	0.99756	0.99875	1	1959	0	0.33566	0.12086	0.10455	0.440201	469	2	0.33566
Il18bp	6	0.99894	0.99941	1	1960	0	0.52367	0.021175	0.016307	0.245668	125	3	0.52367
Gars	5	0.99967	0.99991	1	1961	0	0.66314	0.00033254	0.00013878	0.056436	4	5	0.66314	YES	PvsB

## Sheet: PvsB
id	num	neg|score	neg|p-value	neg|fdr	neg|rank	neg|goodsgrna	neg|lfc	pos|score	pos|p-value	pos|fdr	pos|rank	pos|goodsgrna	pos|lfc	FC>3sd & P<0.05 & good.sgRNA>=3	FC>3sd & P<0.05 & good.sgRNA>=3 in other comparisons	Figure	GOTerms
Fermt3	6	1.2206e-11	2.5232e-06	0.000707	1	6	-2.0449	1	1	1	1961	0	-2.0449	YES	MvsB;MvsS;PvsS	Fig1d	Adhesion Molecules
Hsp90b1	5	1.9001e-11	2.5232e-06	0.000707	2	5	-1.9058	1	1	1	1960	0	-1.9058	YES	MvsB;MvsS;PvsS	Fig1d
Cbfb	6	2.6071e-10	2.5232e-06	0.000707	3	4	-2.2918	0.88019	0.82199	0.940378	1707	0	-2.2918	YES	MvsB;MvsS;PvsS	Fig1d
Cxcr3	6	1.1184e-09	2.5232e-06	0.000707	4	6	-1.6048	1	1	1	1959	0	-1.6048	YES	MvsB;MvsS;PvsS	Fig1d	;Chemokine Receptors
Itga4	6	2.1855e-09	2.5232e-06	0.000707	5	5	-2.0902	0.99826	0.99868	1	1952	0	-2.0902	YES	MvsB;MvsS;PvsS	Fig1d	Adhesion Molecules
Prdm1	6	1.3014e-07	2.5232e-06	0.000707	6	4	-1.1292	0.99446	0.9941	1	1935	0	-1.1292	YES	MvsB;PvsS	Fig1d
Grk2	6	3.9248e-06	2.5232e-06	0.000707	7	5	-1.1363	0.90132	0.86467	0.96228	1756	0	-1.1363	YES	MvsB;MvsS;PvsS	Fig1d	;GPCRs
Tnfaip3	6	1.2896e-05	1.7662e-05	0.004332	8	5	-0.52849	0.69706	0.5736	0.850008	1334	1	-0.52849
Foxo1	6	2.3204e-05	2.7755e-05	0.006051	9	5	-0.72215	0.57603	0.45977	0.778993	1152	1	-0.72215	YES	MvsB;MvsS;PvsS	Fig1d
Psenen	5	3.9779e-05	5.2987e-05	0.00952	10	4	-0.93364	0.99682	0.99719	1	1943	0	-0.93364	YES	MvsB
Gulp1	6	5.4654e-05	5.8033e-05	0.00952	11	4	-1.1015	0.99854	0.99884	1	1953	0	-1.1015	YES
Gnai2	6	6.682e-05	6.308e-05	0.00952	12	4	-0.92941	0.99663	0.99598	1	1942	0	-0.92941	YES	;MvsS;PvsS	Fig1d	;GPCRs
Tln1	6	7.3317e-05	6.308e-05	0.00952	13	2	-0.23993	0.98364	0.97683	1	1912	0	-0.23993				Adhesion Molecules
Tbx21	6	0.00016126	0.00048193	0.059715	14	5	-1.0344	0.99931	0.99938	1	1954	0	-1.0344	YES	MvsB;PvsS	Fig1d
Sppl3	6	0.00018073	0.00048698	0.059715	15	4	-0.64963	0.98779	0.98429	1	1921	0	-0.64963	YES
Mef2a	6	0.00025101	0.0006636	0.069046	16	5	-0.55385	0.99996	0.99998	1	1958	0	-0.55385
Cdhr3	6	0.00026084	0.0006636	0.069046	17	2	-0.20253	0.4071	0.37777	0.742678	975	1	-0.20253
Htr2a	6	0.0002694	0.00066864	0.069046	18	4	-0.8879	0.63709	0.51163	0.796688	1250	1	-0.8879	YES			;GPCRs
Iws1	5	0.00029217	0.00046679	0.059715	19	2	-0.42117	0.99573	0.99631	1	1940	0	-0.42117		MvsB
Mark1	6	0.00039167	0.00088564	0.086881	20	4	-0.79622	0.052301	0.034015	0.262786	252	1	-0.79622	YES	MvsB
Ppp1r15a	6	0.00054742	0.0013045	0.111485	21	5	-0.60654	0.99687	0.99625	1	1944	0	-0.60654	YES
Cic	6	0.00058622	0.0013903	0.111485	22	4	-0.56673	0.871	0.80992	0.938989	1687	0	-0.56673	YES
Itgb1	6	0.0006118	0.0013903	0.111485	23	3	-0.61998	0.9943	0.99278	1	1934	0	-0.61998	YES			Adhesion Molecules
Rabif	6	0.00074406	0.0013953	0.111485	24	4	-0.7766	0.87176	0.80992	0.938989	1689	0	-0.7766	YES	;MvsS;PvsS	Fig1d
Cul3	6	0.0007785	0.0014206	0.111485	25	5	-0.85035	0.99955	0.99955	1	1956	0	-0.85035	YES	;PvsS
Rell2	6	0.00090418	0.0015164	0.114433	26	4	-0.76858	0.99967	0.99971	1	1957	0	-0.76858	YES	;PvsS
Smg7	6	0.0010581	0.0019706	0.140492	27	4	-0.66824	0.98979	0.9861	1	1926	0	-0.66824	YES
Itgb3bp	6	0.0012477	0.0020715	0.140492	28	4	-1.0601	0.4407	0.40808	0.754626	1005	1	-1.0601	YES	;PvsS
Stub1	6	0.0015015	0.0020766	0.140492	29	3	-0.33867	0.89708	0.85998	0.961968	1748	0	-0.33867		;MvsS;PvsS
Uhrf1	6	0.0017003	0.0024147	0.157921	30	3	-0.54005	0.7467	0.65558	0.902633	1425	1	-0.54005
Med13l	6	0.001796	0.0027831	0.171666	31	3	-0.48864	0.53601	0.44951	0.778993	1099	1	-0.48864
Stt3a	6	0.0019976	0.0029698	0.171666	32	3	-0.51023	0.91666	0.88291	0.9679	1789	0	-0.51023		;MvsS;PvsS
Lgr4	6	0.0020608	0.0029748	0.171666	33	3	-0.58783	0.70826	0.59454	0.865999	1356	1	-0.58783	YES	;PvsS		;GPCRs
Ap1m1	6	0.0020769	0.0029748	0.171666	34	3	-0.55645	0.23717	0.20679	0.565882	706	2	-0.55645	YES	;MvsS
Sclt1	5	0.00222	0.0038327	0.203238	35	4	-0.71873	0.43625	0.35209	0.724897	1001	1	-0.71873	YES	;PvsS
Ackr4	6	0.0023455	0.0032019	0.179491	36	2	-0.051309	0.72963	0.63524	0.901832	1388	1	-0.051309				;Chemokine Receptors
Ikzf1	6	0.00261	0.0036157	0.197057	37	4	-0.61938	0.72468	0.63523	0.901832	1379	1	-0.61938	YES
Ticrr	5	0.002793	0.004953	0.245714	38	3	-0.67611	0.92806	0.89808	0.969744	1810	0	-0.67611	YES	MvsB;MvsS
Pigw	6	0.0029756	0.0045594	0.235409	39	4	-0.63802	0.32549	0.32065	0.70926	880	1	-0.63802	YES	;PvsS
Nr1h3	6	0.0032055	0.0051296	0.245714	40	2	-0.16413	0.17829	0.15462	0.48718	594	2	-0.16413
Adgra2	6	0.0033865	0.0051347	0.245714	41	1	-0.14823	0.74235	0.65558	0.902633	1413	1	-0.14823				;GPCRs
Mmp16	5	0.0036902	0.010888	0.451836	42	1	-0.11532	0.059605	0.048407	0.287834	277	2	-0.11532
Gnat3	5	0.0037286	0.010888	0.451836	43	2	-0.046678	0.34294	0.29044	0.666487	909	1	-0.046678				;GPCRs
Adcy2	6	0.0039144	0.0080565	0.376355	44	3	-0.46893	0.89229	0.84975	0.958163	1738	0	-0.46893
Upf2	6	0.0043233	0.0086823	0.396155	45	4	-0.71136	0.99775	0.99826	1	1951	0	-0.71136	YES	MvsB
Anapc5	6	0.0044822	0.0095906	0.427655	46	3	-0.45377	0.91887	0.88292	0.9679	1792	0	-0.45377
Cst5	6	0.0045346	0.011049	0.451836	47	3	-0.53686	0.89326	0.84975	0.958163	1741	0	-0.53686
Dchs1	6	0.0046096	0.011054	0.451836	48	2	-0.19465	0.25086	0.21181	0.573213	725	2	-0.19465
Usp22	6	0.0049644	0.013507	0.540816	49	2	-0.19655	0.94748	0.92761	0.984633	1844	0	-0.19655		;PvsS
Rrp15	6	0.0052326	0.015838	0.551466	50	3	-0.31783	0.30654	0.28609	0.662694	844	2	-0.31783
Ralgapa1	6	0.0059547	0.017125	0.551466	51	2	0.15883	0.19899	0.15917	0.48718	634	1	0.15883
Ece2	6	0.005985	0.017125	0.551466	52	2	-0.20098	0.25944	0.22363	0.595846	739	1	-0.20098
Trpm2	6	0.0062532	0.017125	0.551466	53	2	-0.1442	0.012198	0.0089952	0.182945	89	1	-0.1442
Commd4	6	0.007399	0.019996	0.551466	54	4	-0.48075	0.99567	0.99508	1	1939	0	-0.48075
Rab14	6	0.0075414	0.019996	0.551466	55	1	-0.17181	0.36329	0.35727	0.724897	937	1	-0.17181
Cdk4	6	0.0075953	0.019996	0.551466	56	4	-0.47817	0.99624	0.99541	1	1941	0	-0.47817		MvsB;MvsS
Ahr	6	0.0076256	0.019996	0.551466	57	2	0.28513	0.2887	0.26799	0.63733	815	2	0.28513
Opn5	6	0.0077173	0.019996	0.551466	58	3	-0.34163	0.97186	0.96244	0.999636	1889	0	-0.34163		MvsB		;GPCRs
Olr395	6	0.0077364	0.020884	0.551466	59	2	0.12461	0.086031	0.081365	0.419025	371	3	0.12461
Olr217	5	0.0080317	0.015142	0.551466	60	3	-0.6447	0.57994	0.44446	0.778993	1154	1	-0.6447	YES
Smc1b	6	0.008475	0.021379	0.551466	61	2	0.24591	0.1101	0.10307	0.436788	433	2	0.24591
Tiprl	6	0.0085331	0.021379	0.551466	62	2	-0.28172	0.99083	0.98749	1	1928	0	-0.28172		;PvsS
RGD1305184	6	0.0088264	0.021379	0.551466	63	3	-0.50601	0.99009	0.98683	1	1927	0	-0.50601
Gpc1	6	0.0088856	0.021379	0.551466	64	3	-0.2087	0.13586	0.12701	0.468418	492	1	-0.2087
Ccr3	6	0.0094878	0.021384	0.551466	65	2	-0.34061	0.64332	0.51163	0.796688	1260	1	-0.34061				;Chemokine Receptors
Nlrp10	6	0.0096745	0.021384	0.551466	66	4	-0.35473	0.60719	0.49115	0.786652	1206	1	-0.35473
Nxf5	6	0.0097288	0.021384	0.551466	67	4	-0.50932	0.41315	0.37777	0.742678	982	1	-0.50932
Olr124	6	0.0097338	0.021384	0.551466	68	2	-0.16406	0.98265	0.97483	1	1909	0	-0.16406
Csf3r	6	0.0098747	0.021384	0.551466	69	4	-0.51601	0.93822	0.90579	0.971653	1830	0	-0.51601
Tmem52	6	0.010131	0.021384	0.551466	70	1	-0.059302	0.87676	0.81599	0.940378	1701	0	-0.059302
LOC108351099	5	0.01082	0.017009	0.551466	71	2	-0.20388	0.90323	0.86366	0.96228	1759	0	-0.20388
Zc3h12a	6	0.011682	0.025103	0.551466	72	2	-0.19742	0.61573	0.49115	0.786652	1217	1	-0.19742
Kitlg	5	0.012647	0.018755	0.551466	73	2	-0.19857	0.61031	0.4855	0.786652	1214	1	-0.19857
Usp1	6	0.012715	0.025744	0.551466	74	2	0.51964	0.014902	0.01119	0.182945	102	4	0.51964
Zfp780b	5	0.01276	0.019749	0.551466	75	2	-0.17721	0.035781	0.022196	0.21453	206	1	-0.17721		;MvsS
Il1rn	5	0.013198	0.019749	0.551466	76	3	-0.56644	0.99743	0.99738	1	1949	0	-0.56644	YES
Smc3	6	0.013964	0.027303	0.551466	77	3	-0.2322	0.94797	0.93043	0.984633	1845	0	-0.2322
Galm	6	0.014262	0.027303	0.551466	78	2	-0.17019	0.30917	0.29244	0.668738	851	1	-0.17019
Noc3l	4	0.014357	0.023342	0.551466	79	1	0.25554	0.11471	0.096348	0.436788	448	2	0.25554
Il3ra	6	0.014788	0.027308	0.551466	80	3	-0.35053	0.87307	0.80992	0.938989	1694	0	-0.35053
Ndufb2	6	0.01495	0.027308	0.551466	81	3	-0.51289	0.030645	0.018962	0.201097	185	1	-0.51289		;PvsS
Ddx47	5	0.015193	0.023705	0.551466	82	3	-0.62501	0.066217	0.068956	0.393813	294	1	-0.62501	YES
Grm5	6	0.01523	0.027308	0.551466	83	3	-0.043554	0.038261	0.024033	0.219364	213	3	-0.043554				;GPCRs
Il31ra	6	0.015808	0.028383	0.551466	84	1	-0.25747	0.0096134	0.005387	0.151652	72	1	-0.25747
Fdft1	4	0.015864	0.025684	0.551466	85	3	-0.68795	0.87253	0.8304	0.947234	1691	0	-0.68795	YES
LOC100361558	5	0.015917	0.024856	0.551466	86	2	-0.50794	0.69843	0.6177	0.886573	1340	0	-0.50794
Ahsa1	6	0.015945	0.028383	0.551466	87	3	-0.44098	0.34154	0.35012	0.724897	906	2	-0.44098
Zfp36l1	6	0.016332	0.028383	0.551466	88	2	-0.33669	0.97667	0.96847	0.999909	1897	0	-0.33669
Mir202	6	0.016647	0.028383	0.551466	89	2	-0.23001	0.95814	0.93784	0.989803	1861	0	-0.23001		MvsB
Gemin8	6	0.017124	0.028383	0.551466	90	2	0.14038	0.81143	0.746	0.935704	1562	0	0.14038
P2ry10	6	0.017351	0.028388	0.551466	91	1	0.072063	0.24296	0.2068	0.565882	714	2	0.072063		MvsB;MvsS		;GPCRs
Syvn1	6	0.017933	0.028388	0.551466	92	2	-0.30067	0.51155	0.42905	0.764575	1075	1	-0.30067
Hjurp	6	0.018005	0.028388	0.551466	93	3	-0.56689	0.59334	0.47012	0.780348	1175	1	-0.56689	YES	MvsB;PvsS	Fig1d
Canx	6	0.018088	0.028388	0.551466	94	3	-0.43335	0.79193	0.74599	0.935704	1525	0	-0.43335
Wdr44	6	0.018379	0.028388	0.551466	95	1	-0.13566	0.21319	0.18279	0.528186	662	1	-0.13566
Calcr	5	0.018532	0.030452	0.574495	96	3	-0.46214	0.76794	0.70413	0.93093	1472	0	-0.46214				;GPCRs
Nlgn1	6	0.018628	0.028388	0.551466	97	3	-0.42948	0.81568	0.75399	0.938152	1575	0	-0.42948
Mettl26	6	0.01867	0.028388	0.551466	98	3	-0.29888	0.94977	0.93043	0.984633	1850	0	-0.29888
Skp1	5	0.018693	0.032183	0.586495	99	2	-0.19827	0.8844	0.84577	0.956433	1720	0	-0.19827
Dst	6	0.018758	0.028388	0.551466	100	2	-0.30145	0.21148	0.18279	0.528186	657	1	-0.30145
RGD1309362	5	0.019199	0.033924	0.586495	101	2	-0.21341	0.81119	0.74779	0.935704	1561	0	-0.21341
Pik3c3	5	0.019256	0.033924	0.586495	102	3	-0.6521	0.98246	0.97788	1	1908	0	-0.6521	YES	;MvsS;PvsS	Fig1d
Syt17	6	0.019263	0.029448	0.56104	103	3	-0.5466	0.97385	0.96561	0.999909	1892	0	-0.5466		MvsB
Ptcd3	6	0.019406	0.029453	0.56104	104	1	0.02497	0.46779	0.40808	0.754626	1033	1	0.02497
Dpm1	5	0.020055	0.033929	0.586495	105	2	0.15038	0.22922	0.20781	0.567076	691	1	0.15038		;PvsS
Rnasek	4	0.020193	0.028252	0.551466	106	1	-0.14936	0.85178	0.8118	0.940229	1650	0	-0.14936
Anxa1	6	0.020394	0.034545	0.586495	107	3	-0.39127	0.33335	0.33173	0.724773	889	1	-0.39127
Tmed2	6	0.020483	0.034545	0.586495	108	3	-0.6098	0.89015	0.83382	0.950026	1733	0	-0.6098	YES	MvsB;PvsS	Fig1d
Ptprc	6	0.020945	0.035968	0.586495	109	2	-0.25163	0.033691	0.020773	0.20689	197	1	-0.25163		;MvsS;PvsS
Ntsr1	5	0.021159	0.035953	0.586495	110	3	-0.54031	0.63502	0.51631	0.802706	1245	1	-0.54031				;GPCRs
Igbp1	4	0.02122	0.028252	0.551466	111	2	-0.4475	0.78939	0.73564	0.935704	1519	0	-0.4475		;MvsS
Rsad2	6	0.021245	0.035968	0.586495	112	3	-0.42616	0.064203	0.041761	0.287834	289	2	-0.42616
Olr214	6	0.021332	0.035968	0.586495	113	3	-0.45857	0.35464	0.35727	0.724897	925	1	-0.45857
Mpp6	6	0.021978	0.035968	0.586495	114	3	-0.50668	0.99749	0.99732	1	1950	0	-0.50668
Crkl	5	0.022192	0.035958	0.586495	115	1	-0.016118	0.90256	0.86366	0.96228	1758	0	-0.016118
Rogdi	6	0.022678	0.035973	0.586495	116	3	-0.17364	0.030136	0.018962	0.201097	182	1	-0.17364
Ccnb3	5	0.022977	0.03777	0.588127	117	3	-0.56388	0.9673	0.9567	0.997897	1878	0	-0.56388	YES
Ncstn	6	0.023311	0.037361	0.586495	118	2	0.11329	0.34133	0.35012	0.724897	905	2	0.11329
Htr2b	6	0.023506	0.037361	0.586495	119	1	0.093302	0.40912	0.37777	0.742678	978	1	0.093302				;GPCRs
Eif3b	4	0.023956	0.028257	0.551466	120	2	-0.11175	0.62195	0.53749	0.825309	1224	0	-0.11175
Kcnb1	6	0.025039	0.037366	0.586495	121	1	-0.13839	0.86134	0.80991	0.938989	1670	0	-0.13839
Ech1	6	0.025208	0.037366	0.586495	122	3	-0.43905	0.75554	0.66547	0.909873	1444	0	-0.43905
Vps13a	5	0.025229	0.039526	0.602231	123	2	-0.19481	0.26227	0.26422	0.63733	748	2	-0.19481
Lpxn	6	0.02555	0.037366	0.586495	124	2	0.10204	0.26066	0.22363	0.595846	741	1	0.10204
Erap1	6	0.025611	0.037366	0.586495	125	3	-0.42501	0.4027	0.36744	0.735639	968	1	-0.42501
Gpr15	6	0.02606	0.038774	0.59901	126	2	0.12896	0.84065	0.79023	0.938989	1627	0	0.12896				;GPCRs
Htr5b	6	0.026895	0.040717	0.602231	127	3	-0.21382	0.13863	0.12701	0.468418	500	2	-0.21382				;GPCRs
Cse1l	5	0.027059	0.041681	0.602231	128	3	-0.71347	0.16166	0.12892	0.468418	556	2	-0.71347	YES
Wdr64	5	0.027102	0.041681	0.602231	129	3	-0.53661	0.58255	0.45477	0.778993	1156	1	-0.53661
Hsp90ab1	6	0.027106	0.040717	0.602231	130	2	-0.23584	0.24511	0.2068	0.565882	716	1	-0.23584
Snf8	6	0.027525	0.040722	0.602231	131	3	-0.47552	0.62134	0.49116	0.786652	1222	1	-0.47552
Chst2	6	0.02759	0.040722	0.602231	132	1	0.48584	0.0091256	0.0046452	0.140213	71	4	0.48584
Helz	5	0.027924	0.041681	0.602231	133	3	-0.54005	0.49217	0.3934	0.754626	1060	1	-0.54005
Ccdc73	6	0.028093	0.0427	0.602231	134	2	-0.26473	0.60982	0.49115	0.786652	1213	1	-0.26473
Olr1645	6	0.0281	0.0427	0.602231	135	2	-0.032028	0.80215	0.746	0.935704	1542	0	-0.032028
Lonp1	6	0.028609	0.042705	0.602231	136	1	0.066845	0.13909	0.12701	0.468418	501	2	0.066845		MvsB;MvsS
Mpeg1	6	0.028793	0.042705	0.602231	137	2	-0.0059961	0.29174	0.26799	0.63733	820	1	-0.0059961
Pak3	6	0.029119	0.044809	0.602231	138	2	-0.32801	0.289	0.26799	0.63733	816	1	-0.32801
Hhip	6	0.029465	0.044809	0.602231	139	3	-0.60601	0.77473	0.71208	0.935704	1489	0	-0.60601	YES	MvsB;MvsS	Fig1d
Rusc1	6	0.029796	0.044809	0.602231	140	3	-0.50356	0.77367	0.70364	0.93093	1484	0	-0.50356
Abcb7	4	0.030429	0.035413	0.586495	141	2	-0.58433	0.43178	0.32289	0.712621	995	1	-0.58433
Cwc15	6	0.030521	0.044809	0.602231	142	3	-0.27714	0.7868	0.73799	0.935704	1512	0	-0.27714
Tapbp	5	0.030755	0.052641	0.666401	143	3	-0.64795	0.99174	0.98977	1	1930	0	-0.64795
Adap2	6	0.031153	0.044814	0.602231	144	2	0.26507	0.4681	0.40808	0.754626	1034	1	0.26507
Lepr	5	0.031313	0.052646	0.666401	145	3	-0.50026	0.7904	0.72683	0.935704	1522	0	-0.50026
Tas2r107	5	0.03136	0.052646	0.666401	146	3	-0.48841	0.41363	0.34161	0.724897	984	1	-0.48841				;GPCRs
Adgrb3	6	0.031369	0.044814	0.602231	147	3	-0.36569	0.1929	0.15916	0.48718	623	1	-0.36569				;GPCRs
Slc25a24	6	0.031562	0.044814	0.602231	148	2	0.048085	0.17261	0.15461	0.48718	581	2	0.048085
Rpe	5	0.031924	0.052646	0.666401	149	3	-0.68737	0.91326	0.87985	0.967636	1781	0	-0.68737
Gpr34	5	0.031974	0.052646	0.666401	150	2	-0.21999	0.469	0.37281	0.742609	1035	1	-0.21999				;GPCRs
Ptprz1	6	0.032297	0.04702	0.627568	151	2	-0.020102	0.8873	0.82817	0.945801	1727	0	-0.020102				Adhesion Molecules
Msmo1	5	0.032399	0.052646	0.666401	152	3	-0.53796	0.19984	0.17621	0.528186	638	1	-0.53796
Slc9b1	6	0.032676	0.049412	0.650708	153	1	-0.024893	0.76177	0.67575	0.915912	1457	0	-0.024893
Ubl5	4	0.032784	0.035418	0.586495	154	2	-0.28745	0.16457	0.15621	0.48718	562	1	-0.28745
Ltb4r2	6	0.032933	0.049417	0.650708	155	2	-0.057411	0.18281	0.15462	0.48718	604	1	-0.057411				;GPCRs
Adcyap1r1	6	0.033691	0.054599	0.670792	156	2	-0.27555	0.26349	0.23688	0.606746	751	1	-0.27555				;GPCRs
Rnf20	5	0.034091	0.055175	0.670792	157	1	-0.48584	0.88859	0.84578	0.956433	1730	0	-0.48584
Smim22	6	0.034198	0.057057	0.686782	158	2	-0.037252	0.82332	0.76949	0.938898	1589	0	-0.037252
Prps1l1	6	0.03433	0.059878	0.699342	159	3	-0.40222	0.70956	0.59455	0.865999	1358	1	-0.40222		MvsB
S100a3	6	0.03502	0.059878	0.699342	160	3	-0.41816	0.92185	0.89117	0.9679	1799	0	-0.41816
Magoh	5	0.036041	0.055175	0.670792	161	3	-0.49509	0.59997	0.47535	0.782407	1191	1	-0.49509
LOC100362040	5	0.036203	0.055175	0.670792	162	2	-0.071687	0.67894	0.58855	0.859187	1306	1	-0.071687
Katnal2	6	0.036433	0.062729	0.699342	163	3	-0.3965	0.96383	0.94736	0.993441	1871	0	-0.3965
Runx3	6	0.036729	0.062729	0.699342	164	1	-0.058755	0.29915	0.26799	0.63733	831	1	-0.058755
Dpp4	6	0.036932	0.062729	0.699342	165	3	-0.43882	0.96389	0.94736	0.993441	1872	0	-0.43882				Adhesion Molecules
Lpgat1	6	0.03774	0.062729	0.699342	166	2	-0.094539	0.75715	0.66548	0.909873	1448	0	-0.094539
Adgrf2	6	0.038209	0.062734	0.699342	167	2	0.075309	0.22956	0.20184	0.565882	692	2	0.075309				;GPCRs
Anapc11	5	0.038418	0.05518	0.670792	168	2	0.060495	0.071135	0.071853	0.393813	314	2	0.060495		;MvsS
Aak1	6	0.038453	0.062734	0.699342	169	3	-0.3866	0.37466	0.35728	0.724897	950	1	-0.3866
Sptlc1	6	0.038839	0.062734	0.699342	170	3	-0.35828	0.88063	0.82199	0.940378	1709	0	-0.35828
Satb1	6	0.039226	0.062734	0.699342	171	3	-0.46805	0.92863	0.89497	0.9679	1811	0	-0.46805
LOC100359656	6	0.039356	0.062734	0.699342	172	3	-0.51664	0.37783	0.35728	0.724897	952	1	-0.51664		;MvsS
Sec23ip	6	0.039579	0.062734	0.699342	173	3	-0.40995	0.37748	0.35728	0.724897	951	1	-0.40995
LOC500877	5	0.039753	0.05518	0.670792	174	3	-0.43799	0.9693	0.96344	0.999909	1882	0	-0.43799
LOC102547287	6	0.039809	0.062734	0.699342	175	2	-0.2115	0.84698	0.79023	0.938989	1638	0	-0.2115		MvsB
Cyp8b1	6	0.041553	0.071212	0.71719	176	2	0.3014	0.018419	0.012401	0.182945	127	3	0.3014
Dicer1	6	0.041868	0.071212	0.71719	177	3	-0.35334	0.59112	0.47011	0.780348	1173	1	-0.35334
Nfkbib	6	0.042141	0.071212	0.71719	178	2	-0.28497	0.21873	0.18279	0.528186	671	1	-0.28497		;MvsS
Itgb1bp1	6	0.042341	0.071212	0.71719	179	3	-0.05708	0.19838	0.15917	0.48718	632	2	-0.05708				Adhesion Molecules
Alg14	6	0.042733	0.071212	0.71719	180	2	0.306	0.074096	0.047766	0.287834	330	2	0.306
Ntrk2	6	0.043089	0.071212	0.71719	181	3	-0.46536	0.91167	0.87846	0.966651	1778	0	-0.46536
Eno4	6	0.043776	0.071217	0.71719	182	3	-0.28132	0.76909	0.6853	0.915912	1474	0	-0.28132
Prpf38b	4	0.044288	0.055387	0.670792	183	1	0.23569	0.72092	0.66183	0.909873	1373	0	0.23569
Vrtn	6	0.044748	0.071217	0.71719	184	3	-0.4793	0.17286	0.15461	0.48718	582	2	-0.4793
Klf2	6	0.045028	0.071217	0.71719	185	3	-0.38175	0.99269	0.99099	1	1933	0	-0.38175		;MvsS;PvsS
Gda	6	0.04562	0.074447	0.71719	186	2	-0.30113	0.42114	0.3976	0.754626	988	1	-0.30113
Fam76b	6	0.045742	0.074447	0.71719	187	3	-0.2667	0.087659	0.08137	0.419025	376	1	-0.2667
Meaf6	6	0.045796	0.074447	0.71719	188	1	-0.11111	0.26147	0.23688	0.606746	744	1	-0.11111
Zfp870	6	0.046108	0.074447	0.71719	189	2	0.076365	0.10302	0.10307	0.436788	419	2	0.076365
Lpar1	6	0.046157	0.074447	0.71719	190	3	-0.23817	0.76615	0.6853	0.915912	1469	0	-0.23817				;GPCRs
Emilin1	6	0.047808	0.074452	0.71719	191	3	-0.32098	0.56754	0.45977	0.778993	1138	1	-0.32098				Adhesion Molecules
Msl3	6	0.048302	0.074452	0.71719	192	1	0.032596	0.17528	0.15461	0.48718	588	1	0.032596
Gpr182	6	0.048803	0.074452	0.71719	193	2	-0.21011	0.71966	0.6251	0.895873	1372	1	-0.21011				;GPCRs
Alkbh6	6	0.049197	0.074452	0.71719	194	3	-0.21594	0.1719	0.15461	0.48718	579	2	-0.21594
Cdkl2	6	0.049303	0.074452	0.71719	195	1	0.07192	0.40032	0.36744	0.735639	963	1	0.07192
Cyp3a62	6	0.049803	0.074452	0.71719	196	3	-0.25282	0.87658	0.81599	0.940378	1699	0	-0.25282
Mlf1	6	0.049937	0.074452	0.71719	197	3	-0.18862	0.13401	0.12701	0.468418	486	1	-0.18862
Capn3	6	0.050803	0.078055	0.71719	198	1	-0.24342	0.92967	0.89497	0.9679	1814	0	-0.24342
Bbx	6	0.050854	0.078055	0.71719	199	2	-0.19448	0.9692	0.95542	0.997096	1881	0	-0.19448
Ankrd13c	6	0.051108	0.07806	0.71719	200	2	-0.22222	0.11109	0.10307	0.436788	438	2	-0.22222
Upp1	6	0.051236	0.07806	0.71719	201	2	-0.072231	0.80079	0.746	0.935704	1539	0	-0.072231
Olr1149	5	0.051722	0.080341	0.71719	202	2	-0.30577	0.94925	0.93449	0.987856	1849	0	-0.30577
Aldh7a1	6	0.051802	0.081895	0.71719	203	1	-0.022703	0.3394	0.35011	0.724897	901	2	-0.022703
Hadha	6	0.051964	0.081895	0.71719	204	3	-0.30519	0.77847	0.71208	0.935704	1494	0	-0.30519
Il1r2	6	0.052301	0.085897	0.71719	205	2	-0.30832	0.82722	0.76949	0.938898	1600	0	-0.30832
Crhbp	6	0.052498	0.085897	0.71719	206	3	-0.38766	0.28278	0.26799	0.63733	805	2	-0.38766
Rida	6	0.052648	0.085897	0.71719	207	2	-0.012374	0.027993	0.018957	0.201097	171	2	-0.012374
Zfp157	6	0.05311	0.085897	0.71719	208	3	-0.41396	0.15825	0.13529	0.476536	545	2	-0.41396		;PvsS
Tmem33	6	0.053166	0.085897	0.71719	209	2	-0.39008	0.5052	0.42905	0.764575	1072	1	-0.39008
Lifr	6	0.053295	0.085897	0.71719	210	2	0.32692	0.026377	0.018053	0.201097	161	3	0.32692
Il17ra	6	0.053496	0.085897	0.71719	211	3	-0.40886	0.2318	0.20679	0.565882	697	1	-0.40886		;PvsS
Rbm27	5	0.053767	0.08297	0.71719	212	2	-0.29743	0.55277	0.42415	0.764575	1123	1	-0.29743
Mmp1b	6	0.053796	0.085897	0.71719	213	1	0.07474	0.17906	0.15462	0.48718	598	2	0.07474
Crnkl1	6	0.054076	0.085897	0.71719	214	2	-0.22027	0.32324	0.32064	0.70926	875	1	-0.22027
LOC108348302	6	0.054295	0.085897	0.71719	215	2	0.10673	0.055519	0.037447	0.282578	262	2	0.10673		;MvsS
Cpq	6	0.054792	0.085902	0.71719	216	1	-0.069675	0.75971	0.67575	0.915912	1454	0	-0.069675
Adra1a	6	0.054861	0.085902	0.71719	217	2	-0.032767	0.40609	0.37777	0.742678	973	1	-0.032767				;GPCRs
Il23a	6	0.055208	0.085902	0.71719	218	3	-0.31583	0.89285	0.84975	0.958163	1740	0	-0.31583
Cpsf6	6	0.055255	0.085902	0.71719	219	2	-0.043678	0.88257	0.82199	0.940378	1714	0	-0.043678
Baz1a	6	0.05529	0.085902	0.71719	220	1	0.17122	0.15497	0.13109	0.471068	535	2	0.17122
Chm	6	0.055519	0.085902	0.71719	221	2	0.12143	0.14109	0.12701	0.468418	504	2	0.12143		;MvsS
Ccdc151	6	0.055523	0.085902	0.71719	222	3	-0.34781	0.54501	0.45977	0.778993	1109	1	-0.34781
P2ry1	6	0.055788	0.085902	0.71719	223	1	0.25408	0.34304	0.35012	0.724897	911	2	0.25408				;GPCRs
Olr1159	5	0.055881	0.08297	0.71719	224	1	0.10245	0.3074	0.29044	0.666487	847	1	0.10245
Dusp21	6	0.055915	0.085902	0.71719	225	2	-0.14597	0.71839	0.61537	0.886573	1368	1	-0.14597
Alox15	6	0.056179	0.085902	0.71719	226	2	-0.30812	0.99147	0.9894	1	1929	0	-0.30812
Ptpn1	6	0.05703	0.085902	0.71719	227	3	-0.2964	0.12891	0.12311	0.468418	477	1	-0.2964
Olr1085	5	0.057126	0.08297	0.71719	228	2	-0.29982	0.60496	0.47535	0.782407	1201	1	-0.29982		MvsB
Grifin	6	0.057279	0.089924	0.735631	229	1	-0.20161	0.48872	0.40808	0.754626	1057	1	-0.20161		MvsB
Prdm9	6	0.05818	0.092553	0.735631	230	2	-0.097795	0.13632	0.12701	0.468418	493	1	-0.097795
Mmp14	6	0.058583	0.095419	0.735631	231	2	-0.015743	0.058448	0.040202	0.287834	272	3	-0.015743				Adhesion Molecules
Nfkbiz	6	0.058718	0.095419	0.735631	232	2	-0.32131	0.96696	0.95146	0.995079	1877	0	-0.32131
Ccrl2	6	0.058768	0.095419	0.735631	233	1	0.25465	0.50462	0.42905	0.764575	1071	1	0.25465				;Chemokine Receptors
Jaml	6	0.058966	0.095419	0.735631	234	3	-0.44508	0.83341	0.7835	0.938989	1612	0	-0.44508				Adhesion Molecules
Irak3	5	0.059198	0.082975	0.71719	235	1	0.023549	0.16024	0.12892	0.468418	549	2	0.023549
Adam8	6	0.059264	0.095419	0.735631	236	2	-0.21532	0.40744	0.37777	0.742678	976	1	-0.21532				Adhesion Molecules
P2ry4	6	0.05976	0.095419	0.735631	237	1	0.053436	0.54012	0.44952	0.778993	1104	1	0.053436				;GPCRs
Dzip3	6	0.060689	0.095424	0.735631	238	3	-0.41627	0.92984	0.89497	0.9679	1815	0	-0.41627		;PvsS
Pik3r4	6	0.06075	0.095424	0.735631	239	1	-0.12755	0.61148	0.49115	0.786652	1215	1	-0.12755
Fzd9	6	0.060855	0.095424	0.735631	240	3	-0.39326	0.68788	0.5736	0.850008	1320	1	-0.39326				;GPCRs
Polr3a	4	0.06153	0.072736	0.71719	241	2	-0.5067	0.84217	0.79193	0.938989	1631	0	-0.5067
Ano6	6	0.061603	0.11167	0.735631	242	3	-0.57262	0.98906	0.98519	1	1924	0	-0.57262
Nifk	3	0.061919	0.12296	0.739359	243	2	-0.707	0.48121	0.40296	0.754626	1046	1	-0.707
Cfap100	6	0.062729	0.11167	0.735631	244	1	-0.0021306	0.077949	0.066388	0.386506	343	2	-0.0021306
Fst	6	0.062952	0.11167	0.735631	245	2	-0.065031	0.63642	0.51163	0.796688	1249	1	-0.065031
Il1r1	5	0.063014	0.082975	0.71719	246	2	0.12868	0.13141	0.10307	0.436788	481	2	0.12868
Knstrn	6	0.063224	0.11167	0.735631	247	2	-0.069776	0.92407	0.89497	0.9679	1801	0	-0.069776
Adgrf4	6	0.063621	0.11167	0.735631	248	3	-0.40076	0.95189	0.93043	0.984633	1852	0	-0.40076		MvsB		;GPCRs
Hspd1	4	0.06364	0.091241	0.735631	249	1	0.1403	0.31569	0.27363	0.646049	860	1	0.1403
Prkaa1	6	0.064131	0.11167	0.735631	250	3	-0.14445	0.88517	0.82199	0.940378	1724	0	-0.14445
Fzd10	6	0.065158	0.11768	0.735631	251	3	-0.36733	0.99736	0.99691	1	1948	0	-0.36733				;GPCRs
Ppp1r13b	6	0.065198	0.11768	0.735631	252	2	-0.17022	0.75017	0.65558	0.902633	1431	0	-0.17022
Gatb	5	0.065445	0.085836	0.71719	253	2	-0.47864	0.0013362	0.00055258	0.081683	15	2	-0.47864		;PvsS
Gdap1	6	0.065603	0.11768	0.735631	254	2	-0.040534	0.86064	0.80991	0.938989	1667	0	-0.040534
Dhx33	5	0.065679	0.085836	0.71719	255	2	0.84482	0.0062802	0.0048622	0.142382	51	3	0.84482	YES	;MvsS
Mgat4c	5	0.065912	0.085836	0.71719	256	2	-0.39769	0.13451	0.10307	0.436788	488	1	-0.39769
Rab5b	6	0.066628	0.11768	0.735631	257	3	-0.36331	0.98108	0.97361	1	1907	0	-0.36331
RGD1308430	6	0.066889	0.11768	0.735631	258	3	-0.45184	0.59922	0.48059	0.783169	1189	1	-0.45184
Gmfb	6	0.06717	0.11768	0.735631	259	2	-0.30328	0.55467	0.45977	0.778993	1126	1	-0.30328
LOC296235	5	0.06744	0.088985	0.735631	260	2	-0.59517	0.88874	0.84578	0.956433	1732	0	-0.59517
Rrbp1	6	0.067501	0.11768	0.735631	261	3	-0.31311	0.48842	0.40808	0.754626	1056	1	-0.31311
Adra1d	6	0.067676	0.11768	0.735631	262	3	-0.20637	0.64443	0.51163	0.796688	1261	1	-0.20637				;GPCRs
Zfp133	6	0.06838	0.11768	0.735631	263	3	-0.44096	0.94488	0.92202	0.983155	1838	0	-0.44096
Mir378b	6	0.068646	0.11768	0.735631	264	1	-0.18446	0.65315	0.5217	0.807876	1273	1	-0.18446
Sgca	6	0.069176	0.11768	0.735631	265	3	-0.42379	0.92551	0.89497	0.9679	1805	0	-0.42379
Map3k1	6	0.069729	0.11768	0.735631	266	2	0.17357	0.014262	0.01009	0.182945	95	1	0.17357
Ccr5	6	0.069799	0.11768	0.735631	267	3	-0.48243	0.24923	0.21181	0.573213	723	1	-0.48243				;Chemokine Receptors
Ces1d	6	0.070067	0.11768	0.735631	268	3	-0.36611	0.91105	0.87846	0.966651	1776	0	-0.36611
Adgrd1	6	0.07012	0.11768	0.735631	269	1	0.17541	0.49318	0.41858	0.764575	1061	1	0.17541				;GPCRs
LOC317456	5	0.070325	0.092412	0.735631	270	1	-0.029709	0.76166	0.70412	0.93093	1456	0	-0.029709
Opn3	5	0.070735	0.092412	0.735631	271	2	-0.29898	0.76523	0.70413	0.93093	1465	0	-0.29898				;GPCRs
LOC102552378	6	0.070739	0.11768	0.735631	272	2	-0.29572	0.99258	0.99045	1	1932	0	-0.29572
Best1	6	0.070783	0.11768	0.735631	273	3	-0.40561	0.30841	0.28609	0.662694	850	1	-0.40561
Gpr4	6	0.070873	0.11768	0.735631	274	3	-0.30031	0.9791	0.97235	1	1903	0	-0.30031				;GPCRs
Ogg1	6	0.070884	0.11768	0.735631	275	2	-0.32068	0.91466	0.87846	0.966651	1783	0	-0.32068
Wisp2	6	0.071102	0.11768	0.735631	276	2	-0.0046369	0.66127	0.54263	0.825309	1284	1	-0.0046369
Mad2l1	5	0.071145	0.092417	0.735631	277	2	-0.32636	0.94482	0.9246	0.984633	1837	0	-0.32636
Rps25	5	0.071376	0.092417	0.735631	278	2	-0.54633	0.60764	0.4855	0.786652	1208	1	-0.54633
Arih1	6	0.071592	0.11768	0.735631	279	1	-0.022566	0.12378	0.1196	0.468418	468	1	-0.022566		;MvsS;PvsS
Ints6l	6	0.071685	0.11768	0.735631	280	3	-0.26282	0.7523	0.65558	0.902633	1435	0	-0.26282
Fam83a	6	0.071775	0.11768	0.735631	281	3	-0.19602	0.4108	0.37777	0.742678	979	1	-0.19602
Cox7a2l	6	0.072082	0.11768	0.735631	282	1	0.19962	0.041533	0.025073	0.224626	219	3	0.19962
Alox5	6	0.072138	0.11768	0.735631	283	3	-0.13437	0.59703	0.47012	0.780348	1185	1	-0.13437
Steap3	6	0.072572	0.11768	0.735631	284	1	0.007039	0.20699	0.1782	0.528186	650	2	0.007039
Bdkrb1	6	0.073062	0.11768	0.735631	285	2	0.098427	0.70336	0.58416	0.857877	1349	1	0.098427		;PvsS		;GPCRs
Atad2b	6	0.073552	0.11768	0.735631	286	1	0.11483	0.45123	0.40808	0.754626	1015	1	0.11483
Uqcc1	6	0.073655	0.11768	0.735631	287	2	-0.19528	0.97673	0.96847	0.999909	1898	0	-0.19528
Ell3	6	0.074041	0.11768	0.735631	288	1	-0.25618	0.68946	0.5736	0.850008	1322	1	-0.25618
Man1a1	6	0.074391	0.11768	0.735631	289	2	-0.12764	0.71492	0.61537	0.886573	1363	1	-0.12764
Gpr65	6	0.074531	0.11768	0.735631	290	1	0.060091	0.062272	0.041756	0.287834	283	3	0.060091				;GPCRs
Prr30	6	0.075509	0.1211	0.735631	291	1	0.019515	0.82479	0.76949	0.938898	1593	0	0.019515
Cdh9	6	0.075997	0.1211	0.735631	292	1	0.060103	0.50112	0.42905	0.764575	1068	1	0.060103
Olr232	6	0.076485	0.1211	0.735631	293	1	0.1027	0.48212	0.40808	0.754626	1049	1	0.1027
Calm2	6	0.076974	0.1211	0.735631	294	1	0.51284	0.016133	0.011756	0.182945	113	4	0.51284		;PvsS
Ube2l3	6	0.077462	0.1211	0.735631	295	2	-0.34165	0.28427	0.26799	0.63733	808	1	-0.34165		;MvsS;PvsS
Otud6b	6	0.077949	0.1211	0.735631	296	2	-0.46895	0.81298	0.75398	0.938152	1567	0	-0.46895
Mlkl	6	0.07811	0.1211	0.735631	297	2	-0.37282	0.98554	0.9809	1	1916	0	-0.37282
Il24	6	0.078437	0.1211	0.735631	298	1	0.02399	0.83422	0.7835	0.938989	1614	0	0.02399
Ptprj	5	0.078499	0.11311	0.735631	299	1	-0.27915	0.59388	0.47534	0.782407	1176	1	-0.27915
Mir330	6	0.078924	0.1211	0.735631	300	1	-0.10207	0.95308	0.93043	0.984633	1855	0	-0.10207
Gpr21	5	0.079002	0.11311	0.735631	301	2	-0.18512	0.72617	0.68016	0.915912	1381	0	-0.18512				;GPCRs
Dnajb12	6	0.079411	0.1211	0.735631	302	1	0.10182	0.25649	0.2175	0.582961	736	2	0.10182
Hspa8	1	0.080391	0.066559	0.71719	303	1	-1.0136	0.91961	0.93344	0.987283	1793	0	-1.0136
Eef1g	5	0.08094	0.11681	0.735631	304	2	0.040415	0.13922	0.11731	0.468418	502	2	0.040415		;MvsS;PvsS
Btg3	6	0.08098	0.1211	0.735631	305	2	0.010048	0.79916	0.74599	0.935704	1536	0	0.010048
RGD1310495	6	0.081285	0.1211	0.735631	306	2	0.017775	0.72681	0.63524	0.901832	1382	1	0.017775
Tmem223	6	0.081357	0.1211	0.735631	307	2	0.074647	0.072138	0.047761	0.287834	319	3	0.074647		;PvsS
Ffar1	6	0.082506	0.12111	0.735631	308	2	0.21025	0.15723	0.13528	0.476536	542	2	0.21025				;GPCRs
Stim2	6	0.082659	0.12111	0.735631	309	2	-0.21694	0.94621	0.92202	0.983155	1841	0	-0.21694
Gemin2	5	0.083178	0.11682	0.735631	310	2	-0.43835	0.065329	0.068956	0.393813	292	2	-0.43835
Fnta	6	0.0833	0.12111	0.735631	311	1	0.046261	0.23614	0.20679	0.565882	704	2	0.046261
Bcl9	6	0.083734	0.12111	0.735631	312	2	0.22922	0.016837	0.011761	0.182945	118	1	0.22922
Sh3kbp1	6	0.083888	0.12111	0.735631	313	2	-0.17248	0.81026	0.746	0.935704	1557	0	-0.17248
Hist2h3c2	5	0.083946	0.11682	0.735631	314	2	0.12983	0.063744	0.053893	0.318517	288	1	0.12983
Apip	6	0.084505	0.12111	0.735631	315	2	-0.20812	0.84969	0.79023	0.938989	1645	0	-0.20812
Nepn	6	0.08466	0.12111	0.735631	316	2	-0.059917	0.26874	0.23688	0.606746	764	1	-0.059917
Rtkn2	6	0.084969	0.12111	0.735631	317	2	-0.041069	0.82393	0.76949	0.938898	1591	0	-0.041069
Pot1b	5	0.084997	0.13037	0.770413	318	1	0.16185	0.75637	0.69657	0.92719	1447	0	0.16185
Ubb	6	0.086054	0.12111	0.735631	319	2	-0.17285	0.60117	0.48059	0.783169	1192	1	-0.17285
Olr601	6	0.08621	0.12111	0.735631	320	2	0.095653	0.31315	0.29928	0.680409	856	2	0.095653
Serpinb5	6	0.086365	0.12111	0.735631	321	2	-0.034197	0.58888	0.47011	0.780348	1168	1	-0.034197
Prkg2	5	0.086784	0.14419	0.824828	322	2	-0.3041	0.80528	0.74779	0.935704	1549	0	-0.3041
Ei24	5	0.087174	0.1442	0.824828	323	2	-0.22307	0.75425	0.68842	0.918211	1441	0	-0.22307
Tomm40	6	0.08777	0.12111	0.735631	324	2	-0.2391	0.401	0.36744	0.735639	964	1	-0.2391		;PvsS
Proser1	6	0.087927	0.12111	0.735631	325	2	-0.14134	0.94571	0.92202	0.983155	1840	0	-0.14134
Nampt	5	0.088085	0.15781	0.882133	326	2	-0.060558	0.16317	0.12892	0.468418	559	2	-0.060558
Mrc1	6	0.088397	0.12111	0.735631	327	2	0.03141	0.28193	0.26799	0.63733	801	2	0.03141
Bik	5	0.088636	0.15781	0.882133	328	1	0.02095	0.66991	0.57843	0.854575	1295	1	0.02095
Siglech	6	0.090555	0.12473	0.739359	329	1	-0.0096911	0.46532	0.40808	0.754626	1029	1	-0.0096911
Il27ra	6	0.090603	0.12473	0.739359	330	2	0.056737	0.16051	0.15461	0.48718	551	1	0.056737
Adra2a	6	0.091079	0.12473	0.739359	331	2	-0.072416	0.50024	0.42905	0.764575	1067	1	-0.072416				;GPCRs
Cnr2	6	0.091519	0.12473	0.739359	332	1	-0.30072	0.97162	0.96244	0.999636	1888	0	-0.30072				;GPCRs
Ccng2	6	0.091555	0.12473	0.739359	333	2	-0.070952	0.75811	0.66548	0.909873	1452	0	-0.070952
Tbce	4	0.09179	0.17839	0.936364	334	1	-0.060011	0.6908	0.62335	0.894017	1325	0	-0.060011		;PvsS
Anxa2	6	0.092	0.12473	0.739359	335	1	0.43203	0.016022	0.011756	0.182945	111	3	0.43203
Mc1r	6	0.092669	0.12473	0.739359	336	2	-0.29231	0.56858	0.45977	0.778993	1141	1	-0.29231				;GPCRs
Syt8	6	0.093788	0.14362	0.824828	337	2	0.41445	0.018346	0.012401	0.182945	125	4	0.41445
Gabrb1	6	0.094269	0.14362	0.824828	338	2	-0.14687	0.71821	0.61537	0.886573	1367	1	-0.14687
Stk38	6	0.094405	0.14362	0.824828	339	1	-0.14541	0.71216	0.60493	0.87851	1359	1	-0.14541
Tmbim6	6	0.095365	0.14362	0.824828	340	1	0.11525	0.33556	0.33916	0.724897	891	2	0.11525
Gpr18	6	0.095879	0.14363	0.824828	341	2	-0.33116	0.41815	0.38785	0.754626	986	1	-0.33116				;GPCRs
Cnot7	5	0.096714	0.18158	0.936364	342	2	-0.48824	0.96038	0.94924	0.994011	1862	0	-0.48824
Mrps5	6	0.096804	0.14363	0.824828	343	2	-0.36415	0.87667	0.81599	0.940378	1700	0	-0.36415
Pabpn1	3	0.096988	0.14388	0.824828	344	1	-0.080881	0.73834	0.68076	0.915912	1407	0	-0.080881
Gpr101	6	0.097011	0.14363	0.824828	345	2	-0.21166	0.78318	0.72963	0.935704	1502	0	-0.21166				;GPCRs
Olr693	6	0.097283	0.14363	0.824828	346	1	0.35082	0.30271	0.28608	0.662694	841	2	0.35082
Tab2	5	0.097882	0.18536	0.936364	347	1	0.44365	0.24739	0.2475	0.624979	719	2	0.44365
Zfp609	6	0.098241	0.14738	0.830929	348	2	-0.13828	0.89794	0.85998	0.961968	1749	0	-0.13828
Hrct1	6	0.098311	0.14738	0.830929	349	2	0.007986	0.58061	0.45977	0.778993	1155	1	0.007986
Usp37	6	0.098474	0.14738	0.830929	350	2	0.10204	0.076939	0.047766	0.287834	339	3	0.10204
Sult1b1	5	0.098683	0.18536	0.936364	351	2	0.17603	0.02943	0.017342	0.201097	179	2	0.17603
Sytl5	6	0.099198	0.14738	0.830929	352	1	-0.060927	0.82746	0.76949	0.938898	1601	0	-0.060927
Kcnab3	6	0.099289	0.14738	0.830929	353	2	-0.20475	0.64531	0.51163	0.796688	1265	1	-0.20475
Sfswap	6	0.10063	0.16231	0.894579	354	1	-0.2941	0.95578	0.93043	0.984633	1857	0	-0.2941
Plcl1	6	0.10076	0.16231	0.894579	355	2	-0.1062	0.76129	0.67575	0.915912	1455	0	-0.1062
Erich6	5	0.10093	0.18536	0.936364	356	2	0.32121	0.013191	0.0079304	0.171418	92	2	0.32121
Parp2	6	0.10126	0.16232	0.894579	357	2	0.090412	0.5618	0.45977	0.778993	1132	1	0.090412
Sema3a	5	0.10134	0.18536	0.936364	358	2	0.35074	0.25269	0.24751	0.624979	729	2	0.35074		MvsB;MvsS
Mrpl41	4	0.10176	0.18276	0.936364	359	2	-0.48465	0.28618	0.22473	0.595846	812	1	-0.48465
Nek10	6	0.10224	0.1811	0.936364	360	2	-0.24475	0.84345	0.79023	0.938989	1633	0	-0.24475
LRRTM1	6	0.10241	0.1811	0.936364	361	2	-0.1766	0.364	0.35727	0.724897	939	1	-0.1766
Clta	6	0.10274	0.1811	0.936364	362	2	-0.26718	0.8067	0.746	0.935704	1550	0	-0.26718
Aldoa	4	0.10331	0.18276	0.936364	363	2	-0.48544	0.83109	0.7759	0.938989	1609	0	-0.48544
Clec2dl1	6	0.10397	0.18505	0.936364	364	1	0.10771	0.19798	0.15917	0.48718	630	2	0.10771
Zfp131	4	0.10402	0.18276	0.936364	365	1	-0.077364	0.56722	0.46922	0.780348	1137	1	-0.077364
Il2rb	6	0.10406	0.18505	0.936364	366	2	-0.13033	0.17883	0.15462	0.48718	596	1	-0.13033
Npy1r	6	0.10492	0.19969	0.936364	367	2	0.028591	0.35714	0.35727	0.724897	930	2	0.028591		;MvsS		;GPCRs
Fam69a	6	0.10587	0.19969	0.936364	368	1	0.1062	0.25781	0.22363	0.595846	738	1	0.1062		;MvsS;PvsS
Ppcdc	5	0.10626	0.18921	0.936364	369	1	-0.032787	0.89418	0.8552	0.961	1744	0	-0.032787
Ddx19a	6	0.10635	0.19969	0.936364	370	2	0.50239	0.0025459	0.0012742	0.104091	24	3	0.50239		MvsB
Rpl18	2	0.10648	0.093426	0.735631	371	1	-0.70686	0.87723	0.88685	0.9679	1703	0	-0.70686
Gstm2	5	0.10666	0.18921	0.936364	372	1	-0.34017	0.64119	0.52677	0.814436	1256	1	-0.34017		;PvsS
Olr588	4	0.1071	0.18722	0.936364	373	2	-0.36373	0.88176	0.84315	0.956433	1711	0	-0.36373
Slc11a1	6	0.1073	0.19969	0.936364	374	1	0.13971	0.28585	0.26799	0.63733	810	1	0.13971
Gfpt1	5	0.10745	0.18921	0.936364	375	1	-0.024406	0.59913	0.47534	0.782407	1188	1	-0.024406
Cxcr5	6	0.10807	0.21408	0.936364	376	2	-0.27761	0.44838	0.40808	0.754626	1012	1	-0.27761				;Chemokine Receptors
Smc2	6	0.10825	0.21408	0.936364	377	1	-0.072863	0.14643	0.12701	0.468418	510	2	-0.072863
Timm8a1	5	0.10884	0.18922	0.936364	378	2	-0.31058	0.38942	0.3416	0.724897	957	1	-0.31058
Snapc3	6	0.11111	0.21409	0.936364	379	2	-0.23023	0.98725	0.98337	1	1919	0	-0.23023		MvsB
P2ry13	6	0.11156	0.21409	0.936364	380	2	0.11245	0.62435	0.49116	0.786652	1228	1	0.11245				;GPCRs
Map7	6	0.11162	0.21409	0.936364	381	2	-0.34754	0.47819	0.40808	0.754626	1043	1	-0.34754
Krit1	5	0.1121	0.18922	0.936364	382	2	-0.11865	0.064399	0.053898	0.318517	290	2	-0.11865
Tcerg1	5	0.1122	0.18922	0.936364	383	1	0.019028	0.80878	0.74779	0.935704	1554	0	0.019028
Wdr95	6	0.11281	0.21774	0.936364	384	2	-0.42071	0.98719	0.98336	1	1918	0	-0.42071
Olr507	5	0.11309	0.1933	0.936364	385	2	-0.12689	0.81875	0.7478	0.935704	1583	0	-0.12689
Gpr75	6	0.11392	0.21774	0.936364	386	1	0.17547	0.082486	0.076506	0.407918	359	3	0.17547				;Chemokine Receptors
Nmur2	6	0.11418	0.21774	0.936364	387	2	-0.10822	0.67172	0.54263	0.825309	1297	1	-0.10822				;GPCRs
Rnaset2	6	0.11439	0.21774	0.936364	388	1	-0.14291	0.9705	0.96077	0.999636	1884	0	-0.14291
Htr1a	6	0.11486	0.21774	0.936364	389	2	-0.20496	0.02759	0.018957	0.201097	168	1	-0.20496				;GPCRs
Cd74	6	0.11486	0.21774	0.936364	390	1	-0.17389	0.87363	0.80992	0.938989	1696	0	-0.17389
Vom2r27	6	0.11504	0.21774	0.936364	391	2	-0.38633	0.32146	0.30618	0.685751	872	2	-0.38633
Zfp263	6	0.11534	0.21774	0.936364	392	2	-0.44269	0.43651	0.40808	0.754626	1002	1	-0.44269		;PvsS
Adpgk	6	0.11538	0.21774	0.936364	393	2	-0.1685	0.23557	0.20679	0.565882	703	1	-0.1685
Gpr149	6	0.11555	0.21774	0.936364	394	2	-0.086903	0.73416	0.64538	0.902633	1400	1	-0.086903				;GPCRs
Abhd13	5	0.11576	0.19755	0.936364	395	1	0.51033	0.026803	0.015767	0.201097	163	3	0.51033		MvsB
Endog	6	0.11607	0.21774	0.936364	396	2	-0.20515	0.051302	0.031088	0.248959	249	1	-0.20515
Cd36	6	0.11779	0.21774	0.936364	397	2	-0.31883	0.62872	0.50131	0.796688	1238	1	-0.31883
Gcg	6	0.11863	0.21774	0.936364	398	1	0.017645	0.18082	0.15462	0.48718	600	2	0.017645
Imp3	4	0.11867	0.211	0.936364	399	1	-0.22349	0.78766	0.73564	0.935704	1514	0	-0.22349
Tmco2	6	0.11883	0.21774	0.936364	400	2	-0.22613	0.96603	0.94943	0.994011	1875	0	-0.22613
Prtfdc1	5	0.11898	0.20206	0.936364	401	2	-0.070237	0.75369	0.68842	0.918211	1438	0	-0.070237
Gpr62	6	0.11987	0.21774	0.936364	402	2	-0.36996	0.74303	0.65558	0.902633	1415	1	-0.36996		MvsB		;GPCRs
Atp8a1	6	0.12004	0.21774	0.936364	403	1	-0.1681	0.71602	0.61537	0.886573	1365	1	-0.1681
F2rl1	6	0.12091	0.21775	0.936364	404	2	-0.22905	0.68985	0.5736	0.850008	1323	1	-0.22905				;GPCRs
Ptpn2	6	0.12126	0.21775	0.936364	405	2	-0.40794	0.98415	0.97903	1	1914	0	-0.40794		MvsB;MvsS;PvsS	Fig1d	Adhesion Molecules
Tigd2	6	0.12144	0.21775	0.936364	406	1	-0.061647	0.5461	0.45977	0.778993	1111	1	-0.061647
Kmo	6	0.12191	0.21775	0.936364	407	1	0.11616	0.65358	0.5217	0.807876	1274	1	0.11616
Adam30	5	0.12243	0.20679	0.936364	408	1	0.011525	0.81775	0.7478	0.935704	1581	0	0.011525
Apof	5	0.12336	0.20679	0.936364	409	2	-0.35718	0.74463	0.68017	0.915912	1419	0	-0.35718
Chp1	6	0.12378	0.21775	0.936364	410	2	-0.16352	0.50316	0.42905	0.764575	1070	1	-0.16352
Zfp326	5	0.1238	0.20679	0.936364	411	2	-0.017842	0.16618	0.12892	0.468418	567	1	-0.017842
Mga	6	0.12425	0.21775	0.936364	412	2	-0.21418	0.22508	0.19713	0.565449	684	1	-0.21418
Agps	6	0.12472	0.21775	0.936364	413	1	0.33763	0.0080395	0.0040346	0.136618	62	3	0.33763		MvsB
LOC691189	6	0.12477	0.21775	0.936364	414	2	-0.074034	0.842	0.79023	0.938989	1630	0	-0.074034
Lrrc15	6	0.12518	0.21775	0.936364	415	2	-0.32803	0.77215	0.6853	0.915912	1479	0	-0.32803
Niacr1	6	0.12705	0.21775	0.936364	416	2	-0.091114	0.79957	0.74599	0.935704	1537	0	-0.091114
Celsr1	6	0.12742	0.21775	0.936364	417	2	-0.076695	0.93807	0.90579	0.971653	1829	0	-0.076695		MvsB		;GPCRs
Ran	3	0.12759	0.15231	0.856237	418	1	-0.19227	0.60896	0.54256	0.825309	1212	0	-0.19227
Esr2	6	0.12798	0.22158	0.936364	419	1	-0.0039655	0.69936	0.5736	0.850008	1342	1	-0.0039655
Edil3	6	0.12813	0.22158	0.936364	420	2	-0.022369	0.82196	0.76949	0.938898	1587	0	-0.022369
Cdc20	5	0.12868	0.2068	0.936364	421	1	-0.18267	0.63191	0.50602	0.796688	1242	1	-0.18267		;MvsS;PvsS
Diaph3	6	0.1303	0.22158	0.936364	422	1	-0.2057	0.79221	0.74599	0.935704	1526	0	-0.2057
Tab3	5	0.13046	0.21667	0.936364	423	2	-0.42642	0.29269	0.29044	0.666487	822	1	-0.42642		MvsB;MvsS;PvsS	Fig1d
Itga7	5	0.13106	0.22212	0.936364	424	2	0.013411	0.47057	0.37282	0.742609	1038	1	0.013411				Adhesion Molecules
Adgrg6	6	0.13115	0.22585	0.936364	425	2	0.31427	0.26214	0.23688	0.606746	747	2	0.31427				;GPCRs
Ntsr2	6	0.13133	0.22585	0.936364	426	2	-0.26793	0.72325	0.63523	0.901832	1377	1	-0.26793				;GPCRs
Cd3e	4	0.13156	0.21608	0.936364	427	2	-0.40069	0.48406	0.36204	0.732964	1051	1	-0.40069				Adhesion Molecules
Crot	6	0.13205	0.22585	0.936364	428	2	-0.16896	0.3007	0.28608	0.662694	835	2	-0.16896
Ppie	5	0.13211	0.22213	0.936364	429	2	0.62117	0.0010228	0.00041633	0.081683	9	3	0.62117	YES
Grm4	6	0.13216	0.22585	0.936364	430	1	-0.087682	0.097762	0.099911	0.436788	401	1	-0.087682				;GPCRs
Arl16	6	0.13223	0.22585	0.936364	431	2	-0.26417	0.63574	0.51163	0.796688	1248	1	-0.26417
Olr440	5	0.13256	0.2277	0.936364	432	2	0.19354	0.2864	0.28053	0.659953	813	1	0.19354		;PvsS
Ncapd3	6	0.13258	0.22585	0.936364	433	2	-0.24264	0.027081	0.018058	0.201097	165	1	-0.24264
Tox	6	0.13312	0.2304	0.936364	434	2	-0.035119	0.87138	0.80992	0.938989	1688	0	-0.035119
Aadat	6	0.1333	0.2304	0.936364	435	2	0.028771	0.05671	0.038749	0.284774	266	3	0.028771
Taf1d	6	0.13401	0.2304	0.936364	436	1	-0.17481	0.78579	0.72963	0.935704	1508	0	-0.17481
Pdzrn4	5	0.13451	0.23362	0.936364	437	1	-0.31067	0.85558	0.81025	0.938989	1661	0	-0.31067
Junb	4	0.13496	0.21608	0.936364	438	2	-0.37272	0.27065	0.22473	0.595846	771	1	-0.37272
Ccnc	5	0.13567	0.24439	0.936364	439	1	-0.2617	0.43212	0.35209	0.724897	997	1	-0.2617
Ambra1	6	0.13618	0.23486	0.936364	440	2	-0.36923	0.51897	0.42905	0.764575	1081	1	-0.36923
Apol9a	6	0.13632	0.23486	0.936364	441	1	0.10899	0.51442	0.42905	0.764575	1077	1	0.10899
LOC689986	6	0.13679	0.23486	0.936364	442	2	-0.12061	0.8362	0.79023	0.938989	1618	0	-0.12061
Tlr7	5	0.13722	0.24439	0.936364	443	1	-0.25023	0.87323	0.83103	0.947409	1695	0	-0.25023
Olr199	6	0.13771	0.23486	0.936364	444	1	-0.39573	0.76491	0.6853	0.915912	1462	0	-0.39573		;PvsS
Ap2m1	6	0.13781	0.23486	0.936364	445	2	-0.26018	0.99711	0.99651	1	1945	0	-0.26018
Gpld1	6	0.13836	0.23486	0.936364	446	2	-0.14399	0.29952	0.26799	0.63733	832	2	-0.14399		;PvsS
Psma4	5	0.13845	0.24439	0.936364	447	2	-0.61019	0.33388	0.29044	0.666487	890	1	-0.61019
Chrm3	6	0.1389	0.23486	0.936364	448	2	-0.02399	0.67988	0.56325	0.850008	1309	1	-0.02399				;GPCRs
Cdh17	5	0.13953	0.24975	0.936364	449	1	0.0694	0.15644	0.12892	0.468418	537	2	0.0694				Adhesion Molecules
Dnm1l	6	0.14001	0.23486	0.936364	450	1	0.017459	0.94557	0.92202	0.983155	1839	0	0.017459
LOC103690286	6	0.14093	0.23486	0.936364	451	1	-0.20223	0.97741	0.96847	0.999909	1900	0	-0.20223
Slc3a2	5	0.14146	0.24975	0.936364	452	1	-0.052922	0.22572	0.20268	0.565882	685	2	-0.052922
Acer2	6	0.142	0.23486	0.936364	453	2	-0.085177	0.62481	0.49116	0.786652	1229	1	-0.085177
Htr2c	5	0.14227	0.24975	0.936364	454	2	-0.34707	0.62916	0.50602	0.796688	1239	1	-0.34707		;PvsS		;GPCRs
Stim1	6	0.14402	0.23486	0.936364	455	2	-0.21528	0.52825	0.42905	0.764575	1093	1	-0.21528
Gpc4	6	0.14439	0.23486	0.936364	456	2	-0.28234	0.59849	0.47012	0.780348	1186	1	-0.28234
Dnase2b	6	0.1446	0.23486	0.936364	457	2	-0.33154	0.88292	0.82199	0.940378	1717	0	-0.33154
Cma1	6	0.14549	0.23971	0.936364	458	2	-0.17875	0.78362	0.72963	0.935704	1503	0	-0.17875
Serinc3	6	0.14552	0.23971	0.936364	459	1	0.2179	0.14182	0.12701	0.468418	505	2	0.2179
Ttll4	6	0.14598	0.23971	0.936364	460	1	0.10293	0.06794	0.045657	0.287834	300	3	0.10293
Ilk	6	0.14771	0.23971	0.936364	461	2	-0.063893	0.069873	0.047761	0.287834	307	2	-0.063893				Adhesion Molecules
Slc18a1	6	0.1478	0.23971	0.936364	462	1	-0.23568	0.927	0.89497	0.9679	1807	0	-0.23568
Fcgr2b	6	0.14882	0.23971	0.936364	463	2	-0.32174	0.313	0.29928	0.680409	855	1	-0.32174
Rbm15	5	0.14913	0.2553	0.936364	464	1	0.49559	0.10465	0.092881	0.436788	425	2	0.49559
Trappc1	3	0.14932	0.16046	0.891888	465	1	-0.13078	0.1892	0.15812	0.48718	614	1	-0.13078		;PvsS
Avp	6	0.1503	0.23971	0.936364	466	2	0.13229	0.21669	0.18279	0.528186	668	2	0.13229
Ache	6	0.15049	0.23971	0.936364	467	2	-0.31923	0.98745	0.98337	1	1920	0	-0.31923
Smim18	6	0.15105	0.23971	0.936364	468	2	-0.19425	0.86324	0.80991	0.938989	1675	0	-0.19425
Cd300e	5	0.15267	0.2553	0.936364	469	2	0.040494	0.64444	0.53693	0.825309	1262	1	0.040494
Il2rg	5	0.15294	0.2553	0.936364	470	1	0.31119	0.11023	0.096181	0.436788	435	2	0.31119
Sim1	6	0.15347	0.23971	0.936364	471	2	-0.2072	0.29337	0.26799	0.63733	823	2	-0.2072
Potec	6	0.15372	0.23971	0.936364	472	2	0.016402	0.07241	0.047761	0.287834	323	3	0.016402
Golph3l	5	0.15408	0.2553	0.936364	473	1	-0.35697	0.56519	0.44446	0.778993	1135	1	-0.35697
Hdac3	5	0.15486	0.2553	0.936364	474	2	-0.43009	0.26495	0.27038	0.639157	755	2	-0.43009
Tas2r108	6	0.15508	0.23971	0.936364	475	2	0.20754	0.017866	0.012401	0.182945	123	3	0.20754		MvsB		;GPCRs
Celsr2	6	0.15554	0.24474	0.936364	476	1	-0.10223	0.96112	0.94516	0.993262	1865	0	-0.10223				;GPCRs
Syt9	6	0.15572	0.24474	0.936364	477	2	-0.13513	0.96063	0.94273	0.993262	1863	0	-0.13513
Cpne9	6	0.15591	0.24474	0.936364	478	2	-0.30037	0.30417	0.28608	0.662694	842	1	-0.30037
Tubgcp4	6	0.1561	0.24474	0.936364	479	2	-0.16662	0.8498	0.79023	0.938989	1646	0	-0.16662
Ogt	3	0.15632	0.16047	0.891888	480	1	-0.12496	0.6973	0.63847	0.902633	1335	0	-0.12496
Trappc4	6	0.1578	0.24475	0.936364	481	1	0.71628	0.00054886	0.00016905	0.075083	4	5	0.71628	YES
Egfl8	6	0.15798	0.24475	0.936364	482	2	-0.154	0.16276	0.15461	0.48718	558	1	-0.154
Spdl1	4	0.15817	0.22523	0.936364	483	1	0.24377	0.2764	0.22473	0.595846	789	1	0.24377
LOC685067	6	0.15825	0.25012	0.936364	484	1	0.040673	0.74571	0.65558	0.902633	1423	1	0.040673
Ndufv1	4	0.15847	0.22523	0.936364	485	1	-0.1578	0.8567	0.81638	0.940378	1663	0	-0.1578		MvsB
Ppp2r2a	5	0.15864	0.2553	0.936364	486	1	0.052553	0.85278	0.80446	0.938989	1654	0	0.052553
Cpne6	6	0.15873	0.25012	0.936364	487	2	0.049578	0.43554	0.40808	0.754626	1000	1	0.049578
Adhfe1	6	0.16006	0.26274	0.936364	488	1	-0.0063649	0.27952	0.26799	0.63733	792	1	-0.0063649
Adgrf3	6	0.16096	0.26275	0.936364	489	2	-0.26694	0.085724	0.081365	0.419025	370	1	-0.26694				;GPCRs
Ythdf2	6	0.16157	0.26812	0.936364	490	2	0.1669	0.0051182	0.0026973	0.112808	45	3	0.1669
Atf7ip	5	0.16199	0.26125	0.936364	491	2	0.18505	0.034293	0.022191	0.21453	200	2	0.18505
Lgr5	5	0.16204	0.26125	0.936364	492	1	-0.10076	0.69942	0.6177	0.886573	1343	0	-0.10076				;GPCRs
Ghr	6	0.16276	0.26812	0.936364	493	1	-0.0029714	0.12004	0.11959	0.468418	457	1	-0.0029714
Proca1	6	0.16347	0.26812	0.936364	494	2	0.24108	0.032676	0.020768	0.20689	192	3	0.24108
Adora2b	6	0.16366	0.26812	0.936364	495	2	-0.087829	0.83678	0.79023	0.938989	1620	0	-0.087829				;GPCRs
Fap	5	0.16393	0.26125	0.936364	496	1	-0.11184	0.88821	0.84578	0.956433	1729	0	-0.11184				Adhesion Molecules
Cnot9	4	0.16487	0.22523	0.936364	497	1	-0.011938	0.014701	0.008102	0.172783	98	1	-0.011938
Ero1a	5	0.16503	0.26125	0.936364	498	2	-0.42451	0.98781	0.98627	1	1922	0	-0.42451
Uba52	4	0.16518	0.22523	0.936364	499	1	0.25996	0.16324	0.15621	0.48718	560	2	0.25996
Ap1ar	6	0.16538	0.26813	0.936364	500	2	-0.33565	0.21873	0.18279	0.528186	670	2	-0.33565
Oprm1	5	0.16581	0.26126	0.936364	501	1	-0.20732	0.71869	0.66291	0.909873	1369	0	-0.20732				;GPCRs
Cox4i2	6	0.16591	0.26813	0.936364	502	1	-0.094717	0.19958	0.15917	0.48718	637	2	-0.094717
Zfand4	5	0.16599	0.26126	0.936364	503	2	-0.22365	0.82616	0.75502	0.938152	1597	0	-0.22365		;PvsS
Olr49	5	0.16631	0.26126	0.936364	504	2	-0.11302	0.82809	0.76157	0.938898	1603	0	-0.11302		;PvsS
Arl4a	6	0.16636	0.27344	0.936364	505	1	-0.058742	0.033184	0.020768	0.20689	194	2	-0.058742		;PvsS
Fam47a	4	0.16669	0.22523	0.936364	506	1	-0.19696	0.87893	0.84315	0.956433	1705	0	-0.19696
Olr34	6	0.1668	0.27344	0.936364	507	2	0.16027	0.72699	0.63524	0.901832	1383	1	0.16027
Tmem63b	6	0.16805	0.27344	0.936364	508	2	-0.10415	0.32018	0.30618	0.685751	870	2	-0.10415
Gpr146	6	0.16815	0.27344	0.936364	509	1	0.15786	0.84904	0.79023	0.938989	1641	0	0.15786
Plcb4	6	0.1692	0.27344	0.936364	510	2	-0.10331	0.23202	0.20679	0.565882	698	2	-0.10331		;PvsS
Lmtk2	6	0.16949	0.27344	0.936364	511	1	-0.21952	0.91639	0.88291	0.9679	1787	0	-0.21952
Hgf	6	0.16994	0.27344	0.936364	512	1	0.31147	0.78795	0.74599	0.935704	1516	0	0.31147		;PvsS
Rbm34	6	0.17038	0.27344	0.936364	513	1	-0.24371	0.5393	0.44952	0.778993	1103	1	-0.24371
Pes1	6	0.17093	0.27344	0.936364	514	2	-0.12695	0.70089	0.58416	0.857877	1346	1	-0.12695
Fstl1	6	0.17172	0.27344	0.936364	515	2	-0.22265	0.2544	0.21749	0.582961	732	2	-0.22265
Smg8	6	0.17217	0.27345	0.936364	516	1	-0.08468	0.89511	0.85485	0.961	1747	0	-0.08468
RGD1561648	6	0.17267	0.27345	0.936364	517	2	0.15504	0.55067	0.45977	0.778993	1120	1	0.15504		;MvsS;PvsS
Irf1	6	0.17306	0.27345	0.936364	518	1	0.14615	0.73862	0.65558	0.902633	1409	1	0.14615
Psd4	6	0.17325	0.27345	0.936364	519	2	-0.28575	0.26551	0.23688	0.606746	758	1	-0.28575
Gpr108	6	0.1735	0.27345	0.936364	520	1	0.36944	0.042476	0.025073	0.224626	222	3	0.36944
Tas2r7l	6	0.17441	0.27345	0.936364	521	2	0.186	0.6855	0.5736	0.850008	1316	1	0.186
Pogz	6	0.17528	0.27345	0.936364	522	1	0.058063	0.10063	0.10307	0.436788	411	1	0.058063
Tfg	6	0.17615	0.27345	0.936364	523	2	-0.24568	0.85634	0.80991	0.938989	1662	0	-0.24568		;PvsS
Dlgap3	6	0.17661	0.27345	0.936364	524	2	0.10474	0.060359	0.041756	0.287834	278	3	0.10474		;MvsS
Gpr183	5	0.17703	0.28087	0.936364	525	1	0.30144	0.1604	0.12892	0.468418	550	2	0.30144		;PvsS		;GPCRs
RGD1309036	6	0.17829	0.2793	0.936364	526	2	-0.15375	0.53518	0.43924	0.778993	1098	1	-0.15375
Med21	4	0.17846	0.22524	0.936364	527	1	0.65973	0.0020172	0.0012137	0.10353	19	2	0.65973
Abcb11	5	0.17881	0.2902	0.936364	528	2	-0.066611	0.01233	0.0070018	0.165514	90	2	-0.066611
Tpm1	6	0.17887	0.28534	0.936364	529	2	-0.18706	0.85789	0.80991	0.938989	1665	0	-0.18706
LOC103693430	6	0.17965	0.28535	0.936364	530	2	-0.010837	0.87447	0.80992	0.938989	1698	0	-0.010837
Setd5	6	0.18148	0.29165	0.936364	531	2	-0.29344	0.93572	0.90578	0.971653	1825	0	-0.29344
Lilrb3a	6	0.18238	0.29815	0.936364	532	2	-0.1704	0.11957	0.11959	0.468418	456	1	-0.1704		;MvsS
Slc38a6	6	0.18277	0.29815	0.936364	533	2	-0.21167	0.85215	0.80316	0.938989	1651	0	-0.21167
Habp4	6	0.18281	0.29815	0.936364	534	1	0.17717	0.19758	0.15917	0.48718	629	2	0.17717
Cmc2	6	0.18316	0.29815	0.936364	535	2	-0.15012	0.48031	0.40808	0.754626	1045	1	-0.15012
Slc25a3	6	0.18325	0.29815	0.936364	536	1	0.31023	0.067662	0.043674	0.287834	299	2	0.31023		MvsB
Dctn5	6	0.18375	0.29815	0.936364	537	2	0.27616	0.073062	0.047766	0.287834	326	2	0.27616
Hdac1	5	0.1839	0.29021	0.936364	538	2	-0.17972	0.88261	0.84577	0.956433	1715	0	-0.17972
Drd5	6	0.18413	0.30519	0.936364	539	1	-0.062743	0.93368	0.90578	0.971653	1822	0	-0.062743				;GPCRs
Acer1	6	0.18545	0.30519	0.936364	540	1	-0.082064	0.57424	0.45977	0.778993	1149	1	-0.082064
Espl1	6	0.18552	0.30519	0.936364	541	2	0.23343	0.07314	0.047766	0.287834	327	3	0.23343
Crhr1	6	0.18589	0.30519	0.936364	542	1	0.1334	0.44423	0.40808	0.754626	1009	1	0.1334				;GPCRs
Dsc2	6	0.18633	0.30519	0.936364	543	1	0.13581	0.34773	0.35727	0.724897	918	1	0.13581
Mrps18b	5	0.18705	0.29668	0.936364	544	2	0.1052	0.83714	0.76158	0.938898	1622	0	0.1052
Tdp2	6	0.18748	0.3052	0.936364	545	2	-0.36291	0.98962	0.9861	1	1925	0	-0.36291
Cav3	6	0.18768	0.3052	0.936364	546	2	-0.40706	0.8741	0.80992	0.938989	1697	0	-0.40706
Tlr4	6	0.18788	0.3052	0.936364	547	2	-0.23322	0.57142	0.45977	0.778993	1146	1	-0.23322
Slc25a23	6	0.18808	0.3052	0.936364	548	2	-0.31085	0.11486	0.10307	0.436788	449	2	-0.31085
Chuk	5	0.18813	0.29668	0.936364	549	1	0.65476	0.043907	0.030165	0.244559	230	3	0.65476	YES
Kctd13	6	0.18852	0.3052	0.936364	550	1	-0.22791	0.32274	0.31345	0.698858	874	2	-0.22791
Klhl30	6	0.18896	0.3052	0.936364	551	1	0.048401	0.12284	0.1196	0.468418	464	2	0.048401
Txnl4a	5	0.1907	0.29668	0.936364	552	2	-0.58644	0.068273	0.071853	0.393813	301	1	-0.58644		MvsB;MvsS
Cpne8	6	0.19123	0.31232	0.936364	553	2	-0.094552	0.84937	0.79023	0.938989	1643	0	-0.094552
Ctss	6	0.19143	0.31232	0.936364	554	2	-0.1473	0.78376	0.72963	0.935704	1504	0	-0.1473
LOC684107	6	0.19159	0.31232	0.936364	555	2	-0.27723	0.82442	0.76949	0.938898	1592	0	-0.27723
Ackr3	6	0.19163	0.31232	0.936364	556	2	-0.093132	0.18473	0.15462	0.48718	607	2	-0.093132				;Chemokine Receptors
Nod2	6	0.19246	0.31232	0.936364	557	1	-0.051137	0.86033	0.80991	0.938989	1666	0	-0.051137
Shpk	6	0.19281	0.31232	0.936364	558	2	-0.2348	0.64177	0.51163	0.796688	1258	1	-0.2348
Zcchc12	6	0.1929	0.31232	0.936364	559	1	0.23443	0.0087673	0.0043172	0.136618	69	2	0.23443
Cul4b	6	0.19341	0.31232	0.936364	560	2	0.014377	0.90253	0.86467	0.96228	1757	0	0.014377
Tas1r3	6	0.19361	0.31232	0.936364	561	2	0.10153	0.78752	0.74599	0.935704	1513	0	0.10153				;GPCRs
Itga9	6	0.19377	0.31232	0.936364	562	1	0.093065	0.78069	0.72963	0.935704	1496	0	0.093065
Olr1331	5	0.19421	0.29668	0.936364	563	2	-0.19417	0.9466	0.92969	0.984633	1843	0	-0.19417
Mboat1	6	0.19508	0.31232	0.936364	564	2	-0.056178	0.19818	0.15917	0.48718	631	2	-0.056178
Gpr3	6	0.19559	0.31232	0.936364	565	2	-0.075986	0.55334	0.45977	0.778993	1125	1	-0.075986				;GPCRs
Txnip	6	0.19595	0.31233	0.936364	566	1	-0.30042	0.14494	0.12701	0.468418	509	2	-0.30042		MvsB
Fzd7	6	0.19659	0.31233	0.936364	567	2	-0.22002	0.20331	0.17819	0.528186	643	1	-0.22002				;GPCRs
Picalm	6	0.19682	0.31233	0.936364	568	1	0.045523	0.40811	0.37777	0.742678	977	1	0.045523
Olr131	6	0.19725	0.31233	0.936364	569	1	-0.0077344	0.49407	0.41859	0.764575	1062	1	-0.0077344		;MvsS
LOC100360940	5	0.1979	0.29668	0.936364	570	2	-0.48769	0.95624	0.94328	0.993262	1858	0	-0.48769
RGD1311595	6	0.19812	0.31233	0.936364	571	1	0.10617	0.18369	0.15462	0.48718	606	2	0.10617
Lhcgr	6	0.19855	0.31233	0.936364	572	1	0.078618	0.5263	0.42905	0.764575	1090	1	0.078618				;GPCRs
Lage3	5	0.19947	0.29668	0.936364	573	1	0.10683	0.16056	0.12892	0.468418	553	2	0.10683
Cacng4	6	0.19985	0.31233	0.936364	574	1	0.064991	0.62917	0.50131	0.796688	1240	1	0.064991
Ryr3	6	0.20072	0.31233	0.936364	575	1	0.021762	0.095879	0.099906	0.436788	396	2	0.021762
F2rl3	6	0.20097	0.31233	0.936364	576	2	0.0033298	0.55706	0.45977	0.778993	1129	1	0.0033298				;GPCRs
Lcp1	6	0.20117	0.31233	0.936364	577	2	-0.11632	0.22117	0.18279	0.528186	676	2	-0.11632				Adhesion Molecules
Hmgxb4	6	0.20137	0.31233	0.936364	578	2	-0.10172	0.29526	0.26799	0.63733	827	1	-0.10172
Dytn	6	0.20245	0.31942	0.936364	579	1	-0.22185	0.85247	0.80316	0.938989	1653	0	-0.22185
Adam18	6	0.20318	0.31942	0.936364	580	2	-0.31311	0.43877	0.40808	0.754626	1004	1	-0.31311				Adhesion Molecules
F2rl2	6	0.20375	0.31942	0.936364	581	2	-0.23516	0.78478	0.72963	0.935704	1505	0	-0.23516				;GPCRs
Itpa	6	0.20398	0.31942	0.936364	582	2	0.073926	0.86144	0.80991	0.938989	1671	0	0.073926
Slc4a11	6	0.20418	0.31942	0.936364	583	2	-0.2465	0.27194	0.24262	0.617425	775	1	-0.2465		;MvsS
Gzmbl3	6	0.20438	0.31942	0.936364	584	2	-0.25953	0.95671	0.93551	0.987874	1859	0	-0.25953
Zer1	6	0.20458	0.31942	0.936364	585	2	-0.30958	0.67887	0.56324	0.850008	1305	1	-0.30958
Myd88	6	0.20504	0.31942	0.936364	586	2	-0.26566	0.21163	0.18279	0.528186	658	2	-0.26566
Stam2	6	0.20547	0.31942	0.936364	587	1	-0.082808	0.16748	0.15461	0.48718	573	2	-0.082808
Syt3	6	0.20578	0.31942	0.936364	588	2	-0.066684	0.27114	0.23688	0.606746	773	1	-0.066684
Itgb8	5	0.206	0.29668	0.936364	589	2	-0.13686	0.60289	0.47535	0.782407	1196	1	-0.13686				Adhesion Molecules
Olr866	6	0.20633	0.31943	0.936364	590	2	-0.45007	0.54664	0.45977	0.778993	1112	1	-0.45007		;PvsS
Ufl1	6	0.20676	0.31943	0.936364	591	1	0.01235	0.12984	0.12311	0.468418	479	2	0.01235
Epha1	6	0.20719	0.31943	0.936364	592	2	0.012579	0.77653	0.71208	0.935704	1491	0	0.012579
Serpine2	6	0.20762	0.31943	0.936364	593	2	-0.022369	0.14956	0.12701	0.468418	517	2	-0.022369
Rab27b	6	0.20805	0.31943	0.936364	594	1	0.31077	0.09006	0.093401	0.436788	380	3	0.31077
Atad2	6	0.2084	0.31943	0.936364	595	2	-0.062419	0.85373	0.80316	0.938989	1655	0	-0.062419
Lamtor2	6	0.2086	0.31943	0.936364	596	2	0.28312	0.24304	0.2068	0.565882	715	1	0.28312
Hvcn1	6	0.20921	0.31943	0.936364	597	2	-0.36399	0.83352	0.7835	0.938989	1613	0	-0.36399
C5ar1	6	0.20981	0.31943	0.936364	598	2	-0.31217	0.65851	0.5323	0.820402	1279	1	-0.31217				;GPCRs
RGD1564133	6	0.21105	0.33	0.936364	599	1	0.089793	0.30016	0.28002	0.659533	834	2	0.089793
Pip5kl1	6	0.21148	0.33	0.936364	600	1	0.13936	0.42739	0.3976	0.754626	993	1	0.13936
Cacng3	6	0.21183	0.33	0.936364	601	2	-0.29304	0.55281	0.45977	0.778993	1124	1	-0.29304
Irak2	6	0.21191	0.33	0.936364	602	1	-0.20179	0.60791	0.49115	0.786652	1210	1	-0.20179		;PvsS
Fpr3	6	0.21234	0.33	0.936364	603	1	1.1861	3.1443e-05	2.5232e-06	0.00495	1	4	1.1861	YES	MvsB;PvsS	Fig1f	;GPCRs
Elp2	6	0.21264	0.33	0.936364	604	2	0.030198	0.096804	0.099906	0.436788	398	2	0.030198
Tas2r137	5	0.21265	0.29668	0.936364	605	2	-0.046976	0.69992	0.6177	0.886573	1344	0	-0.046976		MvsB;MvsS		;GPCRs
Ppp1r16b	6	0.21304	0.33	0.936364	606	2	-0.019227	0.9127	0.87846	0.966651	1780	0	-0.019227
Efna1	6	0.21319	0.33	0.936364	607	1	0.49626	0.011278	0.0068605	0.165514	81	4	0.49626
Ppp2r2d	6	0.21362	0.33	0.936364	608	1	0.051864	0.89495	0.85485	0.961	1745	0	0.051864
Hoxc11	6	0.21405	0.33	0.936364	609	2	-0.051019	0.52433	0.42905	0.764575	1086	1	-0.051019
Ska3	6	0.21446	0.33	0.936364	610	2	-0.4209	0.14863	0.12701	0.468418	514	2	-0.4209		MvsB;MvsS;PvsS	Fig1d
Btla	6	0.21487	0.33	0.936364	611	2	-0.35878	0.57219	0.45977	0.778993	1147	1	-0.35878
Lgals2	6	0.21527	0.33	0.936364	612	2	-0.2516	0.64288	0.51163	0.796688	1259	1	-0.2516		;MvsS
Usp51	6	0.21568	0.33	0.936364	613	2	0.031351	0.19519	0.15916	0.48718	627	2	0.031351
Gpr37l1	6	0.21649	0.33	0.936364	614	2	-0.29141	0.27514	0.25579	0.63733	787	1	-0.29141				;GPCRs
Akirin2	6	0.21745	0.33739	0.936364	615	1	-0.10313	0.67968	0.56325	0.850008	1308	1	-0.10313
Msantd3	6	0.21832	0.33739	0.936364	616	2	-0.29108	0.97088	0.96244	0.999636	1885	0	-0.29108
Pdcd1lg2	6	0.21873	0.33739	0.936364	617	2	-0.089693	0.6829	0.5736	0.850008	1313	1	-0.089693		;PvsS
Itfg2	6	0.21873	0.33739	0.936364	618	1	-0.35359	0.78781	0.74599	0.935704	1515	0	-0.35359
Dlg4	6	0.21915	0.33739	0.936364	619	1	0.27959	0.17839	0.15462	0.48718	595	2	0.27959
Elf4	6	0.21974	0.33739	0.936364	620	2	-0.022471	0.60599	0.4806	0.783169	1204	1	-0.022471
Sema3d	6	0.22035	0.33739	0.936364	621	2	-0.29987	0.90744	0.86933	0.963088	1771	0	-0.29987
Tnks1bp1	6	0.22056	0.33739	0.936364	622	2	-0.10731	0.44996	0.40808	0.754626	1013	1	-0.10731
Lacc1	6	0.22097	0.33739	0.936364	623	2	-0.31281	0.10406	0.10307	0.436788	422	2	-0.31281
Ccne2	6	0.22117	0.33739	0.936364	624	2	-0.15252	0.74753	0.65558	0.902633	1427	1	-0.15252
Cald1	5	0.22143	0.29668	0.936364	625	1	-0.077146	0.60579	0.47535	0.782407	1203	1	-0.077146
Prss34	6	0.22158	0.33739	0.936364	626	2	-0.27127	0.96744	0.95146	0.995079	1879	0	-0.27127
Bbs4	6	0.22178	0.33739	0.936364	627	2	-0.03602	0.71345	0.61537	0.886573	1361	1	-0.03602
Olr834	6	0.22254	0.33739	0.936364	628	1	0.23868	0.61878	0.49116	0.786652	1219	1	0.23868
Il21r	6	0.2226	0.33739	0.936364	629	2	0.16654	0.46748	0.40808	0.754626	1032	1	0.16654
Ngly1	6	0.2228	0.33739	0.936364	630	2	-0.094814	0.52713	0.42905	0.764575	1091	1	-0.094814
Eif3c	5	0.22285	0.29668	0.936364	631	1	0.21921	0.18185	0.15017	0.48718	603	1	0.21921
Cd44	6	0.22297	0.33739	0.936364	632	1	0.23374	0.31832	0.30617	0.685751	864	1	0.23374
Prdm5	6	0.22362	0.33739	0.936364	633	2	-0.097668	0.34646	0.35727	0.724897	917	2	-0.097668
Calml4	6	0.22423	0.3374	0.936364	634	2	-0.29372	0.97806	0.96848	0.999909	1901	0	-0.29372
Hsd17b7	6	0.22424	0.3374	0.936364	635	1	-0.25609	0.96496	0.94942	0.994011	1874	0	-0.25609		;PvsS
Fosb	6	0.22444	0.3374	0.936364	636	2	0.038865	0.41749	0.37777	0.742678	985	1	0.038865
Il1rl1	6	0.22466	0.3374	0.936364	637	1	-0.22629	0.29995	0.28001	0.659533	833	2	-0.22629
Il11ra1	6	0.22592	0.3374	0.936364	638	1	0.15897	0.027696	0.018957	0.201097	169	2	0.15897
Exosc9	5	0.2264	0.29668	0.936364	639	1	-0.13842	0.70323	0.6177	0.886573	1348	0	-0.13842
Srgn	6	0.22648	0.3374	0.936364	640	2	0.11142	0.21958	0.18279	0.528186	673	2	0.11142
Il22ra2	6	0.22677	0.3374	0.936364	641	1	0.07805	0.06174	0.041756	0.287834	280	1	0.07805
Psmg1	6	0.2273	0.3374	0.936364	642	2	-0.072192	0.77742	0.71208	0.935704	1492	0	-0.072192
Nmur1	6	0.22771	0.3374	0.936364	643	2	-0.14576	0.93007	0.89497	0.9679	1817	0	-0.14576				;GPCRs
Aga	6	0.22792	0.3374	0.936364	644	2	-0.11341	0.59678	0.47012	0.780348	1184	1	-0.11341
Wnt5a	6	0.22833	0.3374	0.936364	645	2	-0.30633	0.3993	0.36744	0.735639	961	1	-0.30633
Kdm2a	6	0.22845	0.3374	0.936364	646	1	0.10583	0.057775	0.038754	0.284774	270	1	0.10583
LOC687560	6	0.22887	0.3374	0.936364	647	1	0.30133	0.2347	0.20679	0.565882	702	2	0.30133
Lrrc31	6	0.22894	0.3374	0.936364	648	2	0.39689	0.016214	0.011756	0.182945	114	3	0.39689
Fzd6	6	0.22971	0.3374	0.936364	649	2	-0.27239	0.8856	0.82199	0.940378	1725	0	-0.27239				;GPCRs
Nmi	6	0.23038	0.3374	0.936364	650	2	-0.22828	0.5218	0.42905	0.764575	1083	1	-0.22828
RGD1309534	6	0.23058	0.3374	0.936364	651	2	0.098316	0.030297	0.018962	0.201097	183	3	0.098316
Lrrc19	6	0.2312	0.3447	0.936364	652	2	-0.023201	0.6835	0.5736	0.850008	1314	1	-0.023201
Lrpprc	6	0.23139	0.3447	0.936364	653	1	-0.29619	0.32701	0.32065	0.70926	881	2	-0.29619
Jun	6	0.23161	0.3447	0.936364	654	2	-0.061557	0.034547	0.020773	0.20689	202	2	-0.061557
Tbck	6	0.2318	0.3447	0.936364	655	1	-0.21921	0.92915	0.89497	0.9679	1812	0	-0.21921
Syde2	6	0.23182	0.3447	0.936364	656	2	-0.38899	0.98083	0.97361	1	1906	0	-0.38899
Ptgr1	6	0.23223	0.3447	0.936364	657	2	-0.063881	0.32338	0.32064	0.70926	876	2	-0.063881
Wdr25	6	0.23264	0.3447	0.936364	658	2	0.031095	0.74353	0.65558	0.902633	1417	1	0.031095
Adarb1	6	0.23264	0.3447	0.936364	659	1	-0.1809	0.43424	0.40808	0.754626	999	1	-0.1809
Cpne4	6	0.23306	0.3447	0.936364	660	1	0.129	0.10967	0.10307	0.436788	432	1	0.129
Slc28a2	6	0.23348	0.3447	0.936364	661	1	0.41659	0.035753	0.02308	0.218802	205	3	0.41659
Aldh1a7	6	0.2339	0.3447	0.936364	662	1	-0.11391	0.30802	0.28609	0.662694	849	1	-0.11391
Itgb2	6	0.2349	0.3447	0.936364	663	2	-0.050974	0.056285	0.038749	0.284774	264	1	-0.050974				Adhesion Molecules
Il7r	6	0.23532	0.3447	0.936364	664	2	-0.051713	0.075277	0.047766	0.287834	335	2	-0.051713
Tgfbr1	6	0.23598	0.35262	0.936364	665	1	-0.031353	0.16636	0.15461	0.48718	569	1	-0.031353
P2ry14	6	0.23655	0.35263	0.936364	666	2	-0.29771	0.1478	0.12701	0.468418	512	1	-0.29771		;PvsS		;GPCRs
Il17rd	6	0.23676	0.35263	0.936364	667	2	-0.25494	0.96147	0.94516	0.993262	1867	0	-0.25494
Igf1	6	0.23765	0.36046	0.936364	668	1	0.25559	0.12301	0.1196	0.468418	466	2	0.25559				Adhesion Molecules
Rtp4	6	0.23973	0.36046	0.936364	669	1	0.14059	0.057279	0.038754	0.284774	267	2	0.14059
Ap2a1	5	0.23976	0.30584	0.936364	670	1	-0.17318	0.59662	0.47534	0.782407	1183	1	-0.17318
Grm7	6	0.23986	0.36046	0.936364	671	2	0.094398	0.071324	0.047761	0.287834	316	3	0.094398				;GPCRs
Shcbp1	6	0.24007	0.36046	0.936364	672	2	-0.41003	0.87713	0.81599	0.940378	1702	0	-0.41003		;MvsS;PvsS
Ap2a2	6	0.24014	0.36046	0.936364	673	2	-0.12338	0.050599	0.031083	0.248959	248	2	-0.12338
Tacr3	6	0.24056	0.36046	0.936364	674	1	0.17361	0.14975	0.12701	0.468418	519	2	0.17361				;GPCRs
Polr2c	6	0.24069	0.36046	0.936364	675	2	-0.23651	0.52461	0.42905	0.764575	1088	1	-0.23651
Ttf2	6	0.24097	0.36046	0.936364	676	1	0.12744	0.077409	0.047766	0.287834	341	3	0.12744		;MvsS
RGD1564463	6	0.2411	0.36046	0.936364	677	2	-0.23054	0.97821	0.96848	0.999909	1902	0	-0.23054
Hip1r	5	0.2415	0.30584	0.936364	678	1	0.04315	0.74521	0.68017	0.915912	1422	0	0.04315
Smurf1	6	0.2418	0.36046	0.936364	679	1	0.28322	0.033106	0.020768	0.20689	193	3	0.28322
Rbms2	5	0.24185	0.30584	0.936364	680	1	-0.33362	0.11378	0.099547	0.436788	444	1	-0.33362
Enpp4	6	0.24296	0.36046	0.936364	681	2	-0.22468	0.81733	0.76949	0.938898	1580	0	-0.22468
Tnip1	6	0.24338	0.36046	0.936364	682	2	-0.27376	0.70318	0.58416	0.857877	1347	1	-0.27376
Itga11	6	0.24421	0.36047	0.936364	683	2	-0.28676	0.48991	0.41858	0.764575	1058	1	-0.28676
Etv3l	5	0.24498	0.30584	0.936364	684	1	0.35572	0.15282	0.12469	0.468418	531	2	0.35572
Gak	6	0.24511	0.36047	0.936364	685	1	-0.12015	0.074531	0.047766	0.287834	334	1	-0.12015
Olr1689	6	0.24566	0.36047	0.936364	686	2	-0.2137	0.5504	0.45977	0.778993	1119	1	-0.2137
Ccdc142	6	0.24593	0.36047	0.936364	687	2	-0.27191	0.98407	0.97805	1	1913	0	-0.27191
Magi3	6	0.24628	0.36047	0.936364	688	2	-0.19553	0.93125	0.89497	0.9679	1819	0	-0.19553
Cep85l	6	0.2467	0.36047	0.936364	689	2	-0.082168	0.20478	0.17819	0.528186	646	2	-0.082168
Asun	5	0.2481	0.30584	0.936364	690	1	-0.28135	0.57471	0.44446	0.778993	1150	1	-0.28135
Vps50	6	0.24841	0.36047	0.936364	691	1	0.095571	0.1049	0.10307	0.436788	426	3	0.095571
Gpr61	6	0.24857	0.36047	0.936364	692	2	-0.23202	0.82208	0.76949	0.938898	1588	0	-0.23202				;GPCRs
Fzd3	5	0.24879	0.30584	0.936364	693	1	0.26126	0.18787	0.15894	0.48718	612	2	0.26126				;GPCRs
Adcy5	6	0.25086	0.36862	0.936364	694	2	-0.19565	0.2815	0.26799	0.63733	799	1	-0.19565
Sco1	6	0.25148	0.36862	0.936364	695	2	-0.23908	0.96077	0.94273	0.993262	1864	0	-0.23908
Fnbp1l	6	0.25169	0.36862	0.936364	696	1	0.013393	0.75458	0.66547	0.909873	1443	0	0.013393		MvsB;MvsS
Tgfb1	6	0.25294	0.36862	0.936364	697	2	-0.33702	0.46221	0.40808	0.754626	1026	1	-0.33702
FAM187A	6	0.25333	0.36862	0.936364	698	1	0.21491	0.149	0.12701	0.468418	515	2	0.21491
Agtrap	6	0.25336	0.36862	0.936364	699	2	-0.053343	0.015293	0.011195	0.182945	103	1	-0.053343				;GPCRs
Scn5a	6	0.25357	0.36862	0.936364	700	2	-0.046394	0.6984	0.5736	0.850008	1339	1	-0.046394		;MvsS
Rad21l1	6	0.25374	0.36862	0.936364	701	1	-0.27726	0.99729	0.99691	1	1946	0	-0.27726
Cd160	6	0.25414	0.36862	0.936364	702	1	0.51457	0.013545	0.010085	0.182945	94	3	0.51457
Ing3	6	0.25419	0.36862	0.936364	703	2	-0.32563	0.74269	0.65558	0.902633	1414	1	-0.32563
Odf4	6	0.25455	0.36862	0.936364	704	1	0.099956	0.40338	0.36744	0.735639	969	1	0.099956
Htr1f	6	0.25578	0.36862	0.936364	705	1	-0.18597	0.97003	0.9591	0.999636	1883	0	-0.18597				;GPCRs
Cxcr2	6	0.25649	0.36862	0.936364	706	2	-0.033523	0.90901	0.86933	0.963088	1772	0	-0.033523				;Chemokine Receptors
Rfx1	6	0.257	0.36862	0.936364	707	1	-0.03524	0.33891	0.35011	0.724897	899	1	-0.03524
Zfp428	6	0.25775	0.36862	0.936364	708	2	-0.24245	0.165	0.15461	0.48718	563	2	-0.24245
LOC100361693	6	0.25858	0.36862	0.936364	709	2	-0.29988	0.31109	0.29245	0.668738	853	1	-0.29988
Mcm3ap	6	0.25903	0.36862	0.936364	710	1	0.19052	0.80093	0.746	0.935704	1540	0	0.19052
Ep400	5	0.26048	0.32538	0.936364	711	1	-0.13985	0.76441	0.70412	0.93093	1461	0	-0.13985
Ide	6	0.26147	0.36862	0.936364	712	1	-0.29363	0.85033	0.79023	0.938989	1647	0	-0.29363
Grpr	6	0.26193	0.36862	0.936364	713	2	-0.0073257	0.40168	0.36744	0.735639	965	1	-0.0073257				;GPCRs
Rnf144a	6	0.26214	0.36862	0.936364	714	2	-0.056899	0.73982	0.65558	0.902633	1410	1	-0.056899
Lnpep	5	0.26287	0.32538	0.936364	715	1	0.015602	0.020055	0.01066	0.182945	136	2	0.015602
Ffar2	6	0.26298	0.36862	0.936364	716	2	0.17988	0.46314	0.40808	0.754626	1027	1	0.17988				;GPCRs
Tfeb	6	0.26349	0.36862	0.936364	717	1	-0.082796	0.74902	0.65558	0.902633	1430	0	-0.082796
Fat2	6	0.26361	0.36862	0.936364	718	2	0.10143	0.75377	0.65558	0.902633	1439	0	0.10143
Cox4i1	6	0.26382	0.36862	0.936364	719	2	0.057494	0.089108	0.090312	0.436788	378	1	0.057494
Nckap1l	6	0.2639	0.36862	0.936364	720	1	-0.044207	0.65915	0.54263	0.825309	1281	1	-0.044207		;MvsS
Srcap	5	0.26423	0.32538	0.936364	721	1	0.12665	0.80912	0.74779	0.935704	1555	0	0.12665
Otud7b	6	0.26471	0.36862	0.936364	722	1	0.051058	0.55573	0.45977	0.778993	1128	1	0.051058
Gpr27	6	0.26508	0.36862	0.936364	723	2	-0.069613	0.3187	0.30618	0.685751	865	1	-0.069613				;GPCRs
Hsd17b10	6	0.26571	0.36862	0.936364	724	2	-0.031764	0.46159	0.40808	0.754626	1025	1	-0.031764		;PvsS
Il20ra	6	0.26592	0.36862	0.936364	725	1	0.17963	0.011671	0.0079506	0.171418	85	2	0.17963
Scel	6	0.26697	0.36862	0.936364	726	2	-0.2973	0.1317	0.12701	0.468418	483	1	-0.2973
Oprk1	6	0.26753	0.36862	0.936364	727	1	-0.17826	0.7447	0.65558	0.902633	1420	1	-0.17826				;GPCRs
Fam102a	6	0.2676	0.36862	0.936364	728	2	-0.15761	0.071102	0.047761	0.287834	313	1	-0.15761
Tlr8	6	0.26793	0.36862	0.936364	729	1	0.41253	0.080358	0.071252	0.393813	351	3	0.41253
B3galt5	6	0.26886	0.36862	0.936364	730	2	-0.070164	0.73845	0.65558	0.902633	1408	1	-0.070164
Mapkapk5	6	0.26928	0.37799	0.936364	731	2	0.11337	0.19024	0.15462	0.48718	617	2	0.11337
Enthd1	6	0.2697	0.37799	0.936364	732	2	-0.25911	0.91139	0.87846	0.966651	1777	0	-0.25911
Iglon5	6	0.27012	0.37799	0.936364	733	2	0.33797	0.024799	0.01656	0.201097	154	3	0.33797
Eml4	5	0.27033	0.32538	0.936364	734	1	0.030602	0.1518	0.12469	0.468418	527	1	0.030602
Fus	6	0.27154	0.37799	0.936364	735	1	0.28802	0.26529	0.23688	0.606746	757	2	0.28802
Mir6324	6	0.2718	0.37799	0.936364	736	2	0.0074624	0.93786	0.90579	0.971653	1828	0	0.0074624
Il23r	5	0.27202	0.32538	0.936364	737	1	0.91112	0.0039368	0.0021321	0.107261	35	3	0.91112	YES	MvsB
Mcoln1	6	0.27275	0.37799	0.936364	738	1	-0.38366	0.82601	0.76949	0.938898	1596	0	-0.38366
Slc25a30	6	0.27315	0.37799	0.936364	739	1	-0.20276	0.8844	0.82199	0.940378	1719	0	-0.20276
Pkd2	6	0.27328	0.37799	0.936364	740	2	0.045988	0.15685	0.13528	0.476536	539	2	0.045988
Akr1c3	6	0.2737	0.37799	0.936364	741	2	-0.24466	0.85748	0.80991	0.938989	1664	0	-0.24466
Cep162	6	0.27394	0.37799	0.936364	742	1	0.21575	0.07921	0.068462	0.393813	347	3	0.21575
Chrm5	6	0.27412	0.37799	0.936364	743	2	-0.27206	0.035717	0.02308	0.218802	204	2	-0.27206				;GPCRs
Prdx3	6	0.27475	0.37799	0.936364	744	2	-0.087172	0.81401	0.75398	0.938152	1571	0	-0.087172		;PvsS
Olr175	6	0.27594	0.37799	0.936364	745	1	0.12047	0.22403	0.18279	0.528186	683	2	0.12047		MvsB
Camk2d	6	0.27623	0.37799	0.936364	746	2	-0.16651	0.26109	0.23688	0.606746	743	2	-0.16651
Cpne5	6	0.27674	0.37799	0.936364	747	1	-0.12599	0.72928	0.63524	0.901832	1387	1	-0.12599
Pgc	6	0.27876	0.37799	0.936364	748	2	-0.11112	0.88266	0.82199	0.940378	1716	0	-0.11112
Crls1	4	0.27913	0.29887	0.936364	749	1	-0.22906	0.73055	0.66889	0.913908	1390	0	-0.22906
Zfp286a	6	0.27918	0.37799	0.936364	750	2	0.097515	0.69415	0.5736	0.850008	1330	1	0.097515
Rps10	3	0.27931	0.27031	0.936364	751	1	-0.14581	0.044581	0.032299	0.255529	232	1	-0.14581
Pcdhgb4	6	0.27939	0.37799	0.936364	752	2	-0.39312	0.95197	0.93043	0.984633	1853	0	-0.39312
Pcgf3	6	0.28087	0.378	0.936364	753	2	0.24885	0.11281	0.10307	0.436788	440	2	0.24885
Stat5b	4	0.28103	0.29887	0.936364	754	1	0.53969	0.003651	0.002016	0.104091	32	2	0.53969		;PvsS
Ghrhr	6	0.28111	0.378	0.936364	755	1	-0.25861	0.70844	0.59454	0.865999	1357	1	-0.25861				;GPCRs
Prpf38a	5	0.28208	0.32538	0.936364	756	1	-0.49109	0.62323	0.50601	0.796688	1226	1	-0.49109
Xpo1	2	0.28215	0.29698	0.936364	757	1	0.049585	0.27476	0.18811	0.542756	785	1	0.049585
Arl6ip5	6	0.28235	0.378	0.936364	758	2	0.032732	0.78565	0.72963	0.935704	1507	0	0.032732
Hook1	5	0.28241	0.32538	0.936364	759	1	-0.21253	0.76331	0.70412	0.93093	1458	0	-0.21253
Skap2	6	0.28256	0.378	0.936364	760	2	0.37707	0.074333	0.047766	0.287834	331	3	0.37707
F2r	6	0.28278	0.378	0.936364	761	2	0.12692	0.50287	0.42905	0.764575	1069	1	0.12692				;GPCRs
Cenpa	6	0.28309	0.378	0.936364	762	1	0.063411	0.023495	0.016555	0.201097	149	2	0.063411
Fzd2	6	0.28341	0.378	0.936364	763	2	-0.18331	0.71893	0.61537	0.886573	1370	1	-0.18331				;GPCRs
Nop10	6	0.28426	0.378	0.936364	764	2	-0.24256	0.58539	0.47011	0.780348	1160	1	-0.24256
Gsk3b	6	0.28427	0.378	0.936364	765	1	0.32494	0.34047	0.35012	0.724897	902	2	0.32494				Adhesion Molecules
Gimap8	6	0.28468	0.378	0.936364	766	2	0.081082	0.47423	0.40808	0.754626	1040	1	0.081082
Nipal1	6	0.28574	0.378	0.936364	767	2	0.42048	0.0075231	0.0038226	0.136544	59	3	0.42048
Kansl1	5	0.2864	0.32538	0.936364	768	1	-0.28154	0.97524	0.96882	0.999909	1894	0	-0.28154
Ankh	6	0.28658	0.378	0.936364	769	2	-0.24224	0.24676	0.2068	0.565882	718	1	-0.24224
Mir30c2	4	0.28672	0.29887	0.936364	770	1	-0.3239	0.75576	0.6831	0.915912	1445	0	-0.3239
Fcgr1a	6	0.2868	0.378	0.936364	771	2	0.019896	0.022994	0.014975	0.197189	146	2	0.019896
Adcy8	6	0.28703	0.378	0.936364	772	1	-0.1605	0.89887	0.85999	0.961968	1751	0	-0.1605
Ypel1	6	0.28782	0.378	0.936364	773	1	0.1472	0.0044798	0.0020009	0.104091	40	2	0.1472
Reck	6	0.2886	0.378	0.936364	774	1	-0.23395	0.83539	0.79023	0.938989	1617	0	-0.23395
Pcbp2	6	0.29096	0.378	0.936364	775	1	0.087659	0.79599	0.74599	0.935704	1530	0	0.087659
Cltc	6	0.29135	0.378	0.936364	776	1	0.34669	0.093766	0.093406	0.436788	388	3	0.34669
Atxn7l3	6	0.29174	0.378	0.936364	777	1	0.31234	0.026038	0.017302	0.201097	158	3	0.31234
LOC108349752	6	0.2937	0.38731	0.936364	778	1	-0.30259	0.69783	0.5736	0.850008	1337	1	-0.30259
Cysltr1	6	0.29565	0.39707	0.936364	779	1	0.17125	0.080385	0.071252	0.393813	352	2	0.17125				;GPCRs
Gpr160	6	0.29681	0.39707	0.936364	780	1	0.01909	0.28388	0.26799	0.63733	807	1	0.01909				;GPCRs
Phb2	4	0.29745	0.29888	0.936364	781	1	0.69232	0.018792	0.013184	0.192086	128	2	0.69232		;MvsS;PvsS
Ada	5	0.30056	0.34406	0.936364	782	1	-0.00098255	0.14951	0.12468	0.468418	516	1	-0.00098255				Adhesion Molecules
Prelid3b	4	0.30092	0.29888	0.936364	783	1	-0.2245	0.30622	0.26374	0.63733	843	1	-0.2245		;PvsS
Npm3	6	0.30108	0.39707	0.936364	784	1	0.21614	0.66423	0.54263	0.825309	1287	1	0.21614
Chp2	6	0.30224	0.39707	0.936364	785	1	0.24052	0.0988	0.099911	0.436788	406	2	0.24052
Ktn1	6	0.30302	0.39707	0.936364	786	1	0.27584	0.3459	0.35727	0.724897	916	1	0.27584
Adam9	6	0.30456	0.39707	0.936364	787	1	0.40262	0.015421	0.011195	0.182945	106	4	0.40262				Adhesion Molecules
Parp14	6	0.30494	0.39707	0.936364	788	1	-0.0021367	0.07012	0.047761	0.287834	308	2	-0.0021367
Il12rb1	5	0.30545	0.34406	0.936364	789	1	-0.1299	0.91824	0.89124	0.9679	1791	0	-0.1299
Olr201	5	0.3061	0.34406	0.936364	790	1	-0.15828	0.97643	0.97012	1	1896	0	-0.15828
Grk4	6	0.3061	0.39707	0.936364	791	1	-0.025035	0.86881	0.80992	0.938989	1680	0	-0.025035				;GPCRs
Rab11b	6	0.30879	0.39707	0.936364	792	1	-0.085492	0.31794	0.30617	0.685751	863	1	-0.085492
Dhfr	5	0.30998	0.34406	0.936364	793	1	-0.10713	0.66811	0.57842	0.854575	1292	1	-0.10713
Psmb7	6	0.31032	0.39707	0.936364	794	1	0.18323	0.23682	0.20679	0.565882	705	1	0.18323
Tnfsf8	6	0.31109	0.39707	0.936364	795	1	-0.01397	0.71657	0.61537	0.886573	1366	1	-0.01397
Cpne2	6	0.31147	0.39707	0.936364	796	1	-0.10939	0.40372	0.36744	0.735639	970	1	-0.10939
Xcr1	6	0.31223	0.39707	0.936364	797	1	-0.11066	0.88036	0.82199	0.940378	1708	0	-0.11066				;Chemokine Receptors
Tlr6	6	0.31452	0.39707	0.936364	798	1	-0.023649	0.28071	0.26799	0.63733	797	2	-0.023649
Cntn6	6	0.31566	0.39707	0.936364	799	1	0.015004	0.20029	0.15917	0.48718	639	1	0.015004
Rpl13	4	0.31569	0.31753	0.936364	800	1	0.63602	0.059554	0.046545	0.287834	276	2	0.63602		;MvsS;PvsS
Smg6	6	0.31946	0.39707	0.936364	801	1	0.025617	0.75312	0.65558	0.902633	1437	0	0.025617
Icam2	6	0.31984	0.39707	0.936364	802	1	0.23376	0.65937	0.54263	0.825309	1282	1	0.23376				Adhesion Molecules
Srcin1	6	0.32022	0.39707	0.936364	803	1	-0.16017	0.78507	0.72963	0.935704	1506	0	-0.16017
Rbm28	6	0.32097	0.39707	0.936364	804	1	0.24507	0.11435	0.10307	0.436788	446	2	0.24507		;MvsS
Plcl2	5	0.32122	0.36236	0.936364	805	1	-0.020469	0.59409	0.47534	0.782407	1177	1	-0.020469
Hrh4	6	0.32173	0.39707	0.936364	806	1	0.0041011	0.098148	0.099911	0.436788	403	2	0.0041011				;GPCRs
Timeless	6	0.32286	0.39707	0.936364	807	1	0.44374	0.0028661	0.0017082	0.104091	27	3	0.44374
Rin1	6	0.32324	0.39707	0.936364	808	1	0.61712	0.0046229	0.0022229	0.109035	41	4	0.61712	YES
Dock2	6	0.32399	0.39707	0.936364	809	1	0.13189	0.22669	0.20184	0.565882	687	2	0.13189
Cep250	6	0.32474	0.39707	0.936364	810	1	-0.14853	0.081843	0.073574	0.400976	356	2	-0.14853
Slc2a4	6	0.32549	0.39707	0.936364	811	1	0.036943	0.34075	0.35012	0.724897	904	1	0.036943
Rhag	6	0.33111	0.39707	0.936364	812	1	0.069619	0.10159	0.10307	0.436788	416	2	0.069619		;PvsS
LOC688842	4	0.3328	0.34503	0.936364	813	1	0.16478	0.79833	0.74739	0.935704	1533	0	0.16478
Apob	6	0.33335	0.39707	0.936364	814	1	0.12201	0.8277	0.76949	0.938898	1602	0	0.12201
Pgk1	6	0.33372	0.39707	0.936364	815	1	0.16671	0.35137	0.35727	0.724897	921	1	0.16671		MvsB;MvsS
Lmo7	6	0.33558	0.39707	0.936364	816	1	0.21186	0.7376	0.64538	0.902633	1404	1	0.21186
Aar2	5	0.33608	0.37202	0.936364	817	1	-0.11687	0.64138	0.52677	0.814436	1257	1	-0.11687
Mrgprf	6	0.33706	0.39707	0.936364	818	1	-0.0044659	0.2972	0.26799	0.63733	829	2	-0.0044659				;GPCRs
Fcho2	6	0.33891	0.39707	0.936364	819	1	0.20616	0.020433	0.01497	0.197189	137	2	0.20616
Ubxn2b	6	0.33928	0.39707	0.936364	820	1	0.10475	0.6617	0.54263	0.825309	1285	1	0.10475
Id2	5	0.33983	0.37202	0.936364	821	1	0.31244	0.66522	0.57842	0.854575	1289	1	0.31244		;MvsS
Ttc29	6	0.34223	0.39707	0.936364	822	1	0.2979	0.0033865	0.0018646	0.104091	30	2	0.2979
Thy1	6	0.34296	0.39707	0.936364	823	1	0.2663	0.28003	0.26799	0.63733	794	2	0.2663				Adhesion Molecules
Slc19a1	5	0.34325	0.37202	0.936364	824	1	-0.14477	0.0071534	0.0054879	0.151652	58	1	-0.14477
Fntb	6	0.34333	0.39707	0.936364	825	1	-0.22127	0.22761	0.20184	0.565882	689	1	-0.22127
Amot	6	0.34443	0.39707	0.936364	826	1	0.024534	0.19855	0.15917	0.48718	633	2	0.024534
RGD1563060	6	0.34517	0.4062	0.941349	827	1	-0.0022848	0.80947	0.746	0.935704	1556	0	-0.0022848
Cdk1	6	0.34553	0.4062	0.941349	828	1	-0.22506	0.78966	0.74599	0.935704	1520	0	-0.22506
Kdr	6	0.34663	0.41531	0.941349	829	1	0.05349	0.26471	0.23688	0.606746	754	1	0.05349				Adhesion Molecules
Tmem5	6	0.34846	0.41531	0.941349	830	1	-0.11643	0.38064	0.35728	0.724897	953	1	-0.11643
Yipf5	6	0.34955	0.41531	0.941349	831	1	-0.081637	0.90979	0.87401	0.966651	1774	0	-0.081637
Eprs	6	0.35028	0.41531	0.941349	832	1	-0.30483	0.79137	0.74599	0.935704	1524	0	-0.30483		;MvsS
Fam173a	6	0.35065	0.41531	0.941349	833	1	-0.16169	0.86649	0.80992	0.938989	1677	0	-0.16169
Yme1l1	6	0.35101	0.41531	0.941349	834	1	0.14509	0.11769	0.10307	0.436788	452	1	0.14509
Slc9b2	6	0.35137	0.41531	0.941349	835	1	0.082081	0.40474	0.37777	0.742678	971	1	0.082081
Ffar3	6	0.35355	0.41531	0.941349	836	1	0.22898	0.75295	0.65558	0.902633	1436	0	0.22898				;GPCRs
Ogfrl1	6	0.35464	0.41531	0.941349	837	1	0.0074595	0.72289	0.63523	0.901832	1376	1	0.0074595				;GPCRs
Tbc1d15	4	0.35586	0.3545	0.936364	838	1	0.16352	0.095131	0.072287	0.395061	394	2	0.16352		;PvsS
Best2	6	0.35609	0.41531	0.941349	839	1	0.15156	0.2271	0.20184	0.565882	688	2	0.15156
Csf2rb	6	0.35681	0.41531	0.941349	840	1	-0.025011	0.35862	0.35727	0.724897	931	1	-0.025011
Drd1	6	0.35753	0.41531	0.941349	841	1	-0.012488	0.27033	0.23688	0.606746	768	2	-0.012488				;GPCRs
Mir29b1	6	0.35789	0.41531	0.941349	842	1	0.37183	0.10152	0.10307	0.436788	415	3	0.37183
Mllt6	6	0.3597	0.41531	0.941349	843	1	0.46619	0.015379	0.011195	0.182945	105	3	0.46619
Ifngr2	6	0.36042	0.41531	0.941349	844	1	0.19822	0.039694	0.024038	0.219364	215	3	0.19822
Snx7	6	0.36077	0.41531	0.941349	845	1	0.050259	0.86843	0.80992	0.938989	1679	0	0.050259
Grm1	6	0.36149	0.41531	0.941349	846	1	0.011747	0.52264	0.42905	0.764575	1084	1	0.011747				;GPCRs
Aven	6	0.36221	0.41531	0.941349	847	1	-0.11443	0.93975	0.90947	0.97347	1834	0	-0.11443
Bbs1	4	0.36358	0.36353	0.936364	848	1	0.025146	0.026344	0.021818	0.21453	160	1	0.025146
Jund	6	0.36364	0.42499	0.941349	849	1	0.02465	0.6278	0.50131	0.796688	1237	1	0.02465
Gpr153	6	0.36436	0.43433	0.941349	850	1	-0.1949	0.80323	0.746	0.935704	1544	0	-0.1949				;GPCRs
Strada	6	0.36472	0.43433	0.941349	851	1	0.089915	0.75148	0.65558	0.902633	1433	0	0.089915
Necab2	6	0.36579	0.43433	0.941349	852	1	0.20711	0.07766	0.066383	0.386506	342	2	0.20711
Eftud2	4	0.36581	0.36354	0.936364	853	1	0.48492	0.083503	0.069496	0.393813	364	2	0.48492
Cmtr2	6	0.36615	0.43433	0.941349	854	1	-0.12248	0.83918	0.79023	0.938989	1624	0	-0.12248
Slc2a9	6	0.36686	0.43433	0.941349	855	1	-0.18681	0.99499	0.99442	1	1937	0	-0.18681
Slc25a2	6	0.36793	0.43433	0.941349	856	1	-0.15857	0.18545	0.15462	0.48718	608	1	-0.15857
Unc119	6	0.36864	0.43433	0.941349	857	1	0.14362	0.21304	0.18279	0.528186	661	2	0.14362
Myh9l1	5	0.36893	0.38161	0.936364	858	1	0.66556	0.0059271	0.0045846	0.140213	49	4	0.66556	YES
Tbl2	6	0.37006	0.43433	0.941349	859	1	-0.19736	0.24635	0.2068	0.565882	717	1	-0.19736
Glra4	6	0.37042	0.43433	0.941349	860	1	-0.18997	0.49878	0.42905	0.764575	1066	1	-0.18997
Gid8	6	0.37219	0.43433	0.941349	861	1	0.074833	0.097823	0.099911	0.436788	402	2	0.074833
Stx19	6	0.37325	0.43433	0.941349	862	1	-0.11499	0.58313	0.45977	0.778993	1157	1	-0.11499
Wbp4	6	0.37607	0.43434	0.941349	863	1	-0.038477	0.79446	0.74599	0.935704	1528	0	-0.038477
Med30	5	0.37671	0.39094	0.936364	864	1	-0.12518	0.70716	0.61771	0.886573	1355	0	-0.12518
Arhgap30	6	0.37678	0.43434	0.941349	865	1	-0.097107	0.95209	0.93043	0.984633	1854	0	-0.097107		;PvsS
Timd2	6	0.37713	0.43434	0.941349	866	1	-0.24343	0.85236	0.80316	0.938989	1652	0	-0.24343
Prg3	6	0.37888	0.43434	0.941349	867	1	0.17875	0.010648	0.006371	0.162338	78	2	0.17875
Naa35	6	0.37923	0.43434	0.941349	868	1	0.52498	0.0051562	0.0026973	0.112808	46	3	0.52498
Pcbp3	6	0.38099	0.43434	0.941349	869	1	0.22494	0.00078235	0.00031035	0.081683	7	2	0.22494
Ncaph2	6	0.38133	0.43434	0.941349	870	1	0.44199	0.032347	0.020768	0.20689	190	3	0.44199
Gpr150	6	0.38168	0.43434	0.941349	871	1	-0.030897	0.54583	0.45977	0.778993	1110	1	-0.030897				;GPCRs
Farsb	4	0.38318	0.39067	0.936364	872	1	0.10531	0.62144	0.53749	0.825309	1223	0	0.10531
Wasl	6	0.38343	0.43434	0.941349	873	1	-0.070712	0.63552	0.51163	0.796688	1247	1	-0.070712
Snrnp27	6	0.38448	0.43434	0.941349	874	1	-0.16016	0.76569	0.6853	0.915912	1467	0	-0.16016
Cpa5	6	0.38621	0.43434	0.941349	875	1	-0.012943	0.78924	0.74599	0.935704	1518	0	-0.012943
Il1rl2	6	0.38656	0.43434	0.941349	876	1	-0.012505	0.63507	0.51163	0.796688	1246	1	-0.012505
Gzmb	6	0.38726	0.43434	0.941349	877	1	-0.12108	0.52992	0.42905	0.764575	1095	1	-0.12108
Nek2	6	0.38864	0.4438	0.941349	878	1	-0.12066	0.093148	0.093406	0.436788	386	2	-0.12066
Ccl6	6	0.38899	0.4438	0.941349	879	1	0.16754	0.11014	0.10307	0.436788	434	2	0.16754
Nup107	4	0.38921	0.3997	0.940315	880	1	0.35278	0.11794	0.096348	0.436788	453	2	0.35278
Uvrag	6	0.38968	0.4438	0.941349	881	1	0.30658	0.044053	0.028444	0.24059	231	3	0.30658
Dmxl1	5	0.39059	0.41952	0.941349	882	1	0.033937	0.82368	0.75501	0.938152	1590	0	0.033937
Cerk	6	0.39072	0.4438	0.941349	883	1	0.63219	0.0020928	0.00094115	0.092034	20	3	0.63219	YES	MvsB
Itga5	5	0.39117	0.41952	0.941349	884	1	0.09056	0.60372	0.47535	0.782407	1197	1	0.09056				Adhesion Molecules
Ythdf3	6	0.3921	0.4438	0.941349	885	1	-0.043699	0.68689	0.5736	0.850008	1319	1	-0.043699
RGD1564955	5	0.39234	0.41952	0.941349	886	1	0.34448	0.019663	0.01066	0.182945	133	2	0.34448
Frmpd4	6	0.39278	0.4438	0.941349	887	1	0.059	0.18179	0.15462	0.48718	602	2	0.059
Hrh2	6	0.39313	0.4438	0.941349	888	1	0.12392	0.74049	0.65558	0.902633	1411	1	0.12392				;GPCRs
Aff4	6	0.39382	0.4438	0.941349	889	1	-0.28334	0.16633	0.15461	0.48718	568	2	-0.28334
Plod3	6	0.39588	0.4438	0.941349	890	1	0.39668	0.011883	0.0079506	0.171418	88	3	0.39668
Lpar6	6	0.39656	0.4438	0.941349	891	1	0.15509	0.74387	0.65558	0.902633	1418	1	0.15509		MvsB		;GPCRs
Ppat	4	0.399	0.39971	0.940315	892	1	0.022976	0.0033003	0.002011	0.104091	29	1	0.022976
Slc1a3	6	0.3993	0.4438	0.941349	893	1	-0.06754	0.44327	0.40808	0.754626	1008	1	-0.06754
Cct8l1	6	0.39998	0.4438	0.941349	894	1	-0.048043	0.082815	0.076511	0.407918	361	1	-0.048043
Retnla	5	0.40076	0.41953	0.941349	895	1	-0.17146	0.89186	0.84578	0.956433	1736	0	-0.17146
RGD1310352	6	0.401	0.4438	0.941349	896	1	-0.25394	0.97249	0.96244	0.999636	1890	0	-0.25394
Melk	6	0.40168	0.4438	0.941349	897	1	-0.015059	0.12706	0.12311	0.468418	474	2	-0.015059
Cd226	6	0.40236	0.4438	0.941349	898	1	0.051902	0.77442	0.71208	0.935704	1487	0	0.051902				Adhesion Molecules
D2hgdh	6	0.40372	0.4438	0.941349	899	1	-0.048053	0.1569	0.13528	0.476536	540	1	-0.048053
Wsb2	6	0.40406	0.4438	0.941349	900	1	0.07092	0.90614	0.86933	0.963088	1767	0	0.07092
Ctxn2	6	0.40507	0.44381	0.941349	901	1	-0.1172	0.69357	0.5736	0.850008	1328	1	-0.1172
Crlf2	6	0.40643	0.44381	0.941349	902	1	0.092883	0.78215	0.72963	0.935704	1500	0	0.092883
Guca1a	6	0.40676	0.44381	0.941349	903	1	-0.05462	0.19361	0.15916	0.48718	625	2	-0.05462
Jakmip2	6	0.40744	0.44381	0.941349	904	1	0.16728	0.45596	0.40808	0.754626	1019	1	0.16728
Ncoa3	6	0.40879	0.44381	0.941349	905	1	0.1392	0.12795	0.12311	0.468418	475	2	0.1392
Lonp2	6	0.41047	0.44381	0.941349	906	1	0.013683	0.27394	0.25579	0.63733	783	1	0.013683
Depdc1	6	0.41148	0.44381	0.941349	907	1	0.42767	0.06891	0.047761	0.287834	303	3	0.42767
Bhlha9	6	0.41248	0.44381	0.941349	908	1	-0.21979	0.21788	0.18279	0.528186	669	1	-0.21979
Cxcl12	5	0.41363	0.42946	0.941349	909	1	-0.17452	0.96417	0.95317	0.996207	1873	0	-0.17452				Adhesion Molecules
Hnrnpk	5	0.41449	0.42946	0.941349	910	1	-0.33516	0.072374	0.071853	0.393813	322	1	-0.33516		;MvsS
Dld	5	0.41477	0.42946	0.941349	911	1	-0.20487	0.058596	0.048407	0.287834	273	2	-0.20487
Reep5	6	0.41482	0.44381	0.941349	912	1	-0.17121	0.84501	0.79023	0.938989	1635	0	-0.17121
S100a8	5	0.41562	0.42946	0.941349	913	1	-0.029556	0.66649	0.57842	0.854575	1291	1	-0.029556
Smarcd3	6	0.41582	0.44381	0.941349	914	1	-0.10074	0.25578	0.2175	0.582961	735	1	-0.10074
Il12b	6	0.41782	0.44381	0.941349	915	1	-0.15439	0.32403	0.32064	0.70926	877	2	-0.15439
Cckar	6	0.41848	0.44381	0.941349	916	1	0.3092	0.05204	0.034015	0.262786	250	3	0.3092				;GPCRs
Slc38a2	5	0.41929	0.42946	0.941349	917	1	-0.096198	0.63812	0.51632	0.802706	1252	1	-0.096198
RGD1304624	6	0.41948	0.44381	0.941349	918	1	0.2584	0.16538	0.15461	0.48718	565	2	0.2584
Zc2hc1a	6	0.42014	0.44381	0.941349	919	1	-0.29283	0.85478	0.80316	0.938989	1658	0	-0.29283
Il17rc	6	0.42047	0.44381	0.941349	920	1	0.0076683	0.64772	0.51163	0.796688	1269	1	0.0076683
Gpr87	5	0.42238	0.42946	0.941349	921	1	-0.01976	0.84305	0.79281	0.938989	1632	0	-0.01976				;GPCRs
Taf2	5	0.42434	0.42946	0.941349	922	1	0.31295	0.17733	0.15016	0.48718	593	2	0.31295
Ncbp1	4	0.42446	0.43651	0.941349	923	1	0.04741	0.40491	0.31339	0.698858	972	1	0.04741
Slc27a3	6	0.42509	0.45328	0.9573	924	1	0.12709	0.19115	0.15916	0.48718	620	1	0.12709
Oas2	5	0.42573	0.42946	0.941349	925	1	-0.2408	0.73335	0.68016	0.915912	1397	0	-0.2408		;MvsS
Map9	6	0.42575	0.45328	0.9573	926	1	0.66537	0.0042594	0.0019958	0.104091	37	4	0.66537	YES
Ckap5	3	0.42632	0.4472	0.947517	927	1	0.19906	0.12066	0.11446	0.468418	460	1	0.19906		;MvsS
Snap47	6	0.42772	0.45328	0.9573	928	1	0.3838	0.032405	0.020768	0.20689	191	3	0.3838
Nkd1	6	0.42968	0.46247	0.969424	929	1	0.10394	0.88483	0.82199	0.940378	1722	0	0.10394
Fmr1	5	0.43018	0.42946	0.941349	930	1	0.31312	0.6625	0.56798	0.850008	1286	1	0.31312
Atp2c1	6	0.43132	0.46247	0.969424	931	1	-0.024794	0.9156	0.87846	0.966651	1785	0	-0.024794		;MvsS;PvsS
Lef1	6	0.43197	0.46247	0.969424	932	1	0.33506	0.075509	0.047766	0.287834	337	2	0.33506
Ccdc152	4	0.43383	0.47251	0.978949	933	1	0.046147	0.42193	0.32289	0.712621	990	1	0.046147
Bcan	6	0.43424	0.46248	0.969424	934	1	0.028849	0.17706	0.15462	0.48718	592	1	0.028849
Cx3cr1	6	0.43651	0.46248	0.969424	935	1	-0.12943	0.93995	0.90947	0.97347	1835	0	-0.12943				Adhesion Molecules;Chemokine Receptors
Glrx5	4	0.43971	0.48171	0.985198	936	1	-0.13859	0.70006	0.64674	0.902633	1345	0	-0.13859
Adgrv1	6	0.44006	0.47169	0.978288	937	1	0.29042	0.65272	0.5217	0.807876	1271	1	0.29042				;GPCRs
Adgrl1	6	0.4407	0.47169	0.978288	938	1	0.15892	0.025039	0.01656	0.201097	155	2	0.15892				;GPCRs
Clmn	6	0.44103	0.47169	0.978288	939	1	0.076376	0.27855	0.26171	0.63733	790	2	0.076376
Tcf7	6	0.44135	0.47169	0.978288	940	1	0.079455	0.27307	0.24263	0.617425	779	2	0.079455
Psma2	5	0.44146	0.45753	0.964209	941	1	0.17547	0.81199	0.7478	0.935704	1564	0	0.17547
Mug2	5	0.44255	0.45753	0.964209	942	1	-0.077093	0.00021737	6.308e-05	0.041254	3	1	-0.077093
Tnip2	6	0.44263	0.47169	0.978288	943	1	-0.088209	0.21954	0.18279	0.528186	672	2	-0.088209
LOC685025	6	0.44359	0.47169	0.978288	944	1	0.10711	0.45659	0.40808	0.754626	1020	1	0.10711
Adgrl2	6	0.44391	0.47169	0.978288	945	1	0.27611	0.15049	0.12701	0.468418	521	2	0.27611				;GPCRs
Nae1	4	0.44599	0.49118	0.985198	946	1	-0.056981	0.82618	0.7759	0.938989	1598	0	-0.056981
Rsf1	6	0.44678	0.48084	0.985198	947	1	0.38103	0.23807	0.20679	0.565882	708	2	0.38103
Slc35f6	5	0.44879	0.46637	0.974467	948	1	-0.16338	0.37253	0.33131	0.724773	948	1	-0.16338
Vom1r22	6	0.44933	0.49019	0.985198	949	1	0.46901	0.0023213	0.001032	0.092034	22	3	0.46901
Zmym4	6	0.45028	0.49019	0.985198	950	1	-0.16219	0.006504	0.0036511	0.136544	53	1	-0.16219
Uchl3	6	0.4506	0.49019	0.985198	951	1	-0.26984	0.76678	0.6853	0.915912	1470	0	-0.26984
Nlrp9	6	0.45155	0.49019	0.985198	952	1	0.13563	0.10578	0.10307	0.436788	428	3	0.13563
Olr630	5	0.45202	0.46637	0.974467	953	1	-0.2548	0.73229	0.68016	0.915912	1393	0	-0.2548
Htr1b	6	0.45281	0.49019	0.985198	954	1	0.087579	0.60743	0.49115	0.786652	1207	1	0.087579				;GPCRs
Gipr	6	0.45313	0.49019	0.985198	955	1	-0.23582	0.35355	0.35727	0.724897	923	1	-0.23582				;GPCRs
Twf1	6	0.45407	0.49019	0.985198	956	1	-0.21148	0.88873	0.82818	0.945801	1731	0	-0.21148
Itgb7	6	0.45439	0.49019	0.985198	957	1	0.17882	0.35564	0.35727	0.724897	926	2	0.17882				Adhesion Molecules
Fhod3	6	0.45533	0.49019	0.985198	958	1	0.23157	0.35052	0.35727	0.724897	920	2	0.23157
LOC108350839	5	0.4555	0.46637	0.974467	959	1	0.03544	0.33795	0.29044	0.666487	897	1	0.03544		;MvsS
Gpr84	6	0.45596	0.49019	0.985198	960	1	0.37221	0.071143	0.047761	0.287834	315	3	0.37221				;GPCRs
Far1	6	0.45627	0.49019	0.985198	961	1	-0.22265	0.99552	0.99481	1	1938	0	-0.22265
Rbfox2	6	0.45659	0.49019	0.985198	962	1	0.34169	0.082292	0.076506	0.407918	357	3	0.34169		;MvsS
RGD1561916	6	0.45815	0.49019	0.985198	963	1	0.35544	0.082779	0.076511	0.407918	360	3	0.35544
Lyplal1	6	0.45941	0.49019	0.985198	964	1	0.36312	0.21264	0.18279	0.528186	660	2	0.36312
Pfkfb2	5	0.46056	0.47586	0.981744	965	1	0.31725	0.68365	0.58856	0.859187	1315	0	0.31725
C5ar2	6	0.4619	0.49019	0.985198	966	1	0.18895	0.015634	0.011195	0.182945	109	2	0.18895				;GPCRs
Slc39a10	6	0.46314	0.49019	0.985198	967	1	-0.10763	0.36436	0.35727	0.724897	940	1	-0.10763
Taar8c	5	0.46348	0.47586	0.981744	968	1	-0.12415	0.26627	0.27038	0.639157	762	1	-0.12415				;GPCRs
Zhx1	6	0.46408	0.49019	0.985198	969	1	-0.069504	0.62665	0.50131	0.796688	1233	1	-0.069504
Lox	6	0.4647	0.49019	0.985198	970	1	0.18949	0.34774	0.35727	0.724897	919	2	0.18949
Npffr1	6	0.46624	0.49962	0.985198	971	1	0.32753	0.47515	0.40808	0.754626	1042	1	0.32753		;PvsS		;GPCRs
Gpr176	6	0.46655	0.49962	0.985198	972	1	-0.087173	0.90556	0.86468	0.96228	1763	0	-0.087173				;GPCRs
Ednrb	6	0.46686	0.49962	0.985198	973	1	0.017389	0.40643	0.37777	0.742678	974	1	0.017389				;GPCRs
Cd47	6	0.46748	0.49962	0.985198	974	1	-0.1221	0.87251	0.80992	0.938989	1690	0	-0.1221
Olr30	6	0.46779	0.49962	0.985198	975	1	-0.084571	0.89995	0.85999	0.961968	1753	0	-0.084571
Vegfa	6	0.4681	0.49962	0.985198	976	1	-0.31087	0.92122	0.89116	0.9679	1796	0	-0.31087
Adora1	6	0.46902	0.49962	0.985198	977	1	0.011157	0.31604	0.30617	0.685751	862	1	0.011157				;GPCRs
Mphosph9	5	0.47109	0.47586	0.981744	978	1	-0.16333	0.89038	0.84578	0.956433	1734	0	-0.16333
Il12rb2	6	0.47117	0.49962	0.985198	979	1	-0.09034	0.75763	0.66548	0.909873	1450	0	-0.09034		;MvsS
Aurka	4	0.47123	0.50025	0.985432	980	1	-0.10429	0.95129	0.94184	0.993262	1851	0	-0.10429
Nlrp1b	5	0.47135	0.47586	0.981744	981	1	0.22067	0.75791	0.70412	0.93093	1451	0	0.22067
Rasgrp2	6	0.47362	0.49962	0.985198	982	1	-0.13274	0.97678	0.96847	0.999909	1899	0	-0.13274
Fasn	6	0.47637	0.49962	0.985198	983	1	0.40443	0.027106	0.018058	0.201097	166	3	0.40443
Il18r1	5	0.47733	0.49469	0.985198	984	1	-0.12817	0.68606	0.58856	0.859187	1317	0	-0.12817		;PvsS
Vom2r47	6	0.47758	0.49962	0.985198	985	1	0.14115	0.26268	0.23688	0.606746	749	1	0.14115
Scarb2	6	0.47819	0.49962	0.985198	986	1	0.18251	0.69898	0.5736	0.850008	1341	1	0.18251
Polr1e	5	0.47837	0.49469	0.985198	987	1	0.15746	0.8082	0.74779	0.935704	1553	0	0.15746
Pik3r1	5	0.47914	0.49469	0.985198	988	1	0.013444	0.26965	0.27038	0.639157	766	1	0.013444
P4hb	6	0.47971	0.49963	0.985198	989	1	-0.22278	0.75116	0.65558	0.902633	1432	0	-0.22278				Adhesion Molecules
Vamp3	6	0.48001	0.49963	0.985198	990	1	0.039538	0.069011	0.047761	0.287834	305	2	0.039538
Cyp2ab1	6	0.48152	0.49963	0.985198	991	1	0.22594	0.70412	0.58416	0.857877	1351	1	0.22594
UST4r	6	0.48333	0.49963	0.985198	992	1	0.0034112	0.44742	0.40808	0.754626	1011	1	0.0034112
Ccr7	6	0.48543	0.49963	0.985198	993	1	-0.0061423	0.72128	0.63523	0.901832	1374	1	-0.0061423				;Chemokine Receptors
Cyp2c7	6	0.48782	0.49963	0.985198	994	1	0.065756	0.36364	0.35727	0.724897	938	1	0.065756
P2ry12	6	0.48842	0.49963	0.985198	995	1	0.15846	0.74336	0.65558	0.902633	1416	1	0.15846				;GPCRs
Pop7	5	0.48887	0.51343	0.988536	996	1	0.47045	0.13121	0.10307	0.436788	480	2	0.47045
Slc22a6	6	0.48932	0.49963	0.985198	997	1	-0.19214	0.74521	0.65558	0.902633	1421	1	-0.19214
Ccdc50	5	0.4904	0.51343	0.988536	998	1	0.014834	0.78076	0.72682	0.935704	1497	0	0.014834
Tbc1d5	5	0.49192	0.51343	0.988536	999	1	0.055927	0.057541	0.043936	0.287834	269	2	0.055927
Pzp	6	0.49199	0.50904	0.988536	1000	1	0.081758	0.74587	0.65558	0.902633	1424	1	0.081758		;MvsS
Mpc1	6	0.49554	0.50904	0.988536	1001	1	0.13106	0.83516	0.79023	0.938989	1616	0	0.13106
Fam193a	6	0.49584	0.50904	0.988536	1002	1	0.18246	0.77337	0.6947	0.925326	1483	0	0.18246
Olfr873	6	0.49643	0.50904	0.988536	1003	1	0.051189	0.29485	0.26799	0.63733	826	2	0.051189
Mrpl48	5	0.49645	0.51344	0.988536	1004	1	-0.19568	0.55754	0.42415	0.764575	1130	1	-0.19568
Ednra	5	0.4967	0.51344	0.988536	1005	1	0.11065	0.57074	0.44446	0.778993	1143	1	0.11065				;GPCRs
Ogfr	6	0.49731	0.51802	0.988536	1006	1	-0.28854	0.82818	0.76949	0.938898	1604	0	-0.28854				;GPCRs
Lcn2	6	0.49819	0.51802	0.988536	1007	1	0.0053011	0.59629	0.47012	0.780348	1181	1	0.0053011
Pigl	6	0.49849	0.51802	0.988536	1008	1	0.21066	0.21446	0.18279	0.528186	664	2	0.21066
Tex19.1	6	0.49966	0.51802	0.988536	1009	1	-0.059362	0.32135	0.30618	0.685751	871	1	-0.059362
Fcar	6	0.50141	0.52717	0.988536	1010	1	0.24816	0.20639	0.1782	0.528186	648	2	0.24816
Chrm1	6	0.50258	0.52717	0.988536	1011	1	0.06002	0.19159	0.15916	0.48718	621	1	0.06002				;GPCRs
Vopp1	5	0.50493	0.54205	0.988536	1012	1	-0.038504	0.67789	0.58855	0.859187	1303	1	-0.038504
Zscan26	6	0.5052	0.53631	0.988536	1013	1	-0.17235	0.81593	0.76171	0.938898	1576	0	-0.17235
Mir190b	5	0.50543	0.54205	0.988536	1014	1	0.43809	0.62561	0.50602	0.796688	1230	1	0.43809
Itga2b	6	0.50549	0.53631	0.988536	1015	1	0.071307	0.1123	0.10307	0.436788	439	2	0.071307
Spata6l	6	0.50607	0.53631	0.988536	1016	1	-0.26054	0.62366	0.49116	0.786652	1227	1	-0.26054
Tatdn3	6	0.50636	0.53631	0.988536	1017	1	-0.10961	0.10324	0.10307	0.436788	420	2	-0.10961
Adrb2	6	0.50665	0.53631	0.988536	1018	1	-0.029081	0.65723	0.5323	0.820402	1277	1	-0.029081				;GPCRs
Cyfip2	6	0.50694	0.53631	0.988536	1019	1	-0.037526	0.1354	0.12701	0.468418	491	1	-0.037526
Yeats4	6	0.50752	0.53631	0.988536	1020	1	-0.0064887	0.43229	0.3976	0.754626	998	1	-0.0064887
Agbl1	6	0.50867	0.53631	0.988536	1021	1	0.2082	0.0098579	0.0056393	0.151702	73	2	0.2082
Ros1	6	0.50896	0.53631	0.988536	1022	1	0.26169	0.16729	0.15461	0.48718	572	2	0.26169
Dr1	5	0.50913	0.55136	0.988536	1023	1	0.098695	0.7332	0.68016	0.915912	1396	0	0.098695
Gpr55	6	0.50954	0.53631	0.988536	1024	1	-0.023365	0.69493	0.5736	0.850008	1331	1	-0.023365				;GPCRs
Kdm1a	6	0.50983	0.53631	0.988536	1025	1	-0.201	0.88646	0.82199	0.940378	1726	0	-0.201
Ankrd27	6	0.5104	0.53631	0.988536	1026	1	0.073006	0.40236	0.36744	0.735639	967	1	0.073006
Cfap221	6	0.51299	0.53631	0.988536	1027	1	-0.029495	0.81555	0.75399	0.938152	1574	0	-0.029495
RGD1561212	6	0.51384	0.53631	0.988536	1028	1	-0.01812	0.3597	0.35727	0.724897	932	1	-0.01812
Irak4	6	0.5147	0.53631	0.988536	1029	1	0.33638	0.047375	0.028449	0.24059	241	3	0.33638		;MvsS
Eif3h	5	0.51476	0.56104	0.988536	1030	1	0.085098	0.27245	0.27039	0.639157	777	2	0.085098
Impg2	5	0.51501	0.56104	0.988536	1031	1	0.0089567	0.80101	0.74779	0.935704	1541	0	0.0089567
Slc5a10	6	0.51698	0.53631	0.988536	1032	1	-0.02836	0.24899	0.21181	0.573213	722	2	-0.02836
Ccr8	6	0.51755	0.53631	0.988536	1033	1	-0.11648	0.86482	0.80991	0.938989	1676	0	-0.11648				;Chemokine Receptors
Tnk2	6	0.5184	0.53631	0.988536	1034	1	-0.23305	0.9973	0.99691	1	1947	0	-0.23305
Wnt16	6	0.51897	0.53631	0.988536	1035	1	0.023288	0.11345	0.10307	0.436788	442	1	0.023288
Tyms	6	0.5201	0.54517	0.988536	1036	1	0.10788	0.15892	0.13529	0.476536	546	2	0.10788
Flrt3	6	0.52095	0.54517	0.988536	1037	1	-0.18612	0.94119	0.9128	0.976508	1836	0	-0.18612
Mylk	6	0.52152	0.54517	0.988536	1038	1	-0.301	0.86977	0.80992	0.938989	1683	0	-0.301
Scn4b	6	0.5218	0.54517	0.988536	1039	1	-0.38137	0.41181	0.37777	0.742678	980	1	-0.38137
Oprl1	6	0.52208	0.54517	0.988536	1040	1	0.36329	0.11814	0.10307	0.436788	454	2	0.36329				;GPCRs
Fstl4	6	0.52236	0.54517	0.988536	1041	1	0.16839	0.5678	0.45977	0.778993	1139	1	0.16839
Ppia	6	0.52293	0.54517	0.988536	1042	1	-0.046655	0.82009	0.76949	0.938898	1585	0	-0.046655				Adhesion Molecules
Pacrgl	5	0.52372	0.57048	0.988536	1043	1	0.15785	0.21213	0.19073	0.547896	659	2	0.15785
Tgs1	6	0.52405	0.54517	0.988536	1044	1	-0.044075	0.35609	0.35727	0.724897	927	1	-0.044075
Wnt2b	6	0.52602	0.54517	0.988536	1045	1	0.035214	0.65294	0.5217	0.807876	1272	1	0.035214
Ppargc1a	5	0.52611	0.57048	0.988536	1046	1	-0.22157	0.93925	0.91651	0.979942	1832	0	-0.22157
Mapkapk3	5	0.52635	0.57048	0.988536	1047	1	-0.10006	0.57908	0.44446	0.778993	1153	1	-0.10006
Zdhhc17	6	0.52713	0.54517	0.988536	1048	1	0.072216	0.88362	0.82199	0.940378	1718	0	0.072216
Fam131a	6	0.52741	0.54518	0.988536	1049	1	-0.055332	0.85162	0.80316	0.938989	1649	0	-0.055332
Cacybp	6	0.52825	0.54518	0.988536	1050	1	-0.028842	0.60815	0.49115	0.786652	1211	1	-0.028842
Cfl2	6	0.52909	0.54518	0.988536	1051	1	-0.30007	0.97914	0.97235	1	1904	0	-0.30007
Ssrp1	6	0.52937	0.54518	0.988536	1052	1	-0.0065418	0.0090958	0.0046401	0.140213	70	2	-0.0065418
Crcp	6	0.52964	0.54518	0.988536	1053	1	0.15248	0.15735	0.13528	0.476536	543	2	0.15248				;GPCRs
Ttyh2	6	0.52992	0.54518	0.988536	1054	1	-0.14733	0.93535	0.90578	0.971653	1824	0	-0.14733
Il17rb	6	0.5302	0.54518	0.988536	1055	1	0.20735	0.092482	0.093406	0.436788	385	2	0.20735
Htr7	6	0.53187	0.54518	0.988536	1056	1	0.08805	0.070604	0.047761	0.287834	310	3	0.08805				;GPCRs
LOC683897	6	0.5327	0.54518	0.988536	1057	1	-0.26706	0.062729	0.041756	0.287834	285	1	-0.26706
Adgrg3	6	0.53325	0.54518	0.988536	1058	1	0.13206	0.48152	0.40808	0.754626	1048	1	0.13206				;GPCRs
Il18bp	6	0.53353	0.54518	0.988536	1059	1	0.21022	0.06202	0.041756	0.287834	281	3	0.21022
Tmem171	6	0.5338	0.54518	0.988536	1060	1	-0.056189	0.1073	0.10307	0.436788	429	1	-0.056189
Calb1	6	0.53656	0.55473	0.988536	1061	1	0.3725	0.05513	0.037442	0.282578	259	3	0.3725
C1r	6	0.53711	0.55473	0.988536	1062	1	-0.010651	0.79557	0.74599	0.935704	1529	0	-0.010651
Fbxo31	6	0.53848	0.55473	0.988536	1063	1	-0.051421	0.69744	0.5736	0.850008	1336	1	-0.051421
Nisch	6	0.53875	0.55473	0.988536	1064	1	-0.18246	0.073655	0.047766	0.287834	329	2	-0.18246				Adhesion Molecules
Yrdc	4	0.53948	0.54542	0.988536	1065	1	0.25833	0.076081	0.056441	0.332545	338	2	0.25833
Cpne3	6	0.53957	0.56406	0.988536	1066	1	0.24499	0.36935	0.35727	0.724897	945	1	0.24499
Fhl4	6	0.54121	0.56406	0.988536	1067	1	-0.04854	0.67316	0.54263	0.825309	1298	1	-0.04854
Luc7l	6	0.54148	0.56406	0.988536	1068	1	-0.19392	0.86948	0.80992	0.938989	1682	0	-0.19392
Sptan1	6	0.5423	0.56407	0.988536	1069	1	-0.040274	0.20202	0.15917	0.48718	642	1	-0.040274
Dph5	6	0.54339	0.56407	0.988536	1070	1	-0.095025	0.7635	0.6853	0.915912	1459	0	-0.095025
Spryd3	6	0.54447	0.57365	0.988536	1071	1	-0.11416	0.88457	0.82199	0.940378	1721	0	-0.11416
Fcho1	6	0.54637	0.57365	0.988536	1072	1	0.34915	0.15254	0.13109	0.471068	529	2	0.34915
Tardbp	3	0.54755	0.51876	0.988536	1073	0	0.80944	0.026999	0.014092	0.197189	164	2	0.80944
Syt4	6	0.54852	0.57365	0.988536	1074	1	0.10367	0.24882	0.21181	0.573213	721	1	0.10367
Rgs6	6	0.54879	0.57365	0.988536	1075	1	0.24057	0.6464	0.51163	0.796688	1268	1	0.24057
Lgr6	6	0.55094	0.58309	0.988536	1076	1	-0.28791	0.68049	0.5736	0.850008	1310	1	-0.28791				;GPCRs
Grsf1	6	0.55174	0.58309	0.988536	1077	1	-0.074174	0.9068	0.86933	0.963088	1769	0	-0.074174
Zfp407	6	0.55201	0.58309	0.988536	1078	1	0.098587	0.043687	0.028444	0.24059	226	2	0.098587		MvsB;MvsS;PvsS	Fig1f
Gpx4	6	0.55227	0.58309	0.988536	1079	1	-0.14732	0.93894	0.90946	0.97347	1831	0	-0.14732
Lamp5	6	0.5552	0.58309	0.988536	1080	1	-0.22978	0.81465	0.75399	0.938152	1572	0	-0.22978
Ebi3	6	0.55547	0.58309	0.988536	1081	1	-0.0006058	0.29103	0.26799	0.63733	817	2	-0.0006058
Gtf2i	5	0.55573	0.58975	0.988536	1082	1	-0.21181	0.92488	0.89124	0.9679	1802	0	-0.21181
Tnks	6	0.55653	0.58309	0.988536	1083	1	0.54741	0.0034024	0.0018646	0.104091	31	4	0.54741		MvsB
Kif1a	6	0.55706	0.58309	0.988536	1084	1	0.1188	0.73347	0.64538	0.902633	1398	1	0.1188
Icam1	6	0.55865	0.58309	0.988536	1085	1	-0.027135	0.79235	0.74599	0.935704	1527	0	-0.027135				Adhesion Molecules
Gnrhr	6	0.55891	0.58309	0.988536	1086	1	-0.052852	0.60767	0.49115	0.786652	1209	1	-0.052852				;GPCRs
Gnpat	6	0.55917	0.58309	0.988536	1087	1	-0.032617	0.53656	0.44951	0.778993	1100	1	-0.032617
Il6st	6	0.55996	0.58309	0.988536	1088	1	0.0043099	0.028893	0.018957	0.201097	177	2	0.0043099
Dusp5	6	0.56259	0.58309	0.988536	1089	1	0.16256	0.043776	0.028444	0.24059	228	3	0.16256
Prpf19	3	0.5626	0.54223	0.988536	1090	0	0.082342	0.053411	0.034015	0.262786	254	1	0.082342
Ndufs5	6	0.56311	0.58309	0.988536	1091	1	0.20783	0.25496	0.2175	0.582961	734	1	0.20783
Cwc25	5	0.56362	0.58975	0.988536	1092	1	-0.22226	0.7697	0.70413	0.93093	1475	0	-0.22226		;MvsS
Ffar4	6	0.56364	0.58309	0.988536	1093	1	0.20672	0.13745	0.12701	0.468418	497	2	0.20672				;GPCRs
Adgrg1	6	0.5639	0.58309	0.988536	1094	1	0.13991	0.3424	0.35012	0.724897	908	2	0.13991				;GPCRs
Gpr83	6	0.56416	0.58309	0.988536	1095	1	-0.029703	0.65766	0.5323	0.820402	1278	1	-0.029703				;GPCRs
Cd300lf	6	0.56494	0.58309	0.988536	1096	1	-0.053549	0.084755	0.081365	0.419025	368	1	-0.053549
Cldn9	6	0.56546	0.58309	0.988536	1097	1	0.15808	0.30122	0.28608	0.662694	836	2	0.15808		;MvsS
Hpca	6	0.56572	0.58309	0.988536	1098	1	-0.0023625	0.94802	0.93043	0.984633	1846	0	-0.0023625
LOC100911664	5	0.56608	0.59888	0.988536	1099	1	0.055058	0.78205	0.72682	0.935704	1499	0	0.055058
Mtnr1b	6	0.56676	0.59243	0.988536	1100	1	0.045012	0.040264	0.024038	0.219364	216	1	0.045012				;GPCRs
Ccdc15	5	0.56786	0.59888	0.988536	1101	1	-0.19942	0.12868	0.10307	0.436788	476	1	-0.19942
Thumpd1	5	0.5683	0.59888	0.988536	1102	1	-0.086324	0.42266	0.34161	0.724897	991	1	-0.086324
Gprc5a	6	0.56832	0.60167	0.988536	1103	1	-0.022924	0.79122	0.74599	0.935704	1523	0	-0.022924				;GPCRs
Ssh2	6	0.56884	0.60168	0.988536	1104	1	-0.061118	0.82022	0.76949	0.938898	1586	0	-0.061118
Sh3glb1	5	0.56897	0.59888	0.988536	1105	1	-0.089161	0.62699	0.50602	0.796688	1234	1	-0.089161
RGD1560813	6	0.57013	0.6114	0.988536	1106	1	-0.099514	0.89212	0.84974	0.958163	1737	0	-0.099514
Irf6	6	0.57065	0.6114	0.988536	1107	1	-0.063084	0.91338	0.87846	0.966651	1782	0	-0.063084
Hdac2	6	0.5709	0.6114	0.988536	1108	1	-0.10369	0.76506	0.6853	0.915912	1463	0	-0.10369
Il11	6	0.57245	0.62081	0.988536	1109	1	-0.28881	0.87279	0.80992	0.938989	1692	0	-0.28881
Vom1r63	5	0.57295	0.61784	0.988536	1110	1	-0.14035	0.81302	0.7478	0.935704	1568	0	-0.14035
Bcas2	6	0.57296	0.62081	0.988536	1111	1	-0.11147	0.25455	0.21749	0.582961	733	1	-0.11147
Gpr6	6	0.57348	0.62081	0.988536	1112	1	-0.40361	0.9995	0.99954	1	1955	0	-0.40361				;GPCRs
Oprd1	6	0.57603	0.63012	0.988536	1113	1	-0.12566	0.92309	0.89117	0.9679	1800	0	-0.12566				;GPCRs
Syt12	6	0.57629	0.63012	0.988536	1114	1	-0.2126	0.93198	0.89867	0.969853	1820	0	-0.2126
Akt1	6	0.57731	0.63012	0.988536	1115	1	-0.12903	0.67582	0.553	0.839772	1301	1	-0.12903
Mtnr1a	6	0.57756	0.63012	0.988536	1116	1	-0.32166	0.45091	0.40808	0.754626	1014	1	-0.32166				;GPCRs
Tubgcp5	6	0.57833	0.63012	0.988536	1117	1	0.26078	0.097549	0.099911	0.436788	399	3	0.26078
LOC498705	6	0.57858	0.63013	0.988536	1118	1	-0.11749	0.92724	0.89497	0.9679	1808	0	-0.11749
Dnajc9	2	0.57959	0.55938	0.988536	1119	0	0.25131	0.19929	0.13227	0.474424	635	1	0.25131
Gpr45	6	0.58111	0.63013	0.988536	1120	1	0.12376	0.7723	0.6853	0.915912	1480	0	0.12376				;GPCRs
Dnm2	4	0.58133	0.55477	0.988536	1121	0	-0.28597	0.87029	0.8304	0.947234	1684	0	-0.28597
LOC103690072	6	0.58162	0.63013	0.988536	1122	1	0.23091	0.20719	0.1782	0.528186	651	1	0.23091
Taf1a	6	0.58187	0.63013	0.988536	1123	1	0.11912	0.8402	0.79023	0.938989	1625	0	0.11912
Nus1	4	0.58206	0.55477	0.988536	1124	0	0.1903	0.39328	0.29377	0.670979	958	1	0.1903
Il27	6	0.58263	0.63941	0.988536	1125	1	-0.19673	0.18611	0.15462	0.48718	609	2	-0.19673
Tmc5	6	0.58288	0.63941	0.988536	1126	1	0.087157	0.067583	0.043674	0.287834	298	2	0.087157
Cpsf1	6	0.58313	0.63941	0.988536	1127	1	0.070836	0.81619	0.76171	0.938898	1577	0	0.070836		;MvsS
Mrgprb3	5	0.58362	0.61785	0.988536	1128	1	-0.22456	0.83427	0.76158	0.938898	1615	0	-0.22456				;GPCRs
Gprc5d	6	0.58539	0.63941	0.988536	1129	1	-0.29544	0.86094	0.80991	0.938989	1668	0	-0.29544				;GPCRs
Drosha	6	0.58639	0.63941	0.988536	1130	1	-0.14439	0.27222	0.24262	0.617425	776	2	-0.14439
Cnr1	6	0.58664	0.63941	0.988536	1131	1	-0.17856	0.99202	0.98992	1	1931	0	-0.17856				;GPCRs
Msmb	6	0.58739	0.63941	0.988536	1132	1	-0.10064	0.90723	0.86933	0.963088	1770	0	-0.10064
Pnoc	6	0.58789	0.63941	0.988536	1133	1	-0.067632	0.73726	0.64538	0.902633	1403	1	-0.067632
Fbxw11	5	0.58792	0.62723	0.988536	1134	1	0.46034	0.057953	0.048407	0.287834	271	3	0.46034
Slc38a4	6	0.58814	0.63941	0.988536	1135	1	-0.03955	0.51327	0.42905	0.764575	1076	1	-0.03955		;MvsS
Gnpda2	5	0.5892	0.62723	0.988536	1136	1	0.074787	0.85521	0.81025	0.938989	1660	0	0.074787
Avpr1a	6	0.59038	0.63942	0.988536	1137	1	-0.067548	0.30782	0.28609	0.662694	848	2	-0.067548				;GPCRs
Mttp	6	0.59062	0.63942	0.988536	1138	1	-0.11989	0.89987	0.85999	0.961968	1752	0	-0.11989
Cxcr6	5	0.59069	0.62723	0.988536	1139	1	-0.35466	0.88	0.84105	0.956051	1706	0	-0.35466				;Chemokine Receptors
Dclk2	6	0.59112	0.63942	0.988536	1140	1	0.15238	0.071053	0.047761	0.287834	312	3	0.15238
Emp2	6	0.59285	0.63942	0.988536	1141	1	0.15873	0.028292	0.018957	0.201097	174	2	0.15873				Adhesion Molecules
Fos	6	0.59334	0.63942	0.988536	1142	1	0.071005	0.80457	0.746	0.935704	1547	0	0.071005
Jam2	6	0.59482	0.63942	0.988536	1143	1	0.037841	0.1351	0.12701	0.468418	490	2	0.037841				Adhesion Molecules
Mir320a	6	0.59531	0.63942	0.988536	1144	1	0.45803	0.014875	0.01119	0.182945	101	3	0.45803
Wdr61	6	0.59556	0.63942	0.988536	1145	1	0.030805	0.69512	0.5736	0.850008	1332	1	0.030805
RGD1563365	6	0.59605	0.63942	0.988536	1146	1	0.23753	0.028378	0.018957	0.201097	175	3	0.23753
Cd164	6	0.59703	0.63942	0.988536	1147	1	0.17482	0.10282	0.10307	0.436788	418	3	0.17482
Tlr3	6	0.59727	0.63942	0.988536	1148	1	-0.27083	0.84622	0.79023	0.938989	1637	0	-0.27083
Adgrl4	6	0.598	0.64876	0.988536	1149	1	0.24706	0.056577	0.038749	0.284774	265	3	0.24706				;GPCRs
Dpep1	6	0.59873	0.64876	0.988536	1150	1	-0.17528	0.34296	0.35012	0.724897	910	1	-0.17528
Hemgn	6	0.59922	0.64876	0.988536	1151	1	-0.03502	0.28108	0.26799	0.63733	798	2	-0.03502
Astn1	6	0.60141	0.64876	0.988536	1152	1	-0.088082	0.84456	0.79023	0.938989	1634	0	-0.088082
Ceacam1	6	0.60189	0.64876	0.988536	1153	1	0.34862	0.3736	0.35728	0.724897	949	1	0.34862
Tsta3	6	0.60238	0.64876	0.988536	1154	1	-0.31215	0.77321	0.6947	0.925326	1482	0	-0.31215
Gpr151	6	0.60286	0.64876	0.988536	1155	1	0.35404	0.2974	0.26799	0.63733	830	2	0.35404				;GPCRs
Sh3gl2	6	0.6031	0.64876	0.988536	1156	1	0.29767	0.2643	0.23688	0.606746	752	2	0.29767
Neurod4	6	0.60359	0.64876	0.988536	1157	1	-0.051751	0.91513	0.87846	0.966651	1784	0	-0.051751
Nrg1	6	0.60383	0.64876	0.988536	1158	1	0.019986	0.13402	0.12701	0.468418	487	2	0.019986
Cetn4	6	0.60407	0.64876	0.988536	1159	1	0.014211	0.21533	0.18279	0.528186	666	1	0.014211
LOC687508	6	0.60455	0.64876	0.988536	1160	1	0.31595	0.073231	0.047766	0.287834	328	3	0.31595
Pbdc1	6	0.60503	0.64876	0.988536	1161	1	0.25757	0.011629	0.0079455	0.171418	84	3	0.25757
Ube2e2	5	0.60537	0.62723	0.988536	1162	1	0.1016	0.12527	0.10307	0.436788	472	2	0.1016
Cst9l	6	0.60671	0.64877	0.988536	1163	1	-0.044417	0.083785	0.078998	0.416653	366	1	-0.044417
Wdr1	5	0.60702	0.62723	0.988536	1164	1	0.016166	0.48479	0.3934	0.754626	1052	1	0.016166
Hypk	6	0.60719	0.64877	0.988536	1165	1	0.15787	0.58439	0.47011	0.780348	1158	1	0.15787
Zfp646	6	0.60743	0.64877	0.988536	1166	1	-0.10631	0.35681	0.35727	0.724897	929	1	-0.10631
Tas2r139	6	0.60839	0.64877	0.988536	1167	1	0.1169	0.82564	0.76949	0.938898	1595	0	0.1169				;GPCRs
Bcam	6	0.61125	0.64877	0.988536	1168	1	-0.27373	0.79654	0.74599	0.935704	1531	0	-0.27373
Gtpbp10	5	0.61153	0.62723	0.988536	1169	1	-0.061082	0.64614	0.53694	0.825309	1267	1	-0.061082
Cdk12	6	0.61361	0.64877	0.988536	1170	1	-0.42173	0.70713	0.58416	0.857877	1354	1	-0.42173
Cops2	6	0.61409	0.64877	0.988536	1171	1	-0.077144	0.58938	0.47011	0.780348	1169	1	-0.077144
Sdcbp	6	0.61503	0.64877	0.988536	1172	1	0.43485	0.034198	0.020773	0.20689	198	3	0.43485
Gng3	5	0.6158	0.62723	0.988536	1173	1	-0.081181	0.15939	0.12892	0.468418	547	1	-0.081181
Zc3h12d	6	0.61667	0.65786	0.988536	1174	1	-0.055455	0.885	0.82199	0.940378	1723	0	-0.055455
Fmo3	6	0.61714	0.65786	0.988536	1175	1	0.121	0.20418	0.17819	0.528186	645	2	0.121
Adgrg5	6	0.61808	0.65786	0.988536	1176	1	-0.0043046	0.93771	0.90579	0.971653	1827	0	-0.0043046				;GPCRs
Scml1	6	0.61831	0.65786	0.988536	1177	1	-0.031277	0.86304	0.80991	0.938989	1674	0	-0.031277
Npbwr1	6	0.62041	0.65786	0.988536	1178	1	-0.14619	0.95678	0.93551	0.987874	1860	0	-0.14619		MvsB		;GPCRs
Ttf1	4	0.6206	0.59837	0.988536	1179	0	-0.38558	0.99483	0.99421	1	1936	0	-0.38558		;MvsS
Gprc5b	6	0.62134	0.65786	0.988536	1180	1	-0.12613	0.48573	0.40808	0.754626	1053	1	-0.12613				;GPCRs
Itgb3	6	0.62273	0.65786	0.988536	1181	1	-0.020463	0.26672	0.23688	0.606746	763	2	-0.020463				Adhesion Molecules
Dag1	6	0.62343	0.65786	0.988536	1182	1	0.15242	0.27054	0.23688	0.606746	770	2	0.15242
Pdlim4	6	0.62596	0.65787	0.988536	1183	1	-0.046686	0.69802	0.5736	0.850008	1338	1	-0.046686
Sparc	5	0.62719	0.62723	0.988536	1184	0	0.11736	0.24124	0.23577	0.606746	711	2	0.11736
Cdc27	6	0.62734	0.65787	0.988536	1185	1	0.062545	0.28031	0.26799	0.63733	795	1	0.062545
RGD1564405	6	0.62849	0.65787	0.988536	1186	1	0.27803	0.12424	0.1196	0.468418	469	2	0.27803
Fubp1	6	0.62917	0.65787	0.988536	1187	1	0.074054	0.1135	0.10307	0.436788	443	2	0.074054
Cd59	6	0.6294	0.65787	0.988536	1188	1	-0.14045	0.96136	0.94516	0.993262	1866	0	-0.14045		;MvsS
Add1	6	0.62963	0.65787	0.988536	1189	1	0.11827	0.62711	0.50131	0.796688	1235	1	0.11827
Sycp3	4	0.63092	0.6069	0.988536	1190	0	0.25021	0.089523	0.069501	0.393813	379	1	0.25021
Mios	5	0.63093	0.62723	0.988536	1191	0	0.16434	0.11054	0.096181	0.436788	436	2	0.16434
Il9r	6	0.63168	0.6674	0.988536	1192	1	0.046713	0.010131	0.0058816	0.155941	75	1	0.046713
Exosc8	5	0.6323	0.62723	0.988536	1193	0	0.30356	0.028445	0.017337	0.201097	176	2	0.30356
Grm3	6	0.63236	0.6674	0.988536	1194	1	-0.28495	0.8552	0.80991	0.938989	1659	0	-0.28495				;GPCRs
F13a1	6	0.63326	0.6674	0.988536	1195	1	0.087578	0.86154	0.80991	0.938989	1672	0	0.087578
Pick1	5	0.63386	0.62723	0.988536	1196	0	-0.0024024	0.786	0.72683	0.935704	1510	0	-0.0024024
Atrx	6	0.63417	0.6674	0.988536	1197	1	-0.22093	0.87298	0.80992	0.938989	1693	0	-0.22093
Sbf2	6	0.63484	0.6674	0.988536	1198	1	0.045787	0.038245	0.024033	0.219364	212	1	0.045787
Slc35a1	4	0.63486	0.6069	0.988536	1199	0	-0.09999	0.27312	0.22473	0.595846	780	1	-0.09999
Gtf2ird2	5	0.6358	0.62723	0.988536	1200	0	0.0088911	0.055466	0.041766	0.287834	261	1	0.0088911
Il10rb	5	0.63696	0.62723	0.988536	1201	0	0.047933	0.15256	0.12469	0.468418	530	1	0.047933
Epg5	6	0.63776	0.67619	0.988536	1202	1	0.19249	0.51698	0.42905	0.764575	1079	1	0.19249
Ooep	6	0.63843	0.68511	0.988536	1203	1	0.12987	0.73828	0.65558	0.902633	1406	1	0.12987
Nfe2l2	6	0.63888	0.68511	0.988536	1204	1	-0.031304	0.63031	0.50131	0.796688	1241	1	-0.031304
Klhdc1	6	0.6391	0.68511	0.988536	1205	1	-0.094874	0.88231	0.82199	0.940378	1713	0	-0.094874
Kif16b	6	0.63999	0.68511	0.988536	1206	1	0.031498	0.0080598	0.0040396	0.136618	63	2	0.031498
Tesc	6	0.64022	0.68511	0.988536	1207	1	0.20304	0.087145	0.08137	0.419025	373	2	0.20304
Gfra3	6	0.64066	0.68511	0.988536	1208	1	-0.03904	0.88187	0.82199	0.940378	1712	0	-0.03904
Terf2	3	0.64097	0.64542	0.988536	1209	0	-0.26136	0.26963	0.20121	0.565882	765	1	-0.26136
Epha8	6	0.64199	0.68511	0.988536	1210	1	0.19066	0.26188	0.23688	0.606746	746	1	0.19066
Arhgef33	6	0.64266	0.68511	0.988536	1211	1	-0.075857	0.92539	0.89497	0.9679	1804	0	-0.075857
Ptafr	6	0.64288	0.68511	0.988536	1212	1	-0.012414	0.46128	0.40808	0.754626	1024	1	-0.012414				Adhesion Molecules;GPCRs
Psmc1	6	0.6431	0.68511	0.988536	1213	1	-0.15549	0.81324	0.75398	0.938152	1569	0	-0.15549
Pfkl	6	0.64354	0.68511	0.988536	1214	1	0.20534	0.60695	0.49115	0.786652	1205	1	0.20534
Tdp1	6	0.64376	0.68511	0.988536	1215	1	0.025769	0.1735	0.15461	0.48718	586	1	0.025769
Prss12	5	0.64482	0.62723	0.988536	1216	0	-0.30508	0.67842	0.58855	0.859187	1304	1	-0.30508
Zfp780b-ps1	6	0.64487	0.68511	0.988536	1217	1	0.15818	0.31059	0.29245	0.668738	852	2	0.15818
Fut2	6	0.64531	0.68511	0.988536	1218	1	-0.274	0.13169	0.12701	0.468418	482	2	-0.274
Cacna2d1	6	0.64575	0.68511	0.988536	1219	1	-0.15506	0.78637	0.73799	0.935704	1511	0	-0.15506
Hras	6	0.64597	0.68511	0.988536	1220	1	0.37958	0.016323	0.011756	0.182945	115	3	0.37958
Cacnb2	6	0.64619	0.68511	0.988536	1221	1	-0.073323	0.84926	0.79023	0.938989	1642	0	-0.073323
Chchd4	5	0.64633	0.62723	0.988536	1222	0	-0.23781	0.88079	0.84105	0.956051	1710	0	-0.23781
Rab3ip	6	0.64794	0.68511	0.988536	1223	1	-0.027426	0.90593	0.86468	0.96228	1766	0	-0.027426
Zak	6	0.64837	0.68511	0.988536	1224	1	0.059639	0.23013	0.20184	0.565882	694	2	0.059639
Bicc1	6	0.64859	0.68511	0.988536	1225	1	-0.056713	0.96215	0.94517	0.993262	1868	0	-0.056713
Olr1311	6	0.64881	0.68511	0.988536	1226	1	-0.21238	0.048302	0.029569	0.244559	242	2	-0.21238
Slc26a8	6	0.65099	0.68511	0.988536	1227	1	0.084628	0.10142	0.10307	0.436788	414	2	0.084628		;MvsS
Agpat1	6	0.6512	0.68511	0.988536	1228	1	-0.08663	0.86104	0.80991	0.938989	1669	0	-0.08663
Fshr	5	0.65272	0.63664	0.988536	1229	0	0.1567	0.033245	0.021152	0.209596	195	1	0.1567		;MvsS		;GPCRs
Eps8	6	0.65294	0.6946	0.988536	1230	1	0.13371	0.51869	0.42905	0.764575	1080	1	0.13371
C6	6	0.65358	0.6946	0.988536	1231	1	0.55938	0.0016252	0.00089069	0.092034	16	5	0.55938	YES
Tex26	6	0.6538	0.6946	0.988536	1232	1	-0.14434	0.20177	0.15917	0.48718	641	2	-0.14434
Ctsd	6	0.65423	0.6946	0.988536	1233	1	0.42191	0.027367	0.018957	0.201097	167	3	0.42191
Olr1633	5	0.6544	0.63664	0.988536	1234	0	0.059878	0.26103	0.26422	0.63733	742	2	0.059878
Adamts8	6	0.65444	0.6946	0.988536	1235	1	0.19304	0.16233	0.15461	0.48718	557	2	0.19304
Ppib	6	0.65573	0.6946	0.988536	1236	1	0.26452	0.58814	0.47011	0.780348	1165	1	0.26452
Chrm4	6	0.65681	0.6946	0.988536	1237	1	-0.23384	0.69648	0.5736	0.850008	1333	1	-0.23384				;GPCRs
Drd2	6	0.65723	0.6946	0.988536	1238	1	0.11123	0.51069	0.42905	0.764575	1074	1	0.11123				;GPCRs
Pde8a	6	0.65745	0.6946	0.988536	1239	1	-0.027705	0.8039	0.746	0.935704	1545	0	-0.027705
Galr1	6	0.65787	0.6946	0.988536	1240	1	-0.20383	0.60262	0.48059	0.783169	1195	1	-0.20383				;GPCRs
Depdc7	6	0.65851	0.6946	0.988536	1241	1	0.15996	0.3157	0.30617	0.685751	861	2	0.15996
LOC686683	5	0.65884	0.63665	0.988536	1242	0	-0.072349	0.52803	0.40381	0.754626	1092	1	-0.072349
Smap2	6	0.65894	0.6946	0.988536	1243	1	-0.065267	0.85457	0.80316	0.938989	1656	0	-0.065267
Nipbl	3	0.6591	0.66368	0.988536	1244	0	-0.10968	0.90943	0.89538	0.9679	1773	0	-0.10968
Ccr4	6	0.65915	0.6946	0.988536	1245	1	-0.36758	0.67705	0.553	0.839772	1302	1	-0.36758				;Chemokine Receptors
Ccdc117	6	0.65937	0.6946	0.988536	1246	1	0.1404	0.05751	0.038754	0.284774	268	3	0.1404
Zic1	6	0.65979	0.6946	0.988536	1247	1	0.065703	0.35283	0.35727	0.724897	922	1	0.065703
Pde4b	6	0.66	0.6946	0.988536	1248	1	0.24217	0.44135	0.40808	0.754626	1006	1	0.24217
Prmt1	5	0.6603	0.63665	0.988536	1249	0	0.56246	0.034735	0.022191	0.21453	203	3	0.56246	YES	MvsB
Cactin	6	0.66064	0.6946	0.988536	1250	1	-0.074672	0.19004	0.15462	0.48718	616	2	-0.074672
Itga6	6	0.66085	0.6946	0.988536	1251	1	-0.25801	0.2102	0.18279	0.528186	655	1	-0.25801				Adhesion Molecules
Cel	6	0.66127	0.6946	0.988536	1252	1	-0.13974	0.45249	0.40808	0.754626	1017	1	-0.13974
Peli3	6	0.6617	0.6946	0.988536	1253	1	0.053726	0.29252	0.26799	0.63733	821	1	0.053726
Nup62	6	0.66233	0.6946	0.988536	1254	1	-0.11406	0.10445	0.10307	0.436788	424	2	-0.11406
Fbxo43	5	0.66305	0.63665	0.988536	1255	0	-0.28106	0.58642	0.45478	0.778993	1161	1	-0.28106
Hip1	6	0.66318	0.6946	0.988536	1256	1	0.21733	0.065691	0.043669	0.287834	293	2	0.21733
Bok	6	0.66423	0.6946	0.988536	1257	1	0.013736	0.73399	0.64538	0.902633	1399	1	0.013736
Atp6v1b2	5	0.6645	0.63665	0.988536	1258	0	-0.13722	0.5758	0.44446	0.778993	1151	1	-0.13722
Amdhd1	6	0.66465	0.6946	0.988536	1259	1	-0.080866	0.63821	0.51163	0.796688	1253	1	-0.080866
Lypd5	6	0.6659	0.6946	0.988536	1260	1	-0.39045	0.9834	0.97683	1	1911	0	-0.39045
Adgrf5	6	0.66611	0.6946	0.988536	1261	1	-0.23832	0.83861	0.79023	0.938989	1623	0	-0.23832				;GPCRs
Tsen34	5	0.66613	0.63665	0.988536	1262	0	-0.12016	0.14492	0.12087	0.468418	508	1	-0.12016
Taok2	6	0.66632	0.6946	0.988536	1263	1	-0.051597	0.086833	0.08137	0.419025	372	2	-0.051597
Efcab5	6	0.66653	0.6946	0.988536	1264	1	0.16297	0.33669	0.35011	0.724897	895	1	0.16297
Ccr1l1	6	0.66674	0.6946	0.988536	1265	1	-0.13449	0.8935	0.85484	0.961	1742	0	-0.13449				;Chemokine Receptors
Adora2a	6	0.66799	0.6946	0.988536	1266	1	-0.13536	0.151	0.12701	0.468418	522	1	-0.13536				;GPCRs
Cxcr4	6	0.6682	0.6946	0.988536	1267	1	-0.078632	0.86938	0.80992	0.938989	1681	0	-0.078632				;Chemokine Receptors
Rad21	6	0.66862	0.6946	0.988536	1268	1	-0.030169	0.77078	0.6853	0.915912	1476	0	-0.030169
Prdx1	6	0.66903	0.6946	0.988536	1269	1	0.086502	0.66965	0.54263	0.825309	1294	1	0.086502
Dhrs7b	6	0.66924	0.6946	0.988536	1270	1	-0.22229	0.59506	0.47012	0.780348	1179	1	-0.22229
Zfp709	5	0.66973	0.64576	0.988536	1271	0	0.093927	0.12008	0.10307	0.436788	458	1	0.093927
Slc31a1	6	0.66986	0.6946	0.988536	1272	1	-0.14666	0.75747	0.66548	0.909873	1449	0	-0.14666		;MvsS
Ryr1	6	0.67048	0.6946	0.988536	1273	1	-0.30153	0.87081	0.80992	0.938989	1686	0	-0.30153
Eif2a	6	0.67131	0.6946	0.988536	1274	1	-0.1514	0.98637	0.98172	1	1917	0	-0.1514
Tnrc6b	5	0.67187	0.64576	0.988536	1275	0	-0.058849	0.30219	0.29044	0.666487	840	1	-0.058849
Tceanc	6	0.67255	0.6946	0.988536	1276	1	-0.14011	0.96333	0.94736	0.993441	1869	0	-0.14011
Tram1	6	0.67275	0.6946	0.988536	1277	1	-0.098466	0.257	0.2175	0.582961	737	1	-0.098466
Commd3	4	0.67297	0.65401	0.988536	1278	0	-0.015442	0.63811	0.58202	0.857877	1251	0	-0.015442
Nid1	6	0.67316	0.6946	0.988536	1279	1	0.10428	0.15105	0.12701	0.468418	523	2	0.10428
Icam5	6	0.67378	0.6946	0.988536	1280	1	0.067219	0.46563	0.40808	0.754626	1030	1	0.067219				Adhesion Molecules
Igip	6	0.67419	0.6946	0.988536	1281	1	-0.029459	0.71911	0.61537	0.886573	1371	1	-0.029459
Scyl2	6	0.6746	0.6946	0.988536	1282	1	-0.11698	0.12074	0.11959	0.468418	461	2	-0.11698
Polr3g	6	0.6748	0.6946	0.988536	1283	1	0.053151	0.89399	0.85484	0.961	1743	0	0.053151
Eif4g2	5	0.67736	0.65524	0.988536	1284	0	-0.2214	0.062093	0.048412	0.287834	282	2	-0.2214
LOC100909683	6	0.67745	0.6946	0.988536	1285	1	0.41219	0.018379	0.012401	0.182945	126	3	0.41219
Braf	5	0.67842	0.65524	0.988536	1286	0	-0.14327	0.75958	0.70412	0.93093	1453	0	-0.14327
Cyp2c22	5	0.67894	0.65524	0.988536	1287	0	0.24349	0.023079	0.013315	0.192086	147	2	0.24349
Anxa7	6	0.67928	0.6946	0.988536	1288	1	0.21038	0.27391	0.25579	0.63733	782	2	0.21038				Adhesion Molecules
Ndufaf1	6	0.67988	0.6946	0.988536	1289	1	-0.1031	0.036223	0.023085	0.218802	207	2	-0.1031
Cog4	5	0.68087	0.65524	0.988536	1290	0	0.017152	0.013403	0.0079354	0.171418	93	2	0.017152
Cntfr	6	0.68109	0.6946	0.988536	1291	1	0.19842	0.73312	0.64538	0.902633	1395	1	0.19842		;MvsS
Ubqln2	6	0.6813	0.6946	0.988536	1292	1	-0.098608	0.77772	0.71208	0.935704	1493	0	-0.098608
C1d	4	0.68131	0.6835	0.988536	1293	0	-0.28764	0.16366	0.15621	0.48718	561	1	-0.28764		;PvsS
Zfp770	6	0.6817	0.6946	0.988536	1294	1	-0.13441	0.5512	0.45977	0.778993	1121	1	-0.13441
F3	6	0.6821	0.6946	0.988536	1295	1	0.32898	0.016647	0.011761	0.182945	117	3	0.32898
Slc39a13	6	0.6825	0.6946	0.988536	1296	1	0.53963	0.018206	0.012401	0.182945	124	4	0.53963
Sde2	6	0.6831	0.6946	0.988536	1297	1	-0.38324	0.90651	0.86933	0.963088	1768	0	-0.38324
Dapk3	6	0.6833	0.6946	0.988536	1298	1	-0.01627	0.60455	0.4806	0.783169	1199	1	-0.01627
Fxyd3	6	0.6843	0.6946	0.988536	1299	1	-0.14185	0.090555	0.093401	0.436788	381	2	-0.14185
Gpr82	4	0.68513	0.6835	0.988536	1300	0	-0.10946	0.09921	0.074977	0.405245	408	1	-0.10946				;GPCRs
Ankmy2	6	0.6857	0.6946	0.988536	1301	1	-0.030963	0.026571	0.018053	0.201097	162	1	-0.030963
Madcam1	6	0.68609	0.6946	0.988536	1302	1	-0.12636	0.81846	0.76949	0.938898	1582	0	-0.12636				Adhesion Molecules
Slc15a1	6	0.68629	0.6946	0.988536	1303	1	0.36675	0.085279	0.081365	0.419025	369	2	0.36675
Ppp4r2	6	0.68649	0.6946	0.988536	1304	1	-0.088335	0.30208	0.28608	0.662694	839	2	-0.088335
Olr646	6	0.68669	0.6946	0.988536	1305	1	-0.19079	0.31338	0.29928	0.680409	857	1	-0.19079
Tango6	5	0.68709	0.66412	0.988536	1306	0	-0.14453	0.51938	0.40381	0.754626	1082	1	-0.14453
Rlim	5	0.68829	0.66412	0.988536	1307	0	0.0055027	0.92532	0.89124	0.9679	1803	0	0.0055027
Rab5a	5	0.68864	0.66412	0.988536	1308	0	-0.18757	0.98878	0.98696	1	1923	0	-0.18757
Kctd20	6	0.68906	0.6946	0.988536	1309	0	-0.10329	0.82552	0.76949	0.938898	1594	0	-0.10329
Lypd3	6	0.68926	0.6946	0.988536	1310	0	0.23411	0.12191	0.11959	0.468418	463	1	0.23411
Tox4	6	0.68965	0.6946	0.988536	1311	0	0.080103	0.017204	0.012396	0.182945	119	2	0.080103
Dolpp1	6	0.68985	0.6946	0.988536	1312	0	0.057143	0.81959	0.76949	0.938898	1584	0	0.057143
Tmem11	6	0.69142	0.6946	0.988536	1313	0	0.51224	0.011165	0.0068605	0.165514	80	4	0.51224
Cx3cl1	5	0.69238	0.66412	0.988536	1314	0	0.057346	0.80762	0.74779	0.935704	1551	0	0.057346				Adhesion Molecules
Slc1a1	5	0.69255	0.66412	0.988536	1315	0	0.39912	0.29368	0.29044	0.666487	824	1	0.39912
Nrip3	6	0.69259	0.6946	0.988536	1316	0	0.47835	0.015304	0.011195	0.182945	104	3	0.47835		;MvsS
Defb12	6	0.69298	0.6946	0.988536	1317	0	0.1212	0.60141	0.48059	0.783169	1193	1	0.1212
Fzd4	6	0.69318	0.6946	0.988536	1318	0	-0.022709	0.27315	0.24263	0.617425	781	1	-0.022709
Adamts6	5	0.69356	0.66412	0.988536	1319	0	-0.0060606	0.54887	0.42414	0.764575	1115	1	-0.0060606
Fchsd2	6	0.69357	0.6946	0.988536	1320	0	0.0067101	0.13309	0.12701	0.468418	485	1	0.0067101
Epor	6	0.69454	0.6946	0.988536	1321	0	-0.16697	0.48303	0.40808	0.754626	1050	1	-0.16697
Rims2	6	0.69551	0.6946	0.988536	1322	0	0.39465	0.023826	0.016555	0.201097	150	3	0.39465
Tmem25	6	0.69686	0.6946	0.988536	1323	0	0.033076	0.35372	0.35727	0.724897	924	2	0.033076
Alas2	5	0.69692	0.67284	0.988536	1324	0	0.14243	0.5468	0.42414	0.764575	1113	1	0.14243
Pcdh9	6	0.69783	0.6946	0.988536	1325	0	0.13635	0.78201	0.72963	0.935704	1498	0	0.13635
Il18	6	0.69802	0.6946	0.988536	1326	0	-0.035855	0.80269	0.746	0.935704	1543	0	-0.035855		;PvsS
Zfp512	6	0.69821	0.6946	0.988536	1327	0	-0.10308	0.83034	0.76949	0.938898	1608	0	-0.10308
Ndfip1	6	0.69879	0.6946	0.988536	1328	0	-0.1896	0.38413	0.35728	0.724897	954	1	-0.1896
Hdc	6	0.69917	0.6946	0.988536	1329	0	0.034616	0.81695	0.76949	0.938898	1579	0	0.034616
Vom1r46	6	0.69955	0.6946	0.988536	1330	0	0.06684	0.78909	0.74599	0.935704	1517	0	0.06684
Rbpms	6	0.69994	0.6946	0.988536	1331	0	0.40514	0.081225	0.071257	0.393813	354	3	0.40514
Tfcp2	6	0.70032	0.6946	0.988536	1332	0	0.23739	0.30165	0.28608	0.662694	838	2	0.23739
Tra2b	5	0.70108	0.68139	0.988536	1333	0	-0.11361	0.021765	0.011211	0.182945	141	1	-0.11361
Sun5	6	0.70108	0.6946	0.988536	1334	0	-0.15914	0.74886	0.65558	0.902633	1429	0	-0.15914
Atrnl1	5	0.70141	0.68139	0.988536	1335	0	-0.17592	0.92942	0.90136	0.971653	1813	0	-0.17592
RGD1561958	6	0.70146	0.6946	0.988536	1336	0	0.026917	0.71565	0.61537	0.886573	1364	1	0.026917
Eif4a2	6	0.70223	0.6946	0.988536	1337	0	-0.10943	0.048803	0.029569	0.244559	243	2	-0.10943
Mrgprd	6	0.7028	0.6946	0.988536	1338	0	0.34942	0.015622	0.011195	0.182945	108	4	0.34942				;GPCRs
Akr1c1	6	0.70299	0.6946	0.988536	1339	0	0.13751	0.23903	0.2068	0.565882	709	2	0.13751
Gpatch4	6	0.70374	0.6946	0.988536	1340	0	0.20154	0.49819	0.42905	0.764575	1065	1	0.20154
Cubn	6	0.70393	0.6946	0.988536	1341	0	0.22615	0.41349	0.37777	0.742678	983	1	0.22615
Olr1569	6	0.70431	0.6946	0.988536	1342	0	-0.030652	0.006004	0.0027023	0.112808	50	2	-0.030652
Inpp5f	6	0.70469	0.6946	0.988536	1343	0	0.23647	0.10424	0.10307	0.436788	423	3	0.23647
Tlr5	6	0.70507	0.6946	0.988536	1344	0	-0.13011	0.54148	0.44952	0.778993	1105	1	-0.13011
Btbd16	6	0.70525	0.6946	0.988536	1345	0	-0.0039584	0.90424	0.86468	0.96228	1761	0	-0.0039584
Dnajc28	5	0.70536	0.68139	0.988536	1346	0	0.097421	0.31289	0.29044	0.666487	854	1	0.097421
Bri3bp	6	0.7077	0.6946	0.988536	1347	0	-0.213	0.069629	0.047761	0.287834	306	1	-0.213
Cdc45	6	0.70807	0.6946	0.988536	1348	0	-0.24915	0.49525	0.41859	0.764575	1063	1	-0.24915		;MvsS
Mettl21c	6	0.70863	0.6946	0.988536	1349	0	-0.036606	0.314	0.29928	0.680409	858	2	-0.036606
Lars	5	0.70975	0.68974	0.988536	1350	0	0.053068	0.25075	0.24751	0.624979	724	2	0.053068
Cwh43	6	0.71049	0.6946	0.988536	1351	0	0.017374	0.76522	0.6853	0.915912	1464	0	0.017374
Pdgfrb	6	0.71068	0.6946	0.988536	1352	0	0.062731	0.11298	0.10307	0.436788	441	2	0.062731
Atg12	5	0.71104	0.68974	0.988536	1353	0	-0.22445	0.22887	0.20781	0.567076	690	1	-0.22445
Olr1264	6	0.71161	0.6946	0.988536	1354	0	0.10433	0.75587	0.66547	0.909873	1446	0	0.10433
Rab23	6	0.71216	0.6946	0.988536	1355	0	0.1996	0.098241	0.099911	0.436788	404	1	0.1996
Sestd1	6	0.71235	0.6946	0.988536	1356	0	0.16147	0.094496	0.096414	0.436788	393	3	0.16147
Rnf2	6	0.7129	0.6946	0.988536	1357	0	0.3873	0.047231	0.028449	0.24059	239	3	0.3873
Tmem9	6	0.71327	0.6946	0.988536	1358	0	0.055738	0.65873	0.5323	0.820402	1280	1	0.055738
Cldn34e	6	0.71364	0.6946	0.988536	1359	0	0.11326	0.54393	0.45977	0.778993	1107	1	0.11326
Klf17	6	0.714	0.6946	0.988536	1360	0	-0.22597	0.27434	0.25579	0.63733	784	1	-0.22597
Syt13	6	0.71456	0.70386	0.988536	1361	0	-0.24153	0.97347	0.96418	0.999909	1891	0	-0.24153
Grik3	6	0.71474	0.70386	0.988536	1362	0	-0.26694	0.022482	0.014975	0.197189	144	1	-0.26694				;GPCRs
LOC100362978	5	0.7152	0.68974	0.988536	1363	0	-0.046034	0.21536	0.19073	0.547896	667	1	-0.046034
Skap1	6	0.71547	0.70386	0.988536	1364	0	0.4283	0.02344	0.016555	0.201097	148	3	0.4283				Adhesion Molecules
Grm2	6	0.71584	0.70386	0.988536	1365	0	0.06641	0.84958	0.79023	0.938989	1644	0	0.06641				;GPCRs
Med10	5	0.716	0.68974	0.988536	1366	0	-0.13991	0.59112	0.46521	0.780348	1174	1	-0.13991
Sptssb	6	0.71693	0.70386	0.988536	1367	0	0.38405	0.083267	0.078998	0.416653	362	3	0.38405
Tirap	6	0.71712	0.70386	0.988536	1368	0	0.062968	0.81682	0.76949	0.938898	1578	0	0.062968
Gper1	6	0.71857	0.70386	0.988536	1369	0	-0.0087543	0.714	0.61537	0.886573	1362	1	-0.0087543				;GPCRs
Dcun1d1	6	0.71911	0.70386	0.988536	1370	0	-0.24763	0.63304	0.51163	0.796688	1243	1	-0.24763
RGD1559903	6	0.71984	0.70386	0.988536	1371	0	0.0061838	0.93651	0.90579	0.971653	1826	0	0.0061838
Mrgprx2	5	0.7201	0.69785	0.988536	1372	0	-0.096507	0.16053	0.12892	0.468418	552	1	-0.096507				;GPCRs
Chd6	6	0.72146	0.70386	0.988536	1373	0	-0.019199	0.78594	0.72963	0.935704	1509	0	-0.019199
Clcn1	6	0.72325	0.70386	0.988536	1374	0	0.089387	0.025654	0.017296	0.201097	157	3	0.089387
Serinc4	6	0.72343	0.70386	0.988536	1375	0	0.31462	0.028003	0.018957	0.201097	172	3	0.31462
Hcrtr1	6	0.72432	0.70386	0.988536	1376	0	-0.12909	0.77124	0.6853	0.915912	1477	0	-0.12909				;GPCRs
Ssr1	6	0.72521	0.70387	0.988536	1377	0	-0.03556	0.22076	0.18279	0.528186	674	2	-0.03556
Rab8b	6	0.72557	0.70387	0.988536	1378	0	0.16519	0.59654	0.47012	0.780348	1182	1	0.16519
Leprot	5	0.72587	0.69786	0.988536	1379	0	-0.15373	0.58984	0.46521	0.780348	1170	1	-0.15373
Ifnar2	6	0.7261	0.70387	0.988536	1380	0	-0.10839	0.91567	0.87846	0.966651	1786	0	-0.10839
Ptpn11	6	0.72663	0.70387	0.988536	1381	0	-0.2175	0.36864	0.35727	0.724897	943	1	-0.2175
Shtn1	6	0.72681	0.70387	0.988536	1382	0	-0.14015	0.45878	0.40808	0.754626	1022	1	-0.14015
Gprc5c	6	0.72699	0.70387	0.988536	1383	0	-0.36089	0.90387	0.86468	0.96228	1760	0	-0.36089				;GPCRs
Snx25	6	0.72716	0.70387	0.988536	1384	0	0.18499	0.34325	0.35012	0.724897	912	2	0.18499
Olr450	6	0.72769	0.70387	0.988536	1385	0	0.19957	0.029627	0.018962	0.201097	180	1	0.19957		;PvsS
Unc5b	6	0.72787	0.70387	0.988536	1386	0	-0.14566	0.89864	0.85999	0.961968	1750	0	-0.14566
Npy2r	6	0.72928	0.70387	0.988536	1387	0	0.19754	0.24836	0.21181	0.573213	720	2	0.19754				;GPCRs
Gzmk	6	0.72998	0.70387	0.988536	1388	0	0.26496	0.2086	0.1782	0.528186	654	2	0.26496
Ddx5	4	0.73003	0.72991	0.989753	1389	0	0.14934	0.23203	0.20437	0.565882	699	1	0.14934
Taar4	6	0.73068	0.70387	0.988536	1390	0	-0.16253	0.27265	0.24263	0.617425	778	2	-0.16253				;GPCRs
LOC103690108	6	0.73103	0.70387	0.988536	1391	0	0.078147	0.17016	0.15461	0.48718	577	2	0.078147
P2ry6	6	0.73138	0.70387	0.988536	1392	0	0.036132	0.74151	0.65558	0.902633	1412	1	0.036132				;GPCRs
Olr141	6	0.73155	0.70387	0.988536	1393	0	-0.0053835	0.14277	0.12701	0.468418	507	1	-0.0053835
Lcn9	6	0.73208	0.70387	0.988536	1394	0	0.049673	0.31976	0.30618	0.685751	868	2	0.049673		MvsB
Adgre4	4	0.7321	0.7363	0.997665	1395	0	0.37092	0.020878	0.013885	0.197189	139	2	0.37092		;MvsS;PvsS		;GPCRs
Oxtr	6	0.73225	0.70387	0.988536	1396	0	-0.0058384	0.84894	0.79023	0.938989	1640	0	-0.0058384		;MvsS		;GPCRs
Syt5	6	0.73347	0.70387	0.988536	1397	0	-0.0056929	0.86174	0.80991	0.938989	1673	0	-0.0056929
Vcl	6	0.73381	0.70387	0.988536	1398	0	-0.12886	0.73502	0.64538	0.902633	1401	1	-0.12886
Tbc1d23	6	0.73399	0.70387	0.988536	1399	0	-0.20611	0.76848	0.6853	0.915912	1473	0	-0.20611
Gabrr3	5	0.73425	0.71323	0.988926	1400	0	-0.19228	0.00499	0.0030657	0.125309	44	1	-0.19228
Coro2a	6	0.73468	0.7128	0.988926	1401	0	-0.025121	0.73016	0.64538	0.902633	1389	1	-0.025121
Slamf6	6	0.73519	0.7128	0.988926	1402	0	0.31755	0.19341	0.15916	0.48718	624	2	0.31755		MvsB
LOC103691922	5	0.73591	0.71323	0.988926	1403	0	0.18325	0.049636	0.03619	0.277363	245	1	0.18325
Carmil2	6	0.73606	0.7128	0.988926	1404	0	0.38001	0.32232	0.31345	0.698858	873	2	0.38001
Ddx39b	5	0.73635	0.71324	0.988926	1405	0	-0.25221	0.96615	0.95496	0.997096	1876	0	-0.25221
Fpr-rs3	6	0.73709	0.7128	0.988926	1406	0	-0.20411	0.30147	0.28608	0.662694	837	2	-0.20411				;GPCRs
Chia	6	0.73726	0.7128	0.988926	1407	0	0.14276	0.16546	0.15461	0.48718	566	2	0.14276
Gpr152	6	0.7376	0.7128	0.988926	1408	0	-0.010081	0.15161	0.12701	0.468418	526	2	-0.010081				;GPCRs
App	6	0.73845	0.7128	0.988926	1409	0	0.32662	0.021458	0.014975	0.197189	140	2	0.32662				Adhesion Molecules
Bcas1	6	0.73897	0.7128	0.988926	1410	0	0.077094	0.54933	0.45977	0.778993	1117	1	0.077094
LOC102548541	5	0.73933	0.72084	0.988926	1411	0	-0.033283	0.76754	0.70413	0.93093	1471	0	-0.033283
Egfr	5	0.74007	0.72084	0.988926	1412	0	-0.061439	0.11624	0.10307	0.436788	450	2	-0.061439				Adhesion Molecules
Ankrd30a	6	0.74033	0.7128	0.988926	1413	0	0.44395	0.096069	0.099906	0.436788	397	3	0.44395
Polr2d	5	0.74037	0.72084	0.988926	1414	0	-0.10026	0.77436	0.71947	0.935704	1486	0	-0.10026
Suclg1	6	0.74083	0.7128	0.988926	1415	0	0.20989	0.53875	0.44952	0.778993	1102	1	0.20989
Phc1	6	0.74117	0.7128	0.988926	1416	0	-0.15968	0.84556	0.79023	0.938989	1636	0	-0.15968
Npsr1	6	0.74168	0.72128	0.988926	1417	0	-0.095355	0.766	0.6853	0.915912	1468	0	-0.095355				;GPCRs
LOC102551064	6	0.74202	0.72128	0.988926	1418	0	-0.27738	0.56442	0.45977	0.778993	1134	1	-0.27738
Kif11	5	0.74229	0.7283	0.989753	1419	0	0.12207	0.70601	0.61771	0.886573	1353	0	0.12207
Ppif	6	0.74244	0.72128	0.988926	1420	0	-0.00025715	0.36899	0.35727	0.724897	944	1	-0.00025715
Socs4	6	0.7432	0.72128	0.988926	1421	0	0.16479	0.3283	0.33172	0.724773	882	2	0.16479
Ddx17	6	0.74387	0.72128	0.988926	1422	0	-0.07192	0.80011	0.74599	0.935704	1538	0	-0.07192
Galr3	6	0.74403	0.72128	0.988926	1423	0	0.039022	0.095845	0.099906	0.436788	395	1	0.039022				;GPCRs
Tmem147	6	0.74454	0.72128	0.988926	1424	0	0.076851	0.22097	0.18279	0.528186	675	2	0.076851
Iqgap1	6	0.74487	0.72128	0.988926	1425	0	-0.30329	0.4911	0.41858	0.764575	1059	1	-0.30329
Ophn1	6	0.74504	0.72128	0.988926	1426	0	0.0092731	0.0039067	0.0018697	0.104091	34	2	0.0092731
Ms4a14	6	0.74687	0.72128	0.988926	1427	0	0.35793	0.11392	0.10307	0.436788	445	2	0.35793
Scn4a	6	0.7472	0.72128	0.988926	1428	0	-0.11243	0.12285	0.1196	0.468418	465	2	-0.11243
Nr3c2	6	0.74737	0.72128	0.988926	1429	0	0.23903	0.22971	0.20184	0.565882	693	2	0.23903
Lgals3	5	0.74753	0.72831	0.989753	1430	0	-0.039385	0.020655	0.011205	0.182945	138	2	-0.039385
Rnf220	6	0.74803	0.72128	0.988926	1431	0	0.051712	0.26026	0.22363	0.595846	740	2	0.051712
Spag9	6	0.74836	0.72128	0.988926	1432	0	0.32366	0.04964	0.029574	0.244559	246	3	0.32366
Hormad2	6	0.74853	0.72128	0.988926	1433	0	0.083698	0.92097	0.89116	0.9679	1795	0	0.083698
Slc7a12	6	0.74886	0.72128	0.988926	1434	0	0.014634	0.07811	0.068457	0.393813	345	3	0.014634
Tmem107	6	0.74902	0.72128	0.988926	1435	0	-0.108	0.19938	0.15917	0.48718	636	2	-0.108
Hspa5	3	0.75021	0.76662	1	1436	0	-0.052827	0.2081	0.15813	0.48718	652	1	-0.052827
Eva1a	6	0.75083	0.72995	0.989753	1437	0	0.23973	0.10033	0.10307	0.436788	410	3	0.23973
N6amt1	6	0.75214	0.72995	0.989753	1438	0	0.45531	0.029119	0.018957	0.201097	178	3	0.45531		MvsB
Cdt1	6	0.7523	0.72995	0.989753	1439	0	0.056329	0.19638	0.15916	0.48718	628	1	0.056329
Atp6v0a4	6	0.75279	0.72995	0.989753	1440	0	0.064485	0.30718	0.28609	0.662694	845	2	0.064485
Gipc2	6	0.75409	0.72995	0.989753	1441	0	-0.14052	0.97515	0.96562	0.999909	1893	0	-0.14052
RGD1563217	6	0.75474	0.72995	0.989753	1442	0	-0.065037	0.85151	0.80316	0.938989	1648	0	-0.065037
Il22ra1	6	0.75571	0.72996	0.989753	1443	0	-0.058655	0.11452	0.10307	0.436788	447	2	-0.058655
Lsm10	6	0.75603	0.72996	0.989753	1444	0	-0.094749	0.93346	0.90578	0.971653	1821	0	-0.094749
Nf2	5	0.75623	0.74262	0.999587	1445	0	0.31446	0.072465	0.071853	0.393813	324	2	0.31446				Adhesion Molecules
Gfer	5	0.75763	0.74978	0.999587	1446	0	0.033632	0.72401	0.67175	0.915912	1378	0	0.033632
Sgip1	5	0.75861	0.75658	0.999587	1447	0	0.33713	0.023899	0.014122	0.197189	151	2	0.33713
Sh3gl3	6	0.75875	0.72996	0.989753	1448	0	0.44588	0.049123	0.029574	0.244559	244	3	0.44588
Fmn1	6	0.75891	0.72996	0.989753	1449	0	0.29135	0.41948	0.38785	0.754626	987	1	0.29135
Spock3	6	0.75923	0.72996	0.989753	1450	0	0.24604	0.26151	0.23688	0.606746	745	2	0.24604
Nudcd1	6	0.75939	0.72996	0.989753	1451	0	0.090885	0.6682	0.54263	0.825309	1293	1	0.090885
Gpr157	6	0.75955	0.72996	0.989753	1452	0	-0.0096725	0.64465	0.51163	0.796688	1263	1	-0.0096725				;GPCRs
Ccnf	5	0.75958	0.75658	0.999587	1453	0	0.22151	0.025073	0.015762	0.201097	156	2	0.22151
Gpn1	5	0.76208	0.76319	0.999587	1454	0	-0.031309	0.22391	0.20268	0.565882	682	1	-0.031309		;PvsS
Vom1r37	6	0.76208	0.7467	0.999587	1455	0	0.21645	0.55547	0.45977	0.778993	1127	1	0.21645
Lgsn	6	0.76319	0.7467	0.999587	1456	0	-0.21555	0.58664	0.47011	0.780348	1162	1	-0.21555
Itgb6	5	0.764	0.76319	0.999587	1457	0	0.26891	0.068861	0.071853	0.393813	302	2	0.26891		;PvsS		Adhesion Molecules
Derl3	6	0.7646	0.7467	0.999587	1458	0	-0.1212	0.72822	0.63524	0.901832	1384	1	-0.1212
Icam4	6	0.76475	0.7467	0.999587	1459	0	-0.098461	0.92128	0.89116	0.9679	1797	0	-0.098461				Adhesion Molecules
Nek5	5	0.76537	0.76319	0.999587	1460	0	0.17964	0.81257	0.7478	0.935704	1566	0	0.17964
LOC102555039	6	0.766	0.7467	0.999587	1461	0	0.48256	0.077976	0.066388	0.386506	344	3	0.48256
Zranb2	6	0.76615	0.7467	0.999587	1462	0	0.48405	0.0037775	0.0018697	0.104091	33	3	0.48405		MvsB
Trappc13	5	0.76673	0.76319	0.999587	1463	0	0.52809	0.034241	0.022191	0.21453	199	3	0.52809		;PvsS
Cpne1	6	0.76755	0.7467	0.999587	1464	0	0.24213	0.10206	0.10307	0.436788	417	2	0.24213
Grb2	6	0.76832	0.7467	0.999587	1465	0	0.29507	0.017351	0.012396	0.182945	120	2	0.29507
Alk	6	0.76848	0.7467	0.999587	1466	0	-0.15972	0.83712	0.79023	0.938989	1621	0	-0.15972
Adgre5	6	0.76878	0.7467	0.999587	1467	0	0.13908	0.34368	0.35012	0.724897	913	2	0.13908				;GPCRs
Dnajc19	6	0.76909	0.7467	0.999587	1468	0	-0.1789	0.77185	0.6853	0.915912	1478	0	-0.1789
Acbd3	6	0.77063	0.7467	0.999587	1469	0	0.016778	0.45909	0.40808	0.754626	1023	1	0.016778
Atp5s	6	0.77078	0.7467	0.999587	1470	0	0.0031765	0.043788	0.028444	0.24059	229	2	0.0031765
RGD1307100	6	0.77108	0.75454	0.999587	1471	0	0.44996	0.0281	0.018957	0.201097	173	3	0.44996		MvsB
Pank2	6	0.77124	0.75454	0.999587	1472	0	0.45902	0.0115	0.0079455	0.171418	83	4	0.45902
Adra2b	6	0.77169	0.75454	0.999587	1473	0	-0.031952	0.4788	0.40808	0.754626	1044	1	-0.031952				;GPCRs
Cd9	6	0.77382	0.75454	0.999587	1474	0	0.30777	0.080936	0.071257	0.393813	353	3	0.30777				Adhesion Molecules
Slc22a2	6	0.77412	0.75454	0.999587	1475	0	0.16934	0.091037	0.093401	0.436788	383	2	0.16934
Kif5b	5	0.77449	0.76976	1	1476	0	-0.075136	0.0062885	0.0048622	0.142382	52	1	-0.075136
Crem	6	0.77518	0.75454	0.999587	1477	0	-0.01388	0.63417	0.51163	0.796688	1244	1	-0.01388
Adgra3	6	0.77533	0.75454	0.999587	1478	0	0.091312	0.22212	0.18279	0.528186	678	2	0.091312				;GPCRs
Grpel1	6	0.77668	0.75454	0.999587	1479	0	-0.0419	0.6817	0.5736	0.850008	1311	1	-0.0419
Ap2s1	6	0.77683	0.75454	0.999587	1480	0	-0.11722	0.17887	0.15462	0.48718	597	2	-0.11722		;PvsS
Trim14	6	0.77757	0.75454	0.999587	1481	0	0.36148	0.070514	0.047761	0.287834	309	3	0.36148
Nr1h5	6	0.77817	0.75454	0.999587	1482	0	0.12073	0.80776	0.746	0.935704	1552	0	0.12073
Pml	6	0.77832	0.75454	0.999587	1483	0	0.0022059	0.89237	0.84975	0.958163	1739	0	0.0022059
Gpr12	6	0.7795	0.75454	0.999587	1484	0	-0.0021204	0.47484	0.40808	0.754626	1041	1	-0.0021204				;GPCRs
Mettl1	6	0.7798	0.75454	0.999587	1485	0	-0.026304	0.063224	0.041761	0.287834	286	2	-0.026304
Fscn3	6	0.78186	0.76199	0.999587	1486	0	0.12132	0.10872	0.10307	0.436788	431	1	0.12132
Pate4	5	0.78307	0.78212	1	1487	0	0.3561	0.1811	0.15017	0.48718	601	2	0.3561
Il17re	6	0.78332	0.76199	0.999587	1488	0	0.035317	0.59971	0.48059	0.783169	1190	1	0.035317
Vps25	5	0.78384	0.78212	1	1489	0	0.18464	0.5491	0.42414	0.764575	1116	1	0.18464		;PvsS
Ier3	6	0.78405	0.76199	0.999587	1490	0	0.1005	0.13673	0.12701	0.468418	494	2	0.1005
Hdac1l	6	0.78637	0.762	0.999587	1491	0	0.059998	0.54257	0.45977	0.778993	1106	1	0.059998
Ccar2	6	0.78666	0.762	0.999587	1492	0	-0.11302	0.20159	0.15917	0.48718	640	2	-0.11302
Cep76	6	0.7868	0.762	0.999587	1493	0	0.63143	0.0016702	0.00089573	0.092034	17	4	0.63143	YES
Htr5a	6	0.78695	0.762	0.999587	1494	0	0.22658	0.074518	0.047766	0.287834	333	3	0.22658				;GPCRs
Ghrh	6	0.78709	0.762	0.999587	1495	0	0.039448	0.48122	0.40808	0.754626	1047	1	0.039448
Poldip2	6	0.78723	0.762	0.999587	1496	0	0.55519	0.0076258	0.0038226	0.136544	60	4	0.55519	YES
Mdfic	6	0.78752	0.762	0.999587	1497	0	0.12446	0.27075	0.23688	0.606746	772	2	0.12446		;MvsS
Gpr33	6	0.78824	0.762	0.999587	1498	0	0.034924	0.61948	0.49116	0.786652	1220	1	0.034924				;GPCRs
Xcl1	6	0.78881	0.762	0.999587	1499	0	-0.14844	0.15508	0.13109	0.471068	536	1	-0.14844		MvsB
Il15ra	6	0.78909	0.762	0.999587	1500	0	0.14906	0.84031	0.79023	0.938989	1626	0	0.14906
Myef2	6	0.79023	0.762	0.999587	1501	0	-0.099925	0.8411	0.79023	0.938989	1628	0	-0.099925
Calb2	6	0.79137	0.762	0.999587	1502	0	-0.092394	0.98048	0.97361	1	1905	0	-0.092394
Cysltr2	6	0.79221	0.76952	1	1503	0	-0.24494	0.59898	0.48059	0.783169	1187	1	-0.24494				;GPCRs
Zdhhc9	6	0.79249	0.76952	1	1504	0	0.09866	0.60479	0.4806	0.783169	1200	1	0.09866
Nat8f3	6	0.79263	0.76952	1	1505	0	-0.25286	0.13709	0.12701	0.468418	496	2	-0.25286		;PvsS
Slc26a2	6	0.79376	0.76953	1	1506	0	-0.1331	0.42345	0.3976	0.754626	992	1	-0.1331
Lpar4	6	0.79446	0.76953	1	1507	0	0.16374	0.89503	0.85485	0.961	1746	0	0.16374				;GPCRs
LOC686900	5	0.79472	0.79999	1	1508	0	-0.052433	0.56808	0.44446	0.778993	1140	1	-0.052433
Pdzk1	6	0.79501	0.76953	1	1509	0	0.15891	0.33235	0.33173	0.724773	887	2	0.15891
Mpl	6	0.79515	0.76953	1	1510	0	-0.28906	0.77593	0.71208	0.935704	1490	0	-0.28906
Stk4	5	0.79521	0.79999	1	1511	0	0.085132	0.90562	0.86771	0.963088	1764	0	0.085132
Ccdc122	5	0.79619	0.80573	1	1512	0	-0.029641	0.18333	0.15017	0.48718	605	1	-0.029641
Rnf17	6	0.79626	0.77654	1	1513	0	-0.12196	0.93949	0.90947	0.97347	1833	0	-0.12196		;PvsS
Mc4r	5	0.79631	0.80573	1	1514	0	0.16794	0.12907	0.10307	0.436788	478	2	0.16794				;GPCRs
Olr892	5	0.79655	0.80573	1	1515	0	-0.048181	0.92699	0.89807	0.969744	1806	0	-0.048181
Trip4	6	0.79682	0.77654	1	1516	0	-0.055364	0.9485	0.93043	0.984633	1847	0	-0.055364
Taok3	6	0.79723	0.77654	1	1517	0	0.27015	0.0028147	0.0017082	0.104091	26	3	0.27015
Gabbr1	6	0.79778	0.77654	1	1518	0	-0.12925	0.94631	0.92202	0.983155	1842	0	-0.12925				;GPCRs
Slco1a2	6	0.79847	0.77654	1	1519	0	-0.18386	0.74787	0.65558	0.902633	1428	1	-0.18386
Cyp1b1	6	0.79943	0.77654	1	1520	0	0.0035166	0.68669	0.5736	0.850008	1318	1	0.0035166
Fuca2	6	0.79957	0.77654	1	1521	0	0.079813	0.75197	0.65558	0.902633	1434	0	0.079813
Ns5atp4	6	0.7997	0.77654	1	1522	0	0.04117	0.49554	0.41859	0.764575	1064	1	0.04117
Ifnar1	6	0.79998	0.77654	1	1523	0	0.33018	0.16844	0.15461	0.48718	574	2	0.33018
Sf3b3	3	0.80033	0.8113	1	1524	0	-0.0057859	0.80467	0.76549	0.938898	1548	0	-0.0057859
Cpne7	6	0.80066	0.78346	1	1525	0	0.30419	0.11693	0.10307	0.436788	451	2	0.30419
Klhl5	6	0.80107	0.78346	1	1526	0	-0.061619	0.25128	0.21181	0.573213	727	1	-0.061619
Carf	6	0.8012	0.78346	1	1527	0	0.040305	0.79875	0.74599	0.935704	1535	0	0.040305
Kiss1r	6	0.80215	0.78346	1	1528	0	0.31336	0.0085252	0.0043121	0.136618	66	3	0.31336				;GPCRs
Sapcd1	6	0.80283	0.78346	1	1529	0	-0.029881	0.56233	0.45977	0.778993	1133	1	-0.029881
Pias1	6	0.80336	0.79064	1	1530	0	0.26462	0.16882	0.15461	0.48718	575	2	0.26462
Sec63	5	0.80363	0.80573	1	1531	0	0.015227	0.82681	0.75502	0.938152	1599	0	0.015227
Tgm2	6	0.8039	0.79064	1	1532	0	0.037317	0.90087	0.85999	0.961968	1755	0	0.037317
Tns2	6	0.80404	0.79064	1	1533	0	-0.066991	0.64509	0.51163	0.796688	1264	1	-0.066991
Lrfn3	6	0.80417	0.79064	1	1534	0	0.14345	0.27117	0.23688	0.606746	774	2	0.14345
Syt11	6	0.80471	0.79064	1	1535	0	0.23199	0.05529	0.037442	0.282578	260	1	0.23199
Gpr143	6	0.80537	0.79064	1	1536	0	-0.31425	0.13771	0.12701	0.468418	498	1	-0.31425				;GPCRs
LOC690283	6	0.80617	0.79064	1	1537	0	0.28516	0.74687	0.65558	0.902633	1426	1	0.28516
RGD1359158	6	0.80684	0.79064	1	1538	0	0.22966	0.36293	0.35727	0.724897	936	1	0.22966
Kcnh1	6	0.8071	0.79064	1	1539	0	0.057688	0.29379	0.26799	0.63733	825	2	0.057688
Opn1sw	6	0.80934	0.79064	1	1540	0	-0.044164	0.91783	0.88292	0.9679	1790	0	-0.044164				;GPCRs
Cd81	6	0.80947	0.79064	1	1541	0	-0.14391	0.93374	0.90578	0.971653	1823	0	-0.14391				Adhesion Molecules
F11r	6	0.8113	0.79752	1	1542	0	0.087016	0.02405	0.016555	0.201097	152	2	0.087016				Adhesion Molecules
Tmprss11c	6	0.81156	0.79752	1	1543	0	-0.066846	0.92153	0.89116	0.9679	1798	0	-0.066846
Sult1a1	6	0.81169	0.79752	1	1544	0	0.19063	0.84178	0.79023	0.938989	1629	0	0.19063
Ccr6	6	0.81182	0.79752	1	1545	0	0.11554	0.60238	0.48059	0.783169	1194	1	0.11554				;Chemokine Receptors
Fzd5	6	0.81208	0.79752	1	1546	0	0.26746	0.1692	0.15461	0.48718	576	2	0.26746				;GPCRs
Taco1	6	0.8126	0.79752	1	1547	0	0.055945	0.23097	0.20679	0.565882	696	1	0.055945
Slc10a7	6	0.81311	0.79752	1	1548	0	0.027689	0.60527	0.4806	0.783169	1202	1	0.027689
Pcdh7	6	0.8158	0.79752	1	1549	0	0.077214	0.15418	0.13109	0.471068	534	2	0.077214		;PvsS
LOC102550851	5	0.81641	0.82197	1	1550	0	0.31421	0.16647	0.13298	0.476106	570	2	0.31421		;MvsS;PvsS
Gpr22	6	0.81644	0.81026	1	1551	0	-0.10567	0.88798	0.82817	0.945801	1728	0	-0.10567				;GPCRs
Adgrb2	5	0.81697	0.82197	1	1552	0	-0.051517	0.87848	0.83625	0.952251	1704	0	-0.051517				;GPCRs
E2f8	6	0.81783	0.81026	1	1553	0	0.055549	0.45344	0.40808	0.754626	1018	1	0.055549
Hacd1	6	0.81846	0.81657	1	1554	0	0.038906	0.5709	0.45977	0.778993	1144	1	0.038906
Serpind1	6	0.82022	0.82266	1	1555	0	-0.045433	0.01992	0.01497	0.197189	135	1	-0.045433
Gpr19	6	0.82097	0.82266	1	1556	0	0.60994	0.0087328	0.0043172	0.136618	67	4	0.60994	YES			;GPCRs
Iscu	6	0.82171	0.82266	1	1557	0	0.19927	0.03336	0.020768	0.20689	196	2	0.19927
Stmn1	6	0.82258	0.82266	1	1558	0	0.25542	0.097655	0.099911	0.436788	400	3	0.25542
Akt2	6	0.8227	0.82266	1	1559	0	0.28346	0.12705	0.12311	0.468418	473	2	0.28346
Itgb5	6	0.82356	0.82266	1	1560	0	0.029583	0.72164	0.63523	0.901832	1375	1	0.029583				Adhesion Molecules
Aadac	5	0.82401	0.82705	1	1561	0	0.16286	0.15218	0.12469	0.468418	528	1	0.16286
Ubxn2a	6	0.82418	0.82267	1	1562	0	-0.19731	0.15145	0.12701	0.468418	525	2	-0.19731
Cxadr	6	0.82479	0.82267	1	1563	0	0.068174	0.91098	0.87846	0.966651	1775	0	0.068174				Adhesion Molecules
Dctn6	5	0.82498	0.82705	1	1564	0	0.23377	0.65957	0.56798	0.850008	1283	1	0.23377
Gpx8	6	0.82601	0.82267	1	1565	0	0.16638	0.36722	0.35727	0.724897	941	1	0.16638
Itgav	6	0.82637	0.82267	1	1566	0	-0.10726	0.1938	0.15916	0.48718	626	2	-0.10726				Adhesion Molecules
Rnf217	6	0.82674	0.82267	1	1567	0	0.11179	0.22381	0.18279	0.528186	681	1	0.11179
Pnpt1	4	0.82674	0.81744	1	1568	0	-0.018046	0.82934	0.7759	0.938989	1606	0	-0.018046
Cdc42ep5	6	0.82698	0.82267	1	1569	0	-0.11767	0.7129	0.60493	0.87851	1360	1	-0.11767
Cnbp	6	0.8271	0.82267	1	1570	0	0.14024	0.32979	0.33172	0.724773	883	2	0.14024
Mpped2	5	0.82713	0.82705	1	1571	0	-0.020079	0.46979	0.37281	0.742609	1036	1	-0.020079
Rwdd4	6	0.82734	0.82267	1	1572	0	0.12609	0.52546	0.42905	0.764575	1089	1	0.12609
Flt1	6	0.82758	0.82267	1	1573	0	0.19602	0.17654	0.15462	0.48718	591	2	0.19602
Jam3	6	0.8277	0.82267	1	1574	0	0.40891	0.01439	0.010696	0.182945	96	3	0.40891				Adhesion Molecules
Zkscan1	6	0.82782	0.82267	1	1575	0	0.16807	0.33817	0.35011	0.724897	898	1	0.16807
Gpr158	6	0.82794	0.82267	1	1576	0	-0.036048	0.28595	0.26799	0.63733	811	2	-0.036048				;GPCRs
Olr472	5	0.82904	0.82706	1	1577	0	0.03626	0.19107	0.1716	0.524421	619	1	0.03626
Ifngr1	6	0.82914	0.82842	1	1578	0	0.05207	0.26592	0.23688	0.606746	759	1	0.05207
S100g	6	0.8301	0.82842	1	1579	0	-0.20559	0.95551	0.93043	0.984633	1856	0	-0.20559
Psmd5	6	0.83081	0.82842	1	1580	0	0.038464	0.088625	0.090307	0.436788	377	1	0.038464
Osbpl8	6	0.83093	0.82842	1	1581	0	0.21383	0.12494	0.1196	0.468418	471	2	0.21383
Gins2	5	0.83104	0.82706	1	1582	0	0.12745	0.25322	0.24751	0.624979	730	2	0.12745
Mc3r	5	0.83282	0.83717	1	1583	0	0.35826	0.442	0.36237	0.732964	1007	1	0.35826				;GPCRs
Abcc1	6	0.83282	0.82842	1	1584	0	-0.082401	0.28269	0.26799	0.63733	804	1	-0.082401
Tab1	6	0.83399	0.83408	1	1585	0	0.55668	0.0048337	0.0023188	0.110964	42	4	0.55668	YES
Htr6	6	0.83422	0.83408	1	1586	0	0.2626	0.27581	0.25579	0.63733	788	2	0.2626				;GPCRs
Zfp51	5	0.83519	0.84208	1	1587	0	0.28311	0.040314	0.03016	0.244559	217	2	0.28311
Ldhc	6	0.83527	0.83409	1	1588	0	0.3095	0.075425	0.047766	0.287834	336	2	0.3095
Gpr17	6	0.83562	0.83409	1	1589	0	-0.046225	0.92995	0.89497	0.9679	1816	0	-0.046225				;GPCRs
Adam15	6	0.83585	0.83409	1	1590	0	0.21166	0.21345	0.18279	0.528186	663	2	0.21166				Adhesion Molecules
Gpr63	6	0.83597	0.83409	1	1591	0	0.17034	0.27918	0.26799	0.63733	791	2	0.17034				;GPCRs
Dusp19	6	0.83678	0.83926	1	1592	0	-0.058763	0.010618	0.006371	0.162338	77	2	-0.058763
Mrs2	6	0.83689	0.83926	1	1593	0	-0.095225	0.19027	0.15462	0.48718	618	1	-0.095225
RGD1559891	6	0.83701	0.83926	1	1594	0	0.031706	0.85467	0.80316	0.938989	1657	0	0.031706
Adh7	6	0.83712	0.83926	1	1595	0	0.11818	0.29528	0.26799	0.63733	828	2	0.11818
Tjp2	6	0.83804	0.83926	1	1596	0	0.10885	0.19281	0.15916	0.48718	622	2	0.10885
Hpgd	6	0.83884	0.83926	1	1597	0	0.29992	0.050303	0.031083	0.248959	247	3	0.29992		;PvsS		;GPCRs
Nell1	6	0.83907	0.83926	1	1598	0	0.022583	0.39964	0.36744	0.735639	962	1	0.022583
Crlf1	6	0.84009	0.83926	1	1599	0	0.1751	0.63843	0.51163	0.796688	1254	1	0.1751
Faxc	6	0.84077	0.83926	1	1600	0	-0.071533	0.87053	0.80992	0.938989	1685	0	-0.071533
RGD1306186	6	0.8411	0.83926	1	1601	0	0.019155	0.76428	0.6853	0.915912	1460	0	0.019155
Rnf168	6	0.84144	0.83926	1	1602	0	0.01777	0.83188	0.7835	0.938989	1610	0	0.01777
Tmem236	6	0.84189	0.83926	1	1603	0	0.36501	0.066802	0.043674	0.287834	296	3	0.36501
Gpr171	6	0.84245	0.83926	1	1604	0	0.12947	0.2418	0.2068	0.565882	712	1	0.12947				;GPCRs
Dsp	6	0.84357	0.84456	1	1605	0	0.019609	0.36221	0.35727	0.724897	935	1	0.019609
Src	6	0.84368	0.84456	1	1606	0	-0.036935	0.66486	0.54263	0.825309	1288	1	-0.036935				Adhesion Molecules
Apln	6	0.84445	0.84948	1	1607	0	0.14904	0.18709	0.15462	0.48718	611	2	0.14904
Ppara	6	0.84479	0.84948	1	1608	0	-0.18629	0.83317	0.7835	0.938989	1611	0	-0.18629
Cdc40	6	0.8449	0.84948	1	1609	0	-0.12402	0.81376	0.75398	0.938152	1570	0	-0.12402
Abhd2	6	0.84512	0.84948	1	1610	0	0.12576	0.59062	0.47011	0.780348	1172	1	0.12576
Cep57l1	6	0.84534	0.84948	1	1611	0	0.37505	0.09904	0.10307	0.436788	407	3	0.37505
Syt10	6	0.84567	0.84948	1	1612	0	-0.050211	0.9001	0.85999	0.961968	1754	0	-0.050211
Map3k7	5	0.84639	0.84693	1	1613	0	0.30456	0.47005	0.37282	0.742609	1037	1	0.30456		;MvsS
Pde6d	6	0.84676	0.85462	1	1614	0	0.23473	0.56102	0.45977	0.778993	1131	1	0.23473
LOC102554194	6	0.84731	0.85462	1	1615	0	0.10208	0.30725	0.28609	0.662694	846	1	0.10208
Serpinb11	6	0.84796	0.85462	1	1616	0	0.35755	0.071592	0.047761	0.287834	317	2	0.35755
Fanci	6	0.8484	0.85462	1	1617	0	0.25954	0.17557	0.15462	0.48718	589	2	0.25954
Clec2l	6	0.84861	0.85462	1	1618	0	0.11212	0.1865	0.15462	0.48718	610	2	0.11212
Clcn7	6	0.84926	0.85463	1	1619	0	-0.02363	0.40202	0.36744	0.735639	966	1	-0.02363
Dab2	6	0.8498	0.85463	1	1620	0	0.068754	0.53683	0.44951	0.778993	1101	1	0.068754				Adhesion Molecules
LOC685933	6	0.85001	0.85463	1	1621	0	0.42046	0.017651	0.012396	0.182945	122	4	0.42046
Acap1	6	0.85033	0.85463	1	1622	0	0.35562	0.066541	0.043669	0.287834	295	3	0.35562		;MvsS
Cd14	6	0.85119	0.85463	1	1623	0	-0.013429	0.31912	0.30618	0.685751	867	2	-0.013429
Tp53inp1	6	0.8513	0.85463	1	1624	0	-0.0947	0.33558	0.33916	0.724897	892	1	-0.0947
Mir293	5	0.85147	0.84694	1	1625	0	0.026222	0.73815	0.68016	0.915912	1405	0	0.026222
Parp6	6	0.85151	0.85463	1	1626	0	0.21891	0.36113	0.35727	0.724897	933	1	0.21891
Gcgr	5	0.85165	0.84694	1	1627	0	0.0071525	0.80422	0.74779	0.935704	1546	0	0.0071525				;GPCRs
Adgre1	6	0.85268	0.85966	1	1628	0	0.1306	0.26309	0.23688	0.606746	750	2	0.1306				;GPCRs
Olr70	6	0.85299	0.85966	1	1629	0	0.27055	0.10097	0.10307	0.436788	412	3	0.27055
Tbc1d9	6	0.8531	0.85966	1	1630	0	-0.11654	0.79778	0.74599	0.935704	1532	0	-0.11654
Slc14a1	6	0.85352	0.85966	1	1631	0	-0.042978	0.93063	0.89497	0.9679	1818	0	-0.042978
Nt5e	6	0.85373	0.85966	1	1632	0	0.054406	0.35671	0.35727	0.724897	928	2	0.054406
Hrh1	6	0.85405	0.85966	1	1633	0	0.3345	0.12022	0.11959	0.468418	459	2	0.3345				;GPCRs
Gpr174	5	0.85437	0.8513	1	1634	0	0.17416	0.010607	0.0066082	0.165514	76	1	0.17416				;GPCRs
Ticam2	6	0.85457	0.85966	1	1635	0	0.10509	0.6538	0.5217	0.807876	1275	1	0.10509
Pak2	6	0.85467	0.85966	1	1636	0	-0.050591	0.97102	0.96244	0.999636	1886	0	-0.050591
Ppp1r3b	6	0.85478	0.85966	1	1637	0	0.16205	0.26613	0.23688	0.606746	761	2	0.16205
Mir363	4	0.85491	0.87055	1	1638	0	0.26635	0.029749	0.022847	0.218802	181	1	0.26635
Rasa4	6	0.85499	0.85966	1	1639	0	0.6717	0.0026529	0.0016174	0.104091	25	4	0.6717	YES
Crtam	6	0.85541	0.85966	1	1640	0	0.16228	0.27982	0.26799	0.63733	793	2	0.16228
Pex7	6	0.85624	0.85967	1	1641	0	0.13305	0.73277	0.64538	0.902633	1394	1	0.13305
Arpp19	6	0.85655	0.85967	1	1642	0	0.33341	0.15644	0.13528	0.476536	538	2	0.33341
Gpr161	5	0.85659	0.8513	1	1643	0	0.14689	0.69407	0.59828	0.870138	1329	0	0.14689				;GPCRs
Rpl3	3	0.85737	0.8758	1	1644	0	0.18665	0.054165	0.035968	0.276742	255	1	0.18665
Fzd1	6	0.85748	0.85967	1	1645	0	0.41679	0.014635	0.01119	0.182945	97	4	0.41679				;GPCRs
Mfge8	6	0.85768	0.85967	1	1646	0	-0.045613	0.44551	0.40808	0.754626	1010	1	-0.045613				Adhesion Molecules
Pdgfb	6	0.85809	0.85967	1	1647	0	0.15883	0.15123	0.12701	0.468418	524	2	0.15883
Pnlip	5	0.85888	0.8513	1	1648	0	0.46493	0.13452	0.10307	0.436788	489	2	0.46493		MvsB;MvsS
RGD1304745	5	0.85915	0.8513	1	1649	0	0.060675	0.90549	0.86771	0.963088	1762	0	0.060675
Eef2k	6	0.86023	0.85967	1	1650	0	0.048353	0.62573	0.50131	0.796688	1231	1	0.048353
Naf1	6	0.86074	0.86462	1	1651	0	0.25783	0.14963	0.12701	0.468418	518	2	0.25783
Rer1	6	0.86164	0.86462	1	1652	0	0.27405	0.071775	0.047761	0.287834	318	3	0.27405
S100b	6	0.86194	0.86462	1	1653	0	-0.012753	0.73208	0.64538	0.902633	1392	1	-0.012753		;PvsS
Nfxl1	6	0.86204	0.86462	1	1654	0	0.16163	0.27034	0.23688	0.606746	769	1	0.16163
Il1rap	6	0.86274	0.86462	1	1655	0	0.032313	0.46439	0.40808	0.754626	1028	1	0.032313
Lpar5	6	0.86304	0.86462	1	1656	0	0.1143	0.79861	0.74599	0.935704	1534	0	0.1143				;GPCRs
Pip5k1c	6	0.86314	0.86462	1	1657	0	0.067404	0.2819	0.26799	0.63733	800	1	0.067404
Il13ra1	6	0.86453	0.86463	1	1658	0	0.085344	0.094269	0.096414	0.436788	390	2	0.085344
Grm6	6	0.86463	0.86463	1	1659	0	0.1113	0.12331	0.1196	0.468418	467	2	0.1113				;GPCRs
Rbm43	6	0.86472	0.86463	1	1660	0	0.10946	0.64837	0.51163	0.796688	1270	1	0.10946
Cbx8	6	0.86512	0.86463	1	1661	0	0.44242	0.03433	0.020773	0.20689	201	3	0.44242
Mprip	6	0.866	0.86463	1	1662	0	0.020698	0.31908	0.30618	0.685751	866	1	0.020698		MvsB
Neurl1b	6	0.86639	0.86463	1	1663	0	0.17016	0.14689	0.12701	0.468418	511	1	0.17016
Traf6	6	0.86736	0.86463	1	1664	0	0.38316	0.043089	0.028444	0.24059	224	3	0.38316
Osmr	6	0.86746	0.86463	1	1665	0	0.30963	0.53491	0.43924	0.778993	1097	1	0.30963
Srp9	6	0.86785	0.86463	1	1666	0	0.20312	0.20398	0.17819	0.528186	644	2	0.20312		;MvsS
Rasal1	6	0.8691	0.87374	1	1667	0	0.021202	0.55013	0.45977	0.778993	1118	1	0.021202
Slc9a8	6	0.86958	0.87374	1	1668	0	0.10645	0.90563	0.86468	0.96228	1765	0	0.10645
Gabrg1	5	0.86961	0.86399	1	1669	0	0.085442	0.10535	0.092886	0.436788	427	2	0.085442
Cldn34d	6	0.87015	0.87374	1	1670	0	0.10905	0.58864	0.47011	0.780348	1167	1	0.10905
Dock8	6	0.87091	0.87374	1	1671	0	0.24864	0.11883	0.11959	0.468418	455	2	0.24864		;PvsS
Parp16	6	0.87213	0.87374	1	1672	0	0.043785	0.31549	0.30617	0.685751	859	2	0.043785
Lrmp	6	0.87223	0.87374	1	1673	0	0.064925	0.59531	0.47012	0.780348	1180	1	0.064925
Cib1	6	0.87232	0.87374	1	1674	0	0.45978	0.021885	0.014975	0.197189	142	3	0.45978
Gapdhs	6	0.87288	0.87374	1	1675	0	0.047859	0.58789	0.47011	0.780348	1163	1	0.047859
Cmklr1	6	0.87382	0.87374	1	1676	0	-0.094807	0.28045	0.26799	0.63733	796	2	-0.094807				;GPCRs
Mc5r	6	0.87419	0.87374	1	1677	0	-0.16275	0.97553	0.96562	0.999909	1895	0	-0.16275				;GPCRs
Olr832	6	0.87437	0.87374	1	1678	0	0.010484	0.10777	0.10307	0.436788	430	2	0.010484
Slc19a2	6	0.87493	0.87374	1	1679	0	0.091758	0.041272	0.025068	0.224626	218	1	0.091758
Ccr10	6	0.87511	0.87374	1	1680	0	-0.030185	0.10011	0.10307	0.436788	409	2	-0.030185				;Chemokine Receptors
Smim24	6	0.87594	0.87807	1	1681	0	-0.01324	0.62757	0.50131	0.796688	1236	1	-0.01324
Gpr88	6	0.87758	0.87807	1	1682	0	0.23936	0.084643	0.081365	0.419025	367	3	0.23936				;GPCRs
Tmem222	6	0.87767	0.87807	1	1683	0	-0.044749	0.42147	0.3976	0.754626	989	1	-0.044749
Mnda	6	0.87812	0.87807	1	1684	0	0.3096	0.29124	0.26799	0.63733	818	2	0.3096
Cabp5	6	0.88045	0.87808	1	1685	0	0.11066	0.43716	0.40808	0.754626	1003	1	0.11066
Npr3	6	0.88054	0.87808	1	1686	0	0.11161	0.75441	0.66547	0.909873	1442	0	0.11161				;GPCRs
Adrm1	6	0.88169	0.87808	1	1687	0	0.33728	0.044891	0.028444	0.24059	235	3	0.33728
Itga3	6	0.88187	0.87808	1	1688	0	0.061915	0.079314	0.068462	0.393813	348	2	0.061915				Adhesion Molecules
Kdm5a	6	0.88248	0.88624	1	1689	0	0.13021	0.70393	0.58416	0.857877	1350	1	0.13021
Grm8	6	0.88266	0.88624	1	1690	0	0.15565	0.81117	0.746	0.935704	1560	0	0.15565				;GPCRs
Dynlt3	6	0.88362	0.88624	1	1691	0	0.18737	0.087229	0.08137	0.419025	374	3	0.18737
Gpr107	6	0.8837	0.88624	1	1692	0	0.092871	0.058718	0.040202	0.287834	274	2	0.092871
Mcemp1	6	0.88457	0.89021	1	1693	0	-0.1634	0.98279	0.97582	1	1910	0	-0.1634
Frg2	6	0.88474	0.89021	1	1694	0	0.1006	0.016021	0.011756	0.182945	110	2	0.1006
Or7e24	6	0.885	0.89021	1	1695	0	-0.020333	0.81517	0.75399	0.938152	1573	0	-0.020333
Dnm1	6	0.88628	0.89021	1	1696	0	-0.061241	0.39793	0.35728	0.724897	960	1	-0.061241
Olr920	6	0.88654	0.89021	1	1697	0	0.26308	0.45155	0.40808	0.754626	1016	1	0.26308
Aig1	6	0.88663	0.89021	1	1698	0	0.0033643	0.67908	0.56324	0.850008	1307	1	0.0033643
Slc7a13	6	0.88697	0.89021	1	1699	0	-0.031812	0.33036	0.33172	0.724773	884	1	-0.031812
Tspan13	6	0.88739	0.89021	1	1700	0	-0.10422	0.94885	0.93043	0.984633	1848	0	-0.10422
Crhr2	6	0.88773	0.89021	1	1701	0	0.29624	0.1578	0.13529	0.476536	544	2	0.29624				;GPCRs
Prkaa2	6	0.88781	0.89021	1	1702	0	-0.041214	0.34517	0.35727	0.724897	914	1	-0.041214
Stc2	6	0.88848	0.89021	1	1703	0	0.28686	0.17576	0.15462	0.48718	590	2	0.28686
Il20rb	6	0.88932	0.89022	1	1704	0	0.054258	0.23264	0.20679	0.565882	700	1	0.054258
Bcl2l10	6	0.88957	0.89022	1	1705	0	0.1329	0.044793	0.028444	0.24059	234	2	0.1329
Il2	6	0.8899	0.89022	1	1706	0	0.11428	0.10111	0.10307	0.436788	413	2	0.11428
Olr851	6	0.89065	0.89022	1	1707	0	0.090405	0.54474	0.45977	0.778993	1108	1	0.090405
Nol8	6	0.89114	0.89022	1	1708	0	0.69026	0.00091218	0.00038605	0.081683	8	3	0.69026	YES	;PvsS
Alox5ap	6	0.89188	0.89022	1	1709	0	0.32658	0.077062	0.047766	0.287834	340	2	0.32658
Hcrtr2	6	0.89237	0.89022	1	1710	0	-0.11488	0.48633	0.40808	0.754626	1054	1	-0.11488				;GPCRs
RGD1310717	6	0.89253	0.89022	1	1711	0	0.29652	0.17344	0.15461	0.48718	585	2	0.29652		;PvsS
Brs3	6	0.89269	0.89022	1	1712	0	0.0059553	0.21105	0.18279	0.528186	656	1	0.0059553				;GPCRs
Lgmn	6	0.89294	0.89424	1	1713	0	0.10704	0.57116	0.45977	0.778993	1145	1	0.10704
Ptk2	6	0.89326	0.89424	1	1714	0	0.24228	0.8301	0.76949	0.938898	1607	0	0.24228				Adhesion Molecules
Appl2	6	0.89358	0.89424	1	1715	0	0.15989	0.161	0.15461	0.48718	555	2	0.15989
Ccdc30	6	0.89366	0.89424	1	1716	0	0.026072	0.52321	0.42905	0.764575	1085	1	0.026072
Cltb	6	0.8939	0.89424	1	1717	0	-0.040611	0.11061	0.10307	0.436788	437	1	-0.040611
Csf2ra	6	0.89415	0.89424	1	1718	0	0.33491	0.062524	0.041756	0.287834	284	3	0.33491
Il2ra	5	0.8944	0.88824	1	1719	0	0.066001	0.73635	0.68016	0.915912	1402	0	0.066001
Gphn	6	0.89527	0.89424	1	1720	0	0.24491	0.045732	0.028449	0.24059	237	3	0.24491
Fam98a	5	0.89633	0.89865	1	1721	0	0.079886	0.18954	0.15895	0.48718	615	2	0.079886
Otor	6	0.89653	0.89424	1	1722	0	0.042048	0.16501	0.15461	0.48718	564	1	0.042048
Casr	6	0.89771	0.89424	1	1723	0	0.12635	0.33727	0.35011	0.724897	896	2	0.12635				Adhesion Molecules;GPCRs
Olr213	6	0.89794	0.89424	1	1724	0	0.13858	0.42936	0.3976	0.754626	994	1	0.13858
Fam216a	6	0.89818	0.89424	1	1725	0	0.36356	0.063718	0.041761	0.287834	287	3	0.36356		;MvsS
Pdia4	6	0.89903	0.89424	1	1726	0	-0.12347	0.64575	0.51163	0.796688	1266	1	-0.12347
Snap91	5	0.89962	0.90796	1	1727	0	0.15744	0.67401	0.58855	0.859187	1299	1	0.15744
Ribc2	6	0.89987	0.89424	1	1728	0	0.38096	0.094287	0.096414	0.436788	391	3	0.38096
Vom1r94	5	0.90113	0.91088	1	1729	0	0.011001	0.6917	0.59827	0.870138	1327	0	0.011001
Akr1b8	6	0.90253	0.89798	1	1730	0	-0.0047213	0.34223	0.35012	0.724897	907	1	-0.0047213
Clec14a	6	0.9035	0.89799	1	1731	0	0.40756	0.072229	0.047761	0.287834	320	3	0.40756
Gpr119	6	0.90387	0.89799	1	1732	0	-0.027212	0.96818	0.95356	0.996207	1880	0	-0.027212				;GPCRs
Mas1	5	0.90423	0.91387	1	1733	0	0.13267	0.011469	0.0069968	0.165514	82	2	0.13267				;GPCRs
LOC498152	6	0.9049	0.89799	1	1734	0	0.36775	0.037235	0.024033	0.219364	211	2	0.36775
Adrb1	6	0.90512	0.89799	1	1735	0	0.038456	0.51613	0.42905	0.764575	1078	1	0.038456				;GPCRs
Zbtb44	5	0.90549	0.91387	1	1736	0	0.071313	0.77895	0.72682	0.935704	1495	0	0.071313
Lin28b	6	0.90563	0.89799	1	1737	0	-0.034491	0.59038	0.47011	0.780348	1171	1	-0.034491
Tbc1d16	6	0.90737	0.9048	1	1738	0	0.27879	0.73173	0.64538	0.902633	1391	1	0.27879
Itpkb	6	0.90744	0.9048	1	1739	0	0.19664	0.32512	0.32064	0.70926	879	1	0.19664
Calr	6	0.90759	0.9048	1	1740	0	-0.15633	0.38691	0.35728	0.724897	956	1	-0.15633				Adhesion Molecules
Spsb3	6	0.90795	0.9048	1	1741	0	0.022595	0.91646	0.88291	0.9679	1788	0	0.022595
Dmtn	6	0.90859	0.9048	1	1742	0	0.059621	0.024424	0.01656	0.201097	153	2	0.059621
Ap4s1	6	0.90873	0.9048	1	1743	0	0.26314	0.24089	0.2068	0.565882	710	2	0.26314
Gprc6a	6	0.90894	0.9048	1	1744	0	0.12377	0.37112	0.35727	0.724897	947	1	0.12377				;GPCRs
Testin	6	0.90929	0.9048	1	1745	0	-0.040376	0.36757	0.35727	0.724897	942	1	-0.040376
Bet1	5	0.90963	0.92219	1	1746	0	0.1745	0.36168	0.31035	0.694306	934	1	0.1745
LOC691286	6	0.90986	0.9048	1	1747	0	0.26012	0.33595	0.33917	0.724897	893	1	0.26012
Clic4	6	0.91007	0.90828	1	1748	0	0.45449	0.022024	0.014975	0.197189	143	3	0.45449
Gins1	4	0.91025	0.92509	1	1749	0	0.15342	0.087576	0.069501	0.393813	375	1	0.15342
P2ry2	6	0.91028	0.90828	1	1750	0	0.22503	0.27496	0.25579	0.63733	786	2	0.22503				;GPCRs
Glrx	6	0.91049	0.90828	1	1751	0	-0.14214	0.9852	0.9809	1	1915	0	-0.14214
Gpr37	6	0.91077	0.90828	1	1752	0	-0.075253	0.63866	0.51163	0.796688	1255	1	-0.075253				;GPCRs
Brf2	5	0.91096	0.92219	1	1753	0	0.4892	0.059298	0.048407	0.287834	275	3	0.4892
LOC298795	6	0.91132	0.90828	1	1754	0	0.25401	0.042279	0.025073	0.224626	221	2	0.25401
Cd40lg	6	0.91153	0.90828	1	1755	0	0.12123	0.83666	0.79023	0.938989	1619	0	0.12123		;MvsS		Adhesion Molecules
Umodl1	6	0.91194	0.90828	1	1756	0	0.13299	0.28383	0.26799	0.63733	806	2	0.13299
Ifnlr1	6	0.91236	0.90828	1	1757	0	-0.025311	0.2228	0.18279	0.528186	680	2	-0.025311
Smap1	5	0.91252	0.92477	1	1758	0	0.25589	0.59451	0.47534	0.782407	1178	1	0.25589
LOC102555149	5	0.9127	0.92477	1	1759	0	0.48181	0.006659	0.0051952	0.149898	54	4	0.48181
Ddx46	5	0.91357	0.92477	1	1760	0	0.5542	0.043736	0.030165	0.244559	227	3	0.5542
Rprd2	6	0.91365	0.90828	1	1761	0	0.00063739	0.81039	0.746	0.935704	1558	0	0.00063739
Dnmt1	6	0.91392	0.90828	1	1762	0	0.32995	0.0013036	0.00075443	0.092034	14	2	0.32995
Sphkap	5	0.91527	0.92727	1	1763	0	0.20347	0.25234	0.24751	0.624979	728	2	0.20347
Rnf170	5	0.91539	0.92727	1	1764	0	0.34309	0.090841	0.074931	0.405245	382	2	0.34309
Tlr9	6	0.91606	0.90829	1	1765	0	0.14128	0.13679	0.12701	0.468418	495	1	0.14128
Camk1d	6	0.91646	0.90829	1	1766	0	0.092669	0.12179	0.11959	0.468418	462	2	0.092669
Drd4	6	0.91659	0.90829	1	1767	0	0.090355	0.20848	0.1782	0.528186	653	1	0.090355				;GPCRs
Rbbp5	6	0.91666	0.90829	1	1768	0	0.42831	0.011851	0.0079506	0.171418	87	4	0.42831
Fggy	6	0.91725	0.90829	1	1769	0	0.22023	0.6232	0.49116	0.786652	1225	1	0.22023
Cfap69	6	0.91757	0.90829	1	1770	0	-0.014396	0.86833	0.80992	0.938989	1678	0	-0.014396
Mlx	6	0.91783	0.90829	1	1771	0	0.41637	0.026223	0.018053	0.201097	159	3	0.41637
Olr631	6	0.9179	0.90829	1	1772	0	0.13575	0.26511	0.23688	0.606746	756	2	0.13575		;PvsS
Cd2	6	0.91855	0.90829	1	1773	0	0.19014	0.26466	0.23688	0.606746	753	2	0.19014
Tceanc2	6	0.91887	0.91173	1	1774	0	0.18801	0.76553	0.6853	0.915912	1466	0	0.18801
Ercc2	6	0.91945	0.91489	1	1775	0	-0.02712	0.3326	0.33173	0.724773	888	1	-0.02712
Wdr74	5	0.92113	0.92993	1	1776	0	0.016769	0.46743	0.36237	0.732964	1031	1	0.016769
Snx14	6	0.92135	0.91489	1	1777	0	0.10883	0.54825	0.45977	0.778993	1114	1	0.10883
Ube2e1	5	0.92216	0.92993	1	1778	0	0.01953	0.6756	0.58855	0.859187	1300	1	0.01953
Cckbr	6	0.92247	0.91489	1	1779	0	0.071821	0.52853	0.42905	0.764575	1094	1	0.071821				;GPCRs
Mef2c	5	0.92255	0.93229	1	1780	0	0.42912	0.046279	0.031583	0.250872	238	3	0.42912		;MvsS
Pcdhb12	6	0.92302	0.9149	1	1781	0	0.31404	0.66528	0.54263	0.825309	1290	1	0.31404		;PvsS
Npffr2	5	0.92333	0.93229	1	1782	0	0.24131	0.080127	0.071858	0.393813	350	2	0.24131				;GPCRs
Trem1	5	0.92361	0.93229	1	1783	0	0.44395	0.032262	0.020178	0.20689	189	3	0.44395
Man1b1	6	0.92425	0.9149	1	1784	0	-0.060153	0.14185	0.12701	0.468418	506	1	-0.060153
Wdr46	6	0.92443	0.9149	1	1785	0	-0.0016885	0.34069	0.35012	0.724897	903	2	-0.0016885
Rps27a	3	0.92492	0.94401	1	1786	0	0.53354	0.081835	0.065373	0.384019	355	2	0.53354
Cenpe	6	0.92497	0.9149	1	1787	0	0.2101	0.69083	0.5736	0.850008	1326	1	0.2101
Il15	5	0.92521	0.9323	1	1788	0	0.14177	0.68795	0.58856	0.859187	1321	0	0.14177
Rasgrp1	6	0.92533	0.9149	1	1789	0	-0.15377	0.33663	0.35011	0.724897	894	2	-0.15377
Psip1	6	0.92539	0.9149	1	1790	0	0.027593	0.6821	0.5736	0.850008	1312	1	0.027593
Metrnl	6	0.92563	0.9149	1	1791	0	0.38331	0.10369	0.10307	0.436788	421	3	0.38331
Pex11a	6	0.92575	0.9149	1	1792	0	0.052778	0.065198	0.041761	0.287834	291	2	0.052778
Olr252	6	0.92593	0.91823	1	1793	0	0.19917	0.28807	0.26799	0.63733	814	2	0.19917
Phospho2	6	0.9267	0.91823	1	1794	0	0.072424	0.89056	0.83928	0.955138	1735	0	0.072424
Olr1058	6	0.92706	0.92119	1	1795	0	0.81728	0.0011895	0.00057781	0.081683	11	4	0.81728	YES
Arhgap5	6	0.92735	0.92119	1	1796	0	0.71159	0.0021024	0.00094115	0.092034	21	4	0.71159	YES
Syt2	6	0.92765	0.92119	1	1797	0	-0.011717	0.8485	0.79023	0.938989	1639	0	-0.011717
Klhl14	6	0.92776	0.92119	1	1798	0	0.36061	0.036807	0.024033	0.219364	209	3	0.36061
Fbxo32	5	0.92779	0.93464	1	1799	0	-0.067225	0.56675	0.44446	0.778993	1136	1	-0.067225
Gpr68	6	0.92782	0.92119	1	1800	0	0.16474	0.29146	0.26799	0.63733	819	2	0.16474				;GPCRs
Fpr1	6	0.92863	0.92119	1	1801	0	0.071462	0.5691	0.45977	0.778993	1142	1	0.071462				;GPCRs
Ctnnb1	6	0.92869	0.92119	1	1802	0	-0.034133	0.054295	0.03402	0.262786	256	2	-0.034133
Syt7	6	0.92915	0.92119	1	1803	0	0.01853	0.81078	0.746	0.935704	1559	0	0.01853
Trim16	6	0.92921	0.92119	1	1804	0	0.20163	0.60407	0.4806	0.783169	1198	1	0.20163
Gabrd	6	0.92978	0.92119	1	1805	0	0.27612	0.054792	0.037442	0.282578	258	3	0.27612
Ldha	6	0.93058	0.92119	1	1806	0	0.18204	0.70544	0.58416	0.857877	1352	1	0.18204
LOC499715	6	0.93069	0.92119	1	1807	0	0.58648	0.0066912	0.0036511	0.136544	55	4	0.58648	YES
Romo1	6	0.93075	0.92119	1	1808	0	0.16053	0.7291	0.63524	0.901832	1386	1	0.16053
Aptx	6	0.93086	0.92119	1	1809	0	0.27567	0.0148	0.01119	0.182945	99	2	0.27567
Clcn6	6	0.93164	0.92414	1	1810	0	0.28111	0.068999	0.047761	0.287834	304	3	0.28111
Gm2a	6	0.93259	0.92718	1	1811	0	0.25227	0.45784	0.40808	0.754626	1021	1	0.25227
Fpr2	5	0.9334	0.93929	1	1812	0	0.51897	0.052622	0.039924	0.287834	253	3	0.51897				;GPCRs
Lrrc8b	6	0.93346	0.93001	1	1813	0	-0.11525	0.38482	0.35728	0.724897	955	1	-0.11525
Ccr1	6	0.93379	0.93001	1	1814	0	-0.02493	0.052262	0.034015	0.262786	251	2	-0.02493				;Chemokine Receptors
Ogfod1	6	0.93433	0.93526	1	1815	0	-0.060929	0.96363	0.94736	0.993441	1870	0	-0.060929
Dbnl	6	0.93508	0.93784	1	1816	0	0.24687	0.82854	0.76949	0.938898	1605	0	0.24687
Itgb4	6	0.93535	0.94032	1	1817	0	0.45853	0.030465	0.018962	0.201097	184	3	0.45853				Adhesion Molecules
Adamts12	6	0.93551	0.94032	1	1818	0	0.073282	0.41248	0.37777	0.742678	981	1	0.073282
Klhdc8b	6	0.93604	0.94033	1	1819	0	-0.018322	0.92021	0.88724	0.9679	1794	0	-0.018322
Pik3cb	5	0.93729	0.94767	1	1820	0	0.39867	0.17293	0.15016	0.48718	583	2	0.39867
Glp2r	6	0.9375	0.94503	1	1821	0	0.27021	0.036995	0.024033	0.219364	210	3	0.27021				;GPCRs
Zfp772	6	0.93924	0.94737	1	1822	0	0.34545	0.016098	0.011756	0.182945	112	3	0.34545
Ifitm7	5	0.93962	0.94958	1	1823	0	0.17506	0.13301	0.10307	0.436788	484	2	0.17506
Gfra2	6	0.94005	0.94738	1	1824	0	0.027008	0.78289	0.72963	0.935704	1501	0	0.027008
Fn1	6	0.94049	0.94738	1	1825	0	0.26903	0.25336	0.21749	0.582961	731	2	0.26903				Adhesion Molecules
LOC102555091	5	0.94068	0.94958	1	1826	0	0.42271	0.031053	0.01927	0.203263	187	2	0.42271		MvsB
Zrsr2	6	0.94084	0.94738	1	1827	0	0.13743	0.14826	0.12701	0.468418	513	2	0.13743
Il21	6	0.94153	0.95125	1	1828	0	0.17389	0.20679	0.1782	0.528186	649	2	0.17389		;MvsS;PvsS
Neurog1	6	0.94163	0.95125	1	1829	0	0.14687	0.81182	0.746	0.935704	1563	0	0.14687
Stk24	6	0.94187	0.95126	1	1830	0	0.21645	0.17209	0.15461	0.48718	580	2	0.21645
Gfap	6	0.94322	0.95339	1	1831	0	0.11997	0.43197	0.3976	0.754626	996	1	0.11997				Adhesion Molecules
Olr1055	5	0.94326	0.95321	1	1832	0	0.16134	0.2511	0.24751	0.624979	726	2	0.16134
Crk	6	0.94384	0.95339	1	1833	0	0.07295	0.17306	0.15461	0.48718	584	1	0.07295
Glra2	6	0.94441	0.9534	1	1834	0	0.0051316	0.48753	0.40808	0.754626	1055	1	0.0051316
Orc6	5	0.94529	0.95322	1	1835	0	0.073672	0.042519	0.030165	0.244559	223	1	0.073672
Pxn	6	0.94562	0.9534	1	1836	0	0.24013	0.1668	0.15461	0.48718	571	2	0.24013				Adhesion Molecules
Ticam1	6	0.94667	0.95532	1	1837	0	0.16972	0.16096	0.15461	0.48718	554	1	0.16972
Rex2	5	0.9482	0.95686	1	1838	0	0.42564	0.21487	0.19073	0.547896	665	2	0.42564
Orai3	6	0.94951	0.95699	1	1839	0	-0.022885	0.77246	0.6853	0.915912	1481	0	-0.022885
Adrb3	6	0.94981	0.95699	1	1840	0	0.28299	0.22587	0.20184	0.565882	686	2	0.28299				;GPCRs
Zfp105	5	0.95076	0.96003	1	1841	0	0.41633	0.0156	0.0094998	0.182945	107	2	0.41633
Lyn	6	0.9523	0.95899	1	1842	0	0.044846	0.62088	0.49116	0.786652	1221	1	0.044846				Adhesion Molecules
Mospd2	6	0.95234	0.95899	1	1843	0	0.34083	0.22254	0.18279	0.528186	679	2	0.34083
Nfs1	5	0.95336	0.96343	1	1844	0	0.4223	0.019627	0.01066	0.182945	132	2	0.4223
Bves	6	0.95353	0.96065	1	1845	0	0.58643	0.010822	0.0068555	0.165514	79	4	0.58643	YES
RGD1562608	5	0.95407	0.96487	1	1846	0	0.20194	0.47109	0.37282	0.742609	1039	1	0.20194		;PvsS
Celf3	6	0.95477	0.96066	1	1847	0	0.31585	0.0044266	0.0020009	0.104091	39	3	0.31585
Atpaf2	6	0.95539	0.96066	1	1848	0	0.50033	0.056075	0.038749	0.284774	263	3	0.50033
Ube2a	6	0.95617	0.96237	1	1849	0	0.49518	0.074426	0.047766	0.287834	332	3	0.49518		;MvsS;PvsS
Jak3	5	0.9567	0.96636	1	1850	0	0.63945	0.0011107	0.00047688	0.081683	10	3	0.63945	YES	;MvsS;PvsS	Fig1f
Ecd	5	0.95684	0.96636	1	1851	0	0.26592	0.52444	0.40381	0.754626	1087	1	0.26592		MvsB
Olr1624	6	0.95697	0.96237	1	1852	0	0.26468	0.78981	0.74599	0.935704	1521	0	0.26468		;PvsS
Atrn	6	0.95705	0.96238	1	1853	0	0.1148	0.33928	0.35011	0.724897	900	1	0.1148
Dcun1d5	5	0.95716	0.96636	1	1854	0	0.2433	0.58792	0.46521	0.780348	1164	1	0.2433
Syt1	6	0.95909	0.96407	1	1855	0	0.078119	0.31997	0.30618	0.685751	869	2	0.078119
Ndufs4	6	0.95952	0.96407	1	1856	0	0.036646	0.15372	0.13109	0.471068	533	1	0.036646
Ccr9	6	0.95963	0.96407	1	1857	0	0.21764	0.011682	0.0079506	0.171418	86	1	0.21764				;Chemokine Receptors
Cd4	6	0.95967	0.96408	1	1858	0	0.1227	0.50867	0.42905	0.764575	1073	1	0.1227
Best3	6	0.95985	0.96408	1	1859	0	0.25195	0.72504	0.63524	0.901832	1380	1	0.25195
Sult1d1	6	0.96017	0.96408	1	1860	0	-0.0028436	0.28467	0.26799	0.63733	809	1	-0.0028436
Cdon	6	0.96035	0.96408	1	1861	0	0.30161	0.030833	0.018962	0.201097	186	2	0.30161
LOC299277	6	0.96063	0.96408	1	1862	0	0.59154	0.0039762	0.0018697	0.104091	36	4	0.59154	YES
Bcl2l12	6	0.96094	0.96562	1	1863	0	0.29239	0.1503	0.12701	0.468418	520	2	0.29239
Stxbp2	6	0.96108	0.96562	1	1864	0	0.46348	0.016418	0.011761	0.182945	116	4	0.46348
Vmo1	6	0.96119	0.96562	1	1865	0	0.24312	0.32467	0.32064	0.70926	878	2	0.24312
Gpr85	6	0.96136	0.96562	1	1866	0	0.20434	0.044649	0.028444	0.24059	233	2	0.20434				;GPCRs
Drgx	6	0.96249	0.96717	1	1867	0	0.22108	0.083463	0.078998	0.416653	363	3	0.22108
Prnd	5	0.96275	0.97032	1	1868	0	0.11706	0.072783	0.071853	0.393813	325	1	0.11706
Stxbp6	6	0.96402	0.97122	1	1869	0	0.22066	0.14047	0.12701	0.468418	503	2	0.22066
Zfp353	5	0.96411	0.97151	1	1870	0	0.17727	0.57251	0.44446	0.778993	1148	1	0.17727		MvsB
Gpr25	6	0.96457	0.97122	1	1871	0	0.21003	0.17172	0.15461	0.48718	578	1	0.21003				;GPCRs
Adgrl3	6	0.96464	0.97122	1	1872	0	0.072399	0.69064	0.5736	0.850008	1324	1	0.072399				;GPCRs
Emilin2	5	0.96477	0.97259	1	1873	0	0.086756	0.041956	0.03016	0.244559	220	2	0.086756
Sass6	6	0.96493	0.97122	1	1874	0	0.72626	0.0077179	0.0038277	0.136544	61	4	0.72626	YES
Mtx3	5	0.96516	0.97259	1	1875	0	0.0098592	0.55162	0.42415	0.764575	1122	1	0.0098592
Rnf14	6	0.96525	0.97255	1	1876	0	0.094301	0.238	0.20679	0.565882	707	2	0.094301
Syt6	6	0.96562	0.97255	1	1877	0	0.15453	0.079411	0.068462	0.393813	349	2	0.15453
Spag7	6	0.96566	0.97255	1	1878	0	0.75637	0.0012191	0.00057781	0.081683	12	5	0.75637	YES	MvsB;PvsS	Fig1f
Gpr35	5	0.96566	0.9726	1	1879	0	0.54075	0.0042965	0.0025308	0.112808	38	3	0.54075				;Chemokine Receptors
Mthfr	6	0.96591	0.97255	1	1880	0	0.21588	0.26592	0.23688	0.606746	760	2	0.21588
Pex2	6	0.96606	0.97255	1	1881	0	0.42281	0.0054658	0.0026973	0.112808	47	3	0.42281
Efna5	5	0.96618	0.9726	1	1882	0	0.08632	0.65625	0.56798	0.850008	1276	1	0.08632
Gpr162	6	0.9664	0.97256	1	1883	0	0.28587	0.083561	0.078998	0.416653	365	3	0.28587				;GPCRs
C3ar1	6	0.96786	0.97517	1	1884	0	0.22449	0.0049644	0.0025863	0.112808	43	3	0.22449				;GPCRs
Pmm1	6	0.96821	0.97517	1	1885	0	0.37924	0.0018247	0.0009361	0.092034	18	2	0.37924
Dstyk	6	0.96917	0.97517	1	1886	0	0.20924	0.0023455	0.001032	0.092034	23	1	0.20924
Rad51	5	0.96957	0.97705	1	1887	0	0.45802	0.078126	0.071853	0.393813	346	2	0.45802		;PvsS
Foxm1	6	0.96974	0.97636	1	1888	0	0.30672	0.043501	0.028444	0.24059	225	3	0.30672
Mtmr10	6	0.97033	0.97637	1	1889	0	0.6769	0.0099827	0.0056444	0.151702	74	4	0.6769	YES
Rtcb	4	0.97044	0.98081	1	1890	0	0.19842	0.77407	0.71726	0.935704	1485	0	0.19842
Utrn	6	0.97154	0.97745	1	1891	0	0.043749	0.92765	0.89497	0.9679	1809	0	0.043749				Adhesion Molecules
Fermt1	6	0.97156	0.97745	1	1892	0	0.089459	0.53353	0.43924	0.778993	1096	1	0.089459				Adhesion Molecules
Gabbr2	6	0.97178	0.97856	1	1893	0	0.28197	0.17984	0.15462	0.48718	599	2	0.28197				;GPCRs
Gpr135	6	0.97249	0.97857	1	1894	0	0.15977	0.67048	0.54263	0.825309	1296	1	0.15977				;GPCRs
Gria4	6	0.97283	0.97857	1	1895	0	-0.051301	0.97143	0.96244	0.999636	1887	0	-0.051301
Galp	6	0.97314	0.97953	1	1896	0	0.28186	0.082389	0.076506	0.407918	358	3	0.28186
Gabarapl1	6	0.97367	0.98039	1	1897	0	0.36303	0.15327	0.13109	0.471068	532	2	0.36303		;MvsS
Cspg4	6	0.97382	0.98039	1	1898	0	0.14838	0.77457	0.71208	0.935704	1488	0	0.14838
Olr701	5	0.97428	0.98078	1	1899	0	0.23161	0.75411	0.68842	0.918211	1440	0	0.23161		;MvsS
Glp1r	6	0.97432	0.98127	1	1900	0	0.2853	0.18788	0.15462	0.48718	613	2	0.2853				;GPCRs
Myof	6	0.97493	0.98207	1	1901	0	0.10436	0.031249	0.018962	0.201097	188	2	0.10436
Mchr1	6	0.97529	0.98207	1	1902	0	0.12002	0.39347	0.35728	0.724897	959	1	0.12002				;GPCRs
Gpr156	6	0.97667	0.98291	1	1903	0	0.095617	0.61691	0.49116	0.786652	1218	1	0.095617				;GPCRs
Mgat4a	6	0.97707	0.98291	1	1904	0	0.1909	0.2823	0.26799	0.63733	802	1	0.1909
Hist1h2af	5	0.97741	0.98421	1	1905	0	0.5369	0.0069055	0.0054879	0.151652	56	4	0.5369
Gabra5	6	0.97765	0.98291	1	1906	0	0.16344	0.22127	0.18279	0.528186	677	2	0.16344
Fads1	6	0.97796	0.98373	1	1907	0	0.1508	0.17395	0.15461	0.48718	587	1	0.1508
Stard4	6	0.97819	0.98373	1	1908	0	0.18311	0.15704	0.13528	0.476536	541	2	0.18311
Irf7	6	0.97843	0.98373	1	1909	0	0.17791	0.098719	0.099911	0.436788	405	2	0.17791
Plcxd2	6	0.97851	0.98373	1	1910	0	0.30075	0.07232	0.047761	0.287834	321	3	0.30075
Gpnmb	6	0.9787	0.98374	1	1911	0	0.20513	0.24234	0.2068	0.565882	713	2	0.20513				Adhesion Molecules
Cdc6	6	0.97898	0.98374	1	1912	0	0.69528	0.0082418	0.0043121	0.136618	65	3	0.69528	YES
Ect2	6	0.979	0.98374	1	1913	0	0.28792	0.72875	0.63524	0.901832	1385	1	0.28792		;PvsS
Tmlhe	6	0.97968	0.9845	1	1914	0	0.16313	0.62596	0.50131	0.796688	1232	1	0.16313
Reep6	6	0.97988	0.9845	1	1915	0	0.14522	0.23348	0.20679	0.565882	701	1	0.14522
Prl5a2	6	0.98002	0.98451	1	1916	0	0.29472	0.067151	0.043674	0.287834	297	3	0.29472
Fubp3	6	0.98046	0.98451	1	1917	0	0.078423	0.37077	0.35727	0.724897	946	1	0.078423
Mir186	5	0.98089	0.98703	1	1918	0	0.15144	0.26977	0.27038	0.639157	767	2	0.15144
Nek11	6	0.98146	0.98533	1	1919	0	0.44397	0.061163	0.041756	0.287834	279	3	0.44397
Ppm1g	6	0.98207	0.98672	1	1920	0	0.59418	0.0012656	0.00058286	0.081683	13	5	0.59418	YES
Kpna7	6	0.98291	0.98736	1	1921	0	0.212	0.23058	0.20679	0.565882	695	2	0.212
Api5	6	0.98336	0.98736	1	1922	0	0.40504	0.28235	0.26799	0.63733	803	2	0.40504
Laptm4a	5	0.98395	0.98986	1	1923	0	0.30553	0.58835	0.46521	0.780348	1166	1	0.30553
A2ml1	6	0.98425	0.98791	1	1924	0	0.17786	0.093949	0.093406	0.436788	389	2	0.17786
Mkl1	6	0.98451	0.98848	1	1925	0	0.1317	0.91188	0.87846	0.966651	1779	0	0.1317
Gpr50	6	0.98482	0.98912	1	1926	0	0.38121	0.3315	0.33173	0.724773	886	2	0.38121				;GPCRs
Tmem177	6	0.98488	0.98912	1	1927	0	0.18079	0.094405	0.096414	0.436788	392	1	0.18079
Nbas	6	0.98544	0.98963	1	1928	0	0.12184	0.61219	0.49115	0.786652	1216	1	0.12184
Pcm1	5	0.98647	0.99139	1	1929	0	0.23286	0.58535	0.45478	0.778993	1159	1	0.23286
Ebna1bp2	6	0.98726	0.99123	1	1930	0	0.49781	0.017596	0.012396	0.182945	121	4	0.49781		;PvsS
LOC108350189	3	0.98732	0.99185	1	1931	0	0.68112	0.019484	0.010524	0.182945	130	2	0.68112
Tlr2	5	0.98892	0.99402	1	1932	0	0.45369	0.13799	0.11731	0.468418	499	1	0.45369		MvsB
Il10ra	6	0.98892	0.9928	1	1933	0	0.49348	0.012969	0.0093333	0.182945	91	4	0.49348		;MvsS;PvsS
Aplnr	6	0.99004	0.99398	1	1934	0	0.29276	0.12477	0.1196	0.468418	470	2	0.29276				;GPCRs
Lrrc9	5	0.99007	0.99444	1	1935	0	0.45908	0.0054919	0.0036359	0.136544	48	4	0.45908
Cd96	6	0.99019	0.99398	1	1936	0	0.45421	0.05466	0.03402	0.262786	257	3	0.45421
Gabarapl2	6	0.99138	0.99456	1	1937	0	0.33633	0.047339	0.028449	0.24059	240	2	0.33633		;MvsS;PvsS
Chrm2	6	0.99167	0.99456	1	1938	0	0.20769	0.34582	0.35727	0.724897	915	2	0.20769		;MvsS;PvsS		;GPCRs
Epha2	6	0.99211	0.99456	1	1939	0	0.39311	0.019564	0.014329	0.197189	131	3	0.39311
Cntn2	6	0.99216	0.99456	1	1940	0	0.45736	0.014825	0.01119	0.182945	100	3	0.45736
Cers3	6	0.99257	0.99543	1	1941	0	0.3779	0.019093	0.014324	0.197189	129	3	0.3779
Nme8	5	0.9927	0.99627	1	1942	0	0.25803	0.039576	0.03016	0.244559	214	2	0.25803
Nup88	5	0.99296	0.99643	1	1943	0	0.31508	0.16008	0.12892	0.468418	548	2	0.31508
Olr1627	6	0.9944	0.99691	1	1944	0	0.48022	0.0070228	0.0036561	0.136544	57	3	0.48022
Ttc21b	6	0.99494	0.99741	1	1945	0	0.37522	0.091903	0.093406	0.436788	384	3	0.37522
Plscr4	6	0.99496	0.99741	1	1946	0	0.34362	0.20547	0.17819	0.528186	647	2	0.34362
S1pr1	5	0.99512	0.99725	1	1947	0	0.38701	0.093228	0.074936	0.405245	387	2	0.38701		;MvsS		;GPCRs
Puf60	6	0.9957	0.99791	1	1948	0	0.40411	0.071029	0.047761	0.287834	311	2	0.40411		MvsB
Tti1	5	0.99572	0.99774	1	1949	0	0.65	0.022822	0.013315	0.192086	145	3	0.65	YES
Gpx5	6	0.99595	0.99791	1	1950	0	0.20846	0.81247	0.746	0.935704	1565	0	0.20846
Qser1	5	0.99623	0.99806	1	1951	0	0.52013	0.02775	0.01657	0.201097	170	3	0.52013
Ints6	6	0.9969	0.99835	1	1952	0	0.6651	0.00062167	0.00022456	0.075083	5	5	0.6651	YES
Gpr132	6	0.99693	0.99835	1	1953	0	0.39715	0.036682	0.024033	0.219364	208	3	0.39715				;GPCRs
Ctsj	6	0.99704	0.99846	1	1954	0	0.38638	0.33086	0.33172	0.724773	885	2	0.38638
Zfp867	5	0.99771	0.999	1	1955	0	0.61654	0.045113	0.031578	0.250872	236	3	0.61654	YES	MvsB
Cenpt	6	0.99791	0.99913	1	1956	0	0.62348	0.019855	0.01497	0.197189	134	3	0.62348	YES	MvsB
Zc3h15	6	0.99818	0.99913	1	1957	0	0.66745	0.0030865	0.0017132	0.104091	28	4	0.66745	YES	MvsB
Gars	5	0.9982	0.99918	1	1958	0	0.69215	0.0087408	0.0061641	0.161254	68	3	0.69215	YES	MvsB
Bdkrb2	6	0.99863	0.9994	1	1959	0	0.53676	0.00069142	0.00022961	0.075083	6	5	0.53676		;PvsS		;GPCRs
LOC102547060	6	0.99911	0.99965	1	1960	0	0.57869	0.0081101	0.0040396	0.136618	64	4	0.57869	YES
Ets1	6	0.99954	0.99981	1	1961	0	0.87553	9.4242e-05	3.7848e-05	0.037129	2	5	0.87553	YES	MvsB;MvsS;PvsS	Fig1f

## Sheet: MvsS
id	num	neg|score	neg|p-value	neg|fdr	neg|rank	neg|goodsgrna	neg|lfc	pos|score	pos|p-value	pos|fdr	pos|rank	pos|goodsgrna	pos|lfc	FC>3sd & P<0.05 & good.sgRNA>=3	FC>3sd & P<0.05 & good.sgRNA>=3 in other comparisons	Figure	GOTerms
Fermt3	6	1.5804e-13	2.5245e-06	0.000825	1	6	-2.2055	1	1	1	1960	0	-2.2055	YES	MvsB;PvsB;PvsS	Fig1d	Adhesion Molecules
Itga4	6	2.6189e-10	2.5245e-06	0.000825	2	6	-2.4254	1	1	1	1959	0	-2.4254	YES	MvsB;PvsB;PvsS	Fig1d	Adhesion Molecules
Ube2l3	6	8.0794e-09	2.5245e-06	0.000825	3	5	-1.2337	0.99978	0.99984	1	1957	0	-1.2337	YES	;PvsS
Hsp90b1	5	1.2576e-08	2.5245e-06	0.000825	4	4	-1.7636	0.97041	0.9497	0.97711	1901	0	-1.7636	YES	MvsB;PvsB;PvsS	Fig1d
Grk2	5	2.7904e-08	2.5245e-06	0.000825	5	4	-1.2608	0.99473	0.99388	1	1938	0	-1.2608	YES	MvsB;PvsB;PvsS	Fig1d	;GPCRs
Foxo1	6	4.9642e-06	2.5245e-06	0.000825	6	5	-0.66942	0.56155	0.43727	0.727912	1162	1	-0.66942	YES	MvsB;PvsB;PvsS	Fig1d
Arih1	6	9.9895e-06	7.5734e-06	0.002122	7	6	-1.1462	0.99999	1	1	1958	0	-1.1462	YES	;PvsS
Cbfb	6	1.162e-05	1.2622e-05	0.003094	8	5	-1.0361	0.99542	0.99175	1	1939	0	-1.0361	YES	MvsB;PvsB;PvsS	Fig1d
Klf2	6	1.7871e-05	1.7671e-05	0.00385	9	3	-0.9994	0.16691	0.12871	0.450716	553	1	-0.9994	YES	;PvsS
Stt3a	6	3.1922e-05	4.7965e-05	0.009406	10	5	-1.1162	0.97976	0.96212	0.98369	1918	0	-1.1162	YES	;PvsS
Ptpn2	6	4.4478e-05	5.3014e-05	0.009451	11	4	-0.66091	0.99674	0.99459	1	1943	0	-0.66091	YES	MvsB;PvsS	Fig1d	Adhesion Molecules
Cxcr3	6	0.00016643	0.0001439	0.023515	12	5	-0.89197	0.97592	0.95132	0.977239	1909	0	-0.89197	YES	MvsB;PvsB;PvsS	Fig1d	;Chemokine Receptors
Ska3	6	0.00017026	0.00015904	0.023991	13	5	-0.91016	0.97749	0.95334	0.978791	1912	0	-0.91016	YES	MvsB;PvsS	Fig1d
Gnai2	6	0.00022128	0.00025497	0.033993	14	4	-0.80986	0.96691	0.93807	0.969204	1896	0	-0.80986	YES	;PvsB;PvsS	Fig1d	;GPCRs
Tln1	6	0.00024295	0.00026002	0.033993	15	3	-0.4267	0.94895	0.90893	0.963471	1850	0	-0.4267				Adhesion Molecules
Cul3	6	0.00032108	0.00030546	0.037438	16	2	-0.14509	0.64712	0.49159	0.744971	1294	1	-0.14509		;PvsB;PvsS
Tnfaip3	6	0.00057108	0.00050237	0.050248	17	4	-0.30023	0.58416	0.46981	0.73062	1196	1	-0.30023
Pgk1	5	0.00059714	0.00044683	0.050248	18	2	0.58355	0.017568	0.0077981	0.160969	104	3	0.58355	YES	MvsB
Plcb4	6	0.00064271	0.00050742	0.050248	19	3	-0.49874	0.1007	0.10036	0.450716	402	2	-0.49874		;PvsS
S1pr1	5	0.00065612	0.00051247	0.050248	20	4	-0.7076	0.14347	0.11934	0.450716	503	1	-0.7076	YES			;GPCRs
Cntfr	6	0.00074319	0.00057306	0.053512	21	4	-0.64299	0.97967	0.96212	0.98369	1917	0	-0.64299	YES
Txnl4a	5	0.00085897	0.0012496	0.111386	22	4	-0.79718	0.97547	0.9613	0.98369	1907	0	-0.79718	YES	MvsB
Dlgap3	6	0.0013141	0.0018151	0.154757	23	4	-0.66007	0.74161	0.62435	0.826148	1463	1	-0.66007	YES
Lonp1	5	0.0013237	0.0023705	0.185941	24	3	-1.0551	0.98514	0.97923	0.998063	1923	0	-1.0551	YES	MvsB
Usp1	6	0.0014004	0.001906	0.155734	25	2	-0.11894	0.10927	0.10905	0.450716	423	2	-0.11894
Map3k7	5	0.0016077	0.0027996	0.211158	26	4	-0.69711	0.98574	0.98021	0.998105	1925	0	-0.69711	YES
Rabif	6	0.0020357	0.0033954	0.238154	27	4	-0.73165	0.83247	0.7634	0.910605	1643	0	-0.73165	YES	;PvsB;PvsS	Fig1d
Hsp90ab1	6	0.0020863	0.0034005	0.238154	28	3	-0.46343	0.062277	0.050351	0.343988	270	2	-0.46343
Npy1r	6	0.002354	0.0037993	0.252599	29	3	-0.6762	0.99846	0.99854	1	1952	0	-0.6762	YES			;GPCRs
Arhgap30	6	0.0029229	0.0041427	0.252599	30	2	-0.23305	0.11741	0.11631	0.450716	441	2	-0.23305		;PvsS
Tab3	5	0.0032124	0.0043648	0.252599	31	4	-0.58929	0.99938	0.99984	1	1955	0	-0.58929	YES	MvsB;PvsS	Fig1d
Oxtr	6	0.0032336	0.0046425	0.252599	32	4	-0.56562	0.011173	0.0043093	0.10834	77	1	-0.56562	YES			;GPCRs
Cd44	6	0.0033889	0.0046425	0.252599	33	1	-0.13285	0.68934	0.514	0.744971	1357	1	-0.13285
Acap1	6	0.0034599	0.0046476	0.252599	34	3	-0.56188	0.98955	0.98198	0.998105	1928	0	-0.56188	YES
Prdm1	6	0.0036773	0.0049454	0.252599	35	4	-0.4485	0.96284	0.93558	0.969204	1884	0	-0.4485		MvsB;PvsB;PvsS	Fig1d
Rasal1	6	0.0036865	0.0049454	0.252599	36	3	-0.49488	0.43448	0.34838	0.665962	1017	1	-0.49488
Stub1	6	0.0036956	0.0049505	0.252599	37	4	-0.57761	0.99783	0.99771	1	1948	0	-0.57761	YES	;PvsS
Cpne5	6	0.0038624	0.0051474	0.252599	38	3	-0.25289	0.31012	0.22315	0.516646	848	1	-0.25289
Dhx33	5	0.0038841	0.0046678	0.252599	39	4	-0.65036	0.26439	0.21874	0.516646	760	1	-0.65036	YES	;PvsB
Osmr	6	0.0039094	0.0051525	0.252599	40	3	-0.28852	0.048335	0.041697	0.343988	222	1	-0.28852
Cul4b	6	0.0042678	0.0057836	0.269514	41	3	-0.48889	0.7313	0.59155	0.812925	1442	1	-0.48889
Ncbp1	5	0.0045601	0.0056069	0.268172	42	2	-0.14813	0.51454	0.40301	0.71953	1105	1	-0.14813
Dpep1	6	0.0049711	0.0063692	0.277558	43	2	-0.001903	0.37875	0.32605	0.653774	959	1	-0.001903
Nup62	6	0.0052922	0.0072074	0.307254	44	2	-0.056607	0.090714	0.088273	0.450716	371	2	-0.056607
Slc26a8	6	0.0057425	0.00748	0.312092	45	4	-0.52531	0.653	0.51399	0.744971	1302	1	-0.52531	YES
RGD1564955	5	0.0058599	0.0059098	0.269514	46	2	0.25907	0.23136	0.15961	0.461791	683	2	0.25907
Fam131a	6	0.0062617	0.008823	0.325854	47	3	-0.35296	0.88049	0.82317	0.919255	1737	0	-0.35296
Olr701	5	0.0063978	0.0062834	0.277558	48	3	-0.5312	0.73961	0.62699	0.826297	1457	0	-0.5312	YES
Src	6	0.0067229	0.008823	0.325854	49	2	-0.10786	0.97535	0.94936	0.97711	1906	0	-0.10786				Adhesion Molecules
Pzp	6	0.0071224	0.0088281	0.325854	50	4	-0.53361	0.74631	0.62435	0.826148	1471	1	-0.53361	YES
Dsc2	6	0.0074162	0.009131	0.325854	51	3	-0.45722	0.9545	0.92469	0.968866	1868	0	-0.45722
Gabarapl2	6	0.0075466	0.0091361	0.325854	52	1	0.53721	0.0014004	0.00082045	0.07255	22	3	0.53721	YES	;PvsS
Nfkbib	6	0.0086992	0.0098379	0.325854	53	3	-0.55027	0.97941	0.9605	0.98369	1915	0	-0.55027	YES
Sema3a	6	0.0087048	0.0098379	0.325854	54	4	-0.61734	0.21161	0.15962	0.461791	637	1	-0.61734	YES	MvsB
Fat2	6	0.0091491	0.010297	0.325854	55	4	-0.43619	0.9993	0.99951	1	1954	0	-0.43619
Cox7a2l	6	0.0092713	0.010297	0.325854	56	4	-0.48039	0.55174	0.43727	0.727912	1148	1	-0.48039
Tbc1d5	5	0.0097512	0.0096814	0.325854	57	2	-0.15309	0.83014	0.76232	0.910424	1638	0	-0.15309
Fam216a	6	0.010011	0.010302	0.325854	58	4	-0.51663	0.16377	0.12871	0.450716	550	1	-0.51663	YES
Tmem52	6	0.010138	0.010302	0.325854	59	1	0.27252	0.094765	0.092636	0.450716	382	3	0.27252
Zfp609	6	0.010655	0.010302	0.325854	60	1	-0.19901	0.10213	0.10283	0.450716	406	2	-0.19901
Tbx21	6	0.010696	0.010302	0.325854	61	2	-0.49944	0.867	0.82317	0.919255	1707	0	-0.49944		MvsB;PvsB;PvsS	Fig1d
Dmtn	6	0.011401	0.011494	0.328139	62	3	-0.15639	0.05682	0.050346	0.343988	249	2	-0.15639
Ap1m1	5	0.01143	0.011014	0.328139	63	3	-0.58001	0.99173	0.98699	1	1936	0	-0.58001	YES	;PvsB
Arl16	6	0.011778	0.011499	0.328139	64	3	-0.12808	0.15309	0.12871	0.450716	525	2	-0.12808
Nlrp9	6	0.011821	0.011499	0.328139	65	2	-0.28452	0.96623	0.93806	0.969204	1893	0	-0.28452
Mmp1b	6	0.012094	0.01316	0.328139	66	3	-0.34794	0.35267	0.30356	0.635985	920	1	-0.34794
Pank2	6	0.012207	0.01316	0.328139	67	1	0.078346	0.33311	0.26235	0.574175	888	2	0.078346
Ubl5	4	0.012455	0.0092522	0.325854	68	2	-0.53066	0.20762	0.1602	0.462671	629	1	-0.53066
Cdk4	6	0.012556	0.01316	0.328139	69	3	-0.5237	0.12527	0.11631	0.450716	456	1	-0.5237	YES	MvsB
LOC108350839	5	0.012704	0.011019	0.328139	70	3	-0.66237	0.18493	0.13246	0.461791	575	2	-0.66237	YES
Alkbh6	6	0.012724	0.013165	0.328139	71	2	-0.045855	0.27969	0.19715	0.491881	789	1	-0.045855
Slc38a4	6	0.013024	0.013165	0.328139	72	3	-0.53783	0.11871	0.11631	0.450716	442	1	-0.53783	YES
Ncoa3	6	0.01324	0.013165	0.328139	73	1	-0.021835	0.47905	0.40397	0.71953	1070	1	-0.021835
Tas2r137	5	0.013785	0.012549	0.328139	74	3	-0.69329	0.82876	0.76232	0.910424	1634	0	-0.69329	YES	MvsB		;GPCRs
Mas1	6	0.014526	0.014538	0.328139	75	3	-0.27363	0.07507	0.05647	0.349085	320	1	-0.27363				;GPCRs
Mmp14	6	0.014745	0.014538	0.328139	76	2	-0.096691	0.27905	0.19715	0.491881	787	2	-0.096691				Adhesion Molecules
Adgrf4	6	0.014788	0.014538	0.328139	77	3	-0.4081	0.82528	0.73991	0.897493	1627	0	-0.4081		MvsB		;GPCRs
Wdr1	5	0.014921	0.013488	0.328139	78	1	0.17245	0.17022	0.12342	0.450716	555	2	0.17245
Fscn3	6	0.015074	0.014538	0.328139	79	3	-0.39159	0.40631	0.33747	0.663103	986	1	-0.39159
Snap91	6	0.015273	0.014543	0.328139	80	2	-0.15589	0.18733	0.15961	0.461791	582	1	-0.15589
Tex26	6	0.015809	0.014543	0.328139	81	2	-0.25925	0.95691	0.9247	0.968866	1871	0	-0.25925
Prkaa2	6	0.016334	0.014543	0.328139	82	1	0.30921	0.35321	0.30356	0.635985	922	2	0.30921
Trappc1	4	0.01641	0.014266	0.328139	83	2	-0.60345	0.93274	0.89384	0.952089	1828	0	-0.60345		;PvsS
Il17rc	6	0.016595	0.014543	0.328139	84	3	-0.42331	0.95811	0.92761	0.969129	1874	0	-0.42331
Rer1	6	0.016669	0.014543	0.328139	85	2	-0.023713	0.32229	0.23596	0.534934	861	1	-0.023713
RGD1561958	6	0.016849	0.014543	0.328139	86	1	-0.18891	0.46401	0.38168	0.705439	1052	1	-0.18891
Lpxn	6	0.017068	0.015523	0.330984	87	3	-0.45853	0.87103	0.82317	0.919255	1715	0	-0.45853
Lrrc15	6	0.017389	0.015523	0.330984	88	3	-0.43427	0.27331	0.19715	0.491881	776	1	-0.43427
Smg7	6	0.01755	0.015528	0.330984	89	3	-0.49436	0.78907	0.68664	0.867946	1546	0	-0.49436		;PvsB
Ssr1	6	0.017917	0.015528	0.330984	90	3	-0.31701	0.85312	0.80479	0.919255	1676	0	-0.31701
Galr1	6	0.018122	0.016553	0.331383	91	3	-0.49605	0.96564	0.93559	0.969204	1891	0	-0.49605				;GPCRs
Cdc20	5	0.018229	0.014725	0.328139	92	3	-0.6637	0.71068	0.56582	0.787494	1399	0	-0.6637	YES	;PvsS
Gpr62	6	0.018392	0.016553	0.331383	93	2	-0.2318	0.037131	0.018123	0.20193	177	2	-0.2318		MvsB		;GPCRs
Sfswap	6	0.018616	0.016558	0.331383	94	3	-0.33486	0.0598	0.050351	0.343988	263	2	-0.33486
Mphosph9	5	0.01865	0.014725	0.328139	95	2	-0.1227	0.96287	0.9373	0.969204	1885	0	-0.1227
Siglech	6	0.018699	0.016558	0.331383	96	2	0.092417	0.053833	0.045822	0.343988	237	2	0.092417
Itga11	6	0.018705	0.016558	0.331383	97	3	-0.25813	0.043384	0.041692	0.343988	195	2	-0.25813
Hhip	6	0.01895	0.017583	0.335689	98	3	-0.56335	0.85574	0.80479	0.919255	1687	0	-0.56335	YES	MvsB;PvsB	Fig1d
Gpr153	6	0.019371	0.018825	0.335689	99	3	-0.43261	0.91821	0.86016	0.932952	1805	0	-0.43261				;GPCRs
Tatdn3	6	0.01942	0.018825	0.335689	100	1	0.038787	0.34683	0.30356	0.635985	911	1	0.038787
Lifr	6	0.019456	0.018825	0.335689	101	3	-0.33813	0.87542	0.82317	0.919255	1727	0	-0.33813
Olr1058	6	0.019933	0.018825	0.335689	102	2	-0.055038	0.34167	0.29594	0.633571	904	2	-0.055038		;PvsB
Adam18	6	0.020036	0.018825	0.335689	103	3	-0.42942	0.78315	0.67694	0.867946	1536	0	-0.42942				Adhesion Molecules
Dsp	6	0.020225	0.018825	0.335689	104	2	0.049702	0.66261	0.51399	0.744971	1315	1	0.049702
Sptan1	6	0.020447	0.018825	0.335689	105	2	-0.41772	0.51951	0.43726	0.727912	1110	1	-0.41772
Adcy2	6	0.020566	0.018825	0.335689	106	3	-0.29729	0.9505	0.91536	0.964036	1854	0	-0.29729
Pik3c3	5	0.021873	0.01673	0.331383	107	3	-0.6084	0.84477	0.76876	0.912554	1663	0	-0.6084	YES	;PvsB;PvsS	Fig1d
Mef2c	5	0.022138	0.01673	0.331383	108	3	-0.54979	0.17444	0.12789	0.450716	561	2	-0.54979	YES
Slc2a4	6	0.022431	0.01883	0.335689	109	2	0.092531	0.72478	0.56933	0.789018	1426	1	0.092531
Tmem5	6	0.022498	0.01883	0.335689	110	3	-0.22811	0.1882	0.15961	0.461791	585	1	-0.22811
Sptssb	6	0.022533	0.020809	0.340669	111	3	-0.34526	0.6643	0.51399	0.744971	1319	1	-0.34526
Fzd6	6	0.02301	0.020809	0.340669	112	1	-0.14266	0.12668	0.12016	0.450716	463	2	-0.14266				;GPCRs
Adgrg3	6	0.024175	0.022092	0.340669	113	2	-0.17723	0.81593	0.71415	0.875275	1609	0	-0.17723				;GPCRs
Picalm	6	0.024268	0.022092	0.340669	114	2	-0.2626	0.20085	0.15961	0.461791	611	1	-0.2626
Nmur2	6	0.024545	0.022097	0.340669	115	1	-0.093521	0.17939	0.15424	0.461791	569	1	-0.093521				;GPCRs
Smap1	5	0.024768	0.021425	0.340669	116	2	-0.3325	0.99051	0.98426	0.998963	1932	0	-0.3325
Cpq	6	0.024832	0.022097	0.340669	117	2	-0.083593	0.61906	0.46982	0.73062	1248	1	-0.083593
Dcun1d1	6	0.024926	0.023596	0.340669	118	2	0.26054	0.015	0.0077729	0.160969	92	3	0.26054
Zc3h15	6	0.025056	0.023596	0.340669	119	1	0.28039	0.04826	0.041697	0.343988	221	3	0.28039		MvsB;PvsB
Calcr	6	0.025306	0.023601	0.340669	120	2	0.21685	0.28476	0.19715	0.491881	795	2	0.21685				;GPCRs
Oas2	5	0.02551	0.022526	0.340669	121	3	-0.59155	0.99768	0.99798	1	1946	0	-0.59155	YES
Thumpd1	5	0.025577	0.022526	0.340669	122	2	0.053231	0.0049935	0.0019969	0.097896	44	1	0.053231
Adgrl2	6	0.026078	0.025358	0.340669	123	3	-0.3895	0.79163	0.6959	0.867946	1550	0	-0.3895				;GPCRs
Plcl1	6	0.026168	0.025358	0.340669	124	2	-0.19814	0.06317	0.052481	0.343988	274	2	-0.19814
Tex19.1	6	0.026221	0.025358	0.340669	125	3	-0.37981	0.66848	0.51399	0.744971	1326	1	-0.37981
Mettl1	6	0.026555	0.025358	0.340669	126	2	-0.0028504	0.65922	0.51399	0.744971	1308	1	-0.0028504
Cma1	6	0.026582	0.025358	0.340669	127	3	-0.37022	0.43836	0.34838	0.665962	1022	1	-0.37022
Pcdh9	6	0.026589	0.025358	0.340669	128	1	-0.061469	0.74664	0.62435	0.826148	1472	1	-0.061469
Tapbp	5	0.026851	0.022531	0.340669	129	2	-0.016839	0.67853	0.55507	0.781145	1345	1	-0.016839
Gpr176	6	0.027099	0.025358	0.340669	130	1	-0.13089	0.68954	0.514	0.744971	1358	1	-0.13089				;GPCRs
Bcl9	6	0.02803	0.025358	0.340669	131	2	-0.10858	0.15741	0.12871	0.450716	535	2	-0.10858
Mmp16	6	0.028119	0.025358	0.340669	132	2	-0.3838	0.91834	0.86016	0.932952	1806	0	-0.3838
Tspan13	6	0.02813	0.025358	0.340669	133	2	-0.15465	0.52262	0.43726	0.727912	1115	1	-0.15465
Grsf1	6	0.028539	0.025358	0.340669	134	3	-0.074281	0.24634	0.18534	0.491881	718	2	-0.074281
LOC686683	6	0.028647	0.025358	0.340669	135	3	-0.23226	0.68993	0.514	0.744971	1359	1	-0.23226
Cpa5	5	0.029025	0.026797	0.352748	136	1	-0.093956	0.95833	0.92489	0.968866	1877	0	-0.093956
Chm	5	0.029353	0.026797	0.352748	137	3	-0.52803	0.80044	0.74189	0.897493	1575	0	-0.52803	YES
Ap2m1	6	0.029742	0.025363	0.340669	138	2	-0.071373	0.13503	0.12432	0.450716	484	1	-0.071373
Mpped2	5	0.029896	0.026802	0.352748	139	3	-0.40799	0.97217	0.95989	0.98369	1902	0	-0.40799
Anxa1	6	0.030049	0.025363	0.340669	140	2	-0.17692	0.80854	0.70517	0.872452	1595	0	-0.17692
Erap1	6	0.030353	0.025363	0.340669	141	3	-0.20101	0.027099	0.014549	0.182946	138	2	-0.20101
Cd47	6	0.030409	0.025363	0.340669	142	3	-0.27306	0.56286	0.43727	0.727912	1167	1	-0.27306
Il12rb2	6	0.030747	0.025363	0.340669	143	3	-0.54612	0.97817	0.95716	0.981687	1913	0	-0.54612	YES
Lhcgr	6	0.031081	0.025363	0.340669	144	3	-0.34032	0.72029	0.55824	0.781383	1416	1	-0.34032				;GPCRs
Tceanc	6	0.031143	0.025363	0.340669	145	3	-0.25409	0.76751	0.63563	0.83044	1511	0	-0.25409
Exosc9	6	0.031174	0.025363	0.340669	146	1	0.19748	0.87478	0.82317	0.919255	1725	0	0.19748
Cyp2c22	6	0.031683	0.025363	0.340669	147	1	-0.078724	0.33354	0.26235	0.574175	891	2	-0.078724
Ech1	6	0.031708	0.025363	0.340669	148	2	-0.20917	0.556	0.43727	0.727912	1155	1	-0.20917
Lamtor2	6	0.031917	0.025363	0.340669	149	2	-0.23239	0.54311	0.43727	0.727912	1136	1	-0.23239
Gpld1	6	0.033207	0.027575	0.358108	150	3	-0.38936	0.92903	0.86942	0.935744	1824	0	-0.38936		;PvsS
Spryd3	6	0.033464	0.027575	0.358108	151	3	-0.38457	0.62509	0.46982	0.73062	1255	1	-0.38457
Smg6	6	0.033714	0.030013	0.377348	152	2	0.0624	0.79513	0.6959	0.867946	1559	0	0.0624
Cltc	6	0.03382	0.030013	0.377348	153	3	-0.39076	0.87643	0.82317	0.919255	1728	0	-0.39076
Tox	6	0.034049	0.030019	0.377348	154	2	-0.39442	0.99978	0.99984	1	1956	0	-0.39442
Cacybp	6	0.034157	0.030019	0.377348	155	2	-0.077397	0.14769	0.12871	0.450716	515	2	-0.077397
Ackr3	6	0.034221	0.030019	0.377348	156	2	0.042024	0.054931	0.04767	0.343988	242	2	0.042024				;Chemokine Receptors
Inpp5f	6	0.034591	0.031786	0.389635	157	2	0.019088	0.13964	0.12433	0.450716	495	2	0.019088
Txnip	6	0.035329	0.031786	0.389635	158	3	-0.29475	0.97599	0.95132	0.977239	1910	0	-0.29475		MvsB
Cabp5	6	0.035742	0.031791	0.389635	159	2	-0.18086	0.049837	0.042919	0.343988	227	1	-0.18086
Ccdc151	6	0.036017	0.031791	0.389635	160	2	-0.2926	0.69753	0.53621	0.760311	1371	1	-0.2926
Olr440	5	0.03665	0.040212	0.438146	161	1	0.1186	0.32967	0.26215	0.574175	879	1	0.1186		;PvsS
Amot	6	0.036684	0.033709	0.395891	162	3	-0.3104	0.91611	0.85032	0.926372	1800	0	-0.3104
Eva1a	6	0.037131	0.033709	0.395891	163	2	-0.24651	0.50109	0.42585	0.727912	1094	1	-0.24651
Zfp780b	5	0.037655	0.040217	0.438146	164	3	-0.62953	0.72117	0.60745	0.826148	1418	0	-0.62953	YES
LOC102551064	6	0.037694	0.033709	0.395891	165	3	-0.20774	0.203	0.15961	0.461791	619	2	-0.20774
Chst2	6	0.037766	0.033709	0.395891	166	1	0.23726	0.86544	0.81722	0.919255	1703	0	0.23726
Rnf17	5	0.038092	0.040217	0.438146	167	2	-0.34201	0.99781	0.99812	1	1947	0	-0.34201		;PvsS
Msantd3	6	0.038524	0.033714	0.395891	168	3	-0.34147	0.6689	0.51399	0.744971	1327	1	-0.34147
Hspd1	5	0.038844	0.043297	0.458347	169	2	-0.024238	0.35303	0.27322	0.596634	921	1	-0.024238
Yipf5	6	0.039056	0.033714	0.395891	170	2	-0.185	0.065242	0.052486	0.343988	281	2	-0.185
Hnrnpk	5	0.039184	0.043297	0.458347	171	3	-0.5744	0.98505	0.97923	0.998063	1922	0	-0.5744	YES
Il27ra	6	0.039282	0.033714	0.395891	172	1	0.055242	0.074041	0.054905	0.343988	317	2	0.055242
Il2	6	0.039429	0.036476	0.413524	173	3	-0.3997	0.96459	0.93559	0.969204	1889	0	-0.3997
Olr1569	6	0.039787	0.036476	0.413524	174	2	-0.10596	0.58866	0.46981	0.73062	1201	1	-0.10596
Ackr4	6	0.03982	0.036476	0.413524	175	3	-0.18923	0.22226	0.15962	0.461791	662	2	-0.18923				;Chemokine Receptors
Junb	4	0.040275	0.053976	0.5266	176	1	-0.1092	0.044655	0.035643	0.343988	201	1	-0.1092
Btbd16	6	0.04028	0.036476	0.413524	177	3	-0.38032	0.13641	0.12432	0.450716	485	1	-0.38032
Ndufv1	6	0.040323	0.036476	0.413524	178	2	-0.21261	0.99046	0.98284	0.998105	1931	0	-0.21261		MvsB
Tjp2	6	0.041021	0.036481	0.413524	179	2	-0.026888	0.14732	0.12871	0.450716	514	2	-0.026888
Kctd20	6	0.0413	0.039601	0.438146	180	1	0.035399	0.59534	0.46981	0.73062	1212	1	0.035399
Hjurp	6	0.041342	0.039601	0.438146	181	3	-0.48151	0.19085	0.15961	0.461791	593	2	-0.48151		MvsB;PvsB;PvsS	Fig1d
Atf7ip	5	0.042128	0.043302	0.458347	182	1	-0.24863	0.029025	0.012443	0.182946	142	1	-0.24863
Trappc4	6	0.042691	0.039606	0.438146	183	3	-0.35752	0.68398	0.514	0.744971	1351	1	-0.35752		;PvsB
Olr693	6	0.042759	0.039606	0.438146	184	3	-0.13982	0.29816	0.22315	0.516646	825	1	-0.13982
Gpr149	6	0.043145	0.041495	0.447149	185	2	-0.33629	0.67344	0.514	0.744971	1332	1	-0.33629				;GPCRs
Il18	6	0.043743	0.0415	0.447149	186	3	-0.31451	0.084812	0.08174	0.441603	349	2	-0.31451		;PvsS
Flt1	6	0.044823	0.043474	0.458347	187	1	-0.15611	0.39781	0.33746	0.663103	978	1	-0.15611
Cnot7	5	0.045066	0.074515	0.672282	188	1	-0.00051947	0.89554	0.82638	0.919255	1768	0	-0.00051947
Tmem9	6	0.04507	0.04663	0.464216	189	2	0.0888	0.26116	0.19715	0.491881	751	2	0.0888
Smap2	6	0.045191	0.04663	0.464216	190	2	-0.034367	0.52712	0.43726	0.727912	1119	1	-0.034367
Zfp353	6	0.045922	0.04663	0.464216	191	2	0.032188	0.098785	0.10036	0.450716	396	2	0.032188		MvsB
Hmgxb4	6	0.046045	0.04663	0.464216	192	2	-0.13792	0.08675	0.081745	0.441603	356	1	-0.13792
Slc31a1	6	0.0461	0.04663	0.464216	193	3	-0.57642	0.42959	0.34837	0.665962	1011	1	-0.57642	YES
Gabra5	6	0.04633	0.04663	0.464216	194	2	0.17698	0.64382	0.49159	0.744971	1290	1	0.17698
Cog4	6	0.046658	0.04663	0.464216	195	2	0.40277	0.22522	0.15962	0.461791	666	2	0.40277
Ccr10	6	0.046831	0.04663	0.464216	196	1	-0.062221	0.63804	0.49159	0.744971	1276	1	-0.062221				;Chemokine Receptors
Btg3	5	0.047161	0.074515	0.672282	197	2	-0.41811	0.7045	0.56582	0.787494	1385	0	-0.41811
Dolpp1	6	0.047317	0.046635	0.464216	198	3	-0.38988	0.99731	0.99665	1	1945	0	-0.38988
Polr3a	3	0.048153	0.060565	0.587957	199	1	0.52137	0.089971	0.067068	0.384561	368	2	0.52137
Htr7	6	0.048644	0.046635	0.464216	200	3	-0.41184	0.22141	0.15962	0.461791	659	2	-0.41184				;GPCRs
Apip	6	0.048698	0.046635	0.464216	201	3	-0.088419	0.1424	0.12433	0.450716	502	1	-0.088419
Strada	6	0.048895	0.049841	0.488688	202	2	-0.30035	0.80736	0.70516	0.872452	1593	0	-0.30035
Jun	6	0.049066	0.049841	0.488688	203	3	-0.49518	0.26568	0.19715	0.491881	763	1	-0.49518
Npffr2	6	0.049272	0.049841	0.488688	204	2	0.26922	0.68518	0.514	0.744971	1353	1	0.26922				;GPCRs
Enthd1	6	0.051528	0.072283	0.672282	205	3	-0.38313	0.52656	0.43726	0.727912	1118	1	-0.38313
LOC685067	6	0.051837	0.072288	0.672282	206	1	-0.27738	0.93324	0.87826	0.942678	1830	0	-0.27738
Lgr5	5	0.052174	0.07452	0.672282	207	1	-0.14755	0.13002	0.1016	0.450716	473	2	-0.14755				;GPCRs
Drd5	6	0.05244	0.090409	0.672282	208	3	-0.29832	0.9912	0.9852	0.998963	1933	0	-0.29832				;GPCRs
RGD1561212	6	0.05267	0.090409	0.672282	209	3	-0.3401	0.93524	0.88635	0.946701	1834	0	-0.3401
Adgrl1	6	0.052835	0.090409	0.672282	210	1	0.053482	0.8001	0.69591	0.867946	1573	0	0.053482				;GPCRs
Tceanc2	6	0.053363	0.090409	0.672282	211	2	-0.14306	0.24178	0.18534	0.491881	704	2	-0.14306
Nfs1	5	0.05362	0.07452	0.672282	212	2	-0.5098	0.71261	0.59753	0.819991	1404	0	-0.5098
Xcl1	5	0.054256	0.07452	0.672282	213	2	-0.26815	0.78652	0.72759	0.889238	1541	0	-0.26815		MvsB
Map7	6	0.054331	0.090414	0.672282	214	2	-0.16178	0.82613	0.73992	0.897493	1629	0	-0.16178
Eml4	5	0.054672	0.07452	0.672282	215	1	-0.16852	0.84071	0.76876	0.912554	1655	0	-0.16852
Ltb4r2	6	0.054681	0.090414	0.672282	216	3	-0.13408	0.21531	0.15962	0.461791	645	2	-0.13408				;GPCRs
Zfand4	6	0.055229	0.093989	0.672282	217	3	-0.25482	0.070658	0.0549	0.343988	304	1	-0.25482		;PvsS
Cxcr2	6	0.055328	0.095821	0.672282	218	1	-0.027063	0.74026	0.62435	0.826148	1460	1	-0.027063				;Chemokine Receptors
Espl1	6	0.055544	0.095821	0.672282	219	3	-0.30553	0.046905	0.041697	0.343988	212	2	-0.30553
Zfp780b-ps1	6	0.055826	0.095821	0.672282	220	1	0.34679	0.32414	0.23596	0.534934	867	2	0.34679
Il3ra	6	0.056516	0.097432	0.672282	221	3	-0.4333	0.12899	0.12016	0.450716	468	2	-0.4333
Ppp1r3b	6	0.056734	0.097432	0.672282	222	3	-0.38184	0.48658	0.40398	0.71953	1077	1	-0.38184
Laptm4a	6	0.056893	0.097432	0.672282	223	3	-0.20259	0.094948	0.092636	0.450716	383	1	-0.20259
Egfr	6	0.057294	0.097432	0.672282	224	3	-0.30456	0.9755	0.94936	0.97711	1908	0	-0.30456				Adhesion Molecules
Gpr17	6	0.057815	0.097432	0.672282	225	2	-0.21373	0.69091	0.514	0.744971	1363	1	-0.21373				;GPCRs
Hras	6	0.057985	0.097432	0.672282	226	2	0.0097873	0.87698	0.82317	0.919255	1729	0	0.0097873
Ntsr1	6	0.05826	0.097432	0.672282	227	3	-0.36715	0.77393	0.63564	0.83044	1521	0	-0.36715				;GPCRs
Crot	5	0.05841	0.089798	0.672282	228	1	-0.14844	0.80938	0.75561	0.905451	1596	0	-0.14844
LOC102547287	6	0.058657	0.097432	0.672282	229	2	-0.4316	0.97963	0.96212	0.98369	1916	0	-0.4316		MvsB
Tcf7	6	0.058747	0.097432	0.672282	230	3	-0.14963	0.42828	0.34837	0.665962	1009	1	-0.14963
Zbtb44	5	0.059231	0.089798	0.672282	231	2	0.10945	0.87862	0.80537	0.919255	1736	0	0.10945
Slco1a2	6	0.059739	0.097437	0.672282	232	2	0.098238	0.84145	0.79117	0.919255	1656	0	0.098238
Rprd2	6	0.059973	0.097437	0.672282	233	3	-0.29192	0.63625	0.49159	0.744971	1272	1	-0.29192
Ubb	6	0.060716	0.097437	0.672282	234	3	-0.35247	0.9243	0.86941	0.935744	1815	0	-0.35247
Lgr4	6	0.060792	0.097437	0.672282	235	1	-0.22212	0.82393	0.73143	0.889238	1625	0	-0.22212		;PvsB;PvsS		;GPCRs
Mgat4a	6	0.060882	0.097437	0.672282	236	3	-0.22322	0.7979	0.6959	0.867946	1567	0	-0.22322
Tsta3	6	0.060966	0.097437	0.672282	237	2	0.35264	0.0010254	0.0005983	0.063314	16	3	0.35264
A2ml1	6	0.061047	0.097437	0.672282	238	3	-0.040682	0.076262	0.058384	0.349085	326	3	-0.040682
Endog	6	0.061714	0.099386	0.672282	239	3	-0.23213	0.80828	0.70517	0.872452	1594	0	-0.23213
Pml	6	0.061926	0.099386	0.672282	240	2	-0.18841	0.7006	0.53621	0.760311	1375	1	-0.18841
Cd36	6	0.062772	0.10154	0.672282	241	2	-0.30497	0.92562	0.86941	0.935744	1817	0	-0.30497
Crhbp	6	0.062889	0.10154	0.672282	242	3	-0.018194	0.77257	0.63564	0.83044	1517	0	-0.018194
LOC100362978	5	0.062979	0.089803	0.672282	243	2	-0.60683	0.79511	0.74188	0.897493	1558	0	-0.60683
Ikzf1	6	0.063448	0.10154	0.672282	244	2	0.0019784	0.77135	0.63564	0.83044	1514	0	0.0019784		;PvsB
Lmtk2	6	0.063481	0.10154	0.672282	245	3	-0.31418	0.82843	0.74798	0.898751	1633	0	-0.31418
Hsd17b7	6	0.063587	0.10154	0.672282	246	2	-0.3308	0.2777	0.19715	0.491881	784	1	-0.3308		;PvsS
Tbck	6	0.063761	0.10154	0.672282	247	1	-0.041466	0.16016	0.12871	0.450716	542	1	-0.041466
Cfap69	6	0.06382	0.10154	0.672282	248	3	-0.13687	0.68736	0.514	0.744971	1356	1	-0.13687
FAM187A	6	0.064161	0.10154	0.672282	249	3	-0.53253	0.99123	0.98521	0.998963	1934	0	-0.53253
Mtmr10	6	0.064255	0.10154	0.672282	250	1	-0.21632	0.25553	0.19715	0.491881	740	1	-0.21632		;PvsB
P4hb	6	0.064417	0.10154	0.672282	251	3	-0.26376	0.73287	0.60268	0.826148	1445	1	-0.26376				Adhesion Molecules
Commd3	4	0.064718	0.084098	0.672282	252	2	-0.50833	0.78902	0.6971	0.867946	1545	0	-0.50833
Derl3	6	0.065404	0.10154	0.672282	253	2	-0.14883	0.76564	0.62435	0.826148	1504	0	-0.14883
Otud6b	6	0.06625	0.11885	0.672282	254	2	-0.12935	0.026589	0.014549	0.182946	136	1	-0.12935
Tmed2	6	0.066312	0.11885	0.672282	255	3	-0.6054	0.8957	0.82878	0.919255	1770	0	-0.6054		MvsB;PvsB;PvsS	Fig1d
Zc2hc1a	6	0.066532	0.11885	0.672282	256	2	0.010256	0.84168	0.79117	0.919255	1657	0	0.010256
Gpr107	6	0.066722	0.11885	0.672282	257	1	0.088594	0.52008	0.43726	0.727912	1112	1	0.088594
Mapkapk3	5	0.067525	0.09514	0.672282	258	2	-0.23354	0.94097	0.90115	0.958332	1839	0	-0.23354
Exosc8	4	0.067652	0.084098	0.672282	259	1	0.06705	0.10344	0.073429	0.41859	410	2	0.06705
Proca1	6	0.067708	0.11885	0.672282	260	1	0.23819	0.13907	0.12433	0.450716	493	2	0.23819
Gtf2i	4	0.068549	0.084098	0.672282	261	2	-0.36316	0.30773	0.22178	0.516646	839	1	-0.36316
LOC108349752	6	0.069097	0.11885	0.672282	262	2	0.029359	0.32756	0.25549	0.569994	873	2	0.029359
Zfp105	5	0.069306	0.095145	0.672282	263	2	-0.21364	0.98917	0.98269	0.998105	1927	0	-0.21364
Fpr1	6	0.069528	0.11885	0.672282	264	2	-0.17621	0.76673	0.63563	0.83044	1508	0	-0.17621				;GPCRs
Vom1r94	5	0.069552	0.095145	0.672282	265	1	0.17136	0.03242	0.014195	0.182946	159	1	0.17136
Ppp2r2d	6	0.070105	0.11885	0.672282	266	2	0.076432	0.087234	0.083967	0.449821	360	1	0.076432
LOC103690108	6	0.070167	0.11885	0.672282	267	1	-0.20289	0.95917	0.92762	0.969129	1878	0	-0.20289
Pcbp3	4	0.070641	0.087107	0.672282	268	2	-0.34854	0.7188	0.66173	0.857106	1411	0	-0.34854
Ccr6	6	0.072428	0.11885	0.672282	269	2	0.21456	0.019861	0.011832	0.182946	111	3	0.21456				;Chemokine Receptors
Aven	6	0.073112	0.11885	0.672282	270	1	0.11311	0.32435	0.23596	0.534934	869	2	0.11311
Ttc29	6	0.073602	0.11885	0.672282	271	2	-0.049216	0.047333	0.041697	0.343988	216	1	-0.049216
Slc18a1	6	0.074581	0.11885	0.672282	272	2	-0.41526	0.87798	0.82317	0.919255	1733	0	-0.41526
Rab3ip	6	0.07507	0.11885	0.672282	273	1	0.074906	0.88944	0.82878	0.919255	1757	0	0.074906
Reck	5	0.075247	0.10134	0.672282	274	2	-0.042712	0.58	0.42487	0.727912	1192	1	-0.042712
Gprc5a	6	0.075519	0.11885	0.672282	275	2	0.19278	0.78921	0.68664	0.867946	1547	0	0.19278				;GPCRs
Slc38a6	6	0.075559	0.11885	0.672282	276	2	-0.20641	0.34145	0.29594	0.633571	903	2	-0.20641
Cd3e	4	0.075587	0.093368	0.672282	277	2	-0.65071	0.88388	0.83581	0.919711	1748	0	-0.65071				Adhesion Molecules
Pot1b	3	0.075616	0.088945	0.672282	278	2	-0.55944	0.66271	0.58479	0.806454	1316	0	-0.55944
Eif3b	4	0.076869	0.093373	0.672282	279	2	-0.45577	0.85622	0.78232	0.919255	1688	0	-0.45577
Calr	6	0.077307	0.11885	0.672282	280	2	-0.097597	0.17539	0.14489	0.461791	563	2	-0.097597				Adhesion Molecules
Cwh43	6	0.077514	0.11885	0.672282	281	1	0.045974	0.84458	0.79117	0.919255	1662	0	0.045974
Mark1	6	0.077756	0.11885	0.672282	282	2	-0.17061	0.15926	0.12871	0.450716	540	1	-0.17061		MvsB;PvsB
Ndufaf1	6	0.078002	0.11886	0.672282	283	1	-0.11876	0.59362	0.46981	0.73062	1210	1	-0.11876
Snapc3	6	0.078056	0.11886	0.672282	284	2	-0.18746	0.94399	0.89431	0.952089	1843	0	-0.18746		MvsB
Olr232	5	0.078975	0.10134	0.672282	285	2	0.19976	0.55235	0.40302	0.71953	1150	1	0.19976
Klf17	6	0.078977	0.11886	0.672282	286	1	0.40023	0.047606	0.041697	0.343988	218	3	0.40023
Setd5	6	0.079465	0.11886	0.672282	287	2	-0.26977	0.47601	0.40397	0.71953	1066	1	-0.26977
Mcemp1	6	0.080439	0.11886	0.672282	288	2	-0.30135	0.96651	0.93806	0.969204	1894	0	-0.30135
Arhgef33	6	0.080624	0.11886	0.672282	289	2	0.21394	0.05891	0.050346	0.343988	261	3	0.21394
C1r	6	0.081412	0.11886	0.672282	290	2	-0.24182	0.63173	0.48068	0.74339	1263	1	-0.24182
Map9	6	0.081898	0.11886	0.672282	291	1	0.01848	0.099246	0.10036	0.450716	398	2	0.01848		;PvsB
Grm4	6	0.081996	0.11886	0.672282	292	2	-0.015025	0.82746	0.74797	0.898751	1630	0	-0.015025				;GPCRs
Olr131	6	0.082455	0.11886	0.672282	293	2	0.65856	0.011246	0.0043093	0.10834	79	4	0.65856	YES
Hook1	5	0.083026	0.10135	0.672282	294	1	0.064392	0.63628	0.46851	0.73062	1273	1	0.064392
Stk38	6	0.083222	0.11886	0.672282	295	2	-0.012692	0.67549	0.514	0.744971	1334	1	-0.012692
Olr199	6	0.083842	0.11886	0.672282	296	1	0.06072	0.78359	0.67694	0.867946	1537	0	0.06072		;PvsS
Adgrb3	6	0.084146	0.11886	0.672282	297	2	-0.26046	0.18689	0.15424	0.461791	581	1	-0.26046				;GPCRs
Ints6	6	0.084327	0.11886	0.672282	298	1	0.094976	0.48628	0.40398	0.71953	1076	1	0.094976		;PvsB
Bik	5	0.084822	0.10135	0.672282	299	2	-0.37867	0.74139	0.62699	0.826297	1462	0	-0.37867
Ilk	6	0.084919	0.11886	0.672282	300	2	0.071601	0.033714	0.016826	0.20193	161	2	0.071601				Adhesion Molecules
Mtnr1b	6	0.085073	0.11886	0.672282	301	2	-0.17174	0.046782	0.041697	0.343988	210	2	-0.17174				;GPCRs
RGD1306186	6	0.085297	0.11886	0.672282	302	1	0.21386	0.20387	0.15961	0.461791	621	1	0.21386
Syt6	6	0.08616	0.11886	0.672282	303	2	-0.25076	0.70572	0.53621	0.760311	1389	1	-0.25076
Adarb1	6	0.086627	0.11886	0.672282	304	2	0.18741	0.7529	0.62435	0.826148	1485	0	0.18741
Dmxl1	5	0.086674	0.10476	0.672282	305	1	0.083863	0.33187	0.26216	0.574175	884	1	0.083863
RGD1305184	6	0.08675	0.11886	0.672282	306	1	-0.083498	0.0023472	0.0010679	0.07255	26	2	-0.083498
Orai3	6	0.087718	0.11886	0.672282	307	1	0.31601	0.1387	0.12433	0.450716	491	2	0.31601
Dst	6	0.087721	0.11886	0.672282	308	2	-0.061803	0.71939	0.55824	0.781383	1413	1	-0.061803
Snrnp27	6	0.088191	0.11886	0.672282	309	2	-0.15436	0.30551	0.22315	0.516646	836	1	-0.15436
Lrrc31	6	0.088201	0.11886	0.672282	310	2	-0.037584	0.20863	0.15962	0.461791	632	2	-0.037584
Rnf170	5	0.088291	0.10476	0.672282	311	1	-0.27264	0.31853	0.25152	0.566272	856	1	-0.27264
Adrb3	6	0.088684	0.11886	0.672282	312	2	-0.24853	0.49491	0.41489	0.727912	1089	1	-0.24853				;GPCRs
LOC102555149	5	0.089099	0.10848	0.672282	313	1	-0.052057	0.0045601	0.0019918	0.097896	41	1	-0.052057
Bbx	6	0.089168	0.11886	0.672282	314	2	0.20836	0.063587	0.052481	0.343988	276	2	0.20836
Wdr64	5	0.089503	0.10848	0.672282	315	1	0.037982	0.85387	0.77517	0.917943	1681	0	0.037982
LOC100361693	6	0.08965	0.12223	0.672282	316	1	0.16247	0.18769	0.15961	0.461791	583	2	0.16247
LOC100361558	5	0.090031	0.10848	0.672282	317	2	-0.27218	0.2427	0.17049	0.490208	705	1	-0.27218
Psma2	5	0.090294	0.10848	0.672282	318	2	-0.36898	0.43236	0.34911	0.665962	1014	1	-0.36898
Slc19a2	6	0.090616	0.12224	0.672282	319	1	-0.062044	0.37311	0.32605	0.653774	952	1	-0.062044
Tdp2	6	0.091098	0.12224	0.672282	320	1	0.28729	0.1248	0.11631	0.450716	455	2	0.28729
Tfeb	6	0.09158	0.12588	0.672282	321	2	-0.022656	0.72299	0.55824	0.781383	1421	1	-0.022656
RGD1310352	6	0.091985	0.12588	0.672282	322	2	-0.076547	0.34058	0.28875	0.623615	900	1	-0.076547
Sppl3	6	0.092304	0.12588	0.672282	323	2	-0.15114	0.77287	0.63564	0.83044	1518	0	-0.15114		;PvsB
Zfp770	6	0.093025	0.12588	0.672282	324	2	-0.10835	0.24157	0.18534	0.491881	703	2	-0.10835
Tra2b	5	0.09321	0.11603	0.672282	325	2	-0.30969	0.70971	0.56582	0.787494	1397	0	-0.30969
Cep162	6	0.093262	0.12588	0.672282	326	2	0.22499	0.28519	0.21134	0.516646	797	2	0.22499
Ran	3	0.094368	0.097993	0.672282	327	1	0.041775	0.10823	0.087678	0.450716	421	1	0.041775
Eef1g	6	0.094948	0.12588	0.672282	328	1	0.73876	0.0028864	0.0011385	0.074422	31	3	0.73876	YES	;PvsS
Dynlt3	6	0.095429	0.12588	0.672282	329	2	-0.36448	0.09158	0.088278	0.450716	373	1	-0.36448
Itgb4	6	0.095909	0.12588	0.672282	330	1	-0.20247	0.91924	0.86016	0.932952	1809	0	-0.20247				Adhesion Molecules
Gpr160	6	0.096157	0.12588	0.672282	331	2	-0.2389	0.0044297	0.0021483	0.097974	39	1	-0.2389				;GPCRs
Acer2	6	0.096319	0.12588	0.672282	332	2	-0.092155	0.24278	0.18534	0.491881	706	1	-0.092155
Gipc2	6	0.096481	0.12588	0.672282	333	2	0.27467	0.086182	0.081745	0.441603	353	3	0.27467
Gpr61	6	0.096805	0.12588	0.672282	334	2	0.0062836	0.8972	0.82878	0.919255	1771	0	0.0062836				;GPCRs
Abcb7	4	0.097022	0.11201	0.672282	335	1	0.44277	0.17748	0.14088	0.461791	567	2	0.44277
Chd6	6	0.097348	0.12588	0.672282	336	1	-0.13012	0.26977	0.19715	0.491881	771	2	-0.13012
Kif5b	5	0.09751	0.11603	0.672282	337	2	0.019806	0.29418	0.24028	0.542213	812	1	0.019806
Crkl	5	0.097645	0.11603	0.672282	338	2	0.27742	0.64358	0.46852	0.73062	1289	1	0.27742
Ambra1	6	0.098267	0.12588	0.672282	339	2	-0.3078	0.38713	0.32605	0.653774	967	1	-0.3078
Galr3	6	0.09843	0.12588	0.672282	340	2	-0.30356	0.92728	0.86942	0.935744	1819	0	-0.30356				;GPCRs
Akr1b8	6	0.098593	0.12588	0.672282	341	2	-0.18916	0.14699	0.12871	0.450716	513	1	-0.18916
Cpne4	6	0.09892	0.12588	0.672282	342	2	-0.18462	0.91458	0.85031	0.926372	1796	0	-0.18462
Prss12	5	0.09914	0.11603	0.672282	343	2	-0.22096	0.45895	0.37106	0.696333	1046	1	-0.22096
Cldn34d	5	0.099149	0.11603	0.672282	344	1	-0.062524	0.04967	0.041212	0.343988	225	1	-0.062524
Ube2e2	6	0.099737	0.12588	0.672282	345	2	-0.20589	0.95029	0.9121	0.964036	1853	0	-0.20589
Pias1	6	0.10022	0.12588	0.672282	346	2	-0.13339	0.045828	0.041697	0.343988	205	1	-0.13339
Farsb	4	0.10088	0.11201	0.672282	347	1	-0.032484	0.59591	0.47776	0.740637	1213	1	-0.032484
Runx3	6	0.10118	0.12588	0.672282	348	1	-0.02484	0.9258	0.86942	0.935744	1818	0	-0.02484
Tubgcp5	6	0.10154	0.12588	0.672282	349	2	0.15306	0.53984	0.43726	0.727912	1131	1	0.15306
Casr	6	0.10171	0.12588	0.672282	350	2	-0.1695	0.23111	0.17991	0.491881	681	1	-0.1695				Adhesion Molecules;GPCRs
Mir293	5	0.10202	0.13002	0.672282	351	2	-0.064503	0.25927	0.20592	0.512458	746	1	-0.064503
Mboat1	5	0.10235	0.13002	0.672282	352	1	-0.029674	0.11977	0.094342	0.450716	446	1	-0.029674
Gpr15	5	0.10275	0.13002	0.672282	353	1	-0.0018234	0.26738	0.21874	0.516646	767	2	-0.0018234				;GPCRs
RGD1564463	6	0.10386	0.13391	0.672282	354	2	-0.37812	0.82381	0.73143	0.889238	1624	0	-0.37812
Fcar	6	0.10402	0.13391	0.672282	355	2	-0.25387	0.67651	0.514	0.744971	1337	1	-0.25387
Il11	6	0.10451	0.13391	0.672282	356	2	-0.036905	0.88093	0.82317	0.919255	1739	0	-0.036905
Ccnf	5	0.10474	0.13002	0.672282	357	2	-0.14108	0.56568	0.41398	0.727912	1173	1	-0.14108
Hsd17b10	6	0.10536	0.13391	0.672282	358	2	-0.36525	0.92301	0.86941	0.935744	1813	0	-0.36525		;PvsS
Itgb1	5	0.10553	0.13002	0.672282	359	1	-0.15618	0.7196	0.60745	0.826148	1414	0	-0.15618		;PvsB		Adhesion Molecules
LOC103691922	5	0.10617	0.13002	0.672282	360	2	0.069551	0.81834	0.76232	0.910424	1615	0	0.069551
Gemin8	6	0.10636	0.13391	0.672282	361	2	-0.31226	0.85417	0.80479	0.919255	1683	0	-0.31226
Elp2	6	0.10703	0.13391	0.672282	362	2	0.21061	0.083376	0.079927	0.441603	343	2	0.21061
Ffar3	6	0.10737	0.13391	0.672282	363	1	-0.043799	0.15534	0.12871	0.450716	530	2	-0.043799				;GPCRs
Ccnc	6	0.10784	0.13391	0.672282	364	1	0.021571	0.37204	0.32605	0.653774	951	1	0.021571
Cmc2	5	0.10785	0.13405	0.672282	365	2	-0.12966	0.39285	0.31691	0.64805	972	1	-0.12966
Olr630	5	0.10792	0.13405	0.672282	366	1	-0.10398	0.11583	0.094337	0.450716	437	1	-0.10398
Lepr	6	0.10832	0.13391	0.672282	367	1	-0.21351	0.094468	0.092636	0.450716	381	1	-0.21351
Clic4	6	0.10879	0.13391	0.672282	368	2	0.057244	0.13292	0.12432	0.450716	476	2	0.057244
Pabpn1	4	0.10881	0.11938	0.672282	369	2	-0.32592	0.31823	0.22178	0.516646	854	1	-0.32592
Ptcd3	6	0.10974	0.13391	0.672282	370	1	0.13127	0.30859	0.22315	0.516646	842	1	0.13127
Sh3glb1	6	0.10989	0.13391	0.672282	371	2	0.016433	0.25797	0.19715	0.491881	743	2	0.016433
Il22ra2	6	0.1104	0.13391	0.672282	372	2	-0.069937	0.55013	0.43727	0.727912	1144	1	-0.069937
Hip1r	5	0.11109	0.14301	0.672282	373	1	-0.20111	0.88101	0.81619	0.919255	1740	0	-0.20111
Faxc	6	0.11125	0.13392	0.672282	374	2	-0.38697	0.71188	0.53621	0.760311	1403	1	-0.38697
Lnpep	5	0.11138	0.14301	0.672282	375	2	-0.45655	0.43787	0.34911	0.665962	1021	1	-0.45655
Socs4	6	0.11142	0.13392	0.672282	376	2	-0.25786	0.74598	0.62435	0.826148	1469	1	-0.25786
Usp37	6	0.11163	0.13392	0.672282	377	2	-0.43757	0.93438	0.88241	0.94558	1832	0	-0.43757
Ssh2	6	0.11211	0.13392	0.672282	378	1	-0.0087847	0.51095	0.42585	0.727912	1102	1	-0.0087847
Lars	5	0.11228	0.14301	0.672282	379	1	-0.073393	0.1099	0.094337	0.450716	425	2	-0.073393
Pbdc1	6	0.11278	0.13392	0.672282	380	2	-0.32615	0.42368	0.34837	0.665962	1004	1	-0.32615
Igip	6	0.11305	0.13392	0.672282	381	2	-0.054145	0.64161	0.49159	0.744971	1284	1	-0.054145
Ep400	6	0.11312	0.13392	0.672282	382	2	-0.24885	0.83306	0.7634	0.910605	1645	0	-0.24885
Il6st	6	0.11329	0.13392	0.672282	383	2	-0.20565	0.84798	0.80479	0.919255	1667	0	-0.20565
[truncated: 1,577 more rows]

## Sheet: PvsS
id	num	neg|score	neg|p-value	neg|fdr	neg|rank	neg|goodsgrna	neg|lfc	pos|score	pos|p-value	pos|fdr	pos|rank	pos|goodsgrna	pos|lfc	FC>3sd & P<0.05 & good.sgRNA>=3	FC>3sd & P<0.05 & good.sgRNA>=3 in other comparisons	Figure	GOTerms
[truncated: 1,960 more rows]

[truncated: 2 more sheets: PvsM, SvsB]
