# Supplementary material for: A genome-wide in vivo CRISPR screen identifies essential regulators of T cell migration to the CNS in a multiple sclerosis model
Source: Nat Neurosci. 2023 Sep 14;26(10):1713–25. doi: 10.1038/s41593-023-01432-2 (PMC10545543; doi:10.1038/s41593-023-01432-2)
Supplement: Supplementary file 6 — Primers, oligonucleotides and PCR protocols. [file 41593_2023_1432_MOESM6_ESM.xlsx]

## Sheet: Primers for plasmids and Sanger
pMSCV-Cas9-EGFP-Neo	5’ - 3’	5’ - 3’
	cttctctaggcgccgggcgctgccaccatggacaaga	tacccggtagaattagatctcattcttacttgtacagctcgtccat
MSCV-pU6-(BbsI)-Pgk-Puro-T2A-GFP	F1	R1
with v2 scaffold	gccggaattcgttaaccgggcaggaagagggc	ttgctcactgggccaggattctcct
	F2	R2
	tggcccagtgagcaagggcgaggag	taagcttggctgcaggcttacttgtacagctcgtccatg
MSCV-pU6-(BbsI)-Pgk-Puro-T2A-BFP	CCCctcgagggaagagggcctatttcccatg	GGGgtcgacgcggccgctcaattaagct
with v2 scaffold

## Sheet: Plasmid library Cloning
Oligo design	5’- GCAGATGGCTCTTTGTCCTAGACATCGAAGACAACACCGN20GTTTTAGTCTTCTCGTCGCC-3’
	N20:sgrna sequence
Oligo_Amp_F	GCAGATGGCTCTTTGTCCTA
Oligo_Amp_R	GGCGACGAGAAGACTAAAAC
Library Amplification PCR		Program
5x Q5 Buffer	10ul	1	98°C	10s	Step 2-4 10 Cycles
dNTPs	1ul	2	98°C	10s
Oligo_Amp_F (10uM)	1.5ul	3	64°C	15s
Oligo_Amp_R (10uM)	1.5ul	4	72°C	15s
dH2O	34.5ul	5	72°C	2m
Library (1ng/ul)	1ul	6	4°C	Hold
Q5 enzyme	0.5ul
Total	50ul
Library Digestion
10x FD Buffer	2.5ul	1	37°C	2h
Oligo Pool	X
dH2O	Y
FD BpiI	1ul
Total	30ul
Library Ligation
3ng Insert	X	1	16°C	16h
40ng Vector	Y
10x T4 Ligase Buffer	2ul
dH2O	Z
T4 Ligase	1ul
Total	20ul

## Sheet: NGS Library preparation
Library preparation primers	Universal Adapter	Vector
Fwd-Lib	AATGATACGGCGACCACCGAGATCTACACTCTTTCCCTACACGACGCTCTTCCGATCT	TTGTGGAAAGGACGAAACACCG
Rev-Lib	CAAGCAGAAGACGGCATACGAGATNNNNNNNNGTGACTGGAGTTCAGACGTGTGCTCTTCCGATCT	CGACTCGGTGCCACTTTTTCAA
	NNNNNNNN: Barcode
Fwd-Lib-1	AATGATACGGCGACCACCGAGATCTACACTCTTTCCCTACACGACGCTCTTCCGATCTTTGTGGAAAGGACGAAACACCG
Fwd-Lib-2	AATGATACGGCGACCACCGAGATCTACACTCTTTCCCTACACGACGCTCTTCCGATCTCTTGTGGAAAGGACGAAACACCG
Fwd-Lib-3	AATGATACGGCGACCACCGAGATCTACACTCTTTCCCTACACGACGCTCTTCCGATCTGCTTGTGGAAAGGACGAAACACCG
Fwd-Lib-4	AATGATACGGCGACCACCGAGATCTACACTCTTTCCCTACACGACGCTCTTCCGATCTAGCTTGTGGAAAGGACGAAACACCG
Fwd-Lib-5	AATGATACGGCGACCACCGAGATCTACACTCTTTCCCTACACGACGCTCTTCCGATCTCAACTTGTGGAAAGGACGAAACACCG
Fwd-Lib-6	AATGATACGGCGACCACCGAGATCTACACTCTTTCCCTACACGACGCTCTTCCGATCTTGCACCTTGTGGAAAGGACGAAACACCG
Fwd-Lib-7	AATGATACGGCGACCACCGAGATCTACACTCTTTCCCTACACGACGCTCTTCCGATCTACGCAACTTGTGGAAAGGACGAAACACCG
Fwd-Lib-8	AATGATACGGCGACCACCGAGATCTACACTCTTTCCCTACACGACGCTCTTCCGATCTGAAGACCCTTGTGGAAAGGACGAAACACCG
Rev-Lib-1	CAAGCAGAAGACGGCATACGAGATTCGCCTTGGTGACTGGAGTTCAGACGTGTGCTCTTCCGATCTCGACTCGGTGCCACTTTTTCAA
Rev-Lib-2	CAAGCAGAAGACGGCATACGAGATATAGCGTCGTGACTGGAGTTCAGACGTGTGCTCTTCCGATCTCGACTCGGTGCCACTTTTTCAA
Rev-Lib-3	CAAGCAGAAGACGGCATACGAGATGAAGAAGTGTGACTGGAGTTCAGACGTGTGCTCTTCCGATCTCGACTCGGTGCCACTTTTTCAA
Rev-Lib-4	CAAGCAGAAGACGGCATACGAGATATTCTAGGGTGACTGGAGTTCAGACGTGTGCTCTTCCGATCTCGACTCGGTGCCACTTTTTCAA
Rev-Lib-5	CAAGCAGAAGACGGCATACGAGATCGTTACCAGTGACTGGAGTTCAGACGTGTGCTCTTCCGATCTCGACTCGGTGCCACTTTTTCAA
Rev-Lib-6	CAAGCAGAAGACGGCATACGAGATGTCTGATGGTGACTGGAGTTCAGACGTGTGCTCTTCCGATCTCGACTCGGTGCCACTTTTTCAA
Rev-Lib-7	CAAGCAGAAGACGGCATACGAGATTTACGCACGTGACTGGAGTTCAGACGTGTGCTCTTCCGATCTCGACTCGGTGCCACTTTTTCAA
Rev-Lib-8	CAAGCAGAAGACGGCATACGAGATTTGAATAGGTGACTGGAGTTCAGACGTGTGCTCTTCCGATCTCGACTCGGTGCCACTTTTTCAA
Rev-Lib-9	CAAGCAGAAGACGGCATACGAGATCGGTTCAAGTGACTGGAGTTCAGACGTGTGCTCTTCCGATCTCGACTCGGTGCCACTTTTTCAA
Rev-Lib-10	CAAGCAGAAGACGGCATACGAGATGCTGGATTGTGACTGGAGTTCAGACGTGTGCTCTTCCGATCTCGACTCGGTGCCACTTTTTCAA
Amplification of gRNAs from gDNA		Program
5x Q5 Buffer	10ul	1	98°C	2m	Step 2-4 24 Cycles
dNTPs	1ul	2	98°C	10s
Fwd-Lib-mix (10uM)	1.5ul	3	66°C	15s
Rev-Lib-N (10uM)	1.5ul	4	72°C	30s
gDNA (max 2.5ug)	X	5	72°C	5m
dH2O	Y	6	4°C	Hold
Q5 enzyme	0.5ul
Total	50ul

## Sheet: Genome-Wide Rat sgRNA Library
Target name	sgRNA seq		Genes or miRNAs targeted by 4 sgRNAs
Asip_1	CTCACCCACAATGGAAACAG		21544 out of 21806		238 Target has 3 sgRNA design, 3 Target has 2 sgRNA design, 21 Target has 1 sgRNA design
Asip_2	AAAGGCTTCGATAAAGAAGG
Asip_3	GGAAGCACAGGAAGCCCACG
Asip_4	GAAGATCAGCAGAAAAGAAG
A2m_1	TGAAACGATCTTCATTGGGG
A2m_2	CACAGAGAAAGGGTGCTCGA
A2m_3	TTACCCGGATGCATGTAGGG
A2m_4	ACATTACATTCTAAATGGCG
Acaa1_1	TCCATGTCCCTGTCTAACAG
Acaa1_2	ACCCTTGTCATCGAGGACAG
Acaa1_3	CCCATGAACACTCACCCCAT
Acaa1_4	GCGCGGAGCTCGACTCGGGT
Acadm_1	AAGATGTGGATAACCAACGG
Acadm_2	GACACCCCGGGAATACACAT
Acadm_3	GCCCCAGACTACGATAAAAG
Acadm_4	CCGAAGCTAAACCCTAGTCC
Acly_1	GGTGGCCCGAACTATCAAGA
Acly_2	CAACGAACTGGCGAATTACG
Acly_3	AGGAAAGCTTGGTCTAGTCG
Acly_4	CATACCAAGGCTATCGTGTG
Acp1_1	GTATGGATGAAAGCAATCTG
Acp1_2	TCAGTGCTGTTCGTGTGTCT
Acp1_3	GCCGTTTCCGACTGGAACGT
Acp1_4	GGAAACGGCGCTGCTGTCAA
Acp2_1	GGGATTTGGTCAGCTAACCA
Acp2_2	TTCTGCAACTGCTCATAACG
Acp2_3	TGATGCCACCCATACAAGCC
Acp2_4	CAGAAGCTTAGGGAATTGAG
Acr_1	AATACAACGCTGTGACCGAG
Acr_2	CAGGTATCCGGATTGTCGGA
Acr_3	GGAGGACCAGACTTAAAATG
Acr_4	GAGGTCAATGAGATCCACGC
Ada_1	GTTGTGGATCTTGTAAACCA
Ada_2	AGGCATGTAGTAATCGAACT
Ada_3	CCACGTGGAAGCCTACGAGG
Ada_4	TTACTTGCCATAGTACAAGA
Adcyap1_1	TTTACTACCCAGCCGACAGG
Adcyap1_2	TTCTACGACTGGGACCCTCC
Adcyap1_3	TATTATCCCGTAGACCAACA
Adcyap1_4	GGCGTAGGCGTCACGCAGCG
Adcyap1r1_1	CCATTATAGAGCCAACCACG
Adcyap1r1_2	CCAGGATTATTACTACCTGT
Adcyap1r1_3	TGATATTGTCCCACATGCCA
Adcyap1r1_4	GTCTGGATGACAGAAACCAT
Add1_1	TCATATTGAAGTCCTGACGA
Add1_2	GTTGGCATTACAGCAGATTG
Add1_3	GACCGCGGAAGTACTAACCT
Add1_4	ATCTAAAAAGTACAGCGATG
Add2_1	GCTCAGCGACACCTATGTCA
Add2_2	ACCATCCTCTTCGAACACAA
Add2_3	CTTGTAGAAAGCTTCCTCCA
Add2_4	TCTGCACTCAGCCATCTATG
Adh1_1	GGGGTGACTTGTGTGAAACC
Adh1_2	CCTAAGGGAGCTTTGCTCGA
Adh1_3	TAACCGCGTGATCATCTGAG
Adh1_4	GCCGTCCAAGTCGCCAAGGT
Adra1b_1	CTAACCCCCAACTTACCAAG
Adra1b_2	GCCCCAGCTGGACGTCACCA
Adra1b_3	AGTATCGCACCCCAATGTAG
Adra1b_4	TCCGCTACCCTAGAAGTGCT
Adra2b_1	TGGTCGCCCTTGTAGATGAG
Adra2b_2	CGTAGATTCGCAGGTAGACG
Adra2b_3	GGCACACAGGTGCACGATGG
Adra2b_4	CAGGGTGGGCACCTTAGCTG
Adra2c_1	CACTTGCCCAAAGTACCAGT
Adra2c_2	TGTACCAGGTCTCATCGTTG
Adra2c_3	CTATGCGCGCATCTACCGCG
Adra2c_4	GCGGGGGTGCCAATGCCTCG
Adrb2_1	GCAGAAGATAGACAAATCCG
Adrb2_2	CACGTAGAAAGATACGATAG
Adrb2_3	CCAGGACGATAACCGACATG
Adrb2_4	GACCAAGAATAAGGCCCGAG
Afp_1	AACTGCCTTGTCATACTGAG
Afp_2	CAATAGCCGAGCTCGATGGT
Afp_3	GTTTGTTCAGGATGCCACAA
Afp_4	TTGCTGCAACCAAAGCGGGG
Agt_1	CTCACCTTGGAAGTGAACGT
Agt_2	CTTATGTCCGTCCAGCCGGG
Agt_3	TCAGGCCAAGACCTCCCCCG
Agt_4	GTTGGCAATCATCGCGACCT
Agtr1a_1	GGGCCAGCGGTACTCCATAG
Agtr1a_2	CGATGAAGTATACATTTCGG
Agtr1a_3	AGACTTCATTGGGTGGACGA
Agtr1a_4	TGGTAAGGCCCAGCCCTATG
Agtr2_1	GAAAAGGGTAGATAACCGAT
Agtr2_2	TTTGTGTGAGCAGTTAAATG
Agtr2_3	ACAAGCCATACACCAAACAA
Agtr2_4	ATTACTCTTATAGATATGAC
Ak1_1	CCAACGACTCCTAAAGCGAG
Ak1_2	TCCACATACAGTAGCAGTGT
Ak1_3	GTCGTTGGGTCATGGTCTCG
Ak1_4	AAGTCAGCTCTGGATCGTCG
Ak2_1	TGATCCGGAGAATCACGGGA
Ak2_2	AGCGATGGTAGCTTCAGGCT
Ak2_3	ATGGATGCCGGAAAACTGGT
Ak2_4	GTGAAGCAGGCTGAAATGGT
Akt1_1	TAGTGCATGAACACACCTTG
Akt1_2	ACACGCGCTCACGAGACAGG
Akt1_3	GACCACCGCCATTCAGACTG
Akt1_4	CATGGCATAGTAGCGACCTG
Alb_1	GCAGGGACACGGAGTAATCG
Alb_2	ACAAGAGTGAGATCGCCCAT
Alb_3	GTTGTCGCGAAGCTTTGGAA
Alb_4	TGCCGTGAAAGAGAAAGCAC
Aldh1a1_1	TCAAGGCCAATGCTGCGTCG
Aldh1a1_2	CATGGTCAAACAATACCGAG
Aldh1a1_3	CATCTGCAAACACAATGCAA
Aldh1a1_4	TTCACGGGATCAACCCAGGT
Aldoa_1	CAGTATGTAACTGAGAAGGT
Aldoa_2	CGAATTGTAGCTCCGGGCAA
Aldoa_3	TGTGAATCCCTGCATTGGAG
Aldoa_4	GCCAGCATCTGCCAGCAGGT
Aldob_1	ACTGAGCACAGCGTTCGGAG
Aldob_2	AAAACACTGAAGAGAACCGA
Aldob_3	AGCCAGGATACCCTTCCCAT
Aldob_4	GGTACCTATTGTTGAGCCAG
Aldoc_1	GTATACGTGATGATCACTCA
Aldoc_2	TGTGAAAAAGTGCATTGGGG
Aldoc_3	AGTTGTCGGATATTGCTCTG
Aldoc_4	AATCAGTGATCGCACACCCT
Akr1b1_1	CGTTTCCCGATGCATCCAGG
Akr1b1_2	CTTCTCATTCTGGTACACCT
Akr1b1_3	GGATCTCTTCATTGTCAGCA
Akr1b1_4	TTAGGCTATGGAGCAACTAG
Alpi_1	CATGTTGGAAATGAGCTGTG
Alpi_2	GCAGGAGGTCGTATTGACCA
Alpi_3	GAACCAGGGTATTACCCATG
Alpi_4	GCTGCAGCCCATTCAGACAT
Amy1a_1	GTGAACAGATGCAACAACGT
Amy1a_2	AATGTAAAACTGGAAGTGCG
Amy1a_3	GACAACCATGACAACCAGCG
Amy1a_4	TGCACGCCTCCAAATCCATT
Apc_1	TTCTGAGTAGGACTCAACCG
Apc_2	TAAAAGAGAATGATGTGACG
Apc_3	ACTACAGTGTCACTCTACGA
Apc_4	CGAAGGCTGACGAGTCACCT
Apeh_1	TGCGTGCTAGATATCGACAG
Apeh_2	GCAGTACGACTGGTACACCA
Apeh_3	AGTCTCCGTCATGAAACACT
Apeh_4	TCTATGTGGACCTGAGCGGA
Apoc3_1	GCCCCGAATGCTCCTCATCG
Apoc3_2	CATGGAACAAGCCTCCAAGA
Apoc3_3	GGATGCACTAAGCAGCATGC
Apoc3_4	GGAGTCTGATATAGCTGTGG
Ar_1	AATAGTCGATGGGTAAAACG
Ar_2	GGCGTAACCTCCCTTGAAAG
Ar_3	GGGGCCCAGTAGGGACAACG
Ar_4	GGCAGGAGACTAGCCCCCGG
Ascl2_1	TGGCGCACCGAAACCCGTAG
Ascl2_2	CGCACGGATGTACTCTACCG
Ascl2_3	CCAGCGACTCCAGACGAGGT
Ascl2_4	GCGGCGATCGGGAGCAACGG
Asgr1_1	TGTGTGATCACATCCCAAAG
Asgr1_2	TATCCTCTAGGAGAGAGAGT
Asgr1_3	TGCCAGATGGCCGCACTTCG
Asgr1_4	GACCACCATCAACTCCAGAG
Atp1a1_1	TGGCTACGATGATACCAATG
Atp1a1_2	ATAAAGCCTTGGGTACCTGA
Atp1a1_3	GTTCTCGTTTGTGAAATCCG
Atp1a1_4	ACGAAGCAGAGGTTATCCAC
Atp1a2_1	GCTGGGCCGAAAATACCAAG
Atp1a2_2	ATTTCATCCAGCTGATCACG
Atp1a2_3	GAGACCAGCGATCCGAGACA
Atp1a2_4	GTGTCAAATTTGAAGCCCCG
Atp1a3_1	GCGGTCCAGAATGCGTTCAG
Atp1a3_2	GGCTACCACCACACCACGAG
Atp1a3_3	GTCGGTGCCATGAATCACAC
Atp1a3_4	GCATGACCGTCGCCCACATG
Atp1b2_1	GGTTGCTCATAATATCGCCC
Atp1b2_2	CTCGGACGCACCAGTTCATG
Atp1b2_3	CAGTCGATCCTGGTACTTGG
Atp1b2_4	GGATGGAGTCGTTGTAAGCT
Atp2b2_1	CGATGAAAGCTCGCTCACAG
Atp2b2_2	GTAGTGGACATCACCGACAT
Atp2b2_3	AAGGCAAAGAATTCAATCGG
Atp2b2_4	GTGGCTGACGGAGTGCACAC
Atp4a_1	AGGCACATAGGCTACCACAA
Atp4a_2	GCAAACGTTCGACCAATCGT
Atp4a_3	GGATAAGTTCCAGATCAACG
Atp4a_4	TCACGCCATTGCTCGTCCAG
Atp4b_1	GTACTATGCAGCTTTCTACG
Atp4b_2	CCTCCTCAAAGCCGAAACTG
Atp4b_3	CCGGATGTGTATGGGGAAAG
Atp4b_4	ACTGTTGGAACCCGGACACT
Atp7b_1	GGCTGAACAGACGAGTCACG
Atp7b_2	GCTCATTAAAGCTACCCATG
Atp7b_3	AAGCCGTGGGTGATTCACCA
Atp7b_4	TGACGGTACATATTTGACAG
Avp_1	TACTTCCAGAACTGCCCAAG
Avp_2	TACCTGTCTCAGCTCCATGT
Avp_3	TGTCTCCCCTGCGGCCCTGG
Avp_4	AGATGCCCGCGGCAGCGCAG
B2m_1	ACTCTGAATGGCAAGCACGA
B2m_2	AGTGTACTCTCGCCATCCAC
B2m_3	ACTGAGACACGTAGCAGTTG
B2m_4	GAAAGACCAGTCCTTGCTGA
Bcl2_1	TCCATTATAAGCTGTCACAG
Bcl2_2	ACATCTCTGCAAAGTCGCGA
Bcl2_3	AGCCGTGTCTCGGTGCACAG
Bcl2_4	GGTGGACCACAGGTGGCACA
Bdnf_1	CTGCAGTGGACATGTCCGGT
Bdnf_2	GTGTGACAGTATTAGCGAGT
Bdnf_3	GGAGAGCGTGAATGGGCCCA
Bdnf_4	ATGAAAGAAGCAAACGTCCA
Tspo_1	GCACACTGTATTCGGCCATG
Tspo_2	GGAGCGAGTGTCCAGCGAGG
Tspo_3	TCTGCAAGCTAGCATACCAG
Tspo_4	AGAGCTGGGAGGTTTCACAG
C2_1	CACTGGCACTAACACTTACG
C2_2	GGTCAATACCAGATTCGTGG
C2_3	TGATGCCTCTCAGAGCGTAT
C2_4	ATGCCATTCTCAAAGGACGT
C3_1	GCTGGTCAGTACACCGACAA
C3_2	ATCTGGATCAGACCGAACAG
C3_3	AAACGACACTAAGGATCGAG
C3_4	TGGTGTCAAGAAGATACTGA
C4a_1	GCTCAATGGACAGAAAGCCG
C4a_2	GTAATGAACAGCTACAACCT
C4a_3	AGGTCCCACTGAAAGATGTG
C4a_4	TCCATCTACTGACACCCTCA
C4bpa_1	AGGGCGACAATTGTATCTCA
C4bpa_2	CAGCGGTGTAATCCATTGTG
C4bpa_3	ATCACACTTATAGGTGACTG
C4bpa_4	TTGGATCTCACAATAACTAG
C4bpb_1	AACACACTATTGTTCACCGG
C4bpb_2	CCAGTACAGGGTCAGGACAG
C4bpb_3	GTCGCATTCCATTCCTTCGA
C4bpb_4	ATCTCCAGGTACCACCTAGT
C6_1	ATTCAGACGAAAGGAACTGT
C6_2	CTTACTCGATTTATAATCTG
C6_3	ACAGCCTATTTGTGGTACAC
C6_4	GGAGCCTGAGGTGAAATAGT
Cacna1c_1	TGTTGATATAGCAATCACCG
Cacna1c_2	GTCTGTCAACACCGAAAACG
Cacna1c_3	GGATAGTTCCAAACAGACGG
Cacna1c_4	CTAGTAAATTCCAACCGTTG
Cad_1	AGATAAGACTCGATTCAGTG
Cad_2	GATTAACCTGTCGATGCGCG
Cad_3	AGGTCATTGAATGTAACGTG
Cad_4	AGGAGGGACGCACTACGCAG
Calca_1	ACCTCAAAGGAACTGCCTGG
Calca_2	CTATATGCAGATGAAAGTCA
Calca_3	TGAAGAAGAAGCTCGCCTAC
Calca_4	CTTGGAAAGCAGCCCAGGCA
Calm1_1	ACTGGGTCAGAACCCAACAG
Calm1_2	ACTGCAGGATATGATCAACG
Calm1_3	TAGCGAAGAAGAAATCCGTG
Calm1_4	GGACGGCACCATCACAACAA
Calm3_1	CAGCGAGGAGGAGATACGAG
Calm3_2	ACTGCAGGACATGATCAATG
Calm3_3	GGACTGTGATGAGATCGCTG
Calm3_4	CATCTCCATCCTTGTCAAAG
Camk2b_1	CCAACAGCAACGATCCACGG
Camk2b_2	CTCACCTGAGAAATTCCGTG
Camk2b_3	TGCAGAGCTTGACACAGCGT
Camk2b_4	GATATCCACTGGTTTGCCAT
Camk2d_1	CATGACAGCATATCCGAAGA
Camk2d_2	TTCCATAAGGATCTTTACGT
Camk2d_3	AGATGCATGAAAATCCCTAC
Camk2d_4	TTGCATTCAGCAGATCCTGG
Casr_1	CAGATCACCACACTCATCGA
Casr_2	CTCAGGCATAGCAATCAGCG
Casr_3	CCGAAACACACCTATCGTCA
Casr_4	ATATCATGGCTTGTAACCAT
Cat_1	GCCGTCCGATTCTCCACAGT
Cat_2	GACTACCCTCTTATACCAGT
Cat_3	TAAACTTAATATCATGACTG
Cat_4	TGGCATTGAAAAGATCTCGG
S100g_1	CGATCCAAACCAGCTGTCCA
S100g_2	GGTGTACACTCACCTTCAGG
S100g_3	CTGGTTTGGATCGCCTTCTT
S100g_4	AAAAATGCTCTTCATTTCTT
Cbs_1	TCATCGGTGTAGATCCCGAG
Cbs_2	GATTCCCCCGAGTCCCACGT
Cbs_3	CGGCACTGTGTGGTAATGTG
Cbs_4	TGTGAGTTCTTCAACGCCGG
Cd53_1	TGTTGTCAGAGTGATAATGT
Cd53_2	TGGCTAAGGTCACCTCAGCA
Cd53_3	AATGGCTCACCGACATAAGC
Cd53_4	ATTACGGAAGAGTATTCCAT
Cebpa_1	GCCCCTGTACGAGCGCGTCG
Cebpa_2	TGCTCGCAGATGCCGCCCAG
Cebpa_3	CAGTTCCAGATCGCACACTG
Cebpa_4	GCGGTGCGGTCATGTCCGCG
Cebpb_1	CTCACGTAACCGTAGTCGGA
Cebpb_2	CACTTCCATGGGTCTAAAGG
Cebpb_3	GTAGCCCAGGTAGGCGCGCA
Cebpb_4	TCCGCGCGCTTGCAGTCCGC
Cel_1	GAAGGCCAGGTAGTGCACAA
Cel_2	TGGACTTCGAGATCAGCACA
Cel_3	AAGAAACTCAGTCTCTTGGG
Cel_4	GACTTCTACAGGCTAGTCAG
Cftr_1	TTCTAACTGAGACCTTACGC
Cftr_2	TGTGATTAACGTATGCACCA
Cftr_3	GCCGTGTGACTGACATACGC
Cftr_4	CCAAGACTATCAGTAAACCA
Psg19_1	TGTACAGCGACGGGTCCCTG
Psg19_2	TTTCCCTACCACTATGCACA
Psg19_3	CCGGTCAGCGTTAGCGAATG
Psg19_4	CTCTATCATGAGTGGGACAG
Cgm4_1	TGAATCGGTGCCATTCAATG
Cgm4_2	GTGACGGGGCCAATGTACAG
Cgm4_3	CTACGAACAGTCAACACACG
Cgm4_4	ATGTCACCCGGAATGACACT
Chga_1	GGGAAACAGTCAATCTCCAG
Chga_2	TGGGCCTAAAGAAGTCCCCA
Chga_3	CAGGACACACTTCATCACCT
Chga_4	GGGATTCCACAGACCACAGA
Chgb_1	CCTCAGAAGTAACCAAACGC
Chgb_2	GACCCATCTGATGCCTCAGT
Chgb_3	CAGGACTTGCCGGCACTCAG
Chgb_4	AGGAGGAGGACACAGTCGAG
Chrm3_1	CAGATGGTGTGACCCCCGAG
Chrm3_2	ACGGTAGCTTGGTAGAGTTG
Chrm3_3	CCAACGGTTCATAATGATGT
Chrm3_4	GTAGGTGAGTGGTCTAGTGA
Chrnb1_1	TAGGTTAATCCACCTTCCAG
Chrnb1_2	GGAGGTGGGAGACCGCGTCG
Chrnb1_3	AGTTGAGGACCACAACGCTA
Chrnb1_4	CGATGCCATCGTGTTCTGCG
Ckb_1	ATCATCGAGGACCGGCACGG
Ckb_2	CCACTGTCATGATGTACGGG
Ckb_3	GTTCCTGGTGTGGATCAACG
Ckb_4	GCTGACCCCCGAGCTGTACG
Ckm_1	CCATGGAGATCACGCGAAGG
Ckm_2	GGTAACCTCAAGTAACCTTG
Ckm_3	CATCATGACGGTCGGCTGTG
Ckm_4	CGAGACTGGCCCGACGCCCG
Comt_1	GATCCTGGGATGCCCCATTG
Comt_2	GAAGGAATGGGCCATGAATG
Comt_3	CCTGATCATGGGTGACACAA
Comt_4	GGGTGATGGCAGCGTAGTCA
Cp_1	ACTTACACCAAGGCGAACGA
Cp_2	GCTGAACAAATACCACACGA
Cp_3	TTTGGGACTATGCTCCGTCT
Cp_4	CGAAATGGTCCAGATCGTAT
Cpa1_1	TCCCCCCTCAGAATCGCATG
Cpa1_2	TGTGCAGTTACTGCTCGATG
Cpa1_3	GTCCCGCCAGAAGTCCAACT
Cpa1_4	TTATGCCACCTATCATACGC
Cpb1_1	GACAAGGTCTGGATTATCAG
Cpb1_2	TGAAAGTCAACTGTAGTGAG
Cpb1_3	CCCTGCTCTGAAACTTACTG
Cpb1_4	GAAACCACAATCGATGAAGA
Cryaa_1	CTTGGTTCAAGCGCGCCCTG
Cryaa_2	TGCCGGAGTCCAACACTGTG
Cryaa_3	GTTCGACCAGTTCTTCGGCG
Cryaa_4	GTAGCGACGGTGAAATTCAC
Crygc_1	ATCAAACAGGACTCACATGG
Crygc_2	AGATCACAAAGGCGTCATGA
Crygc_3	CGCGTCGCAGGAAGTACTGG
Crygc_4	CCGCTGCAACTCCGTCCGCG
Crygd_1	CAGGATCAGACTGTACGAGA
Crygd_2	GAGAATCTAGACTCACGTGG
Crygd_3	TGCCAGTACTTCCTTCGTCG
Crygd_4	CCAGATGGTAGAGTTCACTG
Cryge_1	TCTGTGCTGCATCATAGTGG
Cryge_2	CCTAGGAAAGACTCACGTGG
Cryge_3	AGCCACTGTCCCGCGCACAG
Cryge_4	GTATTTCCTTCGTCGTCGGG
Prl3d4_1	CCACGTTCCAGAGAATCGAG
Prl3d4_2	GCAGACACAAAGTGTTTGAG
Prl3d4_3	CGGGAGCTTCTGCTAGTATG
Prl3d4_4	TATTGATGATTGATCTCAGA
Prl3b1_1	TGGAAGCCTGTACCAACGAG
Prl3b1_2	GAGTAGGGATAGCAGCTGTG
Prl3b1_3	CCAGGCTTGTAAAATAGTGA
Prl3b1_4	GAAACACATAGTGGCAGCAG
Csn1s1_1	AATACTCAACCGATGCACCC
Csn1s1_2	TATCCTACCTCAGTAGCACT
Csn1s1_3	AAAAAAAATTACCTGGGCCA
Csn1s1_4	AATAAATCTCACCTGTGCCA
Ctrb1_1	AATACCTAGGACCTCCGACG
Ctrb1_2	GGCCTGTCCAGGATCGTCAA
Ctrb1_3	CCAGGTCCTGAAGATCGCAC
Ctrb1_4	AGGGAAGTCATCATCGACGT
Cyp11b2_1	CAGGGTTCAGGTCATGACCA
Cyp11b2_2	AAGGTGCGTCAGAATGCTCG
Cyp11b2_3	AGCCAACAGATGTATCTGGA
Cyp11b2_4	CAAAAAGGGTCATTACCAAG
Cyp1a1_1	GGTTAGAGTCACAAGAACCT
Cyp1a1_2	TACACGTACCAGCTCCAAAG
Cyp1a1_3	TGTCCTGACAATGCTCAATG
Cyp1a1_4	AATACTTGAAAGGGTCGAAG
Cyp1a2_1	AGCAAGAGGATACTGATGTG
Cyp1a2_2	GAGAACTACAAAGACAACGG
Cyp1a2_3	AGCTTTGTCAGAGATAGGTG
Cyp1a2_4	CTTCGAACCAGTCAACCAGG
Cyp21a1_1	AATTATATCCAAGATTTGGA
Cyp21a1_2	TGTTAGAGAATAATCCCCCA
Cyp21a1_3	GCGGCACGTGCATATGTCGG
Cyp21a1_4	GCTGACCCAGGAATTCTGTG
Cyp2a3_1	CAGAAAGCCGTAACGCAGGG
Cyp2a3_2	TTCGACAGCTACCCTCCATG
Cyp2a3_3	TTAGCTCGAATAGATCTTCG
Cyp2a3_4	GCTGGATCCCAATTCCCCAA
Cyp2b1_1	ATGATATACCTGCGACATGG
Cyp2b1_2	CATGATGGAACACTGTGTGG
Cyp2b1_3	CCTCCTGCAGTTGGACAGAG
Cyp2b1_4	TGTAATCGAGGATTTCCTGG
Cyp2d3_1	AGGAGGGTGTAAGGATCGAG
Cyp2d3_2	GAAAGATGGGCATTTCAGGG
Cyp2d3_3	TGGAGACCCTGATTTCATCA
Cyp2d3_4	GCCCACACCGAAGTTGCGCA
Cyp4a2_1	AATTCCAGCAGGTTCTTACG
Cyp4a2_2	GAACCACCTTCACATAGTCA
Cyp4a2_3	AAGTGTGCTTTCAGCCACCA
Cyp4a2_4	TAGATGGAGTGATCAAAACG
Cyp4b1_1	AAAGCTGTATACAGCCGCGG
Cyp4b1_2	AAACCAAGAGATACCACTAG
Cyp4b1_3	TATATCCCCACATACCTCAA
Cyp4b1_4	TAGCCCATGACCATACAGGT
Dbp_1	AGGACTGGGTGTGTCCCTAG
Dbp_2	CCCAGCGGATGCCCCAACTG
Dbp_3	GCAGCGGCGCAAAAAGACTC
Dbp_4	GGACGTGGAATACGTGGACC
Ace_1	GTTGTGGAACGAATACGCAG
Ace_2	CAGTCGTAGTTGTAGCGAGA
Ace_3	CCATTGTACTGGTGACATCG
Ace_4	CTCATACCAGGAGCGCCAGT
Ddc_1	CTGATGCTAGGCAACCAGGA
Ddc_2	TCCTAGGGTGACAACCACCT
Ddc_3	ACGTCCAGTGTACCCTGACG
Ddc_4	TGAAAAGATAATCATGCCAG
Dhfr_1	GCTAGCAAGTAAAGTGGACA
Dhfr_2	TACCTCAGGGAACCACCACA
Dhfr_3	GTGTCCCAAAATATGGGCAT
Dhfr_4	AGAATCTGGTGATTATGGGT
Nqo1_1	GGTTAAAGTTCATAGCATAG
Nqo1_2	TATGCCACCATGTATGACAA
Nqo1_3	ACGCCAGAGATGACTCAACA
Nqo1_4	TTGCTTTCCATCACCACCGG
Prl8a2_1	CATCTAGTGCTTGAACTGAG
Prl8a2_2	CTGTTAAATGTGTTCACAAG
Prl8a2_3	GTTCAGGTCCATGAAGTGGT
Prl8a2_4	ATCTGCACAATTTGTAACAC
Drd1_1	TGACGATCATAATGGCTACG
Drd1_2	TCATCCGGTTTCGACACCTG
Drd1_3	GAGGTAAAATTGCCATCCAA
Drd1_4	CAGACTGGGCGCATTCGACG
Drd2_1	AATGGAGGAGTAGACCACAA
Drd2_2	TAGCGTGTGTTATACAGCAT
Drd2_3	GGGCAACTGTACCCACCCTG
Drd2_4	ACCTCCAGGTAGACAACCCA
Edn1_1	GAGCAACGCTTGGACCTGCG
Edn1_2	GCCAAGCAGACAAAGAACTC
Edn1_3	CCCACAAAGACCACAGACCA
Edn1_4	GACACACTCCTTGTCCATCA
Edn2_1	AGGAGCAACGACGAAAACGC
Edn2_2	CCACCTACCAGGGCCTTCGA
Edn2_3	CACACATTCCTTGTCAAGCC
Edn2_4	TACCATGGAGCAACCAGCCT
Ednra_1	TGCTAATCTAAGCAGCCACG
Ednra_2	GAAACACTCCAAAATCATTG
Ednra_3	ATGGTACCCTTCGAATACAA
Ednra_4	GAAGATTGCTGTGCACACCA
Egfr_1	GTTGTGGCAGCAGTCGCTAG
Egfr_2	CTCTTCCTCAGGAAACTACG
Egfr_3	GTGGAACCTCTCACACCCAG
Egfr_4	AGTGGGGACCATCAACATAG
Egr1_1	GCTCATCCGAGCGAGAAAAG
Egr1_2	CATCGCTCTGAATAACGAGA
Egr1_3	TGCTCACAAGGCCACTGACT
Egr1_4	GTGGATAGTGGAGTGAGCGA
Cela1_1	TGTGGTCTCCGACGACCACT
Cela1_2	TCCGGAAACTAATGCCCGCG
Cela1_3	GGTGTGGTACCATGATCCTC
Cela1_4	GACCCTCATCCGACGCAACT
Cela2a_1	CATGCTGGACCTCGTAAGTG
Cela2a_2	CCAGGCAGAAACATACCCGT
Cela2a_3	CCTGACCAGCAAGATCCAGA
Cela2a_4	TTACCTGATACAATGGGCAG
Eno1_1	GTTGATCACATTGAAAGCCT
Eno1_2	TGTTCTTCTAGGTGTCTCAA
Eno1_3	AACATCCTGGAGAACAAAGA
Eno1_4	CCGCAGCACGGAAGAGACCT
Eno2_1	GCCATCGCGGTAAAACTCAG
Eno2_2	CCCTTCCCGATGCATCACTG
Eno2_3	GGAGTTCATGATCCTCCCAG
Eno2_4	AAACAGCGTTACTTAGGCAA
Epo_1	CTGTCGCAAATGAGGCGTGG
Epo_2	GTAATATTCTCACTCAGTCT
Epo_3	CTACGCTTGGAAAAGAATGA
Epo_4	GAGGCTACGTAGCCCACTGA
Epor_1	GCGTCGCTACTGACTGCTAG
Epor_2	AAACTCGACGTGTCCGCGGT
Epor_3	CACAAGGGTAACTTCCAGGT
Epor_4	GTGGTCATAGGAGCCCCGGG
Erbb2_1	GTGTCCCCCGAATAACCAAG
Erbb2_2	ATGACTGCAGTTGACACACT
Erbb2_3	CCAAGTGTTCGAAACCCTGG
Erbb2_4	GAGGCGGCGACATTGTCCTG
Ephb1_1	CTGGTGCATGATAGGAACAG
Ephb1_2	ACCACCTTTATCAACAGACG
Ephb1_3	CCAGGTACGAGCTCGAACCG
Ephb1_4	CTCCCGCTGCGATGACAATG
Ces1c_1	GTAACCATTCAATACCACCT
Ces1c_2	AGTGGTGCTACCAAAGACAC
Ces1c_3	CTGGCGCAAGCACTGAACCA
Ces1c_4	ACTCCATCTTGGGAGCACCT
Ets1_1	CCCAGAATCCCGTTACACCT
Ets1_2	TGCATGGGGAGAGCCAGTCG
Ets1_3	GCTGGCTCCAGACTTTGTGG
Ets1_4	CATCACCCAATCCCGGACAT
Fabp1_1	GTCTCTAACAGGTCTGCCTG
Fabp1_2	GATCCACAATGAGTTCACCT
Fabp1_3	CGAACTGGAGACCATGACTG
Fabp1_4	TCAAACTCACCATCACCTAT
Fancc_1	ACTGAACACTCAAAGTCGGT
Fancc_2	CCACCCACAGCTATCCCACA
Fancc_3	CCAACAGTTGACCAATTGAG
Fancc_4	AGGCTGACCACAGAGGACGT
Fbp1_1	GATCAAAGCCATCTCGTCAG
Fbp1_2	AACATCTACAGCATTAATGA
Fbp1_3	GGACGCGAGGCAGTCGATGT
Fbp1_4	GTGTATCTTCTTCCGACACA
Fgb_1	GAAGATACGAAGAAGTACTG
Fgb_2	GATGACCACGGGCAATCGAG
Fgb_3	GGAGCACACGAAGATTAAGG
Fgb_4	TGACGCAACTCACACCCTGT
Fgg_1	GCTGTATTCTCAGTGCGTAT
Fgg_2	GAATTCTTACCAAACCGACG
Fgg_3	TGTCAGGATATCGCCAACAA
Fgg_4	TTAGTGTACTGTGAAATCGA
Fh_1	GGTGTCGTATTCTATACGGA
Fh_2	AGGGCAATCGAAATGCTAGG
Fh_3	AAAATCCAAAGAGTTCGCGC
Fh_4	CTCCACCAGAGCATCATGAG
Foxg1_1	GGTGACCGTGGCTCGCGTGG
Foxg1_2	CCAGCAGCGGACGACGACAA
Foxg1_3	CCGCGCCACTACGACGACCC
Foxg1_4	CTCACCTTCATGGACCGCGC
Fst_1	GGTCTGATCCACCACACAAG
Fst_2	ACGTGTGAGAATGTGGACTG
Fst_3	CAGTCCCTTTGCGGGAACGA
Fst_4	TGAGGAGCGCACATTCGTTG
Fuca1_1	CTGACCGCAAAGCATCACGA
Fuca1_2	ACTGCCGAGATGGTTCGACG
Fuca1_3	AAGAAGCGCGCTGTAAACTG
Fuca1_4	TGTTCAAGGAACATACGATA
G6pd_1	TGCCCGCTCACGACTCACAG
G6pd_2	GGGGTCATCTAAGTACCCAT
G6pd_3	GATGGGTCCAAAGATCCTGT
G6pd_4	GACATCATCTGAATCTGTAG
Gad1_1	TCCATAAACAGTCGTGCCTG
Gad1_2	TAGAGACACCCTAAAGTACG
Gad1_3	AGATGCGAGAGATCATTGGA
Gad1_4	GACGTTTGATCGCTCCACCA
Gad2_1	ATCAAAAGCCCCGTACACAG
Gad2_2	GTGGCCCAAAAGTTCACGGG
Gad2_3	GACAGCTGATTAAAATATCG
Gad2_4	TTCCAGTAGTACAAATACAG
Ganc_1	GGAGAAATCCAAACCAACAG
Ganc_2	GTGCACTGGATGTCAGAGAG
Ganc_3	GGACAAGAAGTACTTCACCT
Ganc_4	CTCAAAGTATAGCTTGCCCA
Gapdh_1	CCTGCACAGGCTCACCTGAA
Gapdh_2	CCATACGTACTCCTGGAAGA
Gapdh_3	TGGCATCGTGGAAGGGCTCA
Gapdh_4	ACTTACCCCAGCCTTCTCCA
Gc_1	GACTTCCGAGTGTTGCACGA
Gc_2	GGAAGTTGTCTCCTTAACTG
Gc_3	ATGTTGTAAGTCTACCTCAG
Gc_4	TGTTACGAAACAACACCCAT
Gck_1	GCAGAAGGGAACAACATCGT
Gck_2	TTCTGGGGTGGAACGCACGT
Gck_3	ACTGGAGTATGACCGGATGG
Gck_4	CAATCATGCCGACCTCACAT
Gfap_1	AGAGATTCGCACTCAGTACG
Gfap_2	TCCAAGATGAAACCAACCTG
Gfap_3	TGCGGGAAGCAACGTCTGTG
Gfap_4	ATTCGAGACAGGGAGAGGCG
Gfi1_1	GGCCGGCTGTACCAAGATCG
Gfi1_2	TGAATCTTCTCCGCAGACGG
Gfi1_3	TGCCTTTCAAGCCCTACGCG
Gfi1_4	CAAATGCATCAAGTGCAGCA
B4galt1_1	TATTAAAGTCAATCACCATG
B4galt1_2	ACCGGAGAGGTAATAGACCA
B4galt1_3	GTCAACAATCCAGTGCTGGT
B4galt1_4	TGATGTGGACCTCATTCCAA
Gh1_1	TTTCTCATAGACGCGGTCCG
Gh1_2	GGAGCGTGCCTACATTCCCG
Gh1_3	TTGGCAAACAGACTGGACAA
Gh1_4	TGAGAAGCAGAACGCAGCCT
Gja1_1	TGAACCCATAGATGTACCAC
Gja1_2	CAAAGTGGCCCAGACTGACG
Gja1_3	AGGCGTTAAGGATCGCGTGA
Gja1_4	GTTCAAAGCGAGAGACACCA
Glra2_1	TTGCAAGTAACGTTTACTGG
Glra2_2	TGAATGACCTGATATTTGAG
Glra2_3	GCAGTGGAACGATTCACGGC
Glra2_4	CAGGACGGTTGTGATGCCAA
Gls_1	AGATAAACCACATAATCCGA
Gls_2	AGGTAAAAGACATAAAGTCA
Gls_3	TCCATACACTCTTTCAACCT
Gls_4	CCACGGGTGGAGTCGCGCAG
Glud1_1	CAGTAGCGGAGATGCGTCCG
Glud1_2	GCATCTTAGGGATGACCCCG
Glud1_3	AATGACCTACAAGTGTGCAG
Glud1_4	GTGGAGGGCTTCTTCGACCG
Gnb1_1	CTTGTCATGTACTCACCATG
Gnb1_2	CAGCTATACCACAAACAAGG
Gnb1_3	AAGATTTATGCCATGCACTG
Gnb1_4	AAGCTCTGGGATGTCCGAGA
Got1_1	TACGTATCATCGCCGACCTG
Got1_2	GATCCCCGCAAGGTTAACCT
Got1_3	AGGACAAAGATGGAGAACTC
Got1_4	AGCCGTTACCTTCATGACGG
Gpx1_1	CTCAAGTATGTCCGACCCGG
Gpx1_2	GAGAATGTCGCGTCCCTCTG
Gpx1_3	CGCGGAGAAGGCATACACGG
Gpx1_4	TTCCGCAGGAAGGTAAAGAG
Grik4_1	CGTAAACACCATCCCCAACG
Grik4_2	GTTTGACGCTGTCTACGCTG
Grik4_3	GCAGGTTAACTCCTTATGAG
Grik4_4	GCATCAACCGCGCACCAGAG
Grik5_1	GGAGAGGACCCACCTTACGG
Grik5_2	TTGGCCGAAGTGCAAGCCAG
Grik5_3	CTGGAGAACCAGTACACGCT
Grik5_4	CGGTTAGAAGAACTGGTGCG
Grin1_1	AATATCACTGACCCACCGCG
Grin1_2	CTGTCCTATGACAACAAGCG
Grin1_3	GTGGGCTTGACGTACACGAA
Grin1_4	ATGATGGGCGAGCTACTCAG
Grin2a_1	TGTTCCCAGACACCAAACTG
Grin2a_2	TGTGTGCGACCTCATGTCCG
Grin2a_3	ACATGACCAGATTCAACCAG
Grin2a_4	CATCTATAGTTGCATCCATG
Grin2b_1	GAAAGCGTGGACCCTCTCAG
Grin2b_2	GTTCAGTGACTACATTAGCG
Grin2b_3	ACACAGAGATAAGCCCCGTG
Grin2b_4	AAAGCAATTTGGTTACTCTG
Grin2c_1	CTACGCCAGAAGGTTCGCGA
Grin2c_2	TGTGTGGAACGGCATGATCG
Grin2c_3	CAAGTTCAACCAGCGCTCGG
Grin2c_4	GATTGGCCGTATAGCTAGCG
Grin2d_1	GAAAACTGTGACGGCGACCA
Grin2d_2	GGCCTTCTTGTCATACATCG
Grin2d_3	GCGATACAACCAGCCGAGAG
Grin2d_4	CCAGAATCGCACCCACCGCG
Nr3c1_1	AGCTTCAGGATGTCATTACG
Nr3c1_2	CATTCGTGTCCCCTTCGAGA
Nr3c1_3	CTCTTGCTTAATTACCCCGG
Nr3c1_4	CTCTCCCATATACAGCCCCA
Grm1_1	GGGTGACAAACAGCGTCACG
Grm1_2	CACGTTGGATAAGATTAACG
Grm1_3	GCTATGACTATGTCCACGTG
Grm1_4	TGAGGCTGGACACCAACACA
Grm2_1	CCGAGGCATACAGCGCCTAG
Grm2_2	CCCCAGGAGTACATCCGCTG
Grm2_3	AGCTGTAGGAGCATCACTGT
Grm2_4	TGGGCGCTATCGCTACCAGA
Grm3_1	CGACTCACGAGAGCTGATCG
Grm3_2	TCCATCAGGACACATATACT
Grm3_3	TGGATGCTACAACCTTCCAG
Grm3_4	GTCACCCTCAGAGGCAACGG
Grm4_1	AGACCTGCCCCTACGACATG
Grm4_2	AGTACAAGGTCATCGGCTCG
Grm4_3	GACCACCACGAACAGCGTGG
Grm4_4	TGGACACATAGTTCCACTTG
Grm5_1	GTACCTGTCAGGTCGTCAGT
Grm5_2	TCATTTACCTAAAGCCCGGG
Grm5_3	CAAGAGGAGTAACAACCCCT
Grm5_4	ATATGGGATTCAGAGAGTGG
Grm6_1	GGTGGACGAGTTCACATGCG
Grm6_2	GCTCCGGGTCAGCGTTGACG
Grm6_3	TCCAGATGGAAGTTCTACGG
Grm6_4	ATGGAGACACCCAACGCCCG
Gspt1_1	GAAAGACGGCACGAATTCCG
Gspt1_2	GTAGTGTTCATCGGGCATGT
Gspt1_3	TTTCCGTTTCAAAATAGGCA
Gspt1_4	TGGAATAGGTAATCTCAGCC
Gsta1_1	TTACCCTTACATTCCCCCTG
Gsta1_2	CATGTATGCAGAAGGAGTGG
Gsta1_3	CATCCCATCAATCTCCACCA
Gsta1_4	TCTGAAAACTCGGGATGACC
Gsta2_1	CAGGATTGACATGTATTCAG
Gsta2_2	TGTAGGCAACAGGCTGACCC
Gsta2_3	AGACCGCCTTGGCAAAAGAC
Gsta2_4	CAAATATGACCTCTATGGGA
Gstm1_1	GCCAGCCCCACTCACACAGG
Gstm1_2	CGGACCCCTTTCTCACCCCG
Gstm1_3	ACTGGCCACTCACAAAGTCG
Gstm1_4	GGTATCATTACCGTCGCCCA
Gstm2_1	GTATACAGACACAAGCTATG
Gstm2_2	AGAGGCTCTCACTCACCCCA
Gstm2_3	CCTTCCCTCCACCTACATTG
Gstm2_4	TGGTGGAACTCACAAAGTCA
Gstp1_1	ACTCTATACAGGGCGCTGTG
Gstp1_2	ACTTACCTAAAGAGCGACCC
Gstp1_3	AGGTGTGTCACTCACACAAG
Gstp1_4	GGGTACCATATTTGCATCGA
Gusb_1	AATTTGCCCCGAGCCAACGG
Gusb_2	GATTGTTCGAGTAATCGGCA
Gusb_3	CTGTTCGAATCCCGACAGGG
Gusb_4	TCGACTTCTTCAACTATGCG
H1f0_1	CAAGTATTCAGACATGATCG
H1f0_2	GGTGTTCTCAAGCAAACCAA
H1f0_3	GTATATCAAGAGCCACTACA
H1f0_4	GGGCGATGAGCCCAAGAGGT
Hist1h1t_1	GCAGCTTCAGGCAACGACAA
Hist1h1t_2	GAACAACAGTCGTATCAAGC
Hist1h1t_3	TAAGAAACTGGGCTTGTCCA
Hist1h1t_4	AAGGGCCTCAGGAATCAACT
Hagh_1	CTGCACTGGGTCCACAACGG
Hagh_2	CTTGATACATACCTGCAGTG
Hagh_3	CCTGGGCTGAAGGTTTATGG
Hagh_4	TTGACTTCTAGGGACCACGC
Hbb_1	CCTCGCCACCAACATCATCA
Hbb_2	AAAGCTATCAAAGTACCTCT
Hbb_3	CATGGGTAACCCTAAGGTGA
Hbb_4	GATGAGCAAAGGTGCCCTTG
Hdc_1	AACAAGACGAGCGTTCAGAG
Hdc_2	CTGCATAAGCAGCATCGACG
Hdc_3	GTTTGTGATTCGGTCCTTCG
Hdc_4	AGCCAGCATATCTCCTAGCA
Hgf_1	CTACTGTCGAAATCCTCGAG
Hgf_2	GAAATAGGGCAATAATCCCA
Hgf_3	TTATGCCTAGATTGTTATCG
Hgf_4	ACAGTATCCATCACTAAGAG
Hrh1_1	AGCGGTAGCGATCAATACAC
Hrh1_2	GAACGCAAGCTACACACCGT
Hrh1_3	AGGTCAGACGATACCAAGGA
Hrh1_4	CAAGTATGGGTATAACCCAC
Hmgcs2_1	ACCTTGTTCCAGGACTAGCG
Hmgcs2_2	CATATATTGCACGTCATCGA
Hmgcs2_3	AGTTCAACAATGTGGAAGCA
Hmgcs2_4	AGTGCCACCATAGCAGGCGT
Hmox1_1	GATGAGTACCTCCCACCTCG
Hmox1_2	CGTATAGATATGGTACAAGG
Hmox1_3	TCGGGAAGGTGAAAAAAGCC
Hmox1_4	TCAGGACCTGACCCCCTGAG
Hoxb8_1	AGCCGCAGTCATAATAATTG
Hoxb8_2	GCTGGGACCGTACACCACGG
Hoxb8_3	AGAACTCCTGGATTTGCGAA
Hoxb8_4	CCAGCAGAACCCGTGCGCCG
Hoxc4_1	GGAATATTACGGCCGGACCA
Hoxc4_2	TGAACCCCAATTATAACGGA
Hoxc4_3	GCGGCTGCGATTTCTCAGGG
Hoxc4_4	TCAGGGTAGCTAGGGCGCGG
Hoxc8_1	ACTAACAGTAGCGAAGGACA
Hoxc8_2	AACCGGCCTATTACGACTGC
Hoxc8_3	CTCGTAGCCATAGAATTTGG
Hoxc8_4	GAAGTCTTGGACGTGGTGCG
Hp_1	AACCGGACACATAGCCCATG
Hp_2	CTACCTTAACACTCTATGTG
Hp_3	TTCTACAAACTACAGACCGA
Hp_4	CAGGTACAGCGCATCATCGG
Hprt1_1	CTAGAATGACCAGTCAACGG
Hprt1_2	ACTTGCTCGAGATGTCATGA
Hprt1_3	AGCCCCCCTTCAGCACACAG
Hprt1_4	CGCTGAATAGAAATAGTGAT
Hspa8_1	CGACTTACCAAAAACTGTGT
Hspa8_2	GGTTAAAACCCACCTTTCCA
Hspa8_3	GCTATATTTACCTGCACCAT
Hspa8_4	TGACAGGTCCGGTGGCTGAA
Hsd3b5_1	GCCAAGGTGACGGTACTGAG
Hsd3b5_2	GAGCTGCTGTAGATGAAGGC
Hsd3b5_3	CAGGAAGCCTGCGATATCAA
Hsd3b5_4	CCAGAGGATTGTCCAAATGT
Hspb1_1	TTCCCGATGAGTGGTCTCAG
Hspb1_2	CCCCGAAAGCTTGATCGAAG
Hspb1_3	CTCAACCGGCAACTCAGCAG
Hspb1_4	GCAGGGTACCAGTCCCGGAA
Hspa1a_1	GAACCGGTCGTTCTACCCGG
Hspa1a_2	CCTACTTCAACGACTCGCAG
Hspa1a_3	CCGCAAGTTCGGCGACCCGG
Hspa1a_4	CCTGAACAAGAGCATCAATC
Htr1a_1	GATGCTAGTAACGTTGCCGC
Htr1a_2	CTTGCGGATTCGGAAGCGTG
Htr1a_3	GATATAGAAAGCGCCGAAAG
Htr1a_4	GGTGCAGCACAGTACATCCA
Iapp_1	TGAGAGCTACACCTGTCGGA
Iapp_2	AGTGGCCGAGTGCCACCGAG
Iapp_3	CGACAGGTGTAGCTCTCAAG
Iapp_4	GTTCGCTCCAGCAACAACCT
Ibsp_1	AGGGGTAACCGCTAGCTACG
Ibsp_2	TGGAGATGGCGATAGTTCGG
Ibsp_3	AAAAATGAAGGAAAGCGACG
Ibsp_4	GAAAATGAGCAGGTCGTCAA
Idh1_1	AAAGCTCATTCTTCCCTACG
Idh1_2	GCTATAAAGAAATACAACGT
Idh1_3	ATCCTGGTTGTACATACCCA
Idh1_4	ATGTTCCGGATGGTACCGTT
Ifnb1_1	GGACTTCAAGATCCCTATGG
Ifnb1_2	GGACATGTCAGAAGCTCCTG
Ifnb1_3	CTGCTTGTAGTCGATGGAGA
Ifnb1_4	ATTCTGGAGCATCACTTGAA
Igf1_1	TCATCCACAATGCCCGTCTG
Igf1_2	CGGACCAGAGACCCTTTGCG
Igf1_3	CAGTTCGTGTGTGGACCAAG
Igf1_4	CAGATCTTAAATAATTGAGT
Igf2_1	CCACCCCCGCCAAGTCCGAG
Igf2_2	GACTTCCCCAGATACCCCGT
Igf2_3	CAGTTTGTCTGTTCGGACCG
Igf2_4	CGTGCCAACCGTCGCAGCCG
Igfbp3_1	GGAACTTGGAATCAGTCACG
Igfbp3_2	GGCGTCTACACGGAGCGCTG
Igfbp3_3	CTGGTGCGAGAACCCGGCTG
Igfbp3_4	CATCATAAAAGGCCAGGCTA
Il1a_1	ATGTATGCCTACTCATCGGG
Il1a_2	CCTCAACCAAAATATATATG
Il1a_3	ATTGATAAGGATCGTCAAGC
Il1a_4	ATGTTGCTGACACCACCACC
Il1b_1	AAGCTCCACGGGCAAGACAT
Il1b_2	CATCATCCCACGAGTCACAG
Il1b_3	CACATGGGTCAGACAGCACG
Il1b_4	AAGCTCATGGAGAATACCAC
Il3_1	CAACGTCCTGAGTAAACGGT
Il3_2	CCTCTTAGAATAGTACCTTG
Il3_3	TTATTGAGTCCAGATACCTG
Il3_4	GGATTGCAGGACTATTGCCT
Il5_1	AAGAATCAAACTGTCCGAGG
Il5_2	AGCTCTGTTGACGAGCAATG
Il5_3	CGTCAACAGAGCTCGGTGAG
Il5_4	TCTAACTCTCAGCTGTGTCT
Il6_1	TATACCACTTCACAAGTCGG
Il6_2	CCTACTTCACAAGTCCGGAG
Il6_3	CAAACTGGATATAACCAGGT
Il6_4	CAACAACATCAGTCCCAAGA
Il6r_1	CAACTGACTTTGAGCCAACG
Il6r_2	CACAAAAGGCATTTACAAGG
Il6r_3	CACATGCTTTACTCCTCGCA
Il6r_4	AGGCAATGCTACCATTCACT
Il9r_1	GAATCCCGATACCATCTACG
Il9r_2	CCTGTCCCATGACACAGCGG
Il9r_3	CAGACCAAAACTGATACCCC
Il9r_4	GGTACACCTACTGTCCCAGA
Ina_1	AAGAGCTCGCCGACGCGCGA
Ina_2	ACACCGCGAAGCGGTCGTTG
Ina_3	GGCTAAACCAGACCTGACTT
Ina_4	GGCTCGTACCATTGAGATAG
Inha_1	TCTTCCTGTCGAGCCCCGTG
Inha_2	CCAGGGGCCAGAACTTGTCC
Inha_3	TGAGACCACTCCTTTCCTGG
Inha_4	GGATGGGGTGGGTCAACAGA
Ins1_1	GGGCTCCCAGAGGACGAGCA
Ins1_2	GCGGGTCCTCCACTTCACGA
Ins1_3	GTGCCACAACTGGAGCTGGG
Ins1_4	TACAGAGCCTCCACCAGGTG
Ins2_1	CGCGAAGTGGAGGACCCACA
Ins2_2	AAGCTCTCTACCTGGTGTGT
Ins2_3	GTTTGACAAAAGCCTGGGCA
Ins2_4	GTGGCACAACTGGAGCTGGG
Irf1_1	GCACGGTTGGGACATCAACA
Irf1_2	CTGCAAGTTGTACAGATCAG
Irf1_3	CTGTAGGCCGATACAAAGCA
Irf1_4	GAACTCCCTACCAGACATCG
Itgb1_1	TCCCAACATTCCTACCAATG
Itgb1_2	GGAAATGGGACATTTGAGTG
Itgb1_3	AGTGACATAGAGAATCCCAG
Itgb1_4	TGGCTTTGATGCAATCATGC
Ivd_1	TGATATCAACGGGCTAAACG
Ivd_2	GGGCTACCTAGAACATGTGT
Ivd_3	CAACTAGGACATCAGCGTCA
Ivd_4	GATTGTCCGCAATGGGAATG
Jak2_1	TAGGTACGGAGTATCTCGTG
Jak2_2	CGGGTATTACAGACTAACTG
Jak2_3	ATTATAATAACTGGAAACGG
Jak2_4	ACACACATTCCCATGAATAA
Jun_1	CGCGGCACAACCTGTCAGTG
Jun_2	AGGCGCCACTCTCGGACTGG
Jun_3	TTGAACCTGGCCGACCCGGT
Jun_4	CAGCTTGAGCAGCCCGACGT
Junb_1	GGGTAAAAGTACTGTCCCGG
Junb_2	AACCTGGCAGATCCTTATCG
Junb_3	CATGCACCACCCTTTGCGGG
Junb_4	ACGCAGCGGCAGGATACGGT
Jund_1	GTTCGCCGAAGGCTTCGTCA
Jund_2	AGGGTAGAGGAACTGCGTAC
Jund_3	GAGCGGCGGGATTGAAACCA
Jund_4	GCCAACCTGAGCAGTTTCGC
Kcna1_1	TTCTGAACACCCTTACCAAG
Kcna1_2	TTTATTACTACCAGTCGGGG
Kcna1_3	TGACTGTGGTGTTATCGATG
Kcna1_4	CGCAGCATTCGTGGTCGTCG
Kcnj1_1	ATCATCAATTCCTTCATGTG
Kcnj1_2	GAGGAACCAACTCCCCAAGA
Kcnj1_3	ATCAACTTTGTCGTCGACGC
Kcnj1_4	CATTACGTTCAGCAAGAATG
Zfp354a_1	TAACCCACCAGGAATCACAC
Zfp354a_2	GGTTCTGAGATGTTTATACA
Zfp354a_3	GCCACATTCATTACACAAGT
Zfp354a_4	CACCGAGAGAGAAGTATCTG
Klk1_1	CTTCAGCAAATACCTCTGCG
Klk1_2	GCAGCATCAGATCATTGCTG
Klk1_3	GGCTCAGACTTACATATAAG
Klk1_4	TTACTCACTTGCTAGAGCAG
Kras_1	GCAGCATTTACCTCTATCGT
Kras_2	CTGAATTAGCTGTATCGTCA
Kras_3	GGACCAGTACATGAGAACTG
Kras_4	TTATTCCCTACTAGGACCAT
Lalba_1	ACTGGTGTGGAATAAAACAC
Lalba_2	CAGGCAGCGAAATACACGCC
Lalba_3	CAAGCTATGGTCAAGAACAA
Lalba_4	CACAGAGTTTACAAAATGTG
Lcat_1	GCTGTGCTACCGAAAGACAG
Lcat_2	GCGGTTCCATCAAGCCCATG
Lcat_3	GACACGGATCTGTACACCAG
Lcat_4	TGTTTCCAGCTCACCACGTG
Ldha_1	CAAGCTGGTCATTATCACCG
Ldha_2	GGAGAGCATGGCGACTCCAG
Ldha_3	GTCATAGAAGATAAGCTAAA
Ldha_4	GGACTGTATTTCACAACATT
Ldhb_1	AGCCAATTCTAAGATTGTGG
Ldhb_2	CTTGTGCTATCAGCATTCTG
Ldhb_3	TGCATCCACTTCCAATCACG
Ldhb_4	ATCATCGTGGTTTCCAACCC
Lepr_1	TCACATATAATTCAGCGTAG
Lepr_2	AGGTGACTGGAAACTCACAC
Lepr_3	TATTATCTGGCTATACAATG
Lepr_4	ACTTCCTTTATAGACACACG
Lipc_1	CAGTCCCAACCCGTGAACGT
Lipc_2	TGGAGAAAGGCGCTCGTTGG
Lipc_3	TTGTCATGATCATCCACGGG
Lipc_4	CTATGACTTCTACCCCAACG
Lpl_1	GCCGGCTATACCAAGCTGGT
Lpl_2	GTCTTACACACATTTACCAG
Lpl_3	GAAAAACATACCGTCTGCTG
Lpl_4	ATACAGGTGCAATTCCAAGG
Slco2a1_1	CTATCAATACACCTCGACCA
Slco2a1_2	CACCAGGCTCCAATCCACCG
Slco2a1_3	CAAGACTCACAGATATACAG
Slco2a1_4	TCTGCAAACTATCCCCCGAG
Mbp_1	AGAAGCGCCCGATGGAGTCA
Mbp_2	GACAGGGGTGCGCCCAAGCG
Mbp_3	CTACCCAGCTAAATCTGCTG
Mbp_4	AAGAGACCCTCACAGCGACA
Mbl1_1	AGGACCAAAAGGCCAAAAAG
Mbl1_2	CGGGAGAGATGGGCCCAAAG
Mbl1_3	CTCAGAGCTCCGAGGCACTG
Mbl1_4	TAGTGAGCGTGTCCTCATCA
Mdh1_1	CGTCCAGAACACCCATCATG
Mdh1_2	GTCAGCACCATCGATCCCCA
Mdh1_3	GTAAAAAATGTCATTATCTG
Mdh1_4	CATGCCAAGGTGAAATTGCA
Me1_1	TGGCATGCAAGACCCACGGT
Me1_2	TGCCGCAGCCCAATATACAA
Me1_3	TCCTGGTTGACAATGCAGGG
Me1_4	AACCAAGGTCGCCCAAGCCG
Met_1	GTGGTGGAAGCACAATAACG
Met_2	GCGCAGTGACGAGTACCGGA
Met_3	ATTGAAGTGCTCACTCATCG
Met_4	CATTCCAATGAATGCCCCAG
Mog_1	TTCCCAGGAGATATACGGCA
Mog_2	TCTGAAAGAGTCTATCGGCG
Mog_3	TCATCTGTACCGAAATGGCA
Mog_4	TTCTACTTTCAACTCCACGG
Mos_1	AACTCCGCTGGGATGCACGT
Mos_2	CAATATCTAGGGAATACTTG
Mos_3	CAACCCGGACTATGTTGTCG
Mos_4	GTTTGTAAGATAAGTGACTT
Cd200_1	CTGTTCTCTAAAAACAACCC
Cd200_2	GGGCTGAATGACAACCCCAT
Cd200_3	CAGAGCACGTGATGTTTAGG
Cd200_4	AGGATAAACATCACTGAGCT
Mpg_1	GTGACCGGATCTCGTGAGGT
Mpg_2	AGAAGTAGATACTTCGCAGG
Mpg_3	TGGGCGCATTGTAGAGACTG
Mpg_4	CGGCAGACCCCCCGTAACCG
Mpz_1	GGGTCAACCTTACATCGATG
Mpz_2	CATTGTGGTTTACACGGACA
Mpz_3	ATGTGATGTCAAAAACCCAC
Mpz_4	CGTGATCGGTGGCATCCTCG
Abcc1_1	GAAGCGCAAGATATTGAACA
Abcc1_2	CACAAGCTGAATGAACACGA
Abcc1_3	GGAGGGACATGTGACTCTCA
Abcc1_4	TATCAACTTTGTGAATGACA
Mst1_1	TGCAACGGCGAGGATTACCG
Mst1_2	TCCGGCAGAAATTCTCACGA
Mst1_3	CAAGTCACAACAGCGCAACA
Mst1_4	ACGGTAGTAGCTGGCAACCA
Mt1_1	CAACTCACTCTTCTTGCAGG
Mt1_2	CACATTTGGAGCAGCCCACG
Mt1_3	GGGCGTCTTACCGGTGGAGC
Mt1_4	CGGTGGAGCAGGAGCAGTTG
Muc1_1	AGAACTGGTAGTTCGCACCA
Muc1_2	CGAGGTGCTACTATGAACTG
Muc1_3	GCTGAGGAACCACTGTACAC
Muc1_4	ACCAGCACTGCAGTCACCAG
Muc2_1	ACATCGTGTTCACAACAATG
Muc2_2	GTGGTGCTAGGTGTCGAAGG
Muc2_3	GAAAGGGTAGTGGACTCCGT
Muc2_4	GGTCTACAACAGTACCTATG
Mx1_1	CCTTCCTGGTATCACAAGAG
Mx1_2	GGGAGAAAAATGGAGCGGCA
Mx1_3	CTTGACCAAGCCCGATCTGG
Mx1_4	TGTGTTTCTCAGAAGAACCT
Myc_1	CGAGTGCATCGACCCCTCAG
Myc_2	GCCCTATTTCATCTGCGACG
Myc_3	AGAAATTGATGTGGTGTCTG
Myc_4	ACCGTCATCGTCCTCCCTTG
Mycs_1	AGGCGGAGAGGAAATCTATG
Mycs_2	ACGGCCAGGTGACAGCCGCG
Mycs_3	GGCCGGGTTACTCCATAGGT
Mycs_4	AGAGCTCTCCCACCTGGACT
Myh11_1	TGGACTATAATGCAAGTGCG
Myh11_2	GGATAAGACCCATCGTCAGG
Myh11_3	CCATGTCTCAGACCTACAGG
Myh11_4	GTGGTGGCATCCTCCCACAA
Myh3_1	TCTAGAGGATCAGTTAAGCG
Myh3_2	CGTTACAAAAGGCCAAACTG
Myh3_3	GAGGTGGTGGATGGCTACCG
Myh3_4	TGATGAATGGGTAGTCGTAA
Mylpf_1	CTCCAGTGATCACATCCTCG
Mylpf_2	GCCATGATGAAGGAAGCCAG
Mylpf_3	CAGGGATGGCATTATTGACA
Mylpf_4	GAGCTCACCCATGGCCGCAA
Myl3_1	AAGATCACGTACGGGCAGTG
Myl3_2	TCTGGGACAGAATCCTACCC
Myl3_3	CTTTCCCACAGAGTTCAAGG
Myl3_4	CATCTCCAAGAACAAAGACA
Ncam1_1	GCCATCGGCATCACACACCA
Ncam1_2	TTCCCCATCCATCGACCGGG
Ncam1_3	TGCCGGCATTTACAAGTGCG
Ncam1_4	CCCATCTGCGAGCTATCTGG
Nefh_1	CCTCAAGTGCGACGTGACGT
Nefh_2	CTTCGCGGGCTACATCGATA
Nefh_3	TGGTGACTTGGCCTCAACTG
Nefh_4	GGAGGCACTGAAAAGCACCA
Nefm_1	GGTCCAACACAAATTTGTGG
Nefm_2	CAAGAGCATTGAGCTCGAGT
Nefm_3	AGGCAGAGATCCACGCGCTG
Nefm_4	CCTGCGGAGCAATCACGAAG
Mme_1	CCTTCAAGAACCCAAAACTG
Mme_2	TGTTACCAGATATATATGGG
Mme_3	ACTTACATGAATTATATGCT
Mme_4	TATTTGAAGAAGTCCGTACA
Neu1_1	CCCACCGCGGAATCTCTCCG
Neu1_2	TTTATCTTCTAGGTAGCACG
Neu1_3	GTGGTGAACGACGTAGACAC
Neu1_4	CCTGGCCTCTGATCCCGCCG
Nf1_1	ACTAATCCTTAACTACCCAA
Nf1_2	CCACCATGGACTGAACCAGT
Nf1_3	CAATCATGTACTGTTCACAA
Nf1_4	AGTACACCAAATACCATGAG
Klk1b3_1	TTCGGCGAATACCTATGTGG
Klk1b3_2	ACAACCCGAGACTGGACGGG
Klk1b3_3	TGAGGTCCTGGTTGAAACCG
Klk1b3_4	TGGGGCAGCATCACACCTGA
Ngfr_1	ACCTTGGGATCCATCGACCA
Ngfr_2	CCTTGTACCCAGTACAGTGG
Ngfr_3	ACAGGCCTGTACACCCACAG
Ngfr_4	AGGTGTTACATTCTCCGATG
Nos1_1	CCATCACGATATTCCCTCAG
Nos1_2	CGGTCATTGTCCCCGCCCAG
Nos1_3	CTGGACCCCTGGCCAATGTG
Nos1_4	CGTTGACCACCACTCTGCCA
Nos2_1	GAGCCTCTAGACCTCAACAA
Nos2_2	GCAAGTCCAAATTATGCATG
Nos2_3	ATACTTTACGCCACTAACAG
Nos2_4	ACAGCGCTACAACATCCTGG
Nos3_1	ATTAAGTATGCAACAAACCG
Nos3_2	GGCAGCAGTGGAAATTAACG
Nos3_3	GCCGCCAAGAGGATACCAGT
Nos3_4	CTGTGCACTGAGGGTATCGT
Nppa_1	AGCAAATCCCGTATACAGTG
Nppa_2	TTGACTTCCCCAGTCCAGGG
Nppa_3	GCGAGCAGACCGATGAAGCG
Nppa_4	GATTTGCTCCAATATGGCCT
Npr1_1	AATCACCAGGAGTTCGTCGA
Npr1_2	GGCTCCCTGCTAACCACCGA
Npr1_3	CCACATTTAGGGACGTCAGG
Npr1_4	TCAGGTATCCTGTCACACCT
Npy_1	ATTGATGTAGTGTCGCAGAG
Npy_2	AATGCCCAAACACACGAGCA
Npy_3	TGCTAGGTAACAAACGAATG
Npy_4	GGGCGAGGACGCGCCAGCAG
Nras_1	GGATTCTTACCGAAAACAAG
Nras_2	GTAGAGGTTAATATCTGCAA
Nras_3	TATTGATGGCAAACACACAG
Nras_4	AGACTCTGATGATGTACCCA
Odc1_1	GCATAGAAGGGAGTAACACG
Odc1_2	CAGAGCTGGGTTGATTACAC
Odc1_3	GCAATCCGCAAAACCAACCT
Odc1_4	TCATTGCCAAAAAAACCGTG
Odf1_1	AGGTCTGCGTATCGGCCGAG
Odf1_2	GGTGCATGTATAAGTCACAC
Odf1_3	ACAGGCAGCACGGGTAGTAG
Odf1_4	CTAAGCTGCGGAGCGATGGG
Gnal_1	ATGAGGATCCTACACGTCAA
Gnal_2	TCAGCACTCTGCATCTGAGT
Gnal_3	ATATTCAAAGTCAGTGATAG
Gnal_4	TGTTTGACGTTGGAGGCCAG
Omp_1	GCAGTTCGATCACTGGAACG
Omp_2	AGGCGGTAGACAGACTCAGC
Omp_3	CAGCTGGCGTGTCATGAGGT
Omp_4	AGGACCTGACTAAGCAGATG
Oprd1_1	GTGCGAGCGCCAATGCGTCG
Oprd1_2	CCAAGTACCTGATGGAAACG
Oprd1_3	GAGCGTGGACCGCTACATTG
Oprd1_4	TCATGGCAGTGACCCAACCC
Orm1_1	TGTGTCGTTTATCAAGTTGG
Orm1_2	GTCTATAACTTCACCCATCT
Orm1_3	AATGGGACCTTATCCAAGTG
Orm1_4	ATTGGTAATAGGTATGCCTA
S100a4_1	CACAAATACTCAGGCAACGA
S100a4_2	GGTGGACACTATTACATCCA
S100a4_3	GAACAACTTGGACAGCAACA
S100a4_4	GTTGCCTGAGTATTTGTGGA
Pah_1	CCTCTGTGTATTCCACCCGA
Pah_2	TGCACACAGTACATTAGGCA
Pah_3	AAGAGCCTGAGGAATGACAT
Pah_4	CACTTACCTCAAATAAGCGC
Serpine1_1	AGCACCGAGGACACGCCGTA
Serpine1_2	ACATGCTGAGGGTTTCGCCG
Serpine1_3	TCAGTGACTTACTGGCCAAG
Serpine1_4	TGGTGCTACCATCAGACTTG
Reg3b_1	GGGGCAACTAATGCGTGCAG
Reg3b_2	GAGGGTGTCATACAAGAGTG
Reg3b_3	GCAGTAGGAGCCATATGCCT
Reg3b_4	CTGTGATAAGAGCATCAGGC
Reg3g_1	TGGGCTCCATGATCCAACAC
Reg3g_2	AGATTTGGATACACTAAACA
Reg3g_3	GGGCAGCTGATACGTGAAGT
Reg3g_4	ATCCACTGAGCACAGACACA
Pccb_1	GATCGGACTCAATGACTCCG
Pccb_2	GTGACATGTTTGTGGAACAC
Pccb_3	GAAAGTTGAAGAATTCACGC
Pccb_4	GCTTTGCAAGAATGAATGGG
Pde4b_1	TGAATAAAAGCATCCGACAG
Pde4b_2	AGTCATCATGTAGGTTACGA
Pde4b_3	TGACAAGTCATAGTCGCTGT
Pde4b_4	AAATGAGGATCATCTAGCCA
Pde4d_1	GCTCCGCTATTCGGAAAACG
Pde4d_2	TGGTCGCTACGCCTCAAGCG
Pde4d_3	ATGGATGGTTGGTTGCACAT
Pde4d_4	GCTGTCTGATCGATACAGGA
Pdgfb_1	CGAGTGCAAGACGCGTACAG
Pdgfb_2	CTGCTGCACAGAGACTCCGT
Pdgfb_3	CGGAAAGCTCATCTCGAGGG
Pdgfb_4	AGGCCCGGCACTGCACATTG
Pdgfrb_1	TCAACGTTACTGTGATCGGT
Pdgfrb_2	GCTGTAGACATAGTAAGTAT
Pdgfrb_3	AGATTCACAAGAGGTCACCG
Pdgfrb_4	GTGTCTACAACAACTCACTG
Rhox5_1	CACCAGAGCTAGTGGCATGG
Rhox5_2	CTGGAACACCAGGACCAAAG
Rhox5_3	ATCAGCCGCTTACTCTGCCT
Rhox5_4	GCCCTGGGTCCACCCAGCGG
Pfkfb1_1	GTTCACTAATTCTCCCACGA
Pfkfb1_2	CCATAAGTATCTCAGCCGCG
Pfkfb1_3	TTTAGGTCAGTATCGACGAG
Pfkfb1_4	CGGCATAGGTAGATAGATCG
Pfkfb2_1	GATCGAACAACGGTATCCAG
Pfkfb2_2	TGGATTGGAGTACCTACCAA
Pfkfb2_3	TTTATGAACGAGAGGTCCCT
Pfkfb2_4	AATCATAACAATGAGTGTTG
Flg_1	AAATGACCAAGACATAGCAG
Flg_2	CACCATAGTAGTACACCTGG
Flg_3	AGGATCCAGCACTATAAGTG
Flg_4	AGAATCGCACAGTGAGAGCG
Pgam1_1	CCTGAAGGATACTATTGCCA
Pgam1_2	CAGTAAGGTCTGCGTACCTG
Pgam1_3	CGCCGCGCTTCGCCTCCTCG
Pgam1_4	CGATGTCCCGCCACCTCCAA
Pgk1_1	CAATGAGATGATCATCGGTG
Pgk1_2	CTTGGACAATGGAGCCAAGT
Pgk1_3	GACATCTCCAAGTTTGGACA
Pgk1_4	CCTTCCTGGCTATCTTGGGA
Pgm1_1	CGGTCGCTTCTACATGACCG
Pgm1_2	GGAGATCGTGGACTCAGTCG
Pgm1_3	CAGCTAGCCACAATCCAGGA
Pgm1_4	CCAGGGCAACGCTAACTATG
Abcb1b_1	TAGTAACGCTCGGCAGAATG
Abcb1b_2	ACGACCATGAAACCAAACAA
Abcb1b_3	ATATTCATTTGAGAGGACCA
Abcb1b_4	GCTGACGGCCAAAATTACAA
Serpina1_1	CCACGTAGACAAGTCCACCA
Serpina1_2	GTGCTGATGATGGATTACCT
Serpina1_3	AAAGAAAATGTAATTCACCA
Serpina1_4	TCTTACGGTAGGTTGGACTC
Pim1_1	ATCTTAATCGACCTGAACCG
Pim1_2	CCGGCAAGTTGTCGGCGACG
Pim1_3	GGACCGGATTTCCGACTGGG
Pim1_4	TTCGACTTCATCACCGAGCG
Pkd1_1	CCAGACCGAGTATCGATGGG
Pkd1_2	AGCTCACAGACATAACTGTG
Pkd1_3	ACACATAACTTCACTCGGAG
Pkd1_4	CAGGTTGGTCATCCAATCTG
Pklr_1	TAAGGCTCGACCAACTCGGG
Pklr_2	ACGAACCGGAGTCTTGCAGG
Pklr_3	GCTGTGAGTCGATATCCAGA
Pklr_4	GGGCGATGCAAAGACAGTGT
Pla2g4a_1	ATACCCGAGAAGGACGTGCT
Pla2g4a_2	AAAAATGCATACTAACCATG
Pla2g4a_3	CCCAGACCTACGGTTCAGCA
Pla2g4a_4	ATAATGATATAAACCCTGTG
Plcb1_1	GCTATCACTACATCTGCCTG
Plcb1_2	AAAAGCCACAAGATTCAGGT
Plcb1_3	GCGCTCAACTTCCAGACAGT
Plcb1_4	CAAATACTTACGAATCCACA
Plcd1_1	TGGAGAAGCATCGATCCTCG
Plcd1_2	CAGCCGACAGCAAGTACATG
Plcd1_3	GTGCGTCCCCAGCAACTGAA
Plcd1_4	CCAAGTGCAACACAAGCCCA
Prl4a1_1	GAGGGTACTTACAACGTGAG
Prl4a1_2	TCAGGCAATTAAGATATCCC
Prl4a1_3	AAGGCCTTGTAGAGGGTAGG
Prl4a1_4	CAGTTTAGCTCTCATAGCAG
Prl6a1_1	CTAAAGAAGGAACCCAACAG
Prl6a1_2	CAATAGTAAATGGTGATCGG
Prl6a1_3	GATGTCAAACATCCTTCTGT
Prl6a1_4	GAGGATGTGCTATATAAACC
Pmch_1	AGCAACAACCGATCTTTCTG
Pmch_2	AAGCAGAATCTCGTAACTCA
Pmch_3	ATCTTCTCTTCACAGAACAC
Pmch_4	TATTTAATACATTCAGGATG
Pmp22_1	GGCTCGTGGGCAATGGACAC
Pmp22_2	GAAGATGACAGACAGGATCA
Pmp22_3	GATCCTGTTCCTTCACATCG
Pmp22_4	CGCACTCACGCTGACGATGG
Pnmt_1	CCAGCATGTCTGCCTCATCG
Pnmt_2	GAGGCGCGTAGTTGTTGCGG
Pnmt_3	AGAACGCCAGCTCCGAGCGA
Pnmt_4	GGCCTGAGCCGATGTCAATG
Pomc_1	TTCAGACCTCCATAGACGTG
Pomc_2	CTGCAGACTCGACCTCTCGG
Pomc_3	CAATGTCGCCGAGAACGAGT
Pomc_4	TCCATGGAGCACTTCCGCTG
Ppm1a_1	AAGAACGAATTCAGAATGCA
Ppm1a_2	GATGCACATACGGCTGTGAT
Ppm1a_3	AACACGGTGCAGATAGAAGT
Ppm1a_4	AGATCACATCACCAATAACC
Ppm1b_1	TGAAATCATCACGCCCACTG
Ppm1b_2	TACAAGTGTGTTGATGGCAA
Ppm1b_3	TGGTCATGCTGGATCCCGAG
Ppm1b_4	AAGGAGCGCATCCAAAATGC
Ppp1ca_1	TAGACGTATTATGCGGCCCA
Ppp1ca_2	GACGATACAACATCAAACTG
Ppp1ca_3	CCTATTCCGTACCCAGTGCA
Ppp1ca_4	GCTGTGGTCTGACCCTGACA
Ppp1cc_1	CACTCACCACATATCTTGAG
Ppp1cc_2	AAGCAACTATTTGTTTCTCG
Ppp1cc_3	GAGACTTCAAGCACAGTCCC
Ppp1cc_4	GAAGATACAACATTAAGCTG
Ppp2ca_1	ACACACCTGCCCATCCACCA
Ppp2ca_2	AGCGTATCACCATACTCCGA
Ppp2ca_3	TATCAAAGTCATACCTCATG
Ppp2ca_4	AGCAGCTCACCTTCTCGCAG
Ppp2cb_1	GAGCGTATCACAATATTGCG
Ppp2cb_2	AGACAGAGGATATTATTCTG
Ppp2cb_3	ATGAATGCCTACGAAAGTAT
Ppp2cb_4	CAGATATTCTGCCTCCACGG
Ppp3ca_1	CGCGTTGAGAATAATAACAG
Ppp3ca_2	AGGAAGTGTTTGATAACGAT
Ppp3ca_3	ACAAACCACCGTGTACACAC
Ppp3ca_4	TAGGGGACTATGTTGACAGA
Ppp3cb_1	AGGGTGCTGCCATACTTAGG
Ppp3cb_2	TTCACCAGAGATACACACAC
Ppp3cb_3	GTGGAGAACAGTTAAACTGG
Ppp3cb_4	AAAAGGTATCGTGTATTAGC
Ppy_1	ACTATGCTACGCATGAACAG
Ppy_2	CACTGGAGCCAATGTACCCG
Ppy_3	TCAACACACTGACCAGGCCT
Ppy_4	TAGCAGCAGAGCCACCCAAG
Pkib_1	GGATGTCGGGTAAGGCATTG
Pkib_2	CAGAGTTCACTGGCTACAGG
Pkib_3	CCAGCTTCAGTGCAAGATCA
Pkib_4	TTCATCGGAGATGACTGATG
Prkar2b_1	TAAGGGTGTCAACTTCGCGG
Prkar2b_2	TCGCGCTGCAGCACTTCACG
Prkar2b_3	GTTGGTAACTATGACAATCG
Prkar2b_4	CAGTTATAAACCGGTTCACA
Prkca_1	CATGGAATACGTCAACGGTG
Prkca_2	AGATTTCTACGGACAGTCGC
Prkca_3	TCTACGGACTTATCCACCAA
Prkca_4	GTGTTTCAGAAAGCCAAGCT
Prkcg_1	CGAGTATTACAATGTACCGG
Prkcg_2	CCCCAGAGCTCACAACACGA
Prkcg_3	CCTGGTGCACCAGCCCGTAG
Prkcg_4	TCCAGCGCCTGGACACTCGA
Prl_1	TTTCAACTAATAACTGGACT
Prl_2	AATAAACATATCTGTATACA
Prl_3	GAAGGTTTGACATCATCAGC
Prl_4	AGATCGTGAGTTTATTGCCA
Prlr_1	CACAACCGTGTGGATCATTG
Prlr_2	TGTCCAGACTACAAAACCAG
Prlr_3	ATCCACATAAAGTGGATCCG
Prlr_4	TCCTCACAGTCAGAAGTAGG
Prm1_1	GTCTGCGACATCTTCGCCTG
Prm1_2	GCAGGCGAAGATGTCGCAGA
Prm1_3	GATGTCGCAGACGGAGGAGG
Prm1_4	GCTGCGGCAGCATCGGTATC
Prnp_1	AACCGTTACCCACCTCAGAG
Prnp_2	CCAAGTGTACTACAGGCCGG
Prnp_3	GAGGGGGTACCCATAATCAG
Prnp_4	AAAAACCAACCTCAAGCATG
Prp15_1	AATCAGAAACCACCTCCACC
Prp15_2	TGCTGGCTCCCATTAGCAGG
Prp15_3	GCTGACCCTGAGCTATGCTC
Prp15_4	TTGGGGCTTTCCAGGCTGAG
Prph_1	GAGAAGTCGAGGCGCTCCGA
Prph_2	AGAAGAAACTCGCAAGCGGG
Prph_3	TGCTGCCAACCGCAACCATG
Prph_4	ATGAGTAGGAGAAAGCCCCG
Prps2_1	AGTGGACCGGATGGTTCTTG
Prps2_2	GATTGGTGAAAGTGTGCGAG
Prps2_3	AATTGCAGACAGACTGAATG
Prps2_4	TTCGGGAGAACATCACTGAA
Prss1_1	GGGTCCACGAACTATAGTTG
Prss1_2	TCGGGCATTGAGTTTCACAG
Prss1_3	CCCAGACCTGCTCCAATGCG
Prss1_4	TCTTGTCATCATCTTCCAAA
Ptgs1_1	GCTCACGGATAGTACAGTTG
Ptgs1_2	TGGCATGGATAGTAACAACA
Ptgs1_3	ATGCTCGCGCAGCCAGATCG
Ptgs1_4	GGACAGTCTTTGGGTACAGA
Pth_1	ATACAGCTTATGCACAACCT
Pth_2	GGAGACAAACTGCCAGCATG
Pth_3	GAGGATCATCACCTTAGCCA
Pth_4	CCATTGCATCCTCTCCACAG
Pthlh_1	GCTACTCCGTGCCCTCCCGC
Pthlh_2	GCCCTCCCGCGGGCGCTCGG
Pthlh_3	TGCGGAGGCTGGTTCAGCAG
Pthlh_4	AGTAGCTGAGCAGGAACACC
Ptpn1_1	GATGCAATTTAATCCGACTG
Ptpn1_2	ATATTACACAGTACGGCAGT
Ptpn1_3	GAGGAGCTATATCCTCACCC
Ptpn1_4	CCGTCTGGATGAGCCCCATG
Ptprc_1	AGAATATTGGCCATGCATGG
Ptprc_2	GGAAACTTGCTGAATACCCG
Ptprc_3	ACTATTGTCTGACGCCCGGG
Ptprc_4	GCTGTTGCGTGCAAGGATGG
Pygm_1	CAGAACCAACCAGCGCCGAG
Pygm_2	CTTGGAGAATGCCTGCGATG
Pygm_3	GGCAACGCACGTTATCATTG
Pygm_4	GAAATAGTAATCTCTCGGAG
Raf1_1	CACCCTCTTTCACAATGCGT
Raf1_2	ACCTGGCGATTGTGACCCAG
Raf1_3	CTGGGAAATAGAAGCCAGTG
Raf1_4	GACATCGAAATCCATTTAGC
Rara_1	GAGCTACACGCTGACACCGG
Rara_2	AGATTCTGCGAATCTGCACG
Rara_3	CAAGTGTATCATTAAGACTG
Rara_4	AGGCTTGTAGATTCGAGGCA
Rarb_1	AAGCAGGGCTTGTACACCCG
Rarb_2	ACCGGCATACTGCTCAATGT
Rarb_3	TAACGCAGTTCTTATCCCGG
Rarb_4	CAAGTGCATTATTAAGATCG
Rb1_1	CACCCATTAATGGTTCACCT
Rb1_2	AGAAGTTTGCTAGCGCTGTG
Rb1_3	AAGTTGATAATGCTGTGTCA
Rb1_4	GAATCATGGAATCCCTTGCA
Rbp2_1	CTATGACCTAGATTTCACAG
Rbp2_2	ACGCACTGCAATCTTGCGGG
Rbp2_3	GAAGGACCAGAATGGAACCT
Rbp2_4	ACGAAGATCATCGTTCAAGA
Rbp3_1	GAGGTTCTTGAGGATAACGT
Rbp3_2	GCTGGTAGGGGAAATCACCG
Rbp3_3	TGAAAGTAGGACAGAACCAG
Rbp3_4	ACGTGGATACCATCTACGAT
Reg1a_1	ATGGAGGCCAATCCAGACAT
Reg1a_2	ACCACTCTCCTTAATCAGAG
Reg1a_3	GCCAGGATCACTTGTCCAGA
Reg1a_4	CTACTTTGTCATAGGCCAGG
Ren_1	AGTGACCCTCAACATTACCA
Ren_2	GCCAGCATGAAGGGTATCAG
Ren_3	TCACCATCCACTATGGATCA
Ren_4	CCCAAGTTACCGTCCAAAGC
Ret_1	GGCTTCGTTAGTCGTCACAG
Ret_2	CATTCTCATGCAGACGCGTG
Ret_3	CGGCACAGCTCATCGCACAA
Ret_4	CAATATAGGAGGATCCGAAG
Rho_1	GTACGGTGACGTAGAGCGTG
Rho_2	ATGAACACTGCATGCCCTCG
Rho_3	TCTGCTCATACCTCCAAGGG
Rho_4	GACAAAGTAGCCATGCAGTG
Reln_1	AGATGTTCGATAGGTTCGAG
Reln_2	GATCGATTCTTACTAATGAG
Reln_3	GATTCAGGCCAACTACACCG
Reln_4	TGACGAGATCCTCATGACAT
RT1-M3-1_1	AAATATATTGAGGCTCCCCA
RT1-M3-1_2	TCAGGCTGCATATGACGGCT
RT1-M3-1_3	GGAAGGACCAGAGTATTGGG
RT1-M3-1_4	ATAGCGTTGAGGAGATTCCG
RT1-N3_1	CAGCGACGCCGAAACTCCAA
RT1-N3_2	CCAATCTCACTCACCCACAA
RT1-N3_3	CTGAAAGTGATGTGACCCTG
RT1-N3_4	CTCAAGCACAACAGTCTGAA
RT1-O1_1	AGTCCTGGTAAAGGCCAAGG
RT1-O1_2	GTCAGCAGTGTAGAAGCCCA
RT1-O1_3	TAATTCTCCTCCTCTCCAGA
RT1-O1_4	CATCACTCTGACCTGGAAGA
Acsm3_1	ATGGAAGTTGAATCAAAACG
Acsm3_2	CGTATTCCACATCACGTCAG
Acsm3_3	TGCTACAATATCTACTGCTG
Acsm3_4	TTATACAGAATGACATAACC
Scg2_1	GTGGATGCGGATAATACTTG
Scg2_2	AGAGGAAACTCAAGCACATG
Scg2_3	AGAAGGTTAGTGAATGCTGT
Scg2_4	TCCTAGTCCAGAAATGATCA
Scn2a_1	CAGGCGATGTGAGCGCAGAG
Scn2a_2	TCAAAGGTAGAATTGTCTGG
Scn2a_3	AACAACCTCCAGATAGCCGT
Scn2a_4	GATATAGGCGCTCCGGCAGA
Scnn1b_1	GAAGTTTCGGAAGGTACACA
Scnn1b_2	TGCAACAACACCAACACACA
Scnn1b_3	GAGGTTCTGAATGGCAACGT
Scnn1b_4	CCCTGGTCCTTATTGATGAG
Scnn1g_1	ACAAAGATGGTGGAAAAATG
Scnn1g_2	AGTTCCCATACATTGGATGG
Scnn1g_3	CCACGGCTGCCGCCGCATCG
Scnn1g_4	GTTGATATTGCAGATAGTGA
Sct_1	AGGACCCCAAGACACTCGGA
Sct_2	GGTCCTCTAATGGCTTGGGA
Sct_3	TCGACCACAGCAAGCAGAGT
Sct_4	GCCTGCTGCAGGGTCTGGTG
Ccl2_1	GCAAGATGATCCCAATGAGT
Ccl2_2	AGACAGCACGTGGATGCTAC
Ccl2_3	AGTGGGGCATTAACTGCATC
Ccl2_4	TCTGGACCCATTCCTTATTG
Sdc4_1	CACATCGTCATCCCCCACGT
Sdc4_2	CCAAGGGTGAAATCACCTCA
Sdc4_3	TTTCTAGATTCGAGAGACTG
Sdc4_4	TGCCAGGCTGGGCATTCTCG
Cxcl12_1	TAAGACTTACACAATCTGAA
Cxcl12_2	TGGCTCTCAAAGAATCGGCA
Cxcl12_3	ACCGTCACTGATGCAGAGCG
Cxcl12_4	GGGCACAGTTTGGAGTGTTG
Sftpa1_1	AATGTGACAGACGTTTGTGC
Sftpa1_2	AAAGTTGACTGACTGCCCAT
Sftpa1_3	CGTCACTCTGTAGGTCCCAT
Sftpa1_4	GCATGGATCCTTGCAAGCTG
Shbg_1	GCATGAGGATTGCACTAGGG
Shbg_2	CCAGGTTCGAAACTCAAAGG
Shbg_3	ATACGCCGAGATATCTGGCT
Shbg_4	CCATTGCTGAGGTATTTAGC
Slc10a1_1	TAAGCAGCAACATTAACACC
Slc10a1_2	GCAAGATCAAGGCTCACTTG
Slc10a1_3	CTCTTATACGTCTACAGCAA
Slc10a1_4	GGGGGACATGAACCTCAGGT
Slc2a1_1	CCTGCTCATCAATCGTAACG
Slc2a1_2	CGGCTCGGGTATCGTCAACA
Slc2a1_3	GGATGGACTCTCCATAGCGG
Slc2a1_4	TGCCAAAGCGATTAACAAAG
Slc4a1_1	GCCAGACCCCAACTTGTACG
Slc4a1_2	GTTTGGGCTTCATCACAACA
Slc4a1_3	AATAACCTGGAGTACATCGT
Slc4a1_4	GCTTCACCAGGAAACTAGCC
Slc4a2_1	CCGGTTTGAGGACGTTCCGG
Slc4a2_2	ACTTCCCTCACATACCCACG
Slc4a2_3	GAGCCCGCTGAGATGTTCCG
Slc4a2_4	GCTCTGGCAGCAATTCCACG
Slc4a3_1	TGGAGCTTGACGGATTTCGA
Slc4a3_2	CTCACCCACAAGCACGACAG
Slc4a3_3	CCGAGACCTACTCCGTTCCG
Slc4a3_4	TCAGGCTACTCTACCTCATG
Slc9a1_1	AACAAAGCGCTCCATCAACG
Slc9a1_2	GCTCAACGATGCCGTCACTG
Slc9a1_3	TCCCCAATTGAGCGTTCCCG
Slc9a1_4	CCTGCGTCCAGGATGATGGG
Slc9a2_1	AGTCAGCACCTACCCGACAG
Slc9a2_2	CCGTTTCACACACAACATCC
Slc9a2_3	CTCGAACGGCGTTGTCCCCG
Slc9a2_4	TTCTCAAAGAAAGGTCGAGT
Slc9a3_1	GAGTCTTTCGTGACGCTGGG
Slc9a3_2	CATCGCACTCTGGATCCTCG
Slc9a3_3	CTTCATAGTGTAGCGCACGG
Slc9a3_4	CCCAGCATCCAACACAATAG
Slc9a4_1	ATGCTTGAATCCATGACCGG
Slc9a4_2	AAACAGATATCCTTTCATCG
Slc9a4_3	TGTGCCAGATTCGTTATCGT
Slc9a4_4	GATGGTCGTGTACGACGTCT
Sod1_1	CAATATGGGGACAATACACA
Sod1_2	TAAGAAACATGGCGGTCCAG
Sod1_3	GATTAACTGAAGGCGAGCAT
Sod1_4	GGCAAGCGGTGAACCAGTTG
Sod2_1	ACAAACCTGAGCCCTAAGGG
Sod2_2	GATTGTTCACGTAGGTCGCG
Sod2_3	ATGATCTGCGCGTTAATGTG
Sod2_4	CCTGCACTGAAGTTCAATGG
Sord_1	CCAGGGAAACCGAACCTCGA
Sord_2	AGTCACAAAAGTGGGACCGA
Sord_3	CTTCTTGGCAATGTCGTGAG
Sord_4	TGGCTAACCGAGAAGCAGAG
Sp1_1	TCATTCGGACACCAACCGTG
Sp1_2	GTATGTGACCAATGTACCAG
Sp1_3	ACAGCCACACAACTTTCACA
Sp1_4	TGTCCACCTTGAACTAGCTG
Sparc_1	ATGGTCCGATGTAGTCCAGG
Sparc_2	GGGTGCCAACCCAGTCCAGG
Sparc_3	ACCTTGTACGAGAGAGATGA
Sparc_4	AGCCAGTCACGCATGCGCAG
Agxt_1	TAGCACACGAGGAGCCAGGT
Agxt_2	CCTATCTACATGGACCAACA
Agxt_3	AGCTCCCCGAAACCATCCAG
Agxt_4	CGGCTCAGGACATTGTGCCA
Serpina3c_1	TGACTTCAAGCAGTGCAATG
Serpina3c_2	CAGACTCAAATGTGTCATTG
Serpina3c_3	TGTTCTCAGACCTGGATGAG
Serpina3c_4	CAGCTCCTCATCCCGGACAT
Serpina3n_1	CAGACTGGAATGTGTCCCGA
Serpina3n_2	TGATTTCCAGCAGTCTCGTG
Serpina3n_3	GGCAAAGTCAGTATTGATGG
Serpina3n_4	GGCGGCTGAGATGCTAAGTG
Spn_1	ACAAGCTCGACCATGACCAG
Spn_2	CAGTACTAATGATGCCTCGG
Spn_3	TTCTGGTGAGAGTTCTAGTG
Spn_4	AATTGATGAGTAGGTACTCA
Sst_1	TTTCCTTACCTGTTTCCCGG
Sst_2	TGACGGAGTCTGGGGTCCGA
Sst_3	CGGTGACACCGCCCAAAGCC
Sst_4	GGGCAAATCCTCAGGCTCCA
Eef1a2_1	AATGTGGCGGCATCGACAAG
Eef1a2_2	GGTGATGTTGACTGGCGCAA
Eef1a2_3	CAGCCCGAGATGGGCACGAA
Eef1a2_4	CTCCAAAAACGGGCAAACCC
Sts_1	GTGTACTTCACGTCCGACCA
Sts_2	CCGAGAACAGGAATACACCC
Sts_3	GTCCTCACCTACAAGCCCGG
Sts_4	GTCTTTCATGCATGTGCACA
Svs4_1	TGGCTCCTGTCACTAGAAGG
Svs4_2	TATGGCCCCAAAGTCTCGGG
Svs4_3	TAATTCATCAGAAGAACCCG
Svs4_4	TGTCAGTGAGAGCTTTGCCT
Vamp2_1	GGAGCGGGACCAGAAGCTAT
Vamp2_2	GGACATCATGAGGGTGAATG
Vamp2_3	TGCACTTGTTTCAAACTGGG
Vamp2_4	TAAGATTTGGAGGAGGTGCA
Syp_1	TAGCCACATGAAAGCGAACA
Syp_2	TTCAGGACTCAACACCTCAG
Syp_3	TGCACCCTCCTGCGTCAAAG
Syp_4	TGGCCATCTTCACATCGGAC
Syt2_1	GAATGGAGAGACCTACAAGG
Syt2_2	TGTAGAGTTATCGACAGGTG
Syt2_3	GAAGAAGAAATATGAGACCA
Syt2_4	GTGCCATACCAGGAGTTAGG
Tac1_1	GTCCGACAGTGACCAAATCA
Tac1_2	CCAATAATTTAGATCATCGT
Tac1_3	ACCATAAAGAGCCTTTAACA
Tac1_4	TTAATGGGCAAACGGGATGC
Tacr1_1	GGTGGTCAAAATGATGATCG
Tacr1_2	GATCGGCTACGCGTACACTG
Tacr1_3	GAGTCGTGTGCATGATCGAG
Tacr1_4	GATGACAAAGATGACCACTT
Tacr3_1	CCAGAGAGTAATTCCAACGA
Tacr3_2	GGATGATCCAGATAACGATG
Tacr3_3	GGTAAAGATGATGATCATTG
Tacr3_4	CAGAGCGCGATCCGCCAGGA
Tap1_1	GACTTCGGTGACGTAAGCCA
Tap1_2	GTCTCTAGCAAAGTCCACGC
Tap1_3	ACTAATGGACTCGCACACGT
Tap1_4	TTCCGAAAGCTGTCCGCCTG
Tap2_1	ATTGTATTTAGTCATACGGA
Tap2_2	AAAGCTGCTCTCGTATGCGA
Tap2_3	GGGGATATGCTGAGCAACGT
Tap2_4	AGGATGTAGTGGCGAAGGCA
Tat_1	AGGCTACCTATCCAGTCGGG
Tat_2	GTCCTATAGAGGGAAAACCC
Tat_3	GGTGGGAGAAACTCGGTACA
Tat_4	AACAACCCATCCAATCCCTG
Tbxa2r_1	GGCACGCCAGTCCAACAAGG
Tbxa2r_2	AGCGCTTCGTGGGCATCACA
Tbxa2r_3	GACGTGCCATCGCGTCGCCA
Tbxa2r_4	ATGGTAGACGCGGCAGAGCG
Hnf1a_1	CCAGTTGTAGACACGCACCT
Hnf1a_2	CAACAGAATTCACCCACGCG
Hnf1a_3	TCCTGTTCCAGGCTTACGAG
Hnf1a_4	TGGACAGTCTGCAACCAGCG
Tcp1_1	AACTGGACCAGATTAGACAG
Tcp1_2	TGTAACTATTACTAATGATG
Tcp1_3	TGGAGATGGAACTACCTCAG
Tcp1_4	CGTATTGCAAAAGCTTCTGG
Tmbim6_1	AGCAGGGGCCTATGTCCATG
Tmbim6_2	CCAGAGAGGACACGAACATG
Tmbim6_3	AGGTTAAATTACTTACATGT
Tmbim6_4	GGCCATCAGGCAAATCATCA
Tf_1	TCACTGCCATTCGAAATCAG
Tf_2	TATGGTTGTATGCTTGACAA
Tf_3	TGACGGGCACTAGTCCACAC
Tf_4	CTCCTATCAAGATTGCATCA
Tg_1	GCTGGGGTGACGTATGACCA
Tg_2	CTGGTGAAAAGACGTTCCAG
Tg_3	AACCAGAAGGACATGGACAG
Tg_4	GCTCCACAGCAATAGAACGT
Tgfa_1	GAACACCCACGTACCCAGAG
Tgfa_2	ATGGAAACAATACTGAGTGT
Tgfa_3	AAGATGGACTCACCACTCAG
Tgfa_4	CACAATGGAGACTACCACCA
Hist1h2aa_1	TGCACCGGCTCCTTCGCCAA
Hist1h2aa_2	GAACTACGCAGAGCGAATTG
Hist1h2aa_3	TGGCACACCAGTGTACTTGG
Hist1h2aa_4	TCTGGCCGTGCAAAGCAGGG
Hist1h2ba_1	GAAACGTAAGAGATGCCGCA
Hist1h2ba_2	CTCGAAGATGTCTGTCACGA
Hist1h2ba_3	AGTCACCAAGACCCAGAAGA
Hist1h2ba_4	CAGCACCTTATAAATGTAGA
Thrb_1	GCAGCGATAGTGGTACCCCG
Thrb_2	GAATATAGAGCTCGCCCAAG
Thrb_3	CACACCAGCAATCACCAGAG
Thrb_4	ACAGCAAGAGGCTAGCCAAG
Thy1_1	CATGACGGCAGTCCAGTCGA
Thy1_2	GGTCACTGAAAAGGTTGACG
Thy1_3	AGTGTGCTCGGGAACCCCCA
Thy1_4	CCAGTCTTGCAGATGTCCCG
Spink3_1	TTCCGTTAGTCCCACACACA
Spink3_2	CACACAGGGTCATAAATCCT
Spink3_3	CCTACCTGCTAAACTGAGCA
Spink3_4	GGACATCCCATAATTTGCTT
Tk1_1	ACAGCTTCTCCACACATGAC
Tk1_2	TGTGGATTTCTGTGAAACGA
Tk1_3	TTCACCACACTCTCGGCCAA
Tk1_4	ATCTCCCCCAGCAAGACCCG
Tnf_1	AAGAAACTTACCTACGACGT
Tnf_2	GGTGATCGGTCCCAACAAGG
Tnf_3	GGAACACTTACTGAGTGTGA
Tnf_4	TTGTCCCTTGAAGAGAACCT
Tnnt2_1	GAGGCCGAGCCTGATCCCGA
Tnnt2_2	CCCTCCAAAATGCATCATGT
Tnnt2_3	TCTTTCCCTAGGAAAAGCGT
Tnnt2_4	GTGCCACCCAAGATCCCTGA
Tnnt3_1	CTTTCTTTCTAGCTTCAAAG
Tnnt3_2	ACGTCACATACCTGGTTCCG
Tnnt3_3	ACTGCTCCTAAGATCCCGGA
Tnnt3_4	GGAGCGCCAGAACAGACTGG
Tnp1_1	AAGAACCGAGCTCCTCACAA
Tnp1_2	CCTCACAAGGGCGTCAAGAG
Tnp1_3	AGCCGCAAACTAAAGACTCA
Tnp1_4	AAGACTCATGGCATGAGGAG
Tnp2_1	GGTGAGTAACGAGAGTGCAT
Tnp2_2	GGTGTGACTTTGAGGCCGAG
Tnp2_3	CCTTCAAGACCCAGCCACCG
Tnp2_4	GCTGTGCGGGTGGGGATGAG
Klk1c2_1	GTCATCAATGAATACCTCTG
Klk1c2_2	CGATGAGTGGGATATAGTCA
Klk1c2_3	TGGCTCAGACTTACTCTCAG
Klk1c2_4	TCATTGCTGTGGTCATGCAC
Tp53_1	TCCCCAACATCTTATCCGGG
Tp53_2	ATTAGGTGACCCTGTCGCTG
Tp53_3	GCACGGACACGGGTACCAGG
Tp53_4	GCTGGCAGAACAGCTTATTG
Tph1_1	GTACGGATCCGAACTCGACG
Tph1_2	CAATATGTAACAGGTTCACG
Tph1_3	CACAGGTACTTACGGCTCTG
Tph1_4	CCTCTGCTCTCAAAATACTG
Tpi1_1	CATCTTTGGGGAATCAGACG
Tpi1_2	TGTGAAGGACTGGTGCAAGG
Tpi1_3	CCTGGCAAAGTCGATGTAGG
Tpi1_4	CCTGGCATGATCAAGGACTT
Tpm1_1	CGAGAGCGATCTGGAGCGTG
Tpm1_2	TGAGCGTGCACTTACATCTG
Tpm1_3	TGAACTGGACAAATACTCCG
Tpm1_4	TGCTGACCGAAAGTATGAAG
Tpm4_1	GAACCGAGCCATGAAAGACG
Tpm4_2	CTGGATGCGACGGTTGAGAG
Tpm4_3	GGCTGACCGGAAGTATGAGG
Tpm4_4	GCAGCAGGCGGACGACGCAG
Clu_1	GATTCAGAACGCCGTCCAGG
Clu_2	CATCCGGGAACTGTAAAGCT
Clu_3	GACTTGGGGTACAAGAAATG
Clu_4	GCGTGCGTAGAACTTCATGC
Tsc2_1	CATCAACAGGCAGTTCTACG
Tsc2_2	ATATTAACGCTGTCAGTACA
Tsc2_3	CGAGTGTGGGAACTGGTACG
Tsc2_4	CCCATCACGTCATAGCCATG
Ttr_1	ACGCAAATATCAGTCCAGCG
Ttr_2	ACAGATGAGAAGTTCACGGA
Ttr_3	TCCAGGACTTTGACCATCAG
Ttr_4	AGGCAGCCCTGCTGTCGATG
Ucp1_1	ACTCTTGGACCGTATCGTAG
Ucp1_2	GGATTGCCGAAACTGTACAG
Ucp1_3	CTCTGAACTCTACCTGAAGG
Ucp1_4	GGGGTCAAGATCTTCTCAGC
Ugt1a1_1	GGACAAACTCTTGGGCACGT
Ugt1a1_2	GCACGTAGGACAACGGAGCA
Ugt1a1_3	CAGTGGCAAGTGACCCATAG
Ugt1a1_4	TGGGCCACAATGGAGCCACA
Pgc_1	GCCAGCAGGGGTCTAACGGT
Pgc_2	GCATAGACAAAATTGGTACC
Pgc_3	GGTGCCACCACCGCCTTGCA
Pgc_4	GAGTATCCGTGAGACCATGA
Smr3b_1	GTACCTTGTACAACCAATGG
Smr3b_2	AGCATGCTATAAGGATCCAG
Smr3b_3	GGAAGATTAACAAGAACACG
Smr3b_4	CCACTGAATATCAATATCAG
Vdr_1	CTTCCGTCCACACGAACTGG
Vdr_2	CAGGACAATCTGGTCATCGG
Vdr_3	GACCTGTACACCACCTCACT
Vdr_4	TGGAGATTGCCGCATCACCA
Vhl_1	TGTCCATCAACATTGAGGGA
Vhl_2	CCATCAAAGTTGAGCCACAA
Vhl_3	GTCTCGTACCTCGGTAGCTG
Vhl_4	ACAGAGCGTAAAACCGGCCG
Vipr1_1	CTTTATGATCCACCACAGGG
Vipr1_2	TGTGTTCATCACCATATGGA
Vipr1_3	TGCTGGCCGACAACCCCGAG
Vipr1_4	AGGGCTCTTACCATGAATGG
Vsnl1_1	TTCCTCAAGGACTGTCCGAG
Vsnl1_2	TTCAACATGTATGATCTGGA
Vsnl1_3	GAGCTCATGCTCATTGAACT
Vsnl1_4	GTTCCAGCAGCTCTATGTGA
Wnt1_1	TTCGGCAAGATCGTCAACCG
Wnt1_2	GACTGATCCGACAGAACCCG
Wnt1_3	CCTGCACCTGCGACTACAGG
Wnt1_4	GTCGCCCACAGCGCGCAGTG
Wnt3_1	CGAGGCGATGGCATGCACGA
Wnt3_2	GCATGATCTCGATGTAATTG
Wnt3_3	ACCAAATTGGGTAGCCGGCG
Wnt3_4	TGTGCTTGTTCATAGCTGAG
Wt1_1	CAGTACAGAATACACACCCA
Wt1_2	GCCCAGTGACCCGTAAGCCG
Wt1_3	GTGTGGCAGCCATACACTGG
Wt1_4	CAGCACGGTCACTTTCGACG
Yes1_1	AAAATCAGAAAACTTGACAA
Yes1_2	AAGGATGCTTTGGTGAAGTG
Yes1_3	AAGTGCCGGTCATTATGGAG
Yes1_4	ACTGTGAAACCGCAGACTCA
Tbxas1_1	CAGTCCTGAAAAATTGAACG
Tbxas1_2	GGGACGCATTCGACATCCAG
Tbxas1_3	GGGTGTAGAAGCCTTTGACA
Tbxas1_4	CATCAGCGTTCTCAAGACTG
Bax_1	GGATACAGACTCCCCCCGAG
Bax_2	TTCTTGGTGGATGCGTCCTG
Bax_3	TGCTAGCAAACTGGTGCTCA
Bax_4	TCATCCAGGATCGAGCAGAG
Bcl2l1_1	TTTCGGGATGGGGTAAACTG
Bcl2l1_2	ACAGCAGCAGTTTGGATGCG
Bcl2l1_3	CAGTGGCTCCATTCACCGCG
Bcl2l1_4	CTGGCGATGAGTTTGAACTG
Cckar_1	TTCCAGAGAGATCAACCCGT
Cckar_2	AAGTTGCTGTAAATGGGGTA
Cckar_3	GTAGGTGGTAGTCTTGCACA
Cckar_4	ACCCGATATGAGGATAGTGA
Esr1_1	GGGATACGAAAAGACCGCCG
Esr1_2	CGAGCATCACTTACGGTCCG
Esr1_3	GCTGGTTCATATGATCAACT
Esr1_4	CGCCGTGTTCAACTACCCCG
Abcb4_1	GCACCACCGAACTCAACACG
Abcb4_2	TCTAAGGGAATTCATCGGCG
Abcb4_3	AGGACCGTGATAGCTTTCGG
Abcb4_4	CATTCCGGACAGTTGACAGT
Cyp2a1_1	TGTAGAGGAGCGTATCCTGG
Cyp2a1_2	AGGCGTGGCATTCAGCAGTG
Cyp2a1_3	TAAAGCACCACAACCCGGCG
Cyp2a1_4	GTCAGCTCCACACTACGCTA
Cyp2a2_1	TAAAGCACAACAATCCGTCG
Cyp2a2_2	CAGGAAACCATGGTATAGCG
Cyp2a2_3	GCCAAGGCGTGATGTTAGCA
Cyp2a2_4	TGTCAGTGGCAACATTGAGT
Gnas_1	CCTGAGAACCAGTTTCAGAG
Gnas_2	GTGGCCGCCATGAGCAACCT
Gnas_3	ACCGAGCGACCAGCGCAACG
Gnas_4	GCTGCAAGGAGCAACAGCGA
Slc6a3_1	CAGGAAGGGTAACTCCACGC
Slc6a3_2	GTAGGGAAACCTCCAGACAT
Slc6a3_3	GCTTGTCAGGGAGTTAATGG
Slc6a3_4	CATGCCAGCAACTCTAGCGA
Smcp_1	GTGCAACATGGGGATTTGGG
Smcp_2	GCAGACAGCACGGTTTGGGT
Smcp_3	CATCGGACAAGGACAAGCAC
Smcp_4	GGGCAGCATGTACACTTCGT
Sult2a6_1	GAAGTTGTCCCATTCTCGCA
Sult2a6_2	CCTAAATCAGTCTCTATCCA
Sult2a6_3	AGATGGGAGGTTATGAGTCG
Sult2a6_4	CACTGGGAACGTATGTTGAA
Kng1_1	AAGTAAAACAGAACTGACAG
Kng1_2	TTGTGTTATGAATATCCACG
Kng1_3	CTACTTCCCAAGAATTGCCG
Kng1_4	AGACAGCCCGGAGCTGAAGG
Slc22a1_1	TGTGTCCGGTGTGCTAACAG
Slc22a1_2	TGCAATGTAACCCACAACCA
Slc22a1_3	CGGAACAGGTCGGCAAACGA
Slc22a1_4	GGCTGGGTATACGACACTCC
LOC24906_1	CCATTGTCTTTACAACCCAA
LOC24906_2	ACGACGTGTGTTAATGTCAC
LOC24906_3	TAGCATTCTCGGCAACACTG
LOC24906_4	ACAGTGAACTTGGCACGTGT
Dmd_1	GCGAAATTGATGGCAAACCG
Dmd_2	CAGAACACTGAATGCAACTG
Dmd_3	ATGGATTTGACATCTCATCA
Dmd_4	GGCAGCTTATATCGCTGACA
Dnajb9_1	TTGGTCAGAACCAGAACACT
Dnajb9_2	CACTTCCAGACACGCCAGGA
Dnajb9_3	AATGATAACAGAATTAATCC
Dnajb9_4	CTTCATGGCTAATTTGTGAA
Pla2g16_1	CAAGATCATCCAGCGAGCTG
Pla2g16_2	GGTCAACAACAAGCACGACA
Pla2g16_3	TGATGGATATGTGATCCACC
Pla2g16_4	CCCAGTGACTGTACATAGGG
Lox_1	CGCCCACCATGCGATCTACG
Lox_2	AGAAACCAACTTGGAACCAG
Lox_3	GAAATCGTAGCAGTACCCTG
Lox_4	CTGGCGCCAGACAATCCAAT
Pdlim4_1	TGAGCTCATGACACACCTGG
Pdlim4_2	TGGCTTGGATCAAGTCACCT
Pdlim4_3	CATGCCTTGCAAGTAGCGGA
Pdlim4_4	TCCTGTATACCTCTGAACCC
Rnf112_1	GCTGTCCGGCAAATACCCCA
Rnf112_2	GGTGCTAATGGTCTCACGAG
Rnf112_3	GCGGCTCTTAGCATGCTGAG
Rnf112_4	GATGGGCAAACATTATGGGA
Kpnb1_1	CTATTGATGCTAATGCTCGG
Kpnb1_2	CAACCGTTCCATAATGACCA
Kpnb1_3	ATCTTGGCAAATGTAACCGA
Kpnb1_4	GTCCTTGTATTACCAGTACA
Stat5a_1	ATCAAGCGTGCTGACAGACG
Stat5a_2	TGCAGGGCCCACTAACCACG
Stat5a_3	AGTGGATCGAGAGCCAGCCG
Stat5a_4	GTTCATTGTACAGAATGTGA
Yy1_1	CGACTACATCGAGCAGACGC
Yy1_2	GCGAGTTCTCGGTCACCATG
Yy1_3	ACTATCGAGACCACGGTGGT
Yy1_4	GGTAGTGGGTGGCGACGACT
Gabrb3_1	CCACTCGATTGTCAAGCGTG
Gabrb3_2	CCTGGTAGATGGATACACCA
Gabrb3_3	CGCCTGAGACCGGACTTCGG
Gabrb3_4	GAAAACTCAATGAGAGTCGA
Stx1b_1	CTGCATCGAGAAACTGTCCG
Stx1b_2	ACTCTCACGGAAGTTCGTGG
Stx1b_3	AGCAGCACTCACTCTCATCG
Stx1b_4	GCTGCAAGGACCGTATCCAG
Ptn_1	AAGGTGAAAAAATCTGACTG
Ptn_2	CTGTGGTCTAGGCACCCGGG
Ptn_3	GCCGGGAAAAAAGAGAAACC
Ptn_4	AGTGTGTGCGTGCCCACCAG
Adrb1_1	GGGCCTCGCGGAACACCCGG
Adrb1_2	CAGGAGTAGGCCCATACCCG
Adrb1_3	CCAGCGGCCCCACACCACAA
Adrb1_4	CTGCGATTTCGTCACCAACC
Ceacam3_1	GTCCACCTGGAGTTGCACAT
Ceacam3_2	AGCGCGTCCACAGGTCAAAG
Ceacam3_3	GTGAATACAGTGCAACTCCG
Ceacam3_4	TTACATATCGAGCAACCTCA
Ptger3_1	GGGAGCAACTCGACCCATCG
Ptger3_2	ACCCAGCAGTACCGCGCGCG
Ptger3_3	TGTCGCGCAGCTATAGACGC
Ptger3_4	GAGTCAGTCTCGTTGCCCGC
Cd8a_1	GATACATAGATGATGAAGGT
Cd8a_2	GGACGCTGAAATTGGCCAGG
Cd8a_3	GAACTCTATTATCACCAAGC
Cd8a_4	AAGTTCAGCACTAAAAACCA
Cd8b_1	CCTGTCCCAAAGACTACCAT
Cd8b_2	AACAGCAAAAATGTCCTGTG
Cd8b_3	GCGTCCCGGACTTCAACCAA
Cd8b_4	GATGTGAAACCAGAGGACAG
Cd4_1	CATCACGGCCTATAAGAGTG
Cd4_2	TGTGTTTGCACTCTATCGGG
Cd4_3	CCTGTGAAAGTACCTCGAGG
Cd4_4	AGCCTAAGGATTCAGGACAG
Klra22_1	ATACTAGCCGAAAGAAACAC
Klra22_2	GCAGAACCAGGAGAGGACTG
Klra22_3	GGGCAAACTGAAATTCTGAC
Klra22_4	GTAGAGGTGTTGAAATGCAC
Klrk1_1	CACTAGGTATCATAAGACGA
Klrk1_2	AGGACTCGAACAACGAACAG
Klrk1_3	TTTGATAGTGTTATGCAACA
Klrk1_4	ATATCCAGTCGTTAGGGCAT
Cd9_1	GAAACCAACTAGCATCATGA
Cd9_2	TATACCCACAAGGACGAGGT
Cd9_3	GGAACAAGGATGAGCCCCAG
Cd9_4	CAATGGCGAATATCACCAAG
Kap_1	ACATACCTATGTCCAAACTG
Kap_2	ACCATCAACATCTCCTCCAG
Kap_3	ATGGTTCATATGATGCCAGT
Kap_4	TTCAATCAATGAAGAACTAC
Grpr_1	ATGGACAACTGGTTTCACCC
Grpr_2	GGTCCGAAAATACAGCCTCT
Grpr_3	AGACAGAGATGATCGACAGT
Grpr_4	TTTGAGACAGATCTTCATCA
Atp7a_1	ATGGCTGGAACACATAGCGA
Atp7a_2	ATAAGCTCTGCTATCACTCG
Atp7a_3	CTCATCCGGGCAACACACGT
Atp7a_4	GGCTGAGCTATCACGACCAG
Chm_1	GCAGTGGAGCCATTAAGCAT
Chm_2	TTGTGACTGAAAATTCAATG
Chm_3	ATGTCATTGCAATTGAGTGC
Chm_4	CAGAGTTTAAAAATATTACG
Plp1_1	ATGGCTAGGACATCCCGACA
Plp1_2	CTGAGCGCAACGGTAACAGG
Plp1_3	GTATTGAAGTAAATGTACAC
Plp1_4	TCCAAAGAAACACAATCCAG
Lamp2_1	AATACCCGTTCCAACTCCAA
Lamp2_2	CCTGCCATAACCAACTTCAC
Lamp2_3	AATGGTACAGTGAGTAAACA
Lamp2_4	CACTTAAAGATGACACCCAA
F9_1	TTTGTAGTTCCATTCCCATG
F9_2	CGTCCAAAGAGATATAACTC
F9_3	CATATTCCACCATTTAAGCA
F9_4	GTCATCCAGGATTAATTCAG
Gabra3_1	ACTATCGTCAGGAATATCTG
Gabra3_2	AGTCATGATACATGGCAAGT
Gabra3_3	CCATATCAGTGTCTGACACA
Gabra3_4	GGACCCTCCTCTATACAATG
Fmr1_1	TCTTTATTATAACCTACAGG
Fmr1_2	GGACAAGTCAGGAGTTGTGA
Fmr1_3	GTTGGTGGTTAGCTAAAGTG
Fmr1_4	GCAAGCTAGAAAAGTACCTG
Syn1_1	GCAGCCCAATGACCAAACTG
Syn1_2	CTTCTCCTCGCTGTCTAACG
Syn1_3	TGCCAATGGTGGATTCTCCG
Syn1_4	ACACAAGAAGCTTGGAACAG
Srd5a1_1	ACCTGTCAGGAAACAGGGAT
Srd5a1_2	CGTACGGAGAGCCAACCGAC
Srd5a1_3	GGACGAATGTACTCGTACAG
Srd5a1_4	TTCTGATCCACTACGTGCAA
Gcg_1	ACTGCACAAAATCTTGAGCA
Gcg_2	GAATTTGAGAGGCATGCTGA
Gcg_3	GCATGCCCCTCAAGACACGG
Gcg_4	TTGTTTGTAATGCTGGTACA
Gcgr_1	TACCTACCTTGGTACCACAA
Gcgr_2	GCCGTACTGCATGATCACTG
Gcgr_3	AGGACGCGAACAGGTTCCCG
Gcgr_4	AGACACTTGACCACCACCCA
Insr_1	CCTGATTATCAACATCCGAG
Insr_2	GTTGTGCAGGTAATCCTCGA
Insr_3	CACAACCTCACGATCACTCA
Insr_4	TGGATATTGACCCGCCCCAG
Glul_1	TTATGGCCGAGATATCGTGG
Glul_2	AGTTGGATCTTCTCGCCCTG
Glul_3	TACCTGGGCAGGCATAACCT
Glul_4	GAACCATCAAAGTTCCACTC
Pgam2_1	GTTTGACATCTGCTACACGT
Pgam2_2	TTGGTCCGTAACATCCAGGA
Pgam2_3	AACCAAGAGAACCGTTTCTG
Pgam2_4	CTCCATAGTGCCGCTCATTG
Cth_1	ATTCCGATGACCTCAACGAA
Cth_2	GCCGCTCTGGAAATCCGACG
Cth_3	GCAATGGAGTTCGCGTGCTG
Cth_4	AAGATGGGTAATCGTTGTGG
Hspa1l_1	GAGATCGACTCTCTGTACGA
Hspa1l_2	CAAGAGTATCAATCCCGATG
Hspa1l_3	CTTCATATCCGACTGCACGA
Hspa1l_4	CAGAACAGTCATCACACCCC
Psmb9_1	CATCTCCTACAAGTACCGCG
Psmb9_2	CCAGACCCATTACCCCGGTG
Psmb9_3	AGGTGTATGGAACCATGGGA
Psmb9_4	GTCAAACACGCGGTTCACTA
Psmb8_1	AAGGACCTTAGGAATTCAGT
Psmb8_2	CCAGCATGGAGTCATCGTGG
Psmb8_3	CCTCTCCCAGTACTGACAGT
Psmb8_4	AGCTACCATAAGGGTGAACA
RT1-A1_1	CCCCAGGCTCTCACTCGATG
RT1-A1_2	AGAAACCGAGATACGAGCCG
RT1-A1_3	ACGGATCTCCCGGAACAAGT
RT1-A1_4	TATGAGCAGTACGCCTACGA
RT1-A2_1	TATTATCAGGACGCTTACGA
RT1-A2_2	AGGTTTACCGAGTGGACCTG
RT1-A2_3	GTACATGGAAGTGGGCTACG
RT1-A2_4	ACTTTGCGGCACAGATCACC
RT1-Db2_1	GAGGCATGAACTTACGTCGG
RT1-Db2_2	TTCTACTCTAGCTAAACCCA
RT1-Db2_3	AGTGTCACTACGTCAAGGGG
RT1-Db2_4	CAGATGGTTCCGGAATGGTG
RT1-DOa_1	TTGATGGCCCATACTCCCCG
RT1-DOa_2	TTGGGGAATACGGTCACCCG
RT1-DOa_3	GCGTACTCGGACTTTCAGAG
RT1-DOa_4	GTTCACACACGAATTTGACG
RT1-Ha_1	CCAGAGATACAACGTCACCC
RT1-Ha_2	CGTACATGCATTCACCAGAC
RT1-Ha_3	GCATACACCTTGCTGAACTC
RT1-Ha_4	ATGGCTACGTAACGGGCAGC
RT1-M2_1	GACACGAATTGCCAAAGTCG
RT1-M2_2	GTAGCCAAGAGTCATGTAGT
RT1-M2_3	TGGGTCACATATACTTTGGG
RT1-M2_4	ACAATGAGGCAGTGAATCCG
RT1-S2_1	ACGAGTGTGGGTCAAGACCA
RT1-S2_2	GGATGAAACCTTCCAGAAGT
RT1-S2_3	CAGTGGATGGAGGAGACTCT
RT1-S2_4	AGGTCAGAGTGATGTCAGCA
Tacr2_1	GCCTGGCCCAATGACAACGG
Tacr2_2	GGAGAAGGCTGTAACACCCG
Tacr2_3	GGTGGAGTAGAAGCATTGCG
Tacr2_4	CCTCACACTGTGGAAGCGCG
Lta_1	GGAGGAGAAGTTTACCAACA
Lta_2	GCGAACACCAGAGAGTCCCT
Lta_3	ATGGGTCAAGTGCTTCTGAG
Lta_4	AGCCATGTCGGAGAAAGGCG
Vars_1	GGTCATAGGTAATGACCCCG
Vars_2	TGCATAGTGGCACTACCATG
Vars_3	AGGAGCTCACCATCGAGTCA
Vars_4	GTGGGTCAGTTATGCCGACA
Scgb2a1_1	ATTCTAGATGAAGTTATTAG
Scgb2a1_2	GCTGGTGTTTCTATTCTTGT
Scgb2a1_3	CACTGGCATAGCAGCAAATG
Scgb2a1_4	GTAAAATGATCTTGTACATA
Cyp2c12_1	ATTTCACAGTCAATACCCTG
Cyp2c12_2	ATGATGAATTTGGGATCACA
Cyp2c12_3	CAATAAACAAATTAGTCACC
Cyp2c12_4	TTTCGGCTCACAGCCTACTG
Snap25_1	TGTCAACCAAGAAATGTAGG
Snap25_2	CTCCCGTTCATCCACCACAC
Snap25_3	CATGCGACGGGTGCTTTCCA
Snap25_4	GATGCTTACAAAAAAGCCTG
Semg1_1	TTGGGACTTTACTTGTCCGA
Semg1_2	TTGGCCAAGTGAAAGCCAGT
Semg1_3	TTGGACAAATGAAATCCAGT
Semg1_4	GGGGCCGCGATTTGTCGTAA
Acat1_1	GAAGCTGAGTATCTCGCGGG
Acat1_2	AGGAGCAACACCATACGGTG
Acat1_3	AGTGCTACACGAACTCCCAT
Acat1_4	GTGGTGCACGGAGTGGCAAT
Myo5a_1	AGCTCGACCTGAATGATGAG
Myo5a_2	TGGCGGTAGCTAGCTTTCGG
Myo5a_3	GTACCTGTAAAGCCCACCAA
Myo5a_4	ACAGTGCAGCGATACGTGCG
Xrcc6_1	AAAGACGTAGCACTCATGGT
Xrcc6_2	TTACAAGATCTGGATAACCC
Xrcc6_3	TCCTGCCCAGTGATACCAAG
[truncated: 85,691 more rows]

## Sheet: Validation Rat sgRNA library
Target name	sgRNA seq		Genes or miRNAs targeted by 6 sgRNAs
Cxcr6_1	CAACGAGGCGATATCGACTG		1956 out of 1961		3 Target has 5 sgRNA design, 2 Target has 4 sgRNA design
Cxcr6_2	AATGTATATAATCAGAACCA
Cxcr6_3	GAAGTTTCGAGCGTGAAGCA
Cxcr6_4	CTGTGGCAAAGAAACCAGCA
Cxcr6_5	GCAGAGTACAGACAAACACC
Cxcr6_6	GAAACGATCCACCGTGATGC
Zfp867_1	AAAGTCCTGAGACTAATCTA
Zfp867_2	CATATAAATTTACACAGTAT
Zfp867_3	AGTCCGTTCATGCTTTCGAA
Zfp867_4	TCTGTAGAGACTCTTCTGGG
Zfp867_5	AGTTCTCTCATGCTTTCGGA
Zfp867_6	AACATGAAAGAACTCATACT
Ctxn2_1	ATGATGAGTAGCACCTACTG
Ctxn2_2	GGGAGGATTCGGAGACCTCG
Ctxn2_3	CTCGTGGACACTCATCTTTG
Ctxn2_4	AATGCACAGGATGCCCACAA
Ctxn2_5	CTGTCTCTGGAGCAAAAGAC
Ctxn2_6	CTCCGAATCCTCCCTGTCTC
Prr30_1	TCCCTCGAGAAGGTACACCG
Prr30_2	GAGTCAGAAGAGTATAAGTG
Prr30_3	AGACAGAGCTGATAGTTCGA
Prr30_4	GGAGGCACACTAGACATATG
Prr30_5	GTGCCCCACATGGACCACCA
Prr30_6	GATGGGAAGCAAGAGATGCT
LOC100359656_1	CACATCTAACATTCCTTACG
LOC100359656_2	CTACCAATCAACACCGCAGT
LOC100359656_3	AAGTAATCAGAAAAGCCTCA
LOC100359656_4	GACCAGCATGACATACACAC
LOC100359656_5	TGATGATGTTTGGAGAAGGG
LOC100359656_6	AGTCACTTCTAAACTCATCT
Hrct1_1	CTCTTGGGAGACGCAGACGC
Hrct1_2	GAAACCGAATCCGACAAGCC
Hrct1_3	GGCCTAGACTCTTCTACGGC
Hrct1_4	TGACCTGTGGAAAAGACAGA
Hrct1_5	GGAACACAACCCTTGTGTGT
Hrct1_6	TGGTGATGGTGAACGACTCT
Olfr873_1	GGAAAACTAAAGAGCCACAG
Olfr873_2	TCAAAAATGACATCTGTGTA
Olfr873_3	GGTTACCAAGCACTGTAACC
Olfr873_4	CAAGATTAAGGAGTTGTGCA
Olfr873_5	GACAGCCACAAATCTATCAT
Olfr873_6	GATAAAACAGATGTCAGCCA
Fhod3_1	AATCACGGAGCCCAATTCAG
Fhod3_2	GAGAAGCCAATAAATTACCG
Fhod3_3	TTTGCCGAGAAATTCAACAG
Fhod3_4	TCTGCTGTTGACACCAAAAG
Fhod3_5	CTCTTGGTGCTGTCTAAAGG
Fhod3_6	TGTGGGCAGACGCTATGTCC
Rusc1_1	AAGGACGTGATTGTCCGATG
Rusc1_2	AAGATGGGAGAATTGACGCA
Rusc1_3	CTGACACTGGAGACTCATCA
Rusc1_4	TCTGTCCCTAGGCTCAACTG
Rusc1_5	GGCTGCAGCCTATTGCAGAG
Rusc1_6	TCCGTCTTACGTTGCCTGGG
Fam131a_1	GAGTGGATCGAACTCCCTCG
Fam131a_2	CTCATCATAAGAATCGTCCG
Fam131a_3	CAGGGACGATCTGGCCAGCG
Fam131a_4	TGTCCACGGAAGAAGGACGA
Fam131a_5	GCTCACCTTATCGAATGGAA
Fam131a_6	TAGACATGGCTGGACCTCTG
Fanci_1	TACAGCAGCTAACACGAACA
Fanci_2	ATAAAGCATAAGCCGGACGT
Fanci_3	TTTGCAGCAAGACGTTGCAT
Fanci_4	ACAAAGCTTTCCTCAAGACG
Fanci_5	TCTGTATTCTCGTGAGAGAG
Fanci_6	GCTAGACAAGCAGCACAGCG
Zfp780b-ps1_1	CATGGAATGCACTATAGTTG
Zfp780b-ps1_2	AAGGTACACCTGAAGCCGAA
Zfp780b-ps1_3	GAATAATCCTATGTGCAACA
Zfp780b-ps1_4	GTGTGGGAAGTCCTTCAACC
Zfp780b-ps1_5	AGGCACCAGAACATTCACAC
Zfp780b-ps1_6	GAGATGACTCAGAACAATGA
Ccdc122_1	GAGAATTCTAAACTTCAGTG
Ccdc122_2	GAACTGCACACTACGAATAC
Ccdc122_3	GTTCAGTCATAAAGGAACAT
Ccdc122_4	AACAGCCCAAGAAAAATTTG
Ccdc122_5	AGTCATTCCTACAAAAGGTA
Ccdc122_6	AAGAAGCTAAAGAAACAGAC
Tmco2_1	ACTCTACCAACTTTACAAGA
Tmco2_2	GCGACCACTTCCGTCTGGGT
Tmco2_3	TGCGAGCAAGAGCGTTTAAG
Tmco2_4	TGCCTCAGCCGACAAACTTG
Tmco2_5	CCTTATGGAAACGAAGCATT
Tmco2_6	CCAGCTGTGCAAATCATCCT
Ypel1_1	CTGTAAGTTCTGTGACAGTG
Ypel1_2	GAAGGACTCTCTCCTCAGCG
Ypel1_3	GCAGTTCTCACAGTAGATGT
Ypel1_4	AGGAGAGAGTCCTTCTAACT
Ypel1_5	TGAAGAGGTAGGCTCGCCCC
Ypel1_6	GGAGATGAGCTCATCGTGAT
Fosb_1	TAAATGCAGAAACCGTCGGA
Fosb_2	AGGTACTGAGACTCGGCGGA
Fosb_3	TGGAACCAGCTACTCAACCC
Fosb_4	TCAACTAGCACAAGCACCAG
Fosb_5	GTCCTGGCTGGTTGTGATTG
Fosb_6	CTTCCATGGCCCAGTCCCAG
LOC100360940_1	AAACACCTGAGCAATAGGAA
LOC100360940_2	TTAAGGGCGTCCGTCCGCCG
LOC100360940_3	GTACGTGGTTTGAGACAGAA
LOC100360940_4	CTGTCCGTACCTGAACAGAA
LOC100360940_5	TCTCAGAATTGATAAGACCA
LOC100360940_6	GTAGACAGCCTTAGTATACT
Dytn_1	AGTCGAGGCACTTTAGACAA
Dytn_2	GAGATGGACCCAAATAAGCA
Dytn_3	AGATACAAGCACAAATTGCA
Dytn_4	AGCCCTCTCACAAAGTACAG
Dytn_5	TTGTAGATCCCAACTGTGGT
Dytn_6	GGGACTCAGGTAGTAGCCAC
Gzmbl3_1	CAAAATAACTGTCACGTTGG
Gzmbl3_2	GATTCTGGGAGTACGATGTG
Gzmbl3_3	ATTCCCAGACAAACTGCAAG
Gzmbl3_4	ATTTCTTAGAATTATAGGCT
Gzmbl3_5	CTCTCTGGCCCCCACGACAG
Gzmbl3_6	GCCAGGAGATGTGTGCAATG
LOC100361558_1	AGAGGGCGCACTCTTGCGAG
LOC100361558_2	TATAAATACCTGTAACGATG
LOC100361558_3	ACTGCCCGCAAATCCACTGG
LOC100361558_4	AAGCACCAATCGCTGCACTC
LOC100361558_5	CCACTGGTGGTAAAGCACCC
LOC100361558_6	CTCGCACCAGACGCTGAAAG
Wdr95_1	TACGTGTACGTACATCACAG
Wdr95_2	GATACAGGTAGTGAAAGTGT
Wdr95_3	TATCTCCCCATCGTAACTGG
Wdr95_4	CTCTCTTTCACCTAAAAGCG
Wdr95_5	CCGGAGTGAAGTTTGCAATG
Wdr95_6	TGTCTGCACACCCTTCAACA
Usp37_1	AGAGAATCTTGAATTGAACG
Usp37_2	TACCTGATAAGTGCATTGAG
Usp37_3	AGGTGTAACCAGGATTACAC
Usp37_4	TCTGTTAGTTTCCTTCTGAG
Usp37_5	CGTCAAAGAAGGAATAGTCC
Usp37_6	AATGTGGTACTACGACCCAG
LOC100361693_1	ACCAGGACTTCCGGAACGCG
LOC100361693_2	AAAGTCTCAATTATGCTCAA
LOC100361693_3	ACCTAAAAAGACATAAAGCT
LOC100361693_4	GATAGGTGGAAAACATGGGA
LOC100361693_5	AACAACAAAAAGGATGAGTG
LOC100361693_6	ATTTCTTGCACTCACTACAC
LOC100362040_1	TGTTTAAACTCTGTCAGTGG
LOC100362040_2	GATGACTCTAAAGATCCTAG
LOC100362040_3	TAAGCCACCTTTAATCAACT
LOC100362040_4	CCTATGCCAACCATTGCTGA
LOC100362040_5	TTCATTTCCAGCCATCATAG
LOC100362040_6	CCCATTCCACTGAATCTGAG
Rex2_1	AATACTAAGATGGGACACTT
Rex2_2	GGATTCCAGAATTTACACCA
Rex2_3	AGAAAATAATCTAAGATAGG
Rex2_4	TTGTCTACAAATGCAGTCTG
Rex2_5	TTTCAGGTTTGAGGACTGAA
Rex2_6	CAGGTTTGAGGACTGAAGGG
Adgrv1_1	GGAGTCATCATCGCTCACGA
Adgrv1_2	GGACTCTACAGTTCGCACAA
Adgrv1_3	TGAACCGTAAGGGTTATCGT
Adgrv1_4	GGAACGGATTCTGTTAACAG
Adgrv1_5	TGAATTCTATGGAAACACGG
Adgrv1_6	CATCTCTGCCGTATTAGACA
Tmem52_1	AGCTGAGGAAGTGTTTGGCG
Tmem52_2	TGACGGGACAGTCATCCCTA
Tmem52_3	AAGGACCGTGCAGTTGTCTG
Tmem52_4	GCAAGGATCTACCACTGGAC
Tmem52_5	CAGCTGGAAGAGACCAGCGC
Tmem52_6	CATCAGGAATATGGCAAGCA
Gpr82_1	CCATTGCTACAATCGGCGGA
Gpr82_2	CACGTTGCTCTGGCAAACTT
Gpr82_3	AAATGAGAATCCAATAAATG
Gpr82_4	TCAGTCTGTACAATGCAGAC
Gpr82_5	AACATCAACACATATCTACT
Gpr82_6	CCTCGACCACTGAGTAGTAT
Sptssb_1	CATGGATTTCAAGCGTGTGA
Sptssb_2	GTATACCACCATAGCAACAA
Sptssb_3	TTGGTATTGATAGTAGAGCC
Sptssb_4	AGGCTCCATGACAGCACAGC
Sptssb_5	AGCAACAATGGTTAGTATGA
Sptssb_6	TTGAGCATGGATTGTTCCCA
Fam47a_1	AGTAAAGGTATGATCATTCG
Fam47a_2	TATTACCGGCATATACCCAA
Fam47a_3	GGAGAAATTGAATCAATGTG
Fam47a_4	CCAGCGTCGGCCATCAAGAG
Fam47a_5	TTACGTGCCCCAGGAAACTT
Fam47a_6	TCTAAGAAATCAATATCGCT
LOC100362978_1	AGCAAGGTAGATTTCTGGTG
LOC100362978_2	ATTGACTCACTTTGTCAGCA
LOC100362978_3	GATGCCCGGAGGCTTGTCAG
LOC100362978_4	TATAAATCTCAAGTCGTTGC
LOC100362978_5	GACTTGAGATTTATACTCAA
LOC100362978_6	TTTCAGATGGATGTAGGGGG
Igip_1	AGTGCTGGGAACTCACCATG
Igip_2	TGTTCTCCCATCTCAGTGCT
Igip_3	ACGGTTGCTTGGTTTCCACA
Igip_4	TGAGTTCCCAGCACTGAGAT
Igip_5	TACGAAGAAGCGCAGTGTGT
Igip_6	ACGAAGAAGCGCAGTGTGTT
Adgra2_1	GAGCTGACCCTGTCTCACAT
Adgra2_2	GTCCCAAGAAGGATCCGTTA
Adgra2_3	GAACAGCCGAGCCTAGCAAG
Adgra2_4	GTACACCAATGACATCACTC
Adgra2_5	GCCAACCCTTCCGGGACACG
Adgra2_6	GGTGCCCTGGAGCGAATCGG
Cmc2_1	ACGATCTTGATCGGGAAATG
Cmc2_2	TGCAAGTGTGGAGACAAGTC
Cmc2_3	GAGGAAGTGCTTGAAGAATG
Cmc2_4	CATTCTTCAGTGTGCAAGTG
Cmc2_5	CGTCTTGATTAACTTGCTTA
Cmc2_6	AGGAATGTCACAAAAATGTA
Rprd2_1	CCTGTCTAGTTACAACCACA
Rprd2_2	GTTTGGCAAAACCAAAGTTG
Rprd2_3	ACAAACAACCGAATAAGCAG
Rprd2_4	TGTGACAGATAACCGTGACG
Rprd2_5	TGACAACATCGATGGAACTC
Rprd2_6	TGGCACATGGCAACTTCAGT
Cep85l_1	TAGGCCCAAAGGTCCGTAAG
Cep85l_2	CACAGCATAACGTCTGACAG
Cep85l_3	ACTAATCTCATGCAGACACT
Cep85l_4	TTACGGACAAACCCATTGGA
Cep85l_5	CACCTGTAAACTACTCATGT
Cep85l_6	TCAGTGCTGAAAATAAAAGA
Ube2e1_1	CTGGTGTAAAAGTGATGTCG
Ube2e1_2	CTTCACAGTGCTGGTCCCAA
Ube2e1_3	CCTTCATACACAGACCCTGG
Ube2e1_4	CTGATCTCCCAGGATCCAGA
Ube2e1_5	AACCAGCAGACCGAGAAAGA
Ube2e1_6	CACTGTAATATTAATAGCCA
Smim24_1	TCATGCTGGTTAATCGTGTG
Smim24_2	ACTGTTTCTGACTCCCGCTG
Smim24_3	TGAAGAGGCTACATTCAGAA
Smim24_4	TGGTGCTCCAAAGACAGGTG
Smim24_5	GCAGCCAGGCCCACCAGCCA
Smim24_6	CCTGGGCAGGCTGCTGCTGC
LOC100909683_1	TATAAATGTGATGGATCGAT
LOC100909683_2	CATGAGCACATGGTAATGCA
LOC100909683_3	TGTATTTGTTCACACTCCTG
LOC100909683_4	GAGCAGGGAGCATCTGGTGT
LOC100909683_5	GATCACATTAGAGTCACAGA
LOC100909683_6	GCTGTAGTTCTGACCAGGCA
Smim18_1	AAGGAAAGCCAGCACAACCA
Smim18_2	CCCAAGGTACTGGTAAACAG
Smim18_3	AGCAGTCAAGTACCTCATAA
Smim18_4	GTGTTCCAGTTATCATGGAA
Smim18_5	CAGAAGCAGGATGACAAAGC
Smim18_6	GCTTCTGTTCATATTTACTG
Crnkl1_1	TGGAGGCCAAGGATCCTGAG
Crnkl1_2	TACCAGAACTGGTTGACTCG
Crnkl1_3	TATGGACGAACACCTCTATG
Crnkl1_4	GATCAAATACGCACAATGGG
Crnkl1_5	AAGAAGTTTGGTGACCGGAG
Crnkl1_6	AGAGCTTTGGGAACTTCCAT
Cfap69_1	GAATAACCCCCCTTTCACAA
Cfap69_2	AGAGACTCAAAATTATTGAG
Cfap69_3	AGGGTTCTGAGCTATAATTG
Cfap69_4	GACCCCAAGAATTTACAGAG
Cfap69_5	CTGAAATCATAAAATTGTGT
Cfap69_6	CTGAGGGATCCGGGTCGTTG
Txnl4a_1	TGAGCTCTATGACCCATGCA
Txnl4a_2	TCATACATCTTGTTGAAGTC
Txnl4a_3	CGAAGCGAATGACGACCACG
Txnl4a_4	ATGCTTCCGCATCTGCACAA
Txnl4a_5	CACTTGCATGAAGATGGACG
Txnl4a_6	AAACACATCATGATTGATTT
LOC100911664_1	TCTCATAGACTGGTATCGAG
LOC100911664_2	CTTCTCATAGACTGGTATCG
LOC100911664_3	GCCAAATTTGAATTTCATCA
LOC100911664_4	AATTGGCTGTACTCAGGAGA
LOC100911664_5	AAGCTCTATAGAACTTTCCA
LOC100911664_6	ATTCCTTCCACCTAGAAAAC
Hoxc11_1	GGGATAAGAAATCTGACGAG
Hoxc11_2	CAGCTACTCGTCTTGTTATG
Hoxc11_3	TGCCCGGGACGCAAGTCCCG
Hoxc11_4	GCGCTGACTTCGGCGAGCGA
Hoxc11_5	TTCTTCGACAACGCCTACTG
Hoxc11_6	ACTGAGGAGTAGAAACCGGC
Rps27a_1	TAACTTGCAGGTTGAACCCT
Rps27a_2	TCTCAGCACGAGATGGAGAG
Rps27a_3	GAATTCCTCCTGATCAGCAG
Rps27a_4	GATCTTTGCTGGTAAGCAGT
Rps27a_5	CTCGTGCTGAGACTTCGTGG
Rps27a_6	GAACAAGCATAAGAGAAAGA
Tigd2_1	TCAGTTCCTTTGAACGCACG
Tigd2_2	AGCCCTCTGTTCTCAAACAG
Tigd2_3	TATGAAGTCATCAACATATG
Tigd2_4	ACTAGGTTTAAGCAGCGTCA
Tigd2_5	ATGTCTACCAACAAGGACAT
Tigd2_6	CTAATTCAACCTATGAGCCA
LOC102547060_1	TGAACTCATCACGACCACAG
LOC102547060_2	GCAATGCCAGTATCTTTAAG
LOC102547060_3	CCAGGTATTCACGAGTATGC
LOC102547060_4	TGCTGCAGCACATTAGCTAC
LOC102547060_5	AGAAAGTTCTACAGGAGCCT
LOC102547060_6	GTTCCTTTAAGGGAGAATTC
LOC102547287_1	TAAATGTCAAGAGTTTGACA
LOC102547287_2	GGTGAAAGTATGTTGACCTA
LOC102547287_3	CTACTATCGTTCAAACCTGA
LOC102547287_4	GATGTTGCTTGAGTAATGAA
LOC102547287_5	GAGTCTCACCCAGGAACACA
LOC102547287_6	TGTATAGCTGTGAAGAGTGT
LOC102548541_1	GTTGGTGATTACCAGAACCT
LOC102548541_2	AAACAAAGTGATAACGGCCA
LOC102548541_3	TCTTTAGTTGAAACTCTACA
LOC102548541_4	TATACAGTGTGAGTACAAGA
LOC102548541_5	TACCTGCACAGAGATGGAGA
LOC102548541_6	AGAAAATATCATCCTGAGTG
Scml1_1	TATCCAGTACACCGATTCAG
Scml1_2	AGGATAGAGGCAATTGCTCG
Scml1_3	GGTCGTCCGTATCAGTGTAC
Scml1_4	AATCGGTGTACTGAACAGTT
Scml1_5	AAAGGCAGGGTATAATCCAT
Scml1_6	TCAGAAAATACAATTACCTG
LOC102550851_1	TCTTGTCAGTCTAATAAGCG
LOC102550851_2	TCACAGTCTTTAGGTTCACA
LOC102550851_3	ATGTATAGTGAGGTTTGCGG
LOC102550851_4	CTCCAATATGAATTGCCAGA
LOC102550851_5	TCTCCTGAAACTGGAACAGT
LOC102550851_6	GAACTCTAAATAATTCATAG
LOC102551064_1	GCTGCCAATCGAAGAAGCTG
LOC102551064_2	TGAGGAGGTCTGGCCACATG
LOC102551064_3	GAAGATTGGTATATCTGGAA
LOC102551064_4	AGTGGTGAGAGCCATTACTG
LOC102551064_5	GGCCCGCTGTCCAGGATATG
LOC102551064_6	CTGCGAAACCAGAAATGCTG
LOC102552378_1	GGAATCGGCTAAGTTCCGGA
LOC102552378_2	AGGAGAAGTACGACTCCCTG
LOC102552378_3	TGTTCTGTGGAGACTAGCTC
LOC102552378_4	CTGTTGAGAATGGTCACATG
LOC102552378_5	TATTGAGCAAGGAACGTAGA
LOC102552378_6	TCTCCACCTTCACCTCACAG
Pcdhgb4_1	CTGCGCGTTTATAGTCACGT
Pcdhgb4_2	CCAAAGCAGTCAGGACCAAG
Pcdhgb4_3	ATTAAAGACAGCTCTAGACC
Pcdhgb4_4	GTTCACATCGCCTATACGCA
Pcdhgb4_5	TAAGTGAGTCCTCAAAACCG
Pcdhgb4_6	GATGATTGCGCAATGTACGG
Mc1r_1	GAGCCTGGTGGAGAACGTGT
Mc1r_2	CATCTGGGATAGACACATGC
Mc1r_3	CGGGCACGAAGGGCCGTCGT
Mc1r_4	CATCACCTACTACAAACACA
Mc1r_5	ACTCACCATCAGGTCAGACA
Mc1r_6	GTCATCGACGTGCTCATCTG
LOC102554194_1	TAATAGTACACATTCTAGAG
LOC102554194_2	CTCCATGAATGTGATCAATG
LOC102554194_3	CAGTCTTACCTATAGCACTG
LOC102554194_4	GGTAAAGCCTTTGCACAACT
LOC102554194_5	GAGATGACTACGTTGTGCAA
LOC102554194_6	CCTTACAAATGTGATCAATG
LOC102555039_1	CGGACCGCAACCATAGTAGG
LOC102555039_2	TACCTGAGTTGGTGAAGTGG
LOC102555039_3	GCTTGTGGGAGTACTACCAG
LOC102555039_4	CGTTTACACAAGGTGTAAGG
LOC102555039_5	CGATGGGGAGATCAAAATGG
LOC102555039_6	CCTCGGGCAGAGTTAGTCTG
LOC102555091_1	CCATCCATGGAATTAACGCG
LOC102555091_2	TTTGTGTACATGCTACCCGA
LOC102555091_3	AAACGACCATATAATCAGGA
LOC102555091_4	GCTGCTGCACGTGCTACACG
LOC102555091_5	AGAAGGATTTACCAATCAGG
LOC102555091_6	GAACAGATATCTCTATCCAG
LOC102555149_1	CTTTACTGTCGCTATTAACG
LOC102555149_2	AGAATCAAATCAGGTCTGCA
LOC102555149_3	TCTCAGTTATTACTGTAGTG
LOC102555149_4	TGTTCATGAGTGCTCTTGTG
LOC102555149_5	TAACTCTTTATATGAATCAA
LOC102555149_6	TGCTTATAATGAGGTCGTGG
LOC103690072_1	TCTCACTACACACTGAGGAG
LOC103690072_2	ACTATTCACTGACTGTCACC
LOC103690072_3	TAAAACTTACAGGACCATGA
LOC103690072_4	GCGATGTCATTGTGGTGGGG
LOC103690072_5	TGTTGACTCTGTGTTAAACA
LOC103690072_6	ACTTGAGAGAAAAAATGCAA
LOC103690108_1	GCGTCCGGGATCTCGATTGG
LOC103690108_2	ACCCGCGCGAGTCTGCGTCG
LOC103690108_3	AGTTTACGGACTAGTGTCTG
LOC103690108_4	AGTTGTTCCGAGGGAACCTG
LOC103690108_5	GCAGATCACCAAAAACAAGT
LOC103690108_6	ACAGCGACGCAAAGAATCCG
LOC103690286_1	GAAGAAGTGATAGATCTCCC
LOC103690286_2	GAGGATCAGTAGGATCAGGA
LOC103690286_3	TCCTGTTCTTATGAACCACA
LOC103690286_4	TCTTGTACCTGTCACTAGGA
LOC103690286_5	ACCACGTCCTGAGGAACCAC
LOC103690286_6	AAATGTACATCATGTCCATG
LOC103691922_1	TCCAGACGACTACAATTGCA
LOC103691922_2	TTTGTGACAAGCACTAGATA
LOC103691922_3	GAGCTGGCTTTGACATCTGA
LOC103691922_4	TATCACACAGAACTATCTGG
LOC103691922_5	CGTAGGGGACATCCACGGAA
LOC103691922_6	ATCTGGATGAGGGATAGGTT
LOC103693430_1	CACAATTCATTCTACCTGTG
LOC103693430_2	TGTGTCCTGGCCACATATGG
LOC103693430_3	AGGTAGAATGAATTGTGTCC
LOC103693430_4	AATTGTGTCCTGGCCACATA
LOC103693430_5	ATGGCTGGTCCAGAAAGTGA
LOC103693430_6	CAAAGCAATGCCTCCATATG
Nol8_1	CCTATGAGCAAGAAACGTCG
Nol8_2	AAACTTTATTCCATGACACG
Nol8_3	ATCACTCGGAGAGATGACCA
Nol8_4	TGAAGATAACCAGAAGCGAT
Nol8_5	TGTCACTTGAGTCATAGTCA
Nol8_6	ATGCTCACTGACAGTACTAA
Rlim_1	TTCTACACTAAGACGCCTAG
Rlim_2	GTTACTTATGAAAGTGAACG
Rlim_3	AGACCTCTACCTAACAACTC
Rlim_4	AATTACATGTAGCTTACCTG
Rlim_5	ATCTATTATAGAATCACTGT
Rlim_6	TTAGAAGTGCCATTGACCAG
LOC108348302_1	TGACTCTGAATATTTACCAG
LOC108348302_2	ATGTATCACCAACCCCACAG
LOC108348302_3	GTTACCTTCGATTACACGAG
LOC108348302_4	AGACATAAAATCATTCACGG
LOC108348302_5	TTCCCAGAAGAATCTGTACA
LOC108348302_6	TGTTACTCATGTAACCAGTG
LOC108349752_1	AAGAACCTTCGCCCCCTCGG
LOC108349752_2	TGTACCAGGAAAAGGAGACG
LOC108349752_3	GCTCTGGGCTATCACCCAGA
LOC108349752_4	TGGAAAGAAAGTCAGCGGCA
LOC108349752_5	GTGTGGTTGAGCTTCAGGTA
LOC108349752_6	GTCCCAGAAGGTTAAAAGTG
LOC108350189_1	ACAGGCCAGAGCGAATGCTA
LOC108350189_2	CTATGCTCAGGTCTCCAGCA
LOC108350189_3	CACGGCTATTAGAGCCTGGA
LOC108350189_4	TAAGGCCGTAGCATTCGCTC
LOC108350189_5	GGATTGGCTTAGAGTTTGCA
LOC108350189_6	AGCTGGTGTCAATGCTGTCA
LOC108350839_1	AACAAGAAGAAGGCTGATGG
LOC108350839_2	AACCTACATTCCCCCCAAAG
LOC108350839_3	GATGTGGACCAACACTGCCG
LOC108350839_4	TTGCACAAAGAATGCATGTG
LOC108350839_5	ACAGGGCTGCTTGTCATCCA
LOC108350839_6	CTTTGTGCAAACCTGCCGGG
LOC108351099_1	AGGGGCAGGGTACATCTCAT
LOC108351099_2	CTCTCAAGTAGAAACCCGAG
LOC108351099_3	GAGGCAAGAACATTGGCTTA
LOC108351099_4	AATTGAAATCATGTCATATG
LOC108351099_5	TCCAAGTCTGACTGTGAGAG
LOC108351099_6	ACATAAATTAACATTAATAA
Nrg1_1	TCGTTGCCAAAACTACGTAA
Nrg1_2	TCGGTCAGAACGGAGCAACC
Nrg1_3	GAGATGGCTGGTCCCAGTCG
Nrg1_4	GACAGCCGGTTCTTCCGGGT
Nrg1_5	CAGATGATACCAAAATGGCT
Nrg1_6	GGCTGTGGAAGTGTAATGAC
Hemgn_1	CCAAGATATGACCGGACCTG
Hemgn_2	ATTCTCAAACACACCAACGA
Hemgn_3	GTCACAATGGCAACTTGGGT
Hemgn_4	CCAAGATATGGCTGAACCTG
Hemgn_5	TCTGTCTTTACCTGGAGCAT
Hemgn_6	CGAAGATATGGCTGAATATG
Nat8f3_1	GAGAACTCAAGTAGGTTCTG
Nat8f3_2	GGAGCCACAGGGAAACAAGG
Nat8f3_3	AACCCTCCTGATCTTACTCG
Nat8f3_4	ACAAATTCACTACACTCCTG
Nat8f3_5	TGAGTCTAGAGGTCAGATGG
Nat8f3_6	GGTGCTCCAGGGACACAGAG
Chia_1	GGAGGTCATATGTCATGACG
Chia_2	AACATCATTCCATTCTATGG
Chia_3	CTGAGGTAATAAAGGTCTGG
Chia_4	TTATGTCATGAATTACTGGA
Chia_5	GGGAATACCCAGGCTCACGT
Chia_6	GCAGCAGTAACCATCAATCT
Ces1d_1	GATATTATCTTGCAGCACAG
Ces1d_2	ACCACTCCGTCAATCACAGT
Ces1d_3	GTCAGCGGGAGTATAAACTC
Ces1d_4	AACCATAACAGCTGATGTGG
Ces1d_5	CTGTTAAAGGCAAAGTCCTG
Ces1d_6	ATGGGCTATCCACTCTCCGA
Prnd_1	TATGCCCCTGGCCTTAACCG
Prnd_2	AGAGGGCAACAAGTACTATG
Prnd_3	CCTGATGGGATCTACTACGA
Prnd_4	TGAAGCCAACGTGACCAAGG
Prnd_5	GCATAAAGCATAGGTTCAAG
Prnd_6	CCAGGAGCCTTCATCAAGCA
Gpx5_1	ACAATACAGAGATTCTTCCT
Gpx5_2	TTTCCATTCAAGCAGTATGC
Gpx5_3	TGATCTGAAGCAATTTGGCT
Gpx5_4	TGTAAATGGTGAAAAAGAGC
Gpx5_5	GGTCTGACAATTCAGTATCC
Gpx5_6	GACTGCTACAAAGATGTGAA
Nup88_1	TGAGCCTCAGACACCAACTA
Nup88_2	CTCCCTCTAGTACAACACAG
Nup88_3	TGGTATCTCGAAGGACACTT
Nup88_4	AAATCTCTCAGCAATCGGGA
Nup88_5	ACAGCTTCCCAATATTCCCT
Nup88_6	TGATGAATTTCAAACAAGGG
Gpnmb_1	ACGGCAATATCGTCTATGAG
Gpnmb_2	AGGGAGAACAACCAATTACG
Gpnmb_3	GAGTAGTTGAGGAAATGACT
Gpnmb_4	TCCATGGATTTGTGGCCAGT
Gpnmb_5	ACAATCACTTCCATGACCTG
Gpnmb_6	TTCCATTTCTTCCGTCCGTG
C5ar1_1	TTCCGTCCTTCGTGTTCCGG
C5ar1_2	ACATTCCGAAGATGGAACCT
C5ar1_3	AGTTACCGGAAATGCCCTGG
C5ar1_4	TAGGCAGTGCCAAGCACGAG
C5ar1_5	GAACACCAGCAGGAAACGGT
C5ar1_6	CATGTTGAGCAGAATGAGCG
Ebna1bp2_1	TCAGTCAACACCCCAGAACA
Ebna1bp2_2	AGCGTCTACCTCTTGATCTG
Ebna1bp2_3	GAAAGGCTCGATGTGACCCT
Ebna1bp2_4	GCTTCTCTAGCACGACATTG
Ebna1bp2_5	CTGTAATTTCAGCTACCGCC
Ebna1bp2_6	AAACTGAGGTCCTTCAGAAG
Ltb4r2_1	CAGGCAATGGCTTCGTAGTG
Ltb4r2_2	CGCCAGATGCAGCACAAGTG
Ltb4r2_3	GGTGGCGGTAGACCGCGGCC
Ltb4r2_4	GGGCGACAAGGCACGCGGGT
Ltb4r2_5	CACGCCGTAGCAGCCGAGCA
Ltb4r2_6	GCTGCTCACGCCGCTCTTTG
Cysltr1_1	ACATAGTAGACCACACGGAG
Cysltr1_2	AATTCCAACACACACAAACC
Cysltr1_3	GTTAACATATAAGGCATAGG
Cysltr1_4	GAAAGACAATTGCAACACAC
Cysltr1_5	CATTATGTGTCATTAATCTT
Cysltr1_6	ATTGCCAAAGAAACCCACAA
Dnm1l_1	GCACAAATAAAGCTGGACGG
Dnm1l_2	AATAGTGTTACAATACTCTG
Dnm1l_3	ATGGAACAAAGTATCTTGCT
Dnm1l_4	AAGCGTCAGGTTGACAACGT
Dnm1l_5	GATGCCATGGATGTATTGAT
Dnm1l_6	TACAGATATGGCAACGTCAG
Gng3_1	GAGGGGATCCTCACAAGCGT
Gng3_2	ACTCATAGTGCTGTTAACGG
Gng3_3	TGGCCAAGCACGCAAGATGG
Gng3_4	GTTAACAGCACTATGAGTAT
Gng3_5	CAGCTTGTGCCGGATAAAGG
Gng3_6	CACCTTTATCCGGCACAAGC
Crcp_1	CTTGAACGCCATCACCTACG
Crcp_2	TGCCCTGCTCAGTAACTACG
Crcp_3	AGGAATTCTTGGACAATCGC
Crcp_4	GGAAGAACAAGCATAGCGCC
Crcp_5	TAACTTACTTGGTCAGCTTG
Crcp_6	TGGATCTCAACAGCGGTCAT
Ryr1_1	ACAGTATACCGACTGTCGCG
Ryr1_2	GTGATAGCGCATCATCCATG
Ryr1_3	GCAGGAACTTAAATTCACCG
Ryr1_4	GATGGGTGTCTTTAGCGACG
Ryr1_5	ACTTCCTACATGTGGACACG
Ryr1_6	TGAGGACAGAGAGATCGTGT
Mtnr1a_1	ATGGGTAAATAGCCACCACG
Mtnr1a_2	AGGTACAGGAGTAGATCCGG
Mtnr1a_3	GCGGGGAGGAAATAAGATCG
Mtnr1a_4	GTAGCGGTTCATAGCGATCC
Mtnr1a_5	TCTTGTTGCGATACACAGAC
Mtnr1a_6	TACGAAATGGAAAACCACCA
S100a3_1	CAAATACAAGATCTGCCAGT
S100a3_2	ATTTATTGTAGTCACACTCC
S100a3_3	GAGTGTTCTGGATACTAACA
S100a3_4	CAGGAGTATGCAGGGCGCTG
S100a3_5	GCGCCCTGCATACTCCTGGA
S100a3_6	GGAGCTGCCCACCTGGACCC
Yme1l1_1	AGAATTCGATGAGATGTTTG
Yme1l1_2	CCAGGACGTATTAAGGCACT
Yme1l1_3	CTGAACATATCTAAGTGACC
Yme1l1_4	GCATGAAGCTCCCAGTAGTG
Yme1l1_5	GGAGGCCAAACAAGAATTAC
Yme1l1_6	CTTCCTATTCATCGTACCAT
Nek2_1	CTTGTCTTACAATGAGAAGT
Nek2_2	TGGCTAGTGTCATTACAAAG
Nek2_3	TTGTGTTTCAGATCCTGGTG
Nek2_4	CTACCATCGACCTTCAGTGG
Nek2_5	TCAACCAGAAAGAGTTAGCG
Nek2_6	TGTCACAGAAGGAGCGATGG
Braf_1	CCCACCGTCAATATACCTGG
Braf_2	TCATAATTAACACACATCAG
Braf_3	CCTGATGGACAGATTACAGT
Braf_4	CATACCCAATAGAGTCTGAG
Braf_5	ACACGAACGATAGGTTTCTG
Braf_6	AATCAAACACTATTTCACTG
Dag1_1	CTCTCCCCAAACGAATCCGG
Dag1_2	GCCATCTGGGATGCCAACCA
Dag1_3	CAGATGACACTACTTCACCA
Dag1_4	GGTGGTAGTGCGGATTCGAG
Dag1_5	GGGACAGGATCCCTAACAGG
Dag1_6	TGAGTATTTCATGCACGCCA
Bik_1	TACCTGTGCATAGCAATCCC
Bik_2	GCATCGGCGATGAGATGGAC
Bik_3	AAATACCTCTGACACCCGTC
Bik_4	CAAGACTCTTCTACACGACC
Bik_5	TGAGAGACTTGGATTTCATG
Bik_6	CTGACGTCCTCAACCCCCAC
Ankh_1	TCTGACAGCTACCTACCCCG
Ankh_2	CTGTGGGGAGCAAAACACGA
Ankh_3	ACTGGCCAACACGAACAACA
Ankh_4	CATGAGTGACTTCAAGAATG
Ankh_5	TCCACGACATCATCCCTGAC
Ankh_6	GGACACAAAGAGGTTGACAA
Itga6_1	TATTGGAGGGTTATAACCGG
Itga6_2	TCTCCACAGAAGCCGTGATG
Itga6_3	TACGTCTACATTAACCAGCA
Itga6_4	TTCTGTGATGGCCGATTGAG
Itga6_5	CATAATTACCAAGCCAACAC
Itga6_6	AGGAGCCCAGCTCTCGACGG
Bcl2l10_1	AAGGCCGCCTCAACAGACGT
Bcl2l10_2	AATGACCAAGAGTTCAACTG
Bcl2l10_3	CTACATATTGTTCTGCGCAC
Bcl2l10_4	GGACGCTAATGAACCAAGAC
Bcl2l10_5	TGTGACTAGTCAGATCCAAC
Bcl2l10_6	GATAGCAGTCTCGCTCCAGT
Suclg1_1	CACTCACGTTGATGATACCG
Suclg1_2	CAACAGAATGGAATACGGCA
Suclg1_3	GAGTACGGCACCAAACTCGT
Suclg1_4	CAAGCACTTACCAATACACA
Suclg1_5	TCAGTAATGCACACAACCAA
Suclg1_6	ATAAGTCAGAGTACCGGACC
Ddx39b_1	ACTGCCCACACATTGTTGTG
Ddx39b_2	GCAATACTACGTGAAACTGA
Ddx39b_3	AAAGTACATGCCGAATGTCA
Ddx39b_4	GGAGCAACTCTGGCTTAAGT
Ddx39b_5	TGAACTTGCGGCACACTGGG
Ddx39b_6	CAGGACATCCATCCCCAGAA
Wbp4_1	TATTATGATCTCGTCACAGG
Wbp4_2	TGTGGCCAGGAAGATCAGCG
Wbp4_3	TACTATAATACAGAAACAGG
Wbp4_4	TTCCTATTAGACAGCAGCGA
Wbp4_5	TAGTTGGCTCTGAAATGTCT
Wbp4_6	AGTGCTGGATAGCCGACAAT
Phb2_1	CAGGACACAATCCTAGCCGA
Phb2_2	TCTGTGACCACCTTCCACTG
Phb2_3	GCGCCTAGGCCTAGACTATG
Phb2_4	GGGCCGAGACAGTACACGCA
Phb2_5	CCTCGCAGCTCATTACCCAG
Phb2_6	CTACAGCAGCTGTGTACTCT
Ccnc_1	GATGCCAGAAACACACATGT
Ccnc_2	TCTGTTGAAAGAGCGCCAGA
Ccnc_3	CTGTTCTAGTTACCATGCAA
Ccnc_4	TTTAGTTATCCAAGCATTAG
Ccnc_5	ATTTCAAGAGATTCTATGCC
Ccnc_6	TACATACCATTAATTCTAAG
Tjp2_1	AAGTTAATAGAAAAGTCTCG
Tjp2_2	CCGTGGACGGAGCATCGACA
Tjp2_3	GATGCGTGGCCAGAGATCCG
Tjp2_4	AGCTGTGGCTGAGCATATCG
Tjp2_5	GCCAGGATGTCTCTATACAC
Tjp2_6	CCACGCCGTTCAAGTCCACG
Ifngr1_1	CGGCTCGGAGAGATTACCCG
Ifngr1_2	TGGCTGGCACGACGTGACAA
Ifngr1_3	ACAGTAATTGGAATTCAGCG
Ifngr1_4	GAAGCACCAGAACGTGTCGC
Ifngr1_5	GTGAGTCAGGAAACCATGTT
Ifngr1_6	TGTAACAACACACAAGTGCC
Wnt2b_1	TCGGCACCATGATCAACGAG
Wnt2b_2	AACTTACATAACAACCGCTG
Wnt2b_3	CCACCAGGACGTGTCTACAC
Wnt2b_4	CGGGTCTTAACGCGGCGACC
Wnt2b_5	CCAGACATCATGCGCTCAGT
Wnt2b_6	AGTGGTCCATGCTATCACTC
F11r_1	CTGACCTGCTCAGAACACGA
F11r_2	ACGAACTTCCACTCCACGCG
F11r_3	GGTGTATGAAGAATTGATGA
F11r_4	GGACGGGGGTCAGAACTACG
F11r_5	GGAACCTGGACGGCAGTCTG
F11r_6	AAGGTGACGCGGTCTGCATA
F2rl3_1	GTCTGCCGATGAAACGTGAG
F2rl3_2	GCAACACTGAACCATACATG
F2rl3_3	GGTGATAAACCAGTCGTGGT
F2rl3_4	GAAGGCCGGTCTCCAATGGG
F2rl3_5	CCAGACAAGCCTAATCCACG
F2rl3_6	TGCCATCTATGGGCTAGTGG
Mprip_1	TCAGAGCCTGAGATACTACA
Mprip_2	GAAACGAAGGAGATCATCAG
Mprip_3	ACTTTGACAACCCAGTACAC
Mprip_4	CTCTAAGGATAGGTGCAGAG
Mprip_5	CCATGACATCTGGCATACGA
Mprip_6	AGGGGACAAGCATCTGAGAG
Calcr_1	CAAAGTCCGGAAAGTAGTCA
Calcr_2	TCGGTTGCAATATGGACCTG
Calcr_3	ATATATGTGGACAATGCAGT
Calcr_4	TAGAGTTCAGGATATAAGTG
Calcr_5	GAATGGCTCCTGATCAAGGC
Calcr_6	CCAGCGCAGACGTTGATCCT
S100a8_1	GAATCACCATGCCCTCTACA
S100a8_2	GACTTCAATGACGTTGCTCA
S100a8_3	CTCCTCACCTGCACAAACTG
S100a8_4	GAAGTCTACCACAATTATTC
S100a8_5	CGAAAGCTTGTTCAAAGAAT
S100a8_6	CAGGGATGACTTCAGGAAAA
Nup107_1	GGAGCACCATAGTATGACTG
Nup107_2	AATCCGTGCTGGGATGACCG
Nup107_3	GACAGGTATAGAACGCTATG
Nup107_4	GCGATTTATGCAGCACTCAG
Nup107_5	TAGCCAATCTACCACCAACT
Nup107_6	AGCAGGAGATGGTCACGTGG
Cltb_1	CGAGAATGACTCGGGTTTCG
Cltb_2	CTTCTCGTCGTCGGAGAGCG
Cltb_3	GGCAATCGCAGCGTAGCCAT
Cltb_4	CAGCCCGGACTCGCGAGCGG
Cltb_5	AGCCTGAGAGCATCCGCAAG
Cltb_6	TGCCTCGAAGGTGACCGAAC
Il2_1	ATTTAAACGTGAGCATCATG
Il2_2	GACAAGCGTCAGTGCAACAC
Il2_3	AAGTGGGTGCGCTGTTGACA
Il2_4	GACTTACAGGTGCTCCTGAG
Il2_5	ACCCACTTCAAGCCCTGCAA
Il2_6	TCAAAGCAAAAGCTTTCACT
Ap2m1_1	GCGTCAATGTCATTCACGCA
Ap2m1_2	GGGAAGGCATCAAGTATCGT
Ap2m1_3	ATGGAGAGTTTGAACTCATG
Ap2m1_4	CAGCCGATGAAACAAGCAAG
Ap2m1_5	TCACCACCCGGCCCGACACA
Ap2m1_6	AAAACCTTCATCACCCAACA
Serpinb5_1	CACGGCAAATGAAATTGGAC
Serpinb5_2	TCCATTAAGGAACTCACAGA
Serpinb5_3	TGACCAGACCAAAATCCTTG
Serpinb5_4	ATGTCCATTCAGAATCAACA
Serpinb5_5	GTCAACAGTTTCCAATTCGT
Serpinb5_6	CTGAGATGCTTATTCTGGAA
Pdia4_1	TCCTGGAGTTCTATGCACCG
Pdia4_2	CTGTAGTATACAACCACCAG
Pdia4_3	GCCATACCATATTTCTCTCG
Pdia4_4	GCTGACTGTCAACATACCAT
Pdia4_5	TGGAGGTGTCCAATCAGGCT
Pdia4_6	GCCAGCAAATTCGATGTGAG
Cacnb2_1	GCAATTGGTAGTCCTTGACG
Cacnb2_2	GATGGTACCACATCGTAAGG
Cacnb2_3	CTTGGATGAGAACCAACTTG
Cacnb2_4	CAAAGGTTAATAAAATCTCG
Cacnb2_5	GGCTGCGCTGTACCTGACAT
Cacnb2_6	AATCGGATTTATTCCAAGCC
Nlgn1_1	CAAACACGGTGATTCGCAAG
Nlgn1_2	ATCATGTTAGGAGTTAACCA
Nlgn1_3	TGCAGATATTCGGGACAGTG
Nlgn1_4	ACTCTGGTCTTGCACATATG
Nlgn1_5	CCAAAGTTAGTAGTAACCAA
Nlgn1_6	ACTCTGTAGGGCCAATCATG
Map3k1_1	CCTGTGGCCCAATAAACACG
Map3k1_2	ACAGGGCCCCGCTAACATCG
Map3k1_3	ATTGCTGGAAACATTAACTG
Map3k1_4	TACAGATTGACATGCAGTGG
Map3k1_5	ACATCGGTACTGACAATATG
Map3k1_6	ATATGGACAGCTGACTCGTG
F2rl1_1	CCATCCCTCTGTACGTCATG
F2rl1_2	AGGTGGTAGGAGATCTTCAG
F2rl1_3	TGGGTGATCGTGAACCCCAT
F2rl1_4	TGGGAACAGAAAGACTCCAA
F2rl1_5	ATTCACGGTCCGGTTGCAGG
F2rl1_6	GGATGCAGAGAATTCATCAA
Efna5_1	CCTGCGACCACACATCCAAA
Efna5_2	GTTTCCAACAGATTCCAGAG
Efna5_3	CATCAAAATTCACCATGTAC
Efna5_4	GTACAGAGTCCTCATAGTGA
Efna5_5	ATGTAGAAATACTCTCGGCC
Efna5_6	AATTTCTCCGAGAACTTCAG
Pabpn1_1	GATGCCCGTTCCATCTACGT
Pabpn1_2	CCTCAATGGCGCCGTCCCCG
Pabpn1_3	AGCGATCAAAGCTCGAGTCA
Pabpn1_4	TGTCACAGAGTATAGTCACC
Pabpn1_5	ATGAATATGAGTCCACCCCC
Pabpn1_6	GGCGCAGGGGACTACGGGAA
Sh3gl2_1	AACACCATGTCGAAAATCCG
Sh3gl2_2	GATTATAAGAAGAAGCGACA
Sh3gl2_3	GGCTTACATCCATCTCCAAG
Sh3gl2_4	TCTCCTACCTCACCAAGAGC
Sh3gl2_5	GGCTATGCTCAAGTTCGGCA
Sh3gl2_6	AGAAAGTGGATGTTACCAGC
Lpar1_1	TCTTTGGCTATGTTCGCCAG
Lpar1_2	TTCTACCTGATGTTCAACAC
Lpar1_3	AATGAGCAACCGACGTGTGG
Lpar1_4	GATGGGTGCCATACCCAGTG
Lpar1_5	TGGCTAGATACTTTCCACTC
Lpar1_6	GGCCAATCTACTGGTCATGG
Fxyd3_1	GATTGGCACAGCCTCCGAGT
Fxyd3_2	TCGGCGGGCTCATCTGTGCA
Fxyd3_3	CATGAGAACTATAATGCCCA
Fxyd3_4	GGGTCATTGGCATCCAAAGT
Fxyd3_5	TTGGATGCCAATGACCCTGA
Fxyd3_6	CACCTGCTAGAAGGACCAAC
Rims2_1	GGTACTGATGAGTCACCGGG
Rims2_2	TGTTAGATGATGAACCACAC
Rims2_3	GTATACAAGCTGTGATGACG
Rims2_4	TAAGGATGGATAGACCATCA
Rims2_5	GGAAGTTTAGCTGATACTGT
Rims2_6	GATAAAACTATGGTTTGACA
Mark1_1	GTAATGGAGTTTCTACACCG
Mark1_2	CTGGTCATGGAATACGCAAG
Mark1_3	AGCTTACCTTAAGATCACGG
Mark1_4	AGGCGTCATTCTCTACACGC
Mark1_5	AGACTTGGCAGCACCACCGT
Mark1_6	GTGCTGAACCCCATAAAGAG
Il1r2_1	GTTATGACATTTACCTACGA
Il1r2_2	TGGATATCAATAGGCGTGTG
Il1r2_3	AAGACTGATAGTCCCGTGCA
Il1r2_4	GCACACAAGTAACCCGGTGG
Il1r2_5	CCAGAGACATTTGTTCACAG
Il1r2_6	GTTACATCAGAGAAGCACCC
Ccr3_1	TATGTTCTGTGGAATGAGTG
Ccr3_2	CCACACCCTATGAATATGAG
Ccr3_3	AGTCACAGTTCGTGCTCGAA
Ccr3_4	TAATATCTACCTACTCAACT
Ccr3_5	AGTAGCAGATAACCATAATG
Ccr3_6	CTGCAGTCCTCGCTATCCAG
Ccr5_1	CAGAAACGATATTGAATACG
Ccr5_2	TACAGCGAAACAGGGTGTTG
Ccr5_3	AATAACAAGTGTAGTCACTT
Ccr5_4	TTCACAGGGATCTATCACAT
Ccr5_5	TGAATACCAGAGAGTAGAGT
Ccr5_6	TGATATCTACCTGTTCAACC
Cdh17_1	ATTCTGTACAAGATTGTACA
Cdh17_2	TACTCTATGCCATTCACCAG
Cdh17_3	CAAAATATGAAGGCTCAGTG
Cdh17_4	GAATCCGTACTACAACCTGG
Cdh17_5	ACAGTAGAGGTGTCTGACAT
Cdh17_6	CCTGGACAGAGAAACAAGGG
Calb2_1	GCTTAGGTTCATCATAGGGA
Calb2_2	CTCCAGCGCTGAGTTTATGG
Calb2_3	CATCGAAGCAAATGAGCTCA
Calb2_4	ATGTTTGACTTAAATGGAGA
Calb2_5	TGGGAAAATTGAGATGGCAG
Calb2_6	GAACTGGGATGCAGTCAGCT
Ptpn2_1	AACGCCAAAATCTGGCCAGG
Ptpn2_2	AAGAAGTTACATCTTAACAC
Ptpn2_3	CACTCTATGAGGATAGTCAT
Ptpn2_4	ACCATCTCTCGGTCATCCGT
Ptpn2_5	GACACTTACCAGAACGAGAC
Ptpn2_6	GCACTGCAATGGATCACTGC
Stim2_1	ATGGCTTCAGCTAACACACG
Stim2_2	CCACCTTACCCTATTGCGGG
Stim2_3	AGATAAGCACATAACTGTTG
Stim2_4	GCTGAGCAGGCGCCAGTATG
Stim2_5	TAAACAGATGGACGACGACA
Stim2_6	CCTTCATCCAATTATGAGGT
Gpr50_1	GGACCATCTTCCATGCTATG
Gpr50_2	AACATTCCGGACGTTCCTCG
Gpr50_3	CTGTATACCATGTCAGTTGG
Gpr50_4	CGAAGATGATTAGCGCTGGT
Gpr50_5	TGCCAATGTACACATTAGGC
Gpr50_6	GTTGAAGTAGGCTATGCAGT
Ppp2r2a_1	CCATTCGCTTATGTGACATG
Ppp2r2a_2	GCGTTGGCAAATATTCTCCG
Ppp2r2a_3	AAAATCCAGTCTCATAGCAG
Ppp2r2a_4	AGAAGGCTATAACTTGAAAG
Ppp2r2a_5	ATTGGTAGACAATAAAAACT
Ppp2r2a_6	TCTGGAGAATTACTAGCCAC
Scarb2_1	AAATAAAACTGGATGTACAC
Scarb2_2	ATAGAACAGGCCAAAGTTAG
Scarb2_3	GGCACCTTATACCGAAAAGC
Scarb2_4	GACACGTGCAATATGATCAA
Scarb2_5	CTGCTGATAAGCTTTCAGCA
Scarb2_6	GTTCTAATCAAGTCAACGGT
Grifin_1	TGGAGAATCGAGGTTTGACA
Grifin_2	TCGATTCTCCAGCGCCACGG
Grifin_3	CCTGACTGTACAGGGACATG
Grifin_4	AAAAGTTGATCTCAAACCTG
Grifin_5	CACAGGCTACATCACCTCAA
Grifin_6	CAAGGTCAGCGGGAACACGC
Prdx1_1	TCCTACCTTTGTAATCACTT
Prdx1_2	TCCATCGGGCATAACAGCCG
Prdx1_3	TCAATAATAAAGAGGCCCCT
Prdx1_4	CTGAAAGCAATGATCTCCGT
Prdx1_5	GGGACCCATGAACATTCCCT
Prdx1_6	CTCACTTCTGTCATCTGGCA
Gpr176_1	GTTGGTGACAGATTTGAACA
Gpr176_2	GGTGCTTAAATTCCTACACA
Gpr176_3	TAGACAACCAGGGTGGCATA
Gpr176_4	CAGTACGCAAATGCTTGGTG
Gpr176_5	TGTAGATCAGGACATACACC
Gpr176_6	AAGTCATCATCGCTGCACTG
Tra2b_1	GTGGAAGTGCTCATGGATCG
Tra2b_2	GAATGGAGCTTGATGGACGT
Tra2b_3	TGACGCCTTCGAGTAGACAT
Tra2b_4	CAGCAGTCTAGACGGTCAAG
Tra2b_5	CTCGCTCTCATAGACGATCC
Tra2b_6	ACACTCCAAGACAACAGTTG
Slc15a1_1	CTGTCCGATCGTGTAGACGA
Slc15a1_2	TGCAATGAGCGGATACACCA
Slc15a1_3	GATTCCGCACTGCTGAACTG
Slc15a1_4	TACAAGAAGTTTCAGCCCCA
Slc15a1_5	ACAAGGCCCAAAACATGGGG
Slc15a1_6	CCACCAAATGCAGACACACA
Psmc1_1	CTCCTGTCCCAACTAGAGTG
Psmc1_2	GAAACCTATGCAGATATTGG
Psmc1_3	GGGGATAAAACCACCTAAGG
Psmc1_4	TCACGCCATTGTGTCCACAT
Psmc1_5	TCAAAGGTGGATGATCTTAG
Psmc1_6	CCAGCTTTAGTAATTTCAGG
P2ry6_1	CTTATCTATAACTACGCCAG
P2ry6_2	CAGCACCACTGAGTAAACTG
P2ry6_3	TCAGGGTGTACACAGCGGAA
P2ry6_4	GCCATACGGCAGGTAGCGGG
P2ry6_5	CACATACCACCCAAGCAGCA
P2ry6_6	ATTAGCTTCCAGCGATACCT
Slc26a2_1	ATGATGTAGTATCAATGTCA
Slc26a2_2	CGGCACTAGTAGTTATGCAG
Slc26a2_3	AGTGACAAACCCGCTCAGCA
Slc26a2_4	TGGGGTGGCATAAACCCGGT
Slc26a2_5	AGGGAGTAAGCAATAGACTG
Slc26a2_6	AAAGCTCTTCTCCGATCACT
Hnrnpk_1	CTGTTGGGACATACCGCTCG
Hnrnpk_2	ATGATGTTTGATGACCGCCG
Hnrnpk_3	CATCCTTGACCTTATATCTG
Hnrnpk_4	GTGGTGGTGGTCCTCGACGA
Hnrnpk_5	GGGGCAGTGATTGGAAAAGG
Hnrnpk_6	ATTCATCAAAGTCTGGCCGG
Txnip_1	GAGGCAATCACATTATCTCA
Txnip_2	GAACACATGTTCCCGAATCG
Txnip_3	TTCATAGCGCAAGTAGTCCA
Txnip_4	TCCATCAGGAATGAACATGC
Txnip_5	CCTTTGAAGGATGTTCCCAG
Txnip_6	TTACCCGAGTCAAAGCCGTC
Ccnf_1	AGACAACACGTATAAATACG
Ccnf_2	AGTGTGTAGACCGGTACTTG
Ccnf_3	ATGGCCGAGAGATTGAATAC
Ccnf_4	CCATATGGTAACTTACAGCT
Ccnf_5	GGACTCACCACTTCTTATGG
Ccnf_6	CTCAGGGACTACGCCGCCAA
Il10ra_1	CACTGAAACTCGCTTCACAG
Il10ra_2	GCAGTGTTTACATGTCACGA
Il10ra_3	GCTGTGGTACAGATCTAGGG
Il10ra_4	CTGCATGGCAGCACCGACAG
Il10ra_5	AGGCCCAATTTAGTCCCTGT
Il10ra_6	TGTGGTACATCCGGCACCCG
Ppat_1	ATCTTGGAATCGGACATACG
Ppat_2	TACCTTTGTCGCATACCCCA
Ppat_3	TATACGGTAAGGTACCGGTG
Ppat_4	ATAAGACGGCCGATGCATAG
Ppat_5	GGTAATCATTTCACTATCGG
Ppat_6	AGTCCCAGAGTGATCACATG
Gpr37_1	GCTGCGACGTGGAATCAGTG
Gpr37_2	TGTGTCACAATTACTACATG
Gpr37_3	AAGCGCGACGAGATTCCCCA
Gpr37_4	GCACAGTGCACATAAGGTGA
Gpr37_5	AGGCCTTCAGCGGTACACGA
Gpr37_6	GTCGGTTAGTGCTATTTCCA
Kif5b_1	TGGAAAACGAGCTCAACCGA
Kif5b_2	GTACCTTTACATAGGGAACA
Kif5b_3	TCTATCATACCAGTCCCCTC
Kif5b_4	ACTGTCTCGATAAGGAACAT
Kif5b_5	AAATGTTACCTCCATTGTGT
Kif5b_6	TAACCAACAGAGCCAACTGG
Atp6v1b2_1	TGCCGGGTTACCACACAACG
Atp6v1b2_2	TCAGGAAAACCCATTGACCG
Atp6v1b2_3	ACATGATCTAAGATCACTAG
Atp6v1b2_4	AATCCGTATACATGTAGCCG
Atp6v1b2_5	AGTTAGTGGCTCCAAAGCCG
Atp6v1b2_6	GTAAGCCAGAAACTCAGCGG
Rps25_1	GATGAGCAGAAGTGGTCCAA
Rps25_2	AAAGTCGGCCAAAAAAGACA
Rps25_3	TCCGAGAGACTGAAGATTCG
Rps25_4	AGTCTCTCGGAGACCACAGC
Rps25_5	GACAAGAAGAAGAAGGATGC
Rps25_6	GAAGAAGGATGCCGGAAAGT
Gpr83_1	CCCATGTGCTGTTCACAAAG
Gpr83_2	GGATGCTCAGTGACGACCTG
Gpr83_3	AGTTTCTGGCAGATGGCATG
Gpr83_4	CAAGAACCAGCGTATGCACT
Gpr83_5	CGTGGGCAGGAGACGCTATG
Gpr83_6	GGTCCAGGTACTTCCAAAAG
Gabrg1_1	TTTAACTATGAACAAAACAT
Gabrg1_2	CTGCTGCGGATATGGAGTGA
Gabrg1_3	AAAATGAAATTGAGTACAAG
Gabrg1_4	CTTTAAACGGCTATCAAACC
Gabrg1_5	ACATCAGTTTCAATTACTGT
Gabrg1_6	TGTTAGAATGCACGGAATGT
Dnm1_1	GTGACGATGCCGGATCCTCG
Dnm1_2	GGCCAGGTCTCCTCACCATG
Dnm1_3	CCGCATAGGCTACATTGGCG
Dnm1_4	TTCTCATCAAACTCCATCTG
Dnm1_5	CGCTCCAGGTCATTCGAAAG
Dnm1_6	CGAGTACAAGAACTTCCGAC
Cacng3_1	TTTCAGTTTAATGACCATTG
Cacng3_2	GGATAACACTGTGCCTACTG
Cacng3_3	AAGAAGTAATGACCCACTCC
Cacng3_4	TCAGGGCTAAGCAACATCAT
Cacng3_5	CTTCTCAATATAGATGTGCA
Cacng3_6	TCTAAAAAGAGCTACTCCTA
Cacng4_1	TGATGCCGATGATATTACTG
Cacng4_2	TTCCTCCAGGCATCTACAAG
Cacng4_3	CTCCGCCACAATAAACGACA
Cacng4_4	ACCAACCTGACCATGGACGA
Cacng4_5	GTACTTGTCACTCACGGAGG
Cacng4_6	CTTCGTCACGCTTGTCACTG
Msmo1_1	GATCGTCTCATGAACGATCA
Msmo1_2	TAGTATGTTCCACAAATCAG
Msmo1_3	AAGTTCCAGATCGCAACCTG
Msmo1_4	GATAAACCAGAAACCTTTGA
Msmo1_5	TATTCTGCTTCGATTCCAAA
Msmo1_6	ACAGACTCCTTCACCACAAG
Il2rg_1	AGCCGCTTTAACCCGATCTG
Il2rg_2	TAGTGCATAGTGAGGTTGGT
Il2rg_3	ACATATTCCAGTGATCCCAT
Il2rg_4	GGAGCAACCGAGATCGAAGC
Il2rg_5	ACACAAAGCATTGAACCTCT
Il2rg_6	GAAGCTGGACAACAAATGTC
Il23a_1	GCTTATAAAACACCAGACCT
Il23a_2	GACGTGCCCCGTATCCAGTG
Il23a_3	TGGAGTGCACACACACCAGT
Il23a_4	TAGGAGTAGCAGTCCTGACT
Il23a_5	TGGACTCGGACATCTTCACA
Il23a_6	TCTACTCCCGGATAGCCCTG
Skap2_1	AATGTCACCTACCATCAGAG
Skap2_2	GGGATCTGACGTTATTCCCG
Skap2_3	AATGAACAACACCCTTAGGA
Skap2_4	TGAGGAAATTAGGAACCTGT
Skap2_5	AAATTTATCCAAGAAAGCCA
Skap2_6	CCTTTGTCTTGAAATTCCTG
Anxa7_1	ATGCCGTCTCAGTACCCCGG
Anxa7_2	CAGGCATCATAGTATGTAGG
Anxa7_3	GTACGGATACTGACCCGAAG
Anxa7_4	ATTTGGACGCGAGCTCGAGA
Anxa7_5	GGTCCTCCATCCTATCCTGG
Anxa7_6	CAGATGCCGTCTCAGTACCC
Runx3_1	GTTCACCAACCCTACCCAAG
Runx3_2	TGCGCACGAGCTCTCCCGCG
Runx3_3	GGAAGCGTTGCGCAGCTCGG
Runx3_4	AAGGAGCGATCAAACTGGCG
Runx3_5	GCATGCGCAGGTCTCCGAAG
Runx3_6	GCGCTGCAACAAGACGCTGC
Lef1_1	CCCGTCACACATCCCGTCAG
Lef1_2	GGTGGTGCAGCCATCTCACG
Lef1_3	TTGTTATATAGACCTCCGTC
Lef1_4	ATGATCCCCTTCAAGGACGA
Lef1_5	TCAGCCTGTTTATCCCATCA
Lef1_6	GGTGTTACAATTGCTGGATG
Lcn2_1	GGCTTCTGGACCGAACGGGT
Lcn2_2	CTCACTGTGAATATTCCCCA
Lcn2_3	ACAGAGCTACGATGTGCAAG
Lcn2_4	AGGGTTTCACCTGACGAGGA
Lcn2_5	CACTGATCAGAGGTGGGGCA
Lcn2_6	TGTCGGCCTGGCAGGCAATG
Cyp3a62_1	CTCAAGTAATACTTACATGG
Cyp3a62_2	TTTGTACAAAGGGATTCTGT
Cyp3a62_3	AAAAGCTATCACCTTATCTG
Cyp3a62_4	CCTTTACTTTCTCTTGCATG
Cyp3a62_5	GGAGATAAAGAGTCTCACCA
Cyp3a62_6	GTCAAATGCTTCAAAAACTG
Ryr3_1	ACACAGAGGGATCTATCAGG
Ryr3_2	TATGATCTTACCTCTATGTG
Ryr3_3	GAGGAAGAGATTGTGCACAT
Ryr3_4	CAGCCGAAAAACTCATCACG
Ryr3_5	AGCCTACTTCCAACCACCAG
Ryr3_6	TAGCTCAGACACTTGACACA
Slc38a4_1	CCTACGCCATGGCCAACACG
Slc38a4_2	TCAAAGCTGCTACACCGGGA
Slc38a4_3	AGAAGGCGTTTGGATGGCCT
Slc38a4_4	CCACGGACACAAATAAGACG
Slc38a4_5	GTGGAGTACGAAGCCCACAG
Slc38a4_6	GGTAGCATGATCACGTGCAT
Tas1r3_1	GCAGTGTCAAGTCTCGAGCA
Tas1r3_2	CCAATGACAGCCAGCACACG
Tas1r3_3	ATTCTGCAACAGTGTCACAA
Tas1r3_4	TAGTGGCCAACAATTGGGCA
Tas1r3_5	TGATGCAGAACCTATCAGCT
Tas1r3_6	CTTCCCAATATTGCCCGTGT
Adgrl3_1	GATACCTCCCCATACCGATG
Adgrl3_2	TTACCTGATCTGCTATCCAG
Adgrl3_3	TGTGGTTTAAGACCCGACAG
Adgrl3_4	TCTTCTGGATGTGATCACGT
Adgrl3_5	TCGAGAGCGCCAACTACGGG
Adgrl3_6	TTTGTCCTGTATAACAACCT
Hadha_1	TTAAAGACACTACAGTGACA
Hadha_2	GCCATTATAAAGCCCCATCA
Hadha_3	AGGCTTTGACGAAATAAGGA
Hadha_4	ACAACAGGTTTACAAAACAG
Hadha_5	ACACTTTGTGCTTAACAGCG
Hadha_6	TATTAATTATGGAGTCAAAG
Slco1a2_1	AACCACCAATTAAATATCCG
Slco1a2_2	GAAGCACAAGCCAACCTGAG
Slco1a2_3	TAAGCCCAACTATAGATGTG
Slco1a2_4	TGCCACTGGAAAATTATCAC
Slco1a2_5	AACTCCCACAGATACACGCT
Slco1a2_6	GCGAGATTAAGAAACACCCC
Atp2c1_1	AAATAAAAAGAACGTACCAA
Atp2c1_2	GAAGTAACATTGCCTTCATG
Atp2c1_3	CACCATTCTCATAACACCAA
Atp2c1_4	TAGCCAACTCCAGTAACCTG
Atp2c1_5	CAATGATTCCTACCAGGCCA
Atp2c1_6	ACAAATCTGAAGTTAGTCAT
Hrh4_1	AGGTAGCGATGAATCCAGCG
Hrh4_2	GAAGAACAGCACCAACACAG
Hrh4_3	TCCAGTTAAACAGCGTGTGA
Hrh4_4	TATAACGATAGGCAATGCTG
Hrh4_5	GGTATCGATCGTAGCTAATG
Hrh4_6	GAAAATTGTTGCTCAAATGG
Il24_1	TGGGCCTTGCCAAGTGACCG
Il24_2	TTGAGACAACAGATTCTCCC
Il24_3	AGGACGAGCTCACAAGTGTC
Il24_4	GTGGGCAAGGTAACAGCTCT
Il24_5	CTTGAAGTCATTCTCCACTC
Il24_6	CTGGACTGTGAAGAACACTG
Steap3_1	GTTGGCTGGCAAGATCCTAG
Steap3_2	TGAGTAGCCCGATCTGCTTG
Steap3_3	CAGGGATCCCATGTCCAGTG
Steap3_4	TGTACGGCTGTAGAACGTCC
Steap3_5	ATAAGCCACACAGGGTAGCG
Steap3_6	CGTAACCCCAAACGCACTGC
Taf2_1	AGCAGTGTTTCTACCGAGTG
Taf2_2	GGACTTCAAAAACCCGTAGG
Taf2_3	TCAGAGTATGAATCAACACA
Taf2_4	AATGCTCATAGACGCATAAG
Taf2_5	AAAAGTGGAGGTGAGATGCG
Taf2_6	TATCCTTATCCACAGCAAAG
Tmlhe_1	AGTCTTAGAATTATAGCACG
Tmlhe_2	TGGTGAAAAACAGCTACGAA
Tmlhe_3	CCTACTTTCAAGAGCCCTGT
Tmlhe_4	TAAGCCAAAGACGATTCGTC
Tmlhe_5	CACGGAAAAGCTGGCACGAA
Tmlhe_6	AAACCCTGGAAATCAACAGA
Lonp1_1	GGCAGCGACGAGACCTCCGA
Lonp1_2	GCGCTTTATCAAGATCGTGG
Lonp1_3	GATTGGCCGAGGCTACCAAG
Lonp1_4	TGGCTGACGTCCATCCCATG
Lonp1_5	TCATGCGCAACTTGTCTCCG
Lonp1_6	CCCATCTACTTGAGCGACAT
Ilk_1	TCAGGACCTAGTAGCTAACG
Ilk_2	GTTGAAATGCTGATCATGCG
Ilk_3	AGGTTCGAGACTGGAGTACA
Ilk_4	CAGAGAACGACCTAAATCAG
Ilk_5	TCTTAATCGTATTCCATACA
Ilk_6	ACACCGTGACATTGTACAGA
Cysltr2_1	AGACCCATATAATCCCACAG
Cysltr2_2	TACCTGATAATATTTGTCTG
Cysltr2_3	GAACTACATTGCATTAGGGG
Cysltr2_4	GAAATTATAGTCAGCCCTGA
Cysltr2_5	GCACAATACTCAGCACAGTT
Cysltr2_6	AGAATAAGACATAATTCTGC
Necab2_1	GTCAACGAGAGCCGCTACGG
Necab2_2	GTGGTTCAAAGTCTCGAGGG
Necab2_3	GTATGAAGGTGGGAACAACG
Necab2_4	GTGGACACAAAGGAATTGTG
Necab2_5	CCAGTGAAGAGCCTGCCTGT
Necab2_6	TCCCGCGCGTACTCACGTCC
Il11_1	CGCTATCCAGATCTGCACGA
Il11_2	GGCTCCAGAGTCTTTAGGGA
Il11_3	CCACTGTACATGTCGGAAGT
Il11_4	CAACGACTCTATCTGGCCAG
Il11_5	TAGGTAGGGAGTCCAGATTG
Il11_6	CCGTTCCAGTCGGGCTTGCA
Fbxo32_1	CCATGGATACTGCACTTTGG
Fbxo32_2	GAATGGAGACCATTCTACAC
Fbxo32_3	ATGTTCAGTTGTAAGCACAC
Fbxo32_4	GCGTGCATAAGGATGTGTAG
Fbxo32_5	CCATCACAGTTACTGCAACA
Fbxo32_6	AAGATTCAACTACGTAGTAA
Ccr4_1	ACTCGGTCAACTCGACCACG
Ccr4_2	AGAACAACATGATCCCCAGG
Ccr4_3	AGGCATCAAGGCATTCGGCG
Ccr4_4	CAGCCACAGACCACGTGATG
Ccr4_5	GGAAAACACTGCGTGCACGA
Ccr4_6	GCAGCATAGTAGCCCCAGAA
Cx3cr1_1	ATGTTTGGGTGATTACCCCG
Cx3cr1_2	TGAGCTTGCACATGGCGTTG
Cx3cr1_3	AAAACAGCGTCCGGACGATG
Cx3cr1_4	GTACCGGTCGATGCTGATGA
Cx3cr1_5	CATCAGTCTGGGCGTCTGGG
Cx3cr1_6	GCAAAGTGGCCACAAAGAGC
Ppp1r15a_1	GGGAGTACCACACTAGAGAG
Ppp1r15a_2	TGATGTGGGATAAGCCAGCT
Ppp1r15a_3	AATGGAGTAAAGCAGCCCAG
Ppp1r15a_4	GGGCAATACACAGAAGTGCT
Ppp1r15a_5	CCATACAAGTGCCTTCCTGA
Ppp1r15a_6	CAGTGATTTGGATTCAGCTG
Csf2rb_1	GAAGTGGAGTGTGCCCCATG
Csf2rb_2	ATGGATCTCGAATAATGTTG
Csf2rb_3	ATGAGGACTATCCACAATGT
Csf2rb_4	CCGACACGGAGGACGCCCAG
Csf2rb_5	GGAGCTATAGAAGAGCCCAA
Csf2rb_6	TCCGGACAAGCTCGAACCTG
Mpc1_1	ACTTCCGGGACTATCTCATG
Mpc1_2	ATGTCAGAGAATAGCAACAG
Mpc1_3	GCAAAGCAGCGGACTATGTC
Mpc1_4	AATCTCCAGAGATTATCAGT
Mpc1_5	AGCAATGGGGAGACCCCAGT
Mpc1_6	ATTCATGAGATTTGCCTACA
Gper1_1	TCCGCACCAAGCACCACGCG
Gper1_2	GTCCCCAGTGAGGTTCCCCG
Gper1_3	CTGCTTTGCCGATGTCAGGG
Gper1_4	TGTGCTATTCCCTCATCGTG
Gper1_5	GGTGGCCGACTCCCTGATCG
Gper1_6	TGTCGAAGCTCATCCAGGTG
Lnpep_1	AGGCTAAGTTCATAGCGTTG
Lnpep_2	AGGATATTGGAATATGCCAA
Lnpep_3	TAAAATCATCGCTCACGAGC
Lnpep_4	CCCCTACAATGAAAGCAACC
Lnpep_5	ATATATCTAACTCTTACTAT
Lnpep_6	GGAACAGTGCAACAGGCTAC
Il1rl2_1	CTGGCGAGTTAACAACACCC
Il1rl2_2	TCTTGTTAACAACATCGACG
Il1rl2_3	TTCCGGGCTTACCTCATAGG
Il1rl2_4	ATACCCTCCAGTAACAAACG
Il1rl2_5	CAACGGAAGAAACAAAATCC
Il1rl2_6	CCTCAGATGAGTACCAGCAA
P2ry14_1	AGACCACACAGTACAACATG
P2ry14_2	TCTTCTACATGGCCATAACG
P2ry14_3	TCTGACAAACCAGAGTGTCA
P2ry14_4	ATGATAAAACTCTTAGAGCT
P2ry14_5	TGGACGATAGACACCAGAAG
P2ry14_6	CATGTTGACGTAGAAGATCA
Dusp5_1	ACACTACAAGTGGATCCCTG
Dusp5_2	CCTTTAAGGAAGTAGACCCG
Dusp5_3	CCGGCGGGAAACATTCAGCA
Dusp5_4	ATTTCACAAGAGAAGCTCGA
Dusp5_5	CTGGTCATAAGCTGGTCTGT
Dusp5_6	CAACGTCAACCTCAACTCCG
Lgals2_1	ATGGTGGATTCATTGAAGCG
Lgals2_2	TACAGCTTCACCATTAACCT
Lgals2_3	CTGTTTCAGTCCAGGGTCAG
Lgals2_4	CTCACCTGTTAACATCATTG
Lgals2_5	ACACCCTTGACGGTAGCAGC
Lgals2_6	CAAACCTGAACATGAAATCA
Slc31a1_1	AGGACTCAAGATAGCCCGAG
Slc31a1_2	ACATGGAGATGCATCATATG
Slc31a1_3	TTGGTAATCAACACACCTGG
Slc31a1_4	CCTTACCATCATCATCTCGT
Slc31a1_5	ATGGAGACACACAAAACTGT
Slc31a1_6	AGGATGGTTCCATTTGGTCC
Zhx1_1	GGGATGCACTCGGTTGACAG
Zhx1_2	CATAATCTGAAATACCACCC
Zhx1_3	ACTGGAGTCTATGATGATAG
Zhx1_4	TAACCCCATGCTTTAAACGT
Zhx1_5	TGAAGAAGTTCACGAATCTG
Zhx1_6	ACTTGAGTAAGGACCAGACC
Adh7_1	GTCAATTCCGATGATCCGGG
Adh7_2	GGCATCGATCTTAGCTACGG
Adh7_3	CCACGTGATCAAGGGAACGA
Adh7_4	CCTGGGATTGATACACTCTG
Adh7_5	TCTCTGCATTAGGAGCGAGT
Adh7_6	GGCTGCTGTTAAAACTGCCA
Ctsd_1	GGAGGAGAACTAATGCTTGG
Ctsd_2	GCAAGTTCACATCCATCCGT
Ctsd_3	AAGACGACTGTGAAACACTG
Ctsd_4	AGACTTAGGAGGTATCAAGG
Ctsd_5	GGATGTGCCATTCTTCACAT
Ctsd_6	CACCCGAAAGGCCTACTGGC
Kif11_1	CAGACCAGATACGTCCCTGG
Kif11_2	GAATTGGACAAACAACACTT
Kif11_3	CCTCAAGATTGAGAGACGCA
Kif11_4	AAAATCTGATGAAGAGTACG
Kif11_5	CTCAAGATTGAGAGACGCAG
Kif11_6	GACCATCATAGCTCCTGGTG
Il12rb1_1	CAGAGTGTCACGATCACGCG
Il12rb1_2	TGTGGTTCCTCACCGACACG
Il12rb1_3	GAGTACATCCAGGTCGTAGG
Il12rb1_4	GACATGCTCCAATTACTCCA
Il12rb1_5	CAACGTGACATCCATGCAGT
Il12rb1_6	GGAGCACTCATAGTCTGTCC
Il12rb2_1	TTGATTCTGATGTCCCACGG
Il12rb2_2	GCAGAGTCTGAATCCATCAG
Il12rb2_3	GTGATATGAGGGCCACTCAG
Il12rb2_4	GGGAGTACATAGTGGAATGG
Il12rb2_5	GAAATATGGAGGAATGACTA
Il12rb2_6	GACGATTGTCAGAATAACAC
Xcl1_1	CTTACCTTCCACAACCCATG
Xcl1_2	GTGTGAGCTTAAGAACCCAG
Xcl1_3	CACTCACATTACAGCTCTCA
Xcl1_4	AATCAAGACCTACACCATCA
Xcl1_5	ACAAATTCTTAGTCCTCGTT
Xcl1_6	AGCAGACTCCCAGGAAAGTC
UST4r_1	AAGCCCTAAATTCCTAACCA
UST4r_2	GGATATATATCTGCTTACGT
UST4r_3	ATGAGGTACCACAATAACAC
UST4r_4	TGGAGACAACATAACCATGG
UST4r_5	GCCATCACTGAAACCTGTGC
UST4r_6	ATGACTTACCTCAGTCACAG
Adgrl2_1	GACGACGTATGACAAGCGTG
Adgrl2_2	ATTCTATTAAGGTATCGGTG
Adgrl2_3	CACTCACCAATATTATCCGT
Adgrl2_4	CGAAAACTTCAACCAACATG
Adgrl2_5	GAACTGGCTAAGCACACCAA
Adgrl2_6	GACGTGCGAGTTCACTGCGA
Crlf2_1	GAGAGCGTGGAAGTCACGTG
Crlf2_2	TGTCCAACAGAAAGTAGTGT
Crlf2_3	GGATTTCTACTATGGCCCCG
Crlf2_4	AATGGTGCAGAGGTCGACTG
Crlf2_5	CTCAGGGTGACGTTCCATGG
Crlf2_6	TCTTGGGGGCGATTCCGACG
Akr1c3_1	TCTGACCAACTCTGGACGAT
Akr1c3_2	GCTACTACTATTCCAGCCAG
Akr1c3_3	AAACTTAATACTTGATACAG
Akr1c3_4	ATTGTAAGCAAGATTGAAGA
Akr1c3_5	TGTTACCTCTTCGGTTGCAT
Akr1c3_6	AGTGAGAACAATCAATATGG
Cyp2c22_1	AAAGAGCCATACCTAACCCT
Cyp2c22_2	ATATTGCCAAAAATTGGTAG
Cyp2c22_3	CATAGAAATAGATATACCAT
Cyp2c22_4	TCTGAACCTCAGTAACCCTC
Cyp2c22_5	ATATCCATACAGCACCACAG
Cyp2c22_6	GACAACCTGATAGTCACCAT
Gzmb_1	CAAAATAAATGTCACGTTGG
Gzmb_2	TATTCTGGGAGTAAGAAGTG
Gzmb_3	TCTTAGAATTATACGCTGGG
Gzmb_4	CGCAACGTCAAAGTGAAACC
Gzmb_5	CTCTCTGGCCCCCAAGACAG
Gzmb_6	GTGTCTGAGTATTTGCCCAT
Ero1a_1	GTACATTGATGCTTGCGTGT
Ero1a_2	TGACTACTTTAGATACTACA
Ero1a_3	CAAGGAAGCCAACCTCCTTG
Ero1a_4	AGCGCTACACAGGCTACAAG
Ero1a_5	CAGAAGGAGAAGGCCCCAGG
Ero1a_6	CATCACAGGTACAGTCATCC
Syt12_1	GTAGTCGTAGTTAGGGAACG
Syt12_2	CTGCCAGACGAACAGATCGT
Syt12_3	TACTCTCCGCAAGTCACAGT
Syt12_4	GCCCAGCGGACCACCACTCG
Syt12_5	GCGGAATGTGAGCACCGGCG
Syt12_6	AGCTTCCCACACCCTCCACG
Hip1_1	GGGTGCCCAGAATACACGGT
Hip1_2	GAAATGGCTAACGCAGATCG
Hip1_3	TGACTGCGAGTTCCTGCGCA
Hip1_4	CTGCTCGCTTACACGTGCAA
Hip1_5	ACCCAACTTCCTACGAGCCT
Hip1_6	TGGAGGTTACCTGGGAACCT
Tnrc6b_1	GAAGGTCGAACATTGCCTTG
Tnrc6b_2	ACAAAGTGTTACTAAAACGT
Tnrc6b_3	ACAATAACAGGTCTACGGGT
Tnrc6b_4	CAGTGTTTGAGAGCACCCTA
Tnrc6b_5	AGTGCACAAGTCAGCACAGT
Tnrc6b_6	CAAGAGAACAATGAATCTCG
Syt17_1	GAGTCAAGGGAGTAAAGTCG
Syt17_2	CTACTTTCCCAATCACACAG
Syt17_3	GTGTAGCGTTCCTCAAACAC
Syt17_4	GGATGAGCGTCTCCCATCAG
Syt17_5	ATAGGTTTGATGTCAATGAG
Syt17_6	GGCCAGCCGGAGCAATGACA
Fap_1	GCATGCGTGGGATTGTCCAA
Fap_2	ATGCACTCATCTGCTACGGT
Fap_3	ACTATCTACCCACACCATGT
Fap_4	ACAGATACTGAATTGGACGA
Fap_5	AATGCTATTCAAATTACAAG
Fap_6	AGAATATCTTCATCAATCTG
Ptgr1_1	TAAGAAGCTTGGATTCGATG
Ptgr1_2	GCAATCATAACCATCTGGAG
Ptgr1_3	AACTCAAAGTTACTGTCCGT
Ptgr1_4	TGGGGACAGTTGGCATGCCA
Ptgr1_5	CCCAACGGGAACGATTGTTG
Ptgr1_6	AGTTGCAGCAAAAAAACTGA
Gpr149_1	AACTACCAGGAAATTTCTCG
Gpr149_2	ACCCGGTGCAAACACCATGT
Gpr149_3	GTTGGTGCACTTGTTGACAC
Gpr149_4	CCACATGGTGGTAAAACACG
Gpr149_5	CGGAAGCGTACACCGCGAAG
Gpr149_6	CCCATCGAATGCAACGGAGT
Ubb_1	TGCACCTGGTCCTCGCTGAG
Ubb_2	CGTTCTCGATGGTGTCACTG
Ubb_3	GACACCATGAAACGTGAGTG
Ubb_4	TTCTGATGTTGTAATCAGAG
Ubb_5	CGGCAAGACCATCACCCTAG
Ubb_6	TCTGGATGTTGTAGTCAGAG
Gabrr3_1	AAGACCATGATTTCTCCACG
Gabrr3_2	GCATTCGGGAAACTAGAATG
Gabrr3_3	TGAAAGCATTACCATCAACA
Gabrr3_4	TTGAACTGCAGGAATCACCA
Gabrr3_5	GTGCCTGAGATAAAACGTCA
Gabrr3_6	GAGGAGTTCAGTGCATCCAG
Pigl_1	GGAACTCAGCGGAACGAATG
Pigl_2	CTTGTCAATAATCATTACAC
Pigl_3	CGTGCCAAGCCTAGTATCGT
Pigl_4	GCATTCCCTTACCAAGTCGG
Pigl_5	CTCCTACAGTCTCCTACCTG
Pigl_6	ATACCTCACAGCTTTGTACA
Ppp1r3b_1	TGTCCTTCGCCGACAACCAG
Ppp1r3b_2	AGCTGAATACAAGGCCTCAG
Ppp1r3b_3	TCAGGATGACATTCGATACC
Ppp1r3b_4	GCTGAAGGAGAAAGCCATCG
Ppp1r3b_5	TCAGACTCACGATGTTGTCT
Ppp1r3b_6	TATGTGAAGGACACTTACGC
Cdk12_1	AGGTAGTTCGAAACGTTCAG
Cdk12_2	ACAGGAACTTGACTAAATGG
Cdk12_3	ATTACGATCTTAGCCCCCCA
Cdk12_4	GAGTCTAAAAAGTTACCCAG
Cdk12_5	CAAACAAAGTCATTACTCTG
Cdk12_6	AGATGCACTGGATTTCAAGA
Mtnr1b_1	CCACAGCTGTGGACTTCGTG
Mtnr1b_2	GACACTCAGGCCCATCACAA
Mtnr1b_3	AAGGTGCAGGAATAGATTCG
Mtnr1b_4	AGGACACCACAGCAATTGGA
Mtnr1b_5	GATGAGTGGGTAAGGGTACA
Mtnr1b_6	TGTGACAGATGCACCAGTAG
Rin1_1	CCAAACGTGAGAAATTCAAG
Rin1_2	CGGGAGAGACTCACCCCCGG
Rin1_3	AGAAACTGCTACCACCAGAG
Rin1_4	TCTGTGCATACTGTCATACC
Rin1_5	CACAACCGATACACAGCTGT
Rin1_6	TGACACACCTGATGCCAGAG
Ada_1	GTTGTGGATCTTGTAAACCA
Ada_2	AGGCATGTAGTAATCGAACT
Ada_3	CCACGTGGAAGCCTACGAGG
Ada_4	TTACTTGCCATAGTACAAGA
Ada_5	CCAAAGTGGACCCAATCCCC
Ada_6	TTGAGTATGTCCACAGCCTG
Adcyap1r1_1	CCATTATAGAGCCAACCACG
Adcyap1r1_2	CCAGGATTATTACTACCTGT
Adcyap1r1_3	TGATATTGTCCCACATGCCA
Adcyap1r1_4	GTCTGGATGACAGAAACCAT
Adcyap1r1_5	CACACTGTTACACACACAGT
Adcyap1r1_6	AGTTGGACACCACGCAGTAG
Add1_1	TCATATTGAAGTCCTGACGA
Add1_2	GTTGGCATTACAGCAGATTG
Add1_3	GACCGCGGAAGTACTAACCT
Add1_4	ATCTAAAAAGTACAGCGATG
Add1_5	GGATCTCACATGCAACCACA
Add1_6	TGATTCTATTGCATATGACA
Adra2b_1	TGGTCGCCCTTGTAGATGAG
Adra2b_2	CGTAGATTCGCAGGTAGACG
Adra2b_3	GGCACACAGGTGCACGATGG
Adra2b_4	CAGGGTGGGCACCTTAGCTG
Adra2b_5	GGAAGGGCAGACCAAGTTGG
Adra2b_6	TTTGTGGTGCACGGAGTGAG
Adrb2_1	GCAGAAGATAGACAAATCCG
Adrb2_2	CACGTAGAAAGATACGATAG
Adrb2_3	CCAGGACGATAACCGACATG
Adrb2_4	GACCAAGAATAAGGCCCGAG
Adrb2_5	GACTAGATCAGCACACGCCA
Adrb2_6	GACCCTGTGCGTGATTGCAG
Akt1_1	TAGTGCATGAACACACCTTG
Akt1_2	ACACGCGCTCACGAGACAGG
Akt1_3	GACCACCGCCATTCAGACTG
Akt1_4	CATGGCATAGTAGCGACCTG
Akt1_5	GGGTCTGGAATGAGTACTTG
Akt1_6	AGGTGCCATCATTCTTGAGG
Aldoa_1	CAGTATGTAACTGAGAAGGT
Aldoa_2	TGCAGACGAGTCCACTGGTG
Aldoa_3	TGTGAATCCCTGCATTGGAG
Aldoa_4	ATGGGTACAATGCCATTCTG
Aldoa_5	ATCATTCTCACCTTGAGTAG
Aldoa_6	ATGGAGCCGACTTTGCCAAG
Avp_1	TACTTCCAGAACTGCCCAAG
Avp_2	TACCTGTCTCAGCTCCATGT
Avp_3	TGTCTCCCCTGCGGCCCTGG
Avp_4	AGATGCCCGCGGCAGCGCAG
Avp_5	GGAAGTAGCAGGCAGAGGTG
Avp_6	CTGGCAGCGCAGCGCCTCGG
C6_1	ATTCAGACGAAAGGAACTGT
C6_2	CTTACTCGATTTATAATCTG
C6_3	ACAGCCTATTTGTGGTACAC
C6_4	GGAGCCTGAGGTGAAATAGT
C6_5	CTTCTCTGAGTGGTTAGAGT
C6_6	ACATGGTTGAAAGGTCACCA
Camk2d_1	GAAGCACCCCAATATTGGTG
Camk2d_2	GTCCAGGTATACCAGCGCCG
Camk2d_3	CCTAAATGGCATAGTTCACA
Camk2d_4	TTCCATAAGGATCTTTACGT
Camk2d_5	AGATGCATGAAAATCCCTAC
Camk2d_6	AGGCTGTGATGCGTTTGGCA
Casr_1	CAGATCACCACACTCATCGA
Casr_2	CTCAGGCATAGCAATCAGCG
Casr_3	CCGAAACACACCTATCGTCA
Casr_4	ATATCATGGCTTGTAACCAT
Casr_5	CCACCACGGCAATGGTCGAA
Casr_6	CGAACACCAGGCAACCGCGA
S100g_1	CGATCCAAACCAGCTGTCCA
S100g_2	GGTGTACACTCACCTTCAGG
S100g_3	TCCAAACCAGCTGTCCAAGG
S100g_4	CTGGTTTGGATCGCCTTCTT
S100g_5	CAAAAATATGCAGCCAAAGA
S100g_6	AGAGTTCCCCAGCCTCCTGA
Cel_1	GAAGGCCAGGTAGTGCACAA
Cel_2	AAGAAACTCAGTCTCTTGGG
Cel_3	TGGACTTCGAGATCAGCACA
Cel_4	GACTTCTACAGGCTAGTCAG
Cel_5	ACCCTCTCCCCATACAACAA
Cel_6	GGGGAAGAGATCGCCACTAG
Chrm3_1	CAGATGGTGTGACCCCCGAG
Chrm3_2	ACGGTAGCTTGGTAGAGTTG
Chrm3_3	CCAACGGTTCATAATGATGT
Chrm3_4	GTAGGTGAGTGGTCTAGTGA
Chrm3_5	CTGAATGAAACATTCTCCTG
Chrm3_6	AAGGCGTGAAACGATCATCC
Dhfr_1	GCTAGCAAGTAAAGTGGACA
Dhfr_2	TACCTCAGGGAACCACCACA
Dhfr_3	GTGTCCCAAAATATGGGCAT
Dhfr_4	CCCAGTTAGTACCTGAGCAG
Dhfr_5	AGAATCTGGTGATTATGGGT
Dhfr_6	CACATTACCTTCTACTGAAG
Drd1_1	TGACGATCATAATGGCTACG
Drd1_2	TCATCCGGTTTCGACACCTG
Drd1_3	GAGGTAAAATTGCCATCCAA
Drd1_4	CAGACTGGGCGCATTCGACG
Drd1_5	GTGACAGGAAACAGGCCGTG
Drd1_6	GAACCTCTGCGTGATCAGCG
Drd2_1	AATGGAGGAGTAGACCACAA
Drd2_2	TAGCGTGTGTTATACAGCAT
Drd2_3	GGGCAACTGTACCCACCCTG
Drd2_4	ACCTCCAGGTAGACAACCCA
Drd2_5	ATGGCATAGTAGTTGTAGTG
Drd2_6	ACATCGTCCTCCGGAAGCGC
Ednra_1	TGCTAATCTAAGCAGCCACG
Ednra_2	GAAACACTCCAAAATCATTG
Ednra_3	ATGGTACCCTTCGAATACAA
Ednra_4	GAAGATTGCTGTGCACACCA
Ednra_5	GATGGAGACAATTTCAATGG
Ednra_6	ACAGCAGACAAAAATCACGA
Egfr_1	GTTGTGGCAGCAGTCGCTAG
Egfr_2	CTCTTCCTCAGGAAACTACG
Egfr_3	GTGGAACCTCTCACACCCAG
Egfr_4	AGTGGGGACCATCAACATAG
Egfr_5	ATAAAAGGAAACTCACATCA
Egfr_6	AGGATTACAGACGTGGTTCG
Epor_1	GCGTCGCTACTGACTGCTAG
Epor_2	AAACTCGACGTGTCCGCGGT
Epor_3	CACAAGGGTAACTTCCAGGT
Epor_4	GTGGTCATAGGAGCCCCGGG
Epor_5	ATGATTTCGACAGGGCTCTG
Epor_6	GACCCCAAGTTTGAGAGCAA
Ets1_1	CCCAGAATCCCGTTACACCT
Ets1_2	TGCATGGGGAGAGCCAGTCG
Ets1_3	GCTGGCTCCAGACTTTGTGG
Ets1_4	CATCACCCAATCCCGGACAT
Ets1_5	TGCTGCTCGGAGTTAACAGT
Ets1_6	GGTCCCGGAGAATGACGGAA
Fst_1	GGTCTGATCCACCACACAAG
Fst_2	ACGTGTGAGAATGTGGACTG
Fst_3	CAGTCCCTTTGCGGGAACGA
Fst_4	TGAGGAGCGCACATTCGTTG
Fst_5	GCTGAGCACCTCGTGGACCG
Fst_6	AGGTGATGTTGGAACAGTCT
Gfap_1	TCTCGATGTAGCTAGCAAAG
Gfap_2	AGAGATTCGCACTCAGTACG
Gfap_3	TCCAAGATGAAACCAACCTG
Gfap_4	TGCGGGAAGCAACGTCTGTG
Gfap_5	ATTCGAGACAGGGAGAGGCG
Gfap_6	GCTGAACCAGCTTCGAGCCA
Glra2_1	TTGCAAGTAACGTTTACTGG
Glra2_2	TGAATGACCTGATATTTGAG
Glra2_3	GCAGTGGAACGATTCACGGC
Glra2_4	CAGGACGGTTGTGATGCCAA
Glra2_5	TTTCACCTGGAACGCCAGAT
Glra2_6	TCTGCAAAGACCATGACTCC
Grm1_1	CACGTTGGATAAGATTAACG
Grm1_2	GCTATGACTATGTCCACGTG
Grm1_3	CTCCACTCAAGATAACGGAC
Grm1_4	TGAGGCTGGACACCAACACA
Grm1_5	ACAGGGAATTACGGCGAGAG
Grm1_6	CCATCTATGCCATGGCACAT
Grm2_1	CCGAGGCATACAGCGCCTAG
Grm2_2	CCCCAGGAGTACATCCGCTG
Grm2_3	AGCTGTAGGAGCATCACTGT
Grm2_4	TGGGCGCTATCGCTACCAGA
Grm2_5	GAGGTGAAGAGCGTGCAGCC
Grm2_6	CAGGCCTCATAGCATCGCAG
Grm3_1	CGACTCACGAGAGCTGATCG
Grm3_2	TCCATCAGGACACATATACT
Grm3_3	TGGATGCTACAACCTTCCAG
Grm3_4	GTCACCCTCAGAGGCAACGG
Grm3_5	AGCGATCAAACTGGCGAACC
Grm3_6	GGCACAGGGATCACTGCACT
Grm4_1	ATGAGAACGGAGACGCACCG
Grm4_2	AGACCTGCCCCTACGACATG
Grm4_3	AGTACAAGGTCATCGGCTCG
Grm4_4	GACCACCACGAACAGCGTGG
Grm4_5	TGGACACATAGTTCCACTTG
Grm4_6	GAGAAGTATCGGTCGAACCC
Grm5_1	GTACCTGTCAGGTCGTCAGT
Grm5_2	TCATTTACCTAAAGCCCGGG
Grm5_3	CAAGAGGAGTAACAACCCCT
Grm5_4	ATATGGGATTCAGAGAGTGG
Grm5_5	TAGAATCCTTGCAATACGGT
Grm5_6	GTTGCAGAGTAAGCAATCTG
Grm6_1	GGTGGACGAGTTCACATGCG
Grm6_2	GCTCCGGGTCAGCGTTGACG
Grm6_3	TCCAGATGGAAGTTCTACGG
Grm6_4	ATGGAGACACCCAACGCCCG
Grm6_5	AGGAACGAGTCATGAAGTAT
Grm6_6	GAGGGCAACTATGGCGAGAG
Gstm2_1	GTATACAGACACAAGCTATG
Gstm2_2	AGAGGCTCTCACTCACCCCA
Gstm2_3	CCTTCCCTCCACCTACATTG
Gstm2_4	TGGTGGAACTCACAAAGTCA
Gstm2_5	AGTAAAGCTTCATCTTCTCA
Gstm2_6	GTAGGCGGGTGTCCATAGCC
Hdc_1	AACAAGACGAGCGTTCAGAG
Hdc_2	CTGCATAAGCAGCATCGACG
Hdc_3	GTTTGTGATTCGGTCCTTCG
Hdc_4	AGCCAGCATATCTCCTAGCA
Hdc_5	TCCTGAGGAACCCGACAGCT
Hdc_6	GTAGATGGGGTTCACACTGA
Hgf_1	CTACTGTCGAAATCCTCGAG
Hgf_2	GAAATAGGGCAATAATCCCA
Hgf_3	TTATGCCTAGATTGTTATCG
Hgf_4	ACAGTATCCATCACTAAGAG
Hgf_5	AATTATTGCCGCAATCCCGA
Hgf_6	CCTTTCAATAGTATGTCAAG
Hrh1_1	AGCGGTAGCGATCAATACAC
Hrh1_2	GAACGCAAGCTACACACCGT
Hrh1_3	AGGTCAGACGATACCAAGGA
Hrh1_4	CAAGTATGGGTATAACCCAC
Hrh1_5	ACTACTGAGAACCACCACCA
Hrh1_6	ACCACAGCATAAGCAAAGTG
Hspa8_1	GGTCCAAGTCGAATACAAAG
Hspa8_2	CGACTTACCAAAAACTGTGT
Hspa8_3	GTAAGCTGGCACGGTGACCA
Hspa8_4	GGTTAAAACCCACCTTTCCA
Hspa8_5	ACAGCTGGAGACACCCACTT
Hspa8_6	TGGCCCGCTCACAGGCAGTG
Htr1a_1	GATGCTAGTAACGTTGCCGC
Htr1a_2	CTTGCGGATTCGGAAGCGTG
Htr1a_3	GATATAGAAAGCGCCGAAAG
Htr1a_4	GGTGCAGCACAGTACATCCA
Htr1a_5	GTTCACATAGTCTATAGGGT
Htr1a_6	CACCAGCTTAGGAACTTCGT
Igf1_1	TCATCCACAATGCCCGTCTG
Igf1_2	CGGACCAGAGACCCTTTGCG
Igf1_3	CAGTTCGTGTGTGGACCAAG
Igf1_4	GCTTCCGGAGCTGTGATCTG
Igf1_5	CAGATCTTAAATAATTGAGT
Igf1_6	ATGCTGGAGCCATAGCCTGT
Il9r_1	GAATCCCGATACCATCTACG
Il9r_2	CCTGTCCCATGACACAGCGG
Il9r_3	CAGACCAAAACTGATACCCC
Il9r_4	GGTACACCTACTGTCCCAGA
Il9r_5	GTCTCCGTCCCAGCGCAGGA
Il9r_6	CTCCCAACATGTTACCTCCC
Irf1_1	GCACGGTTGGGACATCAACA
Irf1_2	CTGCAAGTTGTACAGATCAG
Irf1_3	CTGTAGGCCGATACAAAGCA
Irf1_4	GAACTCCCTACCAGACATCG
Irf1_5	GTCCGTCAGATAAGGTGTCA
Irf1_6	CAGGGACATTACCCCAGGTG
Itgb1_1	TCCCAACATTCCTACCAATG
Itgb1_2	GGAAATGGGACATTTGAGTG
Itgb1_3	AGTGACATAGAGAATCCCAG
Itgb1_4	TGGCTTTGATGCAATCATGC
Itgb1_5	TGCTAATAAATGTCCAAACA
Itgb1_6	AGTTTACATTAAAATTCAAG
Jun_1	CGCGGCACAACCTGTCAGTG
Jun_2	AGGCGCCACTCTCGGACTGG
Jun_3	TTGAACCTGGCCGACCCGGT
Jun_4	CAGCTTGAGCAGCCCGACGT
Jun_5	CGCCGCTGCTCAGCGCACCC
Jun_6	TGGGGCACAAGAACTGAGTG
Junb_1	GGGTAAAAGTACTGTCCCGG
Junb_2	AACCTGGCAGATCCTTATCG
Junb_3	CATGCACCACCCTTTGCGGG
Junb_4	ACGCAGCGGCAGGATACGGT
Junb_5	TGAGCTCCCAGTCCCGACGG
Junb_6	GCGCCCAGAGACACGTTGGG
Jund_1	GTTCGCCGAAGGCTTCGTCA
Jund_2	AGGGTAGAGGAACTGCGTAC
Jund_3	GAGCGGCGGGATTGAAACCA
Jund_4	GCCAACCTGAGCAGTTTCGC
Jund_5	GCTGCTCAAACTCGCGTCGC
Jund_6	TGCTCGTTGGGGGCGCCCCG
Ldha_1	CGGTATTAAAGACTTACCAC
Ldha_2	CTCATCGTCTCAAACCCAGG
Ldha_3	CAAGCTGGTCATTATCACCG
Ldha_4	ACGATGAGCAGTTTGCACTG
Ldha_5	CATCGTCTCAAACCCAGGTG
Ldha_6	GAGATGATGGATCTTCAGCA
Lepr_1	TCACATATAATTCAGCGTAG
Lepr_2	AGGTGACTGGAAACTCACAC
Lepr_3	TATTATCTGGCTATACAATG
Lepr_4	ACTTCCTTTATAGACACACG
Lepr_5	AAGGTTAAAATTCACAAGGG
Lepr_6	CATAGAGTGCTGGATGAAAG
Abcc1_1	GAAGCGCAAGATATTGAACA
Abcc1_2	CACAAGCTGAATGAACACGA
Abcc1_3	GGAGGGACATGTGACTCTCA
Abcc1_4	AAGACCAAGACTTACCAGGT
Abcc1_5	TATCAACTTTGTGAATGACA
Abcc1_6	CGTGTACTGGAACTACATGA
Magi3_1	TATTATAGAGAAACAACCCG
Magi3_2	CCTTTGGGACCCTTAACCAG
Magi3_3	CATCTGGACAACATCTGCAT
Magi3_4	TCTTCAGACGGATTGGCTCG
Magi3_5	TCAGTTTGAAAATCCAGTGG
Magi3_6	CCTGATCTGATTATGCTGGG
Impg2_1	CTGATCGTATAGACGGCCGT
Impg2_2	CTAGAAATTGACATACACAA
Impg2_3	GGGTATGGTAGATCTAACAT
Impg2_4	GCTACCCCCTAAAACCTCTG
Impg2_5	AGCAGTACAGCGAAGAACTG
Impg2_6	TCTGGCAAAATGGTCCACAC
Ddx46_1	AGGTATTGATCAGTATGACA
Ddx46_2	GTAACCACTTTCGTGACAGT
Ddx46_3	TTAGACACATCATGGATCAG
Ddx46_4	GACATGCTGGCAGCTAACAG
Ddx46_5	GATGTGGAACAACAAGTGGT
Ddx46_6	TCTTCATGGAAATTCCACAC
Slc25a3_1	CTGGCTATGCCAACACACTG
Slc25a3_2	TGTGACCTCACCTTCCACGG
Slc25a3_3	ATATAGCAACATACTTGGTG
Slc25a3_4	TGGCACAACACATACAGCAT
Slc25a3_5	GTCAGCAAAGAACTCAGCAC
Slc25a3_6	CAGCTGGTGCACGATGTGTC
Adgrf5_1	TCCCCTGAACTGGAAAACGG
Adgrf5_2	ATAAATGTGTAGGCTCCCAG
Adgrf5_3	GGTTGTGGACTACATAGTCG
Adgrf5_4	AAGAGCATGGTGATAAAACG
Adgrf5_5	AGCCAACCTAACAATAACCC
Adgrf5_6	GAATCGAGTGGAAACAGGAG
Il11ra1_1	GTGACTGAGGTGAACCCACT
Il11ra1_2	AGACGTAAGTGCCCTCGTCA
Il11ra1_3	GTAGGAAGTAAGGTAGCGGG
Il11ra1_4	ATGCCCACAAGACCCCCTGG
Il11ra1_5	CTTCTACAGGGGTCCAGTAT
Il11ra1_6	CACTTACGTCTGTCGGACGC
Nifk_1	AAACGCTATAATCAGAAACG
Nifk_2	TCAGATTGTCCAGAAGTAAG
Nifk_3	GATGAAACGGAACATTGCAC
Nifk_4	TCTGGCGTTGAACCCGCGGG
Nifk_5	GGGCACAGTAGTCATAGATG
Nifk_6	AAGGAAGAAAAACTTAACTC
Oprd1_1	GTGCGAGCGCCAATGCGTCG
Oprd1_2	CCAAGTACCTGATGGAAACG
Oprd1_3	GAGCGTGGACCGCTACATTG
Oprd1_4	TCATGGCAGTGACCCAACCC
Oprd1_5	TCGTCATGTTTGGAATCGTC
Oprd1_6	GCACACAGCCGAGTAGAGTG
Il3ra_1	GCCCGTGTCTTGTACCGACG
Il3ra_2	TGTTCCTGCGAGATGCAAGG
Il3ra_3	CCCCGCAGGAGTCCATATGG
Il3ra_4	GAAGTTGGTTACGTGACAGT
Il3ra_5	GCACTGCTGGGTGCACGACG
Il3ra_6	TGACTCCCAAGGGTCGCGCG
Wdr44_1	ATCAAAATCAGATACAGACA
Wdr44_2	CAACAAACAGATACTGACGG
Wdr44_3	ACTACAACAAGGTTCCAGAA
Wdr44_4	AGATAAAATAGTTACTGCCC
Wdr44_5	TTTAGTAGATAGAGCATCTG
Wdr44_6	CTTGTCTCAATTCTTGTACA
Prpf19_1	CAAGGCCACTGTACTAACCA
Prpf19_2	GCTCAGTAGATAGTCTCCAG
Prpf19_3	AATCCTGATAGTAGCATCAG
Prpf19_4	CCGGCAGGTGGCATCCCATG
Prpf19_5	CATTGCCCGGCTCACCAAGG
Prpf19_6	CAACAACCAGCCTCTCTCAG
Ppp2r2d_1	AGAGTAGTTAAACTCAACGG
Ppp2r2d_2	GCATTTGCAAAAATTCGTCG
Ppp2r2d_3	ACTCTCCCCTAGAGTGAGCG
Ppp2r2d_4	ACATCGTGCTCTAGACATTG
Ppp2r2d_5	AAATGAGCAGCATTCTGTTG
Ppp2r2d_6	CGAATACATTGCACTGGTGT
Pde4b_1	TGAATAAAAGCATCCGACAG
Pde4b_2	AGTCATCATGTAGGTTACGA
Pde4b_3	TCTCCACAGGAGGTCGCCAG
Pde4b_4	TGACAAGTCATAGTCGCTGT
Pde4b_5	AAATGAGGATCATCTAGCCA
Pde4b_6	ACTAGCAATGGAGACGCTGG
Sema3d_1	CATCATATTGCACCCAACGA
Sema3d_2	GTATAAGTCGGTGTATCCAG
Sema3d_3	TTGTAGGTTAGCTTGAGCCG
Sema3d_4	TCGGAACACTACTGGCTCAA
Sema3d_5	TGATCTTGGAGCCAACAAGG
Sema3d_6	GATTTCTTTCATCTCTCGTA
Pdgfb_1	CGAGTGCAAGACGCGTACAG
Pdgfb_2	CTGCTGCACAGAGACTCCGT
Pdgfb_3	CGGAAAGCTCATCTCGAGGG
Pdgfb_4	AGGCCCGGCACTGCACATTG
Pdgfb_5	GGGCGGCCACACCAGGAAGT
Pdgfb_6	ACAGGGGGATCCCATTCCTG
Atrx_1	ACGGCGCATTAAGGTTCAAG
Atrx_2	AATGCTAGCAATCCTCAAAG
Atrx_3	CAATTCAAAGCAGTGTTAAG
Atrx_4	GAAAATCTCAAAAAACGCGG
Atrx_5	TTTAAGTGGAGAATTAGACA
Atrx_6	GATACTGAGAGATCCGTGAA
Pdgfrb_1	TCAACGTTACTGTGATCGGT
Pdgfrb_2	TCTCGGACCCCACCTGAACG
Pdgfrb_3	AGATTCACAAGAGGTCACCG
Pdgfrb_4	GTGTCTACAACAACTCACTG
Pdgfrb_5	GGTCTCAGACACGTTGCGAG
Pdgfrb_6	GTGGACGTACCCCCGCATGA
Lrrc15_1	GTGCATCGAACGTGCCCATG
Lrrc15_2	GGACTCACCAAACTCAACCT
Lrrc15_3	GCCTCGCCAACAACAAACTG
Lrrc15_4	GAGTGTGAGCTTGTTAAGCT
Lrrc15_5	CAGCTCACTTACATCTCCCC
Lrrc15_6	AGGTGGAGTGCACAGGAGCG
Pfkfb2_1	GATCGAACAACGGTATCCAG
Pfkfb2_2	TGGATTGGAGTACCTACCAA
Pfkfb2_3	TTTATGAACGAGAGGTCCCT
Pfkfb2_4	AATCATAACAATGAGTGTTG
Pfkfb2_5	TTGATGCCACCAATACCACT
Pfkfb2_6	CCTGCTTTCCTCGCAACGAA
Pgk1_1	TCAAGAACAGAACATCCCTG
Pgk1_2	CAATGAGATGATCATCGGTG
Pgk1_3	CTTGGACAATGGAGCCAAGT
Pgk1_4	GACATCTCCAAGTTTGGACA
Pgk1_5	CCTTCCTGGCTATCTTGGGA
Pgk1_6	GAAAGCGGAGGTTCTCCAGG
Bcas1_1	ATAGTGTTGAATCACACGAG
Bcas1_2	TACTCCAGCCAATCTCAAGT
Bcas1_3	GATGGAATTACTATTCTCTG
Bcas1_4	GCCTGTACCAGGACGTCCCG
Bcas1_5	TTCCAAAACAGCTTTCCCAG
Bcas1_6	AGACTCTTTAAACTGGACAA
Ptpn1_1	GATGCAATTTAATCCGACTG
Ptpn1_2	ATATTACACAGTACGGCAGT
Ptpn1_3	GAGGAGCTATATCCTCACCC
Ptpn1_4	CCGTCTGGATGAGCCCCATG
Ptpn1_5	GAGGGTGCAAAGTTCATCAT
Ptpn1_6	CCGCATCATGGAGAAAGGCT
Ptprc_1	AGAATATTGGCCATGCATGG
Ptprc_2	GGAAACTTGCTGAATACCCG
Ptprc_3	ACTATTGTCTGACGCCCGGG
Ptprc_4	GCTGTTGCGTGCAAGGATGG
Ptprc_5	TCACAATAATCAGAAACACC
Ptprc_6	GTATCATACCTGGTGTACAA
Cxcl12_1	TAAGACTTACACAATCTGAA
Cxcl12_2	TGGCTCTCAAAGAATCGGCA
Cxcl12_3	ACCGTCACTGATGCAGAGCG
Cxcl12_4	GGGCACAGTTTGGAGTGTTG
Cxcl12_5	TGACGTTGGCTCTGGCGACA
Cxcl12_6	CGCCAAGGTCGTCGCCGTGC
Sparc_1	ATGGTCCGATGTAGTCCAGG
Sparc_2	GGGTGCCAACCCAGTCCAGG
Sparc_3	ACCTTGTACGAGAGAGATGA
Sparc_4	AGCCAGTCACGCATGCGCAG
Sparc_5	CCATCACTGCAAACATGGCA
Sparc_6	GAAGTGGCAGGAAGAGTCGA
Syt2_1	GAATGGAGAGACCTACAAGG
Syt2_2	CGATAACTCTACAGAGAGCA
Syt2_3	GAAGAAGAAATATGAGACCA
Syt2_4	GTGCCATACCAGGAGTTAGG
Syt2_5	CTCCGCGTCGTCATCATCCT
Syt2_6	CCATGGCAATCAGAGCCCAG
Tacr3_1	CCAGAGAGTAATTCCAACGA
Tacr3_2	GGATGATCCAGATAACGATG
Tacr3_3	GGTAAAGATGATGATCATTG
Tacr3_4	CAGAGCGCGATCCGCCAGGA
Tacr3_5	TGCTACGTGCAGTGGCCAGA
Tacr3_6	CCACTCAGTGACCCCCAGCG
Tmbim6_1	AGCAGGGGCCTATGTCCATG
Tmbim6_2	CCAGAGAGGACACGAACATG
Tmbim6_3	AGGTTAAATTACTTACATGT
Tmbim6_4	GGCCATCAGGCAAATCATCA
Tmbim6_5	CTCCCAAAAAGAGGTAACTC
Tmbim6_6	TAAGACAAGACAGTTACCTG
Thy1_1	CATGACGGCAGTCCAGTCGA
Thy1_2	GGTCACTGAAAAGGTTGACG
Thy1_3	AGTGTGCTCGGGAACCCCCA
Thy1_4	CCAGTCTTGCAGATGTCCCG
Thy1_5	TCTAGCCAACTTCACCACCA
Thy1_6	CAGGCTGAACTCATGCTGGA
Tpm1_1	CGAGAGCGATCTGGAGCGTG
Tpm1_2	TGAGCGTGCACTTACATCTG
Tpm1_3	TGAACTGGACAAATACTCCG
Tpm1_4	TGCTGACCGAAAGTATGAAG
Tpm1_5	GCTCGACAAAGAGAACGCCT
Tpm1_6	ACGCATCCAGCTGGTTGAGG
Pgc_1	GCCAGCAGGGGTCTAACGGT
Pgc_2	GCATAGACAAAATTGGTACC
Pgc_3	GGTGCCACCACCGCCTTGCA
Pgc_4	GAGTATCCGTGAGACCATGA
Pgc_5	CCTGGCCAGAAGTACCACTT
Pgc_6	AGTAAGTGGAGGACTTGCTG
Cckar_1	TTCCAGAGAGATCAACCCGT
Cckar_2	GTAGGTGGTAGTCTTGCACA
Cckar_3	AAGTTGCTGTAAATGGGGTA
Cckar_4	ACCCGATATGAGGATAGTGA
Cckar_5	TCCAGTCCGAGTTCACAGGG
Cckar_6	CGGTGCTGATTCGAAACAAG
Lox_1	CGCCCACCATGCGATCTACG
Lox_2	AGAAACCAACTTGGAACCAG
Lox_3	GAAATCGTAGCAGTACCCTG
Lox_4	CCAATGGGAGAACAACGGGC
Lox_5	GGCACCGGTTACTTCCAGTA
Lox_6	AGCAGCAGAATGGGCGTGCG
Pdlim4_1	TGAGCTCATGACACACCTGG
Pdlim4_2	TGGCTTGGATCAAGTCACCT
Pdlim4_3	CATGCCTTGCAAGTAGCGGA
Pdlim4_4	TCCTGTATACCTCTGAACCC
Pdlim4_5	ACCTTACACTCTCAGTAAGC
Pdlim4_6	ATGACAAGGCCCAAGCGCAT
Adrb1_1	GGGCCTCGCGGAACACCCGG
Adrb1_2	CAGGAGTAGGCCCATACCCG
Adrb1_3	CCAGCGGCCCCACACCACAA
Adrb1_4	CTGCGATTTCGTCACCAACC
Adrb1_5	GAGCACCAGCAGTCGTGCCG
Adrb1_6	GTAGCGAAAGGGCGACGTGA
Cd4_1	CATCACGGCCTATAAGAGTG
Cd4_2	TGTGTTTGCACTCTATCGGG
Cd4_3	CCTGTGAAAGTACCTCGAGG
Cd4_4	AGCCTAAGGATTCAGGACAG
Cd4_5	GCCAGAACCAGCAAACTGAA
Cd4_6	CTAAGTTTATTGATGATGAG
Cd9_1	GAAACCAACTAGCATCATGA
Cd9_2	TATACCCACAAGGACGAGGT
Cd9_3	GGAACAAGGATGAGCCCCAG
Cd9_4	CAATGGCGAATATCACCAAG
Cd9_5	GAACCGCAGCCATAGTCCAA
Cd9_6	TGAAGTTAAATCCAAAGAGC
Grpr_1	ATGGACAACTGGTTTCACCC
Grpr_2	GGTCCGAAAATACAGCCTCT
Grpr_3	AGACAGAGATGATCGACAGT
Grpr_4	TTTGAGACAGATCTTCATCA
Grpr_5	TTATACAACTTACTTCAGTG
Grpr_6	GCTGGTTACATGCGCCCCTG
Chm_1	GCAGTGGAGCCATTAAGCAT
Chm_2	TTGTGACTGAAAATTCAATG
Chm_3	ATGTCATTGCAATTGAGTGC
Chm_4	CAGAGTTTAAAAATATTACG
Chm_5	TGATAGATCAGTTTGGTCAA
Chm_6	ACATACCTGCAAAAACACTG
Fmr1_1	TCTTTATTATAACCTACAGG
Fmr1_2	GGACAAGTCAGGAGTTGTGA
Fmr1_3	GTTGGTGGTTAGCTAAAGTG
Fmr1_4	GCAAGCTAGAAAAGTACCTG
Fmr1_5	AGTGCATGTCAATTAACATG
Fmr1_6	GGTTTCATCAATTGTAGCAG
Gcg_1	ACTGCACAAAATCTTGAGCA
Gcg_2	GAATTTGAGAGGCATGCTGA
Gcg_3	GCATGCCCCTCAAGACACGG
Gcg_4	TTGTTTGTAATGCTGGTACA
Gcg_5	AGTGGTTGATGAACACCAAG
Gcg_6	CAATGAATTCCTTTGCTGCC
Gcgr_1	TACCTACCTTGGTACCACAA
Gcgr_2	GCCGTACTGCATGATCACTG
Gcgr_3	AGGACGCGAACAGGTTCCCG
Gcgr_4	AGACACTTGACCACCACCCA
Gcgr_5	GATGGATGATGACGAGATCG
Gcgr_6	AAACAAAAAGTCCATTACCT
Gipr_1	CTGCAGGTCGTGTATACAGT
Gipr_2	GGGGATGACGAAAAGCGCGG
Gipr_3	CCAGCAGGCATACATATCGA
Gipr_4	GAAACCAGACCCCTACCCTG
Gipr_5	GCGCTGGGAGCGTTACGGCT
Gipr_6	ATTGGCCATCACTACCACAC
Plcb4_1	TGGACATTAGCGCCTACCTG
Plcb4_2	ATGGCATCTTATAAATACGT
Plcb4_3	TATATCTCTAGCTTGAACCA
Plcb4_4	TTACTAGAACCTTCGCATCA
Plcb4_5	TAAGAAGATCGGCACATACG
Plcb4_6	CAGGAACCAATAATAACTCA
Glp1r_1	CATTGTCAAGTATCTCTACG
Glp1r_2	CCAGTGCCAACGTTTCCTCA
Glp1r_3	ACATTCACAAAGGAACCTGG
Glp1r_4	CCTCAAGTGGATGTATAGCA
Glp1r_5	GCTCATGCAATACTGCGTGG
Glp1r_6	GCATGTGTACCGGTTCTGCA
Ntrk2_1	AACATTTCATCGGATGACAG
Ntrk2_2	ATGATGTCGAAGCTTACGTG
Ntrk2_3	GGCCGCTCCTAACCTCACGG
Ntrk2_4	TTGGTCAGCAACATCCGTGG
Ntrk2_5	ACAGGTCAGACAAGTCAAGG
Ntrk2_6	AATACACGTCACCAATCACA
Htr1b_1	GACCGTGTAGAGGACGTGGT
Htr1b_2	ATACACCGTAGCGATTACAA
Htr1b_3	TCTGTTTCAAAATCCGAGAG
Htr1b_4	ACGCTGGACACTAGGCCAGG
Htr1b_5	TAAAAGAACTCCCAAAAGGG
Htr1b_6	GTCCTGGTAAATGTAGTCGT
Adra2a_1	ACGTGCAAAAGAGCACGTCG
Adra2a_2	AACGGCACCGAGGCGCCCGG
Adra2a_3	ATGATGGCCTTGATGCGCCG
Adra2a_4	CCCAGCTTAACGGCGCCCCG
Adra2a_5	GCAAGATTAACGACCAGAAG
Adra2a_6	AACCAGCACGTTGCCAAACA
Avpr1a_1	TCATTGCGTACGTCCCCCAG
Avpr1a_2	TGCATGCGGGATGTCTTGCG
Avpr1a_3	ATTCTCTGTGATCGAAATCG
Avpr1a_4	GCGTCCTCGCGACACAGCAA
Avpr1a_5	CATATAGGCAGACGCGAACA
Avpr1a_6	TGGCGATCATGAGGCGCGAG
Chrm4_1	CGTTCACAAGCATCGACCTG
Chrm4_2	GATAAGAAGGTTCATGACAG
Chrm4_3	GTGTGCGGATCTCATCATAG
Chrm4_4	AGTATCAAGAAACCTCCACC
Chrm4_5	CGCCGCACTACTAAGATGGC
Chrm4_6	CACAACAGTCACCAGGCTCA
Stat5b_1	ACATTCTATACAATGAACAG
Stat5b_2	ATCAAGAGGTCTGACCGCCG
Stat5b_3	TGCTGGGCCCACTAACCACG
Stat5b_4	GCGTCTGATCACACAGGACA
Stat5b_5	GATCGAAAGTCAAGCCTGGT
Stat5b_6	CAGCCAGGACAACAATGCGA
Pcdhb12_1	ATTACACGTTAGTGACTGAG
Pcdhb12_2	GAGTGACTGTACAAACTGGG
Pcdhb12_3	CTTCCTAATTGTCAACTCTG
Pcdhb12_4	AACAGAGAGTGGCTATATGG
Pcdhb12_5	CTAGACAGAGAACTGCTGTG
Pcdhb12_6	CAGGAAATACCCAGAGCTGG
Gfra2_1	ACAGGTGGTCTGTACGACAC
Gfra2_2	TGCAGCGGCAGTCATACAGT
Gfra2_3	AGGTATACTCGCTGGGCACA
Gfra2_4	TTGGGTGTCATATCAAACCC
Gfra2_5	TCTACTGGAGCATCCATCTG
Gfra2_6	GGCCCGGACACAGTCCACTT
Slc2a4_1	GGATGATGTAGAGGTATCGG
Slc2a4_2	ATGAGATACTCATTCTCGGA
Slc2a4_3	AATAATCAGAGGCTGCCGGT
Slc2a4_4	GGACCGGACTCCATCCCACA
Slc2a4_5	AATGTTATAGCCAAACTGAA
Slc2a4_6	CAATTGGTTGAGTGTTCCCA
Esr2_1	GGTGTGGGTACCGTATAGTG
Esr2_2	GATTGGCAATGGGTCGCTAA
Esr2_3	TGCTAATGGTGGGACTGATG
Esr2_4	TTACTAGTCCAAACGCAAAG
Esr2_5	CCTCACTAAGCTGGCGGACA
Esr2_6	GTCTATGGTACACTGATTCG
Mas1_1	GTGCTGGACACTAACATGAG
Mas1_2	TACGTCATGTGTATTGACAG
Mas1_3	TGGGTGATATAGACCGTGAA
Mas1_4	ATAGTCTAAAGCATAGTCGA
Mas1_5	GGTGACATCTGTACCAGATG
Mas1_6	CCGTTCTCCACAAAGCCGAG
Htr2c_1	GGGGTCATTGAGCACGCACG
Htr2c_2	TATTGATATTGCCCAAACGA
Htr2c_3	TTGAAACAAGCGTCCACCAT
Htr2c_4	ACTTCGAGGTCACACCGAGG
Htr2c_5	CACATCTAGTGAAATCCAGA
Htr2c_6	ATTATAATCATGACAATAGG
Drd5_1	AATGCGGTAGATACGCGTAT
Drd5_2	GGGTCATCTTGCGCTCGTAG
Drd5_3	TGTGCCAATTGAGTTGGACC
Drd5_4	GATGTCGCAGAATGTCCCAA
Drd5_5	CACTAGCACGTTCCCGAGCA
Drd5_6	AAACCCTGTCAATGATCATG
Il6st_1	CTGCTAGAGACGCTACATAG
Il6st_2	GCTCCTTAGGAACGGCAACA
Il6st_3	CAGTGTATCGCTACTCAAAG
Il6st_4	TCACTGACAAATTATGAGGT
Il6st_5	GGAGACACTGTATCTTCAAG
Il6st_6	CGTGCAGACCTATACTCCTG
Tapbp_1	GGTGTTAGAGACACTCTCGG
[truncated: 10,001 more rows]

## Sheet: Single gRNA oligos
Target	gRNA/crRNA
Non-Targeting	GCTGCATGGGGCGCGAATCA
Itga4(rat)	GATGCTGTTGCTGTACTTCG
Hsp90b1(rat)	GTCTCACGGGAAACATTGAG
Cxcr3(rat)	TCTGCGTGTACTGCAGCTAG
Gnai2(rat)	TGGGTGGTCAGCGATCTGAG
S1pr1(rat)	GCGGCTTCGAGTCCTCACCA
Grk2(rat)	GATTTGTCAGAACCTCCGAG
Ets1(rat)	TGCTGCTCGGAGTTAACAGT
Tbx21(rat)	GACGTATAAGCGGTTCCCTG
Ccr5(rat)	ATAATGTGCAAATTATTCAC
Grk2_1(human)	GATTTGTCAAAACCTCCGAG
Grk2_2(human)	TGTATGAGTCGAAGATCTCC
S1pr1(human)	GATGAGAATGAACACCACCG
Ets1(human)	GGTATAGCGGGATTCTGGAT
Hsp90b1(human)	AGACCACGTGGAGCAGATGT
Cxcr3(human)	GGGTGGCATGAACTATGTTC
Tbx21(human)	TAAACTTGGACCACAACAGG

## Sheet: Tide primers and PCR
Gene	Sequence(F&R)		Gene	INDEL % by ICE (Synthego)
Hsp90b1(rat)	ATCTAGACGGTGACTCTGTTCT		Hsp90b1	Clone 1 : 74 % INDEL			Program
	TGGCAAAAGGGCTTATTGAAAG		Hsp90b1	Clone 4 : 89 % INDEL			1	94°C	3m	Step 2-4 40 Cycles
Grk2(rat)	TGGCTGTGACTGAAAATGCT		Grk2	Clone 1 : 98 % INDEL			2	94°C	3m
	CTGAACCATCTGGAAGAGGC		Grk2	Clone 2 : 82 % INDEL			3	53°C	1m
Ets1(rat)	GTGGAAACCCCCTTCAGTTT		Ets1	Clone 1 : 85 % INDEL			4	72°C	3m
	GTAACCAGCTCTTCGGTCTG		Ets1	Clone 2 : 51 % INDEL			5	72°C	3m
Cxc3r1(rat)	AACATCAACTTCTACGCAGG		Ets1	Clone 3 : 58 % INDEL			6	4°C	Hold
	TCTTCCTCTTCTCACACAGG		Ets1	Clone 4 : 86 % INDEL
S1PR1(rat)	TCTGTCTGCCTCAGTCTTCA		Ets1	Clone 11: 75 % INDEL
	AGACCTGATCTCCACCCTTC		Cxcr3	Clone 1 : 77 % INDEL
Gnai2(rat)	TACTAATAGCTTCTCCCGCCT		S1PR1	Clone 1 : 93 % INDEL
	CTCGTCATACTTGTTGGCCC		S1PR1-Grk2	Clone 1 : 94 % INDEL (S1PR1) & 98% INDEL (Grk2)
Itga4(rat)	TGCTGCACTTCATCTCTTGG		Gnai2	Clone 1 : 69 % INDEL
	GCGTGGCGTTAAAGTTGAAA		Gnai2	Clone 2 : 97 % INDEL
CCR5(rat)	TTATAGTATGTCAGCACCCTGC		Itag4	Clone 1 : 98 % INDEL
	ACACGATCAGGATTGACTTGC		Itag4	Clone 2 : 97 % INDEL
Tbx21(rat)	ATGATGAGACCTACCGCCTA		CCR5	Clone 1: 88 % INDEL
	TGGGATATCGGGACCATCA		Tbx21	Clone 1: 86% INDEL
Grk2_1(human)	GAGTGCCACTGAGCATGT		Grk2	Donor 1: 59% INDEL			Program
	CCTGGGATGGGCTTTGAG		Grk2	Donor 2: 61% INDEL			1	98°C	30s	Step 2-4 30 Cycles
			Grk2	Donor 3: 54% INDEL			2	98°C	10s
			Grk2	Donor 4: 53% INDEL			3	64°C	20s
Ets1(human)	GTCAGGACAGACTCAGATACCA		Ets1	Donor 1: 39% INDEL			4	72°C	20s
	GCAGTCTCTCTGCATGACTTT		Ets1	Donor 2: 36% INDEL			5	72°C	2m
			Ets1	Donor 3: 37% INDEL			6	4°C	Hold
			Ets1	Donor 4: 34% INDEL
Hsp90b1(human)	CTCCCGCCAGTAAAGGAAA		Hsp90b1	Donor 1: 51% INDEL
	CAGATACTTACCACACCCTTGA		Hsp90b1	Donor 2: 34% INDEL
			Hsp90b1	Donor 3: 61% INDEL
			Hsp90b1	Donor 4: 53% INDEL
Grk2_2(human)	TACCTGCTCTTCCGAGACTT		Grk2	Donor 1: 97% INDEL
	CATGCTCAGTGGCACTCTT		Grk2	Donor 2: 97% INDEL
			Tbx21	Donor 1: 28% INDEL
			Tbx21	Donor 2: 19% INDEL
Tbx21(human)	CGCTTCCTTGGAGCCTAC		Tbx21	Donor 3: 24% INDEL
	ATCAAGGTGACTTCTCACTGTC		Tbx21	Donor 4: 22% INDEL

## Sheet: QPCR primers
qPCR	Forward primer sequence (5′-3′)	Reverse primer sequence (5′-3′)
Actb	ATTGCCGACAGGATGCAGAA	GCTGATCCACATCTGCTGGAA
Ets1(rat)	CAGATGTCCCACTGTTAACTCC	CAGTCGCTGCTGCTCTTT
Prf1(rat)	CATCACATCTACGGATGCTTATCT	CTCCACGAGGGATGGTTATTG
Ccr6(rat)	GCCAATCGCCTACTCCTTAAT	ATGGACCTGGCTTTCTTGTAG
Il17a(rat)	AAACGCCGAGGCCAATAA	GAAGTGGAACGGTTGAGGTAG
Tnfrsf9(rat)	TCCAGAGAGAGAATCAGGAGAG	GCACAGAGAACCAGAGAATGA
Nkg7(rat)	CTGAGCACTGACTTCTGGATAG	GACCTGTGTCACGTGGATATAA
Cxcr3(rat)	CTTTCGAGCTATGAGGCTAGTG	ACTCCCACGTCCATAAGGATA
Tbx21(rat)	CACATCGTGGAGGTGAATGA	CTGGGTCTCTTGGAAGGTAAAG
