# Supplementary material for: A genome-wide in vivo CRISPR screen identifies essential regulators of T cell migration to the CNS in a multiple sclerosis model
Source: Nat Neurosci. 2023 Sep 14;26(10):1713–25. doi: 10.1038/s41593-023-01432-2 (PMC10545543; doi:10.1038/s41593-023-01432-2)
Supplement: Supplementary file 7 — Module cartoon schemes raw data. [file 41593_2023_1432_MOESM7_ESM.xlsx]

## Sheet: Info
MAGeCK results of the genes included as part of the adhesion, chemotaxis and egress module cartoons. Genes part of the cartoons that were not part of the validation screen because they didn't pass the criteria for inclusion were taken from the results of the genome-wide screen for the color coding of the cartoons

## Sheet: PvsB Validation screen
id	num	neg|score	neg|p-value	neg|fdr	neg|rank	neg|goodsgrna	neg|lfc	pos|score	pos|p-value	pos|fdr	pos|rank	pos|goodsgrna	pos|lfc
Fermt3	6	1.2206e-11	2.5232e-06	0.000707	1	6	-2.0449	1	1	1	1961	0	-2.0449
Hsp90b1	5	1.9001e-11	2.5232e-06	0.000707	2	5	-1.9058	1	1	1	1960	0	-1.9058
Cxcr3	6	1.1184e-09	2.5232e-06	0.000707	4	6	-1.6048	1	1	1	1959	0	-1.6048
Itga4	6	2.1855e-09	2.5232e-06	0.000707	5	5	-2.0902	0.99826	0.99868	1	1952	0	-2.0902
Grk2	6	3.9248e-06	2.5232e-06	0.000707	7	5	-1.1363	0.90132	0.86467	0.96228	1756	0	-1.1363
Tln1	6	7.3317e-05	6.308e-05	0.00952	13	2	-0.23993	0.98364	0.97683	1	1912	0	-0.23993
Itgb1	6	0.0006118	0.0013903	0.111485	23	3	-0.61998	0.9943	0.99278	1	1934	0	-0.61998
Hsp90ab1	6	0.027106	0.040717	0.602231	130	2	-0.23584	0.24511	0.2068	0.565882	716	1	-0.23584
Klf2	6	0.045028	0.071217	0.71719	185	3	-0.38175	0.99269	0.99099	1	1933	0	-0.38175
Capn3	6	0.050803	0.078055	0.71719	198	1	-0.24342	0.92967	0.89497	0.9679	1814	0	-0.24342
Clta	6	0.10274	0.1811	0.936364	362	2	-0.26718	0.8067	0.746	0.935704	1550	0	-0.26718
Plcb4	6	0.1692	0.27344	0.936364	510	2	-0.10331	0.23202	0.20679	0.565882	698	2	-0.10331
Itgb2	6	0.2349	0.3447	0.936364	663	2	-0.050974	0.056285	0.038749	0.284774	264	1	-0.050974
Cltc	6	0.29135	0.378	0.936364	776	1	0.34669	0.093766	0.093406	0.436788	388	3	0.34669
Plcl2	5	0.32122	0.36236	0.936364	805	1	-0.020469	0.59409	0.47534	0.782407	1177	1	-0.020469
Itgb7	6	0.45439	0.49019	0.985198	957	1	0.17882	0.35564	0.35727	0.724897	926	2	0.17882
Rasgrp2	6	0.47362	0.49962	0.985198	982	1	-0.13274	0.97678	0.96847	0.999909	1899	0	-0.13274
Dnm2	4	0.58133	0.55477	0.988536	1121	0	-0.28597	0.87029	0.8304	0.947234	1684	0	-0.28597
Gng3	5	0.6158	0.62723	0.988536	1173	1	-0.081181	0.15939	0.12892	0.468418	547	1	-0.081181
Hras	6	0.64597	0.68511	0.988536	1220	1	0.37958	0.016323	0.011756	0.182945	115	3	0.37958
Vcl	6	0.73381	0.70387	0.988536	1398	0	-0.12886	0.73502	0.64538	0.902633	1401	1	-0.12886
Src	6	0.84368	0.84456	1	1606	0	-0.036935	0.66486	0.54263	0.825309	1288	1	-0.036935
Pak2	6	0.85467	0.85966	1	1636	0	-0.050591	0.97102	0.96244	0.999636	1886	0	-0.050591
Ptk2	6	0.89326	0.89424	1	1714	0	0.24228	0.8301	0.76949	0.938898	1607	0	0.24228
Pik3cb	5	0.93729	0.94767	1	1820	0	0.39867	0.17293	0.15016	0.48718	583	2	0.39867
Pxn	6	0.94562	0.9534	1	1836	0	0.24013	0.1668	0.15461	0.48718	571	2	0.24013
Plcxd2	6	0.97851	0.98373	1	1910	0	0.30075	0.07232	0.047761	0.287834	321	3	0.30075
S1pr1	5	0.99512	0.99725	1	1947	0	0.38701	0.093228	0.074936	0.405245	387	2	0.38701
Tbx21	6	0.00016126	0.00048193	0.059715	14	5	-1.0344	0.99931	0.99938	1	1954	0	-1.0344

## Sheet: PvsB GW screen
id	num	neg|score	neg|p-value	neg|fdr	neg|rank	neg|goodsgrna	neg|lfc	pos|score	pos|p-value	pos|fdr	pos|rank	pos|goodsgrna	pos|lfc
Flna	2	0.0062145	0.0067013	0.630814	426	1	-0.82006	0.43191	0.34896	0.821863	9915	1	-0.82006
Actb	4	0.0095653	0.027007	0.811662	605	2	-0.14543	0.0922	0.12439	0.682157	3423	2	-0.14543
Map2k5	3	0.023577	0.055235	0.910128	1270	3	-0.42789	0.97642	0.97163	0.996112	21023	0	-0.42789
Arrb1	4	0.041888	0.10523	0.977798	2003	3	-0.50696	0.97909	0.97313	0.996112	21082	0	-0.50696
Itgal	2	0.0491	0.090696	0.957803	2270	2	-0.51227	0.9509	0.93509	0.986221	20464	0	-0.51227
Map2k1	4	0.049831	0.11991	0.977798	2309	2	-0.37747	0.67923	0.58431	0.884788	14639	1	-0.37747
Rapgef1	3	0.055534	0.11134	0.977798	2490	2	-0.41298	0.37784	0.33534	0.808726	9062	1	-0.41298
Myh2	4	0.065708	0.14017	0.977798	2869	2	-0.12373	0.11719	0.15119	0.682157	4097	2	-0.12373
Pik3ca	3	0.134	0.25237	1	4781	2	-0.28677	0.67343	0.6017	0.890553	14518	0	-0.28677
Hsp90aa1	3	0.17152	0.29719	1	5654	1	0.01619	0.25723	0.2372	0.737291	7192	1	0.01619
Rgs10	3	0.18036	0.31645	1	5854	2	-0.33417	0.9648	0.95016	0.988996	20781	0	-0.33417
Mapk3	4	0.20087	0.36779	1	6325	1	-0.091489	0.81934	0.76413	0.940261	17620	0	-0.091489
Rhoa	4	0.20231	0.37049	1	6371	1	0.36646	0.046209	0.053871	0.546157	2104	3	0.36646
Gnb5	4	0.22665	0.39909	1	6971	2	-0.34941	0.79575	0.73384	0.936263	17089	0	-0.34941
Arrb2	4	0.26206	0.43193	1	7628	2	-0.35699	0.97434	0.96453	0.993217	20976	0	-0.35699
Map2k2	4	0.26528	0.43394	1	7702	1	0.10186	0.042186	0.046601	0.519991	1946	2	0.10186
Mapk1	2	0.35057	0.40098	1	9366	1	-0.26832	0.75507	0.71645	0.929162	16256	0	-0.26832
Cdc42	1	0.45479	0.4905	1	10870	0	-0.15944	0.54521	0.5095	0.872774	11886	0	-0.15944
Kras	2	0.47195	0.50413	1	11106	1	-0.35199	0.84059	0.8124	0.953197	18087	0	-0.35199
Raf1	4	0.47827	0.59998	1	11219	1	-0.18277	0.82814	0.76947	0.940353	17806	0	-0.18277
Arhgef6	3	0.5234	0.59881	1	11930	1	-0.2275	0.70091	0.63344	0.902154	15105	0	-0.2275
Vav1	4	0.54749	0.64798	1	12295	1	0.45032	0.0091215	0.008424	0.309927	526	2	0.45032
Flnc	4	0.66994	0.73303	1	14571	1	0.0966	0.40245	0.3784	0.82862	9420	1	0.0966
Rap1b	3	0.70047	0.74966	1	15125	0	-0.2253	0.763	0.7061	0.925305	16426	0	-0.2253
Flnb	3	0.7083	0.7575	1	15288	0	0.064885	0.30246	0.27733	0.770826	7888	1	0.064885
Nfkb1	4	0.80414	0.84524	1	17298	0	0.10861	0.67737	0.5763	0.879524	14605	1	0.10861
Rap1a	2	0.83852	0.87004	1	18030	0	0.28892	0.12351	0.10761	0.682157	4283	1	0.28892
Rela	4	0.85445	0.87651	1	18398	0	0.075916	0.26564	0.28737	0.782428	7360	1	0.075916
Apbb1ip	2	0.91093	0.93548	1	19572	0	0.30711	0.40822	0.332	0.806938	9514	1	0.30711
Gnai3	3	0.98601	0.99329	1	21228	0	0.35804	0.013995	0.011663	0.327564	779	3	0.35804
