# Supplementary material for: A genome-wide in vivo CRISPR screen identifies essential regulators of T cell migration to the CNS in a multiple sclerosis model
Source: Nat Neurosci. 2023 Sep 14;26(10):1713–25. doi: 10.1038/s41593-023-01432-2 (PMC10545543; doi:10.1038/s41593-023-01432-2)
Supplement: Supplementary file 8 — Materials company names and catalog numbers. [file 41593_2023_1432_MOESM8_ESM.xlsx]

## Sheet: Sheet1
	Source	Catalog Number
Antibodies
All antibodies are listed in the reporting summary
Recombinant DNA
Lenti-Cas9-EGFP	Addgene	63592
pMSCV-neo	Takara Clontech	634401
MSCV-pU6-(BbsI)-CcdB-(BbsI)-Pgk-Puro-T2A-BFP	Addgene	86457
pCL-ECO	Addgene	12371
pMSCV-Cas9-EGFP	In house	N/A
pMSCV-v2-U6-(BbsI)-Pgk-Puro-T2A-GFP	In house	N/A
pMSCV-v2-U6-(BbsI)-Pgk-Puro-T2A-BFP	In house	N/A
Biological samples
Human CSF	Institute of Clinical Neuroimmunology at the LMU Klinikum Munich, Germany	N/A
Human blood	Institute of Clinical Neuroimmunology at the LMU Klinikum Munich, Germany	N/A
Human PBMC	Department of Transfusion Medicine at the LMU Klinikum Munich, Germany	N/A
Chemicals, peptides, and recombinant proteins
PEI max	Polysciences	24765
Polybrene	Sigma	107689
Complete Freund’s adjuvant	Difco	263810
Myelin Basic Protein	In house	N/A
CXCL10	PeproTech	400-33
CCL5	PeproTech	400-13
human IL-2	R&D systems	202-IL
S1P	Tocris	1370
Fingolimod-P	Biomol	Cay10008639-1
Alt-R® S.p. HiFi Cas9 Nuclease V3	IDT	1081060
Alt-R® Cas9 Electroporation Enhancer	IDT	1075916
Brefeldin	Sigma	B7651
Critical commercial reagents
PCR Purification Kit	Qiagen	28104
Endofree Plasmid Maxi Kit	Qiagen	12362
P4 Primary Cell 4D-Nucleofector® X Kit S	Lonza	V4XP-4032
Wizard SV Gel and PCR Clean-Up System	Promega	A9282
EasySep™ Rat CD4+ T Cell Isolation Kit	StemCell technologies	19642
DNeasy Blood and Tissue Kit	Qiagen	69504
RNeasy Plus Mini	Qiagen	74134
RNeasy Plus Macro	Qiagen	74034
RevertAid H Minus First Strand cDNA synthesis kit	Thermo Fisher	K1632
Q5 High-Fidelity DNA Polymerase	New England BioLabs	M0491L
T4 DNA Ligase	New England BioLabs	M0202T
Quick Ligase	New England BioLabs	M2200L
SsoAdvanced™ Universal SYBR® Green Supermix	BioRad	1725272
FastDigest BpiI	Thermo Fisher	FD1014
96-well transwell chamber (5μm pore size)	Corning	3387
EasySep™ Human CD4+ T Cell Isolation Kit	StemCell Technologies	17952
P2 Primary Cell 4D-Nucleofector® X Kit S	Lonza	V4XP-2032
SPRIselect	Beckman Coulter	B23317
Collibri 3' mRNA Library Prep Kits for Illumina Systems	Thermo Fisher	A38110024
Pierce™ Bovine Serum Albumin Standard Pre-Diluted Set kit	Thermo Fisher	23208
Pierce™ Rapid Gold BCA Protein Assay Kit	Thermo Fisher	A53225
ECL Western Blotting-Substrate	Thermo Fisher	32209
DNA 1000 Kit	Agilent	5067-1504
Nucleotide Removal Kit	Qiagen	28304
Amicon Ultra-15 Centrifugal Filter Units	Sigma	UFC9100
Dulbecco's Modified Eagle Medium (DMEM)	Sigma	D5671
Fetal Bovine Serum (FBS)	Sigma	S0615
2x Optima PCR HotStart Polymerase	FastGene	L29
Wizard SV Gel and PCR Clean-Up	Promega	A9282
Percoll	VWR	17-0891-01
Permeabilization buffer	Biolegend	421002
RIPA buffer	Thermo Fisher	89900
EASYpack Protease Inhibitor Cocktail	Sigma	5892791001
PhosSTOP	Sigma	4906845001
FBS charcoal stripped	Thermo Fisher	A3382101
PageRuler™ Plus Prestained Protein Ladder	Thermo Fisher	26619
Experimental models: Cell lines
HEK293 T cells	ATCC
GP+E86 packaging cells	Clonetech	crl-3216
Stellar™ Competent Cells	Takara Clontech,
NEB® Stable Competent E. coli	New England BioLabs	636763
		C3040I
Oligonucleotides
Genome-wide library	Twist Bioscience	See Table S1
Validation library	Twist Bioscience	See Table S1
Primers	Metabion	See Table S1
Alt-R® CRISPR-Cas9 crRNA	IDT	N/A
Alt-R® CRISPR-Cas9 tracrRNA	IDT	1072534
Software and algorithms
All software is listed in the reporting sumary
