# Supplementary material for: A genome-wide in vivo CRISPR screen identifies essential regulators of T cell migration to the CNS in a multiple sclerosis model
Source: Nat Neurosci. 2023 Sep 14;26(10):1713–25. doi: 10.1038/s41593-023-01432-2 (PMC10545543; doi:10.1038/s41593-023-01432-2)
Supplement: Supplementary file 9 — All analysis code not for human scRNA-seq. [file 41593_2023_1432_MOESM9_ESM.zip › CustomCode.Rmd/CustomCode.Rmd]

---
title: "Kendirli et al custom code"
author: "Clara de la Rosa del Val"
date: "2023-04-26"
output: html_document
---

```{r setup, include=FALSE}
knitr::opts_chunk$set(echo = TRUE)
library(tidyverse)
library(ggrepel)
library(RColorBrewer)
library(knitr)
library(reshape2)
library(patchwork)
library(enrichR)
```

# Figure 1

## b Volcano Plots GW screen  

The genes plotted in lilac are theoretical Non-targeted genes, as computed in the code below

```{r NT as genes}

# counts is the normalized counts from the NGS runs

# 800 Non-tageted "genes" are creating by randomly combining 4 NT sgRNAs
for(gene in paste0("Non-Targeted-", 1:800)){
  for(sg in 1:4){
    counts[paste(gene, sg, sep = "_"), "sgRNA"] <- paste(gene, sg, sep = "_")
    counts[paste(gene, sg, sep = "_"), "Gene"] <- gene
    counts[paste(gene, sg, sep = "_"), 3:7] <- counts[counts$sgRNA == sample(counts[grepl("Non-", counts$Gene), "sgRNA"], 1), 3:7]
  }
}

# The resulting data frame has extra rows, for 800 new NT genes, named Non-Targeted-1 through Non-Targeted-800, with four sgRNAs each. It is analyzed in Mageck same as all the other files

```

```{r Plot}

# data is the data frame with the MAgeck results as in Sup.Table.2_GWScreenMageckResults. data_NTGenes is for the Non-Targeted genes for plotting as computed above

score_data <- min(c(pull(-log10(B_mvsb[B_mvsb$`neg|p-value` < 0.05, "neg|score"])), pull(-log10(B_mvsb[B_mvsb$`pos|p-value` < 0.05, "pos|score"]))))

data <- bind_rows(data, data_NTGenes[grepl("Non-", data_NTGenes$id),])

#transform the matrix for plotting
data[data$`neg|lfc` > 0, "neg|score"] <- data[data$`neg|lfc` > 0, "pos|score"]
data$Significance <- "N"
data[data$`neg|lfc` < -0.5 & -log10(data$`neg|score`) > score_data, "Significance"] <- "Y"
data[data$`neg|lfc` > 0.5 & -log10(data$`pos|score`) > score_data, "Significance"] <- "Y"
data[data$id == "Itga4", "Significance"] <- "I"

ggplot(data, aes(x = `neg|lfc`, y = -log10(`neg|score`), color = Significance)) + 
  geom_point(pch = 16, cex = 1.7, lwd = 1.5, alpha = 0.6) + 
  scale_x_continuous(name = "Log2(FC)", breaks = c(-3, -2, -1, 0, 1, 2, 3), labels = c(-3, -2, -1, 0, 1, 2, 3), limits = c(-3, 3), expand = c(0.01, 0)) + 
  scale_y_continuous(name = "-Log10(Mageck score)\n", breaks = c(0, 2, 4, 6, 8, 10), labels = c(0, 2, 4, 6, 8, 10), limits = c(0, 11.7), expand = c(0.01, 0)) + 
  scale_color_manual(values = c("#4D9221", "#969696",  "#4D9221")) + 
  theme(panel.background = element_blank(), panel.border = element_blank(), panel.grid.major = element_blank(), panel.grid.minor = element_blank(), legend.position = "none", axis.text = element_text(size = 18), axis.title = element_text(size = 20)) + 
  geom_hline(yintercept = score_data, linetype = 2, color = "#525252") + 
  geom_vline(xintercept = 0.5, linetype = 2, color = "#525252") + 
  geom_vline(xintercept = -0.5, linetype = 2, color = "#525252") + 
  geom_jitter(data = data[grepl("Non", data$id), ], aes(x = `neg|lfc`, y = -log10(`neg|score`)), alpha = 0.8, color = "#97449A", pch = 16, cex = 1.8) + 
  geom_point(aes(x = pull(data[id == "Itga4", "neg|lfc"]), y = -log10(pull(data[id == "Itga4", "neg|score"]))), alpha = 1, color = "#4D9221", pch = 16, cex = 1.8) + 
  annotate(geom = "text", x = -2.35, y = 7.5, label = "Itga4", size = 8)

```

## c Depleted candidates validation screen

```{r Plot}

# val_mvsb is the validation screen mageck file for Meninges vs Blood as in Sup.Table.3_ValidationScreenMageckResults, val_mvss Meninges vs Spleen, val_pvsb Parenchyma vs Blood, val_pvss Parenchyma vs Spleen
val_mvsb <- filter(val_mvsb, `neg|lfc` < 0)

val_mvsb$MvsB <- val_mvsb$`neg|score`
neg_score_mvsb <- min(c(pull(-log10(val_mvsb[val_mvsb$`neg|p-value` < 0.05, "neg|score"]))))


val_mvss <- filter(val_mvss, `neg|lfc` < 0)

val_mvss$MvsS <- val_mvss$`neg|score`
neg_score_mvss <- min(c(pull(-log10(val_mvss[val_mvss$`neg|p-value` < 0.05, "neg|score"]))))


val_pvsb <- filter(val_pvsb, `neg|lfc` < 0)

val_pvsb$PvsB <- val_pvsb$`neg|score`
neg_score_pvsb <- min(c(pull(-log10(val_pvsb[val_pvsb$`neg|p-value` < 0.05, "neg|score"]))))


val_pvss <- filter(val_pvss, `neg|lfc` < 0)

val_pvss$PvsS <- val_pvss$`neg|score`
neg_score_pvss <- min(c(pull(-log10(val_pvss[val_pvss$`neg|p-value` < 0.05, "neg|score"]))))

#for the threshold line
neg_score <- mean(c(neg_score_mvsb, neg_score_mvss, neg_score_pvsb, neg_score_pvss))


tog <- full_join(dplyr::select(val_mvsb, id, MvsB), dplyr::select(val_mvss, id, MvsS)) %>% full_join(dplyr::select(val_pvsb, id, PvsB)) %>% full_join(dplyr::select(val_pvss, id, PvsS))

tog$Col_MvsB <- as.character(-log10(tog$MvsB) > neg_score)
tog$Col_MvsS <- as.character(-log10(tog$MvsS) > neg_score)
tog$Col_PvsB <- as.character(-log10(tog$PvsB) > neg_score)
tog$Col_PvsS <- as.character(-log10(tog$PvsS) > neg_score)

ggplot(data = tog) + 
  scale_x_continuous(name = "", breaks = c(1, 2.5, 4, 5.5), labels = c("Parenchyma vs Spleen", "Meninges vs Spleen", "Parenchyma vs Blood", "Meninges vs Blood"), limits = c(0, 6.5), expand = c(0.01, 0), ) +
  geom_dotplot(aes(x = rep(5.5, nrow(tog)), y = -log10(MvsB), color = Col_MvsB, fill = Col_MvsB), stackdir = "center", alpha = 0.8, position = position_jitterdodge(jitter.height = 0.2, dodge.width = 0), binaxis = "y", dotsize = 0.3, method = "dotdensity", stackratio = 0.1) + 
  geom_dotplot(aes(x = rep(2.5, nrow(tog)), y = -log10(MvsS), color = Col_MvsS, fill = Col_MvsS), stackdir = "center", alpha = 0.8, position = position_jitterdodge(jitter.height = 0.2, dodge.width = 0), binaxis = "y", dotsize = 0.3, method = "dotdensity", stackratio = 0.1) + 
  geom_dotplot(aes(x = rep(4, nrow(tog)), y = -log10(PvsB), color = Col_PvsB, fill = Col_PvsB), stackdir = "center", alpha = 0.8, position = position_jitterdodge(jitter.height = 0.2, dodge.width = 0), binaxis = "y", dotsize = 0.3, method = "dotdensity", stackratio = 0.1) + 
  geom_dotplot(aes(x = rep(1, nrow(tog)), y = -log10(PvsS), color = Col_PvsS, fill = Col_PvsS), stackdir = "center", alpha = 0.8, position = position_jitterdodge(jitter.height = 0.2, dodge.width = 0), binaxis = "y", dotsize = 0.3, method = "dotdensity", stackratio = 0.1) + 
  scale_y_reverse(name = "-Log10(Mageck score)\n", breaks = c(10, 8, 6, 4, 2, 0), labels = c(10, 8, 6, 4, 2, 0), limits = c(11.7, 0), expand = c(0, 0.01)) +
  theme(panel.background = element_blank(), panel.border = element_blank(), panel.grid.major = element_blank(), panel.grid.minor = element_blank(), legend.position = "none", axis.text.x = element_text(size = 20), axis.text.y = element_text(size = 17.5, angle = 90), axis.title.y = element_text(size = 20)) + 
  scale_color_manual(values = c(NA, NA, NA)) + 
  scale_fill_manual(values = c("#969696", "#08306B")) + 
  geom_hline(yintercept = score, linetype = 2, color = "#525252") +
  coord_flip()

```

## d Depleted candidates heatmap validation screen

Calculation of the sd of the NT sample as a control of what is significant in the fold changes and what isn't. Also applies to Fig 1f

```{r Sd calculation}

# data is a data frame with  normalized counts from NGS for tissue 1 vs tissue 2 comparison, where the fold change has been calculated per sgRNA for each replicate as log2(tissue 1 / tissue 2), and as a total, where the total is log2(median(sgRNA R1, sgRNA R2, sgRNA R3) in tissue 1 / median(sgRNA R1, sgRNA R2, sgRNA R3) in tissue 2)

# only compute noiseNT for NT, because now we can't expect that the whole population behaves like wt, as it's a validation screen
datanoiseNT <- data.frame("R1" = NA, "R2" = NA, "R3" = NA, "tot" = NA)
for(rep in c("tot", "R1", "R2", "R3")){
  n <- data[grepl("Non-Targeted", data$sgRNA), rep]
  for(per in 1:10000){
    datanoiseNT[per, rep] <- median(sample(n, 6, replace = T), na.rm = T)
  }
}


```

For each comparison, the sd(datanoiseNT$tot) is calculated, and that will be used to define the threshold for Log2FC that are considered meaningful, as 3 times that sd calculated from the fold change distribution of the NT controls

```{r Plot}

# sd_mvsb, sd_pvsb , sd_mvss, sd_pvss are the sds of the NT populations to define significant fold changes, see code and explanation above

val_mvsb$MvsB <- val_mvsb$`neg|lfc`
val_mvsb$MvsB_score <- val_mvsb$`neg|score`
mb <- val_mvsb %>% filter(`neg|lfc` < 0 & `neg|goodsgrna` >= 3)

val_mvss$MvsS <- val_mvss$`neg|lfc`
val_mvss$MvsS_score <- val_mvss$`neg|score`
ms <- val_mvss %>% filter(`neg|lfc` < 0 & `neg|goodsgrna` >= 3)

val_pvsb$PvsB <- val_pvsb$`neg|lfc`
val_pvsb$PvsB_score <- val_pvsb$`neg|score`
pb <- val_pvsb %>% filter(`neg|lfc` < 0 & `neg|goodsgrna` >= 3)

val_pvss$PvsS <- val_pvss$`neg|lfc`
val_pvss$PvsS_score <- val_pvss$`neg|score`
ps <- val_pvss %>% filter(`neg|lfc` < 0 & `neg|goodsgrna` >= 3)


# the essential candidates are pooled from all three conditions if the pass the significance criteria, as per 3*sd of the NT population, at least 3 good sgrnas and significant p-value
essedep <- c(pull(select(filter(val_mvsb, (`neg|p-value` < 0.05 & `neg|goodsgrna` >= 3)  & `neg|lfc` < -(sd_mvsb$tot * 3)), id)), pull(select(filter(val_mvss, (`neg|p-value` < 0.05 & `neg|goodsgrna` >= 3) & `neg|lfc` < -(sd_mvss$tot * 3)), id)), pull(select(filter(val_pvsb, (`neg|p-value` < 0.05 & `neg|goodsgrna` >= 3)  & `neg|lfc` < -(sd_pvsb$tot * 3)), id)), pull(select(filter(val_pvss, (`neg|p-value` < 0.05 & `neg|goodsgrna` >= 3)  & `neg|lfc` < -(sd_pvss$tot * 3)), id)))

# only the candidates that are present in at least 3 comparisons are considered "essential", so only the one that are duplicated at least three times are kept, as done by filtering twice in a row for genes that are duplicated: first filtering will remove genes that are only in one comparison, the second filtering will additionally remove the genes that were present in only two comparison, and the rest are kept
essedep <- essedep[duplicated(essedep)]
essedep <- essedep[duplicated(essedep)]
essedep <- unique(essedep)

# NT's values
# mb has normalized count values from MvsB comparison, ms from meninges vs spleen, pb from parenchyma vs blood, ps from parenchyma vs spleen, the log2 fold change is computed the same way that mageck does, by calculating the median across all replicates per sgRNA and then the log2
mb <- mb[grepl("Non", mb$sgRNA), ]
mb$B <- apply(mb[grepl("B", names(mb))], 1, function(x) median(x, na.rm = T))
mb$M <- apply(mb[grepl("M", names(mb))], 1, function(x) median(x, na.rm = T))
mb_NT <- median(log2(mb$M/mb$B))

ms <- ms[grepl("Non", ms$sgRNA), ]
ms$S <- apply(ms[grepl("S", names(ms))], 1, function(x) median(x, na.rm = T))
ms$M <- apply(ms[grepl("M", names(ms))], 1, function(x) median(x, na.rm = T))
ms_NT <- median(log2(ms$M/ms$S))

pb <- pb[grepl("Non", pb$sgRNA), ]
pb$B <- apply(pb[grepl("B", names(pb))], 1, function(x) median(x, na.rm = T))
pb$P <- apply(pb[grepl("Par", names(pb))], 1, function(x) median(x, na.rm = T))
pb_NT <- median(log2(pb$P/pb$B))

ps <- ps[grepl("Non", ps$sgRNA), ]
ps$S <- apply(ps[grepl("S", names(ps))], 1, function(x) median(x, na.rm = T))
ps$P <- apply(ps[grepl("Par", names(ps))], 1, function(x) median(x, na.rm = T))
ps_NT <- median(log2(ps$P/ps$S))


NonT <- c(mb_NT, ms_NT, pb_NT, ps_NT)

#create a matrix of fold changes for the heatmap with the essential candidates
hm_ess <- full_join(dplyr::select(filter(val_mvsb, id %in% essedep), id, MvsB), dplyr::select(filter(val_mvss, id %in% essedep), id, MvsS)) %>% full_join(dplyr::select(filter(val_pvsb, id %in% essedep), id, PvsB)) %>% full_join(dplyr::select(filter(val_pvss, id %in% essedep), id, PvsS))


# to order them based on how many comparisons they are present in
hm_ess[hm_ess$id %in% pull(dplyr::select(filter(val_mvsb, ((`neg|p-value` < 0.05 & `neg|goodsgrna` >= 3) | (`pos|p-value` < 0.05 & `pos|goodsgrna` >= 3)) & abs(`neg|lfc`) > sd_mvsb$tot * 3), id)), "MvsB_Sig"] <- 1

hm_ess[hm_ess$id %in% pull(dplyr::select(filter(val_pvsb, ((`neg|p-value` < 0.05 & `neg|goodsgrna` >= 3) | (`pos|p-value` < 0.05 & `pos|goodsgrna` >= 3)) & abs(`neg|lfc`) > sd_pvsb$tot * 3), id)), "PvsB_Sig"] <- 1

hm_ess[hm_ess$id %in% pull(dplyr::select(filter(val_mvss, ((`neg|p-value` < 0.05 & `neg|goodsgrna` >= 3) | (`pos|p-value` < 0.05 & `pos|goodsgrna` >= 3)) & abs(`neg|lfc`) > sd_mvss$tot * 3), id)), "MvsS_Sig"] <- 1

hm_ess[hm_ess$id %in% pull(dplyr::select(filter(val_pvss, ((`neg|p-value` < 0.05 & `neg|goodsgrna` >= 3) | (`pos|p-value` < 0.05 & `pos|goodsgrna` >= 3)) & abs(`neg|lfc`) > sd_pvss$tot * 3), id)), "PvsS_Sig"] <- 1


hm_ess$Max <- apply(dplyr::select(hm_ess, MvsB:PvsS), 1, function(x) mean(x, na.rm = T))
hm_ess$Sig <- apply(dplyr::select(hm_ess, MvsB_Sig:MvsS_Sig), 1, function(x) sum(x, na.rm = T))

# order by max fold change and when the same fold change happens, by how many replicates it is significant in
hm_ess <- hm_ess %>% arrange(Max, Sig)

hm_ess_mat <- hm_ess %>% dplyr::select(id, MvsB, PvsB, MvsS, PvsS) %>% column_to_rownames("id")

hm_ess_mat["Non-Targeted", ] <- NonT

# cap values to avoid too much spread in the scale
hm_ess_mat[hm_ess_mat$MvsB < -1.5, "MvsB"] <- -1.5  
hm_ess_mat[hm_ess_mat$MvsS < -1.5, "MvsS"] <- -1.5
hm_ess_mat[hm_ess_mat$PvsB < -1.5, "PvsB"] <- -1.5
hm_ess_mat[hm_ess_mat$PvsS < -1.5, "PvsS"] <- -1.5


blue <- colorRampPalette(c("#08306B", "white"))
red <- colorRampPalette(c("white", "#67000D"))
cols <- c(blue(length(seq(-1.5, 0, by = 0.01))), red(length(seq(0, 1.5, by = 0.01))))
names(cols) <- as.character(seq(-1.5, 1.5, by = 0.01))
bks <- seq(-1.5, 1.5, by = 0.01)


pheatmap::pheatmap(t(hm_ess_mat), show_rownames = T, cluster_rows = F, color = cols, breaks = bks, border_color = "darkgray", cellwidth = 20, cellheight = 12, main = "Top depleted candidates\nacross comparisons", cluster_cols = F)


# genes that have stars on them
filter(val_mvsb_back, ((`neg|p-value` < 0.05 & `neg|goodsgrna` >= 3) | (`pos|p-value` < 0.05 & `pos|goodsgrna` >= 3)) & (id %in% rownames(hm_ess_mat)) & abs(`neg|lfc`) > sd_mvsb$tot * 3) %>% select(id) %>% pull
filter(val_mvss_back, ((`neg|p-value` < 0.05 & `neg|goodsgrna` >= 3) | (`pos|p-value` < 0.05 & `pos|goodsgrna` >= 3)) & (id %in% rownames(hm_ess_mat)) & abs(`neg|lfc`) > sd_mvss$tot * 3) %>% select(id) %>% pull
filter(val_pvsb_back, ((`neg|p-value` < 0.05 & `neg|goodsgrna` >= 3) | (`pos|p-value` < 0.05 & `pos|goodsgrna` >= 3)) & (id %in% rownames(hm_ess_mat)) & abs(`neg|lfc`) > sd_pvsb$tot * 3) %>% select(id) %>% pull
filter(val_pvss_back, ((`neg|p-value` < 0.05 & `neg|goodsgrna` >= 3) | (`pos|p-value` < 0.05 & `pos|goodsgrna` >= 3)) & (id %in% rownames(hm_ess_mat)) & abs(`neg|lfc`) > sd_pvss$tot * 3) %>% select(id) %>% pull

```


## e Enriched candidates validation screen

Same as chunk 4 but filtering for positive fold changes only
val_mvsb <- filter(val_mvsb, `pos|lfc` > 0)

## f Enriched candidates heatmap validation screen

Same as chunks 5 and 6, but filtering for positive fold changes and positive good sgRNAs
mb <- val_mvsb %>% filter(`pos|lfc` > 0 & `pos|goodsgrna` >= 3)

## g Adhesion molecules validation screen

Same as chunk 6, but genes presented are not the essentially depleted or enriched ones, and the heatmap is arranged based on fold change and not how many comparisons the gene is significant in. Only the code that changes from 6 is added, not full code. Color scale is identical across all heatmaps

```{r Plot preparation}
# for all comparison datasets, data is filtered as follows, where data is the mageck results file

data <- filter(data, (`neg|p-value` < 0.05 & `neg|goodsgrna` >= 3) | (`pos|p-value` < 0.05 & `pos|goodsgrna` >= 3))

GO.0050901 <- read_tsv("GO.0050901_LeukocyteTetheringOrRolling.txt")
GO.0033631 <- read_tsv("GO.0033631_Cell-cellAdhesionMediatedByIntegrin.txt")
GO.0005178 <- read_tsv("GO.0005178_IntegrinBinding.txt")

adhe <- unique(c(pull(dplyr::select(GO.0050901, Symbol)), pull(dplyr::select(GO.0033631, Symbol)), pull(dplyr::select(GO.0005178, Symbol))))

# only genes in adhe are included
# create a matrix of fold changes for the heatmap with the essential candidates
adh <- full_join(dplyr::select(filter(val_mvsb, id %in% adhe), id, MvsB), dplyr::select(filter(val_mvss, id %in% adhe), id, MvsS)) %>% full_join(dplyr::select(filter(val_pvsb, id %in% adhe), id, PvsB)) %>% full_join(dplyr::select(filter(val_pvss, id %in% adhe), id, PvsS))

adh$Max <- apply(dplyr::select(adh, MvsB:PvsS), 1, function(x) mean(x, na.rm = T))

adh <- adh %>% arrange(Max)

```

## h Chemokine receptors validation screen

```{r Plot preparation}
# for all comparison datasets, data is filtered as follows, where data is the mageck results file

data <- filter(data, (`neg|p-value` < 0.05 & `neg|goodsgrna` >= 3) | (`pos|p-value` < 0.05 & `pos|goodsgrna` >= 3))

GO.0004950 <- read_tsv("GO.0004950_ChemokineReceptorActivity.txt")

chem <- unique(c(pull(dplyr::select(GO.0004950, Symbol))))

# only genes in chem are included
# create a matrix of fold changes for the heatmap with the essential candidates
ch <- full_join(dplyr::select(filter(val_mvsb, id %in% chem), id, MvsB), dplyr::select(filter(val_mvss, id %in% chem), id, MvsS)) %>% full_join(dplyr::select(filter(val_pvsb, id %in% chem), id, PvsB)) %>% full_join(dplyr::select(filter(val_pvss, id %in% chem), id, PvsS))

ch$Max <- apply(dplyr::select(ch, MvsB:PvsS), 1, function(x) mean(x, na.rm = T))

ch <- ch %>% arrange(Max)

```

## i GPCRs validation screen

```{r Plot preparation}
# for all comparison datasets, data is filtered as follows, where data is the mageck results file

data <- filter(data, (`neg|p-value` < 0.01 & `neg|goodsgrna` >= 3) | (`pos|p-value` < 0.01 & `pos|goodsgrna` >= 3))

GO.0004930 <- read_tsv("GO.0004930_GPCRActivity.txt")
GO.0004703 <- read_tsv("GO.0004703_GPCRkinase.txt")
GO.0004896 <- read_tsv("GO.0004896_CytokineReceptorActivity.txt")
GO.0004950 <- read_tsv("GO.0004950_ChemokineReceptorActivity.txt")
GO.0001664 <- read_tsv("GO.0001664_GPCRBinding.txt")
GO.0001664 <- GO.0001664[grepl("guanine nucleotide binding", GO.0001664$Name), ]

gpcr <- unique(c(pull(dplyr::select(filter(GO.0004930, !(Symbol %in% c(GO.0004950$Symbol, GO.0004896$Symbol))), Symbol)), pull(dplyr::select(filter(GO.0004703, !(Symbol %in% c(GO.0004950$Symbol, GO.0004896$Symbol))), Symbol)), pull(dplyr::select(filter(GO.0001664, !(Symbol %in% c(GO.0004950$Symbol, GO.0004896$Symbol))), Symbol))))

gp <- full_join(dplyr::select(filter(val_mvsb, id %in% gpcr), id, MvsB), dplyr::select(filter(val_mvss, id %in% gpcr), id, MvsS)) %>% full_join(dplyr::select(filter(val_pvsb, id %in% gpcr), id, PvsB)) %>% full_join(dplyr::select(filter(val_pvss, id %in% gpcr), id, PvsS))

gp$Max <- apply(dplyr::select(gp, MvsB:PvsS), 1, function(x) mean(x, na.rm = T))

gp <- gp %>% arrange(Max)

```


# Figure 2 

## i Scheme adhesion module

Same as chunk 6 but with all the genes present in the cartoon


# Figure 3

## g Scheme chemotaxis module

Same as chunk 6 but with all the genes present in the cartoon


# Figure 4

## j Scheme egress module

Same as chunk 6 but with all the genes present in the cartoon


# Figure 6

## d Volcano Plot

```{r Plot}

ets1 <- ets1[!is.na(ets1$`log2(FC)`), ]

ets1$`P-adj_2` <- 1

ets1[!is.na(ets1$`P-adj`), "P-adj_2"] <- ets1[!is.na(ets1$`P-adj`), "P-adj"]


ggplot(ets1, aes(x = `log2(FC)`, y = -log10(`P-value`))) + 
  geom_point(pch = 16, cex = 4, lwd = 1.5, alpha = 0.8, color = "#969696") + 
  geom_point(data = ets1[abs(ets1$`log2(FC)`) > sd(ets1$`log2(FC)`)*3 & ets1$`P-adj_2` < 0.05, ], aes(x = `log2(FC)`, y = -log10(`P-value`)), pch = 16, cex = 4, lwd = 1.5, alpha = 0.8, color = "#4D9221") + 
  # where essedep are the essential genes from figure 1d and esseen figure 1f
  geom_point(data = ets1[ets1$`Gene name` %in% essedep, ], mapping = aes(x = `log2(FC)`, y = -log10(`P-value`)), pch = 16, cex = 4, lwd = 1.5, alpha = 1, color = "#08306B") +
  geom_point(data = ets1[ets1$`Gene name` %in% esseen, ], mapping = aes(x = `log2(FC)`, y = -log10(`P-value`)), pch = 16, cex = 4, lwd = 1.5, alpha = 1, color = "#67000D") +
  # where namesde are the genes in the plots from Fig6f, two chunks below
  geom_point(data = ets1[toupper(ets1$`Gene name`) %in% namesde, ], mapping = aes(x = `log2(FC)`, y = -log10(`P-value`)), pch = 21, cex = 4, lwd = 1.5, alpha = 1, color = "black") +
  scale_x_continuous(name = "Log2(FC)", breaks = c(-1.5, -1, -0.5, 0, 0.5, 1, 1.5), labels = c(-1.5, -1, -0.5, 0, 0.5, 1, 1.5), limits = c(-1.5, 1.5), expand = c(0.01, 0)) +
  scale_y_continuous(name = "-Log10(P-value)\n", breaks = c(0, 5, 10, 15, 20, 25, 30, 35), labels = c(0, 5, 10, 15, 20, 25, 30, 35), limits = c(0, 36), expand = c(0.01, 0)) + 
  theme(panel.background = element_blank(), panel.border = element_blank(), panel.grid.major = element_blank(), panel.grid.minor = element_blank(), legend.position = "none", axis.text = element_text(size = 18), axis.title = element_text(size = 20)) + 
  geom_hline(yintercept = -log10(max(ets1[ets1$`P-adj_2` < 0.05, "P-value"], na.rm = T)), linetype = 2, color = "#525252") + 
  geom_vline(xintercept = -sd(ets1$`log2(FC)`, na.rm = T)*3, linetype = 2, color = "#525252") + 
  geom_vline(xintercept = sd(ets1$`log2(FC)`, na.rm = T)*3, linetype = 2, color = "#525252") + 
  labs(title = "Ets1 KO\n") +
  geom_text_repel(data = ets1[(abs(ets1$`log2(FC)`) > sd(ets1$`log2(FC)`)*3 & ets1$`P-adj_2` < 0.05) & (toupper(ets1$`Gene name`) %in% namesde), ], mapping = aes(x = `log2(FC)`, y = -log10(`P-value`), label = `Gene name`), color = "black", size = 1, max.overlaps = 15)


```

## e Pathways

```{r Plot}
# ets1 is the DEseq2 results from Ets1-ko vs control from parenchyma, down the gProfiler results for downregulated genes in Ets1 vs KO, and up, the upregulated genes

down <- filter(down, adjusted_p_value < 0.01 & intersection_size > 4)

down$term_name <- factor(down$term_name, levels = down$term_name[order(down$source, down$negative_log10_of_adjusted_p_value)])

down_intersections <- down$intersections %>% as.list()
names(down_intersections) <- down$term_name

down_intersections <- lapply(down_intersections, function(x) strsplit(x, split = ",")[[1]])

down_intersections_2 <- lapply(down_intersections, function(x) x[x %in% toupper(pull(filter(ets1, `P-adj` < 0.05 & abs(`log2(FC)`) > 3*sd(ets1$`log2(FC)`)), "Gene name"))])

down_intersections_2 <- lapply(down_intersections_2, function(x) paste(as.character(x), collapse = ", "))

down$Genes <- c()
for(n in names(down_intersections_2)){
  down[down$term_name == n, "Genes"] <- down_intersections_2[[n]]
}


up <- filter(up, adjusted_p_value < 0.01 & intersection_size > 4)

up$term_name <- factor(up$term_name, levels = up$term_name[order(up$source, up$negative_log10_of_adjusted_p_value)])

up_intersections <- up$intersections %>% as.list()
names(up_intersections) <- up$term_name

up_intersections <- lapply(up_intersections, function(x) strsplit(x, split = ",")[[1]])

up_intersections_2 <- lapply(up_intersections, function(x) x[x %in% toupper(pull(filter(ets1, `P-adj` < 0.05 & abs(`log2(FC)`) > 3*sd(ets1$`log2(FC)`)), "Gene name"))])

up_intersections_2 <- lapply(up_intersections_2, function(x) paste(as.character(x), collapse = ", "))


up$Genes <- c()
for(n in names(up_intersections_2)){
  up[up$term_name == n, "Genes"] <- up_intersections_2[[n]]
}

ggplot(down, aes(y = term_name, x = `negative_log10_of_adjusted_p_value`, fill = source)) +
  geom_col(width = 0.7) +
  labs(xlab = "", ylab = "negative_log10_of_adjusted_p_value") +
  theme(panel.background = element_blank(), panel.border = element_blank(), panel.grid.major = element_line(size = 0.05, color = "#D9D9D9"), panel.grid.minor = element_blank(), axis.text = element_text(size = 13), axis.title = element_text(size = 15))

ggplot(up, aes(y = term_name, x = `negative_log10_of_adjusted_p_value`, fill = source)) + 
  geom_col(width = 0.7) + 
  labs(xlab = "", ylab = "negative_log10_of_adjusted_p_value") +
  theme(panel.background = element_blank(), panel.border = element_blank(), panel.grid.major = element_line(size = 0.05, color = "#D9D9D9"), panel.grid.minor = element_blank(), axis.text = element_text(size = 13), axis.title = element_text(size = 15))


```

## f Pathway genes

```{r Plots}

# ets1 is the DEseq2 results from Ets1-ko vs control from parenchyma, down the gProfiler results for downregulated genes in Ets1 vs KO, and up, the upregulated genes

down <- filter(down, term_name %in% pull(down[down$`negative_log10_of_adjusted_p_value` > -log10(0.01), "term_name"]))

down_int <- sapply(down$intersections, function(x) strsplit(x, split = ","))

names(down_int) <- down$term_name

gens <- c()
len <- c()


for(l in 1:length(down_int)){
  gens <- c(gens, down_int[[l]])
  len <- max(c(len, length(down_int[[l]])))
}


freq_g <- data.frame("Gene" = unique(gens), "Count" = c(1:53))

for(g in unique(gens)){
  freq_g[freq_g$Gene == g, "Count"] <- sum(gens == g)
}

freq_g$Gene <- factor(freq_g$Gene, levels = freq_g$Gene[order(freq_g$Count, decreasing = T)])

freq_g$Sig <- FALSE

freq_g[freq_g$Gene %in% toupper(pull(ets1[abs(ets1$`log2(FC)`) > sd(ets1$`log2(FC)`, na.rm = T)*3 & ets1$`P-adj_2` < 0.05, "Gene name"])), "Sig"] <- TRUE

freq_g$Size <- "NO"
freq_g[freq_g$Count >= 3, "Size"] <- "YES"


heatm <- data.frame("Term" = names(down_int))

for(g in levels(freq_g$Gene)){
  heatm[, g] <- sapply(down_int, function(x) as.numeric(g %in% x))
}


heatm2 <- heatm[, names(heatm) %in% toupper(pull(ets1[abs(ets1$`log2(FC)`) > sd(ets1$`log2(FC)`, na.rm = T)*3 & ets1$`P-adj_2` < 0.05, "Gene name"]))]
heatm2$Term <- heatm$Term

#order in same order as in Fig6e in illustrator
pheatmap::pheatmap(column_to_rownames(heatm2, "Term"), cluster_cols = F, cluster_rows = F)


up <- filter(up, term_name %in% pull(up[up$`negative_log10_of_adjusted_p_value` > -log10(0.01), "term_name"]))

up_int <- sapply(up$intersections, function(x) strsplit(x, split = ","))

names(up_int) <- up$term_name

gens <- c()
len <- c()


for(l in 1:length(up_int)){
  gens <- c(gens, up_int[[l]])
  len <- max(c(len, length(up_int[[l]])))
}


freq_g <- data.frame("Gene" = unique(gens), "Count" = c(1:59))

for(g in unique(gens)){
  freq_g[freq_g$Gene == g, "Count"] <- sum(gens == g)
}

freq_g$Gene <- factor(freq_g$Gene, levels = freq_g$Gene[order(freq_g$Count, decreasing = T)])

freq_g$Sig <- FALSE

freq_g[freq_g$Gene %in% toupper(pull(ets1[abs(ets1$`log2(FC)`) > sd(ets1$`log2(FC)`, na.rm = T)*3 & ets1$`P-adj_2` < 0.05, "Gene name"])), "Sig"] <- TRUE

freq_g$Size <- "NO"
freq_g[freq_g$Count >= 3, "Size"] <- "YES"


heatm <- data.frame("Term" = names(up_int))

for(g in levels(freq_g$Gene)){
  heatm[, g] <- sapply(up_int, function(x) as.numeric(g %in% x))
}


heatm2 <- heatm[, names(heatm) %in% toupper(pull(ets1[abs(ets1$`log2(FC)`) > sd(ets1$`log2(FC)`, na.rm = T)*3 & ets1$`P-adj_2` < 0.05, "Gene name"]))]
heatm2$Term <- heatm$Term

pheatmap::pheatmap(column_to_rownames(heatm2, "Term"), cluster_cols = F, cluster_rows = F)
```

## h Human rat correlation

```{r Plot}

# rat is the Deseq2 from rat parenchyma, hu_S Deseq2 from human in vitro ets1 KO vs control

rat$`Gene name` <- toupper(rat$`Gene name`)
rat_T <- sd(rat$`log2(FC)`, na.rm = T)
rat <- rat[!((is.na(rat$`Gene name`) | is.na(rat$`log2(FC)`)) & rat$Feature != "protein_coding"), ]

hu_S$`log2(FC)_HU` <- hu_S$`log2(FC)`
hu_S$`P-adj_HU` <- hu_S$`P-adj`
hu_S_T <- sd(hu_S$`log2(FC)`, na.rm = T)
hu_S <- hu_S[!((is.na(hu_S$`Gene name`) | is.na(hu_S$`log2(FC)`)) & hu_S$Feature != "protein_coding"), ]

rat_hu_S <- full_join(dplyr::select(rat[!is.na(rat$`Gene name`), ], `Gene name`, `log2(FC)`, `P-adj`), dplyr::select(hu_S[!is.na(hu_S$`Gene name`), ], `Gene name`, `log2(FC)_HU`, `P-adj_HU`))


ggplot(rat_hu_S, aes(x = `log2(FC)`, y = `log2(FC)_HU`)) + 
  geom_point(alpha = 0.5, pch = 16, color = "#969696", cex = 1.5) +
  scale_y_continuous(name = "Log2(FC) Human", breaks = c(-0.8, -0.6, -0.4, -0.2, 0, 0.2, 0.4, 0.6, 0.8), labels = c(-0.8, -0.6, -0.4, -0.2, 0, 0.2, 0.4, 0.6, 0.8), limits = c(-0.8, 0.8), expand = c(0.01, 0)) +
  scale_x_continuous(name = "Log2(FC) Rat", breaks = c(-1.5, -1, -0.5, 0, 0.5, 1, 1.5), labels = c(-1.5, -1, -0.5, 0, 0.5, 1, 1.5), limits = c(-1.5, 1.6), expand = c(0.01, 0)) +
  theme(panel.background = element_blank(), panel.border = element_blank(), panel.grid.major = element_blank(), panel.grid.minor = element_blank(), axis.text = element_text(size = 18), axis.title = element_text(size = 20)) + 
  labs(title = "Stimulated") +
  geom_vline(xintercept = 2*rat_T, linetype = 2, color = "#525252") +
  geom_vline(xintercept = -2*rat_T, linetype = 2, color =  "#525252") +
  geom_hline(yintercept = 2*hu_S_T, linetype = 2, color = "#525252") +
  geom_hline(yintercept = -2*hu_S_T, linetype = 2, color = "#525252") +
  geom_point(data = filter(rat_hu_S, `log2(FC)_HU` > 2*hu_S_T & `log2(FC)` > 2*rat_T & (`P-adj` < 0.05 | `P-adj_HU` < 0.05)), mapping = aes(x = `log2(FC)`, y = `log2(FC)_HU`), color = "#4D9221", cex = 3, pch = 16, alpha = 1) +
  geom_point(data = filter(rat_hu_S, `log2(FC)_HU` < -2*hu_S_T & `log2(FC)` < -2*rat_T & (`P-adj` < 0.05 | `P-adj_HU` < 0.05)), mapping = aes(x = `log2(FC)`, y = `log2(FC)_HU`), color = "#4D9221", cex = 3, pch = 16, alpha = 1) +
  geom_text_repel(data = filter(rat_hu_S, `log2(FC)_HU` > 2*hu_S_T & `log2(FC)` > 2*rat_T & (`P-adj` < 0.05 | `P-adj_HU` < 0.05)), mapping = aes(x = `log2(FC)`, y = `log2(FC)_HU`, label = `Gene name`), color = "black", size = 2.5, max.overlaps = 20) +
  geom_text_repel(data = filter(rat_hu_S, `log2(FC)_HU` < -2*hu_S_T & `log2(FC)` < -2*rat_T & (`P-adj` < 0.05 | `P-adj_HU` < 0.05)), mapping = aes(x = `log2(FC)`, y = `log2(FC)_HU`, label = `Gene name`), color = "black", size = 2.5, max.overlaps = 20)

```


# Extended Data Figure 1

## a Correlations

```{r Plot}

# Counts is the normalized counts data per sgRNA, for each tissue plot, the appropriate columns would be chosen
ggplot(Counts, aes(x = log2(R1), y = log2(R2))) + 
  scale_x_continuous(name = "Log2(Counts) -1", breaks = c(0, 2, 4, 6, 8, 10, 12), labels = c(0, 2, 4, 6, 8, 10, 12), limits = c(0, 13), expand = c(0.01, 0)) +
  scale_y_continuous(name = "Log2(Counts) -2", breaks = c(0, 2, 4, 6, 8, 10, 12), labels = c(0, 2, 4, 6, 8, 10, 12), limits = c(0, 13), expand = c(0.01, 0)) +
  theme(panel.background = element_blank(), panel.border = element_blank(), panel.grid.major = element_line(size = 0.05, color = "#D9D9D9"), panel.grid.minor = element_blank(), legend.position = "none", axis.text = element_text(size = 13), axis.title = element_text(size = 15)) +
  geom_bin2d(bins = 150) +
  scale_fill_continuous(type = "gradient", low = "darkgray", high = "black") +
  geom_smooth(method = "lm", linetype = 2, color = "black", lwd = 0.6)

```

## b Volcano Plots

```{r Plot}
# NT as genes same as in chunk 1

# data is the data frame with the MAgeck results as in Sup.Table.2_GWScreenMageckResults. data_NTGenes is for the Non-Targeted genes for plotting as computed above

# GO0050852 used for TCRsignaling plot
# GO0006260 used for DNA replication plot
# GO0016070 used for RNA metabolism plot

score_data <- min(c(pull(-log10(B_mvsb[B_mvsb$`neg|p-value` < 0.05, "neg|score"])), pull(-log10(B_mvsb[B_mvsb$`pos|p-value` < 0.05, "pos|score"]))))

data <- bind_rows(data, data_NTGenes[grepl("Non-", data_NTGenes$id),])

# candidate volcano plot
ggplot(data, aes(x = `neg|lfc`, y = -log10(`neg|score`))) + 
  geom_point(pch = 16, cex = 1.7, lwd = 1.5, alpha = 0.6, color = "#969696") + 
  scale_x_continuous(name = "Log2(FC)", breaks = c(-3, -2, -1, 0, 1, 2, 3), labels = c(-3, -2, -1, 0, 1, 2, 3), limits = c(-3.5, 3.5), expand = c(0.01, 0)) +
  scale_y_continuous(name = "-Log10(Mageck score)\n", breaks = c(0, 2, 4, 6, 8), labels = c(0, 2, 4, 6, 8), limits = c(0, 8.5), expand = c(0.01, 0)) +
  theme(panel.background = element_blank(), panel.border = element_blank(), panel.grid.major = element_blank(), panel.grid.minor = element_blank(), legend.position = "none", axis.text = element_text(size = 18), axis.title = element_text(size = 20)) + 
  labs(title = "Culture 2 vs Plasmid\n") + 
  geom_jitter(data = data[grepl("Non", data$id), ], aes(x = `neg|lfc`, y = -log10(`neg|score`)), alpha = 0.8, color = "#97449A", pch = 16, cex = 1.8) +
  # essedep and esseen being essential candidates in Fig1d,f
  geom_point(data = data[data$id %in% essedep, ], mapping = aes(x = `neg|lfc`, y = -log10(`neg|score`)), pch = 16, cex = 2.5, lwd = 1.5, alpha = 1, color = "#08306B") +
  geom_point(data = data[data$id %in% esseen, ], mapping = aes(x = `neg|lfc`, y = -log10(`neg|score`)), pch = 16, cex = 2.5, lwd = 1.5, alpha = 1, color = "#67000D") + 
  geom_hline(yintercept = score_data, linetype = 2, color = "#525252") + 
  geom_vline(xintercept = limits, linetype = 2, color = "#525252") + 
  geom_vline(xintercept = -limits, linetype = 2, color = "#525252") +
  geom_text_repel(data = data[data$id %in% c(essedep, esseen), ], mapping = aes(x = `neg|lfc`, y = -log10(`neg|score`), label = id), color = "black", size = 3.5, max.overlaps = 15)

#go term plots, goterm being the genes part of the go term
ggplot(data, aes(x = `neg|lfc`, y = -log10(`neg|score`))) + 
  geom_point(pch = 16, cex = 1.7, lwd = 1.5, alpha = 0.6, color = "#969696") + 
  scale_x_continuous(name = "Log2(FC)", breaks = c(-3, -2, -1, 0, 1, 2, 3), labels = c(-3, -2, -1, 0, 1, 2, 3), limits = c(-3.5, 3.5), expand = c(0.01, 0)) +
  scale_y_continuous(name = "-Log10(Mageck score)\n", breaks = c(0, 2, 4, 6, 8), labels = c(0, 2, 4, 6, 8), limits = c(0, 8.5), expand = c(0.01, 0)) +
  theme(panel.background = element_blank(), panel.border = element_blank(), panel.grid.major = element_blank(), panel.grid.minor = element_blank(), legend.position = "none", axis.text = element_text(size = 18), axis.title = element_text(size = 20)) + 
  labs(title = "Culture 2 vs Plasmid\n") + 
  geom_jitter(data = data[grepl("Non", data$id), ], aes(x = `neg|lfc`, y = -log10(`neg|score`)), alpha = 0.8, color = "#97449A", pch = 16, cex = 1.8) +
  geom_point(data = data[data$id %in% goterm & data$`neg|lfc` < -limits & data$`neg|p-value` < 0.05, ], mapping = aes(x = `neg|lfc`, y = -log10(`neg|score`)), alpha = 1, color = "#4D9221", pch = 16, cex = 2.5) +
  geom_hline(yintercept = score_data, linetype = 2, color = "#525252") + 
  geom_vline(xintercept = limits, linetype = 2, color = "#525252") + 
  geom_vline(xintercept = -limits, linetype = 2, color = "#525252") +
  geom_text_repel(data = data[data$id %in% goterm & data$`neg|lfc` < -limits & data$`neg|p-value` < 0.05, ], mapping = aes(x = `neg|lfc`, y = -log10(`neg|score`), label = id), color = "black", size = 4, max.overlaps = 20)

```

## c PvsB and MvsB correlation 
NT as genes as above, validation screen, correlating the log2 Fold Changes of the respective mageck files

## d PvsS and MvsS correlation
NT as genes as above, validation screen, correlating the log2 Fold Changes of the respective mageck files


# Extended Data Figure 2

## a Volcano Plots
Same as Fig1b but in green the genes whose name starts with "Mir", standing for miRNA

## b Heatmap
Same as in Fig1d,f, but with the miRNAs, the scale is the same. Validation screen


# Extended Data Figure 3

## a Depletend PvsM
Same as in Chunk 4 but with only the validation screen results of Parenchyma vs Meninges

## b Heatmap depleted PvsM
Same as in chunks 5-6 but with only the validation screen results of Parenchyma vs Meninges, taking top significant genes in that comparison

## c Enriched PvsM
Same as in Chunk 4 but with only the validation screen results of Parenchyma vs Meninges

## d Heatmap enriched PvsM
Same as in chunks 5-6 but with only the validation screen results of Parenchyma vs Meninges, taking top significant genes in that comparison

## e Depleted SvsB
Same as in Chunk 4 but with only the validation screen results of Spleen vs Blood

## f Heatmap depleted SvsB
Same as in chunks 5-6 but with only the validation screen results of Spleen vs Blood, taking top significant genes in that comparison

## g Enriched SvsB
Same as in Chunk 4 but with only the validation screen results of Spleen vs Blood

## h Heatmap enriched S vsB
Same as in chunks 5-6 but with only the validation screen results of Spleen vs Blood, taking top significant genes in that comparison


# Extended Data Figure 6

## e Volcano Plot

```{r Plot}
# grk2 is the deseq2 results from spleen Grk2 KO vs NT
grk2 <- grk2[!is.na(grk2$log2FoldChange), ]
# comparison was calculated NT vs KO, so it has ot be inverted
grk2$log2FoldChange <- -grk2$log2FoldChange

grk2$`P-adj_2` <- 1

grk2[!is.na(grk2$padj), "P-adj_2"] <- grk2[!is.na(grk2$padj), "padj"]

grk2$Significance <- "NA"
grk2$Label <- "NA"

grk2[abs(grk2$log2FoldChange) > sd(grk2$log2FoldChange, na.rm = T)*3 & grk2$`P-adj_2` < 0.05, "Significance"] <- "Yes"
#essedep and essen essential depleted and enriched candidates from Fig1d,f respectively
grk2[grk2$`Symbol` %in% pull(essedep, "value"), "Significance"] <- "CandidatesN"
grk2[grk2$`Symbol` %in% pull(esseen, "value"), "Significance"] <- "CandidatesP"
grk2[abs(grk2$log2FoldChange) > sd(grk2$log2FoldChange, na.rm = T)*5 & grk2$`P-adj_2` < 0.05, "Label"] <- "Yes"
grk2[grk2$`Symbol` %in% c(essedep, esseen), "Label"] <- "Yes"


ggplot(grk2, aes(x = log2FoldChange, y = -log10(`pvalue`), color = Significance)) + 
  geom_point(pch = 16, cex = 4, lwd = 1.5, alpha = 0.8) + 
  geom_point(data = grk2[grk2$Significance == "CandidatesN", ], mapping = aes(x = log2FoldChange, y = -log10(`pvalue`)), pch = 16, cex = 4, lwd = 1.5, alpha = 1, color = "#08306B") +
  geom_point(data = grk2[grk2$Significance == "CandidatesP", ], mapping = aes(x = log2FoldChange, y = -log10(`pvalue`)), pch = 16, cex = 4, lwd = 1.5, alpha = 1, color = "#67000D") +
  scale_x_continuous(name = "Log2(FC)", breaks = c(-2, -1, 0, 1, 2), labels = c(-2, -1, 0, 1, 2), limits = c(-2.5, 2.5), expand = c(0.01, 0)) +
  scale_y_continuous(name = "-Log10(P-value)\n", breaks = c(0, 5, 10, 15), labels = c(0, 5, 10, 15), limits = c(0, 16), expand = c(0.01, 0)) +
  scale_color_manual(values = c("#08306B", "#67000D", "#969696", "#4D9221")) + 
  theme(panel.background = element_blank(), panel.border = element_blank(), panel.grid.major = element_blank(), panel.grid.minor = element_blank(), legend.position = "none", axis.text = element_text(size = 18), axis.title = element_text(size = 20)) + 
  geom_hline(yintercept = -log10(max(grk2[grk2$`P-adj_2` < 0.05, "pvalue"], na.rm = T)), linetype = 2, color = "#525252") + 
  geom_vline(xintercept = -sd(grk2$log2FoldChange, na.rm = T)*3, linetype = 2, color = "#525252") + 
  geom_vline(xintercept = sd(grk2$log2FoldChange, na.rm = T)*3, linetype = 2, color = "#525252") + 
  labs(title = "Grk2 KO\n") + 
  geom_text_repel(data = grk2[(grk2$Significance == "Yes" | grk2$Symbol == "Grk2"), ], mapping = aes(x = log2FoldChange, y = -log10(`pvalue`), label = `Symbol`), color = "black")


```


# Extended Data Figure 7

## g Volcano plot

```{r Plot}
# ets1 is the deseq2 results form spleen
ets1 <- ets1[!is.na(ets1$`log2(FC)`), ]

ets1$`P-adj_2` <- 1

ets1[!is.na(ets1$`P-adj`), "P-adj_2"] <- ets1[!is.na(ets1$`P-adj`), "P-adj"]

ets1$Significance <- "NA"
ets1$Label <- "NA"

ets1[abs(ets1$`log2(FC)`) > sd(ets1$`log2(FC)`, na.rm = T)*3 & ets1$`P-adj_2` < 0.05, "Significance"] <- "Yes"
# for_spleen_plot_N are the candidates from the parenchyma, depleted in Ets1 KO vs control, and for_spleen_plot_P the candidates from the parenchyma, depleted in Ets1 KO vs control
ets1[ets1$`Gene name` %in% for_spleen_plot_N, "Significance"] <- "ParenchymaN"
ets1[ets1$`Gene name` %in% for_spleen_plot_P, "Significance"] <- "ParenchymaP"
ets1[abs(ets1$`log2(FC)`) > sd(ets1$`log2(FC)`, na.rm = T)*3 & (ets1$Significance == "ParenchymaN" | ets1$Significance == "ParenchymaP"), "Label"] <- "Yes"

ggplot(ets1, aes(x = `log2(FC)`, y = -log10(`P-value`))) + 
  geom_point(pch = 16, cex = 4, lwd = 1.5, alpha = 0.8, color = "#969696") + 
  geom_point(data = ets1[ets1$Significance == "ParenchymaN", ], mapping = aes(x = `log2(FC)`, y = -log10(`P-value`)), pch = 16, cex = 4, lwd = 1.5, alpha = 1, color = "#08306B") +
  geom_point(data = ets1[ets1$Significance == "ParenchymaP", ], mapping = aes(x = `log2(FC)`, y = -log10(`P-value`)), pch = 16, cex = 4, lwd = 1.5, alpha = 1, color = "#67000D") +
  scale_x_continuous(name = "Log2(FC)", breaks = c(-1, -0.5, 0, 0.5, 1), labels = c(-1, -0.5, 0, 0.5, 1), limits = c(-1.1, 1.1), expand = c(0.01, 0)) +
  scale_y_continuous(name = "-Log10(P-value)\n", breaks = c(0, 5, 10, 15), labels = c(0, 5, 10, 15), limits = c(0, 15), expand = c(0.01, 0)) +
  scale_color_manual(values = c("#08306B", "#67000D", "#969696", "#4D9221")) + 
  theme(panel.background = element_blank(), panel.border = element_blank(), panel.grid.major = element_blank(), panel.grid.minor = element_blank(), legend.position = "none", axis.text = element_text(size = 18), axis.title = element_text(size = 20)) + 
  geom_hline(yintercept = -log10(max(ets1[ets1$`P-adj_2` < 0.05, "P-value"], na.rm = T)), linetype = 2, color = "#525252") + 
  geom_vline(xintercept = -sd(ets1$`log2(FC)`, na.rm = T)*3, linetype = 2, color = "#525252") + 
  geom_vline(xintercept = sd(ets1$`log2(FC)`, na.rm = T)*3, linetype = 2, color = "#525252") + 
  labs(title = "Ets1 KO\n") + 
  geom_text_repel(data = ets1[ets1$Label == "Yes", ], mapping = aes(x = `log2(FC)`, y = -log10(`P-value`), label = `Gene name`), color = "black") + 
  geom_text_repel(data = ets1[ets1$Significance == "Candidates", ], mapping = aes(x = `log2(FC)`, y = -log10(`P-value`), label = `Gene name`), color = "black")

```


# Extended Data Figure 9

## a Overlapping cells in control

```{r Plot}

# data is a table of MS overlap absolute and relative numbers per cluster, and MS non overlap absolute and relative numbers per cluster
# rows
# "Ctrl overlap absolute"     "Ctrl overlap relative"     "Ctrl non-overlap absolute" "Ctrl non-overlap relative" "Ctrl total"  
# columns
# "T_1"   "T_2"   "T_3"   "T_4"   "T_5"   "T_6"   "T_7"   "T_8"   "T_9"   "T_10"  "T_11"  "T_12"  "T_reg"

clust <- names(data)
conds <- rownames(data)
data <- data %>% data.frame %>% t() %>% as_tibble()
names(data) <- conds
data$Cluster <- clust
data$Cluster <- factor(data$Cluster, levels = clust)

data1 <- dplyr::select(data, `Ctrl overlap absolute`, `Ctrl non-overlap absolute`, Cluster) %>% pivot_longer(cols = c(`Ctrl overlap absolute`, `Ctrl non-overlap absolute`), names_to = "condition")

data2 <- dplyr::select(data, `Ctrl overlap relative`, `Ctrl non-overlap relative`, Cluster) %>% pivot_longer(cols = c(`Ctrl overlap relative`, `Ctrl non-overlap relative`), names_to = "condition")


a <- ggplot(data1, aes(x = Cluster, y = value, fill = condition)) + 
  geom_bar(position = "stack", stat = "identity") +
  theme(panel.background = element_blank(), panel.border = element_blank(), panel.grid.major = element_blank(), panel.grid.minor = element_blank(), legend.position = "none", axis.text.y = element_text(size = 18), axis.text.x = element_text(size = 18, angle = 45), axis.title = element_text(size = 20)) +
  labs(title = "Cluster cell numbers", x = "", y = "Cell number")

r <- ggplot(data2, aes(x = Cluster, y = value, fill = condition)) + 
  geom_bar(position = "stack", stat = "identity") +
  theme(panel.background = element_blank(), panel.border = element_blank(), panel.grid.major = element_blank(), panel.grid.minor = element_blank(), legend.position = "none", axis.text.y = element_text(size = 18), axis.text.x = element_text(size = 18, angle = 45), axis.title = element_text(size = 20)) +
  labs(title = "Cluster cell frequencies", x = "", y = "Cell number")


a | r 

```


## b Overlapping cells in MS
Same as above in chunk 18, but with MS instead of control

## Pathways

```{r Pathway analysis and plot}

setEnrichrSite("Enrichr")
dbs <- listEnrichrDbs()
dbs <- filter(dbs, grepl("2021", libraryName))

l_cluster_neg <- list()

# files is a character vector of all the DGE files from FindMarkers with logfc.threshold = 0 from MS blood per cluster overlap vs non overlap
for(f in files){
  # for the combined overlap vs non, not splitting per clusters
  if("whole" %in% strsplit(f, split = "_")[[1]]){
    title <- "AllClusters_Combined"
  }
  # splitting per clusters
  else{
    title <- paste(strsplit(f, split = "_")[[1]][[6]], strsplit(f, split = "_")[[1]][[7]], sep = "_")
  }
  # access the file and filter for the pathway analysis
  dat <- read_csv(f)
  dat <- filter(dat, avg_log2FC < -2*sd(pull(dplyr::select(dat, avg_log2FC))) & p_val_adj < 0.05)
  if(nrow(dat) > 0){
    l_cluster_neg[[title]] <- dat
  }
}

# calculate all the pathway analysis with enrichr for all the clusters together, where lgene is l_cluster_neg[[all_clusters_combined_overlap_vs_non_MS_blood]]
whole_neg <- enrichr(lgene, "GO_Biological_Process_2021")[[1]]
whole_neg$Count <- sapply(whole_neg$Overlap, function(x) strsplit(x, "/")[[1]][[1]]) 
whole_neg$Term <- factor(whole_neg$Term, levels = whole_neg$Term[order(desc(whole_neg$Count), desc(whole_neg$Adjusted.P.value))])
whole_neg <- filter(whole_neg, `Adjusted.P.value` < 0.05 & Count > 2)


whole_neg$Annotation <- ""
whole_neg$AnnotationNumber <- 0

# check for the pathways in the combined analysis, which pathways are in the individual cluster comparisons
count <- 0
count_p <- 1
for(elem in l_cluster_neg[-13]){
  count <- count + 1
  lgene <- elem$`...1`
  enriched <- enrichr(lgene, "GO_Biological_Process_2021")[[1]]
  enriched$Count <- sapply(enriched$Overlap, function(x) strsplit(x, "/")[[1]][[1]])
  if(sum(as.numeric(whole_neg$Term %in% enriched$Term)) > 0){
    if(count_p == 1){
      whole_neg[whole_neg$Term %in% enriched$Term, "Annotation"] <- names(l_cluster_neg)[[count]]
      whole_neg[whole_neg$Term %in% enriched$Term, "AnnotationNumber"] <- whole_neg[whole_neg$Term %in% enriched$Term, "AnnotationNumber"] + 1
      count_p <-  0
    }
    else{
      whole_neg[whole_neg$Term %in% enriched$Term, "Annotation"] <- paste(whole_neg[whole_neg$Term %in% enriched$Term, "Annotation"], names(l_cluster_neg)[[count]], sep = ", ")
      whole_neg[whole_neg$Term %in% enriched$Term, "AnnotationNumber"] <- whole_neg[whole_neg$Term %in% enriched$Term, "AnnotationNumber"] + 1
    }
  }
}


# filter if the pathway form teh combined analysis appears in at least five individual pathway comparisons
whole_neg <- filter(whole_neg, AnnotationNumber >= 5)

whole_neg$Term <- factor(whole_neg$Term, levels = whole_neg$Term[order(whole_neg$Count, desc(whole_neg$Adjusted.P.value))])

ggplot(arrange(whole_neg, `Adjusted.P.value`), aes(x = -log10(`Adjusted.P.value`), y = Term, fill = Count)) + 
  geom_col(width = 0.7) +
  labs(xlab = "negative_log10_of_adjusted_p_value", ylab = "Term name", title = "AllClusters_Combined Up in Overlap") +
  theme(panel.background = element_blank(), panel.border = element_blank(), panel.grid.major = element_line(size = 0.05, color = "#D9D9D9"), panel.grid.minor = element_blank(), axis.text = element_text(size = 13), axis.title = element_text(size = 15)) +
  geom_vline(xintercept = -log10(0.05), linetype = 2, color = "#525252")

```
