# Supplementary material for: A genome-wide in vivo CRISPR screen identifies essential regulators of T cell migration to the CNS in a multiple sclerosis model
Source: Nat Neurosci. 2023 Sep 14;26(10):1713–25. doi: 10.1038/s41593-023-01432-2 (PMC10545543; doi:10.1038/s41593-023-01432-2)
Supplement: Supplementary file 10 — Analysis of CD4+ human T cells scRNA-seq—combination of PBMCs and CSF cells. [file 41593_2023_1432_MOESM10_ESM.zip › pub_1_combined_CD4.Rmd/pub_1_combined_CD4.Rmd]

---
title: An R Markdown document converted from "pub_1_combined_CD4.ipynb"
output: html_document
---

In this notebook the csf and pbmc datasets are combined and analysed 

```{r, results="hide"}
library(Seurat)
library(dplyr)
library(Matrix)
library(tidyr)
library(limma)
library(ggplot2)
library(DESeq2)
library(SeuratDisk)
```

```{r}
options(repr.plot.width=11, repr.plot.height=11)
```

```{r}
pbmc <- #load pbmc data with overlap information as a seurat object
```

```{r}
csf <- #load csf data with overlap information as a seurat object
```

# Combine all data

## Adjust some meta.data names

```{r}
pbmc@meta.data$compartment <- 'pbmc'
csf@meta.data$compartment <- 'csf'
```

```{r}
csf@meta.data$overlap_compartment <- paste(csf@meta.data$overlap, csf@meta.data$compartment, sep = '_')
pbmc@meta.data$overlap_compartment <- paste(pbmc@meta.data$overlap, pbmc@meta.data$compartment, sep = '_')
```

```{r}
csf@meta.data$overlap_compartment[csf@meta.data$overlap_compartment == 'FALSE_csf'] <- 'FALSE'
pbmc@meta.data$overlap_compartment[pbmc@meta.data$overlap_compartment == 'FALSE_pbmc'] <- 'FALSE'
```

```{r}
# rename diagnosis to group
pbmc@meta.data$group <- pbmc@meta.data$diagnosis
csf@meta.data$group <- csf@meta.data$diagnosis
pbmc@meta.data$diagnosis <- NULL
csf@meta.data$diagnosis <- NULL
```

# merge data sets

```{r}
# Official Seurat's version (https://satijalab.org/seurat/v3.1/merge_vignette.html#merging-more-than-two-seurat-objects)
combined <- merge(csf, y = pbmc, add.cell.ids = c("csf", "pbmc"), project = "scRNA-seq_Ker_cd4_2021_okt")
```

# Cluster and visualize cells using the usual scRNA-seq workflow, and examine for the potential presence of batch effects

# Normalize

```{r}
combined <- NormalizeData(object = combined, normalization.method = "LogNormalize", scale.factor = 1e4)
```

# Detection of variable features across the single cells

```{r}
combined <- FindVariableFeatures(object = combined, selection.method = 'mean.var.plot', mean.cutoff = c(0.0125, 3), dispersion.cutoff = c(0.5, Inf))
length(x = VariableFeatures(object = combined))
```

# Scaling the data and remove unwanted sources of variation

```{r}
combined <- ScaleData(object = combined, features = rownames(x = combined), vars.to.regress = "nCount_RNA")
```

# Perform linear dimensional reduction

```{r}
combined <- RunPCA(object = combined, features = VariableFeatures(object = combined), verbose = FALSE)
```

```{r, results="hide"}
VizDimLoadings(object = combined, dims = 1:2)
```

# continue with workflow

```{r, results="hide"}
ElbowPlot(object = combined, ndims = 50)
```

```{r, results="hide"}
for (i in 18:24) {
    DimHeatmap(object = combined, dims = i, cells = 500, balanced = TRUE)
    }
```

# Cluster the cells and run UMAP

```{r, results="hide"}
combined <- FindNeighbors(object = combined, dims = 1:21)
combined <- FindClusters(object = combined, resolution = 0.6)
combined <- RunUMAP(combined, dims = 1:21)
```

```{r, results="hide"}
#vst, umap, dims 21, res. 0.6
DimPlot(combined, reduction = 'umap', label = TRUE)
DimPlot(combined, reduction = 'umap', label = TRUE, group.by = 'compartment')
```

```{r}
DimPlot(combined, reduction = 'umap', label = TRUE, group.by = 'patient')
```

```{r}
combined@meta.data$patient_compartment <- paste(combined@meta.data$patient, combined@meta.data$compartment, sep = '_')
```

```{r}
DimPlot(combined, reduction = 'umap', label = TRUE, group.by = 'patient_compartment')
```

**We have a clear batch effect between cells coming from pbmcs and csf so we integrated on this effect**

# Integration with rPCA and 5000 features

```{r}
combined.list <- SplitObject(object = combined, split.by = "patient_compartment")
```

```{r}
combined.list
```

```{r}
markers.remove <- grep(pattern = "^TRAV|^TRBV|^TRGV|^TRDV",  x = rownames(x = combined), value = TRUE) 
```

```{r, results="hide"}
combined.list <- lapply(X = combined.list, FUN = function(x) {
    x <- NormalizeData(x)
    x <- FindVariableFeatures(x, selection.method = "vst", nfeatures = 5000)
})

for (i in 1:length(combined.list)){
     VariableFeatures(combined.list[[i]]) <- VariableFeatures(object = combined.list[[i]])[!(VariableFeatures(object = combined.list[[i]])%in%markers.remove)]
}
Sys.time()
```

```{r}
# select features that are repeatedly variable across datasets for integration
features <- SelectIntegrationFeatures(object.list = combined.list, nfeatures = 5000)
```

```{r, results="hide"}
combined.list <- lapply(X = combined.list, FUN = function(x) {
    x <- ScaleData(x, features = features, verbose = FALSE)
    x <- RunPCA(x, features = features, verbose = FALSE)
})
Sys.time()
```

```{r, results="hide"}
combined.anchors <- FindIntegrationAnchors(object.list = combined.list, anchor.features = features, reduction = "rpca")
```

```{r, results="hide"}
combined.integrated <- IntegrateData(anchorset = combined.anchors, k.weight = 50)
```

```{r}
combined.integrated
```

# Working with integrated file

```{r}
length(x = VariableFeatures(object = combined.integrated))
markers.remove <- grep(pattern = "^TRAV|^TRBV|^TRGV|^TRDV|^RPL|^RPS|^MT-",  x = rownames(x = combined.integrated), value = TRUE)
VariableFeatures(object = combined.integrated) <- VariableFeatures(object = combined.integrated)[!(VariableFeatures(object = combined.integrated)%in%markers.remove)]
length(VariableFeatures(object = combined.integrated))
```

```{r}
# Scaling the data and removing unwanted sources of variation
combined.integrated <- ScaleData(object = combined.integrated, features = rownames(x = combined.integrated), vars.to.regress = "nCount_RNA")
```

```{r, results="hide"}
# Perform linear dimensional reduction
combined.integrated <- RunPCA(object = combined.integrated, npcs = 30, verbose = FALSE)
# Examine and visualize PCA results a few different ways
print(x = combined.integrated[['pca']], dims = 1:5, nfeatures = 5, projected = FALSE)
```

```{r, results="hide"}
VizDimLoadings(object = combined.integrated, dims = 1:2)
```

```{r, results="hide"}
ElbowPlot(object = combined.integrated, ndims = 30)
```

```{r, results="hide"}
for (i in 5:15) {
    DimHeatmap(object = combined.integrated, dims = i, cells = 500, balanced = TRUE)
    }
```

# Cluster the cells 

```{r}
DefaultAssay(combined.integrated) <- 'integrated'
```

```{r, results="hide"}
combined.integrated <- FindNeighbors(object = combined.integrated, dims = 1:17)
combined.integrated <- FindClusters(object = combined.integrated, resolution = 0.5)
combined.integrated <- RunUMAP(combined.integrated, dims = 1:17)
```

```{r, results="hide"}
#vst, umap, dims 17, res. 0.5
DimPlot(combined.integrated, reduction = 'umap', label = TRUE)
DimPlot(combined.integrated, reduction = 'umap', label = TRUE, group.by = 'compartment')
DimPlot(combined.integrated, reduction = 'umap', label = TRUE, group.by = 'patient')
DimPlot(combined.integrated, reduction = 'umap', label = TRUE, group.by = 'expand')
DimPlot(combined.integrated, reduction = 'umap', label = TRUE, group.by = 'overlap')
```

# Show the expression of CCR7 sorted from high to low

```{r, results="hide"}
VlnPlot(combined.integrated, features = 'CCR7', sort = T)
```

```{r}
combined <- combined.integrated #name combined for easier coding
```

# Rename clusters: order from T_1 to T_12 from high to low by CCR7 expression level; except for T_reg

```{r}
combined@meta.data$cluster_name[combined@meta.data$seurat_clusters == 0] <- 'T_8'
combined@meta.data$cluster_name[combined@meta.data$seurat_clusters == 1] <- 'T_1'
combined@meta.data$cluster_name[combined@meta.data$seurat_clusters == 2] <- 'T_4'
combined@meta.data$cluster_name[combined@meta.data$seurat_clusters == 3] <- 'T_6'
combined@meta.data$cluster_name[combined@meta.data$seurat_clusters == 4] <- 'T_2'
combined@meta.data$cluster_name[combined@meta.data$seurat_clusters == 5] <- 'T_10'
combined@meta.data$cluster_name[combined@meta.data$seurat_clusters == 6] <- 'T_9'
combined@meta.data$cluster_name[combined@meta.data$seurat_clusters == 7] <- 'T_reg'
combined@meta.data$cluster_name[combined@meta.data$seurat_clusters == 8] <- 'T_5'
combined@meta.data$cluster_name[combined@meta.data$seurat_clusters == 9] <- 'T_11'
combined@meta.data$cluster_name[combined@meta.data$seurat_clusters == 10] <- 'T_7'
combined@meta.data$cluster_name[combined@meta.data$seurat_clusters == 11] <- 'T_3'
combined@meta.data$cluster_name[combined@meta.data$seurat_clusters == 12] <- 'T_12'
```

# Finished, save and you are done!

```{r}
saveRDS(combined, './combined_csf_pbmc_cd4.rds')
```

```{r, results="hide"}
sessionInfo()
```
