# Supplementary material for: A genome-wide in vivo CRISPR screen identifies essential regulators of T cell migration to the CNS in a multiple sclerosis model
Source: Nat Neurosci. 2023 Sep 14;26(10):1713–25. doi: 10.1038/s41593-023-01432-2 (PMC10545543; doi:10.1038/s41593-023-01432-2)
Supplement: Supplementary file 11 — Analysis of CD4+ human T cells scRNA-seq—fold change of interesting genes MS versus control. [file 41593_2023_1432_MOESM11_ESM.zip › pub_Mast_CODE_final.Rmd/pub_Mast_CODE_final.Rmd]

---
title: An R Markdown document converted from "pub_Mast_CODE_final.ipynb"
output: html_document
---

```{r}
suppressPackageStartupMessages({
library(Seurat)
library(dplyr)
library(Matrix)
library(tidyr)
library(limma)
library(ggplot2)
library(DESeq2)
library(SeuratDisk)
library(MAST)
    })
```

```{r}
options(repr.plot.width=11, repr.plot.height=11)
```

```{r}
#load data
combined <- readRDS('/home/INIM/klara.eglseer/shares/projects/pro_Beltran/Klara/Code_summarys/Kerschensteiner_August2021/NEW_EXPANDED/combined_with_exp_across_tissue_23032022.rds')
```

```{r}
all_clusters <- c('T_1', 'T_2', 'T_3', 'T_4', 'T_5', 'T_6', 'T_7', 'T_8', 'T_9', 'T_10', 'T_11', 'T_12', 'T_reg')
```

# Fig 4

## Panel G

```{r}
Idents(combined) <- 'compartment'
pbmc <- subset(combined, ident = c('pbmc'))
```

```{r, results="hide"}
current_cluster <- all_clusters
for(i in 1:length(current_cluster)){
Idents(pbmc) <- 'cluster_name'
subset_T <- subset(pbmc, ident = current_cluster[i])

Idents(subset_T) <- 'group'
dge_results <- FindMarkers(subset_T, ident.1 = 'MS', ident.2 = 'Ctrl', min.pct = 0.1, test.use = 'MAST',
            logfc.threshold = 0.001)
dge_results$gene <- rownames(dge_results)
csf.markers_volcano <- dge_results

gene_vec <- c('ITGA4', 'ITGB1','FERMT3', 'HSP90B1', 'CXCR3', 'GNAI2', 'GRK2', 'S1PR1')
csf.subset_volcano <- filter(csf.markers_volcano, gene %in% gene_vec)
    print(current_cluster[i])
    print(csf.subset_volcano)


#subset positive genes
markers <- csf.markers_volcano

write.csv(markers, file = paste0('Volcano_Vln_Mast_250322/', 'pbmc_ctrl_vs_ms','/', 'per_cluster', '/', current_cluster[i], '/','volcano_markers.csv'))
    }
```

# Sup9

```{r, results="hide"}
current_cluster <- all_clusters
for(i in 1:length(current_cluster)){
Idents(pbmc) <- 'cluster_name'
subset_T <- subset(pbmc, ident = current_cluster[i])

Idents(subset_T) <- 'overlap'
dge_results <- FindMarkers(subset_T, ident.1 = 'overlap', ident.2 = 'FALSE', min.pct = 0.1, test.use = 'MAST', verbose = F,
            logfc.threshold = 0.001)
dge_results$gene <- rownames(dge_results)
csf.markers_volcano <- dge_results

markers <- csf.markers_volcano

write.csv(markers, file = paste0('Revision_pbmc_overlap_vs_FALSE_', current_cluster[i], '_DGE.csv'))
    }
```

```{r, results="hide"}
Idents(pbmc) <- 'overlap'
dge_results <- FindMarkers(pbmc, ident.1 = 'overlap', ident.2 = 'FALSE', min.pct = 0.1, test.use = 'MAST', verbose = F,
            logfc.threshold = 0.001)
dge_results$gene <- rownames(dge_results)

write.csv(dge_results, file = paste0('Revision_whole_pbmc_overlap_vs_FALSE_DGE.csv'))
```

# Sup10

```{r}
Idents(combined) <- 'group'

MS <- subset(combined, ident = 'MS')
Ctrl <- subset(combined, ident = 'Ctrl')

Idents(MS) <- 'overlap'
MS_overlap <- subset(MS, ident = c('overlap'))
```

```{r, results="hide"}
current_cluster <- all_clusters
for(i in 1:length(current_cluster)){
Idents(MS_overlap) <- 'cluster_name'
subset_T <- subset(MS_overlap, ident = current_cluster[i])

Idents(subset_T) <- 'compartment'
dge_results <- FindMarkers(subset_T, ident.1 = 'pbmc', ident.2 = 'csf', min.pct = 0.1, test.use = 'MAST', verbose = F,
            logfc.threshold = 0.001)
dge_results$gene <- rownames(dge_results)
csf.markers_volcano <- dge_results

gene_vec <- c('ITGA4', 'ITGB1','FERMT3', 'HSP90B1', 'CXCR3', 'GNAI2', 'GRK2', 'S1PR1')
csf.subset_volcano <- filter(csf.markers_volcano, gene %in% gene_vec)
    print(current_cluster[i])
    print(csf.subset_volcano)


#subset positive genes
markers <- csf.markers_volcano

write.csv(markers, file = paste0('Volcano_Vln_Mast_250322/', 'ms_overlap_pbmc_vs_csf','/', 'per_cluster', '/', current_cluster[i], '/','volcano_markers.csv'))
    }
```

```{r}
Idents(MS_overlap) <- 'cluster_name'
levels(MS_overlap) <- c('T_1', 'T_2', 'T_3', 'T_4', 'T_5', 'T_6', 'T_7', 'T_8', 'T_9', 'T_10', 'T_11', 'T_12', 'T_reg')
gene <-c('ITGA4', 'ITGB1','FERMT3', 'HSP90B1', 'CXCR3', 'GNAI2', 'GRK2', 'S1PR1')
options(repr.plot.width=11, repr.plot.height=7)
for( i in 1:length(gene)){
    a <- updated_VlnPlot(MS_overlap, features = gene[i],  split.by = 'compartment', cols=c('#a4a6a2', '#4b4d4a'), pt.size = 0)
    ggsave(a, width = 14, height = 6, file = paste0('Volcano_Vln_Mast_250322/','ms_overlap_pbmc_vs_csf/', 'VlnPlot', '/', 'without_points', '/', gene[i], '.pdf'))
    }
```

# DONE!

```{r}
sessionInfo()
```
