# Supplementary material for: A genome-wide in vivo CRISPR screen identifies essential regulators of T cell migration to the CNS in a multiple sclerosis model
Source: Nat Neurosci. 2023 Sep 14;26(10):1713–25. doi: 10.1038/s41593-023-01432-2 (PMC10545543; doi:10.1038/s41593-023-01432-2)
Supplement: Supplementary file 12 — Analysis of CD4+ human T cells scRNA-seq—figure making. [file 41593_2023_1432_MOESM12_ESM.zip › pub_Notebook_final_figures.Rmd/pub_Notebook_final_figures.Rmd]

---
title: An R Markdown document converted from "pub_Notebook_final_figures.ipynb"
output: html_document
---

In this notebook the figures are generated

```{r}
suppressPackageStartupMessages({
library(Seurat)
library(dplyr)
library(Matrix)
library(tidyr)
library(limma)
library(ggplot2)
library(DESeq2)
library(SeuratDisk)
library(tidyverse)
library(patchwork)
library(viridis)
library(Seurat)
library(scCustomize)
    })
```

```{r}
getwd()
```

```{r}
#load data
combined <- readRDS('./combined_csf_pbmc_cd4.rds')
```

# create new meta data column for overview

```{r}
combined$group_compartment <- paste(combined$group, combined$compartment, sep = '_')
```

# Figure 4 

## panel A

```{r}
table(combined$group_compartment)
```

## panel B

```{r}
diagnosis <- DimPlot(combined, group.by = "cluster_name", label = T, repel = T, label.size = 5, label.box = T, label.color = 'white') + NoLegend()
diagnosis
ggsave(diagnosis, file = paste0('pdf', '/', 'clusters', '.pdf'))
```

## panel C

```{r}
options(repr.plot.width=25, repr.plot.height=11)
plot <- DotPlot(combined, features = c('CCR7', 'LIMS1', 'IFI6', 'CTSH', 'FAU', 'LMNA', 'GZMK', 'PLAC8', 'CXCR3', 'GNAS', 'NEFL', 'TNFAIP3', 'CX3CR1', 'FOXP3'), dot.scale = 12, cols = c('white','#67000D')) + RotatedAxis() + 
           theme(text = element_text(size = 20))+ theme(text = element_text(size = 12, face = 'bold'))

ggsave(plot, file = './pdf/dotplotcluster_defining_genes_one_gene_per_cluster.pdf', width = 11, height = 7)
```

## Panel D

### MS

```{r}
options(repr.plot.width=11, repr.plot.height=11)
Idents(combined) <- 'group'
diagnosis <- DimPlot_scCustom(combined, group.by = "group", label = F, sizes.highlight = 0.01, cells.highlight=WhichCells(combined, idents = c('MS')), colors_use = "#c9ccd1", cols.highlight = c('#72BF44'))+ ggtitle('MS') + NoLegend()
diagnosis
ggsave(diagnosis, file = paste0('pdf', '/', 'adjusted', '/','MS_diagnosis', '.pdf'))
```

### Ctrl

```{r}
options(repr.plot.width=11, repr.plot.height=11)
Idents(combined) <- 'group'
diagnosis <- DimPlot_scCustom(combined, group.by = "group", label = F, sizes.highlight = 0.01, cells.highlight=WhichCells(combined, idents = c('Ctrl')), colors_use = "#c9ccd1", cols.highlight = c('#97449A'))+ ggtitle('Ctrl') + NoLegend()
diagnosis
ggsave(diagnosis, file = paste0('pdf', '/', 'adjusted','/','Ctrl_diagnosis', '.pdf'))
```

### blood

```{r}
options(repr.plot.width=11, repr.plot.height=11)
Idents(combined) <- 'compartment'
diagnosis <- DimPlot_scCustom(combined, label = F,
                              cells.highlight=WhichCells(combined, idents = c("pbmc")), colors_use = "#c9ccd1", cols.highlight = c('#403f3d'), sizes.highlight = 0.1) +NoLegend()
diagnosis
ggsave(diagnosis, file = paste0('pdf', '/', 'adjusted', '/', 'pbmc_compartment', '.pdf'))
```

### csf

```{r}
options(repr.plot.width=11, repr.plot.height=11)
Idents(combined) <- 'compartment'
diagnosis <- DimPlot_scCustom(combined, label = F,
                              cells.highlight=WhichCells(combined, idents = c("csf")), colors_use = "#c9ccd1", cols.highlight = c('#403f3d'), sizes.highlight = 0.1) +NoLegend()
diagnosis
ggsave(diagnosis, file = paste0('pdf', '/', 'adjusted', '/', 'csf_compartment', '.pdf'))
```

## Panel E

### Ctrl

```{r}
options(repr.plot.width=11, repr.plot.height=11)
Idents(MS) <- 'overlap_compartment'
diagnosis <- DimPlot_scCustom(MS, label = F,
                              cells.highlight=WhichCells(MS, idents = c("overlap_csf", 'overlap_pbmc')), colors_use = "#c9ccd1", cols.highlight = c('#403f3d'), sizes.highlight = 0.1) +NoLegend()
diagnosis
ggsave(diagnosis, file = paste0('pdf', '/', 'adjusted', '/', 'overlap_MS', '.pdf'))
```

### MS

```{r}
options(repr.plot.width=11, repr.plot.height=11)
Idents(Ctrl) <- 'overlap_compartment'
diagnosis <- DimPlot_scCustom(Ctrl,label = F,
                              cells.highlight=WhichCells(Ctrl, idents = c("overlap_csf", 'overlap_pbmc')), colors_use = "#c9ccd1", cols.highlight = c('#403f3d'), sizes.highlight = 0.1) +NoLegend()
diagnosis
ggsave(diagnosis, file = paste0('pdf', '/', 'adjusted', '/','overlap_Ctrl', '.pdf'))
```

## panel F

```{r}
Idents(combined) <- 'group'
MS <- subset(combined, ident = 'MS')


Idents(MS) <- 'compartment'
MS_pbmc <- subset(MS, ident = 'pbmc')
```

```{r}
object <- MS_pbmc
object_character <- 'MS_pbmc'

Idents(object) <- 'cluster_name'
levels(object) <- rev(c('T_reg','T_12','T_11','T_10','T_9','T_8','T_7','T_6','T_5','T_4','T_3','T_2','T_1'))

genes <- c('ITGA4', 'ITGB1','FERMT3', 'HSP90B1', 'CXCR3', 'GNAI2', 'GRK2', 'S1PR1')


cluster.averages_csf <- AverageExpression(object, assay = "RNA", return.seurat = TRUE) # , verbose = FALSE)
options(repr.plot.width=25, repr.plot.height=11)
plot <- DoHeatmap(cluster.averages_csf, features = genes, draw.lines = FALSE,size = 10, hjust = 0.01) + theme(text = element_text(size = 12, face = 'bold')) +
  scale_fill_gradientn(colors = c("#08306B", "white", "#67000D")) + theme(text = element_text(size = 25))

table <- plot$data
#write.csv(table, file = paste0('./expression_level_tables/', object_character, '.csv'))

df <- as.data.frame(cluster.averages_csf$'RNA'@scale.data)

write.csv(df, file = paste0('./expression_level_tables/', 'whole_', object_character, '.csv'))
```

# Panel G

make a small adjustment on the vln so it does not have a cutoff when it shows the Violin

=> otherwise results would only be well interpretable with points

```{r, echo=FALSE}
#Updated VlnPlot
library(ggplot2)
library(cowplot)
library(patchwork)

Col2Hex <- function(...) {
  colors <- as.character(x = c(...))
  alpha <- rep.int(x = 255, times = length(x = colors))
  if (sum(sapply(X = colors, FUN = grepl, pattern = '^#')) != 0) {
    hex <- colors[which(x = grepl(pattern = '^#', x = colors))]
    hex.length <- sapply(X = hex, FUN = nchar)
    if (9 %in% hex.length) {
      hex.alpha <- hex[which(x = hex.length == 9)]
      hex.vals <- sapply(X = hex.alpha, FUN = substr, start = 8, stop = 9)
      dec.vals <- sapply(X = hex.vals, FUN = strtoi, base = 16)
      alpha[match(x = hex[which(x = hex.length == 9)], table = colors)] <- dec.vals
    }
  }
  colors <- t(x = col2rgb(col = colors))
  colors <- mapply(
    FUN = function(i, alpha) {
      return(rgb(colors[i, , drop = FALSE], alpha = alpha, maxColorValue = 255))
    },
    i = 1:nrow(x = colors),
    alpha = alpha
  )
  return(colors)
}


SingleExIPlot <- function(
  data,
  idents,
  split = NULL,
  type = 'violin',
  sort = FALSE,
  y.max = NULL,
  adjust = 1,
  pt.size = 0,
  cols = NULL,
  seed.use = 42,
  log = FALSE
) {
  if (!is.null(x = seed.use)) {
    set.seed(seed = seed.use)
  }
  if (!is.data.frame(x = data) || ncol(x = data) != 1) {
    stop("'SingleExIPlot requires a data frame with 1 column")
  }
  feature <- colnames(x = data)
  data$ident <- idents
  if ((is.character(x = sort) && nchar(x = sort) > 0) || sort) {
    data$ident <- factor(
      x = data$ident,
      levels = names(x = rev(x = sort(
        x = tapply(
          X = data[, feature],
          INDEX = data$ident,
          FUN = mean
        ),
        decreasing = grepl(pattern = paste0('^', tolower(x = sort)), x = 'decreasing')
      )))
    )
  }
  if (log) {
    noise <- rnorm(n = length(x = data[, feature])) / 200
    data[, feature] <- data[, feature] + 1
  } else {
    noise <- rnorm(n = length(x = data[, feature])) / 100000
  }
  if (all(data[, feature] == data[, feature][1])) {
    warning(paste0("All cells have the same value of ", feature, "."))
  } else{
    #data[, feature] <- data[, feature] + noise#############################################################
  }
  axis.label <- 'Expression Level'
  y.max <- y.max %||% max(data[, feature][is.finite(x = data[, feature])])
  if (type == 'violin' && !is.null(x = split)) {
    data$split <- split
    vln.geom <- geom_violin
    fill <- 'split'
  } else if (type == 'splitViolin' && !is.null(x = split )) {
    data$split <- split
    vln.geom <- geom_split_violin
    fill <- 'split'
    type <- 'violin'
  } else {
    vln.geom <- geom_violin
    fill <- 'ident'
  }
  switch(
    EXPR = type,
    'violin' = {
      x <- 'ident'
      y <- paste0("`", feature, "`")
      xlab <- 'Identity'
      ylab <- axis.label
      geom <- list(
        vln.geom(scale = 'width', adjust = adjust, trim = TRUE),
        theme(axis.text.x = element_text(angle = 45, hjust = 1))
      )
      if (is.null(x = split)) {
        jitter <- geom_jitter(height = 0, size = pt.size)
      } else {
        jitter <- geom_jitter(
          position = position_jitterdodge(jitter.width = 0.4, dodge.width = 0.9),
          size = pt.size
        )
      }
      log.scale <- scale_y_log10()
      axis.scale <- ylim
    },
    'ridge' = {
      x <- paste0("`", feature, "`")
      y <- 'ident'
      xlab <- axis.label
      ylab <- 'Identity'
      geom <- list(
        geom_density_ridges(scale = 4),
        theme_ridges(),
        scale_y_discrete(expand = c(0.01, 0)),
        scale_x_continuous(expand = c(0, 0))
      )
      jitter <- geom_jitter(width = 0, size = pt.size)
      log.scale <- scale_x_log10()
      axis.scale <- function(...) {
        invisible(x = NULL)
      }
    },
    stop("Unknown plot type: ", type)
  )
  plot <- ggplot(
    data = data,
    mapping = aes_string(x = x, y = y, fill = fill)[c(2, 3, 1)]
  ) +
    labs(x = xlab, y = ylab, title = feature, fill = NULL) +
    theme_cowplot() +
    theme(plot.title = element_text(hjust = 0.5))
  plot <- do.call(what = '+', args = list(plot, geom))
  plot <- plot + if (log) {
    log.scale
  } else {
    axis.scale(min(data[, feature]), y.max)
  }
  if (pt.size > 0) {
    plot <- plot + jitter
  }
  if (!is.null(x = cols)) {
    if (!is.null(x = split)) {
      idents <- unique(x = as.vector(x = data$ident))
      splits <- unique(x = as.vector(x = data$split))
      labels <- if (length(x = splits) == 2) {
        splits
      } else {
        unlist(x = lapply(
          X = idents,
          FUN = function(pattern, x) {
            x.mod <- gsub(
              pattern = paste0(pattern, '.'),
              replacement = paste0(pattern, ': '),
              x = x,
              fixed = TRUE
            )
            x.keep <- grep(pattern = ': ', x = x.mod, fixed = TRUE)
            x.return <- x.mod[x.keep]
            names(x = x.return) <- x[x.keep]
            return(x.return)
          },
          x = unique(x = as.vector(x = data$split))
        ))
      }
      if (is.null(x = names(x = labels))) {
        names(x = labels) <- labels
      }
    } else {
      labels <- levels(x = droplevels(data$ident))
    }
    plot <- plot + scale_fill_manual(values = cols, labels = labels)
  }
  return(plot)
}


ExIPlot <- function(
  object,
  features,
  type = 'violin',
  idents = NULL,
  ncol = NULL,
  sort = FALSE,
  assay = NULL,
  y.max = NULL,
  same.y.lims = FALSE,
  adjust = 1,
  cols = NULL,
  pt.size = 0,
  group.by = NULL,
  split.by = NULL,
  log = FALSE,
  slot = 'data',
  combine = TRUE
) {
  assay <- assay %||% DefaultAssay(object = object)
  DefaultAssay(object = object) <- assay
  ncol <- ncol %||% ifelse(
    test = length(x = features) > 9,
    yes = 4,
    no = min(length(x = features), 3)
  )
  data <- FetchData(object = object, vars = features, slot = slot)
  features <- colnames(x = data)
  if (is.null(x = idents)) {
    cells <- colnames(x = object)
  } else {
    cells <- names(x = Idents(object = object)[Idents(object = object) %in% idents])
  }
  data <- data[cells, , drop = FALSE]
  idents <- if (is.null(x = group.by)) {
    Idents(object = object)[cells]
  } else {
    object[[group.by, drop = TRUE]][cells]
  }
  if (!is.factor(x = idents)) {
    idents <- factor(x = idents)
  }
  if (is.null(x = split.by)) {
    split <- NULL
  } else {
    split <- object[[split.by, drop = TRUE]][cells]
    if (!is.factor(x = split)) {
      split <- factor(x = split)
    }
    if (is.null(x = cols)) {
      cols <- hue_pal()(length(x = levels(x = idents)))
      cols <- Interleave(cols, InvertHex(hexadecimal = cols))
    } else if (length(x = cols) == 1 && cols == 'interaction') {
      split <- interaction(idents, split)
      cols <- hue_pal()(length(x = levels(x = idents)))
    } else {
      cols <- Col2Hex(cols)
    }
    if (length(x = cols) < length(x = levels(x = split))) {
      cols <- Interleave(cols, InvertHex(hexadecimal = cols))
    }
    cols <- rep_len(x = cols, length.out = length(x = levels(x = split)))
    names(x = cols) <- sort(x = levels(x = split))
    if ((length(x = cols) > 2) & (type == "splitViolin")) {
      warning("Split violin is only supported for <3 groups, using multi-violin.")
      type <- "violin"
    }
  }
  if (same.y.lims && is.null(x = y.max)) {
    y.max <- max(data)
  }
  plots <- lapply(
    X = features,
    FUN = function(x) {
      return(SingleExIPlot(
        type = type,
        data = data[, x, drop = FALSE],
        idents = idents,
        split = split,
        sort = sort,
        y.max = y.max,
        adjust = adjust,
        cols = cols,
        pt.size = pt.size,
        log = log
      ))
    }
  )
  label.fxn <- switch(
    EXPR = type,
    'violin' = ylab,
    "splitViolin" = ylab,
    'ridge' = xlab,
    stop("Unknown ExIPlot type ", type, call. = FALSE)
  )
  for (i in 1:length(x = plots)) {
    key <- paste0(unlist(x = strsplit(x = features[i], split = '_'))[1], '_')
    obj <- names(x = which(x = Key(object = object) == key))
    if (length(x = obj) == 1) {
      if (inherits(x = object[[obj]], what = 'DimReduc')) {
        plots[[i]] <- plots[[i]] + label.fxn(label = 'Embeddings Value')
      } else if (inherits(x = object[[obj]], what = 'Assay')) {
        next
      } else {
        warning("Unknown object type ", class(x = object), immediate. = TRUE, call. = FALSE)
        plots[[i]] <- plots[[i]] + label.fxn(label = NULL)
      }
    } else if (!features[i] %in% rownames(x = object)) {
      plots[[i]] <- plots[[i]] + label.fxn(label = NULL)
    }
  }
  if (combine) {
    plots <- wrap_plots(plots, ncol = ncol)
    if (length(x = features) > 1) {
      plots <- plots & NoLegend()
    }
  }
  return(plots)
}

updated_VlnPlot <- function(
  object,
  features,
  cols = NULL,
  pt.size = 1,
  idents = NULL,
  sort = FALSE,
  assay = NULL,
  group.by = NULL,
  split.by = NULL,
  adjust = 1,
  y.max = NULL,
  same.y.lims = FALSE,
  log = FALSE,
  ncol = NULL,
  slot = 'data',
  split.plot = FALSE,
  combine = TRUE
) {
  if (
    !is.null(x = split.by) &
    getOption(x = 'Seurat.warn.vlnplot.split', default = TRUE)
  ) {
    message(
      "The default behaviour of split.by has changed.\n",
      "Separate violin plots are now plotted side-by-side.\n",
      "To restore the old behaviour of a single split violin,\n",
      "set split.plot = TRUE.
      \nThis message will be shown once per session."
    )
    options(Seurat.warn.vlnplot.split = FALSE)
  }
  return(ExIPlot(
    object = object,
    type = ifelse(test = split.plot, yes = 'splitViolin', no = 'violin'),
    features = features,
    idents = idents,
    ncol = ncol,
    sort = sort,
    assay = assay,
    y.max = y.max,
    same.y.lims = same.y.lims,
    adjust = adjust,
    pt.size = pt.size,
    cols = cols,
    group.by = group.by,
    split.by = split.by,
    log = log,
    slot = slot,
    combine = combine
  ))
}
```

## pbmc ctrl_vs_ms

```{r}
Idents(combined) <- 'group'

Idents(combined) <- 'compartment'
pbmc <- subset(combined, ident = c('pbmc'))
```

```{r}
Idents(pbmc) <- 'cluster_name'
levels(pbmc) <- c('T_1', 'T_2', 'T_3', 'T_4', 'T_5', 'T_6', 'T_7', 'T_8', 'T_9', 'T_10', 'T_11', 'T_12', 'T_reg')
gene <-c('ITGA4', 'ITGB1','FERMT3', 'HSP90B1', 'CXCR3', 'GNAI2', 'GRK2', 'S1PR1', 'ETS1')
options(repr.plot.width=11, repr.plot.height=7)
for( i in 1:length(gene)){
    a <- updated_VlnPlot(pbmc, features = gene[i],  split.by = 'group', cols=c('#97449A', '#72BF44'), pt.size = 0)
    ggsave(a, width = 14, height = 6, file = paste0('Volcano_Vln_Mast_250322/','pbmc_ctrl_vs_ms/', 'VlnPlot', '/','without_points', '/', gene[i], '.pdf'))
    }
```

# Sup8

## panel A

```{r}
Idents(combined) <- 'cluster_name'
levels(combined) <- c('T_1', 'T_2', 'T_3', 'T_4', 'T_5', 'T_6', 'T_7', 'T_8', 'T_9', 'T_10', 'T_11', 'T_12', 'T_reg')
Sys.time()
csf.markers <- FindAllMarkers(object = combined, only.pos = TRUE, min.pct = 0.25, logfc.threshold = 0.1)
csf.markers %>% group_by(cluster) %>% top_n(n = 2, wt = avg_log2FC)
Sys.time()
```

```{r}
markers.remove <- grep(pattern = "^TRAV|^TRBV|^TRGV|^TRDV|^RPL|^RPS|^MT-",  x = rownames(x = combined), value = TRUE)
csf.markers <- filter(csf.markers, !(gene %in% markers.remove))
```

```{r, results="hide"}
#sort markers
csf.markers1_sorted <- c()
for (i in 1:length(levels(csf.markers$cluster))){
    csf.markers1_level <- filter(csf.markers, cluster == levels(csf.markers$cluster)[i])
    csf.markers1_level <- csf.markers1_level[order(-csf.markers1_level$avg_log2FC), ]
    csf.markers1_level <- csf.markers1_level[1:30, ]
    csf.markers1_level <- csf.markers1_level[!is.na(csf.markers1_level$avg_log2FC), ]
    csf.markers1_sorted <- rbind(csf.markers1_sorted, csf.markers1_level)
    }
csf.markers1_sorted_top30 <- csf.markers1_sorted
csf.markers1_sorted_top30
write.csv(csf.markers1_sorted_top30, file = './top_30_markers_clusters.csv')
```

in the following csv I put together the top 5 genes of each cluster, but I also looked, that no duplicates occur.
In case of duplicates, I simply one of the next genes from the top 30

```{r}
heat_genes <- read.csv('./Heatmap_cluster_defining_genes.csv', sep = ';')
```

```{r}
heat_genes <- heat_genes[,1:2]
heat_genes
```

```{r}
options(repr.plot.width=11, repr.plot.height=17)
levels(combined) <- rev(c('T_reg','T_12','T_11','T_10','T_9','T_8','T_7','T_6','T_5','T_4','T_3','T_2','T_1'))
cluster.averages_csf <- AverageExpression(combined, assay = "RNA", return.seurat = TRUE) # , verbose = FALSE)

plot <- DoHeatmap(cluster.averages_csf, features = (heat_genes$gene), draw.lines = FALSE,size = 10, hjust = 0.1) + theme(text = element_text(size = 12, face = 'bold')) +
  scale_fill_gradientn(colors = c("#08306B", "white", "#67000D")) + theme(text = element_text(size = 25))
plot
ggsave(plot, file = './pdf/adjusted/cluster_defining_genes.pdf', width = 11, height = 22)
```

## Panel B

### Umap

```{r}
#featureplot naive
object <- combined
markers <- c('CCR7', 'SELL', 'TCF7', 'LEF1', 'ID3', 'AQP3')

markers <- list(markers)
object <- AddModuleScore(object, features = markers, name = 'markers')

b <- FeaturePlot_scCustom(object, features = 'markers1', label.size = 6, label = F, pt.size = 1, repel = TRUE, colors_use = c('lightgrey', '#481567FF'), min.cutoff = 'q15') + 
                theme(text = element_text(size = 20),
                    axis.text = element_text(size = 20),
                     legend.text=element_text(size=20))+ ggtitle('naive')
b
ggsave(b, width = 11, height = 11, 
       file = '/home/INIM/klara.eglseer/shares/projectsbeltran/pro_Beltran/Klara/Code_summarys/Kerschensteiner_August2021/paper_plots/pdf/scCustomize_Featureplots/naive.pdf')
```

### Heatmap

```{r, results="hide"}
Idents(combined) <- 'cluster_name'
levels(combined) <- rev(c('T_reg','T_12','T_11','T_10','T_9','T_8','T_7','T_6','T_5','T_4','T_3','T_2','T_1'))

marker <- c('CCR7', 'SELL', 'ID3', 'TCF7', 'AQP3')
    
#cluster.averages_csf <- AverageExpression(combined, assay = "RNA", return.seurat = TRUE) # , verbose = FALSE)
options(repr.plot.width=25, repr.plot.height=11)
plot <- DoHeatmap(cluster.averages_csf, features = marker, draw.lines = FALSE,size = 10, hjust = 0.01) + theme(text = element_text(size = 12, face = 'bold')) +
  scale_fill_gradientn(colors = c("#08306B", "white", "#67000D")) + theme(text = element_text(size = 25))
plot
#ggsave(plot, file = './pdf/Featureplots/new/naive_signature_heatmaps.pdf', width = 12, height = 7)
```

## Panel C

### Umap

```{r, results="hide"}
#featureplot cytotoxicity
object <- combined
markers <- c('GZMH', 'GZMB', 'GZMA', 'PRF1', 'GZMK', 'NKG7', 'KLRG1', 'LAMP1', 'LAMP2', 'CRTAM')

markers <- list(markers)
object <- AddModuleScore(object, features = markers, name = 'markers')

b <- FeaturePlot_scCustom(object, features = 'markers1', label.size = 6, label = F, pt.size = 1, repel = TRUE, colors_use = c('lightgrey', '#481567FF'), min.cutoff = 'q15') + 
                theme(text = element_text(size = 20),
                    axis.text = element_text(size = 20),
                     legend.text=element_text(size=20))+ ggtitle('cytotoxicity')
b
ggsave(b, width = 11, height = 11, 
       file = '/home/INIM/klara.eglseer/shares/projectsbeltran/pro_Beltran/Klara/Code_summarys/Kerschensteiner_August2021/paper_plots/pdf/scCustomize_Featureplots/cytotoxicity.pdf')
```

### Heatmap

```{r}
Idents(combined) <- 'cluster_name'
levels(combined) <- rev(c('T_reg','T_12','T_11','T_10','T_9','T_8','T_7','T_6','T_5','T_4','T_3','T_2','T_1'))

marker <- c('GZMH', 'GZMB', 'PRF1', 'NKG7', 'KLRG1', 'GZMA', 'LAMP1', 'LAMP2', 'CRTAM', 'GZMK')
    
#cluster.averages_csf <- AverageExpression(combined, assay = "RNA", return.seurat = TRUE) # , verbose = FALSE)
options(repr.plot.width=25, repr.plot.height=11)
plot <- DoHeatmap(cluster.averages_csf, features = marker, draw.lines = FALSE,size = 10, hjust = 0.01) + theme(text = element_text(size = 12, face = 'bold')) +
  scale_fill_gradientn(colors = c("#08306B", "white", "#67000D")) + theme(text = element_text(size = 25))
plot
ggsave(plot, file = './pdf/Featureplots/new/cytotoxicity_signature_heatmaps.pdf', width = 12, height = 7)
```

## Panel D

### Umap

```{r}
#featureplot exhaustion
object <- combined
markers <- c('PDCD1', 'LAG3', 'HAVCR2', 'CTLA4', 'TIGIT')

markers <- list(markers)
object <- AddModuleScore(object, features = markers, name = 'markers')

b <- FeaturePlot_scCustom(object, features = 'markers1', label.size = 6, label = F, pt.size = 1, repel = TRUE, colors_use = c('lightgrey', '#481567FF'), min.cutoff = 'q15') + 
                theme(text = element_text(size = 20),
                    axis.text = element_text(size = 20),
                     legend.text=element_text(size=20))+ ggtitle('exhaustion')
b
ggsave(b, width = 11, height = 11, 
       file = '/home/INIM/klara.eglseer/shares/projectsbeltran/pro_Beltran/Klara/Code_summarys/Kerschensteiner_August2021/paper_plots/pdf/scCustomize_Featureplots/exhaustion.pdf')
```

### Heatmap

```{r}
Idents(combined) <- 'cluster_name'
levels(combined) <- rev(c('T_reg','T_12','T_11','T_10','T_9','T_8','T_7','T_6','T_5','T_4','T_3','T_2','T_1'))

marker <- c('PDCD1', 'LAG3', 'TIGIT', 'HAVCR2', 'CTLA4')
    
#cluster.averages_csf <- AverageExpression(combined, assay = "RNA", return.seurat = TRUE) # , verbose = FALSE)
options(repr.plot.width=25, repr.plot.height=11)
plot <- DoHeatmap(cluster.averages_csf, features = marker, draw.lines = FALSE,size = 10, hjust = 0.01) + theme(text = element_text(size = 12, face = 'bold')) +
  scale_fill_gradientn(colors = c("#08306B", "white", "#67000D")) + theme(text = element_text(size = 25))
plot
ggsave(plot, file = './pdf/Featureplots/new/exhaustion_signature_heatmaps.pdf', width = 12, height = 7)
```

## Panel E

### Umap

```{r}
#featureplot regulation
object <- combined
markers <- c('FOXP3', 'CTLA4', 'IL2RA', 'PMCH')
markers <- list(markers)
object <- AddModuleScore(object, features = markers, name = 'markers')

b <- FeaturePlot_scCustom(object, features = 'markers1', label.size = 6, label = F, pt.size = 1, repel = TRUE, colors_use = c('lightgrey', '#481567FF'), min.cutoff = 'q15') + 
                theme(text = element_text(size = 20),
                    axis.text = element_text(size = 20),
                     legend.text=element_text(size=20))+ ggtitle('regulation')
b
ggsave(b, width = 11, height = 11, 
       file = '/home/INIM/klara.eglseer/shares/projectsbeltran/pro_Beltran/Klara/Code_summarys/Kerschensteiner_August2021/paper_plots/pdf/scCustomize_Featureplots/regulation.pdf')
```

### Heatmap

```{r}
Idents(combined) <- 'cluster_name'
levels(combined) <- rev(c('T_reg','T_12','T_11','T_10','T_9','T_8','T_7','T_6','T_5','T_4','T_3','T_2','T_1'))

marker <- c('FOXP3', 'CTLA4', 'IL2RA', 
            'PMCH')
    
#cluster.averages_csf <- AverageExpression(combined, assay = "RNA", return.seurat = TRUE) # , verbose = FALSE)
options(repr.plot.width=25, repr.plot.height=11)
plot <- DoHeatmap(cluster.averages_csf, features = marker, draw.lines = FALSE,size = 10, hjust = 0.01) + theme(text = element_text(size = 12, face = 'bold')) +
  scale_fill_gradientn(colors = c("#08306B", "white", "#67000D")) + theme(text = element_text(size = 25))
plot
ggsave(plot, file = './pdf/Featureplots/new/regulatory_signature_heatmaps.pdf', width = 12, height = 7)
```

# Sup 10

```{r}
Idents(MS_overlap) <- 'cluster_name'
levels(MS_overlap) <- c('T_1', 'T_2', 'T_3', 'T_4', 'T_5', 'T_6', 'T_7', 'T_8', 'T_9', 'T_10', 'T_11', 'T_12', 'T_reg')
gene <-c('ITGA4', 'ITGB1','FERMT3', 'HSP90B1', 'CXCR3', 'GNAI2', 'GRK2', 'S1PR1', 'ETS1')
options(repr.plot.width=11, repr.plot.height=7)
for( i in 1:length(gene)){
    a <- updated_VlnPlot(MS_overlap, features = gene[i],  split.by = 'compartment', cols=c('#a4a6a2', '#4b4d4a'), pt.size = 0)
    ggsave(a, width = 14, height = 6, file = paste0('Volcano_Vln_Mast_250322/','ms_overlap_pbmc_vs_csf/', 'VlnPlot', '/', 'without_points', '/', gene[i], '.pdf'))
    }
```

```{r}
sessionInfo()
```
