# Supplementary material for: A genome-wide in vivo CRISPR screen identifies essential regulators of T cell migration to the CNS in a multiple sclerosis model
Source: Nat Neurosci. 2023 Sep 14;26(10):1713–25. doi: 10.1038/s41593-023-01432-2 (PMC10545543; doi:10.1038/s41593-023-01432-2)
Supplement: Supplementary file 13 — Analysis of CD4+ human T cells scRNA-seq—calculating overlapping cells. [file 41593_2023_1432_MOESM13_ESM.zip]

Archive with 1 entries (1 files):
- pub_overlap.Rmd/pub_overlap.Rmd
