# Supplementary material for: A genome-wide in vivo CRISPR screen identifies essential regulators of T cell migration to the CNS in a multiple sclerosis model
Source: Nat Neurosci. 2023 Sep 14;26(10):1713–25. doi: 10.1038/s41593-023-01432-2 (PMC10545543; doi:10.1038/s41593-023-01432-2)
Supplement: Supplementary file 13 — Analysis of CD4+ human T cells scRNA-seq—calculating overlapping cells. [file 41593_2023_1432_MOESM13_ESM.zip › pub_overlap.Rmd/pub_overlap.Rmd]

---
title: An R Markdown document converted from "pub_overlap.ipynb"
output: html_document
---

```{r, results="hide"}
library(Seurat)
library(dplyr)
library(Matrix)
library(tidyr)
library(limma)
library(ggplot2)
library(DESeq2)
library(SeuratDisk)
```

```{r}
options(repr.plot.width=11, repr.plot.height=11)
```

```{r}
getwd()
```

# In this notebook, the overlapping cells from pbmc in csf and vice versa are identified 

1) Load the pbmc data for pbmc's and the meta.data of the csf to get the overlap of the pbmc's with csf  
2) or csf data and pbmc meta.data to get the overlap for the csf  
3) create a seurat object out of the data

```{r}
pbmc <- #load data here and create a seurat object
csf_md <- #loadmetadatahere
```

# Overlap with CSF

```{r, results="hide"}
i <- sapply(csf_md, is.factor) # Identify all factor variables in your data
md <- c()
md[i] <- lapply(csf_md[i], as.character) # Convert factors to character variables
head(csf_md)
as.list(colnames(csf_md))
```

```{r}
pbmc@meta.data$patient <- as.integer(pbmc@meta.data$patient)
```

```{r}
pbmc_md <- pbmc@meta.data
```

```{r}
#subset only the samples with corresponding csf
nrow(pbmc_md)
subset_pbmc <- pbmc_md[pbmc_md$patient %in% csf_md$patient, ]
nrow(subset_pbmc)
```

```{r}
write.csv(subset_pbmc, file = 'subset_pbmc_md.csv')
```

```{r}
getmode <- function(v) {
   uniqv <- unique(v)
   uniqv[which.max(tabulate(match(v, uniqv)))]
}


#csf overlap meta.data = md, pbmc_overlap_meta.data = subset_pbmc. Search for overlaps:
md <- csf_md


md$barcodes <- rownames(md)
subset_pbmc$barcodes <- rownames(subset_pbmc)
overlaped_cells_pbmc <- c()
overlaped_cluster_corresponding_csf <- c()
overlaped_tcr_frequency_corresponding_csf <- c()
overlaped_tcr_clono_corresponding_csf <- c()

for(i in 1:length(unique(subset_pbmc$patient))){
    sample_csf <- filter(md, patient == unique(subset_pbmc$patient)[i]) #create subset of the csf meta.data with the selected sample in loop
    sample_pbmc <- filter(subset_pbmc, patient == unique(subset_pbmc$patient)[i])  #create subset of the pbmc meta.data with the selected sample in loop    
    for(r in 1:nrow(sample_pbmc)){
        for(c in 1:4){
            #tcr1b
            if((sample_pbmc[r, paste('TCR', c, 'B', sep = '')] != 'FALSE') & (sample_pbmc[r, paste('TCR', c, 'B', sep = '')] %in% sample_csf$TCR1B)){ #search in TCRB of the corresponding sample
               barcodes <- sample_pbmc$barcodes[r]
               overlaped_cells_pbmc <- c(overlaped_cells_pbmc, barcodes)
               cluster <- getmode(filter(sample_csf, TCR1B == sample_pbmc[r, paste('TCR', c, 'B', sep = '')])$seurat_clusters)
               overlaped_cluster_corresponding_csf <- c(overlaped_cluster_corresponding_csf, cluster)
               tcr_frequency <- getmode(filter(sample_csf, TCR1B == sample_pbmc[r, paste('TCR', c, 'B', sep = '')])$TCR_frequency_corrected)
               overlaped_tcr_frequency_corresponding_csf <- c(overlaped_tcr_frequency_corresponding_csf, tcr_frequency)
               tcr_clono <- getmode(filter(sample_csf, TCR1B == sample_pbmc[r, paste('TCR', c, 'B', sep = '')])$Sample_Clono)
               overlaped_tcr_clono_corresponding_csf <- c(overlaped_tcr_clono_corresponding_csf, tcr_clono) 
            }
            #tcr2b
           if((sample_pbmc[r, paste('TCR', c, 'B', sep = '')] != 'FALSE') & (sample_pbmc[r, paste('TCR', c, 'B', sep = '')] %in% sample_csf$TCR2B)){ #search in TCRB of the corresponding sample
               barcodes <- sample_pbmc$barcodes[r]
               overlaped_cells_pbmc <- c(overlaped_cells_pbmc, barcodes)
               cluster <- getmode(filter(sample_csf, TCR2B == sample_pbmc[r, paste('TCR', c, 'B', sep = '')])$seurat_clusters)
               overlaped_cluster_corresponding_csf <- c(overlaped_cluster_corresponding_csf, cluster)
               tcr_frequency <- getmode(filter(sample_csf, TCR2B == sample_pbmc[r, paste('TCR', c, 'B', sep = '')])$TCR_frequency_corrected)
               overlaped_tcr_frequency_corresponding_csf <- c(overlaped_tcr_frequency_corresponding_csf, tcr_frequency)
               tcr_clono <- getmode(filter(sample_csf, TCR2B == sample_pbmc[r, paste('TCR', c, 'B', sep = '')])$Sample_Clono)
               overlaped_tcr_clono_corresponding_csf <- c(overlaped_tcr_clono_corresponding_csf, tcr_clono) 
            }
            #tcr3b
            if((sample_pbmc[r, paste('TCR', c, 'B', sep = '')] != 'FALSE') & (sample_pbmc[r, paste('TCR', c, 'B', sep = '')] %in% sample_csf$TCR3B)){ #search in TCRB of the corresponding sample
               barcodes <- sample_pbmc$barcodes[r]
               overlaped_cells_pbmc <- c(overlaped_cells_pbmc, barcodes)
               cluster <- getmode(filter(sample_csf, TCR3B == sample_pbmc[r, paste('TCR', c, 'B', sep = '')])$seurat_clusters)
               overlaped_cluster_corresponding_csf <- c(overlaped_cluster_corresponding_csf, cluster)
               tcr_frequency <- getmode(filter(sample_csf, TCR3B == sample_pbmc[r, paste('TCR', c, 'B', sep = '')])$TCR_frequency_corrected)
               overlaped_tcr_frequency_corresponding_csf <- c(overlaped_tcr_frequency_corresponding_csf, tcr_frequency)
               tcr_clono <- getmode(filter(sample_csf, TCR3B == sample_pbmc[r, paste('TCR', c, 'B', sep = '')])$Sample_Clono)
               overlaped_tcr_clono_corresponding_csf <- c(overlaped_tcr_clono_corresponding_csf, tcr_clono) 
            }
            #tcr4b
            if((sample_pbmc[r, paste('TCR', c, 'B', sep = '')] != 'FALSE') & (sample_pbmc[r, paste('TCR', c, 'B', sep = '')] %in% sample_csf$TCR4B)){ #search in TCRB of the corresponding sample
               barcodes <- sample_pbmc$barcodes[r]
               overlaped_cells_pbmc <- c(overlaped_cells_pbmc, barcodes)
               cluster <- getmode(filter(sample_csf, TCR4B == sample_pbmc[r, paste('TCR', c, 'B', sep = '')])$seurat_clusters)
               overlaped_cluster_corresponding_csf <- c(overlaped_cluster_corresponding_csf, cluster)
               tcr_frequency <- getmode(filter(sample_csf, TCR4B == sample_pbmc[r, paste('TCR', c, 'B', sep = '')])$TCR_frequency_corrected)
               overlaped_tcr_frequency_corresponding_csf <- c(overlaped_tcr_frequency_corresponding_csf, tcr_frequency)
               tcr_clono <- getmode(filter(sample_csf, TCR4B == sample_pbmc[r, paste('TCR', c, 'B', sep = '')])$Sample_Clono)
               overlaped_tcr_clono_corresponding_csf <- c(overlaped_tcr_clono_corresponding_csf, tcr_clono) 
            }
        }
    }
}
```

```{r}
overlap_matrix_pbmc <- data.frame(matrix(NA, ncol = 4, nrow = length(overlaped_cells_pbmc)))
colnames(overlap_matrix_pbmc) <- c('barcodes', 'csf_cluster', 'csf_tcr_frequency', 'csf_tcr_clono')
```

```{r}
overlap_matrix_pbmc$barcodes <- overlaped_cells_pbmc
overlap_matrix_pbmc$csf_cluster <- overlaped_cluster_corresponding_csf
overlap_matrix_pbmc$csf_tcr_frequency <- overlaped_tcr_frequency_corresponding_csf
overlap_matrix_pbmc$csf_tcr_clono <- overlaped_tcr_clono_corresponding_csf
```

```{r}
overlap_matrix_pbmc <- overlap_matrix_pbmc[!duplicated(overlap_matrix_pbmc$barcodes), ]
head(overlap_matrix_pbmc)
nrow(overlap_matrix_pbmc)
```

```{r}
tail(overlap_matrix_pbmc)
```

```{r}
#subset seurat object
pbmc@meta.data$patient <- pbmc_md$patient
Idents(pbmc) <- 'patient'
overlaped_samplesnumb <- unique(pbmc@meta.data$patient[pbmc@meta.data$patient %in% md$patient])
subset_pbmc_object <- subset(pbmc, idents = overlaped_samplesnumb)
subset_pbmc_object
unique(subset_pbmc_object@meta.data$patient)
```

```{r}
#add the overlap information into the subseted pbmc file:
for(i in 1:nrow(subset_pbmc_object@meta.data)){
    if(rownames(subset_pbmc_object@meta.data)[i] %in% overlap_matrix_pbmc$barcodes){
        subset_pbmc_object@meta.data$overlap[i] <- 'overlap'
        subset_pbmc_object@meta.data$csf_cluster[i] <- filter(overlap_matrix_pbmc, barcodes == rownames(subset_pbmc_object@meta.data)[i])$csf_cluster
        subset_pbmc_object@meta.data$csf_tcr_frequency[i] <- filter(overlap_matrix_pbmc, barcodes == rownames(subset_pbmc_object@meta.data)[i])$csf_tcr_frequency
        subset_pbmc_object@meta.data$csf_tcr_clono[i] <- filter(overlap_matrix_pbmc, barcodes == rownames(subset_pbmc_object@meta.data)[i])$csf_tcr_clono
    } else {
        subset_pbmc_object@meta.data$overlap[i] <- 'FALSE'
        subset_pbmc_object@meta.data$csf_cluster[i] <- 'FALSE'
        subset_pbmc_object@meta.data$csf_tcr_frequency[i] <- 'FALSE'
        subset_pbmc_object@meta.data$csf_tcr_clono[i] <- 'FALSE'
    }
}
head(subset_pbmc_object@meta.data)
```

```{r}
overlapedcells <- rownames(filter(subset_pbmc_object@meta.data, overlap == 'overlap'))
```

# save the files

```{r}
write.csv(subset_pbmc_object@meta.data, file = './savepath.csv')
```

```{r}
saveRDS(subset_pbmc_object, file = './savepath.rds')
```

```{r}
write.csv(overlapedcells, file = 'savepath.csv')
```

# Finished!

```{r}
sessionInfo()
```
