# Supplementary material for: A genome-wide in vivo CRISPR screen identifies essential regulators of T cell migration to the CNS in a multiple sclerosis model
Source: Nat Neurosci. 2023 Sep 14;26(10):1713–25. doi: 10.1038/s41593-023-01432-2 (PMC10545543; doi:10.1038/s41593-023-01432-2)
Supplement: Supplementary file 14 — Figure and statistical source data. [file 41593_2023_1432_MOESM14_ESM.xlsx]

## Sheet: B_MvsB
id	neg|score	neg|p-value	neg|lfc	pos|score	pos|p-value			id	neg|score	neg|p-value	neg|lfc	pos|score	pos|p-value
Cxcr3	6.8945e-09	2.2912e-07	-1.5955	1	1			Non-Targeted-1	0.19391	0.36592	-0.18949	0.48228	0.36936
Itga4	3.6833e-08	2.2912e-07	-2.02	0.99914	0.99848			Non-Targeted-10	0.63558	0.69722	0.005005	0.60984	0.45639
Fermt3	4.2646e-08	2.2912e-07	-1.9765	1	1			Non-Targeted-100	0.72259	0.76695	0.089778	0.20076	0.18236
Cbfb	3.008e-06	6.6443e-06	-1.1672	0.84947	0.75196			Non-Targeted-101	0.76827	0.81157	-0.12271	0.89362	0.82217
Grk2	8.3096e-06	2.5203e-06	-1.2481	0.99999	1			Non-Targeted-102	0.76827	0.81157	-0.15476	0.84775	0.75921
Mgat4a	6.3122e-05	0.00014091	-0.6181	0.48278	0.34943			Non-Targeted-103	0.6255	0.69115	-0.054522	0.47351	0.3562
Tln1	6.4669e-05	0.00014091	-1.1436	0.99755	0.99643			Non-Targeted-104	0.31521	0.51382	-0.20291	0.81128	0.69695
LOC691030	6.5712e-05	0.00024447	-0.60989	0.99993	0.99989			Non-Targeted-105	0.13201	0.29684	-0.14511	0.86841	0.79314
LOC102547047	8.0495e-05	0.00030724	-1.0085	0.99992	0.99986			Non-Targeted-106	0.0021934	0.0089552	-0.51475	0.99781	0.99691
Rai1	0.00013284	0.00052582	-0.61404	0.90231	0.83222			Non-Targeted-107	0.039356	0.11279	-0.47859	0.74206	0.60163
RGD1561648	0.00014166	0.00015282	-1.6035	0.99986	0.99985			Non-Targeted-108	0.80023	0.84491	0.20802	0.081058	0.063815
Hrasls5	0.00014267	0.0001826	-1.4503	0.99986	0.99982			Non-Targeted-109	0.18903	0.3625	-0.084044	0.49795	0.38558
LOC100363225	0.00014431	0.00063053	-0.82618	0.99986	0.99972			Non-Targeted-11	0.86517	0.90519	0.083344	0.77284	0.64929
Nt5e	0.00014691	0.0006555	-0.8189	0.99985	0.99969			Non-Targeted-110	0.049613	0.14095	-0.051409	0.72933	0.58572
Amot	0.00015854	0.00038743	-1.6383	0.87668	0.81166			Non-Targeted-111	0.73469	0.7815	-0.14791	0.60984	0.45639
Flrt3	0.00015976	0.00040164	-1.1836	0.9995	0.99922			Non-Targeted-112	0.081562	0.21972	-0.049686	0.83962	0.7463
Mtx3	0.00016312	0.0001826	-1.284	0.99984	0.99982			Non-Targeted-113	0.42231	0.59064	-0.089253	0.12226	0.11557
Adrm1	0.00016883	0.00065596	-0.87662	0.99303	0.98897			Non-Targeted-114	0.82387	0.86744	-0.1381	0.96284	0.93392
Metrnl	0.00016953	0.00040164	-0.9638	0.99983	0.99972			Non-Targeted-115	0.24125	0.41522	-0.2112	0.47351	0.3562
Spink2	0.00019637	0.00073019	-0.010529	0.34048	0.27048			Non-Targeted-116	0.065543	0.1863	-0.40183	0.91308	0.86174
Nfkb2	0.00025247	0.00095518	-0.43625	0.74632	0.58719			Non-Targeted-117	0.78321	0.83029	0.15775	0.71178	0.55769
Tas2r137	0.0002665	0.0003077	-1.2693	0.57769	0.45703			Non-Targeted-118	0.89683	0.93859	0.10334	0.61599	0.45928
LOC689679	0.00028756	2.2912e-07	-2.5778	0.99971	1			Non-Targeted-119	0.14814	0.31977	-0.2159	0.91407	0.86233
Cic	0.00030857	0.0012072	-0.44003	0.97802	0.96181			Non-Targeted-12	0.27023	0.4547	-0.25703	0.96711	0.94303
Slc10a7	0.0003191	0.00068024	-0.82165	0.99968	0.99956			Non-Targeted-120	0.30325	0.49846	-0.11998	0.77939	0.66223
Trip4	0.00033455	0.00070636	-1.0958	0.99788	0.99686			Non-Targeted-121	0.13201	0.29684	-0.16552	0.73657	0.59378
Nipal1	0.00035334	0.0013969	-0.67646	0.81704	0.69817			Non-Targeted-122	0.30118	0.49601	-0.055541	0.7621	0.6235
Dynlt3	0.00035558	0.0007334	-0.71145	0.99964	0.99951			Non-Targeted-123	0.016274	0.056602	-0.72238	0.71198	0.56197
Tex101	0.00038571	0.0015051	-0.917	0.99961	0.99932			Non-Targeted-124	0.79066	0.83839	0.06925	0.47351	0.3562
Mpped2	0.00039239	0.0015055	-0.52771	0.99961	0.99932			Non-Targeted-125	0.75088	0.7931	0.17558	0.0079781	0.0076234
Crtc3	0.00042076	0.0017177	-0.066861	0.05819	0.037735			Non-Targeted-126	0.92514	0.9581	0.12209	0.23625	0.21497
Derl3	0.00042375	0.0017181	-0.94805	0.99482	0.99216			Non-Targeted-127	0.0034696	0.013279	-0.48135	0.99653	0.99476
Slc7a13	0.00042444	0.0010803	-0.86744	0.99958	0.99941			Non-Targeted-128	0.51002	0.63427	-0.16689	0.93153	0.87986
LOC102555039	0.0004278	0.00063075	-1.4571	0.99957	0.99937			Non-Targeted-129	0.00063165	0.0024986	-0.70968	0.99466	0.99203
RGD1564074	0.0004541	0.0011449	-0.9862	0.99955	0.99934			Non-Targeted-13	0.41568	0.58374	-0.023113	0.80416	0.69041
Mcemp1	0.00048202	0.0012068	-1.5321	0.92498	0.88304			Non-Targeted-130	0.32393	0.52258	-0.11898	0.85877	0.77417
Isy1	0.00048387	0.0012068	-0.26656	0.51682	0.36544			Non-Targeted-131	0.61649	0.68348	-0.17885	0.91308	0.86174
Psmc5	0.00049822	0.0012663	-0.96827	0.9995	0.99922			Non-Targeted-132	0.51521	0.63891	0.12937	0.81128	0.69695
Tmem175	0.00051021	0.0020577	-1.1779	0.40882	0.31172			Non-Targeted-133	0.00097114	0.0038823	-0.76886	0.19906	0.18119
Ngly1	0.00051608	0.00063121	-1.5007	0.99948	0.99937			Non-Targeted-134	0.3181	0.51811	-0.19302	0.94382	0.89839
Gnai2	0.00054452	0.0023015	-0.7518	0.85387	0.75749			Non-Targeted-135	0.48033	0.61955	-0.17455	0.90202	0.83628
Olr1627	0.00055041	0.00070865	-1.2671	0.99945	0.99929			Non-Targeted-136	0.045287	0.12339	-0.405	0.98454	0.97431
Gria4	0.00056142	0.0023019	-0.78581	0.99944	0.999			Non-Targeted-137	0.30026	0.49601	-0.28299	0.49795	0.38558
Kansl1	0.00056846	0.0013786	-1.1956	0.99943	0.9991			Non-Targeted-138	0.62299	0.68812	-0.19437	0.41595	0.31599
Thumpd1	0.00057922	0.001379	-0.87988	0.99942	0.9991			Non-Targeted-139	0.14159	0.30921	-0.28923	0.63007	0.48135
Stim1	0.00058902	0.0023019	-0.66701	0.95487	0.91794			Non-Targeted-14	0.22867	0.4011	-0.073045	0.74869	0.61715
Gng3	0.00060956	0.0014597	-1.3667	0.99939	0.99902			Non-Targeted-140	0.080893	0.21725	-0.30118	0.98738	0.98023
Enthd1	0.00061301	0.0025691	-0.78661	0.91781	0.86526			Non-Targeted-141	0.25131	0.42942	-0.1403	0.90196	0.83628
Stmn1	0.00061786	0.0025691	-0.76513	0.99813	0.99741			Non-Targeted-142	0.95514	0.97581	0.14971	0.7666	0.63349
LOC103693664	0.00061975	0.0025691	-0.72397	0.70984	0.55064			Non-Targeted-143	0.77316	0.81532	0.056196	0.55834	0.43274
G6pc3	0.00065213	0.0014922	0.53077	0.031861	0.017816			Non-Targeted-144	0.69911	0.75106	0.029132	0.25971	0.23287
Mogat1	0.00070119	0.0026612	0.29114	0.1307	0.11375			Non-Targeted-145	0.31444	0.51241	-0.10823	0.54242	0.40471
Sh3pxd2b	0.00070479	0.0026612	-0.51399	0.9993	0.9988			Non-Targeted-146	0.24478	0.42125	-0.24525	0.54322	0.4077
Cetn4	0.00071055	0.0027249	-0.97406	0.81891	0.70034			Non-Targeted-147	0.26009	0.44294	-0.31089	0.96705	0.94208
Bcor	0.00071158	0.001698	-0.82232	0.99929	0.99898			Non-Targeted-148	0.071746	0.20422	-0.3865	0.74084	0.59513
Iffo2	0.00075726	0.0028885	0.11571	0.26113	0.22136			Non-Targeted-149	0.65965	0.71714	-0.15268	0.14633	0.13599
Ctc1	0.000777	0.0028889	-0.80411	0.15955	0.14085			Non-Targeted-15	0.70954	0.75791	-0.12408	0.87391	0.79795
Sox15	0.0007808	0.0019427	-0.77981	0.99922	0.99885			Non-Targeted-150	0.52599	0.64354	0.041192	0.14633	0.13599
Spg20	0.00081334	0.0030149	-0.41694	0.98629	0.97815			Non-Targeted-151	0.022704	0.07287	-0.47706	0.93192	0.88305
Prss33	0.00087601	0.0035973	-0.57973	0.99912	0.99848			Non-Targeted-152	0.20117	0.37159	-0.15462	0.83434	0.73675
LOC102551683	0.0009045	0.0022066	-0.41337	0.5627	0.40564			Non-Targeted-153	0.050504	0.14216	-0.3018	0.76307	0.62853
Calml5	0.00091157	0.0013919	-1.325	0.89832	0.8693			Non-Targeted-154	0.64848	0.71176	-0.21752	0.98462	0.97499
Ppcdc	0.00091811	0.0022066	-1.008	0.76548	0.66012			Non-Targeted-155	0.31928	0.52106	-0.21441	0.85877	0.77417
Mttp	0.00092174	0.0037316	-0.91438	0.99908	0.99841			Non-Targeted-156	0.25304	0.43141	0.62774	0.00022653	8.95e-05
Dennd1c	0.00092549	0.0037893	-0.19918	0.84957	0.75196			Non-Targeted-157	0.81355	0.85742	-0.065008	0.74206	0.60163
Fcar	0.00092952	0.0037893	-1.0747	0.27753	0.24255			Non-Targeted-158	0.4517	0.60042	0.018186	0.60143	0.4505
Olr4	0.00094546	0.0038242	-0.81716	0.90895	0.84434			Non-Targeted-159	0.01734	0.05829	-0.47558	0.67771	0.51249
Calml4	0.00094962	0.0038246	-0.67807	0.41979	0.31172			Non-Targeted-16	0.079659	0.2155	-0.20852	0.73303	0.5911
LOC100911464	0.00098156	0.0039612	0.068111	0.25406	0.21698			Non-Targeted-160	0.0027703	0.011887	-0.55779	0.72183	0.5732
Tas2r108	0.00098861	0.0027702	-0.78077	0.64845	0.50222			Non-Targeted-161	0.20438	0.36601	-0.059267	0.0059895	0.0057346
Ccdc30	0.00098926	0.0027702	-1.0139	0.99765	0.9967			Non-Targeted-162	0.14474	0.31336	-0.23104	0.7138	0.56475
Zic1	0.0010036	0.0040964	-0.54704	0.999	0.99815			Non-Targeted-163	0.83805	0.88398	-0.048784	0.61695	0.46515
Alk	0.0010174	0.0040968	-0.88968	0.89016	0.80896			Non-Targeted-164	0.82076	0.86395	-0.049226	0.48859	0.37226
Akr1c14	0.001031	2.2912e-07	-1.5376	0.99897	1			Non-Targeted-165	0.47266	0.61878	0.0062686	0.60019	0.44607
Fmo3	0.0010376	0.0041348	-0.5555	0.64137	0.48581			Non-Targeted-166	0.53223	0.6467	-0.10066	0.91169	0.8569
Tas2r135	0.0010871	2.2912e-07	-2.2449	0.99891	1			Non-Targeted-167	0.16617	0.33491	-0.10088	0.30507	0.24965
Olr1391	0.0010937	0.00427	-0.47188	0.83884	0.73481			Non-Targeted-168	0.66619	0.7217	-0.25642	0.16408	0.15802
Astl	0.0011023	0.00427	-0.84789	0.60786	0.44758			Non-Targeted-169	0.77615	0.82045	-0.14472	0.84145	0.75096
LOC103694069	0.0011214	0.0032363	-0.90842	0.99888	0.99826			Non-Targeted-17	0.0058253	0.022461	-0.76684	0.50205	0.38706
Crem	0.0011292	0.0032363	-0.95621	0.99887	0.99826			Non-Targeted-170	0.22335	0.39209	-0.27636	0.72644	0.57602
LOC498063	0.0011392	0.0042705	-0.71733	0.4869	0.36512			Non-Targeted-171	0.28899	0.48155	-0.11152	0.8985	0.83071
Ccdc85c	0.0011404	0.0042705	-0.82803	0.99886	0.99797			Non-Targeted-172	0.82414	0.8807	0.025305	0.74034	0.63268
Rogdi	0.0011461	0.0042705	-0.84982	0.75616	0.61597			Non-Targeted-173	0.76827	0.81157	0.027841	0.41842	0.31897
Olr322	0.0011519	0.0042705	-0.80254	0.99885	0.99797			Non-Targeted-174	0.80794	0.84938	0.28915	0.0079781	0.0076234
Rnf144a	0.0011636	0.0043342	-0.6118	0.99884	0.99797			Non-Targeted-175	0.31309	0.51097	-0.18412	0.93192	0.88305
Rrh	0.0011989	0.0035781	-0.52618	0.78259	0.68632			Non-Targeted-176	0.31521	0.51382	-0.23772	0.62177	0.46955
Ooep	0.0012071	0.0035781	-0.69541	0.99879	0.99808			Non-Targeted-177	0.24348	0.41583	-0.23077	0.95922	0.92753
Ankrd2	0.0012088	0.0044112	-0.73964	0.6972	0.53013			Non-Targeted-178	0.81842	0.85917	-0.1203	0.93765	0.89318
Arhgef4	0.0012273	0.0044116	-0.82007	0.99119	0.98647			Non-Targeted-179	0.009028	0.0382	-0.59191	0.69416	0.536
Mmp16	0.0012374	0.0035786	-1.0267	0.99876	0.99808			Non-Targeted-18	0.22867	0.4011	-0.19164	0.91047	0.85502
Cdc42ep1	0.001242	0.0044936	-0.70887	0.27012	0.2323			Non-Targeted-180	0.27495	0.46444	-0.28369	0.85266	0.76636
Ccl2	0.0012619	0.0044941	-0.43043	0.79245	0.66697			Non-Targeted-181	0.011491	0.043666	-0.53763	0.91572	0.86696
Rida	0.001277	0.0018258	-1.0422	0.99872	0.99817			Non-Targeted-182	0.5384	0.65208	0.054897	0.62177	0.46955
Dstyk	0.0012826	0.0044941	-0.70986	0.93606	0.89016			Non-Targeted-183	0.32474	0.52564	0.18933	0.26119	0.23501
Smarcd3	0.0012828	0.0036445	-0.75179	0.9968	0.99522			Non-Targeted-184	0.050504	0.14216	-0.35386	0.96261	0.93325
RGD1310352	0.0012902	0.0045752	-0.9875	0.84733	0.75196			Non-Targeted-185	0.89683	0.93859	0.095355	0.7731	0.65171
Arl1	0.0013627	0.004029	-0.72716	0.99864	0.99761			Non-Targeted-186	0.34231	0.53938	-0.060292	0.68505	0.52568
Plxnb2	0.001374	0.0051274	0.13972	0.43438	0.31771			Non-Targeted-187	0.73	0.77538	-0.19134	0.84775	0.75921
Bhlha9	0.0013855	0.0051278	-0.68398	0.82459	0.71901			Non-Targeted-188	0.037484	0.10821	-0.32519	0.73303	0.5911
Tbk1	0.0014113	0.0051979	-0.81737	0.69143	0.52133			Non-Targeted-189	0.043466	0.12167	-0.4746	0.97108	0.95288
Plekhg3	0.0014292	0.0051984	-0.81156	0.96488	0.93564			Non-Targeted-19	0.31123	0.44265	0.31981	0.11981	0.11331
Mapk8ip1	0.00143	0.0051984	-0.249	0.462	0.34149			Non-Targeted-190	0.032074	0.097727	-0.39138	0.96284	0.93392
Stk36	0.001431	0.004029	-0.86488	0.99857	0.99761			Non-Targeted-191	0.079659	0.2155	-0.2347	0.49795	0.38558
Csf3r	0.0014423	0.0052713	-1.0245	0.96147	0.93011			Non-Targeted-192	0.064175	0.17752	-0.26795	0.91572	0.86696
Dolpp1	0.0014431	0.0052713	-0.71389	0.44683	0.33249			Non-Targeted-193	0.0048244	0.020416	-0.73805	0.96701	0.94147
Olr129	0.0014482	0.0040295	-0.99488	0.99855	0.99761			Non-Targeted-194	0.057695	0.16472	-0.3326	0.66899	0.50361
Ostc	0.0014511	0.0040295	-0.22458	0.86207	0.78739			Non-Targeted-195	0.64131	0.7011	-0.1037	0.41842	0.31897
Cdkl2	0.0014606	0.0056498	-0.61912	0.99854	0.99776			Non-Targeted-196	0.78436	0.83439	0.087014	0.071647	0.048055
LOC100909688	0.0014659	2.2912e-07	-1.546	0.99853	1			Non-Targeted-197	0.0463	0.12618	0.06634	0.21528	0.19782
Evx1_DUP	0.0014787	0.0056502	-0.76703	0.38843	0.28823			Non-Targeted-198	0.34825	0.5485	-0.043265	0.54884	0.42245
Dusp23	0.0014861	0.0057533	-0.26349	0.85424	0.75931			Non-Targeted-199	0.38087	0.57062	-0.00048141	0.31789	0.25703
Fam65b	0.0014932	0.0040295	0.49484	0.090788	0.071233			Non-Targeted-2	0.0030404	0.012253	-0.74089	0.97016	0.95044
Carmil2	0.0015031	0.0057533	-0.80962	0.99127	0.98647			Non-Targeted-20	0.81355	0.85742	-0.061495	0.81518	0.70539
Pih1d2	0.0015352	0.0040295	-0.30751	0.050121	0.025114			Non-Targeted-200	0.13043	0.29684	-0.14835	0.54616	0.41658
Fam131b	0.0015421	0.0057538	0.33968	0.01487	0.014091			Non-Targeted-201	0.89149	0.9322	0.099588	0.50205	0.38706
Olr217	0.0015507	0.0042842	-1.0094	0.99845	0.99755			Non-Targeted-202	0.029235	0.088916	-0.26456	0.82644	0.72488
Smyd1	0.0015524	0.0042842	-0.70494	0.99845	0.99755			Non-Targeted-203	0.030816	0.091268	-0.4386	0.2415	0.22155
LOC102547060	0.0015605	0.0042842	-0.95621	0.59384	0.43511			Non-Targeted-204	0.020543	0.071206	-0.4544	0.85877	0.77417
Slc28a2	0.0015696	0.0057538	-0.57926	0.99843	0.99764			Non-Targeted-205	0.9069	0.94457	0.25513	0.20076	0.18236
Aldh1a7	0.0015706	0.0057538	-0.67161	0.68739	0.51546			Non-Targeted-206	0.27023	0.4547	-0.17787	0.81518	0.70539
Lmo3	0.0016613	0.0046756	-0.084042	0.69438	0.56175			Non-Targeted-207	0.32989	0.52887	-0.25586	0.98246	0.97193
RGD1563217	0.0016718	0.0058967	-0.66469	0.77196	0.63114			Non-Targeted-208	0.3181	0.51811	-0.16685	0.63342	0.48872
Klf2	0.0016843	0.0058967	-0.79426	0.23471	0.20993			Non-Targeted-209	0.17685	0.3492	-0.12758	0.43274	0.33542
Ccdc117	0.0016882	0.004748	-0.60531	0.99831	0.99727			Non-Targeted-21	0.28371	0.47547	-0.020601	0.060371	0.040373
Edem1	0.0017085	0.0060979	-0.59122	0.99829	0.99747			Non-Targeted-210	0.9467	0.97316	0.2501	0.13437	0.12578
RGD1560652	0.0017102	0.0060984	0.14413	0.6704	0.50358			Non-Targeted-211	0.23774	0.40678	-0.15478	0.94098	0.89604
Cyp7b1	0.0017454	0.0047484	-0.062682	0.45181	0.31725			Non-Targeted-212	0.082242	0.22423	-0.23169	0.95922	0.92753
LOC102548111	0.0017646	0.0064837	-0.75799	0.99095	0.98607			Non-Targeted-213	0.24001	0.41357	0.0020847	0.3315	0.27032
Prkca	0.0017663	0.0064837	-0.091961	0.66591	0.4977			Non-Targeted-214	0.66601	0.71364	0.39992	0.04295	0.02308
Sytl5	0.0017706	0.0064837	-0.8093	0.99823	0.99741			Non-Targeted-215	0.14914	0.321	0.12312	0.74174	0.60033
Ryr3	0.0017881	0.0024531	-0.96573	0.99821	0.99755			Non-Targeted-216	0.22924	0.4024	-0.2378	0.31965	0.25851
Smap2	0.0017952	0.0024531	-0.91699	0.9982	0.99755			Non-Targeted-217	0.77791	0.82262	0.093721	0.70882	0.55482
Oaz1	0.0018235	0.0065813	-0.6243	0.99818	0.99741			Non-Targeted-218	0.56448	0.66047	-0.099887	0.60143	0.4505
Olr262	0.0018295	0.0050339	0.44634	0.10109	0.089515			Non-Targeted-219	0.86517	0.90519	-0.029854	0.84145	0.75096
LOC499229	0.0018488	0.0050339	-0.68377	0.99815	0.99718			Non-Targeted-22	0.9467	0.97316	0.21634	0.17729	0.17219
Zfp2	0.0018715	0.0051127	0.078655	0.68625	0.55493			Non-Targeted-220	0.51521	0.63891	0.14814	0.20137	0.18236
Slc10a3	0.0018783	0.0073498	-0.20865	0.78156	0.6482			Non-Targeted-221	0.3181	0.51811	-0.068444	0.55643	0.42981
Stat2	0.0018842	0.0073498	-0.85312	0.88432	0.80439			Non-Targeted-222	0.16838	0.3389	-0.25453	0.63288	0.48428
Kif22	0.0019515	0.0076087	-0.56334	0.5321	0.3947			Non-Targeted-223	0.35084	0.55077	0.1132	0.25589	0.2301
Wdr78	0.0019555	0.0053776	-0.285	0.38949	0.28235			Non-Targeted-224	0.028043	0.087016	-0.32179	0.6377	0.4947
St8sia3	0.0019992	0.0076609	-0.77918	0.22224	0.19662			Non-Targeted-225	0.901	0.94053	0.075643	0.48859	0.37226
Tmem52	0.0020171	0.0076614	-0.71828	0.98875	0.98176			Non-Targeted-226	0.2305	0.40342	-0.14096	0.7621	0.6235
Il22	0.0020383	0.0077654	-0.57131	0.50051	0.37103			Non-Targeted-227	0.31176	0.50954	-0.22473	0.96284	0.93392
Osgin1	0.0020396	0.0054555	-0.46425	0.96187	0.9458			Non-Targeted-228	0.071278	0.20259	-0.31702	0.19906	0.18119
Tatdn3	0.0020413	0.0077654	-0.62057	0.98622	0.97815			Non-Targeted-229	0.26009	0.44294	-0.32496	0.48859	0.37226
Homer3	0.0020504	0.0078314	-0.70961	0.72308	0.55923			Non-Targeted-23	0.23896	0.4112	-0.23959	0.93396	0.88965
Rnf24	0.0020816	0.0057574	-0.18295	0.72746	0.60984			Non-Targeted-230	0.26479	0.4492	-0.089214	0.81128	0.69695
Atg2a	0.0020947	0.0057574	-0.7145	0.99791	0.99686			Non-Targeted-231	0.64218	0.70337	-0.17921	0.89362	0.82217
Fancd2os	0.0021025	0.0079295	-0.47596	0.96161	0.93011			Non-Targeted-232	0.60523	0.67893	-0.057563	0.93182	0.88096
Atp5b	0.0021085	0.0031277	-0.89741	0.99789	0.99687			Non-Targeted-233	0.064418	0.17889	-0.36185	0.45317	0.35471
Syt3	0.002127	0.0080935	-0.59018	0.06573	0.039019			Non-Targeted-234	0.44264	0.5959	0.11171	0.30507	0.24965
Hcfc1r1	0.0021283	0.008094	-0.68714	0.97537	0.95848			Non-Targeted-235	0.84045	0.88709	-0.032591	0.81594	0.70961
Scel	0.0021331	0.0031281	-0.83145	0.99787	0.99687			Non-Targeted-236	0.17915	0.35268	-0.27604	0.58503	0.43859
Egln3	0.0021393	0.0083973	-0.73429	0.88083	0.80123			Non-Targeted-237	0.41674	0.58681	0.10114	0.43966	0.33986
Fkbp15	0.0021414	0.0084573	-0.45895	0.99786	0.9971			Non-Targeted-238	0.96718	0.9857	0.22227	0.26318	0.23894
Socs3	0.0021549	0.0084578	-0.45026	0.47982	0.35628			Non-Targeted-239	0.054388	0.1528	-0.39625	0.8406	0.7491
Mir30c2	0.002163	0.0031281	-1.7546	0.99784	0.99687			Non-Targeted-24	0.040275	0.11548	-0.49043	0.99034	0.98471
Dusp6	0.0021923	0.0085879	-0.70946	0.96105	0.92793			Non-Targeted-240	0.3181	0.51811	-0.18502	0.96382	0.93531
Mir365b	0.0022017	0.0085884	-0.80848	0.57716	0.42994			Non-Targeted-241	0.73619	0.78461	-0.14602	0.68307	0.51687
Shisa7	0.0022075	0.008659	-0.3962	0.99779	0.99688			Non-Targeted-242	0.3181	0.51811	-0.14239	0.32127	0.26297
Camsap2	0.0022077	0.0060447	-0.44189	0.45395	0.31725			Non-Targeted-243	0.83591	0.87652	-0.083399	0.84775	0.75921
Mllt6	0.0022839	0.0090494	-0.68609	0.99772	0.99668			Non-Targeted-244	0.14814	0.31977	-0.066656	0.83886	0.74437
Ikzf1	0.0023087	0.0092372	-0.7137	0.94788	0.90435			Non-Targeted-245	0.82076	0.86395	-0.099944	0.93765	0.89318
Olr795	0.0023337	0.0061213	0.96783	0.0037281	0.0020073			Non-Targeted-246	0.13043	0.29684	-0.27471	0.58569	0.44165
Umodl1	0.0023597	0.0063444	-0.93218	0.99505	0.99297			Non-Targeted-247	0.23865	0.4112	-0.19076	0.8147	0.70329
Gzmb	0.0023639	0.0064292	-0.83947	0.99764	0.99661			Non-Targeted-248	0.16211	0.33153	-0.30197	0.73126	0.58841
Ap2a2	0.0023825	0.009591	-0.04635	0.34531	0.27048			Non-Targeted-249	0.099579	0.24854	-0.39982	0.47443	0.35907
Slc38a4	0.0023974	0.009591	-0.59524	0.9976	0.99652			Non-Targeted-25	0.3181	0.51811	-0.26045	0.98681	0.97938
Glra4	0.0024074	0.006728	-0.75514	0.99759	0.99652			Non-Targeted-250	0.56448	0.66047	0.19212	0.58569	0.44165
Tmem176a	0.0024302	0.0067284	-0.5499	0.99757	0.99652			Non-Targeted-251	0.071274	0.20259	-0.26195	0.55643	0.42981
Arhgef33	0.0024367	0.0067284	-0.92674	0.98165	0.97442			Non-Targeted-252	0.80898	0.85065	-0.078471	0.71921	0.56902
Kctd11	0.0024467	0.009591	-0.54968	0.57315	0.42698			Non-Targeted-253	0.71994	0.7662	-0.09625	0.75912	0.6235
Rgs6	0.0024598	0.006805	-0.60304	0.86893	0.79428			Non-Targeted-254	0.13241	0.29988	-0.26501	0.84885	0.75921
Dedd2	0.0024769	0.0069837	-0.76172	0.99752	0.99625			Non-Targeted-255	0.0463	0.12618	-0.1317	0.72183	0.5732
Commd7	0.0025257	0.0095915	-0.61252	0.99747	0.99652			Non-Targeted-256	0.081627	0.22016	-0.18574	0.80962	0.69587
Wnt5a	0.002539	0.0095915	-0.74376	0.99746	0.99652			Non-Targeted-257	0.41674	0.58681	0.23869	0.079775	0.054694
RGD1562636	0.0025505	0.0096652	-0.3195	0.15095	0.13059			Non-Targeted-258	0.071278	0.20259	-0.28186	0.88181	0.80661
Rnf170	0.0025705	0.0069841	-1.1614	0.99743	0.99625			Non-Targeted-259	0.06974	0.19827	-0.21417	0.61695	0.46515
Dok7	0.0025824	0.0097363	-0.62501	0.99742	0.99637			Non-Targeted-26	0.17513	0.34573	-0.14015	0.85877	0.77417
Mdfic	0.0026023	0.0097363	-0.70675	0.93877	0.89218			Non-Targeted-260	0.13201	0.29684	-0.081947	0.81518	0.70539
Gstm5	0.0026271	0.0097367	-0.6658	0.99737	0.99637			Non-Targeted-261	0.031726	0.096943	-0.36636	0.94767	0.90833
Fam159a	0.0026319	0.0097367	-0.52026	0.67915	0.50656			Non-Targeted-262	0.028197	0.087016	-0.33469	0.83343	0.73379
LOC499544	0.0026533	0.0097367	-0.88374	0.92563	0.87212			Non-Targeted-263	0.10385	0.2646	-0.3234	0.94536	0.90255
Prkaca	0.0026625	0.0098123	-0.46935	0.90591	0.84174			Non-Targeted-264	0.85623	0.8993	0.14361	0.21897	0.20358
Nhlh2	0.0026941	0.0098128	-0.56689	0.99731	0.99629			Non-Targeted-265	0.6255	0.69115	0.0075272	0.081058	0.063815
Fst	0.0026961	0.0099182	-0.55523	0.9973	0.99629			Non-Targeted-266	0.0026276	0.010475	-0.2276	0.20584	0.18834
Ppp1r12a	0.002727	0.0075972	-0.96857	0.99486	0.99249			Non-Targeted-267	0.15897	0.32561	-0.072568	0.36235	0.28508
Dlgap3	0.0027531	0.0099186	-0.7733	0.98859	0.98176			Non-Targeted-268	0.22212	0.38968	-0.27231	0.97506	0.95872
Ppm1g	0.0027569	0.0075977	-1.1544	0.93344	0.90257			Non-Targeted-269	0.69837	0.74952	0.24784	0.1118	0.10093
Sco1	0.0027895	0.004353	-0.92508	0.83493	0.78714			Non-Targeted-27	0.61649	0.68348	-0.094085	0.67771	0.51249
Acap1	0.0028197	0.0043534	-1.0651	0.99718	0.99565			Non-Targeted-270	0.8186	0.8622	0.016616	0.54322	0.4077
Prph2	0.0028379	0.0081297	-0.39373	0.85097	0.78175			Non-Targeted-271	0.76208	0.8047	0.069724	0.72284	0.5732
Atp8a1	0.0028496	0.0043534	-1.0388	0.99715	0.99565			Non-Targeted-272	0.013164	0.05113	-0.5846	0.88181	0.80661
Tmc4	0.0028865	0.010334	0.20027	0.091387	0.069391			Non-Targeted-273	0.27301	0.46161	-0.071864	0.83434	0.73675
Gys2	0.0028986	0.0082246	-0.94916	0.97488	0.96485			Non-Targeted-274	0.009028	0.0382	-0.4784	0.9862	0.97791
Rhebl1	0.0029273	0.010694	-0.71105	0.38871	0.28823			Non-Targeted-275	0.13241	0.29988	-0.21734	0.84885	0.75921
Stmnd1	0.0029381	0.010811	-0.65529	0.65021	0.48877			Non-Targeted-276	0.065543	0.1863	-0.28029	0.071647	0.048055
Mpc1	0.0029462	0.0045404	-0.90777	0.99705	0.99546			Non-Targeted-277	0.71994	0.7662	-0.20666	0.0079781	0.0076234
Ldhal6b	0.0029481	0.010811	-0.62309	0.99705	0.9957			Non-Targeted-278	0.10614	0.26604	-0.33195	0.74206	0.60163
Ahnak	0.002982	0.010941	-0.56115	0.78034	0.6482			Non-Targeted-279	0.25836	0.43826	-0.24084	0.67771	0.51249
LOC689600	0.0029856	0.0045404	-1.1811	0.95665	0.94877			Non-Targeted-28	0.040275	0.11548	-0.34841	0.94741	0.90704
Aagab	0.0029889	0.010941	-0.68567	0.93009	0.87658			Non-Targeted-280	0.27023	0.4547	-0.23835	0.98166	0.96855
C2	0.0030181	0.010942	-0.6881	0.30176	0.24688			Non-Targeted-281	0.0463	0.12618	-0.14543	0.93153	0.87986
Akr1b8	0.0030479	0.0086223	0.00059139	0.62681	0.46936			Non-Targeted-282	0.31078	0.50674	-0.26642	0.91451	0.86411
Slc43a3	0.0030545	0.011372	-0.034898	0.097989	0.075761			Non-Targeted-283	0.72259	0.76695	-0.073459	0.74206	0.60163
Olfr873	0.0030595	0.0086223	-1.2903	0.64206	0.48482			Non-Targeted-284	0.71655	0.76174	0.012738	0.41374	0.3145
Olr1868	0.0030955	0.011445	-0.42206	0.008808	0.004813			Non-Targeted-285	0.26089	0.44294	-0.26145	0.98213	0.96971
Il5	0.0031021	0.011539	-0.92461	0.99552	0.9932			Non-Targeted-286	0.013013	0.048931	-0.074995	0.45055	0.34583
Dirc2	0.0031313	0.0088817	-0.48281	0.99687	0.99533			Non-Targeted-287	0.10726	0.27332	-0.13119	0.76761	0.63595
Tram1	0.0031365	0.0045408	-0.91018	0.99686	0.99546			Non-Targeted-288	0.7403	0.78918	-0.016517	0.7138	0.56475
Adra1b	0.0031512	0.011621	-0.54797	0.99685	0.99543			Non-Targeted-289	0.97333	0.98815	0.26107	0.1118	0.10093
Vrk2	0.0031523	0.011621	-0.70808	0.15546	0.13779			Non-Targeted-29	0.11076	0.27383	-0.39203	0.88	0.80352
Mir212	0.0031537	0.0045408	-0.8901	0.50322	0.37663			Non-Targeted-290	0.84045	0.88709	0.1484	0.45132	0.35174
Rxfp2	0.0031549	0.0089834	-0.72149	0.47326	0.33875			Non-Targeted-291	0.64131	0.7011	0.060829	0.25589	0.2301
Inpp5a	0.0031664	0.011621	-0.30402	0.7903	0.66697			Non-Targeted-292	0.40324	0.57448	0.0078234	0.3594	0.2836
Olr920	0.0031738	0.0089834	-0.88667	0.11177	0.093925			Non-Targeted-293	0.76827	0.81157	-0.05936	0.43945	0.3369
Slc25a10	0.0032151	0.011621	-0.47657	0.99678	0.99543			Non-Targeted-294	0.063186	0.17448	-0.31605	0.72284	0.5732
Il10rb	0.0032224	0.011621	-0.24146	0.12556	0.10333			Non-Targeted-295	0.15897	0.32561	-0.2486	0.81128	0.69695
B3galt5	0.0032336	0.012036	-0.68504	0.21524	0.18962			Non-Targeted-296	0.40324	0.57448	0.044385	0.52873	0.39734
Tbc1d9	0.0032734	0.0094751	-1.3111	0.98271	0.97643			Non-Targeted-297	0.10499	0.26603	-0.35384	0.85914	0.77587
Stk4	0.0032998	0.0094751	-0.18271	0.034749	0.018634			Non-Targeted-298	0.0069234	0.031362	-0.29233	0.54242	0.40471
Foxm1	0.0033343	0.012037	0.054497	0.23655	0.20993			Non-Targeted-299	0.76893	0.81306	-0.15618	0.87288	0.79635
Fbxo31	0.0033544	0.012115	-0.58106	0.99531	0.99285			Non-Targeted-3	0.09121	0.23992	-0.19296	0.69416	0.536
Ly49s4	0.0033692	0.0095887	-0.80924	0.75098	0.63661			Non-Targeted-30	0.082242	0.22423	-0.37861	0.8406	0.7491
Appl1	0.0033751	0.0095887	-0.69765	0.99662	0.99486			Non-Targeted-300	0.034541	0.10287	-0.4108	0.95922	0.92753
Cst5	0.0033794	0.012208	-1.0044	0.63038	0.46807			Non-Targeted-301	0.78436	0.83439	0.19275	0.19582	0.17784
Nup107	0.0033838	0.0095887	-1.0357	0.99119	0.98869			Non-Targeted-302	0.87096	0.90964	-0.016643	0.75912	0.6235
Txnrd3	0.0033882	0.012208	-0.64692	0.99661	0.99514			Non-Targeted-303	0.82387	0.86744	-0.097279	0.81648	0.71168
Unc45a	0.0033903	0.012208	-0.32822	0.75676	0.61597			Non-Targeted-304	0.44264	0.5959	0.10316	0.14976	0.14235
Olr1569	0.0034134	0.0095892	-1.1108	0.63754	0.4823			Non-Targeted-305	0.023473	0.073448	-0.41749	0.63007	0.48135
LOC103693700	0.0034258	0.0096991	-0.73404	0.32986	0.23403			Non-Targeted-306	0.51521	0.63891	0.1687	0.75912	0.6235
LOC100360218	0.0034463	0.012291	0.056902	0.069883	0.041027			Non-Targeted-307	0.85676	0.90068	0.20809	0.13205	0.11983
Lzts3	0.0034549	0.012384	-0.4839	0.99655	0.99495			Non-Targeted-308	0.69406	0.74335	-0.15922	0.93182	0.88096
Fthl17e	0.0034653	0.012384	-0.52106	0.99653	0.99495			Non-Targeted-309	0.80898	0.85065	0.22243	0.05553	0.037732
Stard4	0.0034669	0.0047168	-0.88872	0.99653	0.99528			Non-Targeted-31	0.81759	0.85858	0.061824	0.75459	0.62094
LOC500007	0.0034678	0.0098128	-0.68467	0.96107	0.94352			Non-Targeted-310	0.033961	0.10114	-0.43717	0.69416	0.536
Zfp212	0.0034729	0.012385	-0.54605	0.56181	0.41218			Non-Targeted-311	0.032922	0.099678	-0.47486	0.4015	0.31159
Ppp1r15a	0.0034942	0.01281	-1.0646	0.85269	0.75569			Non-Targeted-312	0.272	0.45737	0.21289	0.05867	0.039015
Ksr1	0.0035022	0.01281	-0.48213	0.84349	0.74061			Non-Targeted-313	0.33985	0.53573	0.15097	0.51792	0.39297
Cd96	0.0035056	0.01281	-0.64485	0.99649	0.99485			Non-Targeted-314	0.034541	0.10287	-0.38814	0.24003	0.21845
Cd163	0.0035429	0.012987	-0.48608	0.99646	0.99466			Non-Targeted-315	0.00090672	0.0035427	-0.42099	0.99909	0.9983
Nfe2l2	0.0035582	0.012987	-0.10885	0.82987	0.72301			Non-Targeted-316	0.28899	0.48155	-0.10496	0.66899	0.50361
Smco4	0.0036033	0.013131	-0.27651	0.14961	0.13059			Non-Targeted-317	0.22212	0.38968	-0.19574	0.38517	0.29984
LOC691670	0.003616	0.013131	-0.57634	0.99638	0.99466			Non-Targeted-318	0.73469	0.7815	0.13002	0.21897	0.20358
Itfg2	0.0036185	0.013131	-0.55513	0.99638	0.99466			Non-Targeted-319	0.44133	0.59514	0.11805	0.0079781	0.0076234
Nek10	0.0036357	0.0099406	-0.59328	0.55896	0.40027			Non-Targeted-32	0.41939	0.58837	-0.0093004	0.85914	0.77587
Olr1405	0.0036589	0.0099411	-0.85328	0.091945	0.071234			Non-Targeted-320	0.063186	0.17448	-0.086247	0.60984	0.45639
Ngfr	0.0036714	0.013471	-0.75734	0.93608	0.89016			Non-Targeted-321	0.76827	0.81157	0.039054	0.45132	0.35174
LOC100359498	0.0036858	0.0050747	-1.093	0.69325	0.60248			Non-Targeted-322	0.033961	0.10114	-0.39489	0.74206	0.60163
Vps9d1	0.0036969	0.013471	-0.66297	0.9963	0.99456			Non-Targeted-323	0.28877	0.47953	-0.35637	0.74084	0.59513
Pou2af1	0.0036977	0.013471	-0.5383	0.9963	0.99456			Non-Targeted-324	0.024967	0.07802	-0.42257	0.98511	0.976
Clspn	0.0037261	0.013471	-0.37501	0.28924	0.24391			Non-Targeted-325	0.69406	0.74335	-0.016884	0.82644	0.72488
Pcsk9	0.0037383	0.013471	-0.38957	0.99626	0.99456			Non-Targeted-326	0.83591	0.87652	0.03479	0.43274	0.33542
Grm6	0.0037404	0.013471	-0.56387	0.68499	0.51546			Non-Targeted-327	0.35626	0.55837	0.11566	0.20759	0.18896
Ogfod1	0.0037726	0.013965	-0.81186	0.97437	0.95653			Non-Targeted-328	0.24001	0.41357	-0.051571	0.20766	0.1912
Il11	0.0037941	0.013966	-0.78635	0.99616	0.99446			Non-Targeted-329	0.082551	0.22755	-0.28515	0.91187	0.85993
Hist1h2af	0.0038095	0.01405	-0.57401	0.96854	0.94331			Non-Targeted-33	0.34387	0.53938	-0.23299	0.21685	0.19782
Rab6b	0.0038126	0.01405	-0.70769	0.9934	0.98966			Non-Targeted-330	0.4517	0.60042	0.11133	0.48228	0.36936
Sh3glb1	0.003838	0.01405	0.085466	0.010442	0.010658			Non-Targeted-331	0.30325	0.49846	-0.13338	0.67771	0.51249
Mga	0.0038389	0.010323	-1.0465	0.98139	0.97406			Non-Targeted-332	0.026976	0.08553	-0.34061	0.36235	0.28508
Vom2r36	0.0038876	0.010455	-0.66261	0.95349	0.93304			Non-Targeted-333	0.93387	0.96496	0.073447	0.3315	0.27032
Ablim1	0.0038939	0.014197	-0.114	0.40976	0.31172			Non-Targeted-334	0.78661	0.83575	-0.023636	0.16408	0.15802
Pdzk1	0.0039001	0.014197	-0.59319	0.34253	0.27048			Non-Targeted-335	0.66826	0.72319	0.041364	0.73126	0.58841
Fam102a	0.0039336	0.010592	-0.7629	0.99607	0.99408			Non-Targeted-336	0.5384	0.65208	-0.28286	0.98166	0.96855
S100a4	0.0039499	0.014553	-0.19843	0.50353	0.37391			Non-Targeted-337	0.0062472	0.023694	-0.54834	0.99375	0.99021
Rrbp1	0.003966	0.0078873	-1.0931	0.99603	0.99454			Non-Targeted-338	0.082242	0.22423	-0.24979	0.96258	0.93256
Tmed2	0.0039715	0.010592	-0.62475	0.88117	0.81297			Non-Targeted-339	0.29887	0.4924	0.034836	0.26119	0.23501
RGD1304745	0.0039752	0.010592	-1.3094	0.4394	0.30922			Non-Targeted-34	0.24581	0.42187	-0.26703	0.13437	0.12578
Prokr2	0.0039789	0.014553	-0.41568	0.99602	0.99425			Non-Targeted-340	0.76208	0.8047	-5.3e-05	0.54322	0.4077
Slc38a2	0.0039792	0.014553	-0.88532	0.4584	0.33849			Non-Targeted-341	0.071278	0.20259	-0.30491	0.97589	0.96042
Olr631	0.0039925	0.008094	-1.1151	0.99601	0.99433			Non-Targeted-342	0.72259	0.76695	-0.052388	0.60984	0.45639
Cldn9	0.0040058	0.014694	0.20847	0.076239	0.049594			Non-Targeted-343	0.058561	0.16585	-0.39283	0.25971	0.23287
Serpind1	0.004011	0.014694	-0.83334	0.99599	0.99425			Non-Targeted-344	0.27023	0.4547	-0.17968	0.93474	0.89015
Rab12	0.0040554	0.010592	-0.2264	0.92997	0.89484			Non-Targeted-345	0.3181	0.51811	-0.17838	0.90202	0.83628
Zfand4	0.004087	0.008094	-1.1393	0.99591	0.99433			Non-Targeted-346	0.84045	0.88709	-0.078665	0.61695	0.46515
Tmem9	0.0040887	0.015553	-0.81802	0.84001	0.7368			Non-Targeted-347	0.031678	0.096559	-0.19446	0.96476	0.93599
Mmp19	0.0040974	0.010717	-0.47108	0.81238	0.71806			Non-Targeted-348	0.027173	0.08629	-0.41731	0.6377	0.4947
Olr1105	0.0041736	0.015753	-0.37946	0.4578	0.33849			Non-Targeted-349	0.18399	0.35438	-0.18678	0.81128	0.69695
Thap3	0.0041882	0.015753	-0.48608	0.99581	0.99381			Non-Targeted-35	0.0069234	0.031362	-0.48198	0.80866	0.69262
Alpk1	0.0042148	0.011231	-0.709	0.99579	0.99369			Non-Targeted-350	0.0026276	0.010475	-0.096521	0.035764	0.025685
Kdm2a	0.0042233	0.011521	-1.2291	0.43256	0.30922			Non-Targeted-351	0.091831	0.24036	-0.20102	0.74826	0.61335
Kif9	0.0042247	0.016124	-0.62293	0.95366	0.91632			Non-Targeted-352	0.064175	0.17752	-0.26567	0.62177	0.46955
Tspan18	0.004286	0.016525	-0.42243	0.99571	0.99357			Non-Targeted-353	0.024967	0.07802	-0.43162	0.95986	0.92939
Tff2	0.004353	0.016635	-0.64435	0.82282	0.71083			Non-Targeted-354	0.020543	0.071206	-0.27644	0.54541	0.41362
Col11a2	0.0043598	0.016747	-0.54241	0.99064	0.98471			Non-Targeted-355	0.031678	0.096559	-0.31036	0.95472	0.9203
Prnd	0.0044073	0.011831	-0.67651	0.6934	0.56175			Non-Targeted-356	0.10726	0.27332	-0.13483	0.17524	0.16936
Tmed11	0.004417	0.017064	-0.70034	0.90469	0.835			Non-Targeted-357	0.24675	0.42457	-0.35214	0.94827	0.90961
Stk38	0.0044214	0.017064	-0.80992	0.98068	0.96734			Non-Targeted-358	0.35849	0.56071	0.016307	0.61695	0.46515
Rps6kb1	0.0044331	0.011831	-0.39011	0.48456	0.34943			Non-Targeted-359	0.76175	0.80236	0.11175	0.4015	0.31159
Lhx9	0.0044533	0.017183	-0.30809	0.4687	0.3475			Non-Targeted-36	0.22288	0.39147	-0.12364	0.80962	0.69587
Slc6a16	0.0044674	0.017183	-0.4247	0.99553	0.9932			Non-Targeted-360	0.24348	0.41583	-0.10086	0.84145	0.75096
Olr41	0.0044925	0.011965	-0.63323	0.85641	0.78458			Non-Targeted-361	0.69158	0.73946	-0.0027841	0.68307	0.51687
Gpr87	0.0045308	0.017183	-0.40833	0.99547	0.9932			Non-Targeted-362	0.73641	0.78766	-0.01323	0.3594	0.2836
Nkx6-3	0.0045499	0.017183	-0.68533	0.46517	0.34453			Non-Targeted-363	0.34827	0.5485	-0.1418	0.93765	0.89318
RGD1562963	0.0045721	0.011965	-0.79405	0.61739	0.45893			Non-Targeted-364	0.61838	0.68579	-0.0079356	0.50205	0.38706
B4gat1	0.0045823	0.017183	-0.72597	0.98048	0.96733			Non-Targeted-365	0.30026	0.49601	-0.24955	0.84775	0.75921
Csn1s2b	0.0045909	0.017183	-0.60273	0.99541	0.9932			Non-Targeted-366	0.88339	0.92155	0.0093078	0.62177	0.46955
Akr1e2	0.0045958	0.011965	-0.65623	0.9954	0.99355			Non-Targeted-367	0.70776	0.75715	0.13714	0.095987	0.084216
Mblac2	0.0046051	0.011966	-0.48167	0.99539	0.99355			Non-Targeted-368	0.58509	0.67197	-0.011545	0.37879	0.29692
Nsmaf	0.0046331	0.011966	-0.79229	0.75421	0.64654			Non-Targeted-369	0.26277	0.44625	-0.09446	0.62177	0.46955
Tssk4	0.0046429	0.011966	-0.59122	0.68487	0.55258			Non-Targeted-37	0.67584	0.72859	0.26336	0.12275	0.1179
Rasgrp1	0.0046657	0.0084839	-0.76367	0.93289	0.91784			Non-Targeted-370	0.034541	0.10287	-0.46802	0.41842	0.31897
Ddx3	0.0046711	0.017886	-0.53421	0.12545	0.10333			Non-Targeted-371	0.26479	0.4492	0.17148	0.22522	0.20987
Ccdc158	0.0046736	0.017886	-0.64948	0.99533	0.99285			Non-Targeted-372	0.0036293	0.013694	-0.6444	0.99637	0.99461
Shtn1	0.0046836	0.011966	-0.6142	0.99532	0.99355			Non-Targeted-373	0.59026	0.67583	-0.16584	0.93474	0.89015
Wfdc10	0.0047328	0.018531	0.22314	0.52192	0.3917			Non-Targeted-374	0.31725	0.51528	-0.17344	0.28868	0.24523
Zfp281	0.0047451	0.011966	-0.70835	0.99525	0.99355			Non-Targeted-375	0.16211	0.33153	-0.27749	0.41842	0.31897
Slc25a2	0.0047745	0.018697	-0.74972	0.98181	0.96928			Non-Targeted-376	0.8957	0.93626	0.031184	0.73303	0.5911
Lacc1	0.0047977	0.018698	-0.64085	0.73282	0.57333			Non-Targeted-377	0.034541	0.10287	-0.40022	0.45132	0.35174
Clnk	0.0048122	0.019009	-0.79698	0.91309	0.85446			Non-Targeted-378	0.15897	0.32561	-0.16698	0.72933	0.58572
Slc35a4	0.0048826	0.019979	-0.45733	0.99512	0.9923			Non-Targeted-379	0.79066	0.83839	-0.16795	0.81128	0.69695
Kbtbd6	0.0048933	0.019979	-0.69582	0.99282	0.98842			Non-Targeted-38	0.64848	0.71176	-0.13221	0.95648	0.92343
Apobr	0.0049006	0.019979	0.17671	0.48945	0.36512			Non-Targeted-380	0.8186	0.8622	-0.03662	0.81933	0.71881
Otud7b	0.004911	0.012513	-0.86251	0.99509	0.99297			Non-Targeted-381	0.26089	0.44294	-0.21821	0.66899	0.50361
Ubxn7	0.0049365	0.012514	-0.31919	0.77231	0.66778			Non-Targeted-382	0.77791	0.82262	-0.16709	0.83739	0.74053
Gabrr1	0.0049565	0.019979	-0.11726	0.80976	0.68732			Non-Targeted-383	0.34698	0.54323	-0.24823	0.98793	0.98064
Olr641	0.0049708	0.012666	-0.6268	0.99503	0.99281			Non-Targeted-384	0.082242	0.22423	0.1122	0.12275	0.1179
Lancl3	0.0049819	0.012667	-0.56068	0.99502	0.99281			Non-Targeted-385	0.2065	0.37509	-0.22339	0.4015	0.31159
Tspan6	0.0049912	0.01998	-0.51153	0.99501	0.99229			Non-Targeted-386	0.020543	0.071206	-0.34212	0.94449	0.90073
LOC307727	0.0050071	0.012959	-0.98252	0.992	0.98929			Non-Targeted-387	0.082242	0.22423	0.01963	0.75459	0.62094
RGD1565611	0.0050124	0.01998	0.039778	0.84304	0.74061			Non-Targeted-388	0.71936	0.76322	-0.062105	0.77811	0.65993
Rbpms	0.0050204	0.012959	-0.62845	0.95059	0.92701			Non-Targeted-389	0.70485	0.75333	-0.027896	0.68307	0.51687
Bckdhb	0.00503	0.01998	-0.75034	0.36025	0.27932			Non-Targeted-39	0.91493	0.95054	0.12141	0.47351	0.3562
Sertad3	0.0050431	0.01998	-0.45945	0.99496	0.99229			Non-Targeted-390	0.36517	0.5653	0.017149	0.62177	0.46955
Serpinb8	0.0050623	0.012959	0.3395	0.1292	0.11862			Non-Targeted-391	0.0042714	0.017677	-0.72181	0.76761	0.63595
Glrx	0.005064	0.01998	-0.79527	0.84845	0.75196			Non-Targeted-392	0.77615	0.82045	0.098383	0.41842	0.31897
Syce2	0.0050683	0.01998	-0.20644	0.39762	0.29704			Non-Targeted-393	0.35111	0.55303	-0.077979	0.74599	0.61075
Rdh14	0.0050771	0.01998	-0.53717	0.99492	0.99229			Non-Targeted-394	0.0018482	0.0077648	-0.59117	0.99815	0.99731
LOC108350166	0.0050843	0.012959	-1.0608	0.63217	0.47706			Non-Targeted-395	0.069317	0.19712	-0.3105	0.61674	0.45928
Olr1323	0.0051043	0.012959	-0.45063	0.18542	0.1589			Non-Targeted-396	0.83805	0.88398	-0.098071	0.71921	0.56902
Zfp867	0.005121	0.0089064	-1.1246	0.99488	0.99351			Non-Targeted-397	0.063009	0.17381	-0.4287	0.98618	0.97775
Nipal2	0.0051242	0.020493	-0.63353	0.90984	0.84693			Non-Targeted-398	0.020543	0.071206	-0.28555	0.90828	0.84936
Tmem171	0.0051462	0.012959	0.0011295	0.020707	0.014195			Non-Targeted-399	0.91578	0.95132	0.22683	0.10716	0.093189
Runx3	0.0051667	0.020493	-0.63377	0.75999	0.62111			Non-Targeted-4	0.84045	0.88709	0.086377	0.55834	0.43274
Ttc25	0.0051714	0.020493	-0.58459	0.26273	0.22264			Non-Targeted-40	0.18763	0.36018	-0.28792	0.96851	0.94603
Olr554	0.0051831	0.0039401	-1.4407	0.99482	0.99606			Non-Targeted-400	0.73541	0.78461	-0.005888	0.47443	0.35907
Olr704	0.0051882	0.013096	-0.07451	0.49547	0.34943			Non-Targeted-401	0.057214	0.16113	-0.36309	0.81594	0.70961
Olr784	0.0052036	0.013381	-0.76718	0.9948	0.99235			Non-Targeted-402	0.92592	0.95881	0.08534	0.080705	0.057059
Epx	0.0052264	0.013527	-0.94884	0.99477	0.99219			Non-Targeted-403	0.901	0.94053	0.18845	0.26496	0.23962
RGD1310212	0.0052359	0.020493	-0.057182	0.63293	0.47697			Non-Targeted-404	0.32474	0.52564	-0.17642	0.68307	0.51687
Krtap7-1	0.0052441	0.020494	-0.65272	0.9479	0.90435			Non-Targeted-405	0.69199	0.74024	0.049505	0.60143	0.4505
Cerk	0.0052814	0.013528	-1.4045	0.93441	0.90508			Non-Targeted-406	0.41939	0.58837	-0.099403	0.84709	0.7574
Fyb	0.0052874	0.013528	-0.52469	0.99471	0.99219			Non-Targeted-407	0.1428	0.31046	-0.10976	0.69789	0.53898
Setd5	0.0053258	0.013833	-0.6477	0.99467	0.99219			Non-Targeted-408	0.27122	0.45603	-0.28757	0.90939	0.85314
Cnbp	0.0053361	0.013833	-0.75984	0.99466	0.99219			Non-Targeted-409	0.53223	0.6467	-0.13823	0.88756	0.81185
LOC108352427	0.0053477	0.020494	-0.17928	0.4373	0.32065			Non-Targeted-41	0.92882	0.96188	0.11734	0.68505	0.52568
LOC684545	0.0054136	0.014289	-0.74509	0.99459	0.99205			Non-Targeted-410	0.23774	0.40678	-0.23987	0.85638	0.77073
Dmp1	0.0054161	0.020742	-0.49796	0.93952	0.89319			Non-Targeted-411	0.13043	0.29684	-0.25078	0.89695	0.82931
Hey2	0.0054408	0.020742	-0.47482	0.99456	0.99188			Non-Targeted-412	0.068697	0.19407	0.0041767	0.74287	0.60427
Sh3gl2	0.0054542	0.014441	-0.78543	0.85514	0.78458			Non-Targeted-413	0.36654	0.56833	-0.051706	0.45079	0.35027
Vom2r27	0.0054817	0.014441	-0.87518	0.96116	0.94352			Non-Targeted-414	0.86517	0.90519	0.035357	0.0079781	0.0076234
Fez2	0.0054828	0.021305	-0.60186	0.87539	0.79645			Non-Targeted-415	0.20271	0.37334	-0.27149	0.55427	0.42685
Celf3	0.0054988	0.021305	-0.53831	0.96017	0.92717			Non-Targeted-416	0.10726	0.27332	0.0054908	0.84775	0.75921
Serinc4	0.0055052	0.0097541	-0.80749	0.92189	0.90217			Non-Targeted-417	0.901	0.94053	0.27394	0.20076	0.18236
Gpx5	0.0055058	0.0039401	-1.878	0.99449	0.99606			Non-Targeted-418	0.32989	0.52887	-0.21868	0.95959	0.9279
Aamdc	0.0055154	0.021305	-0.060389	0.63746	0.47992			Non-Targeted-419	0.61678	0.68348	-0.11416	0.85914	0.77587
RGD1559810	0.0055357	0.021305	-0.8271	0.99286	0.98842			Non-Targeted-42	0.69656	0.74489	-0.24831	0.2415	0.22155
Zscan10	0.0055439	0.021305	-0.49863	0.99446	0.99174			Non-Targeted-420	0.85142	0.89405	0.035015	0.68505	0.52568
Wbscr27	0.0055478	0.021305	-0.53836	0.98377	0.97292			Non-Targeted-421	0.80898	0.85065	0.2591	0.050915	0.034804
Mfsd7	0.0055761	0.01474	-0.59689	0.99442	0.99157			Non-Targeted-422	0.10726	0.27332	0.11918	0.23559	0.21434
Ms4a14	0.0056451	0.0097541	-0.69766	0.75705	0.67361			Non-Targeted-423	0.54207	0.65511	0.14552	0.67316	0.50654
LOC290595	0.0056784	0.022068	-0.39172	0.99432	0.9916			Non-Targeted-424	0.72259	0.76695	0.16752	0.60019	0.44607
LOC102555598	0.005683	0.022068	0.12334	0.50859	0.37982			Non-Targeted-425	0.29647	0.49015	-0.061621	0.74174	0.60033
Vps25	0.0056866	0.01537	-0.65898	0.99431	0.99124			Non-Targeted-426	0.038399	0.10926	-0.43929	0.61674	0.45928
Mettl26	0.005691	0.022068	-0.65788	0.14966	0.13059			Non-Targeted-427	0.51852	0.63968	0.097197	0.43945	0.3369
Slc27a3	0.0056959	0.022068	-0.55731	0.71111	0.55347			Non-Targeted-428	0.13043	0.29684	-0.33658	0.98894	0.98169
Hspa14	0.0057388	0.022068	-0.48915	0.97117	0.95017			Non-Targeted-429	0.47266	0.61878	-0.21799	0.58503	0.43859
Tnfsf13	0.0057457	0.022068	-0.41544	0.54696	0.40335			Non-Targeted-43	0.78661	0.83575	-0.080746	0.91664	0.86813
Mcpt4l1	0.0057752	0.019318	-0.2842	0.91509	0.86624			Non-Targeted-430	0.22847	0.39838	-0.048211	0.53079	0.4002
Fam114a1	0.0057783	0.019318	-0.64402	0.99422	0.99106			Non-Targeted-431	0.30026	0.49601	-0.036344	0.15789	0.15177
Smpd5	0.0057947	0.022578	-0.19803	0.79426	0.66697			Non-Targeted-432	0.72779	0.77154	0.00075092	0.48228	0.36936
Rbfox2	0.0058041	0.019318	-0.87224	0.9942	0.99106			Non-Targeted-433	0.97072	0.98706	0.13151	0.35689	0.28064
Ube2e2	0.0058129	0.0099842	-1.0659	0.92056	0.90133			Non-Targeted-434	0.79066	0.83839	0.020046	0.17524	0.16936
Cmah	0.0058199	0.0099842	-0.90629	0.99418	0.99241			Non-Targeted-435	0.51521	0.63891	0.039054	0.74174	0.60033
Casp14	0.0058404	0.019318	-0.93796	0.31882	0.22329			Non-Targeted-436	0.92882	0.96188	0.072664	0.4015	0.31159
Tchh	0.0058486	0.022702	-0.4661	0.99415	0.99129			Non-Targeted-437	0.34698	0.54323	-0.22527	0.81518	0.70539
Rab5c	0.0058617	0.022702	-0.42249	0.99414	0.99129			Non-Targeted-438	0.084406	0.23534	0.029632	0.45132	0.35174
Zfp263	0.005867	0.0099842	-0.96754	0.99413	0.99241			Non-Targeted-439	0.64131	0.7011	-0.074681	0.83343	0.73379
Eef1g	0.0058713	0.0099842	-0.8584	0.99413	0.99241			Non-Targeted-44	0.064418	0.17889	-0.47842	0.98618	0.97775
Eif4ebp3	0.0059213	0.022892	-0.53488	0.99408	0.99129			Non-Targeted-440	0.57029	0.66507	-0.21742	0.8629	0.78425
Ptgr1	0.0059574	0.023025	-0.69231	0.99404	0.99114			Non-Targeted-441	0.27495	0.46444	0.043044	0.22522	0.20987
Knstrn	0.0059778	0.023025	-0.5199	0.99402	0.99114			Non-Targeted-442	0.028043	0.087016	-0.52826	0.93701	0.89165
Utp15	0.0059807	0.012643	-0.79091	0.17915	0.11783			Non-Targeted-443	0.69406	0.74335	-0.17807	0.88736	0.80889
mrpl11	0.0060162	0.02332	-0.89312	0.95102	0.91306			Non-Targeted-444	0.26089	0.44294	-0.18031	0.92038	0.86986
Gpank1	0.0060182	0.02332	0.083588	0.14932	0.13059			Non-Targeted-445	0.78661	0.83575	-0.046814	0.60143	0.4505
Aspscr1	0.0060267	0.020087	-0.51761	0.96243	0.94747			Non-Targeted-446	0.26089	0.44294	-0.34308	0.62431	0.47549
Cacna1e	0.0060591	0.023451	-0.69871	0.97483	0.95703			Non-Targeted-447	0.01047	0.040998	-0.32902	0.080705	0.057059
Cxcl11	0.00607	0.023451	-0.45556	0.99393	0.99065			Non-Targeted-448	0.27495	0.46444	-0.28897	0.41595	0.31599
Piezo2	0.006074	0.023584	-0.036459	0.8144	0.69167			Non-Targeted-449	0.34698	0.54323	-0.08553	0.23559	0.21434
LOC102546579	0.0060788	0.020087	-0.71544	0.99392	0.99057			Non-Targeted-45	0.046144	0.12532	-0.53574	0.93701	0.89165
Map2k5	0.0061026	0.020087	-0.71001	0.9939	0.99057			Non-Targeted-450	0.69656	0.74489	0.045471	0.13205	0.11983
Fzd7	0.006103	0.02374	-0.38719	0.9939	0.99033			Non-Targeted-451	0.54659	0.65586	-0.027501	0.4015	0.31159
Olr126	0.0061135	0.020087	-1.3208	0.9464	0.92055			Non-Targeted-452	0.33915	0.53416	-0.055926	0.41595	0.31599
Arap1	0.0061206	0.013078	-0.71178	0.90042	0.87307			Non-Targeted-453	0.049327	0.13732	-0.35274	0.98559	0.97742
Slc5a10	0.0061264	0.024208	-0.5023	0.99387	0.99033			Non-Targeted-454	0.30026	0.49601	0.12452	0.079775	0.054694
Snx29	0.0061299	0.024208	-0.40768	0.62675	0.46221			Non-Targeted-455	0.064418	0.17889	-0.43858	0.97939	0.96613
Actl7a	0.0061744	0.024401	-0.31961	0.99383	0.99033			Non-Targeted-456	0.16617	0.33491	-0.13811	0.68409	0.52127
Pcdh8	0.0061877	0.024401	-0.50907	0.44286	0.32954			Non-Targeted-457	0.9467	0.97316	0.099286	0.62219	0.474
F10	0.0062066	0.024401	-0.32844	0.99379	0.99033			Non-Targeted-458	0.79736	0.84427	0.0038886	0.74206	0.60163
Rasa3	0.0062187	0.024401	-0.30102	0.45744	0.33849			Non-Targeted-459	0.063186	0.17448	0.28944	0.0079781	0.0076234
Kcnb1	0.0062321	0.024401	-0.58798	0.98667	0.97815			Non-Targeted-46	0.0038755	0.014931	-0.35815	0.99612	0.99414
Ppp6c	0.0062325	0.013319	-0.70618	0.42185	0.29114			Non-Targeted-460	0.023705	0.075039	-0.51032	0.6377	0.4947
Psors1c2	0.0062416	0.024401	0.087053	0.25872	0.22136			Non-Targeted-461	0.15897	0.32561	0.11401	0.20154	0.18473
Nr3c1	0.0062555	0.024401	-0.91444	0.46576	0.34453			Non-Targeted-462	0.10614	0.26604	-0.37995	0.91187	0.85993
Dmrta2	0.0062707	0.024535	-0.56645	0.98202	0.96967			Non-Targeted-463	0.11897	0.28188	-0.094453	0.26318	0.23894
Nlrp5	0.0062952	0.020087	-0.88641	0.44046	0.30922			Non-Targeted-464	0.69158	0.73946	-0.067911	0.37617	0.29692
Crb1	0.006328	0.024535	-0.65975	0.20244	0.17787			Non-Targeted-465	0.22212	0.38968	-0.14579	0.74174	0.60033
Mir26a	0.0063346	0.020087	-0.88831	0.99367	0.99057			Non-Targeted-466	0.10726	0.27332	-0.026309	0.90202	0.83628
Mir125b1	0.0063473	0.024984	-0.56737	0.87937	0.79964			Non-Targeted-467	0.020543	0.071206	-0.37389	0.93061	0.87821
RGD1566324	0.0063533	0.025143	-0.38281	0.48383	0.36512			Non-Targeted-468	0.77248	0.8138	-0.066657	0.52873	0.39734
Vom1r22	0.0063672	0.013539	-1.077	0.99363	0.99125			Non-Targeted-469	0.41674	0.58681	-0.13614	0.89042	0.81633
LOC100362078	0.0063751	0.025144	-0.5801	0.16618	0.14846			Non-Targeted-47	0.084406	0.23534	-0.060788	0.74869	0.61715
Adam34	0.0063874	0.013539	-0.85087	0.99361	0.99125			Non-Targeted-470	0.87619	0.91386	0.1026	0.13205	0.11983
Vom2r8	0.0064011	0.020417	-0.90693	0.9936	0.99057			Non-Targeted-471	0.58509	0.67197	0.027955	0.26119	0.23501
Spdl1	0.0064038	0.020417	-0.82376	0.15043	0.13562			Non-Targeted-472	0.83591	0.87652	0.056486	0.47351	0.3562
Olr507	0.0064077	0.020417	-1.2704	0.98419	0.97925			Non-Targeted-473	0.033961	0.10114	-0.41688	0.85877	0.77417
Catip	0.0064457	0.025336	-0.46429	0.99355	0.99			Non-Targeted-474	0.15897	0.32561	-0.22417	0.41842	0.31897
Bbs1	0.0064639	0.01354	-1.1889	0.99354	0.99125			Non-Targeted-475	0.8363	0.87761	-0.062787	0.36235	0.28508
Smad9	0.0064649	0.025337	-0.22457	0.97629	0.96088			Non-Targeted-476	0.09121	0.23992	-0.36182	0.91187	0.85993
LOC102554096	0.0064876	0.020417	-0.19207	0.38002	0.2662			Non-Targeted-477	0.10499	0.26603	-0.29979	0.32127	0.26297
Plcxd2	0.0064964	0.025337	-0.59766	0.048821	0.031454			Non-Targeted-478	0.0053416	0.021723	-0.51864	0.99466	0.99203
Gabpa	0.006509	0.020417	-0.93354	0.99349	0.99057			Non-Targeted-479	0.73541	0.78461	0.029582	0.7287	0.58162
Tm9sf1	0.0065208	0.025337	-0.46405	0.97116	0.95017			Non-Targeted-48	0.082551	0.22755	-0.34772	0.97108	0.95288
Gfra3	0.0065248	0.025337	-0.68486	0.52524	0.3917			Non-Targeted-480	0.28984	0.48246	0.1207	0.15149	0.14743
Sphkap	0.0066025	0.025628	-0.72644	0.98957	0.98251			Non-Targeted-481	0.22847	0.39838	-0.11177	0.72183	0.5732
Phb2	0.0066132	0.025628	-0.96354	0.98545	0.97688			Non-Targeted-482	0.063009	0.17381	-0.41773	0.41842	0.31897
Cst7	0.0066191	0.025628	-0.69047	0.39527	0.29704			Non-Targeted-483	0.0039638	0.015431	-0.74157	0.99558	0.99345
Xpa	0.0066324	0.025628	0.048398	0.40685	0.30875			Non-Targeted-484	0.13696	0.30495	-0.14032	0.68307	0.51687
Wnt16	0.0066433	0.020758	-1.1127	0.74222	0.62646			Non-Targeted-485	0.084406	0.23534	0.084686	0.081058	0.063815
RGD1306186	0.006657	0.013775	-1.1379	0.99334	0.99101			Non-Targeted-486	0.09617	0.24308	-0.17898	0.79333	0.68046
Efna5	0.0066677	0.025628	-1.0593	0.93093	0.87658			Non-Targeted-487	0.18399	0.35438	0.16502	0.14976	0.14235
St3gal4	0.0066792	0.020758	-0.60663	0.99332	0.99057			Non-Targeted-488	0.3092	0.5043	-0.25236	0.84775	0.75921
Slco1a2	0.0066799	0.013775	-0.78196	0.57414	0.45316			Non-Targeted-489	0.92106	0.95511	-0.0034576	0.68505	0.52568
Armcx1	0.0066827	0.025628	-0.64208	0.98581	0.9772			Non-Targeted-49	0.25836	0.43826	-0.10864	0.081764	0.066565
Rwdd3	0.0067101	0.025773	-0.55644	0.99329	0.9895			Non-Targeted-490	0.76208	0.8047	-0.035052	0.43966	0.33986
Pak2	0.0067125	0.020758	-1.4264	0.92457	0.88209			Non-Targeted-491	0.44398	0.59739	0.20648	0.76685	0.63472
Olr834	0.0067181	0.020758	-0.54612	0.99328	0.99057			Non-Targeted-492	0.82387	0.86744	0.081623	0.097604	0.08937
Olr827	0.006739	0.020759	-0.3751	0.13882	0.12753			Non-Targeted-493	0.27495	0.46444	0.0045479	0.20076	0.18236
Nus1	0.0067511	0.020759	-1.2444	0.65634	0.51703			Non-Targeted-494	0.0042714	0.017677	-0.82051	0.98261	0.97264
Zfp185	0.0067571	0.020759	-0.56804	0.99324	0.99057			Non-Targeted-495	0.06974	0.19827	-0.36475	0.77165	0.64687
Lcn9	0.006758	0.025934	-0.62889	0.69305	0.52427			Non-Targeted-496	0.60253	0.65221	-0.059441	0.65936	0.51952
Dnmt3l	0.0067723	0.026133	-0.54119	0.88383	0.80439			Non-Targeted-497	0.28137	0.47201	0.047699	0.76307	0.62853
Gtpbp10	0.0068043	0.01401	-0.96963	0.9932	0.99077			Non-Targeted-498	0.019993	0.066454	-0.60285	0.20766	0.1912
Pkp2	0.0068052	0.020759	-1.308	0.96279	0.94804			Non-Targeted-499	0.64131	0.7011	0.048767	0.51792	0.39297
Wdr44	0.0068112	0.01401	-1.1034	0.99319	0.99077			Non-Targeted-5	0.78661	0.83575	0.034689	0.71178	0.55769
Cecr2	0.0068947	0.02092	-0.88365	0.16226	0.14182			Non-Targeted-50	0.58509	0.67197	-0.16156	0.68409	0.52127
Pxn	0.0068962	0.026133	-0.37132	0.9931	0.98931			Non-Targeted-500	0.73296	0.77999	0.093073	0.071647	0.048055
Med28	0.0069036	0.01425	-0.31449	0.058742	0.045768			Non-Targeted-501	0.020543	0.071206	0.067421	0.21897	0.20358
Prps1l1	0.0069534	0.02092	-0.8509	0.94853	0.92492			Non-Targeted-502	0.42231	0.59064	-0.13615	0.93325	0.88712
Plcxd1	0.0069674	0.02643	-0.19602	0.37757	0.28523			Non-Targeted-503	0.0034456	0.0099251	-0.71248	0.29806	0.22071
Olr57	0.0069798	0.026431	-0.57132	0.99302	0.98897			Non-Targeted-504	0.6255	0.69115	0.023349	0.51792	0.39297
Spata25	0.0070056	0.026805	-0.51245	0.99299	0.98879			Non-Targeted-505	0.64218	0.70337	0.058459	0.30507	0.24965
LOC685321	0.0070205	0.026805	-0.54505	0.99298	0.98879			Non-Targeted-506	0.071278	0.20259	-0.35004	0.98832	0.98117
LOC100910731	0.0070232	0.026805	0.060161	0.64057	0.48581			Non-Targeted-507	0.12157	0.23834	-0.38289	0.89152	0.83511
RGD1565363	0.0070328	0.026805	-0.52591	0.99297	0.98879			Non-Targeted-508	0.22537	0.39394	-0.10695	0.69006	0.536
Tmem26	0.0070631	0.026805	-0.45837	0.9538	0.91632			Non-Targeted-509	0.03876	0.11116	-0.33873	0.87754	0.80193
Gabra1	0.0070741	0.021082	0.45954	0.098258	0.078418			Non-Targeted-51	0.0064812	0.029757	-0.49789	0.91512	0.86522
Ceacam1	0.0070768	0.0065955	-1.7493	0.99292	0.9934			Non-Targeted-510	0.47266	0.61878	-0.092346	0.62177	0.46955
Eme2	0.007079	0.026805	0.053211	0.6905	0.52133			Non-Targeted-511	0.68276	0.73552	-0.14409	0.51792	0.39297
Rnasek	0.0070993	0.0145	-1.4785	0.96041	0.95173			Non-Targeted-512	0.10272	0.2595	-0.062584	0.2415	0.22155
Gen1	0.007116	0.021428	-0.066158	0.84142	0.7673			Non-Targeted-513	0.32742	0.52887	-0.01106	0.72183	0.5732
COX3	0.007134	0.027127	-0.69082	0.32849	0.26166			Non-Targeted-514	0.53585	0.6498	-0.2072	0.76685	0.63472
Fam46c	0.0071348	0.027127	-0.32161	0.61281	0.45058			Non-Targeted-515	0.6255	0.69115	-0.21152	0.89362	0.82217
Adcy6	0.0071618	0.027127	-0.59997	0.99284	0.98842			Non-Targeted-516	0.32474	0.52564	-0.06596	0.84775	0.75921
Cacna2d1	0.007162	0.021428	-1.1536	0.99284	0.98984			Non-Targeted-517	0.064418	0.17889	-0.32779	0.66899	0.50361
Pcdhga11	0.0071906	0.027127	0.036356	0.80334	0.68511			Non-Targeted-518	0.057214	0.16113	-0.033717	0.74206	0.60163
Tmc5	0.0071989	0.027127	-0.71796	0.73723	0.57891			Non-Targeted-519	0.010168	0.039144	-0.61657	0.98982	0.98347
RGD1563870	0.0072102	0.027127	-0.39058	0.99279	0.98842			Non-Targeted-52	0.21553	0.38439	0.15098	0.24744	0.22311
Olr783	0.0072111	0.014995	-0.85531	0.66664	0.5635			Non-Targeted-520	0.29887	0.4924	-0.13948	0.63649	0.49022
Denr	0.0072416	0.021801	-0.27825	0.40069	0.28503			Non-Targeted-521	0.93735	0.96621	0.047793	0.060371	0.040373
Actl9	0.0072464	0.027127	-0.034028	0.57537	0.42698			Non-Targeted-522	0.53585	0.6498	-0.18047	0.74174	0.60033
Fsd2	0.0072673	0.027127	-0.5072	0.99273	0.98842			Non-Targeted-523	0.073596	0.20801	-0.32271	0.98681	0.97938
Cdc42ep5	0.0072689	0.027127	-0.72433	0.95684	0.92193			Non-Targeted-524	0.86814	0.90831	0.20106	0.70617	0.54907
Proser3	0.0073185	0.027341	-0.43669	0.46583	0.34453			Non-Targeted-525	0.15897	0.32561	-0.29324	0.85914	0.77587
Ppp1r3b	0.0073206	0.027341	-0.72408	0.50796	0.37982			Non-Targeted-526	0.10272	0.2595	0.11618	0.45132	0.35174
Cd69	0.0073673	0.022165	-0.34634	0.74841	0.63661			Non-Targeted-527	0.0013187	0.0052017	-0.82861	0.75459	0.62094
Adam4	0.0073714	0.0065955	-1.7054	0.99263	0.9934			Non-Targeted-528	0.44264	0.5959	0.051887	0.54878	0.42102
Gabarapl2	0.0073889	0.027341	-0.61973	0.73374	0.57612			Non-Targeted-529	0.053511	0.14618	-0.38154	0.89314	0.82077
Samt3	0.0074091	0.022165	-0.19972	0.38259	0.26887			Non-Targeted-53	0.091831	0.24036	-0.10241	0.61695	0.46515
LOC102555078	0.0074138	0.027341	-0.58988	0.96781	0.94146			Non-Targeted-530	0.66244	0.7194	-0.25495	0.0079781	0.0076234
Ankef1	0.007434	0.027341	-0.59419	0.97826	0.96353			Non-Targeted-531	0.0463	0.12618	-0.20297	0.77739	0.65877
Nbeal1	0.0074514	0.022535	-0.81838	0.98914	0.98588			Non-Targeted-532	0.34825	0.5485	-0.17704	0.91572	0.86696
Adi1	0.0074696	0.027341	-0.11256	0.25542	0.21827			Non-Targeted-533	0.56448	0.66047	-0.19278	0.75459	0.62094
Cntn1	0.007503	0.028047	-0.5726	0.43134	0.31771			Non-Targeted-534	0.80794	0.84938	-0.07323	0.45132	0.35174
Ppbp	0.0075254	0.028047	-0.39469	0.081782	0.061586			Non-Targeted-535	0.099579	0.24854	-0.49916	0.98454	0.97431
Pdzd8	0.0075327	0.022536	-0.98593	0.33789	0.23403			Non-Targeted-536	0.038623	0.1109	-0.31988	0.97589	0.96042
Slpi	0.0075342	0.022536	-0.47729	0.99247	0.98984			Non-Targeted-537	0.015902	0.056601	-0.45812	0.67771	0.51249
Stard10	0.0075437	0.028211	-0.66048	0.9719	0.9529			Non-Targeted-538	0.24478	0.42125	-0.25279	0.9552	0.9203
Frg1l1	0.0075766	0.023258	0.12922	0.064725	0.045852			Non-Targeted-539	0.22735	0.3971	-0.22134	0.97423	0.95799
Cspg4	0.0076186	0.023661	-0.58637	0.99238	0.98947			Non-Targeted-54	0.45863	0.60502	-0.12893	0.58569	0.44165
Rnf39	0.0076238	0.032626	-0.54941	0.94214	0.89415			Non-Targeted-540	0.084966	0.23735	-0.24939	0.85914	0.77587
Slc2a4	0.0076295	0.032626	-0.51202	0.44931	0.33553			Non-Targeted-541	0.020543	0.071206	-0.16007	0.67771	0.51249
LOC108353098	0.007637	0.032626	0.13206	0.60291	0.44456			Non-Targeted-542	0.83805	0.88398	0.11845	0.20549	0.18652
Smim24	0.0076649	0.032626	-0.51443	0.99234	0.98824			Non-Targeted-543	0.29887	0.4924	0.035015	0.80866	0.69262
Rps3a	0.007666	0.0065955	-1.3415	0.99233	0.9934			Non-Targeted-544	0.82387	0.86744	0.034737	0.54541	0.41362
Leprot	0.0076725	0.023661	-0.73374	0.99233	0.98947			Non-Targeted-545	0.88108	0.91957	0.052714	0.60984	0.45639
Fam69c	0.0077297	0.032784	-0.61427	0.47741	0.35628			Non-Targeted-546	0.25769	0.43826	-0.14629	0.91572	0.86696
Nup62	0.0077315	0.02405	-0.86046	0.99227	0.98947			Non-Targeted-547	0.35388	0.55763	-0.025728	0.83739	0.74053
Mir195	0.0077346	0.032784	-0.70964	0.90938	0.84566			Non-Targeted-548	0.88481	0.92429	0.069824	0.84775	0.75921
Shroom1	0.0077441	0.02405	-0.17728	0.2204	0.17218			Non-Targeted-549	0.82076	0.86395	-0.08564	0.85877	0.77417
Csmd1	0.0077486	0.032784	0.11962	0.78693	0.66005			Non-Targeted-55	0.52599	0.64354	-0.013379	0.13437	0.12578
Psma4	0.0077501	0.006596	-1.5805	0.99225	0.9934			Non-Targeted-550	0.29647	0.49015	-0.28395	0.82074	0.72083
Il3ra	0.0077614	0.032784	-0.51553	0.8808	0.80123			Non-Targeted-551	0.93735	0.96621	0.20119	0.25108	0.22754
Clcn4	0.0078043	0.032784	-0.26315	0.39681	0.29704			Non-Targeted-552	0.57029	0.66507	0.072645	0.68505	0.52568
Rbm34	0.0078203	0.02405	-1.0887	0.31372	0.22068			Non-Targeted-553	0.10614	0.26604	-0.37726	0.74287	0.60427
Sncaip	0.0078278	0.02405	-0.44738	0.99206	0.98947			Non-Targeted-554	0.058643	0.16744	-0.41599	0.52873	0.39734
Ccdc120	0.0078601	0.032784	-0.17382	0.63803	0.47992			Non-Targeted-555	0.44264	0.5959	0.35161	0.079775	0.054694
Klhl22	0.0078689	0.032784	-0.48262	0.99213	0.98805			Non-Targeted-556	0.0024176	0.0095848	-0.66312	0.99758	0.99661
Ypel5	0.0078697	0.024051	-0.13521	0.3942	0.28235			Non-Targeted-557	0.063186	0.17448	-0.081343	0.53079	0.4002
LOC108352005	0.0078826	0.024051	-1.2515	0.95015	0.92562			Non-Targeted-558	0.3181	0.51811	-0.19157	0.91407	0.86233
Smpd3	0.0079039	0.024051	-0.38869	0.9921	0.98947			Non-Targeted-559	0.66619	0.7217	0.081137	0.71921	0.56902
Slc39a9	0.0079159	0.033007	-0.073398	0.26474	0.22529			Non-Targeted-56	0.59026	0.67583	0.086075	0.26496	0.23962
Zfp36l1	0.0079368	0.024051	-0.73773	0.91374	0.86521			Non-Targeted-560	0.49942	0.6281	-0.064669	0.8985	0.83071
Hsbp1l1	0.0079483	0.033007	-0.58192	0.91556	0.8606			Non-Targeted-561	0.039941	0.11414	-0.34738	0.89117	0.81633
LOC100911772	0.0079493	0.024051	-0.97389	0.94202	0.91309			Non-Targeted-562	0.078883	0.21423	-0.2839	0.72933	0.58572
Arhgef38	0.0079534	0.024051	-0.43348	0.3733	0.26097			Non-Targeted-563	0.69911	0.75106	-0.023707	0.2415	0.22155
Olr1646	0.0079577	0.024051	-0.82881	0.98764	0.98418			Non-Targeted-564	0.070142	0.19944	-0.48828	0.85877	0.77417
Adck5	0.0079717	0.033007	-0.39937	0.46839	0.3475			Non-Targeted-565	0.22212	0.38968	-0.22669	0.96261	0.93325
Ppp2r2d	0.0079786	0.024051	-0.76739	0.95008	0.92562			Non-Targeted-566	0.09617	0.24308	-0.37963	0.90196	0.83628
Tbx21	0.0079953	0.024209	-0.1189	0.3221	0.22601			Non-Targeted-567	0.1717	0.34288	-0.35372	0.9862	0.97791
Themis	0.0080371	0.024209	-0.56056	0.97458	0.96485			Non-Targeted-568	0.3181	0.51811	-0.16612	0.89172	0.81856
LOC102549235	0.0080832	0.033229	0.0047263	0.040383	0.026468			Non-Targeted-569	0.79156	0.8397	-0.15911	0.7998	0.68602
Pfpl	0.0080992	0.024209	-0.51366	0.9919	0.98929			Non-Targeted-57	0.91341	0.94917	0.11602	0.2415	0.22155
Hsd17b7	0.0081281	0.033695	-0.92998	0.72657	0.57054			Non-Targeted-570	0.35111	0.55303	-0.24684	0.97589	0.96042
Dip2a	0.008139	0.033695	-0.36983	0.050441	0.032043			Non-Targeted-571	0.35388	0.55763	0.016905	0.4953	0.38111
Map9	0.0081429	0.006596	-1.6836	0.99186	0.9934			Non-Targeted-572	0.0688	0.19636	-0.3253	0.98793	0.98064
Olr1512	0.0081608	0.033695	-0.6053	0.47173	0.3475			Non-Targeted-573	0.6255	0.69115	0.010917	0.74174	0.60033
Mlh3	0.0081627	0.024209	-0.072894	0.77294	0.66778			Non-Targeted-574	0.89157	0.93289	0.051514	0.39799	0.30864
Hdc	0.0081835	0.033696	-0.66699	0.71799	0.55633			Non-Targeted-575	0.15004	0.32339	-0.29846	0.94382	0.89839
Abcb1a	0.0081848	0.017608	-0.90325	0.99182	0.98949			Non-Targeted-576	0.2065	0.37509	-0.17329	0.74084	0.59513
LOC685171	0.008185	0.024209	-0.84489	0.62692	0.46936			Non-Targeted-577	0.98015	0.99194	0.091807	0.72644	0.57602
LOC100302372	0.0082505	0.034173	-0.4268	0.94008	0.89319			Non-Targeted-578	0.901	0.94053	0.12444	0.72183	0.5732
Calhm3	0.0082818	0.034173	-0.61411	0.98605	0.97752			Non-Targeted-579	0.70215	0.75181	0.033653	0.47351	0.3562
Fpr-rs4	0.0083719	0.024399	-0.86646	0.83883	0.76139			Non-Targeted-58	0.76893	0.81306	0.096133	0.68682	0.52714
Vom1r3	0.0083814	0.006596	-1.7567	0.99162	0.9934			Non-Targeted-580	0.79736	0.84427	-0.029055	0.30507	0.24965
Tarbp2	0.008389	0.034173	-0.42747	0.24399	0.21122			Non-Targeted-581	0.68854	0.73708	-0.02021	0.66899	0.50361
Tmem25	0.0084129	0.034173	-0.54461	0.55288	0.40335			Non-Targeted-582	0.70954	0.75791	-0.12469	0.91451	0.86411
Ighmbp2	0.0084333	0.034685	-0.61936	0.94814	0.90435			Non-Targeted-583	0.16541	0.33322	-0.29416	0.45055	0.34583
Rmnd1	0.0084556	0.024755	-0.61217	0.99154	0.98869			Non-Targeted-584	0.69656	0.74489	0.1392	0.22195	0.20515
Rpl38	0.0084736	0.034686	0.003538	0.82585	0.72103			Non-Targeted-585	0.012464	0.04567	-0.57355	0.45055	0.34583
Synpo	0.0084848	0.034686	-0.34453	0.49431	0.36805			Non-Targeted-586	0.055691	0.15675	-0.29885	0.67408	0.511
Wdr25	0.0085263	0.03513	-0.6534	0.9775	0.96134			Non-Targeted-587	0.16124	0.33153	-0.078378	0.88181	0.80661
Tcaim	0.0085393	0.025143	-0.55262	0.72071	0.59273			Non-Targeted-588	0.62299	0.68812	-0.028584	0.30507	0.24965
Cyp2d5	0.0085851	0.03513	0.29548	0.25891	0.22136			Non-Targeted-589	0.33413	0.53109	-0.098941	0.83886	0.74437
Tulp1	0.0085992	0.03513	-0.5009	0.8696	0.78843			Non-Targeted-59	0.020543	0.071206	-0.15541	0.63288	0.48428
Dpysl5	0.0086489	0.025143	-0.73723	0.9763	0.96694			Non-Targeted-590	0.85087	0.89305	0.065688	0.8124	0.69907
Vom2r30	0.0086641	0.018686	-1.0553	0.98142	0.97544			Non-Targeted-591	0.032503	0.099003	-0.48496	0.7138	0.56475
Olr1607	0.0086648	0.025143	-0.43588	0.1321	0.11943			Non-Targeted-592	0.64218	0.70337	-0.028484	0.51792	0.39297
Rasd1	0.0086658	0.03513	-0.4884	0.21487	0.18962			Non-Targeted-593	0.10672	0.27065	-0.33205	0.62177	0.46955
Gm2a	0.008678	0.03513	-0.70833	0.60055	0.44456			Non-Targeted-594	0.94991	0.9742	0.22742	0.26496	0.23962
Bpifa1	0.0086965	0.03513	-0.073465	0.862	0.77171			Non-Targeted-595	0.64272	0.70414	-0.064006	0.52873	0.39734
Tg	0.0087116	0.03513	-0.61086	0.58615	0.43869			Non-Targeted-596	0.19218	0.36592	-0.086005	0.51792	0.39297
Olr354	0.0087248	0.03513	-0.80735	0.49259	0.36805			Non-Targeted-597	0.26479	0.4492	-0.14684	0.7287	0.58162
Pros1	0.0087471	0.025143	-0.46563	0.99125	0.98869			Non-Targeted-598	0.0463	0.12618	-0.27986	0.81648	0.71168
Mir224	0.0087485	0.025143	-0.67191	0.95887	0.94176			Non-Targeted-599	0.64723	0.71023	-0.2075	0.97758	0.96203
Tmem150b	0.0087523	0.03513	-0.13824	0.41848	0.31172			Non-Targeted-6	0.42231	0.59064	-0.16266	0.4944	0.37665
Tmem33	0.008756	0.025143	-0.75082	0.99124	0.98869			Non-Targeted-60	0.60523	0.67893	-0.17524	0.89942	0.83286
Eif4a2	0.0087712	0.025143	-0.94534	0.59896	0.44302			Non-Targeted-600	0.35626	0.55837	-0.081189	0.4953	0.38111
Snap47	0.008808	0.03513	-0.60209	0.81085	0.68732			Non-Targeted-601	0.56921	0.66276	-0.1581	0.17178	0.15974
Olr1640	0.0088322	0.025143	0.34219	0.081764	0.060962			Non-Targeted-602	0.67584	0.72859	-0.0095582	0.60984	0.45639
LOC108353273	0.008862	0.025143	-0.67906	0.99114	0.98869			Non-Targeted-603	0.10108	0.25318	-0.17503	0.18825	0.17388
Kdm1b	0.0088638	0.035361	-0.20037	0.88452	0.80439			Non-Targeted-604	0.039187	0.11142	-0.50621	0.98166	0.96855
Lrp12	0.0088676	0.035361	-0.61542	0.63772	0.47992			Non-Targeted-605	0.31078	0.50674	-0.19687	0.76761	0.63595
Plek	0.0088855	0.035603	-0.59691	0.83076	0.72301			Non-Targeted-606	0.13201	0.29684	-0.044627	0.72933	0.58572
F11r	0.0088944	0.025143	-0.48141	0.99111	0.98869			Non-Targeted-607	0.99079	0.99709	0.52797	0.0079781	0.0076234
Mrpl13	0.0089155	0.018966	-0.48189	0.032044	0.015925			Non-Targeted-608	0.64934	0.71406	-0.16352	0.41595	0.31599
Mns1	0.0089161	0.028401	-0.44606	0.99108	0.98869			Non-Targeted-609	0.22735	0.3971	-0.12704	0.13348	0.12031
Eci1	0.0089195	0.035834	0.24039	0.49569	0.36805			Non-Targeted-61	0.08491	0.23694	-0.2461	0.97236	0.955
Spryd4	0.0089223	0.035834	-0.38224	0.71225	0.55347			Non-Targeted-610	0.039187	0.11142	-0.46474	0.95123	0.91467
Olr395	0.0089473	0.028401	-0.99166	0.98691	0.98342			Non-Targeted-611	0.86115	0.90342	-0.057479	0.84775	0.75921
Olr1337	0.0089533	0.018966	-0.75948	0.99105	0.98808			Non-Targeted-612	0.5734	0.66735	-0.055728	0.54242	0.40471
Krt81	0.0089839	0.035834	-0.57605	0.58884	0.43869			Non-Targeted-613	0.02552	0.079034	-0.47654	0.73303	0.5911
Adprhl1	0.0090086	0.035834	-0.81832	0.51706	0.38577			Non-Targeted-614	0.78661	0.83575	0.085617	0.53079	0.4002
Nfkbiz	0.0090253	0.035834	-0.79538	0.094765	0.07576			Non-Targeted-615	0.26479	0.4492	0.16073	0.20076	0.18236
Glb1l2	0.0090397	0.028591	-0.61446	0.99096	0.98847			Non-Targeted-616	0.0026276	0.010475	-0.56128	0.4015	0.31159
Nudt1	0.0090867	0.035834	-0.3896	0.78544	0.65772			Non-Targeted-617	0.54659	0.65586	-0.0022013	0.74084	0.59513
Prlr	0.0091295	0.028591	-0.992	0.93541	0.90508			Non-Targeted-618	0.26479	0.4492	-0.1093	0.74174	0.60033
LOC102552675	0.0091389	0.018966	-0.19976	0.027042	0.013868			Non-Targeted-619	0.086096	0.23862	-0.44265	0.89362	0.82217
Jup	0.0091424	0.035834	-0.54237	0.8211	0.70455			Non-Targeted-62	0.041849	0.1211	-0.40112	0.82644	0.72488
Coa4	0.0091981	0.035834	-0.15016	0.78482	0.65539			Non-Targeted-620	0.082242	0.22423	-0.25644	0.96284	0.93392
Grifin	0.0092283	0.035834	-0.52655	0.32795	0.26166			Non-Targeted-621	0.77316	0.81532	-0.034053	0.73303	0.5911
Prdm11	0.0092539	0.036318	-0.012597	0.66641	0.4977			Non-Targeted-622	0.7871	0.83644	-0.033704	0.36235	0.28508
Msantd3	0.0092748	0.036318	-0.53207	0.49917	0.36805			Non-Targeted-623	0.16211	0.33153	-0.12527	0.77045	0.64326
RGD1563365	0.0092923	0.028592	-0.67944	0.61236	0.45628			Non-Targeted-624	0.0463	0.12618	0.015271	0.84145	0.75096
Gskip	0.0093653	0.036319	0.059043	0.30893	0.24688			Non-Targeted-625	0.018848	0.064871	-0.4021	0.060371	0.040373
Mief1	0.0094177	0.02921	0.078744	0.71227	0.58179			Non-Targeted-626	0.92714	0.96098	0.15727	0.62177	0.46955
RGD1565212	0.0094399	0.02921	-0.68917	0.99056	0.98827			Non-Targeted-627	0.0463	0.12618	-0.34136	0.97299	0.95604
Sun5	0.0094447	0.02921	-0.92737	0.98267	0.97643			Non-Targeted-628	0.082771	0.23086	-0.16421	0.68307	0.51687
Mark2	0.0094596	0.02921	-0.11091	0.52514	0.3735			Non-Targeted-629	0.17849	0.35211	0.0070392	0.66899	0.50361
Cep85l	0.0094952	0.036562	-0.5807	0.83272	0.72301			Non-Targeted-63	0.82387	0.86744	-0.075682	0.41595	0.31599
Zfp775	0.0095324	0.036562	-0.014802	0.63475	0.47992			Non-Targeted-630	0.64131	0.7011	-0.050224	0.54616	0.41658
Olr132	0.0095432	0.02921	-0.14966	0.56447	0.40837			Non-Targeted-631	0.25833	0.43826	0.023756	0.20759	0.18896
Coq10b	0.0095472	0.036562	-0.31576	0.72172	0.55923			Non-Targeted-632	0.44264	0.5959	0.032087	0.7645	0.63102
Usp31	0.0095663	0.036562	-0.56048	0.44823	0.33249			Non-Targeted-633	0.92987	0.96278	0.29167	0.17729	0.17219
Gpr85	0.009585	0.02921	-0.32746	0.91634	0.86728			Non-Targeted-634	0.020543	0.071206	-0.34381	0.66899	0.50361
Olr278	0.0095857	0.018967	-0.90918	0.53498	0.41362			Non-Targeted-635	0.64131	0.7011	-0.11669	0.81128	0.69695
Gphb5	0.0095881	0.036562	-0.092984	0.62155	0.45934			Non-Targeted-636	0.068697	0.19407	0.12866	0.72284	0.5732
Tspan13	0.00961	0.018967	-1.0041	0.99039	0.98808			Non-Targeted-637	0.10272	0.2595	-0.048786	0.20076	0.18236
Olr1479	0.0096108	0.036562	-0.23685	0.048575	0.031161			Non-Targeted-638	0.10637	0.26834	-0.22423	0.76761	0.63595
Olr227	0.0096263	0.036562	-0.80487	0.54619	0.40335			Non-Targeted-639	0.90808	0.94599	0.02066	0.12046	0.11187
LOC108353314	0.0096268	0.029391	-0.99627	0.54514	0.39493			Non-Targeted-64	0.10614	0.26604	-0.42787	0.98625	0.97834
Cyp3a9	0.0097104	0.029391	-0.24963	0.3132	0.22068			Non-Targeted-640	0.082551	0.22755	-0.30532	0.84954	0.76277
Ndst1	0.0097552	0.036802	-0.054433	0.25237	0.21698			Non-Targeted-641	0.31521	0.51382	-0.11391	0.72284	0.5732
Foxo6	0.0097698	0.036802	-0.57121	0.97178	0.95237			Non-Targeted-642	0.038543	0.10994	-0.16595	0.41842	0.31897
Nup85	0.0097701	0.0079001	-1.0647	0.99023	0.9921			Non-Targeted-643	0.88061	0.91757	0.060168	0.76685	0.63472
Ddx19a	0.0097941	0.029392	-1.0835	0.9023	0.84677			Non-Targeted-644	0.029235	0.088916	-0.47948	0.95123	0.91467
Pcgf1	0.0098359	0.029392	-0.094433	0.72825	0.61195			Non-Targeted-645	0.40369	0.5775	0.18683	0.68307	0.51687
Eprs	0.0098653	0.029577	-0.68075	0.99013	0.98785			Non-Targeted-646	0.24581	0.42187	-0.22732	0.88761	0.8126
Rab43	0.0099223	0.036803	-0.020353	0.16752	0.14958			Non-Targeted-647	0.01047	0.040998	-0.43027	0.97108	0.95288
Scube2	0.0099447	0.036803	-0.6264	0.94579	0.89888			Non-Targeted-648	0.065512	0.18552	-0.41522	0.84775	0.75921
Zfp770	0.0099576	0.036803	-0.76545	0.93966	0.89319			Non-Targeted-649	0.0064558	0.029378	0.23441	0.13205	0.11983
Arih1	0.0099765	0.019799	-1.0633	0.96776	0.95682			Non-Targeted-65	0.68854	0.73708	-0.1564	0.54616	0.41658
Mir3588	0.009978	0.036803	-0.38132	0.40354	0.30291			Non-Targeted-650	0.03011	0.090826	-0.44366	0.80866	0.69262
Col8a1	0.00999	0.036803	-0.65953	0.9101	0.84693			Non-Targeted-651	0.3181	0.51811	-0.23248	0.98664	0.97849
Tmem107	0.010034	0.036803	0.074334	0.41048	0.31172			Non-Targeted-652	0.10272	0.2595	-0.099509	0.31965	0.25851
Tmem56	0.010044	0.029925	-0.86406	0.59564	0.43777			Non-Targeted-653	0.75986	0.80159	0.24056	0.095729	0.08378
Tmlhe	0.010045	0.029925	-0.5516	0.98996	0.98746			Non-Targeted-654	0.044178	0.12251	-0.33227	0.47351	0.3562
RGD1561143	0.010061	0.036803	-0.44834	0.74584	0.58719			Non-Targeted-655	0.75643	0.79701	-0.059039	0.4953	0.38111
M6pr	0.010119	0.030119	-0.60228	0.86406	0.79152			Non-Targeted-656	0.32474	0.52564	0.1373	0.69416	0.536
Olr1878	0.010145	0.037283	-0.84329	0.6414	0.48581			Non-Targeted-657	0.59026	0.67583	-0.18544	0.95123	0.91467
Lcn12	0.010166	0.037283	-0.50119	0.24476	0.21122			Non-Targeted-658	0.71936	0.76322	0.15311	0.24744	0.22311
Hdac10	0.010178	0.030543	-0.49208	0.98982	0.98724			Non-Targeted-659	0.018848	0.064871	-0.45305	0.98544	0.97649
Chm	0.010205	0.0092244	-1.6639	0.9898	0.99078			Non-Targeted-66	0.3181	0.51811	-0.013424	0.41842	0.31897
Cep162	0.010212	0.030938	0.73908	0.039903	0.020777			Non-Targeted-660	0.35849	0.56071	0.037172	0.70868	0.55339
Zfp51	0.010213	0.02009	-1.0106	0.98979	0.98691			Non-Targeted-661	0.038399	0.10926	-0.355	0.83739	0.74053
Gypc	0.010226	0.037543	-0.65488	0.87579	0.79645			Non-Targeted-662	0.15897	0.32561	-0.2598	0.74287	0.60427
Shroom2	0.010271	0.037544	-0.79009	0.98137	0.9685			Non-Targeted-663	0.42231	0.59064	-0.027086	0.74174	0.60033
Tbck	0.010297	0.030939	-0.59977	0.9897	0.9868			Non-Targeted-664	0.97986	0.99315	0.29179	0.12585	0.12307
Nagk	0.010303	0.030939	-0.5816	0.9897	0.9868			Non-Targeted-665	0.69911	0.75106	-0.063731	0.80416	0.69041
RGD1359158	0.01033	0.037544	-0.83568	0.87313	0.79485			Non-Targeted-666	0.83591	0.87652	0.013939	0.63342	0.48872
Rbfox3	0.010343	0.038063	-0.67304	0.97332	0.95552			Non-Targeted-667	0.27441	0.46349	-0.12169	0.77284	0.64929
Slc2a10	0.01035	0.030939	-0.85523	0.36042	0.25564			Non-Targeted-668	0.86378	0.90431	0.0075541	0.55834	0.43274
Ttll12	0.010368	0.038063	0.023049	0.27955	0.24391			Non-Targeted-669	0.084406	0.23534	0.19511	0.17681	0.17109
RT1-DMb	0.010383	0.03114	-0.87914	0.81482	0.71973			Non-Targeted-67	0.029235	0.088916	-0.40859	0.97016	0.95044
Rbbp5	0.010396	0.038063	-0.63013	0.044382	0.028598			Non-Targeted-670	0.94307	0.97134	0.13466	0.37879	0.29692
Taok3	0.01041	0.020683	-0.82662	0.98959	0.9863			Non-Targeted-671	0.47154	0.61573	-0.19751	0.94578	0.90389
Ccng2	0.010416	0.020683	-0.74561	0.98958	0.9863			Non-Targeted-672	0.57095	0.66583	0.04194	0.13437	0.12578
Psph	0.010449	0.03857	-0.60362	0.96332	0.93221			Non-Targeted-673	0.14084	0.30705	-0.13041	0.15789	0.15177
Ufd1l	0.010463	0.031351	-0.23431	0.51809	0.3681			Non-Targeted-674	0.65965	0.71714	0.039739	0.77811	0.65993
Zfp647	0.010529	0.03857	-0.61216	0.98887	0.98202			Non-Targeted-675	0.63747	0.69956	-0.22139	0.92768	0.87599
Bpifa3	0.010535	0.03857	-0.43288	0.45772	0.33849			Non-Targeted-676	0.43024	0.59294	-0.18752	0.90939	0.85314
Rsad1	0.01054	0.031565	-0.31834	0.98946	0.98611			Non-Targeted-677	0.024855	0.076904	-0.36589	0.50205	0.38706
Rnaset2	0.010565	0.020981	-0.82771	0.98944	0.98599			Non-Targeted-678	0.73541	0.78461	-0.099649	0.93474	0.89015
Sv2a	0.010579	0.03857	-0.77468	0.96449	0.93498			Non-Targeted-679	0.0044937	0.019618	-0.3018	0.99551	0.99309
Bloc1s5	0.010612	0.031983	-0.94805	0.29954	0.20988			Non-Targeted-68	0.084966	0.23735	-0.28555	0.65912	0.50214
Bmpr1a	0.010682	0.038819	-0.78091	0.66431	0.49472			Non-Targeted-680	0.081627	0.22016	-0.31784	0.98166	0.96855
LOC688842	0.01073	0.021598	-1.2762	0.98101	0.97462			Non-Targeted-681	0.19997	0.36936	-0.064278	0.081058	0.063815
Ppip5k2	0.010757	0.03908	-0.31565	0.73192	0.57333			Non-Targeted-682	0.78661	0.83575	0.012762	0.83434	0.73675
LOC103690374	0.010809	0.03935	-0.78301	0.9652	0.93564			Non-Targeted-683	0.7758	0.81898	0.06572	0.71283	0.56336
Olr1610	0.010813	0.03935	-0.36383	0.71574	0.55633			Non-Targeted-684	0.48033	0.61955	0.047567	0.81128	0.69695
Taf2	0.010822	0.0092249	-1.5022	0.98918	0.99078			Non-Targeted-685	0.75088	0.7931	0.15616	0.45132	0.35174
Plk3	0.010838	0.032181	-0.64438	0.98916	0.98588			Non-Targeted-686	0.75643	0.79701	0.00056333	0.54616	0.41658
Sparc	0.010839	0.032181	-0.63332	0.14657	0.13562			Non-Targeted-687	0.17685	0.3492	-0.22223	0.74206	0.60163
Pkp3	0.010845	0.032181	-0.78289	0.98916	0.98588			Non-Targeted-688	0.015902	0.056601	-0.54088	0.84775	0.75921
Gpr146	0.010852	0.039603	-0.52904	0.1346	0.12306			Non-Targeted-689	0.26479	0.4492	-0.22506	0.4015	0.31159
Cox4i1	0.01087	0.021599	-0.58175	0.63481	0.53339			Non-Targeted-69	0.75471	0.79387	0.012455	0.60019	0.44607
C1qtnf3	0.010881	0.032181	-0.33561	0.50406	0.35478			Non-Targeted-690	0.59026	0.67583	-0.2482	0.96873	0.94661
LOC102547612	0.010888	0.032181	-0.44797	0.98911	0.98588			Non-Targeted-691	0.010831	0.041734	-0.58658	0.98982	0.98347
LOC103690612	0.010906	0.0092249	-0.94829	0.98909	0.99078			Non-Targeted-692	0.0045197	0.019618	-0.55201	0.32127	0.26297
LOC108351075	0.01091	0.039603	-0.51017	0.35421	0.27341			Non-Targeted-693	0.023652	0.0747	-0.52458	0.96331	0.93425
Akr1d1	0.010943	0.039603	-0.79475	0.92824	0.87322			Non-Targeted-694	0.27441	0.46349	0.0044449	0.82074	0.72083
Phf2	0.010977	0.032181	-0.71358	0.98902	0.98588			Non-Targeted-695	0.10726	0.27332	-0.027896	0.37617	0.29692
Dhrs7b	0.010989	0.040131	-0.78151	0.18554	0.16767			Non-Targeted-696	0.77248	0.8138	-0.051554	0.8406	0.7491
Lpo	0.011036	0.040131	0.11075	0.24475	0.21122			Non-Targeted-697	0.69295	0.74177	0.03138	0.85132	0.76277
Olr792	0.011037	0.021932	-0.87153	0.81461	0.74688			Non-Targeted-698	0.096734	0.24536	-0.19902	0.19906	0.18119
Atp5o	0.01109	0.032181	-0.6444	0.858	0.78739			Non-Targeted-699	0.16211	0.33153	-0.27749	0.95922	0.92753
LOC108350204	0.011091	0.040132	-0.035787	0.54473	0.40335			Non-Targeted-7	0.30118	0.49601	-0.16211	0.74287	0.60427
Cnksr3	0.011112	0.032583	-0.71864	0.98194	0.97511			Non-Targeted-70	0.028197	0.087016	-0.52174	0.91664	0.86813
Pramel6	0.011117	0.032583	-1.0714	0.94933	0.92492			Non-Targeted-700	0.26277	0.44625	0.078841	0.25108	0.22754
Slc35d2	0.011166	0.040132	-0.71839	0.94868	0.90615			Non-Targeted-701	0.8046	0.84686	-0.077473	0.58569	0.44165
E2f8	0.011191	0.040375	-0.57634	0.97884	0.96398			Non-Targeted-702	0.64131	0.7011	-0.21576	0.71178	0.55769
Krt77	0.011203	0.040927	-0.33766	0.38439	0.28523			Non-Targeted-703	0.28899	0.48155	-0.26373	0.86483	0.7875
Ankrd26	0.011203	0.040927	-0.51661	0.86916	0.78682			Non-Targeted-704	0.2065	0.37509	-0.079591	0.13348	0.12031
Naga	0.01121	0.040927	-0.62678	0.90715	0.84174			Non-Targeted-705	0.48033	0.61955	-0.010941	0.50205	0.38706
Fads1	0.011219	0.040927	-0.68855	0.98954	0.98225			Non-Targeted-706	0.046144	0.12532	-0.40658	0.43274	0.33542
Unc80	0.011254	0.032993	-0.52612	0.98875	0.98588			Non-Targeted-707	0.20859	0.37974	-0.15584	0.84775	0.75921
Cables1	0.011284	0.040927	-0.63604	0.72623	0.56778			Non-Targeted-708	0.6255	0.69115	-0.051898	0.83434	0.73675
Pygo2	0.011314	0.040927	-0.50865	0.3692	0.27932			Non-Targeted-709	0.94194	0.96903	0.20246	0.17729	0.17219
Ftmt	0.011324	0.032993	-0.49414	0.98868	0.98588			Non-Targeted-71	0.084406	0.23534	-0.010867	0.77165	0.64687
Irf6	0.011361	0.040927	-0.70191	0.9049	0.835			Non-Targeted-710	0.013783	0.051885	-0.58082	0.58503	0.43859
Glmn	0.011382	0.033202	-0.16629	0.42147	0.30113			Non-Targeted-711	0.03876	0.11116	-0.38901	0.071647	0.048055
Lrrk2	0.011388	0.040927	-0.30489	0.78796	0.66469			Non-Targeted-712	0.61838	0.68579	-0.073954	0.67408	0.511
Fanca	0.011408	0.033202	-0.69703	0.84843	0.78175			Non-Targeted-713	0.5734	0.66735	-0.056025	0.17178	0.15974
Rnd3	0.011424	0.033202	0.1301	0.18487	0.1589			Non-Targeted-714	0.024855	0.076904	-0.12736	0.26212	0.23695
Fgf8	0.011425	0.040927	-0.40297	0.83623	0.73091			Non-Targeted-715	0.31521	0.51382	-0.073343	0.74206	0.60163
Ppp4r2	0.011495	0.01053	-1.2029	0.9885	0.98947			Non-Targeted-716	0.51521	0.63891	0.28122	0.012396	0.013112
Rell2	0.011537	0.033849	-0.51773	0.98846	0.98541			Non-Targeted-717	0.75088	0.7931	0.044617	0.73303	0.5911
Vtn	0.011543	0.041214	-0.67281	0.63406	0.47697			Non-Targeted-718	0.18903	0.3625	-0.082378	0.88318	0.80814
Pcsk1	0.011606	0.03385	-0.71208	0.98839	0.98541			Non-Targeted-719	0.15897	0.32561	0.0099389	0.24744	0.22311
Clca5	0.011632	0.03385	-0.3185	0.20602	0.16419			Non-Targeted-72	0.88724	0.92686	0.58998	0.0063571	0.0040031
LOC108351723	0.01165	0.041469	-0.57542	0.9898	0.98323			Non-Targeted-720	0.018023	0.063579	-0.4507	0.81648	0.71168
Gnat2	0.011703	0.042029	-0.1144	0.73163	0.57333			Non-Targeted-721	0.69406	0.74335	-0.0052018	0.81128	0.69695
Fetub	0.011716	0.03385	-0.41231	0.64536	0.49235			Non-Targeted-722	0.22212	0.38968	-0.071714	0.47443	0.35907
LOC103694522	0.011748	0.01053	-1.5745	0.98825	0.98947			Non-Targeted-723	0.911	0.94716	0.10215	0.25235	0.22945
Scrn1	0.011758	0.034044	-0.17803	0.89648	0.84224			Non-Targeted-724	0.26479	0.4492	-0.086249	0.69416	0.536
Eml4	0.011789	0.024872	-1.1105	0.98821	0.98437			Non-Targeted-725	0.055944	0.15804	-0.38879	0.93765	0.89318
RGD1565498	0.011841	0.034044	-0.24023	0.90622	0.85454			Non-Targeted-726	0.73296	0.77999	-0.061596	0.54242	0.40471
Slc16a6	0.011869	0.04203	-0.25785	0.58719	0.43869			Non-Targeted-727	0.13043	0.29684	-0.29359	0.74084	0.59513
Rnase17	0.011881	0.025195	-0.67742	0.98812	0.98403			Non-Targeted-728	0.64218	0.70337	-0.050944	0.8124	0.69907
Ccdc169	0.011883	0.034044	0.15872	0.19624	0.16155			Non-Targeted-729	0.16783	0.33601	0.083162	0.090429	0.07692
Fxyd1	0.011946	0.046506	-0.629	0.40795	0.31172			Non-Targeted-73	0.2065	0.37509	-0.07959	0.071647	0.048055
Mir673	0.011975	0.046506	-0.25304	0.3062	0.24688			Non-Targeted-730	0.93735	0.96621	0.024498	0.6377	0.4947
LOC100362110	0.012008	0.034044	-0.0048601	0.022076	0.014195			Non-Targeted-731	0.33985	0.53573	0.23263	0.13348	0.12031
Olr502	0.012028	0.026809	-0.89592	0.98797	0.98236			Non-Targeted-732	0.013783	0.051885	-0.37303	0.60019	0.44607
Areg	0.012037	0.046507	-0.38569	0.78779	0.66469			Non-Targeted-733	0.5384	0.65208	-0.052964	0.15789	0.15177
Ifitm7	0.012074	0.046507	-0.59863	0.27392	0.23978			Non-Targeted-734	0.09617	0.24308	-0.40974	0.58569	0.44165
Fam189a2	0.012096	0.037505	-0.60562	0.9879	0.98495			Non-Targeted-735	0.68019	0.73244	0.14198	0.71198	0.56197
Decr1	0.012108	0.046507	-0.84202	0.95391	0.91632			Non-Targeted-736	0.063009	0.17381	-0.35347	0.73126	0.58841
Slc31a2	0.012109	0.037505	-0.58067	0.83822	0.7599			Non-Targeted-737	0.10637	0.26834	-0.15027	0.23559	0.21434
Rcc1	0.012133	0.037505	-0.8139	0.80173	0.70601			Non-Targeted-738	0.0036587	0.013911	-0.70795	0.96992	0.94908
Egr2	0.012148	0.046785	-0.43903	0.98165	0.9685			Non-Targeted-739	0.17369	0.34402	0.44386	0.012387	0.013051
Stt3b	0.012148	0.046785	-0.6963	0.44481	0.33248			Non-Targeted-74	0.87695	0.91472	0.29306	0.095987	0.084216
Olr1496	0.012192	0.037977	-0.68638	0.98781	0.98443			Non-Targeted-740	0.14474	0.31336	-0.23271	0.47351	0.3562
Tusc3	0.0122	0.037977	-0.44181	0.9878	0.98443			Non-Targeted-741	0.5734	0.66735	0.016905	0.60984	0.45639
LOC102555599	0.012207	0.027138	-0.66129	0.98779	0.98202			Non-Targeted-742	0.9069	0.94457	0.21788	0.10764	0.094032
Cflar	0.012225	0.01319	-1.4395	0.98778	0.98681			Non-Targeted-743	0.038399	0.10926	-0.36518	0.60019	0.44607
Satb1	0.012254	0.047078	-0.63767	0.72517	0.56213			Non-Targeted-744	0.73469	0.7815	-0.1306	0.41842	0.31897
Olr1587	0.012259	0.047078	-0.202	0.95482	0.91794			Non-Targeted-745	0.17685	0.3492	-0.28233	0.94578	0.90389
Chia	0.012281	0.01319	-1.2328	0.98772	0.98681			Non-Targeted-746	0.084406	0.23534	-0.14305	0.93474	0.89015
Mrpl15	0.012297	0.03819	-0.98657	0.9877	0.98418			Non-Targeted-747	0.10672	0.27065	-0.40332	0.90196	0.83628
Olr1457	0.0123	0.03819	0.082663	0.22602	0.17218			Non-Targeted-748	0.61649	0.68348	-0.045174	0.63342	0.48872
LOC103693538	0.012301	0.03819	-0.85072	0.9877	0.98418			Non-Targeted-749	0.82387	0.86744	-0.15873	0.85638	0.77073
LOC102556967	0.012315	0.047079	-0.22477	0.82308	0.71083			Non-Targeted-75	0.1428	0.31046	-0.043353	0.47351	0.3562
Spast	0.01232	0.027138	-0.99477	0.97982	0.97331			Non-Targeted-750	0.76827	0.81157	-0.07285	0.17524	0.16936
Smtnl2	0.012324	0.03819	-0.43201	0.98768	0.98418			Non-Targeted-751	0.82438	0.86973	0.067315	0.30507	0.24965
Otc	0.012342	0.03819	-0.29279	0.24159	0.1749			Non-Targeted-752	0.67584	0.72859	0.02844	0.18921	0.17556
Taf1a	0.012353	0.027138	-0.95546	0.98765	0.98202			Non-Targeted-753	0.15004	0.32339	-0.16763	0.74206	0.60163
Dusp5	0.012405	0.047886	-0.52813	0.92909	0.87322			Non-Targeted-754	0.77316	0.81532	-0.071561	0.4953	0.38111
Vom2r44	0.012441	0.027138	-0.90597	0.98756	0.98202			Non-Targeted-755	0.0026357	0.010538	-0.82799	0.99736	0.99615
LOC680227	0.012449	0.03819	-0.96524	0.81574	0.7214			Non-Targeted-756	0.77316	0.81532	-0.099833	0.83343	0.73379
Sema7a	0.012452	0.047886	-0.31179	0.45092	0.33553			Non-Targeted-757	0.86814	0.90831	0.095312	0.74206	0.60163
Zar1l	0.012468	0.03819	-0.43465	0.98753	0.98418			Non-Targeted-758	0.71936	0.76322	0.057407	0.38517	0.29984
Nhp2	0.012482	0.047886	-0.51536	0.9062	0.84174			Non-Targeted-759	0.66244	0.7194	-0.21212	0.4015	0.31159
P2ry6	0.012509	0.038654	-0.58066	0.43294	0.30922			Non-Targeted-76	0.82076	0.86395	0.033849	0.74084	0.59513
LOC100909683	0.012522	0.027138	-0.84906	0.98748	0.98202			Non-Targeted-760	0.34698	0.54323	-0.19311	0.83944	0.74437
Chd9	0.012524	0.038654	-0.52136	0.98748	0.98365			Non-Targeted-761	0.64218	0.70337	0.028647	0.84145	0.75096
Adra1d	0.012537	0.047886	-0.62627	0.14148	0.12405			Non-Targeted-762	0.24478	0.42125	-0.22753	0.97001	0.94936
Ccnc	0.012551	0.038654	-0.64893	0.95085	0.92768			Non-Targeted-763	0.31309	0.51097	-0.13922	0.7998	0.68602
Rsph6a	0.01256	0.047886	-0.50466	0.93747	0.89115			Non-Targeted-764	0.038399	0.10926	-0.35637	0.91572	0.86696
Mcrs1	0.012565	0.038654	-0.70083	0.98743	0.98365			Non-Targeted-765	0.31725	0.51528	-0.30649	0.92038	0.86986
Ddx17	0.012586	0.038868	-0.68657	0.98741	0.98342			Non-Targeted-766	0.49017	0.62425	-0.088208	0.28868	0.24523
LOC684871	0.012592	0.038868	-0.6923	0.37953	0.2662			Non-Targeted-767	0.063186	0.17448	-0.26205	0.97108	0.95288
Arl16	0.012613	0.047886	-0.52565	0.81575	0.69383			Non-Targeted-768	0.62299	0.68812	0.092815	0.76761	0.63595
Pcdhb8	0.012634	0.038868	-0.088424	0.50514	0.35746			Non-Targeted-769	0.29887	0.4924	0.21545	0.70882	0.55482
Ebp	0.012647	0.047886	-0.2111	0.088404	0.063056			Non-Targeted-77	0.13201	0.29684	-0.015103	0.7998	0.68602
Armcx2	0.012655	0.027138	-0.27224	0.3295	0.22206			Non-Targeted-770	0.95514	0.97581	0.065683	0.3315	0.27032
Olr1192	0.012723	0.038868	-0.49793	0.98728	0.98342			Non-Targeted-771	0.76827	0.81157	-0.072174	0.94382	0.89839
Mbip	0.012738	0.027138	-0.95791	0.91026	0.89109			Non-Targeted-772	0.030816	0.091268	-0.46304	0.47351	0.3562
Rnf181	0.012746	0.038868	-0.47187	0.98725	0.98342			Non-Targeted-773	0.35084	0.55077	0.026064	0.85991	0.77924
Hist1h2bk	0.012787	0.038868	-0.4296	0.98721	0.98342			Non-Targeted-774	0.29504	0.48697	-0.27205	0.85877	0.77417
Atp8b3	0.0128	0.048441	-0.63038	0.91137	0.85072			Non-Targeted-775	0.52599	0.64354	-0.2545	0.89042	0.81633
Nsg1	0.012817	0.048441	-0.51981	0.23517	0.20993			Non-Targeted-776	0.27122	0.45603	-0.11929	0.12046	0.11187
Zer1	0.012841	0.048441	-0.53499	0.98738	0.98018			Non-Targeted-777	0.10272	0.2595	0.33212	0.0071814	0.0044527
Zfp606	0.012842	0.01319	-1.5755	0.98716	0.98681			Non-Targeted-778	0.39172	0.57217	-0.058659	0.89392	0.82289
Epgn	0.012871	0.048441	-0.3004	0.12674	0.10429			Non-Targeted-779	0.42231	0.59064	-0.14356	0.28868	0.24523
Cd163l1	0.012885	0.038869	-0.52949	0.40576	0.28771			Non-Targeted-78	0.70954	0.75791	-0.084785	0.36235	0.28508
LOC102556129	0.012935	0.038869	-0.81895	0.30692	0.20988			Non-Targeted-780	0.18069	0.35438	-0.28719	0.93474	0.89015
Twf1	0.01294	0.01319	-1.6681	0.98706	0.98681			Non-Targeted-781	0.69199	0.74024	-0.069757	0.54242	0.40471
Noxa1	0.012945	0.048441	-0.51133	0.96418	0.93357			Non-Targeted-782	0.64131	0.7011	-0.10577	0.74206	0.60163
S100b	0.012952	0.048441	-0.66273	0.91593	0.8618			Non-Targeted-783	0.04069	0.1163	-0.046519	0.92038	0.86986
Pard3b	0.012974	0.048441	-0.80335	0.41635	0.31172			Non-Targeted-784	0.78436	0.83439	0.25321	0.10716	0.093189
Upk2	0.012983	0.048441	-0.44861	0.9582	0.92497			Non-Targeted-785	0.23865	0.4112	-0.047854	0.67771	0.51249
Syt2	0.012996	0.01319	-1.178	0.987	0.98681			Non-Targeted-786	0.92919	0.96255	0.23957	0.24744	0.22311
Ficd	0.013012	0.038869	-0.45314	0.98699	0.98342			Non-Targeted-787	0.34573	0.5417	-0.0027464	0.67771	0.51249
Gkn1	0.01302	0.048441	-0.5016	0.85287	0.75749			Non-Targeted-788	0.0463	0.12618	-0.22357	0.91169	0.8569
Gpr153	0.013026	0.048441	-0.53863	0.94011	0.89319			Non-Targeted-789	0.24348	0.41583	-0.042986	0.30507	0.24965
Nacad	0.013045	0.027138	-0.87191	0.91473	0.89284			Non-Targeted-79	0.31309	0.51097	-0.18749	0.95123	0.91467
Mir199a2	0.013051	0.039283	-1.0466	0.93435	0.90508			Non-Targeted-790	0.033961	0.10114	-0.41138	0.88181	0.80661
Trim63	0.013063	0.048441	-0.21925	0.0085293	0.0044057			Non-Targeted-791	0.069841	0.1987	-0.48104	0.85877	0.77417
Pigr	0.013089	0.039283	-0.4961	0.98691	0.98342			Non-Targeted-792	0.054643	0.15388	-0.44681	0.28868	0.24523
Cnot9	0.013128	0.027138	-0.87298	0.73019	0.64451			Non-Targeted-793	0.2698	0.45406	-0.31677	0.61674	0.45928
Ctdspl	0.013136	0.048442	-0.11041	0.053029	0.034198			Non-Targeted-794	0.80898	0.85065	-0.0064715	0.58569	0.44165
Nptx1	0.013158	0.048442	-0.48284	0.63301	0.47697			Non-Targeted-795	0.75986	0.80159	0.16475	0.20759	0.18896
Dusp2	0.013204	0.048442	-0.64151	0.43104	0.31471			Non-Targeted-796	0.0045197	0.019618	-0.75948	0.84684	0.75376
Wdr54	0.01326	0.048442	-0.3975	0.84782	0.75196			Non-Targeted-797	0.13201	0.29684	-0.15541	0.91187	0.85993
Olr131	0.013285	0.040403	-1.1852	0.22868	0.17218			Non-Targeted-798	0.69199	0.74024	0.053037	0.55427	0.42685
Maob	0.013286	0.040403	-0.42812	0.98671	0.9826			Non-Targeted-799	0.091831	0.24036	-0.092867	0.4944	0.37665
LOC102550438	0.01331	0.048442	-0.56097	0.80828	0.68732			Non-Targeted-8	0.20117	0.37159	-0.25069	0.96284	0.93392
Snx15	0.013328	0.048442	-0.49432	0.93088	0.87658			Non-Targeted-80	0.0039148	0.015358	-0.52246	0.98982	0.98347
Sec23ip	0.013341	0.048442	-0.70999	0.93283	0.87767			Non-Targeted-800	0.082242	0.22423	-0.28136	0.47443	0.35907
Gorasp2	0.013345	0.048442	-0.83462	0.79079	0.66697			Non-Targeted-81	0.86517	0.90519	-0.047242	0.88	0.80352
RGD1565664	0.013351	0.027138	-0.58397	0.70534	0.61893			Non-Targeted-82	0.064418	0.17889	-0.39836	0.77284	0.64929
Fbxo48	0.013388	0.027472	-0.63575	0.98661	0.98167			Non-Targeted-83	0.32474	0.52564	-0.053942	0.72284	0.5732
Klhdc8b	0.0134	0.048733	-0.5448	0.63525	0.47992			Non-Targeted-84	0.063186	0.17448	-0.036913	0.93061	0.87821
Wdr11	0.013447	0.048733	-0.76407	0.98431	0.97428			Non-Targeted-85	0.12126	0.28188	-0.27624	0.1115	0.098586
Osbpl8	0.013459	0.027472	-0.80823	0.98654	0.98167			Non-Targeted-86	0.27495	0.46444	-0.27012	0.12046	0.11187
Tmem178a	0.013477	0.048733	-0.42337	0.81426	0.69167			Non-Targeted-87	0.80898	0.85065	-0.03658	0.81933	0.71881
Prdm1	0.013482	0.048733	-0.45525	0.98983	0.98347			Non-Targeted-88	0.22735	0.3971	-0.3209	0.98462	0.97499
Olr30	0.013501	0.01319	-1.4172	0.9865	0.98681			Non-Targeted-89	0.45824	0.60424	-0.14393	0.8629	0.78425
Cdc20	0.013511	0.027473	-1.0611	0.98649	0.98167			Non-Targeted-9	0.081562	0.21972	-0.1605	0.7621	0.6235
Olr851	0.013531	0.027473	-0.88086	0.98647	0.98167			Non-Targeted-90	0.89134	0.93114	0.25835	0.097604	0.08937
Hdac11	0.013537	0.048733	-0.39514	0.84616	0.75011			Non-Targeted-91	0.46933	0.61573	-0.12965	0.91187	0.85993
Crls1	0.013541	0.027473	-0.67637	0.98646	0.98167			Non-Targeted-92	0.34825	0.5485	0.026883	0.26825	0.24375
Cyp2ab1	0.013552	0.041073	0.049131	0.42346	0.30653			Non-Targeted-93	0.20117	0.37159	-0.026	0.63342	0.48872
Cald1	0.013594	0.041073	-0.63417	0.75041	0.63661			Non-Targeted-94	0.69911	0.75106	0.038675	0.21482	0.19593
Hba1	0.013648	0.049026	0.4873	0.011039	0.011121			Non-Targeted-95	0.30325	0.49846	-0.17736	0.82074	0.72083
Defb50	0.013657	0.049026	-0.59622	0.91038	0.84819			Non-Targeted-96	0.97664	0.99011	0.41722	0.021121	0.018817
Adarb1	0.013671	0.049026	-0.6711	0.2266	0.19787			Non-Targeted-97	0.87695	0.91472	0.18793	0.14241	0.1342
Zfp326	0.013689	0.041073	-0.61991	0.93859	0.90993			Non-Targeted-98	0.87142	0.91006	-0.19271	0.89117	0.81633
Ascc2	0.013704	0.049026	0.1794	0.57056	0.42698			Non-Targeted-99	0.032074	0.097727	-0.066662	0.01776	0.015674
Cd22	0.013769	0.041074	-0.55481	0.98623	0.98233
Olr601	0.01377	0.041074	-0.96758	0.96761	0.95276
Msra	0.013794	0.049309	-0.55148	0.89965	0.8294
Glyatl2	0.013815	0.049309	-0.30339	0.51345	0.38577
Gfap	0.01383	0.049309	-0.34579	0.63541	0.47992
Kif11	0.013833	0.028565	-0.75122	0.98617	0.98054
Havcr2	0.013844	0.041074	-0.38851	0.93193	0.90176
Olfm2	0.013854	0.04931	-0.60244	0.90783	0.84174
Hnrnph2	0.013863	0.041074	-0.36265	0.98614	0.98233
Asb11	0.013871	0.04931	0.40857	0.0045092	0.0022052
Synpo2	0.013913	0.04931	-0.54044	0.98152	0.9685
LOC683674	0.013927	0.041747	-0.26374	0.16005	0.1409
Mthfd1	0.013933	0.041747	-0.92178	0.80176	0.70601
Upk3b	0.01395	0.04931	-0.45143	0.99038	0.98396
LOC685590	0.013958	0.041748	-0.66335	0.98604	0.98207
Pcdhga1	0.013982	0.049884	-0.081321	0.34216	0.27048
RGD1564513	0.014011	0.041981	-0.27387	0.60077	0.44302
Ackr3	0.014037	0.049884	0.058386	0.75579	0.61597
Car15	0.014068	0.041981	-0.54167	0.98593	0.98181
LOC102548231	0.014095	0.049885	-0.49697	0.86628	0.78189
Fam131a	0.014126	0.050487	-0.5604	0.40787	0.31172
Pasd1	0.014136	0.041981	-0.25367	0.59777	0.44043
RGD1309534	0.014174	0.050487	-0.77052	0.9852	0.97625
Sftpb	0.014204	0.050487	-0.26075	0.093723	0.074966
Polr1e	0.014215	0.031192	-0.71877	0.77049	0.68838
Mir106a	0.014219	0.042224	0.42439	0.11101	0.093925
Steap3	0.014225	0.050487	-0.44074	0.88926	0.80896
Wsb2	0.014239	0.050487	-0.6095	0.98382	0.97292
Olr1172	0.014243	0.031192	-0.89371	0.67137	0.57044
Galm	0.014247	0.042461	-0.69331	0.92622	0.88867
Itgav	0.014256	0.050487	-0.27567	0.20589	0.17906
LOC102547665	0.014257	0.050487	-0.71067	0.97647	0.96088
Notch1	0.014259	0.050487	-0.28471	0.7971	0.67612
Map1a	0.014315	0.050781	-0.42487	0.73953	0.57891
Olr537	0.014329	0.01319	-1.2877	0.98567	0.98681
Wnt9a	0.014426	0.05138	-0.39459	0.86945	0.78843
Moxd2	0.014537	0.051696	-0.27583	0.69642	0.53013
Slc2a9	0.014557	0.04322	-0.87992	0.6177	0.45893
Gprasp1	0.014592	0.05203	0.42064	0.042156	0.027525
Ptprm	0.014633	0.052627	-0.44294	0.88658	0.80746
Alpl	0.014648	0.052627	-0.40186	0.86066	0.76996
Acy3	0.014703	0.053248	-0.066065	0.51292	0.38277
Gatad2b	0.01471	0.053248	-0.31097	0.75409	0.61597
Tmem202	0.014751	0.04367	-0.43215	0.98525	0.98042
Kif1bp	0.014814	0.053249	-0.023095	0.25547	0.21827
Cox20	0.014844	0.04367	0.23163	0.35195	0.24485
Pgm3	0.01487	0.053249	0.016041	0.25475	0.21698
Cog6	0.014878	0.04367	-0.61639	0.98512	0.98042
Dctn5	0.014916	0.043916	-0.74375	0.45327	0.31725
Jrk	0.014925	0.053914	0.44614	0.05317	0.034198
Psmb3	0.014952	0.053914	-0.50782	0.78101	0.6482
Sct	0.014981	0.053914	-0.40259	0.98229	0.96967
Ddx10	0.014998	0.031559	-0.76755	0.985	0.9798
Mir3577	0.015011	0.044375	0.022972	0.79144	0.69716
Emc10	0.015036	0.053914	-0.0024562	0.31777	0.25276
Ubxn2b	0.015046	0.053914	-0.64749	0.98826	0.9815
Fn1	0.01505	0.053914	-0.61026	0.58699	0.43869
Adcy10	0.01505	0.031559	-0.79829	0.68579	0.58749
Cyp2d2	0.015052	0.04482	0.0032302	0.68344	0.55021
Coro2a	0.015054	0.053914	-0.63701	0.80453	0.68511
LOC100362432	0.01507	0.031559	-0.76911	0.98493	0.9798
Rab14	0.015077	0.031559	-1.1417	0.98492	0.9798
Pusl1	0.015091	0.053914	0.027622	0.27701	0.24255
Mxi1	0.015094	0.045282	-0.48104	0.84756	0.78035
Olr595	0.015136	0.045282	-0.58874	0.64373	0.48984
Gcnt1	0.015177	0.031916	-0.56874	0.98482	0.97943
Mir6327	0.015188	0.053914	-0.44466	0.89265	0.81495
LOC691170	0.015204	0.053914	-0.7125	0.74818	0.59263
LOC102555469	0.015258	0.053915	-0.057673	0.5143	0.38577
Gbgt1	0.01529	0.053915	-0.6216	0.80956	0.68732
Olr1166	0.015291	0.031916	-1.1118	0.98471	0.97943
LOC103694018	0.015302	0.031916	-0.7233	0.9847	0.97943
Krt86	0.015313	0.053915	-0.29176	0.10384	0.08204
Nenf	0.015349	0.053915	-0.48551	0.8842	0.80439
Bicdl1	0.015369	0.053915	-0.39003	0.91969	0.86873
LOC103692784	0.015385	0.031916	-1.018	0.71783	0.63818
Golga2	0.015386	0.045546	-0.53365	0.97563	0.96571
Ddx50	0.015395	0.015806	-1.4465	0.9846	0.98419
Samd4b	0.015424	0.053915	-0.10883	0.063417	0.038378
Ube3a	0.015511	0.045547	-0.28284	0.29472	0.20444
Lhfpl1	0.015521	0.053915	-0.50624	0.61074	0.45058
Serpina10	0.015524	0.03228	-0.88487	0.84833	0.80376
Atf5	0.015535	0.053915	0.072398	0.11157	0.091197
Npepo	0.015552	0.053915	-0.571	0.82999	0.72301
Mettl21c	0.015641	0.045547	-0.88965	0.85701	0.78598
LOC103693323	0.015663	0.045547	-0.5001	0.98434	0.97985
Fam149b1	0.015694	0.045547	-0.51824	0.98431	0.97985
LOC102553671	0.015702	0.054218	-0.33803	0.90442	0.835
Rusc1	0.015706	0.054218	-0.62015	0.94431	0.89697
LOC100911357	0.015725	0.054218	-0.66547	0.31033	0.24688
Mir6324	0.015768	0.054218	-0.7276	0.80198	0.68063
Gpr160	0.015802	0.046068	0.39913	0.12314	0.10804
RGD1559903	0.015803	0.046068	-0.67288	0.83422	0.75212
Aifm3	0.015844	0.046068	-0.52077	0.97999	0.97302
Zfp777	0.015868	0.054219	-0.49277	0.57995	0.43572
Rgs14	0.015873	0.046068	-0.72522	0.3682	0.25834
Sdccag3	0.015886	0.054219	-0.70992	0.99113	0.98626
Rpn2	0.015923	0.054219	-0.39561	0.32374	0.25873
Olr588	0.015927	0.046069	-0.21158	0.92529	0.88397
Zcchc17	0.015936	0.054219	-0.46975	0.98636	0.97815
Apof	0.015969	0.046069	0.51684	0.084835	0.066096
Faxdc2	0.01601	0.046069	-0.4957	0.32757	0.23403
Olr1538	0.016053	0.032638	-0.79314	0.82565	0.77115
Zfp295	0.016069	0.046069	-0.64353	0.98393	0.97925
Stt3a	0.01608	0.032638	-0.9063	0.86104	0.81966
Scarf2	0.016103	0.058266	-0.46268	0.96229	0.93083
LOC100363993	0.016135	0.032638	-0.73999	0.98386	0.97867
Katna1	0.016177	0.047025	0.34137	0.1248	0.10961
Espl1	0.0162	0.058266	-0.60152	0.82436	0.71901
Cdx2	0.016256	0.058266	-0.24753	0.95444	0.91794
LOC108351097	0.016279	0.017095	-1.6442	0.98372	0.98291
Ankrd63	0.016302	0.058266	-0.22491	0.69985	0.53603
LOC687399	0.016311	0.058266	-0.092098	0.71922	0.55633
Hoga1	0.016431	0.058905	-0.51157	0.88473	0.80439
Fcnb	0.016478	0.058905	0.11822	0.23847	0.20993
Esr2	0.016517	0.058906	-0.52521	0.93003	0.87658
Gldn	0.016533	0.058906	-0.16195	0.32311	0.25873
Golga7	0.016533	0.033011	-0.78498	0.98347	0.97827
Mylk	0.016555	0.058906	-0.58837	0.93615	0.89016
Sspn	0.016561	0.058906	-0.6034	0.90326	0.835
Pdzrn4	0.01658	0.058906	-0.78192	0.86782	0.78682
Cap1	0.016588	0.033011	-0.72895	0.98341	0.97827
Olr633	0.016609	0.033011	-0.4765	0.22661	0.14821
Mir488	0.016718	0.048141	-0.17101	0.73365	0.61815
Fam177b	0.016759	0.048634	-0.07955	0.7735	0.66966
Zar1	0.016791	0.059531	-0.37354	0.24257	0.20993
Top2a	0.016798	0.017095	-1.528	0.9832	0.9829
Smpx	0.016806	0.048928	-0.43454	0.98319	0.97708
Olr1596	0.016865	0.059532	-0.076686	0.72162	0.55923
Ptgs2	0.016869	0.048928	-0.61357	0.8534	0.78175
LOC100911320	0.016884	0.048928	0.035802	0.36335	0.25564
LOC100364769	0.016905	0.048928	-0.69342	0.97845	0.97087
LOC102552940	0.016921	0.059532	0.034892	0.60314	0.44456
Cdpf1	0.016926	0.059532	-0.51814	0.51014	0.37982
Nbn	0.016976	0.059532	-0.44055	0.26861	0.23096
LOC679924	0.016984	0.059532	-0.57097	0.61742	0.45642
Serp2	0.017028	0.049671	-0.35108	0.98297	0.97677
Zbtb40	0.017032	0.059532	-0.30544	0.87056	0.79006
Fhl4	0.01705	0.035585	-0.65744	0.98295	0.97787
RGD1560986	0.017087	0.059532	-0.35649	0.94217	0.89415
Nav1	0.017091	0.059532	-0.46375	0.60908	0.44758
Olr285	0.017092	0.049671	0.27004	0.15106	0.13562
Nat8f3	0.017152	0.049672	-0.8927	0.91861	0.87235
Ppp1r10	0.017157	0.049672	-0.4314	0.98284	0.97677
Cat	0.017163	0.035961	-0.52607	0.98284	0.97748
Slc29a2	0.017168	0.060197	-0.61026	0.92259	0.86873
Olr11	0.017175	0.049672	-0.11862	0.62038	0.46161
Cpt1b	0.017192	0.060197	-0.53787	0.086143	0.062309
LOC500300	0.017198	0.060197	-0.48394	0.87211	0.79164
Akr7a3	0.017229	0.060197	-0.51351	0.53226	0.3947
Lynx1	0.017237	0.060197	-0.58708	0.97406	0.95653
Zfx	0.017274	0.05356	-0.45346	0.98273	0.97643
LOC685067	0.017278	0.05356	-1.0164	0.55254	0.40027
Fam188b2	0.0173	0.05356	0.29028	0.065892	0.045852
Trim27	0.017303	0.05356	-0.45402	0.9827	0.97643
Spta1	0.017309	0.060532	-0.5034	0.97074	0.94908
LOC102548286	0.017322	0.060532	-0.60875	0.39045	0.29119
Atpaf2	0.017373	0.035961	-0.85699	0.98263	0.97748
LOC100910180	0.017419	0.060533	0.05836	0.77644	0.64583
Trpm8	0.017435	0.060869	-0.41815	0.91882	0.86756
Bach2	0.01746	0.061224	-0.14975	0.011814	0.011751
Serpina16	0.017475	0.061224	-0.36219	0.36174	0.27932
Porcn	0.017477	0.061224	-0.46021	0.4506	0.33553
Krtap15-1	0.017508	0.05356	-0.63345	0.7962	0.7007
Trmt44	0.01753	0.061224	-0.094089	0.92121	0.86873
Irf8	0.017585	0.061224	-0.35326	0.72035	0.55633
Rer1	0.017586	0.061224	-0.20611	0.12439	0.10238
Lrg1	0.017592	0.061224	-0.44163	0.91536	0.8606
Il2	0.017633	0.054013	0.59139	0.025375	0.015705
Rdm1	0.017641	0.061224	0.11234	0.66237	0.49472
Bcas1	0.017649	0.054013	-0.72598	0.76977	0.66394
Iqub	0.017679	0.061224	-0.45147	0.91745	0.86416
Olr1325	0.017722	0.035961	-0.80663	0.77566	0.69865
LOC103693812	0.01779	0.036732	-0.71511	0.98221	0.97667
Prkrip1	0.017806	0.061225	-0.71533	0.96227	0.93083
Fam13a	0.017807	0.061225	0.0012434	0.81175	0.68947
Rpl37a	0.017833	0.036732	-0.43451	0.47042	0.33446
RGD1565660	0.017834	0.055064	-0.66015	0.98217	0.97578
RGD1561212	0.017843	0.036732	-0.82003	0.98216	0.97667
Ube2k	0.017861	0.036732	-0.56189	0.29876	0.20476
Cldn34d	0.017882	0.055361	-0.93644	0.58613	0.42712
Plin4	0.017886	0.055361	-0.50859	0.98211	0.97544
LOC108348037	0.017888	0.036732	-0.86866	0.98211	0.97667
Syt11	0.017901	0.055361	-1.007	0.82834	0.74109
Sys1	0.017918	0.061225	-0.47614	0.86989	0.78843
Dsc2	0.017925	0.036732	-0.94272	0.98207	0.97667
Il12rb2	0.017934	0.061225	-0.63165	0.98402	0.97357
Jph1	0.017973	0.061225	-0.37705	0.45999	0.33849
Tmem121	0.01803	0.061576	-0.45846	0.7794	0.64583
Ak3	0.018055	0.055645	-0.79757	0.87334	0.80906
Ecsit	0.01808	0.062211	-0.50302	0.98949	0.98202
Taf8	0.01809	0.055645	-0.27217	0.90443	0.85232
Sbpl	0.018096	0.062211	-0.36423	0.10774	0.083749
Psip1	0.018111	0.036732	-0.70342	0.646	0.54763
Tspan17	0.018139	0.062212	-0.1626	0.2618	0.22136
Mtnr1a	0.018222	0.062574	-0.56935	0.56383	0.41805
Ns5atp4	0.018238	0.037114	-1.0729	0.98176	0.97627
Best4	0.01825	0.062574	-0.23741	0.95306	0.91551
Jarid2	0.018257	0.055645	-0.28877	0.73013	0.61604
LOC108350189	0.018278	0.037509	-0.91846	0.9543	0.94761
Il12rb1	0.018278	0.055938	-0.73566	0.30722	0.20988
Rhbg	0.018293	0.062574	-0.37329	0.97211	0.95394
Tmem45a	0.018298	0.056248	-0.32986	0.92107	0.87719
Dpf3	0.018305	0.062574	0.14634	0.15129	0.13059
Paqr8	0.01836	0.062574	-0.16288	0.70717	0.54188
Efcab5	0.018402	0.056249	-0.64497	0.97392	0.96398
LOC108351821	0.018403	0.062574	-0.48524	0.97427	0.95653
Thoc5	0.018424	0.037893	-0.65353	0.98158	0.97544
Eif1ad	0.018444	0.037893	-0.63355	0.44015	0.30434
Tdrd6	0.018458	0.062574	-0.82704	0.52069	0.3917
Nat8	0.018482	0.062574	-0.29344	0.19736	0.17555
Tmem236	0.018483	0.056562	-1.0215	0.92136	0.8782
Zcchc18	0.018486	0.056562	-0.48135	0.98151	0.97406
Rsph3	0.018496	0.062574	-0.53978	0.10519	0.082886
LOC103694155	0.018499	0.062574	-0.6034	0.83045	0.72301
RGD1306626	0.018506	0.056562	-0.29449	0.25495	0.18829
Plac9	0.01856	0.062574	-0.3498	0.54575	0.40335
LOC360479	0.018582	0.062574	0.06473	0.10125	0.081239
B4galt3	0.018592	0.056563	-0.46214	0.98141	0.97406
Dpep1	0.018632	0.062574	-0.60151	0.63926	0.48286
Upf2	0.018667	0.037894	-0.53574	0.43605	0.29774
Pclo	0.018681	0.062574	-0.14701	0.21633	0.19086
Necab2	0.018692	0.062574	0.15017	0.75849	0.62111
Man1b1	0.018698	0.056563	-0.56641	0.9813	0.97406
Trpm3	0.018708	0.056563	-0.69888	0.77439	0.67346
Ncapd3	0.018715	0.037894	-0.67536	0.98129	0.97544
Prkag3	0.018755	0.056563	-0.25866	0.062107	0.045291
Romo1	0.018786	0.062945	-0.64724	0.90723	0.84174
Olr1423	0.018793	0.057067	-0.46693	0.98121	0.97406
Bok	0.018815	0.057067	-0.68924	0.57159	0.41099
Atp6v1g2	0.018858	0.063316	-0.34359	0.86878	0.78682
Mir592	0.018929	0.057068	-0.79295	0.9807	0.9737
Dchs1	0.018936	0.063316	-0.57209	0.80006	0.67838
Pfkfb4	0.01894	0.063316	-0.49502	0.92155	0.86873
Dbx1	0.019081	0.063317	-0.146	0.13726	0.12306
Zfp36	0.019099	0.063317	-0.33627	0.9505	0.91055
Arhgef6	0.019113	0.057874	-0.45527	0.98089	0.9737
LOC103691749	0.019129	0.057874	-0.1488	0.80755	0.7112
Frmpd4	0.019134	0.063676	-0.5895	0.12032	0.096759
LOC102550816	0.019134	0.057874	-0.71319	0.98087	0.9737
Grap	0.019187	0.063676	-0.17509	0.22388	0.19662
Manf	0.019198	0.057874	-0.67367	0.9808	0.9737
Cct7	0.019243	0.057875	-0.88766	0.98076	0.9737
Bid	0.019245	0.063676	0.18196	0.63017	0.46515
LOC499565	0.019301	0.063676	-0.069321	0.6098	0.45058
Rbpj	0.019313	0.057875	-0.51331	0.98069	0.9737
Bst2	0.019316	0.063676	-0.50025	0.47385	0.35047
Tomm40l	0.019356	0.064044	-0.20062	0.4162	0.31172
Nme2	0.019389	0.064044	-0.59547	0.94944	0.90794
Tra2a	0.019411	0.064407	-0.10711	0.58601	0.43869
Mir145	0.019418	0.058371	-0.57461	0.6299	0.47449
Slc6a8	0.01942	0.058371	-0.21562	0.87768	0.81166
Tmtc4	0.019437	0.058371	-0.56631	0.35673	0.25296
MGC93861	0.019467	0.064808	-0.25035	0.81215	0.68947
Specc1	0.019469	0.058371	-0.83769	0.94147	0.91309
Bbof1	0.019479	0.039524	-0.90794	0.98052	0.97373
Anks4b	0.0195	0.039524	-0.6664	0.87525	0.84029
LOC100363368	0.019508	0.065434	-0.57141	0.82802	0.72301
Ubl7	0.019577	0.065434	-0.33417	0.54783	0.40335
Zfp428	0.019578	0.065434	-0.85946	0.78875	0.66697
Epb42	0.019589	0.058371	-0.36184	0.98041	0.9737
Hist1h2ail1	0.019632	0.065434	-0.19587	0.17248	0.15517
Rpl10a	0.019636	0.058371	-0.63	0.58585	0.42442
Cog1	0.019663	0.065434	-0.37018	0.020848	0.016163
Tmem64	0.019675	0.065434	-0.55954	0.97511	0.958
Keap1	0.019708	0.065434	-0.35795	0.71794	0.55633
Lamp3	0.019721	0.058371	-0.42676	0.98028	0.9737
Elp2	0.019723	0.039524	-0.84489	0.9197	0.90048
Ptp4a3	0.019734	0.065434	-0.1789	0.16649	0.14958
Gipc2	0.019752	0.058371	-0.57145	0.52695	0.37885
Nap1l3	0.019777	0.058371	-0.966	0.74938	0.63661
LOC108351339	0.019788	0.065434	-0.35218	0.57371	0.42698
Sgca	0.01979	0.058371	-0.69263	0.97535	0.96486
Ccdc84	0.019835	0.058371	-0.88819	0.03828	0.020326
Rnf112	0.019841	0.065434	-0.11497	0.045743	0.029426
Mir3570	0.019868	0.065434	-0.27064	0.10627	0.082887
LOC103691020	0.019872	0.039524	-0.74108	0.98013	0.97373
Pigl	0.019877	0.058371	-0.52576	0.29852	0.20717
Eral1	0.019909	0.065434	-0.21829	0.87444	0.79485
RGD1564515	0.019913	0.058662	-0.87875	0.052234	0.026729
LOC108349780	0.019975	0.065825	-0.37644	0.79039	0.66697
Gal	0.020011	0.065825	-0.64295	0.43273	0.31771
Srcap	0.020043	0.059459	-0.55195	0.19365	0.16155
Ncald	0.020046	0.065825	-0.49869	0.72945	0.57054
Aadat	0.020139	0.042117	-0.78009	0.90927	0.88932
Nebl	0.020154	0.065825	-0.45335	0.3331	0.26459
Fgfr1	0.020168	0.059765	0.011073	0.44011	0.30922
Recql4	0.020185	0.065825	-0.072977	0.67043	0.50358
A2ml1	0.020185	0.065825	-0.61732	0.83475	0.72498
Clic4	0.020192	0.059765	-0.68803	0.85873	0.78739
Csf2ra	0.020208	0.065825	-0.54705	0.03693	0.025155
Scgb2b2	0.020211	0.059765	-0.78213	0.28167	0.20177
Rhox3	0.020217	0.065825	-0.18394	0.069138	0.040335
LOC103692896	0.02024	0.065825	-0.19177	0.72359	0.55923
Map2k4	0.020249	0.024937	-1.2297	0.97975	0.97506
LOC102549506	0.020271	0.065825	-0.64137	0.9703	0.94908
Apip	0.020334	0.042117	-0.96694	0.82899	0.77483
Vwa3b	0.020339	0.059766	-0.46254	0.97966	0.97267
Mid2	0.020351	0.066882	0.01253	0.23755	0.20993
LOC299277	0.020354	0.042117	-1.0409	0.97965	0.97331
Gnpda2	0.020361	0.024937	-0.8917	0.97964	0.97506
Ctrb1	0.020374	0.06729	-0.46302	0.19641	0.17555
Tnks1bp1	0.020379	0.06729	-0.73857	0.98864	0.98176
LOC687119	0.020387	0.061099	-0.66432	0.94745	0.92201
Emc8	0.020406	0.06729	-0.19362	0.81526	0.69383
Dapk3	0.020417	0.061099	-0.82213	0.97958	0.9723
Igfbp5	0.020441	0.06729	-0.48601	0.95795	0.92421
Olr1529	0.020445	0.042117	-0.35355	0.14986	0.10465
Ppia	0.020446	0.06729	-0.64611	0.70021	0.53603
Ythdf1	0.020446	0.061099	-0.91952	0.6619	0.51946
Bfsp1	0.020465	0.061099	-0.54935	0.97954	0.9723
Gjc2	0.020517	0.06729	-0.35463	0.33678	0.26459
Gc	0.020541	0.061099	0.12322	0.11196	0.093925
Tsg101	0.020543	0.061099	-0.40037	0.97946	0.9723
Dmrt1	0.020569	0.06729	-0.18399	0.2762	0.24115
LOC683282	0.020594	0.061099	-0.57306	0.97941	0.9723
Cmas	0.020645	0.0611	-0.4514	0.97936	0.9723
Mrps12	0.020682	0.06729	-0.18119	0.24571	0.21122
Mbnl2	0.020695	0.0611	-0.42812	0.9793	0.9723
Raet1e	0.020738	0.067691	-0.21581	0.9513	0.9147
LOC102549491	0.020749	0.0611	-0.38499	0.91075	0.85993
Pmm2	0.020762	0.0611	-0.67141	0.15269	0.13648
Syt4	0.020768	0.067691	-0.74413	0.96093	0.92793
Asf1a	0.020806	0.042503	-0.38281	0.13683	0.096048
Olr1633	0.020808	0.0611	-1.0901	0.84477	0.77319
Gdpgp1	0.020822	0.067691	-0.63016	0.33814	0.26753
Xcr1	0.020829	0.0611	-0.66379	0.97917	0.9723
Atg16l2	0.020832	0.067691	-0.39529	0.61019	0.45058
RGD1359334	0.020848	0.067691	0.1436	0.55762	0.40926
Ct55	0.020854	0.064091	-0.86976	0.48594	0.34943
LOC100363361	0.020854	0.064091	-0.7298	0.97915	0.9723
Mir770	0.020903	0.067691	-0.30204	0.78852	0.66697
Ndufa4l2	0.020941	0.067691	-0.43951	0.36816	0.27932
Prkaa1	0.020956	0.064377	-0.35747	0.88444	0.81685
Alpp	0.020959	0.067691	0.0043454	0.13933	0.12405
LOC103690101	0.020964	0.024937	-1.0707	0.97904	0.97506
Cyp2w1	0.020973	0.064377	-0.57188	0.069025	0.050256
LOC680112	0.020996	0.067691	-0.34844	0.17804	0.16084
Parp16	0.021024	0.067691	-0.7215	0.75922	0.62111
RGD1562608	0.021031	0.043728	-1.2897	0.97897	0.97161
Rapgef1	0.021075	0.06467	-0.50529	0.97892	0.97162
LOC100360296	0.021113	0.043728	-0.67453	0.97889	0.97161
Gbp4	0.021143	0.067691	-0.4792	0.30697	0.24688
Olr175	0.021152	0.06467	-0.9047	0.22616	0.17218
RGD1560718	0.021159	0.06467	-0.74152	0.84044	0.76582
LOC108352180	0.021175	0.067691	-0.61302	0.98152	0.9685
Vill	0.021198	0.067691	-0.49116	0.31063	0.24688
Chmp1a	0.021208	0.067691	-0.5721	0.44434	0.32954
LOC102549174	0.021216	0.024937	-1.4888	0.97878	0.97506
RT1-CE4	0.021258	0.067691	-0.49415	0.86804	0.78682
Pde8a	0.021305	0.068326	-0.5171	0.9404	0.89319
Srcin1	0.021318	0.068326	-0.54542	0.85691	0.76469
Tlr10	0.021326	0.06467	-0.90548	0.35346	0.24485
LOC685215	0.021361	0.043729	-0.5655	0.43489	0.29773
RGD1561551	0.021371	0.06467	-0.2141	0.023775	0.015065
Glrx5	0.021391	0.068327	-0.57173	0.97481	0.95703
Hnrnpul2	0.021401	0.064989	-0.37129	0.9786	0.97124
Rad21	0.021419	0.064989	-1.001	0.031705	0.017816
Slc18a1	0.021425	0.068327	-0.71601	0.86713	0.78355
RGD1559441	0.021434	0.06897	-0.48731	0.6303	0.46807
Tmc1	0.021455	0.06897	-0.082034	0.35828	0.27637
Taar7e	0.021479	0.064989	-0.86941	0.91724	0.86831
Olr621	0.021485	0.06897	-0.71393	0.9782	0.96353
Adamts9	0.02153	0.06897	-0.34657	0.093254	0.071044
Il9r	0.021541	0.06897	-0.52355	0.98795	0.98072
Olr104	0.021565	0.06897	-0.52944	0.78672	0.66005
Chchd10	0.021566	0.06897	-0.28627	0.26157	0.22136
RGD1562107	0.02162	0.065636	-0.12133	0.88786	0.8206
Snapc2	0.021641	0.06897	-0.69242	0.66061	0.49472
Sema4b	0.021665	0.065954	-0.38204	0.97834	0.97012
LOC102551340	0.021674	0.065954	-0.94546	0.15623	0.13648
Syt5	0.021676	0.06897	-0.69299	0.79141	0.66697
Podxl	0.021691	0.06897	-0.65322	0.9866	0.97815
Atrn	0.021694	0.065954	-0.71335	0.85584	0.78458
Gcn1l1	0.021731	0.068971	-0.062377	0.89258	0.81495
LOC100911886	0.021742	0.068971	-0.47872	0.78344	0.65304
Col6a1	0.021744	0.065954	-0.48181	0.96722	0.95176
Map4k5	0.021773	0.066638	-0.58029	0.97823	0.96934
Heg1	0.021897	0.068971	-0.56651	0.42117	0.31172
Nupl2	0.021908	0.066638	-0.68867	0.97809	0.96934
Ndn	0.021935	0.068971	-0.43342	0.49582	0.36805
Csad	0.021958	0.069635	-0.44837	0.59357	0.43869
Uba1y	0.022036	0.044971	-0.78495	0.97796	0.97029
Ccdc151	0.022039	0.066639	-0.6631	0.97685	0.96777
Jph4	0.022041	0.069635	-0.36169	0.10684	0.083748
Gpr137	0.02205	0.066639	-0.57493	0.97795	0.96934
Vipas39	0.022058	0.069635	-0.55673	0.98371	0.97292
Mir216a	0.022086	0.066639	-0.45959	0.97791	0.96934
Fubp3	0.022088	0.069635	-0.53343	0.85624	0.76469
Inpp5d	0.022103	0.066639	-0.30693	0.9779	0.96934
Kdelr1	0.022118	0.069635	0.15303	0.63311	0.47697
Puf60	0.022119	0.047167	-0.80223	0.97788	0.97029
Ankrd11	0.022176	0.069635	-0.58974	0.79863	0.67612
Cd248	0.022186	0.069635	-0.48069	0.96152	0.93011
Kctd20	0.0222	0.066639	0.54876	0.062197	0.045291
Ifngr2	0.022281	0.069635	-0.50978	0.99141	0.98711
Etv3l	0.0223	0.069635	-0.6072	0.93908	0.89218
LOC103693258	0.022381	0.069635	-0.44775	0.9885	0.98176
Ankrd39	0.022407	0.069635	-0.49418	0.88871	0.80896
Cwc22	0.022549	0.024938	-1.0592	0.97745	0.97506
Drd3	0.022559	0.069635	0.32836	0.12826	0.10531
Pf4	0.022586	0.069635	-0.45203	0.92629	0.87322
LOC108351645	0.022615	0.067327	-0.75645	0.89905	0.84341
Ovol3	0.02263	0.069635	-0.34736	0.94041	0.89319
LOC108351831	0.022637	0.047581	-0.63521	0.80865	0.74028
Olr417	0.022661	0.047581	-0.49485	0.97734	0.96985
Cfap46	0.022669	0.069635	-0.35591	0.13667	0.12306
Zbtb16	0.022731	0.069635	-0.42615	0.51976	0.3917
Ahdc1	0.022735	0.069635	-0.37323	0.98764	0.98045
Snf8	0.022775	0.069635	-0.65245	0.82836	0.72301
Olr558	0.02278	0.069635	-0.062952	0.10043	0.080452
Peli3	0.022822	0.069635	-0.52135	0.92079	0.86873
Zbtb26	0.022837	0.06786	-0.43159	0.97716	0.96854
Fam193a	0.022838	0.06786	-0.6965	0.68288	0.55021
Sik3	0.02285	0.067861	-0.49029	0.97715	0.96854
Rnase6	0.022861	0.069635	-0.48123	0.65136	0.48877
Fdx1l	0.022864	0.067861	0.88238	0.00078772	0.00012029
Trim32	0.02288	0.069635	-0.38694	0.083413	0.061587
Cops2	0.022891	0.067861	-0.84165	0.97711	0.96854
Olr866	0.022908	0.073549	-0.57666	0.89391	0.81495
Eif2d	0.022945	0.073549	-0.37131	0.77942	0.64583
Csn1s1	0.023008	0.048417	-0.78331	0.97699	0.96896
Cyth4	0.023026	0.073549	-0.50629	0.69456	0.52427
Syde2	0.023029	0.068199	-0.47108	0.67089	0.52901
Naglt1	0.023055	0.073549	-0.091134	0.59605	0.43869
LOC108349907	0.023111	0.073549	0.070542	0.5635	0.41218
Rabggta	0.023166	0.073549	0.21349	0.1627	0.14501
Drd4	0.023167	0.073549	-0.39291	0.32762	0.26166
LOC100910843	0.023221	0.073549	0.13312	0.11441	0.092105
Igip	0.02324	0.073549	-0.52895	0.87697	0.79645
Olr1331	0.023269	0.048856	-1.2279	0.97673	0.9685
Poll	0.023279	0.073549	-0.72957	0.91432	0.85697
LOC680819	0.02328	0.068543	-0.45396	0.97672	0.96777
LOC108351580	0.0233	0.073549	-0.51078	0.80747	0.68511
Neurl2	0.023304	0.073549	-0.72858	0.19998	0.17787
Atg12	0.023313	0.073549	-0.52689	0.84169	0.7406
Pdpn	0.023357	0.073549	-0.36016	0.29759	0.24688
Rbmx	0.023361	0.068543	0.57356	0.047569	0.023569
Rwdd4	0.0234	0.068906	-0.34205	0.9766	0.96735
Med13l	0.023414	0.068906	-0.60864	0.62157	0.46676
Bicc1	0.023441	0.048857	-0.71951	0.95229	0.94328
Pygb	0.023444	0.068906	-0.41387	0.83206	0.74908
Ntn4	0.02346	0.073549	-0.71641	0.76325	0.62359
Fbxo30	0.023469	0.048857	-0.54201	0.75712	0.67361
LOC108349727	0.023496	0.073549	-0.23605	0.34278	0.27048
Oma1	0.023501	0.073549	-0.43676	0.68089	0.50656
Tnfaip3	0.023515	0.073963	-0.47509	0.99032	0.98396
Il18r1	0.023545	0.026253	-1.3322	0.97645	0.97375
Tldc1	0.023552	0.073963	0.19421	0.24421	0.21122
Gmds	0.023559	0.073963	-0.60085	0.87496	0.79645
Nxph4	0.023607	0.073963	0.061973	0.83042	0.72301
Ap3b2	0.023638	0.069764	-0.4238	0.97636	0.96694
Adamts14	0.023662	0.073963	-0.23843	0.73577	0.57891
Nr1h4	0.023692	0.069764	-0.53233	0.56669	0.40837
Mir138-1	0.023697	0.073964	-0.58978	0.3647	0.27932
Fas	0.023717	0.073964	-0.19202	0.64072	0.48581
Usp8	0.023733	0.069764	-0.40503	0.62117	0.46417
Nup88	0.02376	0.069764	-0.67509	0.97624	0.96694
Odf3b	0.023772	0.073964	-0.15204	0.38294	0.28523
Ndufs5	0.023775	0.069764	0.72678	0.0087887	0.008615
Rtp4	0.023827	0.070307	-0.60031	0.093877	0.074021
Atxn1	0.023827	0.073964	-0.22856	0.73144	0.57054
LOC100360574	0.023841	0.070307	-0.72761	0.23111	0.17489
Olr1201	0.023875	0.074349	-0.61738	0.95806	0.92421
Bin2	0.023882	0.074349	0.2687	0.29258	0.24391
RGD1561730	0.023903	0.070308	-0.77649	0.9761	0.96694
Tgif1	0.023907	0.074349	-0.54728	0.63496	0.47992
RT1-S2	0.023932	0.053128	-0.55586	0.97607	0.9685
Kmt2d	0.023937	0.074349	-0.053114	0.65214	0.49472
Pacs2	0.023941	0.070308	-0.21432	0.59798	0.44302
Chst2	0.023992	0.074349	-0.29672	0.24385	0.21122
LOC102551433	0.024101	0.07435	-0.29358	0.46264	0.34149
Mgst1	0.024103	0.07435	0.10091	0.61234	0.45058
LOC102552988	0.02412	0.07435	-0.28384	0.66876	0.50358
Tubgcp4	0.024137	0.071583	-0.56635	0.97586	0.96612
Plxnd1	0.024158	0.07435	-0.47387	0.96728	0.94017
Lcn2	0.02419	0.07435	-0.55694	0.073597	0.042496
LOC100909755	0.024213	0.07435	0.11982	0.34707	0.27048
LOC102556288	0.024247	0.07435	-0.56793	0.24034	0.20993
Hist1h1a	0.02425	0.07435	-0.53192	0.17077	0.15411
Tomm20l	0.024296	0.07435	-0.40152	0.86836	0.78682
Isyna1	0.024306	0.07435	-0.54675	0.76367	0.62359
RGD1311703	0.024312	0.053574	-0.52708	0.97569	0.96802
Grid2	0.024313	0.07249	-0.36183	0.8055	0.70951
Kcnab2	0.024335	0.074791	-0.54205	0.75738	0.61852
Itsn2	0.024349	0.072491	-0.49968	0.97565	0.96571
Sp140	0.024353	0.072491	-0.59991	0.97565	0.96571
Art3	0.024355	0.075208	-0.55842	0.60266	0.44456
Ces1c	0.024378	0.075208	-0.20668	0.67709	0.50656
Sema3d	0.024396	0.075208	-0.53406	0.98351	0.97292
LOC108351077	0.024403	0.075208	-0.28388	0.73267	0.57333
Wdr83	0.024433	0.075208	0.12054	0.19922	0.17673
Nedd1	0.024448	0.072858	-0.49358	0.97555	0.96529
Serpinb11	0.024459	0.072858	-0.60211	0.97554	0.96529
Tfeb	0.024466	0.075208	-0.62765	0.9857	0.9772
Tnfsf4	0.024467	0.053574	-0.33421	0.59265	0.47631
Smn1	0.024479	0.072858	-0.018354	0.4892	0.34943
Cdc14a	0.024508	0.072859	-0.39506	0.97549	0.96529
Nkain1	0.024513	0.072859	-0.77335	0.41766	0.30113
Cdh9	0.024518	0.053574	-0.5928	0.97548	0.96802
Zscan20	0.024521	0.075208	-0.50673	0.32662	0.26166
Tgfbrap1	0.024532	0.075208	-0.47069	0.98281	0.97114
Aox2	0.024543	0.075208	0.17549	0.15272	0.13779
Tbc1d15	0.024555	0.028901	-1.5173	0.97545	0.9711
Ncor1	0.024562	0.073233	-0.06909	0.070228	0.050868
Them4	0.024649	0.073788	-0.67126	0.8221	0.73463
LOC100910905	0.024653	0.075209	0.10829	0.13747	0.12306
LOC680396	0.024708	0.075209	-0.29589	0.20764	0.18025
Oxnad1	0.024727	0.073788	-0.84677	0.67033	0.52667
Vim	0.024755	0.075209	-0.43751	0.81037	0.68732
Sap30	0.02476	0.075209	-0.61042	0.36045	0.27932
Ablim3	0.024764	0.075209	-0.016756	0.45181	0.33553
LOC108348051	0.024786	0.075209	-0.33225	0.42972	0.31471
Slc1a7	0.024874	0.075209	0.074048	0.71044	0.55347
Idh2	0.024893	0.073788	0.37543	0.10363	0.092469
Ing1	0.024905	0.075886	-0.4777	0.050225	0.031455
LOC102552619	0.02491	0.054444	-0.29808	0.43018	0.29553
Vom2r29	0.024955	0.073788	-0.39228	0.97505	0.96486
Med10	0.024965	0.054444	-0.6904	0.89138	0.86447
Zmynd15	0.024984	0.075886	-0.39639	0.98425	0.97391
Gns	0.024991	0.076694	-0.45238	0.97501	0.96486
Fam20a	0.025017	0.076694	-0.3248	0.48791	0.34943
Cul3	0.025018	0.028901	-1.3059	0.97498	0.9711
Olr785	0.025022	0.076694	-0.63993	0.83998	0.76434
Oprl1	0.025035	0.075887	-0.44668	0.17525	0.15629
Shf	0.025039	0.075887	-0.36631	0.65858	0.49472
Gde1	0.025058	0.076694	-0.13888	0.69388	0.56175
Rpp38	0.025094	0.075887	-0.35937	0.70259	0.53899
Taar9	0.025158	0.075887	-0.46211	0.83683	0.73288
Epb41	0.025182	0.076694	-0.075475	0.86504	0.79152
Zan	0.02522	0.076557	-0.38459	0.30394	0.24688
Wdr27	0.025235	0.076557	-0.45104	0.13016	0.11001
Maea	0.025259	0.076557	-0.20089	0.60173	0.44456
Hormad2	0.025281	0.076694	-0.5859	0.045886	0.023113
Ints5	0.025283	0.076694	-0.45698	0.97472	0.96485
Rhag	0.025321	0.076557	-0.59408	0.5759	0.42698
Olr850	0.025368	0.076694	-0.97459	0.07131	0.054637
Nprl3	0.025389	0.076694	0.0004297	0.16738	0.14812
Nrip2	0.025415	0.076557	-0.43676	0.83331	0.72301
Cdca3	0.025421	0.076557	-0.54818	0.62527	0.46221
Abca5	0.02543	0.076694	-0.13844	0.18674	0.1589
Chic2	0.025436	0.054444	-0.72523	0.90678	0.88494
Mrps2	0.025457	0.076557	-0.36226	0.64916	0.48877
Prom1	0.025479	0.076557	-0.51465	0.90592	0.84174
RGD1561916	0.02549	0.076557	-0.65459	0.97197	0.9529
Piwil2	0.025507	0.054873	-0.67729	0.97449	0.96662
Olr1404	0.025513	0.076694	-0.16882	0.11983	0.10648
Arhgap15	0.02552	0.076694	-0.46273	0.97448	0.96485
Olr397	0.025555	0.077057	0.095494	0.74654	0.63251
LOC690235	0.02557	0.054874	-0.66155	0.97443	0.96662
Ssr4	0.025591	0.076557	-0.63395	0.88048	0.79964
Zscan26	0.025607	0.077057	-0.60582	0.97439	0.96442
Olr140	0.025644	0.076557	0.23469	0.10279	0.08204
LOC257643	0.025658	0.055311	-0.36189	0.2831	0.19395
Sim1	0.025669	0.076557	-0.61459	0.17204	0.15412
Chn3	0.025679	0.077057	0.18187	0.63467	0.47706
Gdnf	0.025695	0.077057	-0.38417	0.9743	0.96442
Mrpl47	0.025747	0.077057	-0.55816	0.97425	0.96442
Tpt1	0.025754	0.076557	-0.48044	0.95127	0.9147
RGD1560482	0.025761	0.030211	-1.0993	0.97424	0.96979
RGD1565033	0.025761	0.077057	-0.323	0.6168	0.45893
LOC100911938	0.02578	0.076996	-0.47493	0.82219	0.70662
LOC690147	0.02581	0.077413	-0.47012	0.86587	0.78189
Gtf2ird2	0.025811	0.077058	-0.54484	0.96877	0.95476
Lrit3	0.025835	0.077058	-0.46546	0.97417	0.96442
Rrp36	0.025841	0.077414	-0.49952	0.98818	0.9815
Ttc9b	0.025864	0.078099	-0.15816	0.21552	0.18962
Cacnb2	0.025884	0.077058	-0.73259	0.70052	0.57292
LOC100909833	0.025888	0.078099	-0.5839	0.26496	0.22529
Mir107	0.025927	0.077058	-0.45301	0.66119	0.51946
LOC689959	0.025935	0.078099	-0.52635	0.17433	0.15629
Fcrl6	0.025942	0.077058	-0.49671	0.97406	0.96442
Try4	0.025974	0.078099	-0.10398	0.72421	0.56213
LOC102555149	0.025986	0.077434	-1.0067	0.78899	0.69537
Reep6	0.025987	0.078099	-0.5274	0.95723	0.92193
Sez6l2	0.026009	0.077434	0.46455	0.051323	0.026173
RGD1561552	0.026051	0.077434	-0.77049	0.0010307	0.00017161
Oscp1	0.026066	0.078099	-0.40357	0.95038	0.91055
Bcl2a1	0.026092	0.077434	-0.54502	0.013594	0.011357
Stim2	0.026111	0.077434	-0.78686	0.43779	0.30922
Znf750	0.026113	0.078099	-0.50634	0.64926	0.48877
Cd93	0.026139	0.078099	-0.094921	0.53111	0.3947
Tsn	0.02616	0.077434	-0.47751	0.97384	0.96398
Serpina12	0.026162	0.077434	-0.73532	0.30044	0.20988
Hpn	0.026194	0.078099	-0.19717	0.56416	0.41805
Ppp3r1	0.026212	0.055766	-0.90538	0.79166	0.72125
Olr1169	0.026229	0.055766	-1.0133	0.97377	0.96566
Tmem39a	0.026258	0.077434	-0.06805	0.18864	0.1589
Bcl11a	0.026271	0.078099	-0.4472	0.96885	0.94511
Myl3	0.026304	0.078099	-0.24752	0.2354	0.20993
Tmem147	0.026338	0.077434	-0.72301	0.97366	0.96398
Tpbpa	0.02634	0.077434	-0.054681	0.28692	0.20444
Cldn5	0.026345	0.078099	-0.45038	0.66756	0.4977
Lyplal1	0.026375	0.078099	-0.51309	0.67668	0.50358
Cipc	0.026382	0.077434	-0.26418	0.70071	0.57292
Sec63	0.02639	0.077434	-0.65086	0.91707	0.86831
Sec24a	0.026394	0.077434	-0.59364	0.97361	0.96398
Cst6	0.026395	0.078099	-0.60125	0.84474	0.74444
Adarb2	0.026435	0.078099	-0.49169	0.90181	0.83079
Pif1	0.026493	0.078099	-0.42765	0.96527	0.93564
Myc	0.026508	0.077434	-0.95263	0.34689	0.23951
Pld5	0.026537	0.078099	-0.011143	0.028164	0.020502
Ankrd27	0.026548	0.078099	-0.5103	0.08357	0.062308
Fut7	0.026568	0.078802	-0.46576	0.48431	0.36512
Hif3a	0.026579	0.078802	0.1461	0.25686	0.21827
Stk33	0.026588	0.077434	0.40589	0.058958	0.039156
Serping1	0.026597	0.077434	-0.63867	0.91185	0.85993
Socs4	0.026634	0.077434	-0.95914	0.75506	0.64654
RGD1559908	0.026673	0.031501	-0.84075	0.97333	0.9685
Glis2	0.026689	0.078802	-0.1056	0.61259	0.45058
Rab22a	0.02669	0.077434	-0.41262	0.97331	0.96398
Hist1h2bf	0.026715	0.031501	-0.77167	0.97328	0.9685
Fam47a	0.026729	0.031501	-0.8695	0.97327	0.9685
Sgtb	0.026754	0.077434	-0.27458	0.91848	0.87235
Apc	0.026844	0.077434	-0.3917	0.97316	0.96398
Crip3	0.026844	0.078802	-0.44948	0.57866	0.43285
Krtap4-3	0.026853	0.078802	-0.32098	0.28524	0.24391
Spata33	0.026871	0.078803	-0.55912	0.82448	0.71901
Atad2	0.026874	0.078803	-0.58124	0.98666	0.97815
Bag5	0.026878	0.077434	-0.2282	0.33299	0.23403
Ptchd1	0.026909	0.078803	-0.42375	0.87069	0.79006
Olr1060	0.026915	0.055766	-0.86133	0.97309	0.96566
Prpf38a	0.026956	0.055766	-0.84113	0.97304	0.96566
LOC100912026	0.027007	0.055766	-0.64299	0.97299	0.96566
Haus3	0.02701	0.031502	-1.5346	0.97299	0.9685
Nkd1	0.027019	0.078803	0.68047	0.0042686	0.0020783
Tceal5	0.02707	0.056208	-0.34628	0.35383	0.24574
Gmppa	0.027072	0.077434	-0.67445	0.78767	0.69537
Ppp1r3g	0.027107	0.078803	-0.41264	0.6175	0.45642
Grik5	0.027171	0.078803	-0.46652	0.35696	0.27637
Cers1	0.027181	0.079217	-0.39547	0.50635	0.3769
Cyp2b3	0.027184	0.079217	0.1846	0.41586	0.31172
Mmel1	0.027208	0.077434	-0.53499	0.78348	0.68814
Psenen	0.027215	0.079217	-0.60016	0.62525	0.46221
Zfp358	0.027239	0.079217	-0.39851	0.98272	0.97114
Olr1311	0.027289	0.056208	-0.74341	0.97271	0.96517
LOC100909494	0.027344	0.079217	-0.73071	0.97524	0.958
Olr840	0.027349	0.079217	-0.16329	0.19044	0.17329
Mir124-3	0.027364	0.077434	-0.64251	0.38439	0.27158
Zfp398	0.027373	0.077434	-0.21103	0.073872	0.05588
Zfp870	0.027429	0.056208	-0.76483	0.52215	0.39315
LOC102550225	0.027447	0.078	-0.80719	0.18424	0.1589
Egr1	0.027459	0.079218	-0.35578	0.8206	0.70455
Fgf7	0.027463	0.079218	-0.43072	0.32991	0.26166
Mcee	0.027469	0.079218	-0.37273	0.85603	0.76469
Klk4	0.02749	0.079218	-0.29362	0.76887	0.62863
Pcbp1	0.027496	0.079218	-0.57551	0.76009	0.62111
Abcg1	0.027497	0.078	-0.37359	0.39134	0.28235
Zpbp	0.02758	0.078001	-0.22582	0.87184	0.80514
Pym1	0.027604	0.079218	-0.47502	0.85926	0.76646
LOC102555511	0.027621	0.078001	-0.36672	0.72294	0.59489
Apitd1	0.027655	0.079218	-0.49072	0.85622	0.76469
Soat2	0.027702	0.078564	-0.74703	0.24495	0.17756
Ppfia1	0.027704	0.078564	-0.16805	0.7289	0.61398
Ube2o	0.027719	0.083081	-0.55913	0.84178	0.7406
Olr673	0.027729	0.083081	-0.52029	0.99079	0.98562
Spock1	0.027748	0.083081	-0.050213	0.030349	0.020891
Hmgcs2	0.027759	0.083081	-0.68899	0.96814	0.94209
Bicd2	0.027786	0.079105	-0.46248	0.92248	0.87918
Gipc1	0.027789	0.083081	-0.43927	0.97701	0.96134
Mir30c1	0.027828	0.079105	0.41662	0.063067	0.045291
LOC103693627	0.027883	0.083081	-0.40065	0.74706	0.59263
RGD1304963	0.027893	0.083081	-0.58134	0.71426	0.55633
Rab33b	0.027898	0.083081	-0.27196	0.20811	0.18025
LOC102551143	0.027944	0.079105	-0.67639	0.85874	0.78739
Sorcs1	0.028059	0.056208	-0.65071	0.97194	0.96517
Gpr81	0.028063	0.083762	0.25146	0.20739	0.18025
Olr219	0.028063	0.083762	-0.49213	0.92996	0.87658
Mir3545	0.028096	0.083762	-0.5903	0.85391	0.75749
Lrrc8a	0.028111	0.079106	-0.6073	0.65161	0.51221
Znf235	0.028118	0.083762	0.0023241	0.41773	0.31172
Ehf	0.02814	0.083762	-0.50633	0.74648	0.5899
Lage3	0.028141	0.079106	-0.62954	0.54918	0.40027
Foxn1	0.028154	0.083762	-0.42894	0.79809	0.67612
Efcab6	0.028164	0.079106	-0.69511	0.70003	0.57074
Wisp1	0.028168	0.083762	-0.51307	0.43588	0.31771
LOC102554371	0.028173	0.083762	-0.23904	0.58688	0.43869
Yod1	0.028241	0.079106	-0.3208	0.71113	0.58179
Nkx2-5	0.028338	0.084184	-0.27454	0.020627	0.016163
LOC108351350	0.028342	0.057142	-0.66533	0.83566	0.78835
Pnpla1	0.028364	0.079665	-0.44931	0.78132	0.68632
Dbnl	0.02837	0.057142	-1.0396	0.94214	0.93221
Zranb3	0.028447	0.079665	-0.079775	0.61359	0.45628
RGD1560015	0.028448	0.084615	-0.16339	0.025314	0.019394
Trim15	0.028457	0.084615	-0.29288	0.50542	0.37391
Tead3	0.028482	0.084615	-0.38683	0.40251	0.30291
Tmem165	0.028502	0.084615	-0.21077	0.21646	0.19086
Ednra	0.028507	0.079665	-0.75468	0.054668	0.027297
Tnip2	0.02851	0.084615	-0.59446	0.81313	0.69167
Myo10	0.028557	0.085298	0.48898	0.018092	0.01491
Olr1718	0.028604	0.08575	-0.53583	0.28502	0.24391
Pigbos1	0.028695	0.079665	0.68201	0.0097098	0.0088775
Pcdhb7	0.028777	0.080247	0.14797	0.12938	0.11863
Klrb1a	0.028819	0.080247	0.53851	0.029414	0.017066
Naa60	0.028828	0.080247	-0.60876	0.79174	0.69716
Tada3	0.028867	0.087185	-0.46448	0.28441	0.24391
Gpsm1	0.028867	0.087185	-0.21903	0.098301	0.075761
Pttg1ip	0.02892	0.087185	-0.24493	0.7169	0.55633
Defb37	0.028997	0.087185	-0.49986	0.83353	0.72301
Pcdh7	0.029036	0.087185	-0.41445	0.89671	0.8194
LOC691485	0.029051	0.087185	-0.23307	0.72574	0.56496
Slc23a3	0.029066	0.080802	-0.23884	0.80993	0.7112
LOC100912139	0.029072	0.035531	-1.5134	0.97093	0.96447
Tmbim1	0.029089	0.058573	-0.61294	0.50699	0.38078
Peg12	0.029089	0.087185	-0.37725	0.90484	0.835
Myh13	0.029096	0.087185	-0.47446	0.46031	0.33849
Psx1	0.029106	0.087185	0.11104	0.17567	0.15629
Usp25	0.029113	0.080802	-0.70858	0.54668	0.40027
Hoxc11	0.029113	0.087185	-0.63819	0.56205	0.41218
Zc2hc1b	0.029122	0.058573	-0.83817	0.97088	0.96265
Ythdf3	0.029124	0.087185	-0.51582	0.70729	0.54188
Fndc3a	0.02913	0.087185	-0.4249	0.97368	0.95653
Taco1	0.029167	0.080802	-0.57113	0.94583	0.91912
Cib3	0.029184	0.087185	-0.37248	0.82031	0.70248
Ube2w	0.029199	0.058573	-0.39997	0.28141	0.19395
Scaf4	0.029203	0.087185	-0.39146	0.90462	0.835
Olr89	0.029216	0.087185	-0.31687	0.94648	0.89981
Minpp1	0.029237	0.087185	-0.41106	0.70078	0.53603
Tle4	0.029271	0.087185	-0.45707	0.49421	0.36805
Map3k4	0.029326	0.087185	0.1122	0.13586	0.12306
Phf19	0.029381	0.087185	-0.04167	0.24285	0.20993
Hesx1	0.029391	0.080802	-0.62656	0.83198	0.74908
P2rx5	0.029395	0.087185	-0.53416	0.20225	0.17787
Cntfr	0.029396	0.080802	-0.50635	0.81641	0.72308
Adgrf1	0.029399	0.080802	-0.63828	0.89117	0.82792
Trim16	0.0294	0.087185	-0.50035	0.54495	0.40335
Olr1368	0.02942	0.059589	-0.59058	0.5876	0.47441
Akr1c1	0.029627	0.087185	-0.53286	0.96501	0.93564
Klhl28	0.029633	0.087185	-0.53358	0.94851	0.90526
Hgd	0.029641	0.087185	-0.29937	0.17409	0.15629
Ewsr1	0.029644	0.081946	0.31737	0.13334	0.12026
Npc1l1	0.02965	0.087185	-0.52361	0.67694	0.50656
Ly6k	0.029669	0.059589	-0.42537	0.072896	0.063289
Gpr12	0.02971	0.087185	-0.13835	0.4413	0.32362
Zfp286a	0.029727	0.087185	-0.52267	0.84424	0.74061
Bend2	0.029728	0.059589	-0.5752	0.97027	0.96156
Ctsj	0.029756	0.08255	-0.95961	0.7061	0.57958
Lrrc63	0.029771	0.059589	-0.58862	0.97023	0.96156
Ppp1r15b	0.029795	0.08255	-0.92578	0.95613	0.93622
LOC100366030	0.029807	0.061688	-0.70223	0.6082	0.50069
Src	0.02982	0.087185	0.14725	0.084812	0.062308
Mir668	0.029889	0.087185	-0.4243	0.10617	0.082887
LOC497940	0.029929	0.087185	0.034457	0.070254	0.041762
LOC108352464	0.02998	0.087185	-0.48487	0.84587	0.75011
Ddx24	0.029984	0.087185	-0.069407	0.51004	0.37982
Ndrg3	0.029994	0.087185	-0.22396	0.68964	0.52133
Mir3085	0.029998	0.087185	-0.44905	0.60007	0.44456
Txnl4a	0.030006	0.085362	-1.0133	0.25329	0.1856
RGD1305184	0.030026	0.036851	-1.2609	0.96997	0.96315
Dtx1	0.030094	0.087185	-0.27297	0.84506	0.74634
Calhm1	0.030129	0.087185	-0.59803	0.5813	0.43572
Mir935	0.030134	0.087185	-0.26216	0.49134	0.36805
Atxn3	0.030155	0.064721	-0.54916	0.96984	0.96054
Vasp	0.030181	0.087185	-0.43822	0.99189	0.98805
Fam76b	0.030194	0.085363	-0.63695	0.63102	0.47706
H1fnt	0.030203	0.087185	-0.31762	0.95433	0.91715
Mesdc2	0.030242	0.087185	-0.61431	0.94184	0.89319
LOC103691272	0.030267	0.087185	-0.48825	0.95408	0.91632
LOC686660	0.030328	0.087185	-0.43332	0.021345	0.016332
Tm6sf1	0.030387	0.064721	-0.78084	0.96752	0.95682
Fam43b	0.030392	0.087185	-0.36846	0.011536	0.011648
Mterf4	0.030406	0.087185	-0.58623	0.9294	0.87544
Smg8	0.030422	0.085363	-0.85135	0.62888	0.47196
Lama3	0.030423	0.087185	-0.099402	0.61427	0.45349
Itgb3bp	0.030463	0.064721	-0.76491	0.96954	0.96054
Ncstn	0.030468	0.085363	-0.42442	0.44947	0.31725
Ccdc163	0.030486	0.087636	-0.50363	0.49404	0.36805
Ahsa1	0.030498	0.064721	-0.91628	0.90193	0.87398
Psg29	0.030522	0.064721	-0.66371	0.96948	0.96054
Olr1330	0.030539	0.087636	-0.38058	0.36122	0.27932
Tnnc1	0.030576	0.087636	-0.42119	0.19388	0.17329
Camta2	0.030591	0.087636	-0.5393	0.63062	0.46807
Jund	0.030695	0.087636	-0.46141	0.28537	0.24391
Prr23a	0.030697	0.087636	-0.1135	0.31836	0.25573
LOC102550614	0.030718	0.064721	-0.60618	0.96928	0.96054
Olr744	0.030757	0.085957	0.059349	0.16842	0.14812
Krt33b	0.030771	0.088408	-0.46335	0.33843	0.26753
Dync1li2	0.030794	0.088408	-0.49743	0.80985	0.68732
Iqgap1	0.030825	0.088408	-0.12079	0.028216	0.020502
Klhl5	0.030829	0.065211	-0.96166	0.96644	0.95515
LOC683849	0.030861	0.088408	-0.14643	0.50876	0.37982
Pank2	0.030864	0.088408	-0.52117	0.97589	0.95992
Olr20	0.030912	0.065703	-0.67757	0.78401	0.71006
Ltbp1	0.030912	0.088408	-0.29255	0.20386	0.17787
Rfx5	0.030916	0.088408	-0.043674	0.84353	0.74061
LOC108349762	0.030971	0.088408	-0.23333	0.48335	0.36512
Irg1	0.030986	0.088408	-0.41171	0.70139	0.53603
LOC686720	0.031033	0.088408	-0.50701	0.47146	0.3475
Tmcc2	0.031039	0.088408	-0.44087	0.9152	0.8606
Ccdc92	0.03108	0.088408	0.10993	0.10765	0.083749
Zcrb1	0.031106	0.065703	-0.15161	0.030553	0.015024
LOC298795	0.031181	0.085957	-0.83307	0.78874	0.69537
Anapc16	0.031185	0.088409	-0.55329	0.85828	0.76469
Usp39	0.031187	0.068295	-0.77274	0.96881	0.95892
Prg4	0.03119	0.088409	0.26567	0.088775	0.063056
Ankrd29	0.031216	0.068295	-0.26528	0.37032	0.2523
Tsta3	0.031217	0.088409	-0.69628	0.89051	0.80896
Gnb4	0.031245	0.088409	-0.19184	0.6611	0.49472
Rnf17	0.031288	0.039486	-0.6768	0.96871	0.96051
Gfra1	0.0313	0.088409	-0.57793	0.09882	0.076561
C8b	0.031316	0.088409	-0.63607	0.8277	0.72301
Mir186	0.031326	0.068296	-0.92209	0.96867	0.95892
Olr1273	0.031373	0.088409	-0.5989	0.28803	0.24391
Tigd2	0.031375	0.087163	-0.99159	0.95779	0.94056
Sox14	0.031403	0.088409	-0.27148	0.85866	0.76646
Slc38a6	0.031485	0.087163	-0.75953	0.95851	0.94176
Ap1g2	0.031485	0.088409	-0.57118	0.83009	0.72301
Gpr25	0.031538	0.088409	-0.38523	0.5714	0.42698
Klhdc4	0.03154	0.087163	-0.0098635	0.76082	0.64849
B3glct	0.031621	0.087163	-0.65385	0.27085	0.19643
Ino80e	0.031622	0.087163	-0.37216	0.76281	0.65434
Tmed1	0.031628	0.088847	-0.37607	0.70545	0.54188
Mir342	0.031683	0.088847	-0.21824	0.5139	0.38577
Chsy3	0.031717	0.087163	-0.66533	0.91893	0.87235
LOC100363494	0.031721	0.088847	-0.36026	0.87736	0.79645
Dffb	0.031733	0.088847	-0.49644	0.97846	0.96353
Olr807	0.031754	0.069731	-0.58785	0.96825	0.95736
Cyp27a1	0.03178	0.089555	-0.4797	0.97811	0.96265
Zfp469	0.03182	0.089555	-0.50265	0.99166	0.98728
Cyss	0.031828	0.087163	-0.52789	0.93012	0.89658
Adck4	0.031831	0.089555	-0.59931	0.80229	0.68063
Itpr3	0.031909	0.089555	-0.42436	0.16422	0.14846
Mvd	0.032012	0.089555	0.0085244	0.38474	0.28523
Optc	0.032066	0.089556	0.046799	0.68833	0.51841
Sgcb	0.032074	0.089556	-0.32126	0.88133	0.80123
Ddx3x	0.032085	0.069731	-0.64779	0.96791	0.95736
Tnfrsf17	0.032121	0.089556	0.42748	0.039652	0.026467
Actl11	0.032185	0.089556	-0.041189	0.16429	0.14846
Taf6l	0.032186	0.070219	-0.65936	0.96781	0.95682
LOC691520	0.032281	0.087164	-0.77184	0.89801	0.84341
Axdnd1	0.032281	0.089556	-0.40655	0.97607	0.9604
Olr1160	0.032318	0.090312	-0.39713	0.13857	0.12405
Spata1	0.03232	0.070219	-0.41626	0.3023	0.2069
LOC103694622	0.03234	0.090312	-0.65053	0.036057	0.024661
Pdlim5	0.03234	0.090312	0.051627	0.6012	0.44456
Nxf5	0.032353	0.087164	-0.97232	0.31221	0.22068
Zfp36l3	0.032395	0.090759	-0.06666	0.19034	0.17329
LOC100359972	0.032403	0.07022	-0.69611	0.84318	0.79675
Tmem115	0.032413	0.090759	-0.42031	0.63385	0.47697
Rap1gap2	0.032419	0.090759	-0.45581	0.69122	0.52133
LOC689271	0.032453	0.07022	-0.47409	0.96755	0.95682
Mogat3	0.032473	0.090759	-0.22043	0.065722	0.039019
Wdr81	0.032487	0.087164	0.35278	0.081959	0.060962
RGD1559924	0.032494	0.039487	-1.0577	0.96751	0.96051
Lyl1	0.032495	0.090759	-0.43434	0.88576	0.80592
Skor1	0.032559	0.090759	-0.17922	0.96964	0.9474
Dym	0.032581	0.090759	-0.55963	0.96143	0.93011
Gys1	0.032618	0.090759	-0.22011	0.44076	0.32362
Trim46	0.032623	0.090759	-0.58127	0.8363	0.73091
Olr96	0.032645	0.087164	-0.80504	0.82243	0.73463
Pdpr	0.032678	0.090759	-0.47461	0.32252	0.25873
Zhx2	0.032723	0.090759	-0.36442	0.93535	0.88715
Kcnk15	0.032732	0.090759	-0.46586	0.67814	0.50656
Ap2m1	0.032734	0.071218	-0.87037	0.95628	0.94877
Olr1355	0.032756	0.091532	-0.59732	0.97688	0.96088
Ccdc28b	0.032762	0.091532	-0.35547	0.29228	0.24391
Spag1	0.032818	0.071218	-0.47031	0.96718	0.95572
Uhrf1	0.032943	0.040785	-0.74465	0.96706	0.95922
Podxl2	0.033062	0.091763	-0.38092	0.76649	0.62614
Rpl36	0.033072	0.071737	-0.86314	0.96693	0.95515
MGC95210	0.033109	0.091994	-0.51011	0.85806	0.76469
Kifc2	0.03312	0.091995	-0.62985	0.98869	0.98176
Olr1085	0.03312	0.071737	-0.43733	0.20394	0.13081
Mir190b	0.033134	0.071737	-0.58362	0.96687	0.95515
Tnfsf8	0.033167	0.091167	-0.70831	0.71141	0.58179
LOC102548694	0.033169	0.071737	-0.58267	0.96683	0.95515
Ccpg1os	0.033187	0.095746	-0.51281	0.43456	0.31771
Glipr2	0.033225	0.091168	-0.61455	0.91556	0.86624
Gnat3	0.033246	0.071737	-0.96703	0.96675	0.95515
Olr86	0.033269	0.091168	0.13146	0.34531	0.23951
RGD1560146	0.033328	0.071737	-0.7972	0.96667	0.95515
Dmxl1	0.033354	0.071737	-0.7857	0.96665	0.95515
Prss48	0.033489	0.09698	0.11586	0.63003	0.46515
Ercc4	0.033544	0.09698	-0.42612	0.27242	0.2323
RGD1311739	0.033547	0.09698	-0.1903	0.71281	0.55347
Tmem126b	0.033589	0.071737	-0.71363	0.92866	0.91249
Ly6g5c	0.033609	0.098215	-0.42586	0.84654	0.75011
Polr3g	0.033652	0.094283	-0.89203	0.78847	0.69537
Zfp773-ps1	0.033653	0.098215	0.41648	0.058836	0.037735
C1ql1	0.033671	0.098215	-0.40114	0.79107	0.66697
Trim26	0.033672	0.071737	-0.52997	0.82395	0.76866
Arl13a	0.03368	0.094283	-0.35626	0.89842	0.84341
Hspb6	0.033683	0.098215	-0.44496	0.21702	0.19086
Stoml1	0.033694	0.098215	-0.34822	0.76317	0.62359
Hddc2	0.03371	0.094283	-0.76267	0.12535	0.11125
Eci2	0.033743	0.094283	-0.92319	0.94937	0.92562
Tmem216	0.033787	0.098215	-0.40014	0.97333	0.95552
Olr686	0.033817	0.098215	-0.1483	0.2331	0.20993
Ndufb3	0.033858	0.071737	-0.52223	0.96614	0.95515
Atf2	0.033927	0.094283	0.085158	0.26181	0.19102
Nlrp10	0.033943	0.098671	-0.50661	0.76645	0.62614
Itpripl1	0.033968	0.094283	-0.077525	0.84726	0.78035
Islr	0.034015	0.098671	-0.47575	0.029051	0.020891
Dpp4	0.034065	0.094283	-0.46111	0.70009	0.57074
Cdh5	0.034067	0.098671	-0.31042	0.061992	0.037736
Smim22	0.034113	0.099115	-0.52613	0.85329	0.75749
Fads3	0.034127	0.099115	-0.36468	0.65169	0.49472
LOC500956	0.034145	0.099606	-0.41413	0.65151	0.49175
LOC686774	0.034145	0.099606	0.13917	0.20947	0.18025
Pitx1	0.034147	0.099606	-0.32094	0.34862	0.2734
Scn9a	0.034181	0.099606	-0.20453	0.23459	0.20993
Tex38	0.034272	0.073727	-0.74287	0.96573	0.95515
Pragmin	0.034294	0.099606	-0.59358	0.987	0.97906
Ccdc103	0.034309	0.099606	-0.1685	0.32982	0.26166
LOC102555392	0.034323	0.094283	-0.57608	0.76701	0.66206
Mir19b2	0.034338	0.094283	-0.27948	0.068704	0.047077
Olfm1	0.034357	0.099606	-0.43551	0.92858	0.87322
Arid3b	0.034364	0.099606	0.63475	0.0035205	0.0017117
LOC108352515	0.034381	0.099606	-0.60064	0.61761	0.45642
Fos	0.034425	0.099606	-0.49938	0.19436	0.17444
Rprd2	0.034444	0.073727	-0.76102	0.90789	0.88674
Acsm1	0.0345	0.099606	-0.53033	0.45652	0.33849
Mphosph9	0.034506	0.094283	-0.98329	0.73451	0.61815
Celf6	0.034568	0.099606	-0.49325	0.33982	0.27048
C2cd2l	0.034581	0.099606	-0.67058	0.16216	0.14396
Ctsd	0.03473	0.073727	-0.78785	0.96527	0.95515
LOC102556178	0.034785	0.10009	-0.43804	0.86043	0.76996
Rab40b	0.034801	0.10009	-0.33732	0.48962	0.36512
Dpt	0.034863	0.10009	-0.4534	0.94213	0.89415
Unc13b	0.0349	0.10059	-0.54094	0.8947	0.81642
Stc2	0.034911	0.10059	-0.57437	0.71529	0.55633
Murc	0.034914	0.094283	-0.043626	0.04947	0.024589
LOC100912365	0.035001	0.10059	-0.46973	0.56644	0.42401
Ckap5	0.035013	0.073727	-0.67436	0.96499	0.95515
Lekr1	0.035023	0.073727	-0.027141	0.087747	0.071967
Gadd45gip1	0.035032	0.10059	-0.55494	0.80418	0.68511
Fis1	0.035074	0.10059	-0.04592	0.85536	0.76292
Sprr1b	0.035084	0.10059	-0.4617	0.83731	0.73481
LOC300303	0.035097	0.073727	-0.63977	0.9649	0.95515
Defb2	0.03515	0.075809	-0.52866	0.96485	0.95515
Tspan2	0.035159	0.10059	-0.43318	0.56791	0.42401
LOC501599	0.03516	0.097084	0.055735	0.45771	0.32267
Map10	0.035161	0.075809	-0.4806	0.79642	0.72949
Mir3552	0.035176	0.10059	-0.29168	0.25761	0.22136
Dis3l	0.035184	0.10059	0.098509	0.75829	0.62111
Eno4	0.035233	0.10109	-0.70223	0.71577	0.55633
Nfatc3	0.035238	0.10109	-0.080026	0.099391	0.080451
Cwh43	0.035293	0.097084	-0.70035	0.55222	0.40027
Gpbp1l1	0.035323	0.10109	-0.46749	0.95282	0.91551
Rfc2	0.035326	0.077897	-0.45978	0.28701	0.19614
Mroh2b	0.035327	0.097084	-0.5859	0.76003	0.64849
Il20rb	0.035342	0.10109	-0.40874	0.97725	0.96134
Ube2g1	0.035409	0.077897	-0.76612	0.63289	0.53339
Zfp780b	0.035435	0.077897	-0.82493	0.96457	0.95515
Klb	0.035443	0.1011	-0.40159	0.87465	0.79485
Pgf	0.035448	0.099912	-0.068434	0.73317	0.61815
Adgrf5	0.035489	0.099912	-0.33582	0.93077	0.89836
LOC100360575	0.03551	0.042142	-0.73532	0.96449	0.95786
Olr624	0.035519	0.077897	-0.22045	0.17701	0.11563
Hnrnpr	0.035526	0.1011	-0.57373	0.97856	0.96398
Testin	0.03553	0.099912	-0.72498	0.51765	0.36809
Vnn1	0.03553	0.099912	-0.37948	0.91452	0.86522
Ankrd13b	0.035566	0.10187	-0.44074	0.76818	0.62863
LOC103692025	0.035571	0.099912	0.30619	0.099736	0.085838
Cldn34e	0.035614	0.099912	-0.58453	0.7508	0.63661
Taf12	0.03573	0.10187	-0.17082	0.13902	0.12405
Hoxa6	0.035776	0.099912	0.33378	0.10552	0.09247
Grsf1	0.035787	0.10187	-0.57968	0.98889	0.98202
Mlst8	0.035859	0.099912	-0.19096	0.18802	0.1589
Duox1	0.03586	0.099912	-0.46435	0.96841	0.95476
Drp2	0.035877	0.099912	-0.50741	0.74083	0.62024
Cstl1	0.035894	0.099912	-0.52556	0.81974	0.72802
Olr1561	0.035901	0.077898	-0.77249	0.9641	0.95515
Cenpa	0.035948	0.10314	-0.096204	0.55628	0.40628
Nbas	0.035966	0.10314	-0.53159	0.53954	0.3947
Pramel3	0.035982	0.099912	-0.15729	0.29865	0.20717
Olr1171	0.035987	0.079981	-0.5899	0.43151	0.29553
Spns3	0.035998	0.10314	-0.41988	0.93137	0.87767
Cfap69	0.036015	0.079981	-0.76425	0.84916	0.80376
Gabarapl1	0.036023	0.099912	0.80794	0.0029345	0.0011014
Ndufa3	0.036064	0.099912	0.45796	0.0038876	0.0020077
Lsm2	0.036146	0.099912	0.18103	0.30458	0.20988
Zfp26	0.036253	0.080463	-0.6902	0.96375	0.95461
Rimbp3	0.036253	0.10314	-0.36088	0.54454	0.40335
Dcdc2b	0.036276	0.10314	-0.44199	0.7935	0.66697
Sft2d3	0.036319	0.10314	-0.37461	0.24276	0.20993
Guca1b	0.036369	0.10314	-0.49379	0.83191	0.72301
Ost4	0.036385	0.10314	0.1085	0.14089	0.12405
Saa4	0.036428	0.10314	-0.63722	0.81423	0.69167
Lss	0.036439	0.10314	0.050783	0.73469	0.57612
Hist1h2ai	0.036463	0.10314	-0.58608	0.71805	0.55633
Tmem200b	0.036486	0.10314	-0.40042	0.28157	0.24391
Olr325	0.036516	0.099912	-0.45549	0.83429	0.75369
S1pr1	0.036525	0.10314	-0.55661	0.99008	0.98373
Rmi1	0.036533	0.10314	-0.35439	0.7354	0.57891
Melk	0.036566	0.080975	-0.76559	0.62252	0.5155
Rbms2	0.036598	0.099912	-0.50936	0.42709	0.30653
Ubxn2a	0.036687	0.099912	-0.89642	0.9606	0.94352
LOC367858	0.036721	0.099912	-0.18412	0.87067	0.80113
RGD1310495	0.03673	0.099912	-0.5736	0.82649	0.74109
Cd19	0.036756	0.099912	-0.55755	0.52933	0.3842
Qser1	0.036764	0.099912	-0.6895	0.93721	0.90676
Olr1560	0.036786	0.080976	-0.15637	0.13863	0.098188
Ccdc90b	0.036803	0.099912	-0.20725	0.56902	0.40837
LOC100271845	0.036816	0.10393	-0.53055	0.66771	0.4977
Olr1092	0.036826	0.10393	-0.51762	0.8378	0.73481
Msgn1	0.036844	0.099912	-0.34383	0.37194	0.26097
LOC103693361	0.036861	0.10393	-0.73324	0.58667	0.43869
Sgsm3	0.036885	0.099912	-0.36675	0.55108	0.40027
LOC103692002	0.036908	0.10393	-0.33773	0.21538	0.18962
Lair1	0.036913	0.080976	-0.65386	0.96309	0.95403
Olr95	0.036967	0.099912	-0.59025	0.28807	0.20444
Ccdc57	0.036972	0.10393	-0.47542	0.9805	0.96733
Aass	0.036987	0.099912	-0.66377	0.1554	0.13648
Rep15	0.037005	0.10393	-0.57921	0.93616	0.89016
Tmem186	0.037037	0.10393	-0.43068	0.38185	0.28523
Grcc10	0.03704	0.10393	-0.39071	0.20872	0.18025
Tmem140	0.037049	0.10393	-0.53615	0.41511	0.31172
Desi1	0.037073	0.10393	-0.18419	0.20079	0.17787
Adamtsl4	0.037076	0.10393	-0.5349	0.9705	0.94908
Tpcr12	0.037179	0.10393	-0.14584	0.27806	0.24391
Olr263	0.037186	0.10057	-0.57015	0.82252	0.73463
Slc12a4	0.037203	0.10393	0.10701	0.20007	0.17787
Tubb5	0.037226	0.082007	-0.20028	0.19322	0.12652
Myoc	0.037237	0.10057	-0.64187	0.78054	0.68449
Ribc2	0.03725	0.10393	-0.52153	0.94268	0.89507
Potec	0.037254	0.082007	-0.50322	0.8979	0.86834
Cuedc2	0.037258	0.10393	-0.12338	0.31638	0.24981
Ccdc152	0.037285	0.082007	-0.67922	0.96271	0.95289
Sbspon	0.037305	0.10393	-0.37141	0.98286	0.97188
Olr602	0.037306	0.10057	-0.60787	0.37889	0.2662
LOC108349752	0.037312	0.10393	-0.54791	0.96602	0.93891
Lamtor2	0.037313	0.082007	-0.79081	0.96269	0.95289
Abcb5	0.037325	0.10393	-0.47983	0.89223	0.81495
Pea15	0.037336	0.10057	-0.092314	0.39128	0.28235
Lbhd1	0.037361	0.082007	-0.80501	0.96264	0.95289
Rspo4	0.037429	0.10393	-0.39367	0.97417	0.95653
Ppt2	0.037459	0.10057	-0.31948	0.46929	0.33609
Sgce	0.037557	0.082007	-0.48786	0.96244	0.95289
Cacna2d3	0.037585	0.10393	0.0073162	0.82593	0.72103
Zdhhc16	0.03762	0.10393	-0.44363	0.96255	0.93152
Tollip	0.037628	0.10393	-0.46975	0.8835	0.80439
Shisa9	0.037665	0.10184	-0.041461	0.27371	0.19643
Wdr89	0.037679	0.10184	-0.55904	0.89171	0.82913
Apbb2	0.037694	0.10439	-0.32405	0.44257	0.32954
LOC102555474	0.037735	0.10519	-0.40288	0.9005	0.8294
LOC689396	0.037747	0.10184	-0.48881	0.42802	0.30653
C1qtnf4	0.037782	0.10519	-0.10701	0.15773	0.13981
Traf7	0.037794	0.10519	-0.45815	0.59747	0.43869
Tmem55a	0.0378	0.10184	-0.76549	0.38091	0.26887
Thap12	0.037802	0.082007	-0.44084	0.9622	0.95289
Tesmin	0.037841	0.10519	-0.42817	0.9527	0.91551
Ctu1	0.037857	0.10519	-0.1965	0.92431	0.871
Pltp	0.037912	0.10519	-0.38075	0.89887	0.8266
RGD1565002	0.037943	0.10519	-0.46355	0.65569	0.49472
Nrp2	0.037956	0.10519	-0.33514	0.79721	0.67612
LOC103692273	0.037965	0.044792	-1.0174	0.96203	0.95521
LOC108351982	0.037966	0.10519	-0.1467	0.68234	0.50656
Pogz	0.03802	0.10519	-0.53636	0.911	0.84944
Yy1	0.038116	0.10251	-0.19885	0.42021	0.30113
L3mbtl4	0.03813	0.1057	0.28968	0.59105	0.43869
Mospd2	0.038163	0.084029	-0.61051	0.96184	0.95289
Fgf9	0.038201	0.10251	-0.62893	0.75996	0.64849
Sars	0.038217	0.084029	-0.090193	0.084234	0.069824
Kdm8	0.038293	0.1057	-0.098063	0.76346	0.62359
Pnpla3	0.038321	0.1057	-0.37274	0.89012	0.80896
Lyn	0.038334	0.1057	-0.4709	0.9316	0.87767
Siglech	0.038341	0.1057	-0.4052	0.98866	0.98176
Hoxa13	0.038348	0.1057	-0.020082	0.66188	0.49472
Plod3	0.038393	0.10251	-0.52585	0.47411	0.33875
Elfn2	0.038401	0.1057	-0.41495	0.86164	0.76996
Theg	0.038402	0.1065	0.16243	0.067712	0.039019
RGD1565616	0.038444	0.10251	0.013299	0.27724	0.19908
Nkx1-1	0.038454	0.1065	-0.34814	0.98818	0.9815
Ugt8	0.038454	0.10251	-0.64504	0.7307	0.61815
Fbxo46	0.038509	0.10727	-0.55813	0.8854	0.80592
Gzmbl1	0.038533	0.10727	-0.42129	0.92462	0.871
LOC108353146	0.038608	0.10727	-0.50212	0.69458	0.52427
Dcps	0.038619	0.085057	-0.71201	0.96138	0.95173
Rassf6	0.038628	0.10727	-0.56501	0.36757	0.27932
LOC684179	0.038653	0.10727	-0.51565	0.7544	0.61597
Tars	0.038665	0.10727	-0.36815	0.81787	0.69817
Dpcr1	0.038675	0.10727	-0.017959	0.73386	0.57612
Fdft1	0.03869	0.10251	-0.22791	0.84046	0.76582
Hic2	0.038729	0.10727	-0.29435	0.92466	0.871
Mir378b	0.038742	0.10727	-0.57861	0.57646	0.42994
Bcl9	0.038744	0.10251	-0.67436	0.49224	0.34943
Tprn	0.038761	0.10727	-0.26384	0.38412	0.28523
Klhdc2	0.038772	0.10251	-0.40353	0.95129	0.92768
Bcl6b	0.038784	0.10727	0.039664	0.18732	0.16878
Mrpl38	0.038797	0.10727	-0.31634	0.26621	0.22529
Ier3ip1	0.038814	0.10251	-0.71894	0.042865	0.022624
Myog	0.038821	0.10727	-0.53375	0.73707	0.57891
Fbxl4	0.038822	0.085057	-0.43913	0.52768	0.40544
Cd59	0.038838	0.10727	1.1588	0.00039009	0.00013174
Chst10	0.038893	0.10727	0.39598	0.02439	0.018805
Dydc2	0.038929	0.10775	-0.25552	0.0053477	0.0026419
Ifi30	0.038947	0.10775	-0.15114	0.40316	0.30291
Mir142	0.038964	0.10251	-0.98144	0.88779	0.8206
Shfm1	0.038965	0.10775	-0.44664	0.74342	0.58449
Acp1	0.038977	0.10251	-0.17566	0.29555	0.20717
Olr1767	0.039015	0.085058	-0.42429	0.40015	0.28254
Chit1	0.039084	0.10775	-0.34039	0.87818	0.79964
Fkbp7	0.039099	0.10251	-0.14701	0.27605	0.19908
Phf21b	0.039111	0.10775	-0.56867	0.97234	0.95448
Runx2	0.039121	0.10775	-0.3215	0.82746	0.72301
Fscn3	0.039149	0.10319	-0.72015	0.46259	0.32534
Fkbp8	0.039158	0.10775	-0.39053	0.90564	0.8404
LOC102556290	0.039165	0.10775	0.15314	0.71609	0.55633
Lypd6	0.039228	0.10319	-0.58796	0.6234	0.46936
Eno3	0.039327	0.10775	-0.51799	0.12093	0.096759
Kctd10	0.039345	0.10319	-0.20623	0.25447	0.1856
RGD1359508	0.03935	0.085058	-0.84352	0.96065	0.95173
RGD1560398	0.039351	0.10775	-0.5009	0.91277	0.85446
Fcrl1	0.039352	0.10319	-0.57206	0.72947	0.61398
Ptprv	0.039437	0.10775	-0.31562	0.52034	0.3917
Zp4	0.039469	0.10775	-0.42944	0.90269	0.83222
Abhd12	0.039492	0.10775	-0.21789	0.49337	0.36805
Smpd1	0.039546	0.10775	-0.17109	0.27352	0.23673
LOC685125	0.039565	0.087103	-0.60979	0.44975	0.3152
H6pd	0.039601	0.10775	-0.25665	0.117	0.096759
RGD1560203	0.039632	0.10775	-0.43943	0.9542	0.91715
Jagn1	0.039632	0.10319	-0.23274	0.029561	0.017066
Dnajb9	0.039662	0.087103	-0.55165	0.96034	0.95173
Sri	0.03968	0.10319	-0.64816	0.50984	0.36014
Lipn	0.039701	0.087103	-0.47076	0.9603	0.95173
LOC304725	0.039705	0.047392	-1.4264	0.9603	0.95261
Fgfr4	0.039709	0.1113	0.048365	0.19844	0.17555
Pou2f2	0.039755	0.10319	-0.04978	0.26463	0.19102
Fitm1	0.039764	0.1113	-0.00057789	0.70898	0.54188
Slc6a11	0.039787	0.1113	-0.018118	0.10492	0.082886
Olr707	0.039796	0.10319	-0.6857	0.56616	0.40837
Cited1	0.039818	0.1113	-0.40028	0.47142	0.3475
Myh9l1	0.039837	0.10319	-0.6119	0.8625	0.78739
Mkl1	0.039847	0.1113	0.28555	0.0016855	0.00055102
Ptprcap	0.039897	0.1113	-0.46711	0.98646	0.97815
Parp3	0.03992	0.1113	-0.41044	0.74356	0.58449
LOC102546424	0.03995	0.087103	-0.26748	0.20277	0.13081
Irf1	0.039957	0.1113	-0.20746	0.028008	0.020502
Agmo	0.039982	0.1113	-0.042955	0.46835	0.3475
Nat9	0.040018	0.11181	-0.19923	0.47755	0.35628
Vamp3	0.040042	0.11181	-0.51068	0.74668	0.58991
Olr1233	0.040068	0.11181	-0.46846	0.28994	0.24391
Pard6g	0.040083	0.10319	-0.42317	0.90169	0.84677
Fabp6	0.04009	0.10319	-0.70949	0.92225	0.87918
Nup210	0.040145	0.11181	-0.025252	0.69069	0.52133
Adgrg2	0.040163	0.11181	-0.54163	0.87428	0.79485
RGD1566225	0.040223	0.087606	-0.48541	0.95978	0.95116
Cd276	0.040237	0.11234	-0.41286	0.97688	0.96088
Galnt10	0.040249	0.11234	-0.31103	0.88238	0.80283
LOC108353108	0.040266	0.11234	-0.46215	0.38517	0.28523
Lrrc3b	0.040286	0.11234	-0.16812	0.023882	0.018805
Chst1	0.040322	0.11288	-0.36959	0.53501	0.3947
Trim60	0.040389	0.087606	-0.29436	0.31085	0.21335
Tmem128	0.04041	0.10389	-0.17827	0.83972	0.76434
RGD1563554	0.040444	0.1134	-0.68453	0.84853	0.75196
LOC103690015	0.040465	0.087606	-0.43454	0.95953	0.95116
Bre	0.040492	0.10389	-0.066522	0.69129	0.56175
RGD1564786	0.040499	0.087606	-0.64361	0.70206	0.61402
Tsen34	0.040554	0.087607	-0.79004	0.95584	0.94877
Ctse	0.040567	0.1134	-0.37673	0.19145	0.17329
Olr510	0.040574	0.10389	0.27186	0.2219	0.17218
Odf3	0.040579	0.1134	-0.46143	0.94278	0.89507
Prim2	0.04058	0.1134	0.11693	0.11972	0.096759
Olr1658	0.040609	0.10389	-0.56744	0.57571	0.41099
Mmgt2	0.040634	0.1134	-0.20973	0.65113	0.48877
Cyp2f4	0.040693	0.1134	-0.34527	0.33492	0.26459
Olr1197	0.040697	0.10389	-0.50338	0.86332	0.79015
Elac2	0.040714	0.1134	-0.27602	0.16735	0.14958
Bdh2	0.040741	0.1134	-0.53343	0.33161	0.26166
Depdc7	0.040761	0.10389	-0.70995	0.65642	0.51703
Ep400	0.040774	0.087607	-0.60769	0.46533	0.33446
Vps18	0.040782	0.1134	-0.53417	0.59485	0.43869
Acbd3	0.040851	0.10389	-0.50004	0.75768	0.64849
Hist1h4b	0.040852	0.1134	0.25407	0.21733	0.19086
Trafd1	0.040872	0.1134	-0.44608	0.775	0.64341
Fbxw17	0.040906	0.1134	0.083243	0.038947	0.026178
Alad	0.04091	0.1134	-0.40755	0.025589	0.019867
Vom2r35	0.040914	0.1134	-0.50967	0.40814	0.31172
Irf2bp2	0.040961	0.1134	-0.38751	0.42776	0.31471
Srgn	0.040981	0.087607	-0.62399	0.95902	0.95116
Tmem174	0.041059	0.1134	-0.39384	0.92672	0.87322
Olr1149	0.04106	0.087607	-0.8533	0.95894	0.95116
Mtss1	0.041069	0.1134	-0.38795	0.74658	0.5899
Mob3b	0.04108	0.1134	-0.48168	0.97967	0.9657
Fbxo36	0.041104	0.088107	-0.29883	0.34478	0.23926
Slc22a25	0.041123	0.088107	-0.65971	0.95888	0.95059
LOC102550598	0.041124	0.1134	-0.17432	0.12839	0.10531
Ube2u	0.04114	0.088107	-0.68416	0.95886	0.95059
Ccdc53	0.041147	0.10389	-0.37943	0.83891	0.76287
Tgfb3	0.041156	0.1134	-0.32454	0.87097	0.79164
Atp4a	0.041167	0.10389	-0.59982	0.91871	0.87235
Fxyd4	0.041212	0.1134	-0.48894	0.9573	0.92193
Fabp12	0.041218	0.1134	-0.35755	0.095598	0.07576
Astn1	0.041233	0.1134	-0.5092	0.95435	0.91715
LOC102547850	0.041241	0.088107	-0.56697	0.74987	0.67057
LOC103691806	0.041265	0.088646	-0.62616	0.95873	0.94999
Zc3h6	0.041292	0.1134	-0.30253	0.14662	0.12501
Fbl	0.041309	0.11393	-0.41188	0.34601	0.27048
Olr721	0.041311	0.10389	-0.75334	0.62757	0.47196
Olr1622	0.041341	0.11448	0.14076	0.21459	0.18636
Tmem185a	0.041396	0.11448	-0.084342	0.88097	0.80123
Otub1	0.04145	0.11448	-0.69627	0.281	0.24391
Zbtb38	0.041474	0.10389	-0.061128	0.59988	0.44302
Ankrd33b	0.041484	0.11448	-0.40189	0.95488	0.91794
Lce1l	0.041504	0.11448	-0.20962	0.67339	0.50358
Pced1a	0.041559	0.11501	-0.025045	0.68199	0.50656
LOC108350576	0.041597	0.10389	-0.57222	0.82316	0.73463
Stard7	0.041679	0.10389	-0.038013	0.21769	0.17218
[truncated: 19,606 more rows]

## Sheet: B_MvsS
id	neg|score	neg|p-value	neg|lfc	pos|score	pos|p-value			id	neg|score	neg|p-value	neg|lfc	pos|score	pos|p-value
Non-Targeted	2.364e-46	2.3045e-07	-0.14957	0.93894	0.9876			Non-Targeted-1	0.667	0.89674	-0.048598	0.31663	0.1936
Itga4	3.1241e-11	2.3045e-07	-1.898	1	1			Non-Targeted-10	0.01743	0.27192	-0.26922	0.74714	0.5337
Fermt3	1.4581e-09	2.3045e-07	-2.0014	0.99999	0.99999			Non-Targeted-100	0.93964	0.9885	0.05297	0.32516	0.19708
Cxcr3	1.9435e-07	6.9135e-07	-1.2904	1	1			Non-Targeted-101	0.055756	0.42166	-0.13543	0.56286	0.37601
Tln1	3.3068e-07	1.1522e-06	-1.3391	1	1			Non-Targeted-102	0.75518	0.93435	0.063079	0.50851	0.33134
Ttc27	5.9653e-05	0.00011085	-1.1837	0.99994	0.99995			Non-Targeted-103	0.013855	0.23911	-0.32265	0.95056	0.82613
Shfm1	6.1614e-05	0.0002399	-0.69806	0.21623	0.32741			Non-Targeted-104	0.037781	0.36271	-0.29161	0.98157	0.90171
Cbfb	7.7542e-05	0.00023298	-1.3199	0.97109	0.97112			Non-Targeted-105	0.62332	0.87723	-0.014146	0.72869	0.50955
Tceb2	0.00011023	0.00033254	-0.1428	0.14527	0.22612			Non-Targeted-106	0.032224	0.33864	-0.27459	0.76445	0.55131
Reep6	0.00013912	0.00056022	-0.83543	0.99976	0.99975			Non-Targeted-107	0.40178	0.75987	0.24379	0.071828	0.043331
F11r	0.00014537	0.00044039	-0.55227	0.99985	0.99985			Non-Targeted-108	0.038512	0.36439	-0.29944	0.98377	0.908
Sprr4	0.0001508	0.00045053	-0.76133	0.99985	0.99985			Non-Targeted-109	0.10182	0.51969	0.033955	0.5249	0.34169
Tpm1	0.0001519	0.00061046	-0.55817	0.87386	0.87374			Non-Targeted-11	0.54762	0.84243	0.051862	0.4797	0.30383
Satb1	0.00016818	0.00066577	-0.81068	0.99736	0.99737			Non-Targeted-110	0.092708	0.50098	-0.25519	0.93196	0.78951
Saa4	0.0001984	0.00057681	-0.55356	0.74013	0.74002			Non-Targeted-111	0.055322	0.4192	-0.20285	0.93531	0.79606
Def6	0.00019933	0.0005782	-0.63071	0.9998	0.9998			Non-Targeted-112	0.0090526	0.17788	-0.48112	0.7831	0.5769
Arih1	0.00023207	0.00046021	-1.4285	0.99977	0.99977			Non-Targeted-113	0.0037425	0.10841	-0.51703	0.90621	0.75486
Rps23	0.00024984	0.00049385	-0.63111	0.012644	0.02379			Non-Targeted-114	0.015335	0.24799	-0.29703	0.89555	0.73985
Glmn	0.00025641	0.00075241	-0.51776	0.99974	0.99974			Non-Targeted-115	0.073805	0.45991	-0.2996	0.68007	0.468
Cd34	0.00029032	0.0011197	-0.92985	0.53376	0.54602			Non-Targeted-116	0.086852	0.48566	-0.16075	0.36072	0.2315
Tmem127	0.0003167	0.0012138	-0.39169	0.99968	0.99967			Non-Targeted-117	0.21593	0.64962	0.0034723	0.50945	0.33477
Ptpn6	0.00032283	0.00094461	-0.71575	0.99968	0.99967			Non-Targeted-118	0.84557	0.96371	0.057936	0.1262	0.072456
Tspan31	0.0003233	0.0012428	-0.23499	0.1917	0.29574			Non-Targeted-119	0.52453	0.83166	-0.031655	0.22668	0.15567
Gls2	0.00032395	0.00094691	-1.0362	0.96145	0.96158			Non-Targeted-12	0.1564	0.61465	0.37758	0.0019722	0.00050323
Hsp90b1	0.00038948	0.00039061	-1.6066	0.99961	0.99963			Non-Targeted-120	0.11982	0.56234	-0.10066	0.78942	0.59058
Ostc	0.0003996	0.0011686	-0.69635	0.9996	0.9996			Non-Targeted-121	0.3814	0.74915	-0.12466	0.44496	0.27968
Rnf152	0.00042629	0.0016115	-0.51206	0.99957	0.99956			Non-Targeted-122	0.0044676	0.12073	-0.42391	0.99524	0.95728
Ssfa2	0.00045261	0.00088654	-0.96313	0.99955	0.99954			Non-Targeted-123	0.02943	0.32251	-0.27059	0.92411	0.77784
Gpr158	0.00047821	0.0018106	-0.36141	0.99952	0.99951			Non-Targeted-124	0.0076921	0.16125	-0.19219	0.71856	0.4971
Hap1	0.00048825	0.0018452	-0.7476	0.93387	0.9338			Non-Targeted-125	0.10243	0.52279	-0.16111	0.89555	0.73985
Grk2	0.00051434	0.0010036	-0.89678	0.99712	0.99708			Non-Targeted-126	0.12117	0.56518	-0.19743	0.9851	0.91318
Olr646	0.00054645	0.0010695	-1.0097	0.99945	0.99945			Non-Targeted-127	0.0040915	0.11447	-0.43691	0.96893	0.87086
LOC689230	0.00058843	0.0017019	-0.72699	0.99941	0.99941			Non-Targeted-128	0.96724	0.99384	0.13368	0.42789	0.27278
Ooep	0.0006322	0.0018277	-0.52621	0.99937	0.99937			Non-Targeted-129	0.010125	0.19117	-0.42784	0.9686	0.86851
Wdr11	0.00063801	0.00239	-0.91434	0.99868	0.99868			Non-Targeted-13	0.12313	0.57093	-0.14143	0.84835	0.65659
Slitrk5	0.00065063	0.0024324	-0.38736	0.92672	0.92677			Non-Targeted-130	0.41656	0.76527	0.024692	0.59802	0.41378
Gpx8	0.00067063	0.0019346	-0.60307	0.99933	0.99933			Non-Targeted-131	0.22099	0.65228	0.088377	0.051876	0.032833
LOC103692412	0.00067591	0.0025158	-0.10351	0.84765	0.84749			Non-Targeted-132	0.15979	0.616	-0.095125	0.95056	0.82613
Hacd1	0.00067943	0.0013106	-1.3098	0.99932	0.99933			Non-Targeted-133	0.68424	0.90513	-0.014691	0.92283	0.77613
Srp9	0.00068328	0.0019678	0.080705	0.56011	0.55995			Non-Targeted-134	0.65393	0.89085	-0.092501	0.95766	0.84785
Os9	0.00069369	0.0025845	-0.53857	0.77372	0.77372			Non-Targeted-135	0.0096598	0.186	-0.38081	0.9117	0.75852
Sptssa	0.00070645	0.0020314	-1.1793	0.89482	0.89486			Non-Targeted-136	0.01331	0.23179	-0.38308	0.95056	0.82613
Pou4f3	0.00073467	0.0027389	-0.067852	0.4175	0.46025			Non-Targeted-137	0.0035281	0.10602	-0.37918	0.84835	0.65659
Eif3m	0.00074291	0.0014244	-0.96417	0.99926	0.99927			Non-Targeted-138	0.32388	0.70748	-0.15284	0.81907	0.62214
LOC103689966	0.00074386	0.0027633	-0.3392	0.99926	0.99925			Non-Targeted-139	0.014278	0.24075	-0.38867	0.86199	0.68191
Fbxl4	0.00074452	0.0014286	-0.78703	0.99926	0.99927			Non-Targeted-14	0.00084659	0.054448	-0.8182	0.82787	0.63229
Rpl8	0.00074943	0.0014396	-1.0356	0.7275	0.72736			Non-Targeted-140	0.43638	0.77472	-0.089954	0.418	0.2625
Vom1r85	0.0008082	0.0015484	-0.78199	0.80874	0.80845			Non-Targeted-141	0.048694	0.39725	-0.20703	0.93364	0.79116
Ralgapb	0.00082139	0.0030334	-0.36465	0.99918	0.99918			Non-Targeted-142	0.441	0.77606	0.051511	0.54241	0.352
Tnks1bp1	0.00083962	0.0031067	-0.77346	0.95755	0.95748			Non-Targeted-143	0.054494	0.41597	-0.13876	0.81166	0.61176
Tmed11	0.00084824	0.0031449	-0.83309	0.24305	0.35273			Non-Targeted-144	0.6347	0.8837	0.19246	0.12703	0.075911
Ugdh	0.00085859	0.0031781	-0.40633	0.61535	0.61668			Non-Targeted-145	0.0021752	0.078835	-0.42952	0.58911	0.40689
Dcps	0.00089765	0.001712	-0.92459	0.9991	0.9991			Non-Targeted-146	0.52453	0.83166	-0.087616	0.42789	0.27278
Grina	0.00092628	0.0034026	-0.60499	0.016621	0.043503			Non-Targeted-147	0.74498	0.93014	0.096904	0.50945	0.33477
Papss1	0.00093925	0.0034344	-0.53275	0.70278	0.70276			Non-Targeted-148	0.0095658	0.18369	-0.49064	0.84835	0.65659
Slc9c1	0.00096627	0.0027522	-0.93786	0.88409	0.88413			Non-Targeted-149	0.0076921	0.16125	-0.28352	0.96574	0.86259
Scamp5	0.00096968	0.0035256	0.20858	0.10346	0.1808			Non-Targeted-15	0.025333	0.30534	-0.13316	0.097072	0.052644
Khnyn	0.0010387	0.0036906	-0.74169	0.80233	0.80225			Non-Targeted-150	0.63048	0.88264	0.11483	0.74665	0.53073
Ccdc85c	0.0010519	0.0037317	-0.71471	0.9938	0.99384			Non-Targeted-151	0.48121	0.80713	-0.21337	0.72869	0.50955
Cep135	0.0010541	0.0030076	-0.62762	0.99895	0.99895			Non-Targeted-152	0.22099	0.65228	-0.11417	0.93531	0.79606
Tnfaip8l2	0.0010799	0.0030795	-0.016866	0.11928	0.19576			Non-Targeted-153	0.052681	0.41004	-0.26671	0.46757	0.29348
Arhgap25	0.0011047	0.0031403	-0.59597	0.9989	0.99889			Non-Targeted-154	0.23425	0.65898	0.31348	0.066918	0.037035
Defb2	0.0011314	0.0021858	-0.99468	0.8015	0.8012			Non-Targeted-155	0.00016807	0.017616	-0.62261	0.99983	0.99382
Car15	0.0011356	0.0032237	-0.48716	0.99886	0.99887			Non-Targeted-156	0.12808	0.5781	-0.24848	0.98766	0.92207
Plxnd1	0.0011459	0.0039801	-0.16759	0.5956	0.59863			Non-Targeted-157	0.16879	0.62804	0.010597	0.8528	0.66596
RGD1564380	0.0011475	0.0032574	-0.6598	0.63281	0.63271			Non-Targeted-158	0.30572	0.69673	-0.078932	0.38453	0.24187
Txnl4a	0.0011509	0.0032661	-1.2431	0.9322	0.93222			Non-Targeted-159	0.26306	0.66978	0.055289	0.44496	0.27968
Abca3	0.0011922	0.0033814	-0.73121	0.51491	0.51539			Non-Targeted-16	0.65393	0.89085	-0.14545	0.39738	0.25563
Hspg2	0.0011974	0.0033943	-1.0941	0.27818	0.31823			Non-Targeted-160	0.0054003	0.1309	-0.52271	0.67643	0.46476
Psmc4	0.0012046	0.0041437	-0.26837	0.30387	0.38789			Non-Targeted-161	0.023093	0.29911	-0.22461	0.8706	0.70359
Tbc1d10c	0.0012634	0.0042916	-0.33953	0.7559	0.75597			Non-Targeted-162	0.22941	0.65763	-0.084743	0.58911	0.40689
Fcgr1a	0.0013014	0.0025011	-1.0962	0.9987	0.99869			Non-Targeted-163	0.084944	0.47969	-0.19885	0.97545	0.88086
Dpy30	0.0013157	0.0037238	-0.59009	0.99868	0.9987			Non-Targeted-164	0.0059388	0.13689	-0.1231	0.48704	0.31418
Dlec1	0.0013184	0.0044396	-0.61462	0.37495	0.43203			Non-Targeted-165	0.0095658	0.18369	-0.41706	0.24694	0.16608
Tmem150b	0.0013221	0.004452	-0.43195	0.85432	0.85415			Non-Targeted-166	0.031981	0.33427	-0.27692	0.62636	0.43443
Usp9x	0.0013294	0.0037612	-0.91067	0.99703	0.99705			Non-Targeted-167	0.10529	0.53752	0.001153	0.39738	0.25563
Rab40c	0.0013751	0.0045885	-0.41404	0.96724	0.96719			Non-Targeted-168	0.82102	0.95676	0.046447	0.34263	0.21772
Mesdc2	0.0013808	0.0046046	-0.13473	0.91954	0.9195			Non-Targeted-169	0.095209	0.50694	-0.27785	0.96742	0.86735
Slc46a1	0.0013851	0.0046168	-0.53872	0.94643	0.94629			Non-Targeted-17	0.0086359	0.17457	-0.41612	0.93433	0.79282
Gng3	0.0014376	0.0040414	-0.90095	0.84846	0.84838			Non-Targeted-170	0.18305	0.63879	-0.078062	0.76126	0.54838
Fam98b	0.0014507	0.0027914	-0.99049	0.99855	0.99855			Non-Targeted-171	0.0082582	0.16903	-0.5074	0.95613	0.84396
Kansl1	0.0014764	0.0041557	-0.49403	0.8468	0.84673			Non-Targeted-172	0.49687	0.81532	0.048494	0.56286	0.37601
Psmd4	0.0014936	0.0042105	-0.43561	0.99851	0.99852			Non-Targeted-173	0.46647	0.79761	-0.11882	0.43367	0.27623
Tmem178b	0.0015004	0.0049074	-0.46898	0.86041	0.86018			Non-Targeted-174	0.010889	0.20479	-0.33082	0.75973	0.53962
Tmsb4x	0.0015204	0.0042893	-0.74453	0.61804	0.61799			Non-Targeted-175	0.27439	0.67646	0.14207	0.057548	0.034552
Oxt	0.0015238	0.0042999	-0.4908	0.99848	0.99849			Non-Targeted-176	0.30572	0.69673	-0.275	0.95848	0.85037
Ppp1r12a	0.0015326	0.0043262	-0.81267	0.99847	0.99848			Non-Targeted-177	0.015017	0.24611	-0.44657	0.91808	0.76572
Selplg	0.0015649	0.0030191	-0.69942	0.99844	0.99842			Non-Targeted-178	0.6347	0.8837	0.067803	0.10595	0.057627
LOC108350366	0.001607	0.0045359	-0.68943	0.99839	0.9984			Non-Targeted-179	0.00067365	0.047636	-0.32404	0.79442	0.59327
Vps25	0.0016085	0.0045424	-0.63812	0.89883	0.89893			Non-Targeted-18	7.67e-05	0.0091092	-0.65029	0.20879	0.13353
Ccdc181	0.0016301	0.0046064	-0.45355	0.99837	0.99838			Non-Targeted-180	0.58522	0.86016	-0.24308	0.4885	0.32105
Itfg2	0.0016348	0.0052651	-0.6691	0.95634	0.95625			Non-Targeted-181	0.00010158	0.011931	-0.8581	0.9999	0.99578
LOC108353314	0.0016424	0.0046359	-0.54973	0.99836	0.99837			Non-Targeted-182	0.45016	0.78413	-0.37966	0.79442	0.59327
Asph	0.0016526	0.0046604	0.01693	0.13122	0.21316			Non-Targeted-183	0.21952	0.65096	-0.0076036	0.33819	0.21431
Twf1	0.0016535	0.0016456	-1.8721	0.99835	0.99838			Non-Targeted-184	3.7e-06	0.0013031	-0.79916	0.87722	0.71611
Rpl26	0.0016745	0.0053508	0.58745	0.011468	0.031274			Non-Targeted-185	0.02943	0.32251	-0.21947	0.95033	0.82473
St3gal4	0.0016901	0.004776	-0.534	0.99831	0.99832			Non-Targeted-186	0.0032406	0.10075	-0.41602	0.94782	0.81754
Srpk1	0.0017077	0.0048217	-0.70913	0.18998	0.25609			Non-Targeted-187	0.04687	0.39115	-0.01602	0.11215	0.060323
Lmbrd2	0.0017189	0.0033293	-0.82116	0.78705	0.78674			Non-Targeted-188	0.27641	0.6805	0.044667	0.5249	0.34169
Cdk17	0.0017332	0.0055029	-0.3368	0.91283	0.91272			Non-Targeted-189	0.0059388	0.13689	-0.42876	0.98965	0.93038
Rcor1	0.0017473	0.0049272	-0.61905	0.98074	0.98081			Non-Targeted-19	0.3745	0.74376	-0.078478	0.49563	0.32793
Tmem55a	0.0017566	0.0049549	-0.69038	0.99824	0.99826			Non-Targeted-190	0.11447	0.55666	0.22155	0.087656	0.048529
Rpgrip1	0.0017765	0.0056209	-0.4377	0.12445	0.20835			Non-Targeted-191	0.1135	0.55374	-0.054053	0.35919	0.22804
Fam76b	0.0017788	0.0050166	-0.70726	0.44743	0.45371			Non-Targeted-192	0.086425	0.48254	-0.3111	0.99461	0.95264
Stx7	0.0017919	0.0056605	-0.13155	0.83692	0.83684			Non-Targeted-193	0.31903	0.70211	-0.050727	0.95208	0.83036
Tssc1	0.0018277	0.0051498	-0.61134	0.97923	0.97932			Non-Targeted-194	0.010984	0.20641	-0.38381	0.84835	0.65659
Rbm42	0.0018287	0.0051521	-0.68352	0.22929	0.28315			Non-Targeted-195	0.84749	0.96457	0.030778	0.84835	0.65659
Nsmaf	0.0018414	0.0051876	-0.45559	0.99816	0.99817			Non-Targeted-196	0.00054635	0.040214	-0.4689	0.99945	0.9871
Smim13	0.0018506	0.0058098	-0.0060766	0.81486	0.81481			Non-Targeted-197	0.62861	0.88051	-0.12258	0.82604	0.62977
Olr705	0.0018647	0.0052508	-0.53173	0.99814	0.99815			Non-Targeted-198	0.017035	0.2673	-0.3361	0.85348	0.66829
Alg8	0.0019001	0.0059384	-0.64942	0.42113	0.4627			Non-Targeted-199	5.01e-05	0.0067481	-0.69527	0.68007	0.468
Lpcat2	0.0019168	0.0053913	0.072538	0.71662	0.71644			Non-Targeted-2	0.015017	0.24611	-0.35491	0.58301	0.40343
Fam114a1	0.0019625	0.0055268	-0.39661	0.99804	0.99805			Non-Targeted-20	0.43097	0.77205	-0.056758	0.15818	0.092963
Cmip	0.0019674	0.0061191	-0.5207	0.69557	0.69558			Non-Targeted-200	0.12808	0.5781	-0.26008	0.81451	0.61435
Klf2	0.00199	0.0061781	-0.47082	0.87928	0.87924			Non-Targeted-201	0.0040416	0.11168	-0.38484	0.38453	0.24187
Ghr	0.0020049	0.005631	-0.10004	0.90253	0.90253			Non-Targeted-202	0.0018552	0.073946	-0.4649	0.84498	0.65423
Slc35g2	0.0020076	0.0062251	-0.60237	0.32386	0.39986			Non-Targeted-203	0.10303	0.52579	-0.19055	0.90621	0.75486
Olr322	0.0020087	0.0062283	-0.60408	0.81189	0.81183			Non-Targeted-204	0.048954	0.39889	-0.1965	0.34496	0.22113
Alk	0.0020205	0.0062647	-0.61801	0.86835	0.86825			Non-Targeted-205	0.042839	0.3765	-0.15458	0.89555	0.73985
Calr	0.0020587	0.0057697	-0.49087	0.99794	0.99796			Non-Targeted-206	0.5027	0.81938	0.26207	0.11259	0.061247
Csn1s2b	0.0020854	0.0064422	0.013791	0.68996	0.68999			Non-Targeted-207	0.64412	0.88786	0.090789	0.33819	0.21431
RGD1309170	0.0020942	0.0064694	-0.55611	0.94692	0.94679			Non-Targeted-208	0.016434	0.2602	-0.15496	0.92411	0.77784
Tspyl4	0.0020954	0.0058734	-0.38731	0.9979	0.99792			Non-Targeted-209	0.0065256	0.14517	-0.34766	0.92283	0.77613
Mrpl41	0.0020961	0.0058744	-0.67051	0.9979	0.99792			Non-Targeted-21	0.0072495	0.15411	-0.46748	0.99524	0.95728
Pard3b	0.0021041	0.0065007	-0.61813	0.75684	0.75688			Non-Targeted-210	0.13875	0.59829	0.071687	0.057548	0.034552
Slc10a7	0.0021487	0.0060219	-0.93728	0.91936	0.91936			Non-Targeted-211	0.12592	0.57378	-0.19856	0.76445	0.55131
Actl6a	0.0021625	0.0060606	-0.58667	0.99784	0.99785			Non-Targeted-212	0.0060321	0.13898	-0.23206	0.84498	0.65423
Stub1	0.002181	0.006108	-0.60882	0.99536	0.99545			Non-Targeted-213	0.10321	0.52716	-0.23837	0.92097	0.77271
Ythdf3	0.0021953	0.0061444	-0.71567	0.96788	0.96793			Non-Targeted-214	0.092669	0.49947	-0.20278	0.71658	0.49392
Ccdc160	0.0021954	0.0067381	-0.35642	0.23693	0.34934			Non-Targeted-215	0.094547	0.50546	-0.19549	0.98483	0.91145
Nop10	0.0021996	0.0061601	-0.61058	0.9978	0.99781			Non-Targeted-216	0.3745	0.74376	-0.22475	0.39138	0.24534
Nkx6-3	0.0022416	0.0068717	-0.53148	0.9523	0.95219			Non-Targeted-217	0.074948	0.4633	-0.15087	0.33819	0.21431
Naga	0.0022607	0.0069252	-0.5443	0.90098	0.90089			Non-Targeted-218	0.017237	0.26917	-0.31429	0.93697	0.79768
Snx24	0.0022661	0.0063307	-0.47333	0.92161	0.9216			Non-Targeted-219	0.61639	0.8751	-0.24491	0.92283	0.77613
Spata31d1d	0.0022704	0.0063431	-0.66696	0.99773	0.99774			Non-Targeted-22	0.17668	0.63204	-0.086816	0.8166	0.61696
Polr2i	0.0022768	0.0044244	-1.1913	0.89845	0.89848			Non-Targeted-220	0.017035	0.2673	-0.32926	0.98108	0.90078
Arrb2	0.0022816	0.0069773	-0.22555	0.62744	0.62814			Non-Targeted-221	0.57992	0.85651	-0.10987	0.74714	0.5337
Bptf	0.0023131	0.0064703	-0.54964	0.17889	0.24855			Non-Targeted-222	0.33366	0.71687	0.017358	0.50945	0.33477
Prkag3	0.0023272	0.0065076	-0.58133	0.99767	0.99768			Non-Targeted-223	0.72356	0.92111	-0.094909	0.4797	0.30383
Olr1679	0.0023346	0.0045322	-0.77099	0.99767	0.99763			Non-Targeted-224	0.0044676	0.12073	-0.43739	0.90621	0.75486
Mir365b	0.0023559	0.0071644	-0.6957	0.31208	0.39287			Non-Targeted-225	0.31966	0.70346	-0.31706	0.63749	0.44129
Olr709	0.0023865	0.0066689	-0.93306	0.75594	0.75588			Non-Targeted-226	0.18305	0.63879	-0.22031	0.86423	0.69509
Rpe	0.0023943	0.0046511	-0.54949	0.15712	0.17908			Non-Targeted-227	0.01743	0.27192	-0.25935	0.99518	0.9568
Olr1121	0.0024036	0.0067086	-0.73226	0.67935	0.67901			Non-Targeted-228	0.00040642	0.033064	-0.49657	0.99959	0.98956
Yod1	0.0024198	0.006751	-0.57656	0.99758	0.99757			Non-Targeted-229	0.30572	0.69673	-0.13705	0.84498	0.65423
LOC102551838	0.0024244	0.0073488	-0.44817	0.35173	0.41717			Non-Targeted-23	0.32231	0.70613	0.22916	0.058452	0.035774
Sec61b	0.0024262	0.006768	-0.48539	0.99757	0.99757			Non-Targeted-230	0.01448	0.24159	-0.30961	0.91808	0.76572
Tmed2	0.0024451	0.0068293	-0.70351	0.97657	0.97665			Non-Targeted-231	0.10529	0.53752	0.076316	0.65609	0.45479
LOC108352635	0.0024525	0.0074225	-0.47954	0.99845	0.99844			Non-Targeted-232	0.0082582	0.16903	-0.38538	0.43367	0.27623
Skor1	0.0024834	0.0075046	-0.44389	0.99454	0.99455			Non-Targeted-233	0.49687	0.81532	-0.11036	0.8528	0.66596
Tardbp	0.0024892	0.006945	-0.55222	0.91991	0.91988			Non-Targeted-234	0.073326	0.45861	-0.149	0.32854	0.20057
Hnrnpr	0.0024962	0.0075423	-0.3791	0.43849	0.47461			Non-Targeted-235	0.079431	0.46746	-0.32326	0.94661	0.81309
Rraga	0.00251	0.0069948	-0.73815	0.63993	0.63989			Non-Targeted-236	0.49209	0.81396	-0.13904	0.63749	0.44129
Sfswap	0.0025886	0.0077691	-0.56223	0.98683	0.98682			Non-Targeted-237	0.092819	0.50229	-0.23984	0.97332	0.87652
LOC303140	0.0025913	0.0050475	-0.98382	0.99741	0.99736			Non-Targeted-238	0.092819	0.50229	-0.23984	0.87722	0.71611
LOC108351821	0.0026	0.0078032	-0.44257	0.98172	0.98171			Non-Targeted-239	0.10392	0.53161	0.035885	0.1262	0.072456
Foxo1	0.0026136	0.0078405	-0.67086	0.999	0.99901			Non-Targeted-24	0.0046036	0.12164	-0.3277	0.96742	0.86735
Sap130	0.0026408	0.0073548	-0.60904	0.99736	0.99736			Non-Targeted-240	0.012655	0.22358	-0.32077	0.8166	0.61696
S100z	0.0026585	0.0051881	-0.68432	0.5285	0.52869			Non-Targeted-241	0.57063	0.85153	-0.10655	0.89102	0.73211
Olr1374	0.0027262	0.0053153	-0.85403	0.99727	0.99723			Non-Targeted-242	0.84557	0.96371	0.18545	0.54241	0.352
Nxph4	0.0027309	0.0081337	-0.13329	0.51994	0.53501			Non-Targeted-243	0.015935	0.25153	-0.37117	0.43367	0.27623
Slc22a22	0.00274	0.0076262	-0.80385	0.73672	0.73659			Non-Targeted-244	0.13712	0.59535	-0.12137	0.60888	0.41723
Trit1	0.0027896	0.0082945	0.13901	0.55955	0.56716			Non-Targeted-245	0.0029167	0.08812	-0.36933	0.54241	0.352
Jmjd6	0.0028413	0.007894	0.12366	0.56651	0.56631			Non-Targeted-246	0.0098298	0.18773	-0.18047	0.68422	0.47454
Trim11	0.0028483	0.0084522	-0.002243	0.61604	0.61735			Non-Targeted-247	0.034854	0.3522	-0.1484	0.30221	0.18333
Zcchc4	0.0028641	0.0079572	-0.61002	0.98312	0.98321			Non-Targeted-248	0.63048	0.88264	-0.073722	0.89641	0.74177
Trmt1	0.0028929	0.0085651	-0.39278	0.58595	0.59002			Non-Targeted-249	0.00056532	0.040782	-0.64365	0.84835	0.65659
Usp34	0.0029069	0.0080834	-0.47814	0.93579	0.93588			Non-Targeted-25	0.037012	0.35775	-0.16915	0.15818	0.092963
Gsto1	0.0029293	0.0081415	-0.49332	0.99547	0.99556			Non-Targeted-250	0.34504	0.72497	0.086768	0.11438	0.062195
Olr120	0.002952	0.005755	-0.19408	0.024205	0.044596			Non-Targeted-251	0.441	0.77606	0.098364	0.50945	0.33477
Rabif	0.0029622	0.0082213	-0.66406	0.99704	0.99706			Non-Targeted-252	0.53819	0.83844	-0.072693	0.8706	0.70359
Ube2m	0.0029853	0.0082816	-0.75479	0.98963	0.98975			Non-Targeted-253	0.019963	0.2849	-0.25214	0.87722	0.71611
Olr468	0.0029895	0.0082968	-0.50191	0.99701	0.99703			Non-Targeted-254	0.37734	0.7451	-0.14425	0.97791	0.88816
Lrp10	0.0030051	0.0083402	-0.54807	0.99699	0.99701			Non-Targeted-255	0.57223	0.85279	-0.2153	0.48293	0.30728
Ssr4	0.0030099	0.0083568	-1.0241	0.98502	0.98515			Non-Targeted-256	0.33532	0.71819	0.15672	0.34263	0.21772
Slc12a8	0.0030242	0.0089209	-0.29497	0.99226	0.99228			Non-Targeted-257	0.0016948	0.070933	-0.63703	0.82787	0.63229
Adam4	0.0030497	0.0030205	-1.6109	0.99695	0.997			Non-Targeted-258	0.052681	0.41004	-0.31328	0.98618	0.91566
Tsx	0.0030605	0.0090025	-0.33091	0.77841	0.77837			Non-Targeted-259	0.00031388	0.025984	-0.6834	0.87794	0.72018
Clic5	0.0030736	0.0085277	-0.45382	0.99693	0.99695			Non-Targeted-26	0.55077	0.84375	-0.17824	0.89144	0.73596
Rassf6	0.0030907	0.0090758	-0.40508	0.83014	0.83012			Non-Targeted-260	0.31903	0.70211	0.052671	0.43367	0.27623
Tut1	0.0031379	0.0031039	-1.8096	0.99686	0.99692			Non-Targeted-261	0.0021752	0.078835	-0.34688	0.39694	0.25221
Mir770	0.0031415	0.0092131	-0.2469	0.96436	0.96434			Non-Targeted-262	0.027534	0.31217	-0.045994	0.84972	0.65898
Slc35a4	0.0031518	0.009238	-0.45557	0.61409	0.61552			Non-Targeted-263	0.012665	0.22445	-0.39832	0.95484	0.83856
Raly	0.0031575	0.0061481	-0.16291	0.036507	0.066185			Non-Targeted-264	0.45939	0.79223	-0.20241	0.93531	0.79606
Pigbos1	0.0031933	0.0088545	0.22612	0.5285	0.52854			Non-Targeted-265	0.52453	0.83166	-0.12948	0.5249	0.34169
Edem3	0.0032002	0.0093726	-0.44674	0.66257	0.66263			Non-Targeted-266	6.92e-05	0.0081345	-0.68941	0.99917	0.98331
Tmed10	0.0032268	0.0089379	-0.75735	0.51474	0.51524			Non-Targeted-267	0.0039468	0.11112	-0.57324	0.98377	0.908
LOC100362978	0.0032327	0.0062924	-0.70101	0.99677	0.99675			Non-Targeted-268	0.40178	0.75987	-0.0098167	0.89144	0.73596
Prrg1	0.0032702	0.0032307	-1.6241	0.99673	0.99679			Non-Targeted-269	0.8348	0.96104	0.15249	0.76445	0.55131
Rabl3	0.0032748	0.0063615	-0.85633	0.7226	0.72252			Non-Targeted-27	0.092819	0.50229	-0.17787	0.78942	0.59058
Ak7	0.0032774	0.0090817	-0.41181	0.99672	0.99677			Non-Targeted-270	0.15979	0.616	-0.087545	0.20879	0.13353
Lrrc18	0.0033408	0.0092564	-1.1379	0.97534	0.97542			Non-Targeted-271	0.0063398	0.14251	-0.52038	0.84292	0.64704
Fcgr3a	0.0034102	0.0098948	-0.66115	0.70687	0.70691			Non-Targeted-272	0.7124	0.91545	-0.13067	0.76126	0.54838
Vom1r25	0.0034446	0.009532	-0.80119	0.99656	0.99661			Non-Targeted-273	0.041317	0.37324	-0.045023	0.49563	0.32793
LOC100359498	0.0034509	0.0067044	-0.97883	0.82876	0.82857			Non-Targeted-274	0.05629	0.42291	-0.286	0.95944	0.85288
LOC100909998	0.0034539	0.009556	-1.0641	0.97105	0.97108			Non-Targeted-275	0.017035	0.2673	-0.27446	0.99229	0.94102
Cyp7b1	0.0034573	0.0095638	-0.032401	0.66952	0.6691			Non-Targeted-276	0.073326	0.45861	-0.19019	0.95766	0.84785
Pkd1	0.0034597	0.0095731	-0.34394	0.99654	0.99659			Non-Targeted-277	0.84336	0.96282	0.20908	0.14732	0.085013
Perm1	0.0034934	0.010109	0.19379	0.63666	0.63689			Non-Targeted-278	0.6347	0.8837	0.1737	0.71658	0.49392
Faap20	0.0035012	0.0096855	0.31824	0.01786	0.041641			Non-Targeted-279	0.086598	0.48409	-0.14825	0.56563	0.38634
Grm2	0.0035328	0.0097795	-0.38687	0.99647	0.99652			Non-Targeted-28	0.058527	0.42772	-0.30384	0.66783	0.45812
LOC103690486	0.0035333	0.0097837	-0.74958	0.67933	0.67899			Non-Targeted-280	0.049486	0.40212	-0.18838	0.5471	0.36231
Xkrx	0.0035347	0.0034906	-1.4823	0.99647	0.99653			Non-Targeted-281	0.02943	0.32251	0.16299	0.017964	0.010065
Chic2	0.0035353	0.0068764	-0.80275	0.99646	0.99645			Non-Targeted-282	0.22883	0.6563	0.19413	0.59628	0.41034
Spns2	0.0035521	0.010252	-0.3638	0.98653	0.98652			Non-Targeted-283	0.048694	0.39725	-0.13871	0.74714	0.5337
Arhgap31	0.0035645	0.010277	-0.47423	0.99368	0.99371			Non-Targeted-284	0.55077	0.84375	-0.097509	0.95431	0.83451
Drg2	0.0035718	0.0098832	-0.32133	0.99643	0.99648			Non-Targeted-285	0.49209	0.81396	-0.1695	0.84835	0.65659
Olr278	0.0035976	0.0069939	-0.81242	0.39978	0.39966			Non-Targeted-286	0.0032248	0.098256	-0.0027554	0.19648	0.12358
Rprd2	0.0036003	0.0069985	-1.0013	0.9964	0.99639			Non-Targeted-287	0.0022249	0.079847	-0.39386	0.92283	0.77613
Ikzf1	0.0036107	0.010406	-0.033664	0.8363	0.83624			Non-Targeted-288	0.70438	0.91126	-0.013745	0.1262	0.072456
Tp53inp2	0.0036143	0.010416	-0.38505	0.8983	0.89819			Non-Targeted-289	0.044397	0.38467	-0.45655	0.79998	0.60128
Hars2	0.0036345	0.01006	-0.9438	0.92779	0.92782			Non-Targeted-29	0.073326	0.45861	-0.21008	0.9499	0.82189
Atad2	0.0036382	0.010072	-0.54051	0.99636	0.99641			Non-Targeted-290	0.00082762	0.053471	-0.42295	0.99917	0.98331
Olr129	0.0036465	0.010101	-1.128	0.82516	0.82497			Non-Targeted-291	0.015335	0.24799	-0.33374	0.99789	0.97248
Serbp1	0.0036536	0.010511	-0.51562	0.93217	0.93212			Non-Targeted-292	0.062627	0.43573	-0.41763	0.96742	0.86735
Sf3b6	0.0036538	0.010121	-0.49851	0.99635	0.9964			Non-Targeted-293	0.031981	0.33427	-0.14525	0.34263	0.21772
Hepacam	0.0036674	0.010153	-0.52704	0.99633	0.99639			Non-Targeted-294	0.66589	0.89579	0.15191	0.11043	0.059414
LOC102555039	0.003673	0.0071243	-0.93632	0.99633	0.9963			Non-Targeted-295	0.0049733	0.12598	-0.51139	0.20879	0.13353
Ctxn2	0.0036758	0.010172	-0.43669	0.99632	0.99638			Non-Targeted-296	0.0098298	0.18773	-0.32741	0.72101	0.50338
RT1-DOb	0.0036772	0.010179	-0.13801	0.59859	0.59848			Non-Targeted-297	0.0019282	0.075105	-0.54549	0.99229	0.94102
Rtkn	0.0036789	0.01058	-0.55067	0.60526	0.60739			Non-Targeted-298	0.15979	0.616	0.024491	0.39138	0.24534
Rgr	0.0037809	0.010847	-0.45268	0.84785	0.84769			Non-Targeted-299	0.11982	0.56234	-0.27686	0.93083	0.78788
Arhgap27	0.0037827	0.010466	-0.51967	0.66388	0.66353			Non-Targeted-3	0.0030129	0.09346	-0.4288	0.98108	0.90078
Spdya	0.003813	0.01055	-0.60459	0.99619	0.99625			Non-Targeted-30	0.57223	0.85279	0.13105	0.11438	0.062195
Prph2	0.0038367	0.010615	-0.53737	0.99616	0.99623			Non-Targeted-300	0.11982	0.56234	-0.282	0.99747	0.96915
Chrd	0.0038421	0.010631	-0.48084	0.99616	0.99622			Non-Targeted-301	0.063105	0.43697	-0.30679	0.98021	0.89703
Tmem108	0.0038452	0.011023	0.14491	0.55354	0.56217			Non-Targeted-302	0.20539	0.64825	0.024524	0.097072	0.052644
Aagab	0.0038582	0.011048	-0.52334	0.66455	0.66462			Non-Targeted-303	0.29612	0.69401	-0.10411	0.76445	0.55131
Setd5	0.0038594	0.010669	-0.40868	0.99614	0.9962			Non-Targeted-304	0.0029842	0.092828	-0.31278	0.87722	0.71611
Rrh	0.0038971	0.010778	-0.32659	0.97805	0.9781			Non-Targeted-305	0.04687	0.39115	-0.17168	0.6743	0.46145
Rps12	0.0039121	0.010812	-0.91151	0.08052	0.13851			Non-Targeted-306	0.055141	0.41758	-0.092941	0.93433	0.79282
Etv3l	0.0039168	0.010824	-0.73748	0.78102	0.78086			Non-Targeted-307	0.25787	0.66708	0.17442	0.11912	0.066091
Med24	0.0039282	0.010848	-0.41086	0.99607	0.99614			Non-Targeted-308	0.50754	0.82075	-0.19236	0.46757	0.29348
Tfap4	0.0039624	0.01131	-0.076601	0.23078	0.34594			Non-Targeted-309	0.13606	0.59107	-0.23635	0.81451	0.61435
Zfp428	0.0039932	0.011394	-0.39897	0.81531	0.81527			Non-Targeted-31	0.49176	0.81261	0.15688	0.025612	0.014912
Vom2r27	0.0039955	0.011055	-0.65041	0.996	0.99607			Non-Targeted-310	0.77239	0.93767	-0.060675	0.20879	0.13353
Zadh2	0.0040156	0.011456	-0.50329	0.99223	0.99224			Non-Targeted-311	0.044295	0.3836	-0.13298	0.84498	0.65423
Tfcp2l1	0.004021	0.011469	-0.28781	0.49826	0.51821			Non-Targeted-312	0.048062	0.39562	-0.25778	0.418	0.2625
Extl2	0.0040216	0.011129	-1.0595	0.745	0.74493			Non-Targeted-313	0.099958	0.5182	-0.099525	0.30221	0.18333
Pin1	0.004029	0.011147	-0.11335	0.84172	0.8416			Non-Targeted-314	0.080038	0.46877	-0.27393	0.32516	0.19708
Vps37d	0.0040796	0.01163	-0.10828	0.95049	0.95036			Non-Targeted-315	0.095209	0.50694	-0.24489	0.44606	0.28314
Bbs1	0.0040828	0.0079101	-0.75147	0.99592	0.99591			Non-Targeted-316	0.79116	0.94583	0.063788	0.81451	0.61435
Tmem43	0.0040848	0.011281	-0.48835	0.89033	0.89031			Non-Targeted-317	0.00032884	0.026968	-0.55032	0.34263	0.21772
Spink14	0.004113	0.0079728	-1.0022	0.99589	0.99588			Non-Targeted-318	0.023194	0.30012	-0.49991	0.99826	0.97554
Sptan1	0.0041155	0.011363	-0.45632	0.99588	0.99595			Non-Targeted-319	0.034854	0.3522	-0.032856	0.74665	0.53073
Sbno1	0.0041166	0.011368	-0.99445	0.99438	0.99444			Non-Targeted-32	0.11982	0.56234	-0.18524	0.418	0.2625
Defa9	0.004117	0.011368	0.053482	0.59835	0.59824			Non-Targeted-320	7.38e-05	0.0088381	-0.47853	0.99993	0.99688
Usp19	0.0041293	0.011397	-1.0198	0.58059	0.5804			Non-Targeted-321	0.096656	0.51258	-0.0053029	0.68007	0.468
B4galnt3	0.0041382	0.011781	-0.50517	0.60833	0.6102			Non-Targeted-322	0.95129	0.99088	0.13326	0.39138	0.24534
Olr588	0.0042049	0.011597	0.11211	0.022471	0.049068			Non-Targeted-323	0.35407	0.73574	-0.06969	0.79442	0.59327
Mid2	0.0042928	0.011861	-0.19675	0.74021	0.74009			Non-Targeted-324	0.00082762	0.053471	-0.58413	0.99917	0.98331
Pnpla1	0.0043141	0.01223	-0.28468	0.76715	0.7672			Non-Targeted-325	0.7601	0.93501	0.17523	0.56286	0.37601
Pak2	0.0043326	0.011967	-0.92022	0.99445	0.99452			Non-Targeted-326	0.17831	0.63339	-0.21691	0.96676	0.86497
Pogk	0.0043485	0.012009	-0.35437	0.99565	0.99573			Non-Targeted-327	0.9074	0.97865	0.055438	0.56286	0.37601
Cep112	0.0043727	0.012378	-0.021891	0.75098	0.751			Non-Targeted-328	0.12592	0.57378	-0.27542	0.90621	0.75486
Fut7	0.0043824	0.012399	-0.56336	0.15972	0.2543			Non-Targeted-329	0.63048	0.88264	0.00731	0.48293	0.30728
Cacng2	0.0043886	0.012412	-0.28452	0.24449	0.35353			Non-Targeted-33	0.01448	0.24159	-0.29638	0.95504	0.83995
Lgr4	0.0044277	0.012234	-0.403	0.99557	0.99565			Non-Targeted-330	0.01452	0.24334	-0.18371	0.81451	0.61435
LOC103693664	0.0044312	0.012511	-0.19092	0.79765	0.79758			Non-Targeted-331	0.275	0.67779	-0.13258	0.77756	0.5685
Cox8a	0.0044408	0.012281	-0.2799	0.99556	0.99564			Non-Targeted-332	0.025333	0.30534	-0.012383	0.15818	0.092963
Ap1m1	0.0044563	0.012323	-0.81867	0.99554	0.99562			Non-Targeted-333	0.13606	0.59107	-0.12908	0.92283	0.77613
Tmed9	0.0044687	0.012353	-0.35114	0.88789	0.88792			Non-Targeted-334	0.099958	0.5182	-0.191	0.34496	0.22113
Mir433	0.0045127	0.01248	-0.14824	0.43148	0.43987			Non-Targeted-335	0.51034	0.82212	-0.05486	0.8622	0.68414
Kcnab2	0.004522	0.012763	-0.42976	0.92722	0.92728			Non-Targeted-336	0.025333	0.30534	-0.18611	0.96742	0.86735
Gnai2	0.0046024	0.012966	-0.37014	0.75377	0.75382			Non-Targeted-337	0.63048	0.88264	0.01855	0.58911	0.40689
Arih2	0.0046166	0.013	-0.45685	0.9841	0.98408			Non-Targeted-338	0.03207	0.33528	-0.25614	0.91951	0.76923
RGD1309106	0.0046257	0.0089458	-0.80136	0.99537	0.99536			Non-Targeted-339	0.76288	0.93567	-0.077829	0.43367	0.27623
Htr4	0.0046445	0.012835	-0.24027	0.045223	0.084675			Non-Targeted-34	0.00080122	0.053281	-0.33977	0.9992	0.98355
Anxa7	0.0046885	0.012948	-0.10262	0.63462	0.63451			Non-Targeted-340	0.35407	0.73574	-0.049629	0.21389	0.14529
Mir582	0.0047236	0.0133	-0.73024	0.70568	0.70565			Non-Targeted-341	0.066481	0.44705	-0.2744	0.43367	0.27623
Mir186	0.0047242	0.0091453	-0.95287	0.99528	0.99526			Non-Targeted-342	0.0095658	0.18369	-0.43835	0.95766	0.84785
Smpd4	0.0047242	0.013302	-0.15378	0.72801	0.72801			Non-Targeted-343	0.075485	0.46486	0.075765	0.050416	0.032293
Fam43b	0.0047552	0.013385	-0.38963	0.038897	0.093151			Non-Targeted-344	0.13798	0.59681	-0.077215	0.38453	0.24187
Syne1	0.0047923	0.013481	-0.60439	0.77733	0.7773			Non-Targeted-345	0.53819	0.83844	-0.12609	0.71518	0.49073
Hvcn1	0.0048296	0.0093597	-0.90756	0.78403	0.7837			Non-Targeted-346	0.37734	0.7451	-0.025393	0.39363	0.24878
Prox2	0.0048355	0.013594	-0.41045	0.13404	0.22089			Non-Targeted-347	0.0054003	0.1309	-0.4509	0.98045	0.89799
Rdh14	0.0048413	0.013611	-0.20021	0.88065	0.88059			Non-Targeted-348	0.84336	0.96282	-0.0041086	0.86199	0.68191
Snrnp25	0.0049013	0.013525	-0.48128	0.093426	0.15767			Non-Targeted-349	0.090213	0.49203	-0.056823	0.56286	0.37601
LOC108352616	0.0049176	0.0095256	-0.90163	0.89375	0.89371			Non-Targeted-35	0.51686	0.82624	-0.13592	0.071421	0.040848
Defb13	0.0049187	0.013572	-0.79523	0.49233	0.49411			Non-Targeted-350	0.10392	0.53161	-0.20724	0.86295	0.68856
Serpina5	0.004946	0.013647	-0.30975	0.99505	0.99514			Non-Targeted-351	0.35407	0.73574	0.0098646	0.51453	0.33822
Lyzl1	0.0049519	0.013884	-0.38525	0.87527	0.87518			Non-Targeted-352	0.0046036	0.12164	-0.33627	0.54915	0.36919
RGD1561648	0.0049801	0.009638	-0.9938	0.99502	0.99499			Non-Targeted-353	0.00052725	0.039549	-0.42551	0.72869	0.50955
Dsc2	0.0050056	0.0096846	-0.72988	0.82371	0.82349			Non-Targeted-354	0.031717	0.33327	-0.21381	0.34263	0.21772
Vti1a	0.0050152	0.014032	-0.49121	0.30275	0.38722			Non-Targeted-355	0.33918	0.72092	0.14729	0.72869	0.50955
Eif2d	0.0050201	0.014047	-0.58925	0.62469	0.62556			Non-Targeted-356	0.12313	0.57093	-0.20724	0.95504	0.83995
Srpx	0.0050384	0.0097431	-0.61947	0.99496	0.99493			Non-Targeted-357	0.0080166	0.16687	-0.46903	0.98021	0.89703
Kif13b	0.0050678	0.014171	-0.51791	0.29739	0.38404			Non-Targeted-358	0.11042	0.54939	0.048622	0.20879	0.13353
Olr1627	0.0051116	0.0098846	-0.77804	0.99489	0.99485			Non-Targeted-359	0.015439	0.24886	-0.42475	0.92283	0.77613
Rnf220	0.0051169	0.014107	-0.53981	0.99488	0.99498			Non-Targeted-36	0.052681	0.41004	-0.22232	0.88131	0.72218
LOC102555474	0.0051235	0.014126	-0.40132	0.99488	0.99498			Non-Targeted-360	0.017035	0.2673	-0.32926	0.99856	0.97806
Slit3	0.005128	0.014138	-0.1586	0.13502	0.2187			Non-Targeted-361	0.21593	0.64962	-0.098594	0.76445	0.55131
Pnpt1	0.0051522	0.0099639	-1.2129	0.96438	0.9646			Non-Targeted-362	0.029587	0.32422	-0.15749	0.47489	0.30038
Gfra3	0.0051814	0.014466	-0.42566	0.8353	0.83526			Non-Targeted-363	0.0066048	0.148	-0.4513	0.071421	0.040848
Ppp2r2d	0.005188	0.014301	-0.51786	0.99481	0.9949			Non-Targeted-364	0.0039468	0.11112	-0.54872	0.87722	0.71611
Pop4	0.0052051	0.014527	-0.47024	0.52434	0.53858			Non-Targeted-365	0.52889	0.8371	-0.11931	0.74665	0.53073
Myoz2	0.0052052	0.014351	-0.42619	0.99479	0.99488			Non-Targeted-366	0.084944	0.47969	-0.29686	0.80102	0.60392
Olr262	0.0052158	0.014379	0.073163	0.2021	0.26437			Non-Targeted-367	0.012655	0.22358	-0.3495	0.56286	0.37601
Dnmt1	0.005236	0.014431	-0.85486	0.98584	0.98596			Non-Targeted-368	0.77239	0.93767	0.094279	0.16099	0.096571
Tmem52	0.0052487	0.014648	-0.47426	0.95644	0.95635			Non-Targeted-369	0.015017	0.24611	-0.45185	0.95613	0.84396
Rgl3	0.0052513	0.014655	0.15293	0.653	0.65306			Non-Targeted-37	0.086425	0.48254	-0.19774	0.15818	0.092963
Gata3	0.0052926	0.01476	-0.36695	0.99555	0.99553			Non-Targeted-370	0.1135	0.55374	0.077824	0.34496	0.22113
Sec24a	0.0053006	0.01455	-0.61617	0.94806	0.94821			Non-Targeted-371	0.017432	0.27362	-0.28338	0.72869	0.50955
Mir107	0.0053475	0.014632	-0.53018	0.88452	0.88459			Non-Targeted-372	0.3504	0.73168	-0.14027	0.97605	0.88402
Mapk6	0.0053549	0.014915	-0.60024	0.83245	0.8324			Non-Targeted-373	0.12346	0.57234	-0.11418	0.35919	0.22804
Tas2r107	0.0053574	0.010344	-0.55059	0.24766	0.25738			Non-Targeted-374	0.45939	0.79223	-0.17871	0.95056	0.82613
Fetub	0.0053765	0.014683	-0.81464	0.28419	0.32267			Non-Targeted-375	0.27403	0.67513	-0.31317	0.99755	0.96992
Gnat2	0.005427	0.015094	-0.29338	0.90569	0.90563			Non-Targeted-376	0.00102	0.057907	-0.44633	0.98157	0.90171
Capza1	0.0054746	0.010567	-0.78158	0.97543	0.9756			Non-Targeted-377	0.50754	0.82075	0.12682	0.19648	0.12358
Apcdd1	0.0055165	0.015319	-0.37113	0.063985	0.1285			Non-Targeted-378	0.73061	0.92422	-0.016322	0.38453	0.24187
Prr23a	0.0055234	0.014913	0.0098833	0.7316	0.73149			Non-Targeted-379	0.13606	0.59107	-0.19309	0.74665	0.53073
S1pr1	0.0055268	0.01534	-0.45166	0.6979	0.69791			Non-Targeted-38	0.0046441	0.12257	-0.54728	0.97553	0.88191
Tspan17	0.005565	0.015437	-0.36342	0.42537	0.4656			Non-Targeted-380	0.02922	0.2739	-0.40685	0.80399	0.62298
Cdh18	0.0055924	0.015031	-0.64078	0.69239	0.69205			Non-Targeted-381	0.0051066	0.12749	-0.51416	0.76445	0.55131
Sf3a2	0.0056612	0.015669	-0.0083937	0.76409	0.7641			Non-Targeted-382	0.062627	0.43573	-0.13511	0.52673	0.34515
Kdm7a	0.005686	0.010968	-0.65624	0.99431	0.9943			Non-Targeted-383	0.074948	0.4633	0.2216	0.047327	0.030341
Dok7	0.0057529	0.015898	-0.41592	0.99515	0.99515			Non-Targeted-384	0.35407	0.73574	-0.040002	0.80102	0.60392
Tmem53	0.0057741	0.015947	-0.4551	0.34388	0.41226			Non-Targeted-385	0.013635	0.23818	-0.49687	0.32887	0.204
St6galnac2	0.0057782	0.015959	0.10634	0.041503	0.098368			Non-Targeted-386	0.38339	0.75051	-0.12011	0.79601	0.59861
Pfpl	0.0058049	0.015411	-0.81081	0.91475	0.91471			Non-Targeted-387	0.40062	0.75851	-0.069398	0.33819	0.21431
Meaf6	0.0058309	0.015458	-0.50646	0.4987	0.50008			Non-Targeted-388	0.79578	0.94871	0.049046	0.76445	0.55131
Sdccag3	0.0059128	0.016308	-0.23719	0.27044	0.36832			Non-Targeted-389	0.92234	0.98446	0.16679	0.32516	0.19708
Ube2h	0.0059573	0.011487	-0.82172	0.99404	0.99405			Non-Targeted-39	0.8135	0.95469	0.22828	0.052654	0.033395
Ptp4a3	0.0059606	0.016428	-0.29031	0.16432	0.2603			Non-Targeted-390	0.064475	0.44136	-0.30975	0.54915	0.36919
Olr697	0.0059626	0.015691	-0.012598	0.26029	0.30531			Non-Targeted-391	0.095209	0.50694	-0.21239	0.71961	0.50026
Olr380	0.0060028	0.011563	-0.55297	0.994	0.994			Non-Targeted-392	0.095209	0.50694	-0.10337	0.68422	0.47454
Edem1	0.00603	0.016625	-0.36197	0.60699	0.60894			Non-Targeted-393	0.57992	0.85651	-0.17283	0.92097	0.77271
Prkch	0.0060751	0.016745	-0.37436	0.99761	0.99761			Non-Targeted-394	0.017432	0.27362	-0.10562	0.19648	0.12358
Ncor2	0.0060839	0.016773	-0.37656	0.35394	0.41859			Non-Targeted-395	0.013325	0.23269	-0.3368	0.097072	0.052644
Olr537	0.0060921	0.0060495	-1.1804	0.99391	0.99394			Non-Targeted-396	0.0036526	0.10774	-0.44848	0.96742	0.86735
Ct55	0.0060944	0.015914	-0.70563	0.79721	0.79701			Non-Targeted-397	0.0016197	0.070052	-0.71265	0.99188	0.93973
Il11	0.0061102	0.016835	-0.39146	0.9364	0.93629			Non-Targeted-398	0.91982	0.98349	0.026199	0.74081	0.5248
Hist1h1t	0.0061383	0.015995	-0.16686	0.83357	0.83343			Non-Targeted-399	0.020246	0.28587	-0.31855	0.32516	0.19708
Bambi	0.0061644	0.016971	-0.38866	0.75287	0.75291			Non-Targeted-4	0.14385	0.60376	0.072991	0.57183	0.39313
Krt73	0.0061752	0.017	-0.33396	0.095578	0.17049			Non-Targeted-40	0.51124	0.8235	0.010597	0.74665	0.53073
Olr701	0.0061781	0.011877	-0.6591	0.70468	0.70457			Non-Targeted-400	0.33086	0.71558	0.13056	0.38453	0.24187
Cdk5rap3	0.0062271	0.017128	-0.38273	0.9273	0.92736			Non-Targeted-401	0.0063398	0.14251	-0.62256	0.78878	0.58513
Olr1485	0.0062367	0.011996	-0.39307	0.30103	0.30565			Non-Targeted-402	0.058527	0.42772	0.02752	0.15818	0.092963
LOC686031	0.0062694	0.017247	-0.77373	0.95096	0.95082			Non-Targeted-403	0.028881	0.31907	-0.12753	0.71518	0.49073
Olr507	0.0063079	0.016284	-1.0045	0.64495	0.64486			Non-Targeted-404	0.088903	0.49051	-0.33424	0.99764	0.9703
Drd3	0.0063097	0.017337	-0.5232	0.85625	0.8561			Non-Targeted-405	0.0029842	0.092828	-0.31743	0.83983	0.6446
Wdr43	0.006342	0.0063118	-1.2736	0.99366	0.99368			Non-Targeted-406	0.17593	0.6307	0.45266	0.0054566	0.0011922
LOC100911196	0.0063496	0.017438	-0.22056	0.79961	0.79955			Non-Targeted-407	0.02943	0.32251	-0.27481	0.9438	0.8071
Zbtb26	0.0063578	0.01636	0.4188	0.065408	0.11568			Non-Targeted-408	0.53012	0.80121	-0.33393	0.77256	0.5734
Obp2a	0.0064017	0.016434	-0.010359	0.67158	0.67113			Non-Targeted-409	0.40178	0.75987	-0.13626	0.95848	0.85037
Pth1r	0.0064722	0.017731	-0.5668	0.61412	0.61556			Non-Targeted-41	0.10392	0.53161	0.0099488	0.84498	0.65423
Oaz1	0.006495	0.017793	-0.37797	0.86405	0.86391			Non-Targeted-410	0.040147	0.36996	-0.20275	0.96312	0.86022
Zmynd8	0.0065095	0.01783	-0.3471	0.076121	0.14468			Non-Targeted-411	0.015335	0.24799	-0.31694	0.33091	0.20744
Egln2	0.0065178	0.017849	-0.45012	0.99658	0.9966			Non-Targeted-412	0.1133	0.55227	-0.25396	0.86423	0.69509
Gars	0.0065183	0.0064809	-1.7434	0.99348	0.99348			Non-Targeted-413	0.41656	0.76527	-0.074965	0.34263	0.21772
Zfp711	0.0066119	0.012684	-0.74674	0.99339	0.99341			Non-Targeted-414	0.13712	0.59535	-0.19712	0.74714	0.5337
Olr629	0.0066334	0.012733	-0.6554	0.99337	0.99338			Non-Targeted-415	0.0040641	0.11307	-0.32582	0.99249	0.94228
Tatdn3	0.0066398	0.018164	-0.43695	0.96938	0.96936			Non-Targeted-416	0.441	0.77606	-0.10127	0.9212	0.77443
Eps15l1	0.0066546	0.018205	-0.35447	0.83774	0.83765			Non-Targeted-417	0.066481	0.44705	-0.26799	0.95766	0.84785
Olr623	0.0066762	0.012813	-0.73104	0.66993	0.66986			Non-Targeted-418	0.34727	0.72631	-0.18555	0.15818	0.092963
Hmg20a	0.0067014	0.016953	-0.52675	0.89095	0.89096			Non-Targeted-419	0.012285	0.22178	-0.33353	0.35919	0.22804
Capn3	0.0067071	0.018342	-0.50386	0.99584	0.99582			Non-Targeted-42	0.1133	0.55227	-0.2415	0.96574	0.86259
Ncstn	0.006709	0.016963	-0.15746	0.91693	0.91689			Non-Targeted-420	0.67512	0.9024	0.057187	0.88614	0.72818
LOC361346	0.0067145	0.018363	0.20892	0.33484	0.4066			Non-Targeted-421	0.11982	0.56234	-0.28019	0.99769	0.97104
Vom1r37	0.0067199	0.012889	-0.87362	0.99328	0.99329			Non-Targeted-422	0.021792	0.29133	-0.03648	0.13628	0.081852
Prps1l1	0.0067458	0.017029	-0.57207	0.98185	0.98195			Non-Targeted-423	0.1133	0.55227	-0.24511	0.99229	0.94102
LOC102553001	0.0067489	0.012944	-0.86657	0.99325	0.99326			Non-Targeted-424	0.087542	0.48896	-0.0017709	0.78942	0.59058
Chchd2	0.0067529	0.017041	-0.22519	0.21504	0.27327			Non-Targeted-425	0.025333	0.30534	-0.34968	0.98408	0.90975
Prima1	0.006773	0.01853	-0.14038	0.65715	0.65729			Non-Targeted-426	0.010125	0.19117	-0.076131	0.24694	0.16608
LOC499136	0.0067968	0.017122	0.17044	0.40015	0.41345			Non-Targeted-427	0.051585	0.40841	-0.12163	0.63749	0.44129
Mrps5	0.0068123	0.0067773	-1.582	0.99319	0.99318			Non-Targeted-428	0.0086359	0.17457	-0.1827	0.77382	0.56004
Lonp2	0.0068166	0.013082	-0.66409	0.99318	0.9932			Non-Targeted-429	0.00019775	0.019276	-0.50437	0.9998	0.99347
Fsd2	0.0068465	0.018698	-0.24484	0.82062	0.82058			Non-Targeted-43	0.38339	0.75051	0.14865	0.54241	0.352
Rab5b	0.0069724	0.017418	-0.10635	0.78533	0.78514			Non-Targeted-430	0.24442	0.66303	-0.069964	0.76445	0.55131
Zdhhc16	0.0069855	0.019028	-0.4864	0.9976	0.9976			Non-Targeted-431	0.0001049	0.012593	-0.86008	0.99985	0.99451
Kdm4a	0.0069866	0.017443	-0.61579	0.77869	0.7786			Non-Targeted-432	0.055756	0.42166	-0.37142	0.8575	0.67517
Lamc2	0.0069984	0.013402	-0.86294	0.78982	0.78956			Non-Targeted-433	0.074948	0.4633	0.090969	0.33819	0.21431
Mk1	0.0069989	0.017465	-0.54533	0.58574	0.58556			Non-Targeted-434	0.091612	0.49484	-0.27281	0.99085	0.93715
Alox12e	0.0070065	0.019085	-0.32367	0.52208	0.53672			Non-Targeted-435	0.0032248	0.098256	-0.38974	0.78583	0.58238
LOC100911679	0.0070163	0.017494	-0.078018	0.84213	0.84202			Non-Targeted-436	0.98092	0.9972	0.15639	0.38453	0.24187
Srgap1	0.0070277	0.013458	-0.29295	0.48819	0.48839			Non-Targeted-437	0.01452	0.24334	-0.14342	0.90195	0.74746
Samt3	0.0070278	0.017515	-0.87287	0.22412	0.27957			Non-Targeted-438	0.0036526	0.10774	-0.31585	0.79601	0.59861
Tspan1	0.0070654	0.019225	-0.27565	0.88382	0.88372			Non-Targeted-439	0.52453	0.83166	-0.082159	0.071421	0.040848
Otc	0.007104	0.017642	0.24777	0.57234	0.57215			Non-Targeted-44	0.63048	0.88264	-0.017934	0.81724	0.61955
Gas6	0.0071045	0.01933	-0.49255	0.41049	0.45552			Non-Targeted-440	0.28048	0.68184	-0.080098	0.78261	0.5713
Lpo	0.0071105	0.017654	-0.70187	0.72182	0.72162			Non-Targeted-441	0.31966	0.70346	-0.19602	0.73816	0.51878
Wnt1	0.007176	0.01951	-0.33142	0.70252	0.70251			Non-Targeted-442	0.060851	0.43127	-0.29128	0.91708	0.76394
LOC108353091	0.0071918	0.017797	0.41276	0.068502	0.12031			Non-Targeted-443	0.012665	0.22445	-0.3385	0.95959	0.85411
Tmem37	0.0072053	0.019587	-0.36086	0.97952	0.97962			Non-Targeted-444	0.11982	0.56234	-0.233	0.64361	0.44808
Naglt1	0.0072382	0.019659	-0.47822	0.90697	0.90687			Non-Targeted-445	0.23425	0.65898	-0.072642	0.77473	0.56571
Exoc3l4	0.0072481	0.017888	-0.54645	0.98156	0.98164			Non-Targeted-446	0.0069735	0.14963	-0.54082	0.95504	0.83995
Smim15	0.0072615	0.019708	-0.63905	0.74327	0.74327			Non-Targeted-447	0.04687	0.39115	-0.11419	0.56286	0.37601
LOC684170	0.0072906	0.013939	-0.86639	0.99271	0.99274			Non-Targeted-448	6.2e-05	0.0078865	-0.79699	0.32854	0.20057
Ccdc63	0.0072993	0.019802	0.38341	0.013505	0.036063			Non-Targeted-449	0.90767	0.97894	0.020237	0.89128	0.73403
Arnt	0.0073084	0.019823	-0.22497	0.12923	0.21454			Non-Targeted-45	0.35407	0.73574	-0.063053	0.24255	0.16256
Eral1	0.0073405	0.018047	-0.66965	0.94067	0.94074			Non-Targeted-450	0.10243	0.52279	-0.35286	0.98108	0.90078
Mirlet7f-2	0.0073535	0.014065	-0.80612	0.99265	0.99267			Non-Targeted-451	0.010101	0.18861	-0.39061	0.97798	0.88919
Prelid1	0.0073812	0.014109	-0.71641	0.99262	0.99265			Non-Targeted-452	0.032419	0.33965	-0.34489	0.94638	0.8116
Nipa1	0.0073907	0.020012	-0.20753	0.18265	0.28403			Non-Targeted-453	0.6347	0.8837	0.17228	0.11518	0.064131
Itga10	0.0073971	0.020032	-0.47351	0.88148	0.88139			Non-Targeted-454	0.23425	0.65898	0.015493	0.84835	0.65659
Ppbp	0.007402	0.020047	-0.43977	0.36149	0.4234			Non-Targeted-455	0.12313	0.57093	-0.20191	0.98021	0.89703
S100a4	0.0074162	0.020083	-0.27308	0.96562	0.96557			Non-Targeted-456	0.048062	0.39562	-0.2244	0.5249	0.34169
Asun	0.0074191	0.014177	-0.82252	0.99258	0.99261			Non-Targeted-457	0.051002	0.40561	-0.22811	0.80914	0.60918
Nudt10	0.0074319	0.020119	-0.34479	0.86772	0.86758			Non-Targeted-458	0.032224	0.33864	-0.2282	0.89128	0.73403
Stt3a	0.0074377	0.014207	-0.871	0.9527	0.95291			Non-Targeted-459	0.066481	0.44705	-0.18764	0.21389	0.14529
Pcdhb17	0.007467	0.014267	-0.74194	0.83215	0.83197			Non-Targeted-46	0.97307	0.99484	0.37383	0.017964	0.010065
Defb18	0.0074747	0.020235	-0.10327	0.84257	0.84238			Non-Targeted-460	0.08205	0.47317	-0.31452	0.99429	0.95103
Hexb	0.0075412	0.014392	-0.62433	0.99246	0.99248			Non-Targeted-461	0.013855	0.23911	-0.33923	0.98021	0.89703
St8sia2	0.0075428	0.018385	-0.1242	0.031563	0.063339			Non-Targeted-462	0.074948	0.4633	-0.10127	0.87007	0.70145
Acvr2a	0.0075667	0.014436	-1.0133	0.99243	0.99246			Non-Targeted-463	0.70438	0.91126	0.040533	0.77382	0.56004
RGD1308775	0.0075841	0.014467	-0.77143	0.37046	0.37101			Non-Targeted-464	0.12648	0.57523	-0.012918	0.20931	0.13596
LOC102555469	0.0075916	0.020534	-0.12227	0.29328	0.38161			Non-Targeted-465	0.00058422	0.041805	-0.41421	0.99942	0.98668
LOC100911353	0.0076026	0.014501	-0.66764	0.9924	0.99242			Non-Targeted-466	0.027534	0.31217	-0.18739	0.65609	0.45479
Snd1	0.0076149	0.020582	-0.42789	0.91965	0.91962			Non-Targeted-467	0.016434	0.2602	-0.2641	0.95033	0.82473
LOC100910819	0.0076206	0.0075728	-1.5652	0.99238	0.99236			Non-Targeted-468	0.51686	0.82624	0.13159	0.72869	0.50955
Tmc5	0.00765	0.020659	-0.10287	0.93116	0.93116			Non-Targeted-469	0.034263	0.34739	-0.18956	0.71518	0.49073
Csnk1g3	0.0076941	0.0076539	-1.4194	0.99231	0.99228			Non-Targeted-47	0.063105	0.43697	-0.1117	0.418	0.2625
RGD1564770	0.0077029	0.01864	-0.83704	0.99341	0.99352			Non-Targeted-470	0.00016807	0.017616	-0.77046	0.99983	0.99382
Slc30a8	0.0077545	0.014799	-0.53389	0.99225	0.99227			Non-Targeted-471	0.12592	0.57378	-0.16824	0.8706	0.70359
LOC103691392	0.0077906	0.021005	-0.18367	0.47429	0.50032			Non-Targeted-472	0.35281	0.73304	0.062551	0.79601	0.59861
Slc2a7	0.0077981	0.018803	-0.72741	0.39673	0.41062			Non-Targeted-473	0.045266	0.38685	-0.28815	0.86408	0.69288
Ddx17	0.0078111	0.018831	-0.53691	0.77006	0.77002			Non-Targeted-474	0.0029634	0.092197	-0.53983	0.98108	0.90078
Prdx6	0.0078499	0.018895	0.23045	0.5608	0.56064			Non-Targeted-475	0.027534	0.31217	-0.1158	0.8443	0.65188
Adam10	0.007872	0.018935	-0.80403	0.93866	0.9388			Non-Targeted-476	0.02943	0.32251	-0.25173	0.91314	0.76216
Tg	0.0078883	0.021249	-0.41441	0.60318	0.60549			Non-Targeted-477	0.052681	0.41004	-0.28041	0.17598	0.11254
Dlg4	0.0079362	0.021368	-0.2169	0.88553	0.88542			Non-Targeted-478	0.086425	0.48254	-0.061526	0.14878	0.086106
G6pc3	0.0079376	0.019049	-0.0079324	0.65207	0.65192			Non-Targeted-479	0.32708	0.71017	-0.21159	0.88784	0.73017
Smpd3	0.0079945	0.019147	-0.44352	0.54002	0.53989			Non-Targeted-48	0.010343	0.1947	-0.36756	0.35919	0.22804
Rpl13	0.0080007	0.021537	0.25447	0.28092	0.37447			Non-Targeted-480	0.66149	0.89386	0.0070686	0.83483	0.63969
Rgs19	0.0080955	0.021782	-0.31921	0.31748	0.3961			Non-Targeted-481	0.012713	0.22629	-0.048814	0.92097	0.77271
Fkbp1a	0.0081185	0.015446	-0.39206	0.99188	0.9919			Non-Targeted-482	0.015017	0.24611	-0.31809	0.76126	0.54838
Sobp	0.0081257	0.021856	-0.5075	0.48291	0.50677			Non-Targeted-483	0.5693	0.85024	0.0068573	0.80102	0.60392
Slc17a7	0.0081697	0.015531	-0.044055	0.035208	0.063892			Non-Targeted-484	0.042839	0.3765	0.1754	0.34496	0.22113
Slc7a8	0.0082232	0.0081991	-1.4105	0.99178	0.99175			Non-Targeted-485	0.12313	0.57093	-0.26877	0.99595	0.95968
Fubp1	0.0082283	0.015637	-0.90194	0.83424	0.83412			Non-Targeted-486	0.58522	0.86016	-0.065369	0.32854	0.20057
Jrk	0.0082928	0.02226	0.15031	0.093449	0.16768			Non-Targeted-487	0.0028952	0.07369	-0.42413	0.9971	0.96704
Sh3gl1	0.0082957	0.019643	-0.65294	0.98223	0.98234			Non-Targeted-488	0.086425	0.48254	-0.11742	0.68007	0.468
Stam	0.0083323	0.019714	-0.49412	0.9651	0.96516			Non-Targeted-489	0.10353	0.53015	-0.37142	0.99698	0.96636
Supt20h	0.0083408	0.0083144	-1.1463	0.99166	0.99163			Non-Targeted-49	0.57223	0.85279	0.076267	0.17984	0.1149
Atf5	0.0083513	0.022396	0.0018655	0.85982	0.85959			Non-Targeted-490	0.13875	0.59829	-0.16882	0.80102	0.60392
Syt3	0.0084097	0.022526	-0.21602	0.33579	0.40719			Non-Targeted-491	0.13606	0.59107	-0.23146	0.65609	0.45479
Anapc16	0.0084199	0.019861	-0.22172	0.86834	0.86834			Non-Targeted-492	0.012665	0.22445	-0.39916	0.32854	0.20057
Rpp40	0.0084625	0.016078	-0.34342	0.090885	0.1249			Non-Targeted-493	0.051002	0.40561	-0.19921	0.73816	0.51878
Zdhhc7	0.00847	0.022679	-0.30063	0.64854	0.64865			Non-Targeted-494	0.051002	0.40561	-0.29837	0.93364	0.79116
Krtap15-1	0.0085076	0.020004	0.08203	0.54507	0.54492			Non-Targeted-495	0.042839	0.3765	-0.34744	0.99085	0.93715
Olr1070	0.0085515	0.020079	-0.024019	0.57389	0.5737			Non-Targeted-496	0.074948	0.4633	-0.028918	0.34263	0.21772
Armc1	0.0085704	0.022921	-0.38618	0.49111	0.51284			Non-Targeted-497	0.45939	0.79223	-0.10119	0.58202	0.39996
Mir196c	0.0085795	0.016315	-0.62016	0.25219	0.26146			Non-Targeted-498	0.02943	0.32251	-0.025664	0.38453	0.24187
Zscan10	0.0085822	0.022952	-0.47607	0.94931	0.94919			Non-Targeted-499	3e-06	0.0010929	-0.67305	1	0.99953
Epyc	0.0085953	0.020151	-0.44502	0.54596	0.54579			Non-Targeted-5	0.095209	0.50694	-0.32668	0.74665	0.53073
Bbs7	0.008616	0.02018	-0.9126	0.74656	0.74651			Non-Targeted-50	0.00018693	0.018165	-0.6081	0.99981	0.99359
Plcz1	0.0086415	0.023106	-0.42973	0.93042	0.93044			Non-Targeted-500	0.054494	0.41597	-0.070959	0.76445	0.55131
Phf19	0.0086433	0.023109	0.37537	0.018321	0.047401			Non-Targeted-501	0.13704	0.5939	-0.19152	0.46757	0.29348
Srrm2	0.0086966	0.016527	-0.49115	0.75797	0.7577			Non-Targeted-502	0.64412	0.88786	0.063142	0.74665	0.53073
Hfm1	0.0087027	0.020331	-0.76131	0.93519	0.93527			Non-Targeted-503	0.044136	0.38034	-0.2404	0.89144	0.73596
Sucnr1	0.008721	0.020357	-0.8024	0.88177	0.88181			Non-Targeted-504	0.37734	0.7451	0.017428	0.097072	0.052644
Tlr12	0.0087602	0.023405	-0.071917	0.4114	0.45613			Non-Targeted-505	0.038512	0.36439	-0.2199	0.88784	0.73017
Rhbdd2	0.0087874	0.023473	-0.3122	0.99469	0.99471			Non-Targeted-506	0.022898	0.29813	-0.27993	0.58301	0.40343
Pak7	0.0087941	0.016711	-0.5228	0.99121	0.99121			Non-Targeted-507	0.25998	0.66843	-0.21066	0.86303	0.69071
Stc1	0.008845	0.020557	-0.45797	0.44317	0.44995			Non-Targeted-508	0.79578	0.94871	0.0010178	0.071421	0.040848
Syap1	0.008877	0.023694	0.11465	0.39386	0.44439			Non-Targeted-509	0.13606	0.59107	-0.079825	0.34263	0.21772
Eci2	0.0088773	0.020613	-0.79361	0.99188	0.99195			Non-Targeted-51	0.38077	0.7478	0.038177	0.74714	0.5337
Olr1071	0.0089015	0.016907	-0.39924	0.38896	0.389			Non-Targeted-510	0.0051647	0.12887	-0.45043	0.95959	0.85411
Il25	0.0089022	0.020659	-0.063598	0.80705	0.80681			Non-Targeted-511	0.00090773	0.055613	-0.58229	0.94577	0.81011
Mtif3	0.0089154	0.023781	-0.41574	0.70912	0.70912			Non-Targeted-512	0.0063074	0.1417	-0.41608	0.93364	0.79116
Tmeff2	0.0089322	0.023816	-0.49453	0.97977	0.97984			Non-Targeted-513	0.0044676	0.12073	-0.45023	0.99085	0.93715
Slc8a3	0.0089898	0.020817	-0.040152	0.91506	0.91501			Non-Targeted-514	0.23425	0.65898	-0.14542	0.03723	0.025345
LOC103691253	0.0090174	0.024031	-0.47077	0.92636	0.92641			Non-Targeted-515	0.77788	0.94029	-0.11629	0.74665	0.53073
Sf3a1	0.0090185	0.017103	-0.63243	0.2627	0.27088			Non-Targeted-516	0.67341	0.90054	-0.034152	0.84498	0.65423
Olr869	0.0090775	0.020964	0.087772	0.32108	0.35046			Non-Targeted-517	0.34504	0.72497	0.28306	0.082649	0.046171
Lao1	0.0091283	0.021048	-0.46662	0.97563	0.97571			Non-Targeted-518	0.38339	0.75051	0.17024	0.12648	0.07491
RGD1311847	0.0091539	0.024373	-0.45516	0.77702	0.77699			Non-Targeted-519	0.45939	0.79223	-0.10659	0.80914	0.60918
Tspan6	0.0091689	0.024417	-0.20845	0.95871	0.95865			Non-Targeted-52	0.015335	0.24799	-0.3613	0.63749	0.44129
Dctd	0.00918	0.024447	-0.52036	0.98917	0.98921			Non-Targeted-520	0.02943	0.32251	-0.15743	0.8166	0.61696
Supt3h	0.0092089	0.021187	0.02781	0.12832	0.20894			Non-Targeted-521	0.0078449	0.16219	-0.41237	0.71856	0.4971
Atp2b4	0.0092205	0.024553	-0.35777	0.48108	0.5054			Non-Targeted-522	0.3504	0.73168	-0.042315	0.68007	0.468
Gpatch8	0.0092273	0.024568	-0.41696	0.99216	0.99217			Non-Targeted-523	0.45939	0.79223	-0.023039	0.95056	0.82613
Thoc7	0.0092961	0.0092527	-1.218	0.9907	0.99068			Non-Targeted-524	0.7601	0.93501	-0.062822	0.96742	0.86735
Ccdc83	0.0092966	0.021349	0.021279	0.12106	0.1983			Non-Targeted-525	0.016906	0.26559	-0.0080178	0.32854	0.20057
Wdr72	0.0093115	0.017654	-0.81642	0.99069	0.99071			Non-Targeted-526	0.0065256	0.14517	-0.32078	0.071421	0.040848
LOC100362432	0.0093427	0.017708	-0.70727	0.99066	0.99068			Non-Targeted-527	0.013855	0.23911	-0.33802	0.17598	0.11254
LOC682102	0.0093542	0.021448	-0.75798	0.93008	0.93011			Non-Targeted-528	0.092669	0.49947	0.31172	0.022447	0.013344
Sri	0.0093969	0.021517	-0.60602	0.45729	0.46237			Non-Targeted-529	0.57223	0.85279	-0.032854	0.68007	0.468
Usp3	0.0094024	0.025012	-0.040497	0.88223	0.88214			Non-Targeted-53	0.044251	0.38196	-0.022517	0.42789	0.27278
Elk1	0.0094718	0.021631	0.05769	0.70417	0.70399			Non-Targeted-530	0.67181	0.89958	0.17014	0.39138	0.24534
Ptma	0.0094777	0.021645	-0.47826	0.83452	0.83435			Non-Targeted-531	0.45939	0.79223	0.16811	0.01402	0.0066777
Ppia	0.0095192	0.025297	-0.29843	0.79644	0.79637			Non-Targeted-532	0.01057	0.19755	-0.064953	0.61163	0.42403
Ubxn7	0.0095595	0.021781	-0.14163	0.46775	0.47167			Non-Targeted-533	0.093973	0.50379	-0.23666	0.68007	0.468
Slc7a3	0.0095637	0.021787	-0.58729	0.66845	0.66803			Non-Targeted-534	0.6347	0.8837	0.083718	0.48293	0.30728
LOC100360218	0.0096091	0.025522	-0.25043	0.29541	0.38284			Non-Targeted-535	0.091612	0.49484	-0.11516	0.78878	0.58513
Rgs14	0.0096471	0.021926	-0.22836	0.67416	0.67371			Non-Targeted-536	0.025333	0.30534	-0.12665	0.89555	0.73985
Tmem42	0.0096639	0.025664	-0.362	0.73557	0.73555			Non-Targeted-537	2.74e-06	0.0010127	-1.2164	0.99991	0.99603
Atp6v1c1	0.0096665	0.018315	-0.75092	0.99033	0.99035			Non-Targeted-538	0.1133	0.55227	-0.27714	0.38077	0.23842
Tbc1d15	0.0097077	0.0096588	-1.4283	0.99029	0.9903			Non-Targeted-539	0.01452	0.24334	-0.11491	0.8166	0.61696
Ttll2	0.0097199	0.025828	-0.50711	0.8874	0.8873			Non-Targeted-54	0.78491	0.94401	0.065588	0.21389	0.14529
Olr841	0.0097651	0.018504	-0.87327	0.99023	0.99026			Non-Targeted-540	0.072563	0.45705	-0.055906	0.68007	0.468
Cmpk2	0.0097732	0.025954	-0.503	0.63371	0.63413			Non-Targeted-541	0.51842	0.82759	-0.042579	0.65609	0.45479
Tram2	0.0098223	0.022229	-0.25368	0.82743	0.82719			Non-Targeted-542	0.36978	0.74108	-0.064171	0.71856	0.4971
Cnksr1	0.0098574	0.026157	-0.4407	0.9751	0.97517			Non-Targeted-543	0.0035569	0.10654	-0.68305	0.98887	0.92749
Zmym3	0.0098594	0.026161	-0.49132	0.92928	0.9293			Non-Targeted-544	0.013855	0.23911	-0.48659	0.89555	0.73985
Olr155	0.0098661	0.0223	-0.49102	0.79244	0.79226			Non-Targeted-545	0.00012526	0.01454	-0.72033	0.99986	0.99462
PVR	0.0098693	0.026192	-0.22277	0.82796	0.82791			Non-Targeted-546	0.46431	0.79359	0.21201	0.14732	0.085013
Taar3	0.0099277	0.026329	-0.02148	0.76569	0.76567			Non-Targeted-547	0.0031701	0.094928	-0.56285	0.93433	0.79282
Atp6v0d1	0.0099372	0.018799	-0.59547	0.99006	0.99009			Non-Targeted-548	0.51034	0.82212	0.074124	0.17984	0.1149
Mcm4	0.0099537	0.022452	-0.43597	0.069679	0.12214			Non-Targeted-549	0.0059388	0.13689	-0.073519	0.81451	0.61435
Stx8	0.0099547	0.018832	-0.79061	0.96759	0.9678			Non-Targeted-55	0.022898	0.29813	-0.37184	0.96887	0.86969
Nipal1	0.0099599	0.02246	-0.36691	0.92354	0.92354			Non-Targeted-550	0.84557	0.96371	-0.026206	0.93083	0.78788
Amd1	0.0099841	0.018887	-0.48192	0.99002	0.99005			Non-Targeted-551	0.10321	0.52716	-0.35154	0.86524	0.69724
Prss58	0.010013	0.018938	-0.61411	0.84418	0.84415			Non-Targeted-552	0.0059388	0.13689	-0.34743	0.98972	0.93107
Zfp281	0.010014	0.022557	-0.64468	0.9796	0.97966			Non-Targeted-553	0.17831	0.63339	-0.13335	0.79601	0.59861
Eif1ax	0.010019	0.022564	-0.70387	0.86689	0.86685			Non-Targeted-554	0.012713	0.22629	-0.194	0.72869	0.50955
Psmc5	0.010085	0.022677	-0.25247	0.58429	0.58407			Non-Targeted-555	0.03209	0.33696	-0.3047	0.97332	0.87652
Prkdc	0.010103	0.026778	-0.076963	0.76136	0.76136			Non-Targeted-556	0.16818	0.62539	0.11007	0.066918	0.037035
Tmem128	0.010129	0.022752	-0.71625	0.98077	0.98084			Non-Targeted-557	0.015335	0.24799	-0.3016	0.39363	0.24878
Ascl5	0.010154	0.026903	-0.34422	0.98518	0.98517			Non-Targeted-558	0.56336	0.84764	0.10848	0.7831	0.5769
LOC102550851	0.010173	0.022833	0.79667	0.0096068	0.025767			Non-Targeted-559	0.03209	0.33696	-0.50094	0.99645	0.96291
Insm1	0.0102	0.027018	-0.29023	0.79641	0.79634			Non-Targeted-56	0.11982	0.56234	-0.20408	0.8622	0.68414
Clspn	0.010205	0.027034	-0.3712	0.20737	0.31606			Non-Targeted-560	0.010859	0.20115	-0.38453	0.99226	0.94038
Svs4	0.010216	0.022902	-0.59574	0.22032	0.27695			Non-Targeted-561	0.028576	0.3149	-0.23333	0.90195	0.74746
Grb7	0.010219	0.027072	0.27626	0.049498	0.10912			Non-Targeted-562	0.11123	0.55088	-0.1662	0.8166	0.61696
Olr962	0.010253	0.027157	-0.33581	0.91037	0.91026			Non-Targeted-563	0.054258	0.41477	-0.18009	0.34263	0.21772
Csdc2	0.010273	0.027213	-0.48894	0.76424	0.76424			Non-Targeted-564	0.44972	0.7828	-0.12899	0.63117	0.43787
Cd209e	0.01028	0.027233	-0.2841	0.70818	0.7082			Non-Targeted-565	0.0081935	0.16835	-0.3746	0.71518	0.49073
Lsm8	0.010283	0.019436	-0.79894	0.98972	0.98976			Non-Targeted-566	0.26306	0.66978	0.1753	0.418	0.2625
Tmem134	0.010322	0.027334	-0.14588	0.56853	0.5748			Non-Targeted-567	0.57063	0.85153	-0.02305	0.84972	0.65898
Ky	0.010336	0.027371	0.23744	0.12859	0.21371			Non-Targeted-568	0.62933	0.88157	-0.16621	0.54915	0.36919
Cib1	0.010359	0.027437	-0.43253	0.99566	0.99564			Non-Targeted-569	0.0096598	0.186	-0.46369	0.34263	0.21772
Dym	0.01037	0.02747	-0.36166	0.93846	0.93834			Non-Targeted-57	0.01057	0.19755	-0.0099745	0.8166	0.61696
Tmtc1	0.010394	0.027537	-0.34438	0.79744	0.79736			Non-Targeted-570	0.46761	0.79894	-0.033482	0.30221	0.18333
RGD1309621	0.010421	0.019678	-0.7058	0.98958	0.98963			Non-Targeted-571	0.39189	0.75314	0.021265	0.071421	0.040848
Zcrb1	0.010423	0.019682	-0.32947	0.10053	0.13269			Non-Targeted-572	0.14692	0.60513	-0.22854	0.46757	0.29348
Ypel5	0.010444	0.023279	-0.70065	0.051621	0.094606			Non-Targeted-573	0.016042	0.25325	-0.48393	0.99524	0.95728
Olr678	0.010452	0.019738	-0.60837	0.886	0.88603			Non-Targeted-574	0.51639	0.82487	-0.20597	0.96574	0.86259
Ssbp4	0.010473	0.027742	-0.44217	0.71176	0.71174			Non-Targeted-575	0.51034	0.82212	0.061458	0.46035	0.29007
Fam193b	0.010476	0.027749	-0.4117	0.98155	0.98154			Non-Targeted-576	0.10392	0.53161	-0.22664	0.60888	0.41723
RGD1310352	0.010495	0.027794	-0.41988	0.77122	0.77126			Non-Targeted-577	0.10392	0.53161	-0.049234	0.76445	0.55131
LOC108349606	0.010511	0.027838	0.15427	0.56458	0.57147			Non-Targeted-578	0.40178	0.75987	-0.1365	0.87207	0.70988
LOC102546809	0.010535	0.027905	-0.36687	0.49808	0.51806			Non-Targeted-579	0.35561	0.73708	-0.11424	0.86408	0.69288
Fam126a	0.010544	0.023464	-0.87717	0.74058	0.74049			Non-Targeted-58	4.56e-05	0.0065442	-0.64733	0.98887	0.92749
Ehd3	0.010557	0.027958	-0.46611	0.98076	0.98077			Non-Targeted-580	5.9e-06	0.0019922	-0.64203	0.99999	0.99917
Serp1	0.010569	0.027985	-0.41852	0.99744	0.99743			Non-Targeted-581	0.078109	0.46617	-0.060791	0.20879	0.13353
RGD1308430	0.010578	0.028008	-0.34524	0.062865	0.12701			Non-Targeted-582	0.087542	0.48896	0.20389	0.13628	0.081852
Glrx5	0.010585	0.028026	-0.38848	0.94054	0.94046			Non-Targeted-583	0.441	0.77606	0.071154	0.67643	0.46476
Vom2r70	0.010589	0.02	-0.47599	0.98941	0.98945			Non-Targeted-584	0.025333	0.30534	0.17566	0.11518	0.064131
Ppp1r14c	0.0106	0.028058	-0.40867	0.84277	0.84259			Non-Targeted-585	0.0054003	0.1309	-0.42281	0.77382	0.56004
Jup	0.01062	0.028105	-0.32186	0.47523	0.50105			Non-Targeted-586	0.0032248	0.098256	-0.096022	0.95504	0.83995
LOC102547059	0.010628	0.02812	0.0015841	0.20927	0.3185			Non-Targeted-587	0.099958	0.5182	-0.30266	0.42789	0.27278
Wnt2b	0.010654	0.023656	-0.47672	0.95649	0.95667			Non-Targeted-588	0.33918	0.72092	-0.10299	0.47489	0.30038
Shoc2	0.010659	0.023664	-0.53345	0.62017	0.6201			Non-Targeted-589	0.49209	0.81396	0.19648	0.071828	0.043331
Rce1	0.010669	0.028218	-0.31722	0.48201	0.50609			Non-Targeted-59	0.12346	0.57234	-0.1758	0.92664	0.78454
Ssbp1	0.010698	0.023737	-0.22099	0.79556	0.79534			Non-Targeted-590	0.028084	0.31388	-0.27481	0.36072	0.2315
Tbc1d9	0.010712	0.023758	-0.62973	0.98947	0.98958			Non-Targeted-591	0.53819	0.83844	0.19903	0.071828	0.043331
Stoml1	0.010803	0.028545	0.04728	0.7819	0.78186			Non-Targeted-592	0.58522	0.86016	0.0024416	0.68007	0.468
Rps25	0.010829	0.02397	-0.51711	0.77378	0.7737			Non-Targeted-593	0.42118	0.76796	-0.15547	0.66783	0.45812
Aoah	0.01086	0.020516	-0.68694	0.98914	0.98918			Non-Targeted-594	0.52889	0.8371	0.41014	0.0083807	0.0021144
Dcp1a	0.010861	0.028675	-0.09953	0.90842	0.90832			Non-Targeted-595	0.0082582	0.16903	-0.49927	0.9686	0.86851
Klhdc7a	0.010873	0.024049	-0.025657	0.8961	0.89617			Non-Targeted-596	0.00041265	0.03345	-0.71649	0.99959	0.98939
Tes	0.01095	0.02888	-0.33736	0.92754	0.92759			Non-Targeted-597	0.023093	0.29911	-0.22027	0.50945	0.33477
LOC102555975	0.010978	0.028944	0.13696	0.18804	0.291			Non-Targeted-598	0.49687	0.81532	-0.14365	0.93433	0.79282
Zfp426	0.01102	0.020801	-0.54066	0.98898	0.98902			Non-Targeted-599	0.017986	0.2771	-0.048549	0.84835	0.65659
LOC102555598	0.011036	0.0291	-0.035693	0.5321	0.5447			Non-Targeted-6	0.13606	0.59107	-0.19982	0.74133	0.52778
Pth2	0.011075	0.029197	-0.31736	0.4344	0.4718			Non-Targeted-60	0.044251	0.38196	-0.17894	0.8166	0.61696
LOC689396	0.011102	0.024436	-0.60562	0.97993	0.97998			Non-Targeted-600	0.0028519	0.085151	-0.44863	0.95431	0.83451
Olr867	0.011124	0.020995	-0.81049	0.60901	0.60908			Non-Targeted-601	0.12313	0.57093	-0.068411	0.35919	0.22804
Spats1	0.011143	0.0245	-0.80047	0.36905	0.388			Non-Targeted-602	0.025333	0.30534	-0.12363	0.74133	0.52778
Rusc1	0.011153	0.029394	-0.21699	0.47823	0.50329			Non-Targeted-603	0.027534	0.31217	-0.28627	0.59802	0.41378
Cyp2c6v1	0.011153	0.02452	-0.60411	0.22058	0.27712			Non-Targeted-604	0.045878	0.38898	-0.24267	0.89102	0.73211
Cdo1	0.011166	0.021066	-0.84868	0.98883	0.98887			Non-Targeted-605	1.87e-05	0.0034446	-0.68729	0.99487	0.95476
Pqbp1	0.011179	0.029457	-0.36852	0.032719	0.079749			Non-Targeted-606	0.37734	0.7451	-0.1628	0.98274	0.90447
Maml1	0.011184	0.024576	-0.42946	0.86686	0.86681			Non-Targeted-607	0.63048	0.88264	0.054028	0.81451	0.61435
LOC499573	0.011253	0.02963	-0.42448	0.89112	0.891			Non-Targeted-608	0.051585	0.40841	-0.13342	0.8166	0.61696
Chd2	0.011269	0.029668	-0.38234	0.28824	0.37865			Non-Targeted-609	0.013325	0.23269	-0.34597	0.99412	0.94993
Ost4	0.011308	0.024785	-0.60908	0.80967	0.80939			Non-Targeted-61	0.0059388	0.13689	0.18207	0.43367	0.27623
Cfhr1	0.011358	0.02144	-0.50651	0.48093	0.48105			Non-Targeted-610	0.76288	0.93567	0.042376	0.097072	0.052644
Cpsf3	0.011387	0.021493	-0.91761	0.94007	0.94013			Non-Targeted-611	0.15979	0.616	0.077994	0.20879	0.13353
Sh3gl2	0.011442	0.025005	-0.085185	0.83265	0.83247			Non-Targeted-612	0.048694	0.39725	-0.046038	0.54241	0.352
Ptprm	0.011451	0.030108	-0.47191	0.98165	0.98164			Non-Targeted-613	0.57992	0.85651	-0.12958	0.98021	0.89703
Mttp	0.011486	0.025079	-0.20075	0.87553	0.87561			Non-Targeted-614	0.13606	0.59107	-0.14829	0.33819	0.21431
Plrg1	0.011502	0.030228	0.036481	0.7447	0.74468			Non-Targeted-615	0.086425	0.48254	-0.29991	0.59802	0.41378
Tas2r108	0.011517	0.025122	-0.7524	0.87391	0.874			Non-Targeted-616	0.28963	0.69129	-0.15428	0.21546	0.14874
Ube2d3	0.011551	0.021797	-0.5632	0.98845	0.9885			Non-Targeted-617	0.0090526	0.17788	-0.5572	0.88614	0.72818
Pura	0.01156	0.030363	-0.32267	0.53053	0.54346			Non-Targeted-618	0.074948	0.4633	-0.30654	0.95056	0.82613
Atp11a	0.011561	0.030366	0.074087	0.33453	0.40641			Non-Targeted-619	0.00024323	0.021618	-0.40672	0.63749	0.44129
Kat2b	0.011573	0.025221	0.015319	0.62259	0.62255			Non-Targeted-62	0.0051066	0.12749	-0.4847	0.99307	0.94524
Dok4	0.011586	0.030435	-0.41678	0.96773	0.9677			Non-Targeted-620	0.010944	0.20555	-0.36308	0.98157	0.90171
Dmrtc1a	0.011619	0.030513	-0.0019198	0.59306	0.59635			Non-Targeted-621	0.0032406	0.10075	-0.53443	0.29262	0.17643
Zfhx4	0.011636	0.030556	-0.41582	0.93799	0.93788			Non-Targeted-622	0.0060321	0.13898	-0.4423	0.91951	0.76923
Haus3	0.011648	0.011578	-1.413	0.98835	0.98838			Non-Targeted-623	0.0033354	0.10205	-0.66905	0.54915	0.36919
Rpusd1	0.011657	0.030612	-0.34644	0.75013	0.75016			Non-Targeted-624	0.25787	0.66708	0.3501	0.01402	0.0066777
Pop7	0.011713	0.022096	-0.63878	0.98829	0.98833			Non-Targeted-625	0.0031701	0.094928	-0.48867	0.88131	0.72218
Pitpnb	0.011722	0.02547	-0.75042	0.7083	0.70813			Non-Targeted-626	0.004758	0.12389	-0.5212	0.98684	0.91811
Pou2f2	0.011748	0.025517	-0.18425	0.4555	0.46074			Non-Targeted-627	0.015935	0.25153	-0.22991	0.89102	0.73211
Fam188a	0.011767	0.022201	-0.78692	0.91381	0.91382			Non-Targeted-628	0.010604	0.19952	-0.41047	0.54915	0.36919
Mgat1	0.011777	0.030915	-0.50217	0.81663	0.81659			Non-Targeted-629	0.13606	0.59107	-0.18815	0.33819	0.21431
Tigit	0.011792	0.030952	-0.37265	0.99656	0.99658			Non-Targeted-63	0.1133	0.55227	-0.23073	0.92411	0.77784
Slc43a3	0.011794	0.030954	-0.17806	0.95554	0.95543			Non-Targeted-630	0.074948	0.4633	-0.15897	0.89128	0.73403
Ppfia1	0.011836	0.025663	-0.093176	0.84945	0.84937			Non-Targeted-631	0.21593	0.64962	-0.14656	0.84972	0.65898
Eml4	0.011856	0.022366	-0.725	0.98814	0.9882			Non-Targeted-632	0.03209	0.33696	0.074075	0.34263	0.21772
Slc6a13	0.01191	0.03123	-0.037484	0.59653	0.59946			Non-Targeted-633	0.31966	0.70346	-0.073996	0.8443	0.65188
Lrrc37a	0.011975	0.02258	-0.63338	0.98803	0.98809			Non-Targeted-634	0.1048	0.53596	-0.081023	0.22668	0.15567
Pik3ip1	0.012025	0.031521	-0.16276	0.59261	0.59595			Non-Targeted-635	0.49833	0.81669	-0.17598	0.43367	0.27623
Prss44	0.012027	0.031528	0.38865	0.06146	0.12516			Non-Targeted-636	0.57223	0.85279	0.2851	0.15058	0.089413
Nxpe2	0.012047	0.031567	-0.19086	0.33644	0.4076			Non-Targeted-637	0.00014023	0.01575	-0.72574	0.99975	0.99245
Ppm1g	0.012055	0.026035	0.25582	0.5127	0.51325			Non-Targeted-638	0.032224	0.33864	-0.41716	0.29262	0.17643
Ccdc28b	0.012068	0.031621	-0.43879	0.80335	0.80328			Non-Targeted-639	0.12313	0.57093	-0.21751	0.82078	0.62469
Wdr1	0.012089	0.022779	-0.42828	0.2029	0.2181			Non-Targeted-64	0.0029842	0.092828	-0.42759	0.35919	0.22804
Ybx3	0.012098	0.02611	-0.097075	0.3628	0.38294			Non-Targeted-640	0.012553	0.2227	-0.34901	0.79998	0.60128
Slc6a6	0.012194	0.031928	-0.38301	0.96176	0.9617			Non-Targeted-641	0.0063398	0.14251	-0.454	0.99645	0.96291
LOC102550708	0.012201	0.031945	-0.5243	0.33358	0.40581			Non-Targeted-642	0.011043	0.20728	-0.38916	0.99487	0.95476
Fer	0.012203	0.031948	-0.52143	0.99605	0.99603			Non-Targeted-643	0.33918	0.72092	-0.2254	0.99085	0.93715
Tpd52l2	0.012218	0.031983	-0.31843	0.9236	0.92365			Non-Targeted-644	0.37321	0.74242	-0.09439	0.81451	0.61435
Zfp606	0.012221	0.012137	-1.2421	0.98778	0.98781			Non-Targeted-645	0.54762	0.84243	0.24505	0.071421	0.040848
Abcf2	0.012241	0.032049	-0.40702	0.7049	0.70487			Non-Targeted-646	0.23519	0.66031	-0.044425	0.24255	0.16256
Golga2	0.012255	0.032081	-0.29107	0.82094	0.8209			Non-Targeted-647	0.0014884	0.064097	-0.61068	0.999	0.98153
Vnn1	0.012335	0.026509	-0.72863	0.91584	0.91578			Non-Targeted-648	0.0017372	0.07282	-0.71119	0.90195	0.74746
Cfi	0.012384	0.02332	-0.45141	0.98762	0.98768			Non-Targeted-649	0.12592	0.57378	-0.24874	0.15818	0.092963
Rhobtb2	0.012448	0.026692	-0.11178	0.55899	0.55879			Non-Targeted-65	0.72356	0.92111	0.019127	0.80102	0.60392
Nagpa	0.012451	0.032554	-0.13443	0.70634	0.70635			Non-Targeted-650	0.45939	0.79223	-0.013485	0.36072	0.2315
Gata1	0.012482	0.032619	-0.4554	0.99841	0.99841			Non-Targeted-651	0.18305	0.63879	-0.11933	0.98021	0.89703
Olr757	0.012536	0.026839	-0.30233	0.98473	0.98487			Non-Targeted-652	0.21593	0.64962	-0.017684	0.48736	0.31761
Smlr1	0.012551	0.032773	-0.1754	0.34662	0.41395			Non-Targeted-653	0.18305	0.63879	0.23971	0.058088	0.035159
Psmg2	0.012585	0.023688	-0.55525	0.33091	0.33314			Non-Targeted-654	0.0013169	0.061907	-0.69214	0.99808	0.97489
Olfm4	0.012623	0.026973	-0.71173	0.79088	0.79072			Non-Targeted-655	0.0059388	0.13689	0.14848	0.2095	0.13837
Tirap	0.012639	0.032973	-0.54467	0.99767	0.99768			Non-Targeted-656	0.32874	0.71152	-0.23048	0.74133	0.52778
Alox12b	0.012642	0.032983	-0.33118	0.99633	0.99632			Non-Targeted-657	0.32388	0.70748	0.1565	0.58202	0.39996
Mknk2	0.012667	0.033047	0.18872	0.17178	0.26999			Non-Targeted-658	0.01331	0.23179	-0.5804	0.88614	0.72818
Lrrn3	0.012702	0.023897	-0.46482	0.43266	0.43259			Non-Targeted-659	0.59891	0.86603	-0.101	0.8575	0.67517
RGD1564887	0.012709	0.033148	-0.40775	0.99328	0.9933			Non-Targeted-66	0.00074821	0.051809	-0.48064	0.32516	0.19708
Rasl10b	0.012719	0.033177	-0.35951	0.74146	0.74147			Non-Targeted-660	0.65527	0.89186	-0.0031935	0.88131	0.72218
Pcbp1	0.012719	0.033177	-0.44182	0.98708	0.98708			Non-Targeted-661	0.0078939	0.1642	-0.18712	0.8706	0.70359
LOC102547047	0.012758	0.033271	-0.47762	0.36107	0.42313			Non-Targeted-662	0.017986	0.2771	-0.11442	0.80914	0.60918
Apol3	0.012761	0.033282	-0.35741	0.92158	0.92157			Non-Targeted-663	0.048062	0.39562	-0.35868	0.76445	0.55131
Olr634	0.012766	0.027223	-0.48859	0.87667	0.8767			Non-Targeted-664	0.095209	0.50694	-0.17291	0.65609	0.45479
RGD1565363	0.012786	0.03334	-0.48981	0.96625	0.96622			Non-Targeted-665	0.0071621	0.15345	-0.42359	0.8166	0.61696
Wsb2	0.012822	0.033419	-0.56098	0.97853	0.97862			Non-Targeted-666	0.13591	0.58963	-0.0044623	0.63749	0.44129
Tmem183a	0.0129	0.033617	0.0047433	0.6817	0.68184			Non-Targeted-667	0.012713	0.22629	0.072418	0.54465	0.35543
Chmp1b	0.012906	0.03363	-0.27294	0.059557	0.12254			Non-Targeted-668	0.5027	0.81938	-0.17387	0.97767	0.88713
Ntn4	0.013014	0.033907	-0.45265	0.89473	0.89463			Non-Targeted-669	0.48505	0.80851	0.17223	0.01402	0.0066777
Efcab13	0.013058	0.027708	-0.7197	0.18044	0.24963			Non-Targeted-67	0.10243	0.52279	-0.27246	0.73816	0.51878
Mir19a	0.013117	0.013035	-1.0793	0.98688	0.98689			Non-Targeted-670	0.0058042	0.13228	-0.4816	0.75973	0.53962
Cmah	0.01314	0.024694	-0.18469	0.18203	0.20006			Non-Targeted-671	0.00041265	0.03345	-0.44367	0.99959	0.98939
Nup107	0.013148	0.02785	-0.19488	0.81022	0.80996			Non-Targeted-672	0.0007008	0.050158	-0.66188	0.46035	0.29007
Ralgds	0.013169	0.034252	-0.40229	0.50196	0.52103			Non-Targeted-673	0.81634	0.9552	-0.11418	0.83983	0.6446
Fut1	0.013191	0.034312	0.01892	0.32836	0.4026			Non-Targeted-674	0.51034	0.82212	-0.065356	0.418	0.2625
Atpaf2	0.013208	0.024823	-0.59512	0.98679	0.98688			Non-Targeted-675	0.048694	0.39725	-0.22948	0.58911	0.40689
Spdl1	0.013286	0.024965	-0.38883	0.17665	0.19553			Non-Targeted-676	0.11982	0.56234	-0.16243	0.8575	0.67517
Olr824	0.013295	0.034566	-0.3924	0.97744	0.97758			Non-Targeted-677	0.086425	0.48254	-0.13557	0.69821	0.48106
Gnpnat1	0.013353	0.013254	-1.3935	0.98665	0.98666			Non-Targeted-678	0.074948	0.4633	-0.109	0.93433	0.79282
C1H19orf84	0.013362	0.034722	-0.35728	0.8489	0.84874			Non-Targeted-679	0.028576	0.3149	-0.16258	0.03723	0.025345
LOC499764	0.013378	0.034762	-0.51662	0.91715	0.91711			Non-Targeted-68	0.050739	0.40445	-0.37333	0.99698	0.96636
Bbx	0.013405	0.028313	-0.37643	0.7445	0.74441			Non-Targeted-680	0.0040629	0.11237	-0.33947	0.84498	0.65423
Smad6	0.013416	0.034859	-0.39569	0.98283	0.98282			Non-Targeted-681	0.12755	0.57667	-0.093596	0.84411	0.64947
Tmem207	0.01345	0.034941	-0.41941	0.22932	0.34408			Non-Targeted-682	0.074948	0.4633	-0.01213	0.80102	0.60392
Olfml2a	0.013454	0.028393	0.52955	0.0032211	0.0089237			Non-Targeted-683	0.010944	0.20555	-0.49413	0.99701	0.96675
Ttf2	0.013461	0.025279	-0.84417	0.8902	0.89013			Non-Targeted-684	0.00082762	0.053471	-0.44092	0.99917	0.98331
Hsd3b3	0.013502	0.035073	-0.52654	0.77964	0.77958			Non-Targeted-685	0.11447	0.55666	-0.36439	0.98157	0.90171
Serpind1	0.013538	0.035151	-0.61144	0.72349	0.72351			Non-Targeted-686	0.95129	0.99088	0.41107	0.015233	0.0093304
Slc30a3	0.01357	0.035234	-0.43004	0.91565	0.9156			Non-Targeted-687	0.0032248	0.098256	-0.15683	0.35919	0.22804
Taf1	0.013602	0.013512	-1.3571	0.9864	0.98641			Non-Targeted-688	0.32708	0.71017	0.12913	0.11518	0.064131
Cited1	0.013647	0.035434	-0.33404	0.87675	0.87671			Non-Targeted-689	0.77045	0.93636	0.041763	0.86199	0.68191
Ext2	0.013651	0.035445	-0.5473	0.67031	0.67046			Non-Targeted-69	0.0069735	0.14963	-0.35584	0.98887	0.92749
Gas2	0.013653	0.028736	-0.5215	0.92157	0.92156			Non-Targeted-690	0.94055	0.98887	0.16056	0.61163	0.42403
Stmn1	0.013657	0.035462	-0.20548	0.49319	0.51441			Non-Targeted-691	0.11982	0.56234	-0.21777	0.95542	0.84266
Ppp1r9b	0.013677	0.035508	-0.38005	0.90473	0.90464			Non-Targeted-692	0.028881	0.31907	-0.1945	0.93083	0.78788
Aspn	0.013695	0.025733	-0.68008	0.75939	0.7591			Non-Targeted-693	0.00071435	0.050563	-0.36465	0.99929	0.98497
Spen	0.013706	0.03559	-0.26332	0.9458	0.94565			Non-Targeted-694	0.51639	0.82487	-0.10126	0.86199	0.68191
Bpifb2	0.013715	0.035614	0.10314	0.10508	0.18292			Non-Targeted-695	0.050739	0.40445	-0.28522	0.56286	0.37601
LOC100909494	0.013717	0.035619	-0.52775	0.99833	0.99833			Non-Targeted-696	0.52766	0.83574	-0.28568	0.8706	0.70359
Sec24c	0.013773	0.028919	-0.51721	0.95472	0.95492			Non-Targeted-697	0.0065256	0.14517	-0.21944	0.34263	0.21772
Pnpo	0.013785	0.035779	-0.34122	0.16358	0.25932			Non-Targeted-698	0.45939	0.79223	-0.14221	0.46035	0.29007
Frrs1l	0.013793	0.035796	-0.3733	0.99002	0.99003			Non-Targeted-699	0.29612	0.69401	-0.12351	0.80102	0.60392
Olr92	0.013803	0.028969	0.00044279	0.52203	0.52222			Non-Targeted-7	0.074948	0.4633	-0.16472	0.83006	0.63476
Trim69	0.013813	0.035847	-0.3342	0.9893	0.98934			Non-Targeted-70	0.30229	0.69538	-0.17422	0.48736	0.31761
Asna1	0.01382	0.035864	-0.68218	0.97741	0.97756			Non-Targeted-700	0.090213	0.49203	0.09273	0.20879	0.13353
Stx19	0.013823	0.013724	-1.3027	0.98618	0.98619			Non-Targeted-701	0.33918	0.72092	-0.16293	0.9686	0.86851
Mapk13	0.013831	0.035898	0.026792	0.14138	0.23048			Non-Targeted-702	0.0029503	0.090946	-0.62418	0.99102	0.93844
Ptprg	0.013835	0.029029	-0.39249	0.97868	0.97875			Non-Targeted-703	0.60928	0.86832	-0.20091	0.84972	0.65898
Aldh1a7	0.01389	0.036031	0.063103	0.058624	0.12132			Non-Targeted-704	0.012665	0.22445	-0.39916	0.84835	0.65659
Tmem217	0.013896	0.03605	-0.32147	0.90702	0.90692			Non-Targeted-705	0.10529	0.53752	-0.049665	0.8706	0.70359
Cdhr5	0.013934	0.029194	0.33929	0.070315	0.1231			Non-Targeted-706	0.0095658	0.18369	-0.52769	0.63749	0.44129
Olr1085	0.013987	0.026252	-0.46673	0.26091	0.26924			Non-Targeted-707	0.30572	0.69673	-0.12851	0.92097	0.77271
Tas2r129	0.014029	0.013933	-1.2249	0.98597	0.98596			Non-Targeted-708	0.13142	0.58243	-0.27516	0.99524	0.95728
Jarid2	0.014109	0.029496	-0.039609	0.90961	0.90961			Non-Targeted-709	0.001574	0.069332	-0.62739	0.98068	0.89986
Rab35	0.014122	0.036606	-0.36498	0.96952	0.96949			Non-Targeted-71	0.62861	0.88051	0.1656	0.1746	0.10886
LOC103690190	0.014129	0.036625	-0.30889	0.806	0.80596			Non-Targeted-710	0.34971	0.73035	0.13652	0.50851	0.33134
Lyg1	0.014135	0.036639	-0.37731	0.18769	0.29054			Non-Targeted-711	0.028576	0.3149	-0.070369	0.42789	0.27278
Cap2	0.014159	0.036691	-0.50077	0.61372	0.61518			Non-Targeted-712	0.00038453	0.031808	-0.60848	0.99412	0.94993
Adipor1	0.01422	0.026657	-0.14201	0.067161	0.10579			Non-Targeted-713	0.6805	0.90331	-0.016978	0.24694	0.16608
Olr1482	0.014226	0.029688	-0.6485	0.20345	0.26528			Non-Targeted-714	0.063105	0.43697	-0.089992	0.72101	0.50338
Olr131	0.01424	0.029711	-0.017889	0.42565	0.43491			Non-Targeted-715	0.048694	0.39725	0.21084	0.14999	0.087188
Ube2l3	0.014279	0.026759	-0.81013	0.85781	0.8578			Non-Targeted-716	0.0042015	0.11721	-0.27557	0.74714	0.5337
Ccdc150	0.014304	0.026808	-0.4885	0.9857	0.98583			Non-Targeted-717	0.10529	0.53752	-0.22996	0.8528	0.66596
Sun5	0.014327	0.029877	-0.33559	0.8036	0.80334			Non-Targeted-718	0.14692	0.60513	-0.069346	0.82078	0.62469
Clock	0.014342	0.029898	-0.54627	0.93394	0.93399			Non-Targeted-719	0.0028359	0.084693	-0.41571	0.32516	0.19708
Taar8a	0.014371	0.029937	0.34666	0.21064	0.27019			Non-Targeted-72	0.99851	0.99979	0.46822	0.0014884	0.00040991
Ksr1	0.014375	0.037226	-0.52569	0.56863	0.57488			Non-Targeted-720	0.13798	0.59681	-0.10388	0.56563	0.38634
Gk	0.014423	0.030026	-0.77728	0.47892	0.48183			Non-Targeted-721	0.49687	0.81532	-0.044852	0.78942	0.59058
Plin4	0.014502	0.030163	-0.27998	0.94567	0.9458			Non-Targeted-722	0.010604	0.19952	-0.38843	0.99102	0.93844
Tnfrsf10b	0.014589	0.030325	-0.083608	0.81723	0.817			Non-Targeted-723	0.1133	0.55227	-0.094652	0.71518	0.49073
Mak	0.014601	0.027335	-0.64891	0.9854	0.98553			Non-Targeted-724	0.052681	0.41004	-0.29984	0.98507	0.91233
Timm8a1	0.014639	0.030408	-0.38995	0.66271	0.66236			Non-Targeted-725	0.1135	0.55374	0.059785	0.19648	0.12358
Pnkd	0.014646	0.037881	0.20233	0.13801	0.2261			Non-Targeted-726	0.48505	0.80851	-0.021544	0.56286	0.37601
Il10rb	0.014715	0.038038	-0.46416	0.53791	0.5494			Non-Targeted-727	0.0032248	0.098256	-0.12609	0.93531	0.79606
RGD1561736	0.014715	0.030538	-0.66779	0.89855	0.89864			Non-Targeted-728	0.51842	0.82759	-0.095858	0.74133	0.52778
LOC102552920	0.014736	0.027584	-0.65114	0.98526	0.98541			Non-Targeted-729	0.84336	0.96282	0.047694	0.36072	0.2315
Slco4a1	0.014762	0.038157	-0.075837	0.077672	0.14671			Non-Targeted-73	0.10869	0.54642	-0.062637	0.54241	0.352
Med16	0.014817	0.038305	-0.30455	0.5294	0.54258			Non-Targeted-730	0.0011673	0.059531	-0.47606	0.84292	0.64704
Tnrc6c	0.014851	0.030744	0.047154	0.80462	0.80435			Non-Targeted-731	0.27297	0.67379	-0.19925	0.91951	0.76923
Tmed7	0.014891	0.027864	-0.4277	0.57874	0.57884			Non-Targeted-732	0.0058042	0.13228	-0.25549	0.77473	0.56571
Bglap	0.014995	0.038777	-0.19102	0.96622	0.96618			Non-Targeted-733	0.6805	0.90331	0.16339	0.13741	0.082871
Shroom2	0.01501	0.038811	-0.55062	0.74711	0.74712			Non-Targeted-734	0.41515	0.76393	-0.11493	0.68422	0.47454
Rab13	0.015034	0.031047	-0.45965	0.913	0.91297			Non-Targeted-735	0.11447	0.55666	-0.24376	0.93813	0.79928
Pou4f1	0.015053	0.038922	-0.33461	0.99883	0.99883			Non-Targeted-736	0.11982	0.56234	-0.29778	0.8166	0.61696
Ptchd4	0.015085	0.038995	-0.44602	0.97812	0.97822			Non-Targeted-737	0.91087	0.98005	0.11201	0.8166	0.61696
Mgam	0.015125	0.028312	-0.4	0.69179	0.69169			Non-Targeted-738	0.275	0.67779	0.15266	0.4885	0.32105
Fkbp3	0.015131	0.015037	-1.0879	0.98487	0.98486			Non-Targeted-739	0.57565	0.85404	-0.043953	0.54241	0.352
Rdh7	0.015166	0.039189	-0.14718	0.14883	0.24009			Non-Targeted-74	0.0040915	0.11447	-0.38883	0.99429	0.95103
Sytl5	0.015169	0.039199	-0.42165	0.9089	0.90881			Non-Targeted-740	0.0031859	0.096263	-0.55658	0.99856	0.97806
LRRTM1	0.015171	0.0392	-0.34971	0.89443	0.89432			Non-Targeted-741	0.0095658	0.18369	-0.44556	0.16691	0.10384
Thrsp	0.015177	0.031286	-0.68703	0.23568	0.28767			Non-Targeted-742	0.44473	0.78146	0.17952	0.051876	0.032833
LOC100913013	0.015249	0.015162	-1.0856	0.98475	0.98476			Non-Targeted-743	0.3745	0.74376	0.077659	0.44496	0.27968
Wasf2	0.015343	0.039601	0.084537	0.025825	0.064407			Non-Targeted-744	0.012046	0.21897	-0.22493	0.93813	0.79928
LOC498465	0.015353	0.028706	-0.48658	0.98465	0.98479			Non-Targeted-745	0.63048	0.88264	0.18105	0.5471	0.36231
Ctsh	0.01538	0.031623	-0.54963	0.35717	0.37854			Non-Targeted-746	0.044588	0.38576	-0.33698	0.98684	0.91811
Sfxn5	0.015395	0.039726	-0.30948	0.74748	0.74749			Non-Targeted-747	0.1564	0.61465	0.079368	0.031761	0.019711
Klhdc1	0.015459	0.039883	-0.070289	0.18723	0.28995			Non-Targeted-748	0.034854	0.3522	-0.17316	0.93433	0.79282
Ttc5	0.015466	0.039901	-0.32708	0.64061	0.64085			Non-Targeted-749	0.51034	0.82212	0.13522	0.33091	0.20744
Ifi30	0.01549	0.039965	-0.28877	0.80725	0.80717			Non-Targeted-75	0.091058	0.49353	-0.13156	0.39694	0.25221
Taf15	0.015506	0.040005	-0.32121	0.82641	0.82634			Non-Targeted-750	0.01926	0.2822	-0.41645	0.89102	0.73211
Ripply2	0.015518	0.040035	-0.025311	0.52639	0.5402			Non-Targeted-751	0.13798	0.59681	-0.25594	0.98846	0.92446
Scly	0.015522	0.040043	-0.40817	0.59189	0.59532			Non-Targeted-752	0.10823	0.54348	-0.15116	0.97127	0.87429
Dnttip1	0.015532	0.029033	-0.47003	0.98447	0.98461			Non-Targeted-753	0.37321	0.74242	-0.14569	0.4885	0.32105
Stard13	0.015549	0.040108	-0.45763	0.99883	0.99883			Non-Targeted-754	0.72017	0.91954	0.011501	0.71658	0.49392
Mapk11	0.015576	0.040165	0.25851	0.13017	0.21578			Non-Targeted-755	0.11982	0.56234	-0.068778	0.44496	0.27968
LOC103694018	0.015621	0.029202	-0.71173	0.94499	0.94511			Non-Targeted-756	0.41656	0.76527	0.010491	0.93364	0.79116
Suds3	0.015646	0.029256	-0.71927	0.98435	0.9845			Non-Targeted-757	0.05629	0.42291	-0.32344	0.98021	0.89703
Xpo7	0.015653	0.040361	-0.31232	0.84988	0.8497			Non-Targeted-758	0.0012877	0.061205	-0.50281	0.84835	0.65659
Dnttip2	0.015679	0.029314	-0.59369	0.90308	0.9031			Non-Targeted-759	0.0095579	0.18286	-0.38158	0.93433	0.79282
Ints1	0.015692	0.040456	-0.089085	0.79394	0.79391			Non-Targeted-76	0.66149	0.89386	-0.21233	0.72101	0.50338
MGC112692	0.015741	0.040579	-0.45775	0.92482	0.92484			Non-Targeted-760	0.096477	0.51106	-0.097985	0.86423	0.69509
Olr533	0.015741	0.029422	-0.59805	0.98426	0.98441			Non-Targeted-761	0.0015713	0.067053	-0.11387	0.29262	0.17643
Gpnmb	0.015745	0.029426	-0.564	0.98425	0.9844			Non-Targeted-762	0.050739	0.40445	-0.34038	0.98965	0.93038
Usp8	0.015767	0.029465	-0.57703	0.81083	0.81055			Non-Targeted-763	0.3504	0.73168	0.093651	0.14732	0.085013
Proser1	0.015809	0.040751	-0.58844	0.47458	0.50055			Non-Targeted-764	0.00013282	0.015022	-0.65209	0.99546	0.95873
Nol10	0.015822	0.01573	-0.91495	0.98418	0.9842			Non-Targeted-765	0.012046	0.21897	-0.51826	0.98021	0.89703
Zic2	0.015924	0.04104	-0.069728	0.56151	0.56886			Non-Targeted-766	0.064171	0.44012	-0.19222	0.7831	0.5769
Cog6	0.015925	0.032532	-0.51856	0.9849	0.98503			Non-Targeted-767	0.050739	0.40445	-0.22638	0.94782	0.81754
Slc7a6os	0.015926	0.029729	-0.67192	0.98407	0.98421			Non-Targeted-768	0.55668	0.84506	-0.12219	0.94638	0.8116
Kctd5	0.015982	0.041197	-0.25182	0.6462	0.64631			Non-Targeted-769	0.31966	0.70346	0.10672	0.418	0.2625
Fscn1	0.015985	0.041199	-0.17452	0.59294	0.59624			Non-Targeted-77	0.91131	0.98033	0.17307	0.17598	0.11254
Gng2	0.015999	0.041235	-0.33149	0.73778	0.73775			Non-Targeted-770	0.00078521	0.053046	-0.6786	0.95504	0.83995
Sec62	0.016	0.029852	-0.72076	0.96776	0.96796			Non-Targeted-771	0.02943	0.32251	0.013469	0.031761	0.019711
Map9	0.016013	0.015917	-1.1616	0.98399	0.98402			Non-Targeted-772	0.71756	0.91873	0.03758	0.60888	0.41723
Gpr101	0.016016	0.029875	-0.47146	0.98398	0.98413			Non-Targeted-773	0.042839	0.3765	-0.31343	0.97332	0.87652
Iws1	0.016023	0.032691	-0.65951	0.95679	0.95698			Non-Targeted-774	0.51686	0.82624	-0.11899	0.72101	0.50338
Gna12	0.016073	0.032775	-0.15632	0.89405	0.89406			Non-Targeted-775	0.35407	0.73574	0.086077	0.74714	0.5337
Nnmt	0.016145	0.041587	-0.46707	0.20208	0.30912			Non-Targeted-776	0.12755	0.57667	0.013656	0.14732	0.085013
Sirt7	0.016157	0.04161	-0.32633	0.091919	0.16564			Non-Targeted-777	0.51034	0.82212	0.21687	0.48293	0.30728
RGD1559821	0.016172	0.041646	-0.34555	0.97947	0.97956			Non-Targeted-778	0.00027221	0.023657	-0.77036	0.89641	0.74177
Usf2	0.016215	0.041744	-0.014382	0.87404	0.87395			Non-Targeted-779	0.88672	0.97422	0.017818	0.87007	0.70145
Olr171	0.016217	0.030217	-0.6247	0.98378	0.9839			Non-Targeted-78	0.0032248	0.098256	-0.24933	0.74133	0.52778
Il31	0.016253	0.041844	-0.50014	0.61475	0.61612			Non-Targeted-780	0.16222	0.61868	-0.16125	0.24694	0.16608
Nrcam	0.016288	0.041928	-0.46117	0.027145	0.067329			Non-Targeted-781	0.051585	0.40841	-0.10281	0.5471	0.36231
Olr1384	0.016305	0.041971	-0.34682	0.9564	0.95631			Non-Targeted-782	0.0004358	0.035007	-0.71649	0.99956	0.98922
Spatc1l	0.016308	0.041981	-0.34512	0.81093	0.81088			Non-Targeted-783	0.0065256	0.14517	0.0041692	0.78878	0.58513
Cd163l1	0.016335	0.033229	-0.13859	0.86089	0.86082			Non-Targeted-784	0.13235	0.58529	-0.20498	0.52673	0.34515
Scg5	0.016354	0.033263	-0.50738	0.56557	0.5654			Non-Targeted-785	0.6347	0.8837	0.089966	0.49563	0.32793
Hcfc1r1	0.016399	0.042194	-0.50593	0.91739	0.91734			Non-Targeted-786	0.13113	0.58097	-0.18028	0.92008	0.77098
Scn2a	0.016422	0.033376	0.099564	0.18933	0.25565			Non-Targeted-787	0.0095658	0.18369	-0.51608	0.97553	0.88191
Picalm	0.016435	0.030602	-0.44895	0.98357	0.98368			Non-Targeted-788	0.0044676	0.12073	-0.37243	0.98045	0.89799
Olr772	0.016465	0.030657	-0.87834	0.98353	0.98365			Non-Targeted-789	0.67341	0.90054	0.27073	0.070497	0.038371
RT1-M6-2	0.016477	0.04238	-0.49798	0.5518	0.56073			Non-Targeted-79	0.041317	0.37324	-0.30351	0.99102	0.93844
Ms4a7	0.016523	0.042489	-0.30326	0.93653	0.93642			Non-Targeted-790	0.0031701	0.094928	-0.54497	0.99905	0.98208
Pdzrn4	0.016535	0.042521	-0.42254	0.66772	0.66786			Non-Targeted-791	0.055141	0.41758	0.065424	0.72101	0.50338
Apoc2	0.016553	0.033614	-0.070868	0.64687	0.64677			Non-Targeted-792	0.27297	0.67379	-0.18703	0.81724	0.61955
Dusp14l1	0.016596	0.033683	-0.00073026	0.43937	0.44667			Non-Targeted-793	0.013512	0.23445	-0.4067	0.92452	0.77954
LOC100911848	0.016621	0.033724	-0.52226	0.49806	0.49945			Non-Targeted-794	0.27578	0.67914	-0.017473	0.54915	0.36919
Avpr2	0.016621	0.042733	-0.049013	0.65324	0.6533			Non-Targeted-795	0.0089936	0.17706	-0.36586	0.82604	0.62977
Rprm	0.01663	0.042757	-0.35266	0.9545	0.95438			Non-Targeted-796	0.51034	0.82212	-0.022639	0.92283	0.77613
Zc3h8	0.016642	0.04278	-0.60782	0.96238	0.96234			Non-Targeted-797	0.84636	0.96414	0.12681	0.75209	0.53667
Myrf	0.016683	0.033814	-0.49356	0.98583	0.98595			Non-Targeted-798	0.034854	0.3522	0.028828	0.39138	0.24534
Ccdc120	0.016737	0.042993	-0.13441	0.24248	0.35239			Non-Targeted-799	0.01057	0.19755	-0.086478	0.17984	0.1149
Csnk1g2	0.016754	0.043034	-0.15	0.2283	0.34277			Non-Targeted-8	0.11982	0.56234	-0.14439	0.8622	0.68414
Ttc21a	0.016771	0.033957	-0.21586	0.7336	0.73344			Non-Targeted-80	0.0063074	0.1417	-0.44605	0.86199	0.68191
LOC688022	0.016789	0.04311	-0.3446	0.81433	0.81427			Non-Targeted-800	0.041317	0.37324	0.08878	0.42789	0.27278
LOC100910107	0.016852	0.034088	-0.76786	0.39776	0.41146			Non-Targeted-81	0.084653	0.47813	-0.28099	0.96574	0.86259
Tmem56	0.016858	0.034101	-0.67736	0.05481	0.099534			Non-Targeted-82	0.51842	0.82759	-0.085053	0.65609	0.45479
LOC100363116	0.01689	0.034153	-0.5196	0.88147	0.88151			Non-Targeted-83	0.099958	0.5182	-0.1771	0.92283	0.77613
Trim29	0.016911	0.043412	-0.048822	0.77482	0.77483			Non-Targeted-84	0.51686	0.82624	-0.096175	0.72869	0.50955
Grik4	0.016919	0.043431	-0.030476	0.048636	0.10793			Non-Targeted-85	0.53819	0.83844	-0.054075	0.56286	0.37601
Olr1471	0.016969	0.043562	-0.25906	0.9346	0.93455			Non-Targeted-86	0.1133	0.55227	-0.11888	0.80914	0.60918
Dennd4c	0.016978	0.031575	-0.73598	0.98302	0.98313			Non-Targeted-87	0.52453	0.83166	-0.24096	0.97767	0.88713
Otp	0.016997	0.043629	-0.32073	0.83072	0.8307			Non-Targeted-88	0.40178	0.75987	-0.12596	0.58911	0.40689
Narfl	0.017027	0.043712	-0.30366	0.42805	0.46746			Non-Targeted-89	0.0024773	0.080731	-0.46474	0.86524	0.69724
Bbs2	0.017076	0.034461	-0.023055	0.21927	0.27622			Non-Targeted-9	0.0096007	0.1844	-0.47993	0.79601	0.59861
Chrna1	0.017095	0.043878	-0.45755	0.861	0.86076			Non-Targeted-90	0.055141	0.41758	0.0087396	0.48375	0.31073
Tmc1	0.017103	0.03451	-0.70559	0.98812	0.98827			Non-Targeted-91	0.010343	0.1947	-0.33337	0.97007	0.87316
Prkg2	0.017119	0.034536	0.06958	0.12679	0.2067			Non-Targeted-92	0.32541	0.70883	0.125	0.4885	0.32105
Prpf40a	0.017132	0.031832	-0.66503	0.98287	0.98295			Non-Targeted-93	0.00077704	0.052608	-0.39316	0.99922	0.98403
Txlnb	0.017143	0.043994	-0.27608	0.67075	0.6709			Non-Targeted-94	0.0059388	0.13689	-0.029509	0.76006	0.5455
Tmem25	0.01718	0.044084	-0.31925	0.3367	0.40776			Non-Targeted-95	0.058527	0.42772	0.070568	0.085035	0.047729
Psma4	0.017218	0.017188	-1.0628	0.98278	0.98283			Non-Targeted-96	0.13875	0.59829	-0.2912	0.99034	0.93452
Cep85	0.017248	0.044249	-0.38117	0.47722	0.50253			Non-Targeted-97	0.0035569	0.10654	-0.55325	0.73816	0.51878
Epn1	0.01726	0.044279	-0.06342	0.12774	0.21258			Non-Targeted-98	0.46584	0.79628	-0.073127	0.9499	0.82189
Pfdn5	0.017269	0.04431	-0.37052	0.9937	0.99373			Non-Targeted-99	0.02943	0.32251	0.02257	0.54915	0.36919
Mir489	0.01728	0.034815	-0.4327	0.98756	0.98768
Slc31a2	0.017294	0.03484	-0.30996	0.97985	0.97991
LOC102546845	0.017348	0.044505	-0.33402	0.92324	0.92329
Prok1	0.017355	0.044519	-0.32851	0.88877	0.88867
Carmil2	0.017358	0.044523	-0.40249	0.71862	0.71861
Tm9sf1	0.017376	0.044555	-0.16233	0.42731	0.46694
Tmem164	0.017426	0.044674	-0.20568	0.39087	0.44241
Mir743b	0.017483	0.017437	-0.76627	0.98252	0.98257
Acaa2	0.017512	0.035208	-0.11726	0.33101	0.35802
Zfp385a	0.01755	0.044958	-0.17192	0.5402	0.55126
Tbx21	0.017554	0.035283	-0.48179	0.9116	0.91157
Slc16a5	0.017608	0.045096	0.44834	0.0093769	0.026222
LOC691352	0.017642	0.035443	-0.039468	0.67142	0.67098
Chm	0.017674	0.017632	-1.1632	0.98233	0.98238
Trpc4	0.017686	0.035517	-0.40207	0.96928	0.96936
Mrpl39	0.017747	0.017703	-0.67564	0.98225	0.98231
Rap1gap2	0.017779	0.045467	-0.32093	0.99352	0.99355
Pdilt	0.017782	0.045474	-0.24072	0.96537	0.96534
Zfp780b	0.017784	0.033015	-0.52189	0.98222	0.98233
Rnf170	0.017807	0.033057	-0.70223	0.86287	0.86292
Wif1	0.017817	0.035739	0.46142	0.054583	0.099172
Serinc3	0.017823	0.033081	-0.49557	0.98218	0.98229
Tarbp2	0.017833	0.045594	-0.40673	0.54036	0.5514
H1fnt	0.01784	0.04561	-0.035455	0.51682	0.53253
Cd46	0.017907	0.035892	-0.46422	0.97944	0.97951
Trim5	0.017931	0.045812	-0.40247	0.33648	0.40763
Cyp2d5	0.017948	0.045851	-0.55216	0.8231	0.82308
Fam208a	0.017961	0.033319	-0.44704	0.98204	0.98215
Pde6a	0.01797	0.045901	-0.30056	0.96714	0.96709
Inpp4b	0.017991	0.036026	-0.53207	0.92751	0.92753
LOC108349804	0.018029	0.046043	-0.14015	0.34991	0.41603
Akap17b	0.018036	0.036108	-0.60348	0.56638	0.56619
Sspo	0.018072	0.046148	-0.064807	0.19345	0.29799
Sema5b	0.018091	0.046195	-0.36537	0.9746	0.97465
Tfg	0.018127	0.033614	-0.46188	0.98187	0.98199
LOC100363289	0.01813	0.046295	-0.236	0.68522	0.68535
Rbm15	0.018153	0.036283	-0.56331	0.94338	0.94352
Ly6k	0.018215	0.033764	-0.71661	0.74419	0.74412
Pklr	0.018246	0.046528	-0.043526	0.63584	0.6361
Ascc3	0.01827	0.033863	-0.70576	0.98173	0.98186
Zfp174	0.018291	0.018221	-1.1149	0.98171	0.98175
Ube2v2	0.018296	0.036523	-0.11253	0.81492	0.81465
Sun2	0.018302	0.03654	-0.39836	0.48714	0.48929
Tbc1d10a	0.018334	0.04666	-0.30346	0.70575	0.70573
Olr139	0.018361	0.046699	-0.37147	0.59736	0.60024
Rbm19	0.018389	0.034085	-0.17534	0.1579	0.17974
Mast2	0.018424	0.046805	-0.23131	0.55171	0.56064
Ube2q1	0.018448	0.0342	-0.36358	0.27096	0.27819
Sertad2	0.018465	0.036813	-0.60302	0.15303	0.23125
Krt86	0.018478	0.046901	-0.13694	0.56716	0.57364
Olr707	0.018514	0.036891	-0.10174	0.94281	0.94295
Fhad1	0.018525	0.034313	-0.42314	0.98148	0.9816
Sesn2	0.018557	0.036968	-0.10722	0.038796	0.074619
RGD1560986	0.018587	0.047067	-0.27146	0.45661	0.48754
Olr737	0.018651	0.047162	0.19191	0.27285	0.36974
Ucma	0.018688	0.037196	-0.16662	0.28915	0.32626
Olr718	0.018705	0.047226	-0.18993	0.52963	0.54274
Hist2h2aa3	0.018759	0.047306	-0.43524	0.9802	0.98025
Mtm1	0.018774	0.037351	-0.55947	0.88002	0.88004
Slc9a4	0.018775	0.037353	0.097874	0.11034	0.18262
Fn3k	0.018841	0.04743	-0.34455	0.71673	0.71671
Slc16a2	0.018862	0.037513	0.042493	0.59413	0.59405
LOC108351339	0.018883	0.047501	-0.072483	0.74536	0.74535
LOC103690877	0.018965	0.037697	-0.74866	0.51727	0.51765
Pdss2	0.018999	0.047677	0.048336	0.67136	0.67153
Csn2	0.019022	0.037788	-0.73976	0.83152	0.83137
RGD1565622	0.019077	0.035314	-0.54691	0.98092	0.98107
Anks4b	0.019117	0.035391	-0.46153	0.85273	0.85266
Faxdc2	0.019123	0.037961	-0.15532	0.33957	0.36463
Fgf5	0.019131	0.037974	-0.46059	0.7218	0.7216
LOC108351099	0.019191	0.038074	-0.49679	0.86902	0.86904
Ube3d	0.019256	0.035657	-0.7841	0.98074	0.98089
Kcnj13	0.019268	0.03567	-0.47599	0.98073	0.98088
Sik3	0.019384	0.038377	-0.35908	0.57568	0.5755
LOC100360601	0.019515	0.038596	-0.32746	0.44392	0.45061
Mst1r	0.019521	0.048471	-0.12701	0.93365	0.9336
Lrrc31	0.019521	0.048472	-0.62176	0.97326	0.97331
Rrbp1	0.019525	0.03611	-0.53534	0.64179	0.6417
Whsc1l1	0.019539	0.038637	-0.5138	0.76314	0.76309
Plat	0.019579	0.048554	-0.016491	0.48359	0.50728
Rps10	0.019583	0.036224	-0.80983	0.94142	0.94147
Atp6ap1	0.0196	0.036257	-0.59627	0.9804	0.98054
Prss22	0.019602	0.038747	-0.083106	0.8886	0.88861
Spesp1	0.019626	0.038788	-0.65268	0.88182	0.88185
Krtap16-1	0.019636	0.048639	-0.06836	0.48965	0.51171
Usp44	0.019694	0.048726	0.23966	0.00014697	0.0005934
LOC100912748	0.019729	0.036503	-0.78274	0.73181	0.73172
LOC290876	0.019732	0.038965	-0.019263	0.85598	0.85588
Cdc5l	0.019774	0.039041	-0.41721	0.69525	0.69496
Sema4b	0.019776	0.039047	-0.26621	0.70484	0.70466
Clec4a	0.019791	0.048889	-0.38874	0.78543	0.7854
LOC103693538	0.019801	0.039093	-0.7117	0.92942	0.92948
Acbd6	0.019822	0.039124	-0.61302	0.99033	0.99044
Myl12a	0.019868	0.049009	0.24869	0.080121	0.14999
LOC103691460	0.019906	0.039259	-0.41413	0.14793	0.22786
Lrrc63	0.019932	0.036874	-0.69461	0.70746	0.70735
Mir3562	0.01995	0.039329	-0.040509	0.098825	0.16563
Col10a1	0.019971	0.039369	-0.43202	0.87994	0.87995
Olr1063	0.019991	0.036974	-0.91806	0.93234	0.93234
Fig4	0.020037	0.039478	-0.38161	0.60356	0.60351
Nid1	0.02008	0.039556	-0.13897	0.85168	0.8516
Wsb1	0.020107	0.037206	-0.49892	0.91008	0.9101
RGD1561114	0.020134	0.039653	-0.50949	0.85192	0.85185
Msn	0.02014	0.039664	-0.48224	0.90286	0.90285
Dera	0.020158	0.049452	-0.38245	0.96825	0.96823
LOC100911664	0.020161	0.039701	-0.78823	0.92933	0.92939
Smim24	0.020211	0.039792	-0.18545	0.90509	0.90509
Itgb3bp	0.020216	0.020204	-1.0842	0.97978	0.97981
Mmp17	0.020222	0.049543	-0.099601	0.39241	0.44341
Fbxo48	0.020239	0.037449	-0.44327	0.97976	0.97987
Hes2	0.020252	0.037475	-0.42887	0.81844	0.81819
Osbpl8	0.020264	0.037494	-0.45897	0.97974	0.97985
Stx17	0.020273	0.049618	-0.27499	0.93917	0.93908
Socs4	0.02034	0.037619	-0.71695	0.62697	0.6269
Masp1	0.02042	0.049828	-0.30851	0.88476	0.88464
LOC499235	0.02051	0.020477	-0.84376	0.97949	0.97952
Ptgr1	0.020559	0.040391	-0.44386	0.96885	0.96893
Cuedc1	0.020563	0.050054	-0.1831	0.86201	0.86182
Mogat1	0.020621	0.050146	0.11884	0.047081	0.10587
C2	0.020679	0.05023	-0.36352	0.21843	0.33024
Olr704	0.020689	0.040619	0.076545	0.015462	0.037753
Lbhd1	0.02074	0.038369	-0.51756	0.97926	0.97939
Olr1504	0.020776	0.040764	0.095292	0.18429	0.25221
Serpinb6e	0.020834	0.020779	-0.93042	0.97917	0.97919
Olr1406	0.020841	0.040874	-0.51942	0.71736	0.71716
Irx2	0.020852	0.050474	0.029972	0.31549	0.39491
Cald1	0.02095	0.041063	0.11406	0.75114	0.75108
Uck1	0.020968	0.050647	-0.29889	0.0046656	0.01474
Prl8a5	0.021	0.041146	-0.43462	0.020776	0.046372
Rnft1	0.021024	0.038893	-0.6526	0.97898	0.97909
Fyb	0.021037	0.041204	0.2193	0.3596	0.38043
Trak2	0.021049	0.050772	-0.24764	0.84512	0.84495
Npc1	0.021081	0.04129	-0.32044	0.55865	0.55844
Wbscr28	0.021124	0.041368	-0.33934	0.41828	0.42871
Psg29	0.021183	0.039169	0.065432	0.023973	0.044191
Snapc5	0.021208	0.039208	-0.41248	0.97879	0.97892
Zswim1	0.021211	0.041505	0.036062	0.35989	0.38067
Gimap1	0.021257	0.051076	0.032784	0.6797	0.67984
Wdr45b	0.021262	0.039308	-0.51002	0.97874	0.97887
Itln1	0.021298	0.041651	0.011948	0.44066	0.4478
Fam83a	0.021328	0.051175	-0.18039	0.31545	0.39488
Cap1	0.021332	0.039425	-0.5387	0.97867	0.9788
Kmt2c	0.021357	0.051222	-0.46258	0.98574	0.98573
Tax1bp1	0.021431	0.05132	-0.0015421	0.068787	0.13501
Crlf1	0.021434	0.051325	-0.31445	0.542	0.55272
Rnf112	0.021472	0.041951	-0.0065647	0.25454	0.30119
LOC100910554	0.021489	0.051421	-0.3057	0.662	0.66207
Mep1b	0.021515	0.042014	-0.22705	0.59084	0.59067
Olr1437	0.021538	0.042043	-0.47464	0.26795	0.31076
Csnk2a1	0.021559	0.042079	-0.25455	0.96054	0.96069
Tcirg1	0.02156	0.051529	-0.1966	0.1204	0.20305
Fam228b	0.021602	0.042151	0.12509	0.010961	0.029278
Cyp2w1	0.021689	0.042293	-0.0079391	0.43058	0.4391
Glipr2	0.021721	0.042346	-0.43966	0.90764	0.90762
Ric8a	0.021728	0.042356	-0.69918	0.66595	0.6656
Ubxn2a	0.021778	0.042444	-0.63218	0.93237	0.9324
Gpr3	0.021778	0.051859	-0.26371	0.3855	0.43887
Fam149b1	0.021806	0.042489	-0.60546	0.43634	0.44406
Angpt4	0.021813	0.0425	-0.41737	0.89593	0.89599
Cnga4	0.021819	0.04251	-0.31607	0.98117	0.98124
Syf2	0.021852	0.040359	-0.40365	0.64462	0.64455
Ccdc134	0.021871	0.051988	-0.37716	0.7216	0.72161
Tprn	0.021893	0.052024	0.28173	0.09008	0.1632
Xpr1	0.021905	0.042653	-0.3705	0.96901	0.96909
Olr1632	0.02191	0.040473	-0.76815	0.8828	0.88284
Kcnh6	0.021951	0.052118	0.06621	0.68	0.68013
Olr1060	0.02206	0.040756	-0.4934	0.97794	0.97809
Itpripl1	0.022082	0.042943	-0.37036	0.47771	0.48072
Rida	0.022095	0.040819	-0.41718	0.97791	0.97806
Olr40	0.022106	0.052351	-0.34153	0.45706	0.48784
Ambp	0.022124	0.043009	0.31463	0.12748	0.20771
Hirip3	0.022239	0.041101	-0.48366	0.97776	0.97793
Evx1_DUP	0.02224	0.052555	-0.027195	0.0091689	0.025702
Slc12a2	0.022339	0.043353	-0.41656	0.60671	0.60664
Plagl2	0.022384	0.043435	-0.021753	0.029792	0.060571
Tmem150a	0.022391	0.05278	-0.12337	0.49875	0.51859
RGD1561143	0.022414	0.052818	-0.22597	0.87228	0.87215
Naa15	0.022421	0.022365	-0.97331	0.97758	0.9776
Cmklr1	0.022446	0.043546	-0.40103	0.98789	0.98804
Rhod	0.022472	0.052904	-0.038503	0.67892	0.67908
Klk4	0.022529	0.05299	-0.25675	0.6547	0.6548
Ksr1_DUP	0.022529	0.05299	-0.11084	0.33445	0.40635
Yipf4	0.02256	0.041676	-0.55408	0.97744	0.97762
Mcemp1	0.022626	0.043827	-0.67483	0.69764	0.69741
L3mbtl2	0.022645	0.04385	-0.26886	0.42766	0.43663
Brf2	0.022666	0.041865	-0.87482	0.96966	0.96986
Prkra	0.022675	0.041881	-0.46129	0.97732	0.97751
Tp53i3	0.022727	0.05329	-0.12926	0.035068	0.084883
LOC100363171	0.022732	0.044025	0.21985	0.56757	0.56741
Psmc1	0.022782	0.042055	-0.80969	0.96368	0.9639
Ambra1	0.022791	0.044123	-0.61391	0.28401	0.32253
Syt8	0.022811	0.042111	-0.21367	0.21378	0.22754
Rbbp5	0.022818	0.053425	-0.11426	0.33747	0.40823
Clpsl2	0.022876	0.053506	0.11762	0.25764	0.36108
Ppme1	0.022934	0.053581	0.034938	0.23707	0.34943
Paxbp1	0.022949	0.044379	0.31935	0.12178	0.19936
Ufl1	0.022959	0.042365	-0.43368	0.97704	0.97723
Slc35b2	0.023026	0.053723	-0.38637	0.85493	0.85476
Ewsr1	0.023035	0.044513	0.073773	0.61963	0.61958
LOC108352495	0.023049	0.05376	0.1678	0.38092	0.43586
Fech	0.023073	0.042576	-0.46042	0.52045	0.52063
Stx6	0.023079	0.044586	-0.2132	0.07739	0.13375
Olr339	0.023131	0.053891	-0.32856	0.79944	0.7994
Cdrt4	0.023165	0.05394	-0.44984	0.77738	0.77736
Pten	0.023189	0.042774	-0.63491	0.72923	0.72914
Glg1	0.023223	0.05403	-0.50577	0.46401	0.49285
Pgghg	0.023338	0.054211	-0.28466	0.50095	0.52025
Rab43	0.023457	0.054381	-0.18182	0.70998	0.70996
Siah3	0.023467	0.054404	-0.29056	0.92724	0.92729
Mir301a	0.02347	0.045216	0.12639	0.17738	0.24753
Itsn2	0.023526	0.045307	-0.67456	0.58037	0.58017
Kb15	0.023569	0.054553	-0.37116	0.49503	0.51575
Rad51b	0.023626	0.023544	-0.61959	0.97637	0.97641
Fam58b	0.023627	0.054636	0.23675	0.21529	0.32622
Ccdc112	0.02365	0.043624	-0.66773	0.97635	0.97652
Olr1220	0.023686	0.04558	-0.24848	0.97433	0.9744
LOC361914	0.023705	0.04372	-0.48655	0.9763	0.97647
Trim2	0.02371	0.054775	-0.15308	0.27977	0.37378
Olr677	0.023716	0.045635	-0.64935	0.41702	0.42765
Med9	0.02372	0.054787	-0.442	0.72543	0.72547
Tial1	0.023729	0.023647	-0.72641	0.97627	0.9763
Ppie	0.023734	0.043781	-0.37885	0.97627	0.97644
RGD1309540	0.023742	0.054819	-0.12415	0.64808	0.64821
Eva1a	0.02375	0.054833	-0.32108	0.58052	0.58518
Stim1	0.0238	0.054897	-0.0023603	0.50983	0.52704
Dynlt1	0.023827	0.043933	-0.33471	0.97617	0.97635
Fam189a2	0.023834	0.045833	-0.43898	0.98977	0.98989
Tulp3	0.023854	0.043981	-0.38582	0.97615	0.97631
Arsg	0.023858	0.054989	0.20754	0.06488	0.12977
Actr1b	0.023882	0.05503	-0.41418	0.48816	0.51064
Sec22a	0.023915	0.044087	-0.44988	0.86648	0.86651
Aars2	0.023916	0.055075	-0.15434	0.27904	0.37336
Poll	0.024075	0.055323	-0.32573	0.033636	0.081753
Vac14	0.024077	0.046241	-0.21333	0.82786	0.82763
Krtap1-5	0.024089	0.055342	-0.24666	0.97261	0.97264
Fam227a	0.0241	0.046284	-0.46429	0.6861	0.68583
Olr1646	0.024115	0.046301	-0.46987	0.82393	0.8238
Riok2	0.024164	0.046379	0.0039076	0.88778	0.88781
Tcof1	0.024204	0.055522	0.26708	0.22756	0.34184
Uggt1	0.024239	0.055569	-0.34452	0.73665	0.73662
LOC108352836	0.024256	0.046532	-0.41097	0.81433	0.81405
Pkib	0.024262	0.055609	0.050317	0.27461	0.37072
B4galnt2	0.024322	0.044783	-0.45076	0.29245	0.29778
LOC690352	0.024382	0.055784	-0.17668	0.25529	0.35972
LOC257643	0.024421	0.044964	-0.4797	0.97558	0.97575
Ttll12	0.024464	0.055892	-0.38624	0.90463	0.90453
Ddb1	0.024531	0.046997	-0.55253	0.42324	0.43287
Tmem200c	0.024546	0.056008	-0.38232	0.97102	0.97101
C3ar1	0.024554	0.047032	0.29532	0.49272	0.49448
Ctss	0.024618	0.056113	-0.5105	0.59165	0.5951
LOC691030	0.024649	0.056156	-0.19698	0.63712	0.63736
Rell2	0.024684	0.047242	0.11859	0.40718	0.41939
Stx2	0.024724	0.05627	-0.17871	0.62342	0.62436
Jph4	0.024752	0.056313	-0.26056	0.90421	0.90413
Nat8f3	0.024756	0.047368	-0.57728	0.90621	0.90622
Asmtl	0.024773	0.056346	-0.37197	0.47284	0.49925
Zbtb8b	0.024781	0.056363	-0.11089	0.49192	0.51346
St3gal6	0.024786	0.045608	-0.2179	0.062272	0.10191
Ccdc178	0.024793	0.056381	-0.26431	0.12056	0.20327
Cd200	0.024815	0.045652	-0.21249	0.32876	0.33111
Doxl1	0.024844	0.045702	-0.65282	0.81443	0.81421
Astn1	0.024845	0.056455	-0.4405	0.94965	0.94953
Phldb3	0.024906	0.047621	-0.38725	0.89418	0.89419
Ppm1k	0.024907	0.056559	-0.11383	0.29843	0.38465
Mir344a-2	0.024938	0.056605	-0.48449	0.90399	0.90392
Mtfr2	0.024973	0.047742	-0.55568	0.56736	0.56719
S1pr2	0.025	0.056696	-0.34399	0.12381	0.20753
Atp6v1g2	0.025185	0.056978	0.18145	0.46853	0.49608
Mybl2	0.025229	0.057039	-0.26331	0.79279	0.79273
Canx	0.025264	0.046454	-0.54385	0.97474	0.9749
Mia	0.025291	0.04827	0.30203	0.10319	0.17208
Ptchd1	0.025301	0.05714	-0.20359	0.66568	0.66583
Cpq	0.025313	0.048302	-0.38778	0.33555	0.36151
Myt1	0.025335	0.048333	-0.2303	0.58436	0.58415
Rab32	0.025358	0.057238	-0.028513	0.31372	0.39387
Bub1	0.02536	0.025262	-0.81449	0.97464	0.97466
Chst3	0.025375	0.057256	-0.30045	0.70535	0.70534
Mpc1	0.02539	0.046671	-0.60892	0.97461	0.97479
Mro	0.025421	0.048476	-0.13186	0.78536	0.78517
LOC316124	0.025483	0.046839	-0.91837	0.95237	0.95256
Tex19.1	0.025512	0.046893	-0.40783	0.97449	0.97466
Rnd1	0.025526	0.04865	-0.5079	0.53337	0.53324
Sigmar1	0.025551	0.048693	0.14229	0.012929	0.033695
Tex30	0.025556	0.048705	-0.63147	0.97302	0.97306
Gys2	0.025564	0.046991	-0.51111	0.97444	0.97461
Stk11	0.02557	0.047002	-0.25383	0.36878	0.36941
Tmem190	0.025573	0.057555	-0.35776	0.61057	0.61225
Creb3l4	0.025589	0.057582	0.023136	0.82115	0.82111
Ly49s4	0.025595	0.048769	0.096847	0.73449	0.73431
Tceanc	0.02561	0.025524	-0.93876	0.97439	0.97442
Iqub	0.025615	0.057617	-0.32819	0.91082	0.91071
LOC102551575	0.02564	0.025553	-0.86737	0.97436	0.9744
RGD1561671	0.025647	0.057674	-0.18249	0.9051	0.90502
Nkain4	0.025701	0.048939	-0.35099	0.86769	0.86766
Cpd	0.025704	0.057755	-0.18104	0.9204	0.92039
Ube2d4	0.025741	0.057805	-0.37934	0.68813	0.68819
Msmo1	0.025772	0.02568	-1.2702	0.97423	0.97428
LOC684762	0.025783	0.057872	-0.41073	0.99816	0.99817
Rnf185	0.025811	0.049109	0.49321	0.03239	0.06463
Ankmy1	0.025815	0.049119	-0.42298	0.38908	0.40435
Mknk1	0.025877	0.058006	-0.13473	0.34807	0.41485
Rab11fip4	0.025946	0.049332	-0.39798	0.14376	0.22511
Siglec1	0.025972	0.058156	-0.37726	0.93888	0.93878
LOC102553270	0.025992	0.058185	-0.23997	0.96252	0.96248
Clcn6	0.02603	0.049477	-0.39772	0.91774	0.91773
Olr633	0.02604	0.047802	-0.51972	0.97396	0.97412
Tyw5	0.02605	0.047816	-0.4287	0.97395	0.97411
Dtwd1	0.026158	0.049677	0.043621	0.42523	0.43455
Traf3	0.026258	0.058571	-0.22444	0.73771	0.73768
LOC680624	0.026332	0.058694	-0.13688	0.31261	0.3932
LOC100363712	0.026338	0.058702	-0.17034	0.93767	0.93759
Ttc3	0.026355	0.048343	-0.75719	0.97365	0.97383
Fcer1a	0.026454	0.050157	-0.35434	0.92412	0.92411
Vps33a	0.026459	0.058888	-0.47401	0.85283	0.85267
Tmem147	0.026492	0.05022	-0.73428	0.90178	0.90183
LOC689220	0.026541	0.048673	-0.50913	0.97346	0.97365
Top1	0.026548	0.05031	-0.40676	0.013191	0.034086
Gk5	0.026569	0.059049	-0.055728	0.9399	0.93981
Zfp773-ps1	0.026585	0.050377	-0.39239	0.59772	0.59761
Xrn1	0.026624	0.050438	-0.60942	0.82208	0.82192
Ptbp3	0.026634	0.050453	-0.41798	0.99276	0.99284
Nek5	0.026651	0.048884	-0.67977	0.97335	0.97354
Sox15	0.026694	0.050549	-0.51175	0.099237	0.16624
Pias3	0.026694	0.048959	-0.36958	0.97331	0.97349
Wee2	0.026721	0.050602	-0.34824	0.54638	0.54622
Wdr89	0.026764	0.050662	-0.44521	0.92406	0.92405
Slc41a1	0.026768	0.059352	-0.27037	0.16003	0.2547
Tsc22d4	0.026799	0.059396	0.0023169	0.29518	0.38271
LOC102550225	0.026894	0.05087	-0.24167	0.97969	0.97975
Mir3595	0.026904	0.050884	-0.35981	0.88044	0.88045
Cdh11	0.026958	0.050973	-0.42277	0.46322	0.4676
Upf2	0.026969	0.049452	-0.49954	0.97303	0.97322
Dpysl2	0.026982	0.051008	-0.40934	0.022384	0.048923
Dirc2	0.026997	0.051035	-0.29876	0.89534	0.89537
Mir7a-1	0.027005	0.051047	-0.45964	0.60884	0.60875
Fahd2a	0.027015	0.059712	-0.29694	0.55229	0.56112
Ndn	0.027029	0.059738	-0.15404	0.85071	0.85054
Zfp418	0.027051	0.026968	-0.89368	0.97295	0.97298
Dcakd	0.027052	0.051128	-0.44185	0.79324	0.79306
Scarb2	0.027111	0.051213	-0.56669	0.36377	0.38372
RGD1564845	0.027136	0.049744	-0.59674	0.91854	0.91859
RGD1562618	0.027145	0.0599	-0.20262	0.66301	0.66305
Upf3b	0.027223	0.0499	-0.46845	0.52423	0.52442
Scrn1	0.027245	0.049932	-0.73886	0.97276	0.97294
Dvl3	0.027326	0.06017	-0.39861	0.45026	0.48294
Ret	0.027348	0.060203	-0.3449	0.99493	0.99494
Tmem178a	0.02737	0.060228	-0.2277	0.47483	0.50075
Wnk1	0.02737	0.051642	-0.33828	0.88122	0.88126
LOC685125	0.027374	0.027283	-1.119	0.97263	0.97265
Osgin1	0.027414	0.051704	-0.15809	0.62144	0.62135
Cnnm2	0.027433	0.060317	0.0081027	0.14057	0.22944
LOC108350166	0.0275	0.051835	-0.18321	0.8754	0.87549
Tmed5	0.027543	0.060498	-0.43168	0.74035	0.74037
Tbk1	0.027548	0.060508	-0.1781	0.79508	0.79505
Enpp3	0.027662	0.06069	-0.27919	0.20089	0.30757
Napsa	0.027672	0.052124	-0.40604	0.60839	0.60829
Sez6l2	0.027673	0.052124	-0.13827	0.82057	0.82038
Pcdh7	0.027694	0.060739	-0.42408	0.9477	0.94758
Dgat1	0.02772	0.060775	-0.13467	0.6296	0.63021
Cd300ld	0.02777	0.06085	-0.39883	0.96192	0.96186
Vom2r31	0.027774	0.050887	-0.27175	0.28365	0.28969
Brwd3	0.027803	0.050932	-0.42383	0.24625	0.25616
Stkld1	0.027803	0.060897	-0.35936	0.49266	0.51401
Siglec15	0.027857	0.060972	-0.24754	0.33006	0.40366
LOC103691806	0.02789	0.051081	-0.41949	0.25115	0.2605
Slmap	0.027893	0.061015	-0.358	0.98704	0.98703
Rasgrp3	0.027962	0.027893	-0.72288	0.97204	0.97208
LOC499179	0.027973	0.052607	-0.63797	0.78728	0.78716
Gtf2h3	0.027997	0.052648	-0.57853	0.23006	0.28368
Olr954	0.028022	0.051312	-0.48887	0.97198	0.97216
Igsf22	0.028053	0.061247	-0.30956	0.32364	0.39972
RGD1565132	0.028092	0.052796	-0.54258	0.89562	0.89567
Sptbn2	0.028123	0.061359	-0.20126	0.49312	0.51435
Rab14	0.028135	0.051519	-0.7699	0.97187	0.97204
LOC100362122	0.028179	0.051607	-0.617	0.80552	0.8052
Olr889	0.028271	0.028191	-0.75941	0.97173	0.97176
Trim31	0.028305	0.06162	-0.1695	0.20386	0.31139
Slc25a43	0.02836	0.061703	-0.13881	0.45138	0.48375
Fubp3	0.028419	0.053322	-0.53246	0.98503	0.98516
Popdc3	0.028425	0.061809	-0.24702	0.9284	0.92845
Efna5	0.028495	0.053448	-0.12843	0.73828	0.73818
Gcc2	0.028501	0.05217	-0.4881	0.9715	0.97168
Olr514	0.028531	0.0535	-0.36616	0.21751	0.27497
Hsd17b14	0.028555	0.053542	-0.42911	0.62208	0.62202
Gpr89b	0.028594	0.028493	-0.62964	0.97141	0.97144
Orc3	0.028638	0.02853	-1.0796	0.97136	0.9714
Lurap1	0.028643	0.053685	-0.40381	0.83699	0.83685
Scgb1c1	0.028755	0.053877	-0.0067461	0.63335	0.63326
Zcwpw1	0.028755	0.062314	-0.20096	0.39688	0.44644
Zfyve28	0.028755	0.053878	-0.48878	0.62793	0.62785
Chrna4	0.028756	0.062315	0.093796	0.18446	0.28637
Dvl1	0.028855	0.062469	-0.27675	0.92837	0.92843
Gsta2	0.028871	0.062494	-0.13621	0.10595	0.18406
Rcan1	0.028884	0.054078	-0.060735	0.70992	0.70977
LOC691520	0.028904	0.052884	0.062108	0.032637	0.059431
Fcrla	0.028929	0.062577	-0.06084	0.85895	0.85872
Ssrp1	0.028933	0.052936	-0.42528	0.40271	0.40257
Tagap	0.028991	0.053045	-0.65828	0.96418	0.96442
LOC102554066	0.029043	0.062743	-0.27569	0.72845	0.72844
Ndst2	0.029101	0.062844	-0.31719	0.92318	0.92321
Igip	0.029198	0.062993	-0.30315	0.96463	0.9646
Nlrp5	0.029207	0.054626	-0.54726	0.93099	0.93102
LOC100911357	0.02922	0.063034	-0.31471	0.51285	0.52941
Olr162	0.029255	0.029173	-0.96699	0.97074	0.97082
Psg16	0.029256	0.05471	-0.46855	0.87776	0.8778
Mt3	0.029274	0.063109	-0.26406	0.1372	0.22503
Galnt14	0.029317	0.054809	0.23998	0.18741	0.25436
Tex15	0.029446	0.063377	-0.22267	0.61432	0.61574
Ccl2	0.029504	0.063473	0.13748	0.098763	0.17456
LOC100912294	0.029507	0.05396	-0.47384	0.97049	0.97066
Olr567	0.029533	0.055172	0.44234	0.05413	0.098441
Prss47	0.02954	0.055182	-0.69112	0.99387	0.99397
A2m	0.029619	0.055302	-0.049908	0.87579	0.87588
Ugt1a9	0.029663	0.055368	-0.034654	0.88794	0.88797
Six4	0.029676	0.063738	-0.049439	0.052463	0.11315
LOC100359752	0.029711	0.055453	-0.51278	0.95894	0.95908
Ctdspl2	0.029744	0.054356	-0.54016	0.89919	0.89921
Olr724	0.029773	0.054403	-0.72325	0.85899	0.85897
Trim23	0.029825	0.055643	-0.50495	0.21459	0.27293
Vom2r40	0.029826	0.054494	-0.472	0.97017	0.97038
Rab6b	0.029849	0.063992	-0.22317	0.26886	0.36739
Ttc30a	0.029854	0.054544	-0.32175	0.97015	0.97035
Ccdc53	0.029858	0.055687	-0.51552	0.86226	0.86219
Herc2	0.029868	0.064023	-0.51921	0.97721	0.97735
Slc6a2	0.029906	0.064082	-0.054961	0.59563	0.59866
Zfp148	0.029958	0.064154	-0.44998	0.29078	0.38011
Dcun1d3	0.029963	0.064164	-0.33404	0.98436	0.98435
Sugp1	0.029964	0.055862	-0.36657	0.83047	0.83029
Ndrg3	0.029965	0.055863	0.032514	0.81324	0.81295
LOC100360390	0.029972	0.055875	-0.297	0.98295	0.98305
Naa25	0.029974	0.054757	-0.48268	0.97003	0.97022
LOC686129	0.029975	0.054764	-0.59284	0.86552	0.86556
LOC498265	0.030004	0.054815	-0.24831	0.19448	0.21079
Nek3	0.030059	0.064312	-0.415	0.99064	0.99065
Vom1r93	0.030079	0.056052	-0.61818	0.7571	0.75705
Nup210	0.030181	0.056246	0.089535	0.035657	0.069744
Fam3d	0.030308	0.064672	-0.21384	0.98409	0.98408
Xylb	0.030366	0.064766	-0.0019673	0.82684	0.82678
Stk32c	0.030397	0.056581	-0.082394	0.85969	0.85963
Mir296	0.030409	0.064824	-0.16697	0.044591	0.10254
Tgfbr3	0.030409	0.05526	-0.41228	0.49346	0.49361
Sgpl1	0.030483	0.056716	-0.29903	0.9821	0.98222
Zbtb22	0.030488	0.064937	-0.23361	0.45969	0.48977
Pank2	0.03051	0.064974	-0.23995	0.92223	0.92224
Agpat4	0.030613	0.056925	-0.36883	0.91076	0.91073
Stard10	0.030635	0.065174	-0.3568	0.67195	0.67211
Hsbp1l1	0.030646	0.065193	-0.18355	0.87803	0.87796
Tnip3	0.030656	0.056998	-0.16583	0.35118	0.37378
Ptgdr2	0.030699	0.05707	-0.055437	0.90064	0.90069
Hpn	0.03071	0.065288	-0.12157	0.78633	0.78629
Slc7a1	0.030768	0.065367	-0.30071	0.8487	0.84853
Mir500	0.030815	0.0556	-0.64601	0.72535	0.72522
Tbl1xr1	0.030887	0.030765	-0.67147	0.96911	0.96921
Nmnat1	0.03094	0.065638	-0.29566	0.83128	0.83126
Rfx1	0.031004	0.057562	-0.58295	0.96087	0.96103
Ric3	0.031029	0.057603	-0.5269	0.13466	0.21821
LOC299277	0.031034	0.030909	-0.9966	0.96897	0.96908
Ankef1	0.031045	0.065797	-0.33287	0.69845	0.69845
Abca14	0.031046	0.055789	-0.63303	0.82981	0.82962
Rinl	0.031055	0.065815	0.14394	0.12168	0.20474
Eya4	0.031062	0.057654	-0.40452	0.69869	0.6985
Pdhx	0.03109	0.065873	-0.49544	0.92529	0.92533
Saal1	0.031182	0.066012	-0.22641	0.87072	0.87057
Ppih	0.031227	0.066078	-0.21477	0.37676	0.43322
Rimklb	0.031261	0.057994	-0.0046428	0.88226	0.88229
Igdcc4	0.031262	0.066136	-0.21464	0.52796	0.54143
Naalad2	0.031337	0.05812	-0.45496	0.91039	0.91037
Adgrg2	0.031347	0.05814	-0.34239	0.29901	0.33366
Smptb	0.031365	0.066278	-0.070287	0.34517	0.41306
Rit2	0.03139	0.058207	0.10749	0.083602	0.14312
Gpam	0.031399	0.066327	-0.10546	0.60389	0.60613
LOC100910721	0.031433	0.058264	-0.085536	0.01472	0.03661
Noxo1	0.031468	0.066431	-0.36228	0.63202	0.63252
Rap2a	0.03148	0.066446	-0.14599	0.69011	0.69014
Jph2	0.031514	0.066504	-0.19849	0.045045	0.10314
Zeb1	0.031538	0.056218	-0.42263	0.3148	0.31826
Thumpd1	0.031555	0.058472	-0.38769	0.78547	0.7853
Carf	0.031596	0.056267	-0.60011	0.90164	0.90167
Nr5a2	0.031649	0.058619	-0.27929	0.97537	0.97545
Vom1r62	0.03174	0.056382	-0.77619	0.96985	0.97004
Setx	0.031754	0.031657	-1.1184	0.96825	0.96837
Ucp3	0.031801	0.066922	0.083418	0.44902	0.48206
Mmp3	0.031822	0.058897	-0.088369	0.86248	0.86241
LOC103694155	0.031858	0.067005	-0.2231	0.83921	0.83908
Cysltr1	0.031891	0.059005	-0.67816	0.97363	0.97367
Cat	0.031943	0.056546	-0.34694	0.47283	0.47303
Vasn	0.031976	0.059144	-0.4242	0.55004	0.54985
Zfp92	0.032128	0.0594	-0.35088	0.68371	0.68338
Gpr26	0.032137	0.06741	-0.22853	0.86501	0.86488
Olr1155	0.032145	0.067429	-0.048237	0.79019	0.79012
Ugp2	0.032239	0.032156	-1.089	0.96776	0.9679
Bag6	0.032253	0.059602	-0.1807	0.98218	0.98229
Chst1	0.03226	0.067612	-0.17786	0.77949	0.77943
Krt78	0.032358	0.067768	-0.12816	0.20608	0.31435
Olr716	0.032361	0.059775	0.20086	0.59377	0.59367
Slc48a1	0.032375	0.067794	-0.055458	0.83013	0.83011
LOC100362172	0.032492	0.056995	-0.68791	0.9238	0.92379
Syt5	0.032547	0.068056	-0.031657	0.54974	0.55902
Tat	0.032661	0.068213	-0.065572	0.77919	0.77913
Cblc	0.032672	0.068229	-0.067222	0.44343	0.47809
Adh4	0.032719	0.068308	-0.2669	0.51814	0.53359
Aox1	0.03279	0.060478	-0.40573	0.95993	0.96007
Dimt1	0.032824	0.06053	-0.54979	0.7348	0.73463
LOC108351097	0.032841	0.032775	-1.0578	0.96716	0.9673
Fermt2	0.032891	0.068565	-0.048792	0.17899	0.2793
Pax1	0.032943	0.060732	-0.30339	0.64418	0.64409
Olr1231	0.032974	0.032917	-0.79601	0.96703	0.96717
Tor1a	0.032984	0.0574	-0.55294	0.90473	0.90474
LOC102551518	0.033038	0.060887	-0.44575	0.00077142	0.0022153
Adora2a	0.033063	0.068802	0.030168	0.058097	0.12062
LOC103693540	0.033128	0.05752	-0.38514	0.85874	0.85873
Thsd4	0.033177	0.068972	-0.35565	0.82591	0.82584
Daglb	0.033202	0.06115	-0.0698	0.71012	0.70997
Pdcd1	0.033223	0.069041	-0.2261	0.93994	0.93987
Stk38l	0.033245	0.061222	0.2148	0.35806	0.37922
Slc47a2	0.033292	0.069151	-0.17007	0.76668	0.76671
Usp7	0.033349	0.069242	-0.21564	0.30176	0.38664
Epha3	0.03336	0.057722	-0.089492	0.13632	0.16188
Olr1382	0.033407	0.069323	-0.17353	0.15894	0.2533
Rgs18	0.033416	0.061483	-0.6997	0.75684	0.75679
Rassf2	0.033417	0.061485	0.23373	0.099216	0.16621
LOC689600	0.033446	0.057795	-0.63329	0.93221	0.93221
Olr1425	0.033485	0.061598	-0.34067	0.9881	0.98825
Fmn2	0.033521	0.069499	-0.1817	0.37254	0.43049
Glra3	0.033562	0.057891	-0.6585	0.96842	0.96864
Lss	0.033676	0.061907	0.033744	0.84112	0.84101
RGD1563217	0.033693	0.069749	-0.078583	0.44755	0.48103
Ankrd23	0.033754	0.06984	-0.065227	0.54487	0.55505
Wtap	0.033865	0.070005	0.11046	0.32403	0.39997
Elovl4	0.033892	0.062266	0.012565	0.85266	0.85257
Tmem184a	0.034037	0.070274	0.037585	0.41345	0.45753
Taco1	0.034047	0.062529	-0.37182	0.44293	0.44974
Snx29	0.034062	0.070304	-0.51799	0.9654	0.96536
Zfp518b	0.034094	0.070356	-0.035866	0.31823	0.39654
Plxnb2	0.034152	0.07045	-0.2989	0.10481	0.18257
Tmed1	0.034157	0.070459	-0.22901	0.79083	0.79075
Slc35a1	0.034208	0.034133	-1.0908	0.96579	0.96597
Mogat3	0.034229	0.070563	-0.15171	0.091864	0.16557
C10H5orf58	0.034255	0.058479	-0.43161	0.75243	0.75226
Qrfpr	0.034316	0.06295	-0.41533	0.96397	0.96406
Ppfibp2	0.034323	0.070705	0.017303	0.29468	0.38243
Rnf24	0.034325	0.062965	-0.36486	0.79369	0.7935
Ormdl1	0.034334	0.06298	-0.46437	0.55832	0.55808
Arglu1	0.034348	0.070746	-0.33651	0.99073	0.99076
LOC102546589	0.034381	0.07079	-0.051791	0.45962	0.48971
Zfp458	0.034385	0.034304	-0.9952	0.96562	0.9658
Olr807	0.034456	0.06319	-0.47846	0.38993	0.40503
Tmprss2	0.034495	0.07095	0.090065	0.39881	0.44773
Olr1493	0.034508	0.063272	-0.4951	0.97264	0.97269
Tssc4	0.034552	0.071027	-0.24277	0.34846	0.41511
Olr205	0.034569	0.063381	-0.4856	0.37844	0.39563
Kdm1b	0.03461	0.071112	0.38101	0.079527	0.14923
Psmb1	0.034667	0.063521	-0.24432	0.86084	0.86077
Ech1	0.034692	0.063567	-0.41469	0.98149	0.98157
Spats2	0.034781	0.071379	-0.0017298	0.31128	0.39239
Fkbp8	0.034893	0.071571	-0.13718	0.026511	0.065919
Aip	0.034953	0.071658	-0.15174	0.70145	0.70143
Cyp2b12	0.034968	0.064028	-0.16827	0.63684	0.63676
RGD1311595	0.035008	0.064081	-0.69675	0.57708	0.5769
Zhx2	0.03501	0.071742	-0.053567	0.95168	0.95156
LOC102551980	0.035025	0.064108	-0.51206	0.44897	0.45507
Ube2ql1	0.035068	0.071834	0.048263	0.52686	0.54058
Rdh8	0.035125	0.071927	-0.082725	0.92173	0.92173
Slc7a13	0.035141	0.064304	-0.1077	0.93252	0.93255
Ankrd2	0.035175	0.072004	-0.30935	0.7032	0.7032
Tll2	0.035182	0.07202	-0.070541	0.757	0.75705
Mir1193	0.035232	0.064463	-0.45827	0.97735	0.97742
Ldb1	0.03526	0.072133	-0.19636	0.77115	0.77118
Tmbim6	0.035285	0.064547	-0.48703	0.79253	0.79235
Adcy10	0.035295	0.059329	-0.35215	0.35978	0.36065
Cd274	0.035298	0.06457	-0.34701	0.98315	0.98325
Txndc16	0.035356	0.06466	-0.36214	0.25364	0.3005
LOC102546376	0.035411	0.07236	-0.19361	0.76784	0.76788
Srgn	0.035439	0.059449	-0.37003	0.3909	0.39092
Sgtb	0.035468	0.059478	-0.39706	0.29423	0.29942
Mtmr3	0.035477	0.072456	-0.15596	0.73581	0.73577
Sec14l2	0.035485	0.064875	-0.19007	0.88972	0.88972
Nhp2	0.035538	0.07255	-0.26178	0.73533	0.7353
Gnl3	0.03556	0.035476	-1.1706	0.96444	0.96461
Nprl3	0.035571	0.065004	-0.3579	0.37006	0.38884
Ecel1	0.035586	0.072619	-0.26538	0.67156	0.67172
Strn4	0.035754	0.072863	0.030637	0.24929	0.35629
Zmynd19	0.035776	0.065337	-0.60221	0.81969	0.81948
Mb21d2	0.035786	0.065351	-0.18378	0.43775	0.44528
Slc25a46	0.035841	0.07299	-0.42213	0.93017	0.93018
Prkab2	0.035869	0.073026	-0.20163	0.63754	0.63778
Mir3587	0.035872	0.065481	-0.10656	0.58244	0.58224
Pls3	0.035901	0.059833	-0.21419	0.64053	0.64043
Mov10l1	0.035914	0.073099	-0.1628	0.89156	0.89143
Stk32b	0.035926	0.073117	-0.0081	0.60521	0.60734
Cdh16	0.035958	0.065628	-0.62394	0.1288	0.20964
Enox2	0.035963	0.065635	-0.63894	0.10191	0.17018
Zer1	0.035999	0.073218	-0.38438	0.25731	0.36089
Zfp488	0.03604	0.073286	0.18924	0.22372	0.33698
Syde2	0.036044	0.065761	-0.38162	0.99056	0.99065
Mir3065	0.03606	0.073308	-0.28519	0.48848	0.51087
Ticrr	0.036074	0.059989	-0.66962	0.91774	0.9178
Immt	0.036079	0.065826	-0.42682	0.081187	0.13951
Pla2g12a	0.036131	0.065905	-0.074034	0.88144	0.88148
LOC103693794	0.036155	0.073453	-0.096095	0.68862	0.68865
Sycp2	0.036161	0.060053	-0.60225	0.86232	0.86236
Azin2	0.036174	0.065969	-0.19043	0.93994	0.94005
Layn	0.036212	0.073544	0.19251	0.66803	0.66818
Zfp61	0.036231	0.073574	-0.1336	0.20846	0.31746
LOC102556288	0.036356	0.066263	-0.59565	0.79517	0.79496
Nme2	0.036439	0.073887	-0.24561	0.3634	0.42461
Apobec1	0.036454	0.066423	-0.29179	0.86403	0.86397
Olr445	0.036561	0.066596	-0.030659	0.72412	0.72397
Vstm5	0.036598	0.074144	-0.30952	0.90949	0.90939
Mettl4	0.036604	0.066667	-0.44766	0.40372	0.41648
Uba5	0.03668	0.060486	-0.21089	0.13733	0.16271
Dock10	0.036696	0.066828	-0.43107	0.83124	0.83109
Sar1b	0.036705	0.06684	-0.40337	0.49939	0.50072
Pkp3	0.036723	0.066864	-0.50467	0.33512	0.36118
Dnaaf2	0.036732	0.066879	-0.30989	0.92002	0.92
LOC102552940	0.036784	0.07441	-0.23724	0.84332	0.84316
Itpripl2	0.036841	0.074505	0.31382	0.038014	0.091282
Mettl5	0.036885	0.067133	-0.45181	0.54	0.53986
Strn3	0.03693	0.067199	-0.44886	0.48307	0.48556
Ice1	0.037069	0.074852	0.2705	0.10637	0.18461
Umodl1	0.037201	0.067646	-0.43015	0.98551	0.98562
Aamdc	0.037241	0.075117	0.32237	0.071239	0.13828
Magi3	0.037282	0.067777	-0.38964	0.95641	0.95659
Mroh6	0.037298	0.075194	-0.06794	0.37849	0.43431
Stxbp6	0.037335	0.06786	0.68693	0.0058049	0.015932
Tex101	0.037355	0.075277	-0.10209	0.053084	0.11395
Srfbp1	0.037382	0.067949	-0.53105	0.7567	0.75664
Exosc7	0.037445	0.068048	-0.63309	0.99297	0.99306
Chchd1	0.037464	0.068081	-0.21172	0.43088	0.43935
Sdc1	0.037523	0.075512	-0.24803	0.4584	0.48881
Myh4	0.03755	0.068223	-0.23605	0.23583	0.28778
Ly9	0.037584	0.075602	0.11009	0.12264	0.20598
Fkbp1b	0.037608	0.068304	-0.47055	0.9737	0.97374
Olr466	0.037632	0.061317	-0.17961	0.28031	0.28662
Tyk2	0.037698	0.075766	0.12459	0.11751	0.19922
LOC685351	0.037722	0.068511	-0.03351	0.88126	0.8813
Hexdc	0.037754	0.06856	-0.40575	0.87288	0.87295
Sftpb	0.037755	0.075848	0.021844	0.65033	0.65043
Slc2a10	0.037807	0.068646	-0.20686	0.92083	0.92082
Ube2d2	0.037834	0.061486	-0.28598	0.50405	0.50423
Dennd2d	0.03785	0.06872	-0.095054	0.8725	0.87257
LOC102546663	0.037872	0.068757	-0.5824	0.77125	0.77124
Mios	0.037897	0.037829	-0.90608	0.9621	0.96229
Memo1	0.03792	0.061558	-0.61513	0.87883	0.87891
Mir379	0.037921	0.076105	-0.25223	0.9046	0.90451
Mbl1	0.037926	0.076114	0.19636	0.066584	0.13208
Slc26a6	0.037983	0.076193	-0.1712	0.70356	0.70356
Hlcs	0.03804	0.076279	-0.2867	0.0025549	0.0091905
Fryl	0.038098	0.076346	-0.29072	0.87607	0.876
Chsy3	0.038151	0.069213	-0.27232	0.93293	0.93298
LOC103690374	0.038201	0.076508	-0.42146	0.99441	0.99442
Cyp2e1	0.038201	0.076508	-0.36136	0.61065	0.61232
Tmcc1	0.038228	0.069334	-0.47455	0.64183	0.64174
Dnal1	0.038238	0.069356	-0.45119	0.60882	0.60872
Plcb4	0.03828	0.038188	-0.85787	0.96172	0.96191
Hoxd8	0.038338	0.069525	-0.32785	0.66652	0.66617
Brwd1	0.038366	0.069562	-0.55255	0.93064	0.93066
Fbll1	0.038383	0.07678	0.090247	0.16373	0.25953
Sec22c	0.038409	0.069619	-0.27796	0.97859	0.97866
Olr89	0.03844	0.076876	-0.40004	0.68242	0.68254
Mtnr1b	0.038445	0.076883	-0.40711	0.3488	0.41531
RGD1305178	0.038495	0.06976	-0.23949	0.73338	0.73322
Sco1	0.038555	0.062093	-0.49223	0.8644	0.86444
Cenpj	0.038558	0.077059	-0.3003	0.92094	0.92091
Cse1l	0.038559	0.038474	-0.98707	0.96144	0.96163
Wdr76	0.038577	0.069886	-0.61239	0.94616	0.94631
Taf6	0.038581	0.069893	0.010263	0.57416	0.57395
Flywch1	0.038667	0.070037	-0.012964	0.33967	0.3647
LOC108350198	0.038669	0.070041	-0.37981	0.053195	0.097032
Mir18a	0.038724	0.070129	-0.62163	0.10022	0.1677
Prr11	0.038726	0.077295	-0.34753	0.94899	0.94886
Tmpo	0.038728	0.062247	-0.14242	0.36176	0.36257
LOC108349347	0.038735	0.038657	-0.93282	0.96126	0.96144
Acad8	0.03877	0.070208	-0.53192	0.81391	0.8136
Tas2r135	0.038794	0.038708	-0.96018	0.96121	0.96139
Als2cr11	0.038834	0.070309	-0.59658	0.51015	0.5108
Alkbh5	0.038835	0.077451	-0.34145	0.99103	0.99106
Alpp	0.038872	0.077508	-0.0129	0.020934	0.053359
Stk32a	0.038924	0.070452	0.26761	0.12683	0.20676
Mir34b	0.038945	0.070489	-0.45837	0.77399	0.77392
Prrc1	0.038954	0.077621	0.019401	0.1983	0.30424
Camk1g	0.038973	0.077646	-0.19564	0.0029656	0.010495
RGD1308544	0.038986	0.077666	-0.16226	0.33315	0.40554
C3	0.038998	0.077684	-0.18422	0.90344	0.90338
Glrx	0.039053	0.070679	-0.10195	0.60851	0.60841
Lhfp	0.039093	0.070753	-0.41922	0.26812	0.31089
Bcl2l15	0.039182	0.070894	-0.27149	0.86699	0.86693
Emd	0.039239	0.078035	-0.16107	0.97106	0.97105
LOC102548133	0.039306	0.071088	-0.35241	0.87119	0.87122
Chga	0.039511	0.078451	-0.33548	0.42213	0.4634
Slc35e4	0.039638	0.078641	0.16443	0.25302	0.35841
Mmp2	0.039707	0.078746	-0.13417	0.47762	0.50285
Olr458	0.03977	0.071874	-0.37408	0.73875	0.73865
Mir222	0.039826	0.071959	0.29214	0.008113	0.021929
Zc2hc1b	0.039851	0.063185	-0.59086	0.92136	0.92139
Syk	0.039867	0.078998	-0.19067	0.13531	0.22255
Bfsp1	0.039873	0.072031	-0.36926	0.79354	0.79336
Chst10	0.039924	0.079077	0.24036	0.14945	0.24088
Dgat2l6	0.039966	0.063282	-0.2687	0.30503	0.30932
Cdkn1a	0.039981	0.079165	-0.06447	0.76918	0.76922
Eif6	0.039995	0.063305	-0.40847	0.72513	0.725
Ocm2	0.040077	0.079303	-0.17181	0.34427	0.4125
Zfp397	0.040083	0.072395	-0.11232	0.5213	0.52153
Olr158	0.040126	0.072471	-0.09571	0.45644	0.46158
Sphk1	0.040166	0.079425	-0.21127	0.88311	0.88304
Vom2r8	0.040169	0.072537	-0.5109	0.99405	0.99413
Rpl6	0.040175	0.040084	-0.93665	0.95982	0.96
Cerk	0.040197	0.063469	-0.68167	0.88168	0.88176
Ctc1	0.040209	0.079479	-0.034733	0.89822	0.8981
Polrmt	0.04023	0.079509	-0.29552	0.96207	0.96202
Dnajc24	0.040352	0.040266	-1.1463	0.95965	0.95985
Ncbp3	0.040378	0.072878	-0.34159	0.9103	0.91028
Lemd3	0.040494	0.079894	0.3922	0.012129	0.032849
Sprr3	0.040499	0.040408	-0.57643	0.9595	0.95971
Csn1s2a	0.040542	0.063748	-0.6756	0.89391	0.89387
Vom1r102	0.040598	0.073243	-0.29834	0.96908	0.96915
Gclc	0.040603	0.073251	-0.41307	0.20475	0.26618
LOC102547056	0.040629	0.063828	-0.35973	0.58696	0.58711
Gas2l1	0.040717	0.080228	-0.19206	0.71172	0.71168
Cnot10	0.04077	0.073522	0.17324	0.5297	0.52969
Trim37	0.040779	0.080322	0.069118	0.71952	0.7195
LOC108349780	0.040794	0.080341	-0.31297	0.94276	0.94267
Slc20a2	0.040855	0.073658	-0.24336	0.70358	0.70341
S1pr5	0.04095	0.08058	-0.20595	0.70857	0.7086
Tet2	0.04098	0.073858	-0.34503	0.41483	0.42584
Stox2	0.041113	0.074064	0.2186	0.2582	0.30382
Spryd4	0.04112	0.08083	0.1196	0.04975	0.10946
Map3k1	0.041156	0.074138	-0.21474	0.96943	0.96949
Zfp352	0.041179	0.074176	-0.37279	0.98935	0.98947
Npc1l1	0.041193	0.080928	-0.34691	0.42901	0.46812
LOC102554045	0.041321	0.074425	-0.37408	0.72155	0.72137
LOC102549235	0.041348	0.081172	0.028441	0.55006	0.55929
LOC302022	0.0414	0.081252	-0.32789	0.65004	0.65013
Mfsd9	0.041435	0.064514	-0.31808	0.51897	0.51915
RT1-M4	0.041519	0.08143	-0.19508	0.97417	0.97421
Fabp7	0.041548	0.074793	-0.40911	0.69539	0.69512
Lrrc74a	0.041584	0.074846	-0.058796	0.7647	0.76464
Pomgnt2	0.041607	0.081561	-0.14789	0.2231	0.3362
Kcna3	0.041747	0.081766	-0.28601	0.97622	0.97633
Eif2a	0.041756	0.075117	0.09347	0.64016	0.64011
Yrdc	0.041796	0.075171	-0.5346	0.53039	0.53036
Rfx5	0.041804	0.081846	-0.048285	0.57066	0.57658
Cyp4f40	0.041861	0.081928	0.18747	0.18057	0.28132
Epx	0.042015	0.075533	-0.60387	0.87481	0.8749
LOC103693446	0.042023	0.082165	-0.098633	0.15208	0.24431
Kcnq3	0.042032	0.082176	-0.17517	0.88224	0.88214
Lonrf1	0.042072	0.07562	-0.32131	0.42006	0.43022
Actl10	0.042075	0.082243	-0.1083	0.4774	0.50268
Adamtsl2	0.042089	0.082254	-0.087656	0.64558	0.6457
Usp50	0.042098	0.075659	-0.21039	0.26959	0.31198
RGD1560652	0.042127	0.082307	-0.12637	0.66865	0.66879
Son	0.042189	0.042125	-0.83983	0.95781	0.958
Fam229b	0.042227	0.075861	-0.07704	0.48182	0.48443
LOC102555672	0.042233	0.04217	-0.87023	0.95777	0.95796
RGD1307554	0.04227	0.082508	-0.36288	0.8656	0.86548
LOC100233176	0.042284	0.082528	0.0078158	0.079663	0.1494
Npat	0.042292	0.04223	-0.70967	0.95771	0.9579
Iapp	0.042316	0.082581	-0.088236	0.085064	0.1566
Slc37a4	0.042388	0.082682	-0.095546	0.5368	0.54852
Mir195	0.04248	0.082821	-0.46961	0.99484	0.99485
Heatr5a	0.042484	0.076268	-0.12984	0.9513	0.95148
Ssh1	0.042544	0.082917	0.0060209	0.30553	0.3889
Xab2	0.04257	0.076413	-0.25713	0.9598	0.95994
Scgb3a1	0.042601	0.083004	0.09487	0.3099	0.39156
Cftr	0.042628	0.076512	-0.32614	0.73489	0.73472
Pvalb	0.042655	0.076558	-0.23712	0.039869	0.076316
Mapk8ip1	0.042658	0.083085	0.20296	0.1371	0.22489
Fstl4	0.042676	0.076593	-0.35322	0.68149	0.68113
Prss3	0.042698	0.076625	0.0032156	0.044924	0.08421
Hmgcl	0.042715	0.08318	-0.3526	0.98522	0.98521
Mir132	0.042758	0.065599	-0.34193	0.71729	0.71714
RGD1560718	0.042787	0.065625	-0.14763	0.20164	0.217
Crbn	0.042816	0.065646	-0.50768	0.51756	0.51769
Acadvl	0.042828	0.083348	-0.015772	0.59249	0.59585
Dock6	0.042859	0.076911	-0.34062	0.86849	0.8685
Srprb	0.042869	0.07693	-0.15472	0.35342	0.3756
Ppp3ca	0.042878	0.076951	-0.39647	0.7713	0.77129
Rbm34	0.042907	0.076995	-0.54219	0.12707	0.20712
Hnrnpdl	0.042909	0.042852	-0.52276	0.95709	0.95727
Ermap	0.042914	0.083469	0.0011713	0.059442	0.12241
Ndufs7	0.042978	0.083567	-0.13506	0.44427	0.4787
Slc26a4	0.042999	0.083598	0.28266	0.35698	0.4205
Ppp6c	0.043046	0.065831	-0.48758	0.75822	0.75795
Pabpn1l	0.043056	0.083689	0.04695	0.51794	0.53343
Fan1	0.043074	0.065859	-0.17954	0.2471	0.25688
Gramd1b	0.043113	0.083767	0.021607	0.58531	0.58948
Commd5	0.043158	0.077401	-0.34988	0.97154	0.97159
Dyrk1a	0.043187	0.07745	-0.45641	0.036733	0.071395
Trmt5	0.043189	0.065955	-0.60316	0.87264	0.87275
Arhgap11a	0.043212	0.077492	-0.31214	0.34414	0.36825
Zfp36	0.043283	0.08401	0.02401	0.59834	0.60112
Tmem87a	0.043333	0.066071	-0.47034	0.96973	0.96994
Mir6321	0.043342	0.077719	-0.33528	0.86703	0.86698
Casp14	0.043381	0.077782	-0.5313	0.99248	0.99256
Olr1143	0.043383	0.077787	0.0057526	0.81529	0.81501
Slc20a1	0.043391	0.066121	-0.45148	0.39352	0.39346
Hist1h2ao	0.043429	0.077853	-0.38339	0.70085	0.70063
Ier2	0.043454	0.084254	0.041352	0.25647	0.36042
Olr1549	0.043477	0.066191	-0.4788	0.68015	0.68019
Twsg1	0.043568	0.08443	-0.081124	0.17315	0.27179
Exph5	0.043597	0.078146	0.26864	0.12945	0.21061
Ap5m1	0.043623	0.078183	-0.5316	0.96584	0.96588
Enpp5	0.04364	0.078214	-0.38018	0.91451	0.91446
Atp5i	0.043726	0.078354	-0.56169	0.78497	0.78477
Avpi1	0.04373	0.08468	-0.10659	0.22363	0.33686
Prdx1	0.043732	0.043682	-0.5756	0.95627	0.9564
Atxn7	0.043738	0.084696	-0.12659	0.87221	0.87207
Jmjd4	0.04377	0.084747	-0.33845	0.98884	0.98888
Snap47	0.043795	0.084783	-0.25739	0.62758	0.62825
Flt3lg	0.043823	0.08483	-0.30188	0.68267	0.6828
Olr1644	0.043852	0.084867	0.16054	0.17236	0.27077
Ufm1	0.043886	0.078603	-0.45988	0.97916	0.97924
Gtpbp10	0.043908	0.066577	-0.58636	0.82206	0.82184
Pthlh	0.043909	0.084958	-0.058872	0.69062	0.69067
Rnft2	0.043916	0.084966	-0.16171	0.20032	0.30686
Cabp1	0.043962	0.085028	-0.26666	0.93158	0.93156
Mtss1	0.043966	0.085037	-0.053154	0.8986	0.89849
Agmo	0.043983	0.078768	-0.45828	0.56517	0.56501
Avil	0.044022	0.085116	-0.20083	0.42293	0.46395
Olr307	0.044023	0.066682	-0.29921	0.61745	0.61736
Ccdc17	0.044062	0.085175	-0.28748	0.98059	0.98061
Ly6e	0.044109	0.066761	-0.3977	0.54369	0.54385
Tspan33	0.044115	0.085254	-0.35553	0.90508	0.905
Pdpn	0.044136	0.085283	-0.32756	0.89847	0.89836
Sec61a1	0.044141	0.085289	-0.42765	0.5466	0.55642
Thap11	0.044181	0.085344	-0.27946	0.95696	0.95687
Fzd9	0.044193	0.085364	-0.10641	0.70596	0.70594
Rbfox2	0.044196	0.079115	-0.54874	0.93441	0.93449
Ncoa2	0.044363	0.085619	-0.031798	0.68611	0.68623
Skor2	0.044368	0.085626	-0.25755	0.96271	0.96267
LOC102554622	0.044397	0.067004	0.017556	0.089175	0.12349
Alx1	0.04441	0.079453	-0.095161	0.3708	0.38944
M6pr	0.044425	0.067029	-0.39587	0.60976	0.60979
LOC103691506	0.044453	0.079516	-0.26784	0.79653	0.79632
LOC100302372	0.044461	0.085753	-0.19078	0.7019	0.70188
Slamf7	0.044488	0.085793	-0.33061	0.96486	0.96483
Eml6	0.044534	0.085869	-0.22702	0.6008	0.60336
Lilrc2	0.04454	0.067131	0.32893	0.0094866	0.017983
Foxred2	0.044675	0.086064	-0.24241	0.61576	0.61706
Htt	0.044684	0.06726	-0.17476	0.1375	0.16284
Rab27a	0.044687	0.079896	-0.41784	0.89426	0.89428
Dlx4	0.044704	0.086118	-0.095198	0.068843	0.13508
Exoc4	0.044746	0.07999	-0.37346	0.5497	0.54953
Slfn1	0.044786	0.080041	-0.31728	0.98231	0.98242
LOC100360940	0.044799	0.067364	-0.29844	0.55836	0.55852
Cog1	0.044875	0.086364	-0.2214	0.38843	0.44078
Nxf1	0.044923	0.044905	-0.89201	0.95508	0.95518
Ap3s1	0.044966	0.080331	-0.44996	0.97429	0.97436
Nkd2	0.044988	0.086524	-0.085163	0.77761	0.77757
LOC102554287	0.045032	0.080433	-0.38125	0.78841	0.78828
LOC103693537	0.045051	0.080464	-0.36474	0.31445	0.34546
Aspscr1	0.045061	0.080482	-0.40003	0.92059	0.92059
Lyst	0.045095	0.08054	0.052155	0.71253	0.71235
Pgm1	0.045215	0.086843	-0.023819	0.79449	0.79447
Trappc3l	0.045287	0.067776	-0.040707	0.095196	0.12839
Unc13d	0.045329	0.08702	-0.17734	0.72954	0.72954
Rhebl1	0.045386	0.087099	-0.12595	0.3308	0.40412
Colec10	0.045387	0.08102	-0.34285	0.90339	0.90339
Uba6	0.045394	0.08103	0.35356	0.066937	0.11796
Dicer1	0.045417	0.081059	-0.62939	0.97218	0.97224
ND3	0.045431	0.067885	-0.30987	0.84047	0.84043
Ppp4r4	0.045441	0.081101	-0.60332	0.33783	0.36327
LOC102554774	0.04546	0.067911	-0.1872	0.29633	0.30132
Spam1	0.045467	0.04548	-0.47631	0.95453	0.95467
Soga3	0.045479	0.081162	-0.46706	0.63924	0.63919
Kcnk2	0.045506	0.081206	-0.58975	0.60837	0.60827
Tph1	0.045515	0.081224	-0.29562	0.40453	0.41717
Vom1r88	0.045522	0.081235	-0.27069	0.69483	0.69453
Zbtb4	0.04565	0.081433	0.12035	0.50482	0.50581
Prkd3	0.04567	0.087515	-0.34778	0.69701	0.69702
Tns1	0.045726	0.087592	-0.050653	0.49404	0.51503
Mir125a	0.045736	0.081565	0.18611	0.15748	0.2342
LOC688778	0.045773	0.081629	-0.45857	0.97833	0.97839
Dis3l	0.045779	0.081633	-0.30452	0.13556	0.21947
Strip1	0.045804	0.068191	-0.46584	0.59375	0.59383
Rfx4	0.045821	0.081699	-0.20345	0.78106	0.78091
Grid2ip	0.04583	0.08775	-0.066885	0.685	0.68512
Sumo2	0.045882	0.081791	-0.41428	0.9864	0.98654
Mvd	0.045897	0.087851	-0.25936	0.89076	0.89064
Ropn1	0.045992	0.081968	-0.32162	0.98036	0.98042
Gda	0.046031	0.082031	-0.44022	0.57913	0.57895
Selt	0.046047	0.088084	-0.18204	0.68643	0.68654
Cyfip1	0.046067	0.088115	-0.43017	0.3572	0.42064
Foxb1	0.046101	0.082154	-0.33358	0.31359	0.34477
Vom2r28	0.046113	0.04611	-0.94582	0.95389	0.95402
Phc3	0.04612	0.082186	0.38602	0.08179	0.14044
LOC500350	0.046163	0.082251	0.30847	0.16188	0.23713
Gnptg	0.04618	0.088278	0.097235	0.4952	0.5159
Olr785	0.046201	0.082311	-0.36944	0.98954	0.98965
Mir27b	0.046235	0.068551	-0.77296	0.95178	0.95197
Tmem170b	0.046237	0.088362	0.30953	0.049191	0.10869
Prdx2	0.04632	0.0825	-0.29293	0.94796	0.94812
Vom2r36	0.046377	0.082603	0.04751	0.84306	0.84299
Trabd2b	0.046407	0.088616	-0.19364	0.46017	0.49014
Lonp1	0.04641	0.082656	-0.4585	0.54861	0.54844
Pdcl	0.046419	0.08267	0.10876	0.63069	0.63061
LOC292543	0.046464	0.088704	-0.13441	0.67082	0.67098
Fcar	0.046467	0.08871	-0.40253	0.97504	0.97512
LOC102551050	0.046493	0.068755	-0.56266	0.86007	0.86005
Defb50	0.0465	0.082791	-0.46616	0.99292	0.99301
Klhl31	0.04654	0.082857	-0.41606	0.88307	0.88312
RGD1304810	0.04655	0.082875	-0.33416	0.59707	0.59696
Samd7	0.046562	0.088839	-0.31926	0.97144	0.97144
Tpcn1	0.046633	0.083015	-0.051504	0.71307	0.71287
Fam71b	0.046691	0.089017	-0.16164	0.68112	0.68128
Kxd1	0.046748	0.089103	-0.16194	0.79041	0.79035
Slc43a1	0.04678	0.083243	-0.45436	0.63709	0.63701
Edc3	0.04678	0.089156	-0.063466	0.18696	0.2896
Olr1340	0.046804	0.08919	0.045795	0.66788	0.66802
Olr551	0.046838	0.069053	-0.52872	0.72918	0.72908
Tcam1	0.046918	0.089352	0.091663	0.10243	0.1794
Cmc1	0.046961	0.083539	-0.30182	0.80821	0.80793
St6galnac1	0.046975	0.089435	0.11792	0.12157	0.20458
Olr126	0.046975	0.083569	-0.5608	0.032037	0.064074
Kif26a	0.047026	0.089514	-0.20413	0.92536	0.92539
Btbd7	0.04706	0.083701	0.26001	0.58579	0.58561
RGD1562747	0.047101	0.083776	-0.32266	0.092558	0.15637
Spryd3	0.047103	0.083777	0.08801	0.43471	0.44263
Olr526	0.047145	0.083843	0.13326	0.53936	0.53926
Vom2r29	0.047232	0.083988	-0.38087	0.90277	0.90277
Hypk	0.047316	0.084123	0.018176	0.78177	0.78161
Rbm11	0.047354	0.06948	-0.51359	0.82951	0.82933
Olr232	0.047359	0.084192	0.019525	0.14237	0.22418
LOC690348	0.047395	0.090047	-0.19387	0.36484	0.42554
Cdk12	0.047423	0.084302	-0.53095	0.95016	0.95033
LOC498453	0.047433	0.084313	-0.48171	0.59897	0.59886
Slc9a6	0.047443	0.084328	-0.41252	0.68022	0.67985
RGD1564651	0.047454	0.084342	-0.63883	0.98155	0.98164
Gsta1	0.047485	0.090186	-0.097896	0.029389	0.072348
Tctn1	0.047491	0.090195	-0.2111	0.43094	0.46943
Olr164	0.047544	0.08448	-0.487	0.9153	0.91524
Yipf2	0.047598	0.090361	-0.076557	0.87008	0.86993
LOC689679	0.047642	0.04765	-0.88584	0.95236	0.95253
Chac2	0.047658	0.084662	0.45675	0.057678	0.10391
LOC364359	0.04767	0.069744	-0.47305	0.33242	0.33456
LOC100909708	0.047712	0.090543	0.11573	0.38554	0.4389
Ccdc30	0.047726	0.084784	-0.34216	0.66171	0.66139
Ebf2	0.04778	0.090634	-0.31968	0.024551	0.061552
Atp23	0.047807	0.090677	-0.28581	0.764	0.76401
Coa4	0.047825	0.090702	-0.29135	0.072848	0.14041
Rfc4	0.047862	0.047873	-0.62369	0.95214	0.9523
Mir345	0.047876	0.09077	-0.24955	0.93211	0.93206
Pitpnm3	0.048042	0.085314	-0.099465	0.79912	0.79893
Polr2k	0.048068	0.048089	-0.94796	0.95193	0.9521
Sim1	0.048097	0.09109	-0.2948	0.9393	0.93922
Irf8	0.048108	0.091106	-0.050638	0.24501	0.35383
LOC689569	0.048127	0.085462	0.1371	0.071611	0.12507
Mmel1	0.048182	0.085549	-0.38804	0.036303	0.070722
Ankrd1	0.048222	0.091274	-0.075163	0.1305	0.21623
Itgam	0.048241	0.091301	-0.23125	0.82441	0.82438
Fbl	0.048262	0.091328	-0.39063	0.49636	0.51676
Pomc	0.048278	0.09135	-0.055007	0.47233	0.49888
LOC100909556	0.048298	0.085748	0.056766	0.81907	0.81886
Lipc	0.048335	0.091433	-0.066445	0.89453	0.89442
Mir5132	0.048511	0.091688	-0.24809	0.37717	0.4335
Chchd3	0.048538	0.086143	-0.34383	0.96858	0.96865
Cpsf2	0.048538	0.048576	-0.94077	0.95146	0.95162
Ttc25	0.048539	0.091728	-0.34892	0.98343	0.98342
Ephx4	0.048554	0.086159	-0.14063	0.047017	0.087438
Smurf1	0.048596	0.086237	-0.31892	0.79704	0.79683
Spsb4	0.048675	0.091914	-0.16322	0.89952	0.89945
LOC102554937	0.048682	0.08636	0.015952	0.72995	0.72982
Ffar2	0.048731	0.091991	-0.11881	0.92632	0.92637
LOC102552143	0.048788	0.092075	-0.11381	0.45581	0.487
Gfra1	0.048788	0.092075	-0.26978	0.91287	0.91276
Nupl2	0.048803	0.086545	-0.40195	0.93854	0.93867
Abca12	0.04883	0.092132	-0.24671	0.98276	0.98275
Maob	0.048895	0.086699	0.050974	0.0031933	0.0088545
Tmem39a	0.049023	0.086889	-0.40097	0.86243	0.86236
Rpl29	0.049108	0.08703	-0.25737	0.22583	0.28077
Pasd1	0.049151	0.087095	0.082403	0.70536	0.70519
Cntnap4	0.049241	0.092765	0.099348	0.71423	0.7142
Slc2a6	0.049297	0.092858	-0.13074	0.89559	0.89547
Zfp423	0.049354	0.092944	-0.19826	0.8861	0.88598
Mir3582	0.049364	0.087442	-0.072904	0.75373	0.75363
Mylk4	0.049366	0.087445	-0.43084	0.68815	0.68787
Fam107a	0.049406	0.087522	-0.24686	0.58372	0.5835
Cyp1b1	0.04958	0.093273	-0.22108	0.92927	0.9293
Krt84	0.049592	0.087803	-0.31485	0.22698	0.28156
C6	0.049626	0.049708	-0.76876	0.95037	0.95059
Tacr2	0.049694	0.093446	-0.36548	0.99686	0.99689
Mir141	0.049791	0.093596	-0.37243	0.37556	0.43243
Traf3ip3	0.049805	0.093619	-0.31516	0.18108	0.28201
Synpr	0.049875	0.088249	-0.36989	0.5777	0.57753
Sdr16c5	0.04992	0.093794	-0.25501	0.72369	0.72371
Hmgb2	0.050002	0.093903	-0.44061	0.97152	0.97152
Usp25	0.050003	0.08847	-0.22627	0.75994	0.75993
Ccdc73	0.050033	0.093952	0.39385	0.00079343	0.0029375
LOC680077	0.050046	0.088536	-0.057637	0.90481	0.9048
Tmsb10	0.050066	0.088568	-0.36096	0.82451	0.82432
LOC100360779	0.050185	0.088762	-0.35622	0.31243	0.34386
LOC102557053	0.050198	0.094176	-0.26737	0.81526	0.81521
Tmem156	0.050203	0.094184	0.21253	0.45866	0.48901
Olr461	0.050259	0.094274	-0.42417	0.91522	0.91514
Gpr85	0.050273	0.088915	-0.53589	0.69589	0.69562
Atg7	0.050282	0.094312	-0.38465	0.96219	0.96216
Fam198b	0.050336	0.072005	-0.29666	0.8174	0.81713
Zmat5	0.050372	0.09446	0.32947	0.019057	0.049079
LOC108348237	0.050429	0.094548	0.012779	0.12631	0.21073
Exd1	0.050429	0.08916	0.17579	0.03785	0.073152
Vom1r46	0.050552	0.089341	-0.49955	0.88416	0.88421
Sec11a	0.050584	0.089392	-0.42746	0.11412	0.1882
Ssr1	0.050593	0.072215	-0.529	0.86621	0.86626
Trim17	0.050606	0.094822	-0.098452	0.65623	0.65637
Gga2	0.050642	0.089496	-0.14203	0.70717	0.70699
RGD1310717	0.050813	0.089781	0.39735	0.11929	0.19577
Rnf10	0.050906	0.08993	-0.33421	0.97455	0.97462
Lpcat1	0.05093	0.095312	-0.23867	0.82243	0.82237
Ccdc57	0.050945	0.095331	-0.3519	0.78351	0.7835
Aass	0.050968	0.090034	-0.37563	0.82246	0.82231
Clmp	0.050983	0.09006	-0.14246	0.54692	0.54677
Bid	0.050987	0.095388	-0.11047	0.31283	0.39333
Stxbp4	0.051086	0.095546	0.018311	0.21819	0.32992
Lrr1	0.051184	0.051223	-0.83934	0.94882	0.94903
Med21	0.051223	0.072738	-0.37674	0.73372	0.73365
Atp5f1	0.051227	0.09574	-0.091025	0.53097	0.5438
Mtf2	0.051277	0.09581	0.070864	0.015924	0.041853
Timmdc1	0.051281	0.090543	-0.16739	0.65411	0.65398
Rpn1	0.051312	0.090601	-0.47722	0.78569	0.78552
Aldh6a1	0.05139	0.09598	0.16216	0.58254	0.58698
Adgrf4	0.051406	0.090766	-0.38922	0.99001	0.99013
LOC103690834	0.051427	0.0908	-0.36657	0.39572	0.4098
Olr283	0.051437	0.090823	-0.52083	0.72416	0.724
Serpina6	0.051479	0.090891	-0.50692	0.92385	0.92383
LOC100361898	0.051494	0.090909	0.27841	0.45582	0.46104
Bcap29	0.051503	0.096137	0.24433	0.56291	0.57004
Kcnc3	0.051538	0.072993	-0.16922	0.50335	0.50352
Pja2	0.051539	0.096186	-0.35177	0.99613	0.99612
Tube1	0.051573	0.091035	-0.47164	0.99293	0.99302
Fbxo43	0.051621	0.09111	-0.48463	0.23557	0.28759
Txnrd3	0.051639	0.096331	-0.22022	0.44374	0.4783
Recql4	0.051673	0.096386	-0.11657	0.45854	0.48891
Tfpi	0.051728	0.051774	-0.90387	0.94827	0.94849
Sntb2	0.051728	0.091282	0.028989	0.53028	0.53028
LOC100360244	0.05173	0.091284	-0.2485	0.14781	0.22779
Polr1e	0.051739	0.073165	-0.55113	0.92952	0.92956
Dact3	0.051824	0.09662	-0.057504	0.076352	0.14496
Bean1	0.051852	0.096649	-0.43813	0.96436	0.96434
Zcchc18	0.051898	0.09155	-0.3611	0.72135	0.72115
Triap1	0.051909	0.091564	-0.50327	0.34883	0.37194
Slc6a11	0.051909	0.096732	-0.26177	0.19735	0.30299
Dnajc14	0.051919	0.091584	0.02132	0.77867	0.77858
RGD1310553	0.051923	0.096749	-0.074797	0.628	0.62867
Ccdc141	0.051951	0.091641	-0.32344	0.93159	0.93159
Tom1	0.051962	0.091659	0.082371	0.087631	0.14905
Vom1r41	0.052004	0.091732	0.13643	0.33128	0.35824
RGD1560464	0.052011	0.096881	-0.22093	0.70893	0.70894
Adgrg1	0.052025	0.073389	-0.45673	0.9105	0.91052
Cmya5	0.052066	0.096964	-0.013821	0.13805	0.22616
Spert	0.052068	0.096967	-0.18352	0.60734	0.60927
Klhl22	0.05208	0.096978	-0.3322	0.97539	0.97547
Dpp4	0.052175	0.091989	0.1713	0.52043	0.52068
Siglec5	0.052181	0.097136	-0.18992	0.67085	0.671
Kdm2a	0.052217	0.092052	0.054518	0.70801	0.70782
Prrt1	0.052237	0.097212	0.3243	0.028491	0.070309
Csf3r	0.052294	0.097316	0.065455	0.087975	0.16046
LOC100912321	0.052297	0.092186	-0.48838	0.58385	0.58363
Defb25	0.05235	0.092271	-0.29077	0.98199	0.9821
Stk10	0.052351	0.097408	-0.17344	0.72566	0.7257
Chmp1a	0.052366	0.097429	-0.17624	0.80953	0.80947
Kti12	0.052382	0.092329	-0.50304	0.78563	0.78546
Zcchc3	0.052407	0.097489	0.16053	0.18122	0.2822
Bag5	0.052454	0.073772	-0.55638	0.92014	0.92018
Ssbp2	0.052466	0.092459	-0.42379	0.73054	0.73039
LOC100361143	0.052483	0.073792	-0.24921	0.12275	0.15069
Nanog	0.052515	0.09254	-0.20557	0.92098	0.92097
Tmem143	0.05252	0.097642	0.10819	0.50606	0.52414
Tecpr2	0.052566	0.097708	-0.15772	0.59282	0.59614
Cnih2	0.052576	0.097719	-0.12317	0.64684	0.64697
LOC102549842	0.0526	0.092679	-0.21249	0.73922	0.73914
Olr1729	0.052614	0.092704	-0.47102	0.78587	0.7857
Clk3	0.052633	0.097803	0.083668	0.208	0.31687
Lingo3	0.052802	0.098051	-0.13628	0.66486	0.66494
Spata25	0.052853	0.09812	-0.40681	0.97516	0.97523
Pdxk	0.052855	0.09309	-0.18663	0.41143	0.42293
Egln3	0.052858	0.098128	-0.1963	0.54003	0.55112
Tmem151b	0.052888	0.093137	-0.28759	0.9475	0.94768
Samd9l	0.052983	0.093298	0.1569	0.046718	0.086972
Pycard	0.052998	0.074231	-0.31202	0.52999	0.53015
LOC102546514	0.053025	0.093362	0.14947	0.47533	0.47857
Actl7b	0.053028	0.098381	-0.15581	0.12827	0.21331
Snapc3	0.05311	0.093492	-0.16064	0.067451	0.11875
Insm2	0.053212	0.098635	-0.25071	0.92521	0.92526
Mir411	0.053238	0.093694	0.080699	0.013497	0.034601
Zfp846	0.05327	0.093747	-0.4811	0.99276	0.99283
Stk31	0.053366	0.09888	-0.11966	0.91826	0.9182
Txndc9	0.053376	0.093919	-0.38308	0.25349	0.3004
LOC689968	0.053427	0.074612	-0.057627	0.1027	0.13448
Rnasek	0.053455	0.074635	-0.59489	0.69729	0.69711
LOC500876	0.053479	0.099038	0.035663	0.68842	0.68846
Lars	0.053493	0.09412	-0.3073	0.83334	0.8332
Ppm1b	0.0535	0.099069	-0.22576	0.73667	0.73663
Slc35f3	0.053535	0.094186	-0.13932	0.30276	0.3365
Srebf2	0.053578	0.094254	-0.18079	0.92886	0.92891
Wfdc11	0.05361	0.094299	-0.32913	0.9384	0.93854
Olr744	0.053663	0.09439	-0.011562	0.63263	0.63253
Letmd1	0.053705	0.094447	-0.34575	0.25606	0.30227
Chaf1a	0.053713	0.074858	-0.43771	0.50349	0.50367
LOC689589	0.053789	0.099509	-0.36052	0.53888	0.55019
Myoz3	0.053818	0.099547	-0.090475	0.6264	0.62716
Slco4c1	0.053833	0.094642	-0.24177	0.39294	0.40749
Dnajc17	0.053874	0.099631	-0.036343	0.5021	0.52113
Ago3	0.05393	0.099719	-0.13817	0.57243	0.57808
2007-09-01	0.05396	0.094836	-0.35874	0.99103	0.99111
Fgf14	0.053973	0.094853	-0.3444	0.26238	0.30682
Dbil5	0.053991	0.099808	-0.21881	0.85441	0.85423
Mir3581	0.053994	0.094892	-0.52659	0.78994	0.78978
Mmp27	0.05417	0.075256	-0.3632	0.23182	0.24336
Olr1517	0.054173	0.095177	0.48599	0.014047	0.035504
Tacc1	0.054212	0.10012	-0.18449	0.89023	0.89013
Lsm7	0.054229	0.095269	-0.35964	0.15461	0.23229
Rmdn1	0.054267	0.10021	-0.38521	0.6671	0.66724
Ccdc28a	0.054313	0.075375	-0.50393	0.54268	0.54281
Wfdc3	0.054325	0.10029	-0.34475	0.94612	0.94599
Cplx4	0.054343	0.095469	0.098594	0.65633	0.65612
Krt76	0.054347	0.095474	-0.32902	0.915	0.91495
LOC100360774	0.05437	0.075429	-0.18102	0.40274	0.40259
Vcl	0.054381	0.10038	0.44451	0.022842	0.057695
Sh3bp4	0.054397	0.1004	-0.2674	0.8345	0.83448
Tlcd2	0.054428	0.095602	-0.36549	0.59074	0.59057
Dcaf8	0.054432	0.095611	-0.35434	0.82849	0.82823
Myct1	0.054456	0.075508	-0.36956	0.89958	0.89958
Eno4	0.054484	0.10053	-0.18028	0.26168	0.36336
Mast4	0.054485	0.075533	-0.064045	0.20819	0.2227
Tcf7	0.054551	0.10062	-0.11931	0.71524	0.71523
Acap1	0.054628	0.075648	-0.53803	0.94423	0.94431
LOC102551453	0.05463	0.10073	-0.31089	0.79336	0.79331
P4ha2	0.054644	0.10076	-0.32593	0.82994	0.82992
Bhlhb9	0.054656	0.075674	-0.20651	0.26585	0.27368
Gcsam	0.054658	0.095992	-0.3583	0.97695	0.97704
LOC103693258	0.054663	0.10078	0.0079259	0.54337	0.55382
Mmgt2	0.054688	0.10082	-0.29136	0.24014	0.3511
Acsm5	0.05469	0.096043	-0.32624	0.08788	0.1494
Gde1	0.054722	0.096095	-0.38497	0.82461	0.82442
Gnb5	0.054889	0.10112	-0.11317	0.94198	0.94189
Slc51b	0.05498	0.096516	-0.096323	0.92402	0.92402
Thra	0.054999	0.075963	-0.070797	0.19993	0.2155
Ptger1	0.055022	0.096584	-0.067558	0.91371	0.91367
Ptprq	0.055045	0.09662	-0.41298	0.69158	0.69124
Mir3588	0.055052	0.10134	-0.24708	0.16193	0.25717
Yy2	0.055056	0.076006	-0.55345	0.96013	0.96035
Ccnl2	0.055107	0.096716	0.059477	0.8355	0.83534
Tas2r144	0.05517	0.10152	-0.030792	0.84043	0.84027
Mlph	0.055184	0.10153	-0.38324	0.067198	0.13292
Fsip1	0.055217	0.096917	-0.42551	0.98001	0.98007
Gpaa1	0.055339	0.10178	-0.0097025	0.55508	0.56342
Med30	0.055342	0.076258	-0.4575	0.54865	0.54878
Chchd10	0.055345	0.10178	-0.12199	0.5711	0.57696
Gabrp	0.055359	0.1018	-0.3714	0.9796	0.9797
Dnajc16	0.055389	0.10185	-0.15879	0.7781	0.77805
Rhox3	0.055404	0.097209	0.081993	0.30266	0.33642
Cped1	0.055422	0.09724	-0.48772	0.21549	0.27357
Olr1079	0.055465	0.097302	-0.36179	0.12449	0.20339
LOC103691573	0.055485	0.076375	-0.088413	0.21258	0.22654
Dnajc4	0.055487	0.097338	-0.40656	0.99127	0.99133
Zfpm1	0.055491	0.10198	-0.27605	0.87099	0.87085
Ces2e	0.055508	0.10201	0.067812	0.081382	0.15173
Micalcl	0.055513	0.076402	-0.14353	0.22192	0.23464
LOC100910481	0.055519	0.097394	-0.37603	0.85782	0.85772
Ufc1	0.05552	0.10203	-0.15415	0.42959	0.46851
Hnrnpa2b1	0.055534	0.055501	-0.62713	0.94447	0.94468
Med6	0.055549	0.055516	-0.66787	0.94445	0.94467
Mtor	0.055573	0.09748	-0.43498	0.4415	0.44853
Zfp347	0.055578	0.055544	-0.62583	0.94442	0.94464
Plpp1	0.055599	0.076465	-0.61571	0.92598	0.92599
Ndufc2	0.055659	0.09762	-0.033772	0.59688	0.59676
Meioc	0.055667	0.10224	-0.32017	0.82844	0.8284
LOC108352370	0.055677	0.10226	-0.14669	0.93621	0.93609
Wtip	0.055696	0.10229	-0.10961	0.50478	0.52315
Atg5	0.055713	0.076571	-0.62683	0.87958	0.87967
LOC685699	0.055725	0.05568	-0.60463	0.94427	0.94449
LOC102551095	0.055784	0.10242	-0.29522	0.4142	0.45804
Igsf3	0.055786	0.097822	0.15378	0.26701	0.31008
Pcdh8	0.05579	0.10243	-0.026077	0.82556	0.82549
Smim20	0.055846	0.10251	-0.24947	0.90855	0.90846
LOC102547060	0.05592	0.098033	-0.37435	0.93708	0.9372
Dhrs13	0.055946	0.10265	-0.22032	0.84188	0.84174
Miip	0.056004	0.10274	-0.25729	0.39511	0.44523
Ehd2	0.056015	0.10276	-0.058267	0.43708	0.47363
Dffb	0.056072	0.10285	-0.13585	0.88903	0.88893
Tex26	0.056072	0.098261	-0.60201	0.11985	0.19656
Cnga3	0.056128	0.10293	-0.31314	0.97221	0.97223
Gmeb2	0.056148	0.09838	-0.41056	0.80849	0.80822
Tssk5	0.056284	0.10316	-0.34001	0.98658	0.98656
Mir3556b	0.056295	0.098614	-0.2668	0.9496	0.94974
Tnip2	0.056297	0.10317	-0.078958	0.92447	0.92449
Srp72	0.056299	0.05626	-0.49651	0.9437	0.9439
Hmgcs2	0.056328	0.10324	-0.45813	0.99286	0.99288
Tdrp	0.056343	0.10326	-0.23403	0.88997	0.88986
Tmcc2	0.056417	0.10337	-0.13509	0.63845	0.63867
Mroh2b	0.056423	0.09881	0.24222	0.12918	0.21019
Iqsec2	0.056446	0.10341	-0.20019	0.48502	0.50833
Trpm4	0.056474	0.098898	-0.36948	0.21541	0.27352
Golga7b	0.056508	0.098959	-0.13402	0.57096	0.57076
Pdzrn3	0.056592	0.099085	-0.10648	0.5302	0.5302
Olr631	0.056607	0.056563	-0.59892	0.94339	0.94361
Ptpn21	0.056634	0.10369	-0.21029	0.88433	0.88421
Ikzf3	0.056697	0.10378	-0.34762	0.0053099	0.016365
Dspp	0.05672	0.099281	-0.22088	0.56668	0.56649
[truncated: 19,482 more rows]

## Sheet: B_PvsB
id	neg|score	neg|p-value	neg|lfc	pos|score	pos|p-value			id	neg|score	neg|p-value	neg|lfc	pos|score	pos|p-value
Itga4	3.0966e-10	2.2952e-07	-2.5241	1	1			Non-Targeted-1	0.60136	0.68953	0.0077238	0.37706	0.37142
Grk2	2.3618e-09	2.2952e-07	-1.6427	1	1			Non-Targeted-10	0.074751	0.1688	-0.028246	0.03936	0.046199
Fermt3	7.607e-09	2.2952e-07	-1.6744	0.99942	0.99916			Non-Targeted-100	0.080852	0.18823	-0.23518	0.32679	0.33158
Cxcr3	3.5394e-07	2.2952e-07	-0.97578	1	1			Non-Targeted-101	0.86631	0.89253	0.092894	0.24014	0.25702
Cbfb	5.0576e-06	6.6561e-06	-0.99687	0.89582	0.855			Non-Targeted-102	0.057442	0.12995	-0.49133	0.30056	0.31838
Prdm1	1.7053e-05	2.8231e-05	-1.1371	0.98549	0.97837			Non-Targeted-103	0.61004	0.7004	0.050159	0.55618	0.49329
Tln1	2.0748e-05	3.4198e-05	-1.2949	0.99998	0.99997			Non-Targeted-104	0.064323	0.14611	-0.37095	0.77268	0.70843
Tnfaip3	3.8573e-05	5.6691e-05	-0.84004	0.99717	0.99491			Non-Targeted-105	0.09835	0.21862	-0.05372	0.74155	0.67984
S100b	8.9077e-05	0.00012601	-1.1483	0.984	0.97743			Non-Targeted-106	0.77331	0.81171	-0.034468	0.19435	0.20799
E2f8	9.0159e-05	0.0001306	-0.78989	0.99991	0.99989			Non-Targeted-107	0.10616	0.22626	-0.39368	0.82802	0.77224
Itga11	0.00016001	0.00023204	-0.77456	0.99984	0.99982			Non-Targeted-108	0.034475	0.090561	-0.052195	0.19954	0.21719
Gipc2	0.0001685	0.00021873	-1.1618	0.31662	0.28482			Non-Targeted-109	0.50695	0.63074	0.06567	0.28852	0.3077
Rogdi	0.00019087	0.00033165	-0.91367	0.43795	0.40512			Non-Targeted-11	0.11639	0.2392	-0.34546	0.93587	0.91453
Tas2r137	0.00021363	7.138e-05	-1.2416	0.42039	0.34051			Non-Targeted-110	0.98146	0.98915	0.33043	0.024136	0.02684
Tmlhe	0.00025125	0.00038444	-1.3897	0.9991	0.99892			Non-Targeted-111	0.67763	0.73751	-0.15345	0.29343	0.31303
Gnai2	0.00025635	0.00050838	-1.0051	0.77008	0.7009			Non-Targeted-112	0.13165	0.26526	-0.09571	0.21437	0.23312
Mgat4a	0.00027771	0.0003849	-0.64359	0.47547	0.40591			Non-Targeted-113	0.064323	0.14611	-0.093166	0.24182	0.26123
Ogfod1	0.00029303	0.00069246	-1.0436	0.92548	0.89976			Non-Targeted-114	0.30428	0.47902	0.2572	0.064066	0.091398
Carmil2	0.00030926	0.0007783	-0.68484	0.83679	0.77987			Non-Targeted-115	0.35977	0.53343	-0.085402	0.32679	0.33158
Amot	0.00031031	0.00043081	-1.4978	0.66114	0.58856			Non-Targeted-116	0.86631	0.89253	-0.026815	0.78619	0.72893
Crtc3	0.00031331	0.00079437	-0.11377	0.031664	0.037102			Non-Targeted-117	0.70241	0.74687	0.1408	0.7165	0.64712
Scel	0.00031977	0.0001205	-1.0197	0.99968	0.99988			Non-Targeted-118	0.043511	0.10957	-0.5714	0.90539	0.8654
LOC100909688	0.00032047	2.2952e-07	-1.924	0.99968	1			Non-Targeted-119	0.29002	0.46781	0.092081	0.63235	0.55424
Tatdn3	0.00032526	0.00085496	-0.59891	0.74738	0.68106			Non-Targeted-12	0.81221	0.85204	-0.069868	0.21912	0.23531
Smpd3	0.00035503	0.0004992	-0.73694	0.99964	0.99955			Non-Targeted-120	0.68117	0.74063	0.029235	0.23132	0.24905
Adgrg1	0.00037242	0.00097706	-1.2741	0.35498	0.35696			Non-Targeted-121	0.053255	0.12701	-0.35247	0.98942	0.98338
Klhl7	0.00037482	0.00097706	-0.83544	0.054483	0.071344			Non-Targeted-122	0.31347	0.48586	0.052217	0.15876	0.17869
Otud7b	0.00040172	0.00049966	-0.87268	0.9996	0.99955			Non-Targeted-123	0.2313	0.40591	-0.18189	0.86546	0.82632
Slc10a7	0.00041109	0.00052307	-0.7648	0.99959	0.99953			Non-Targeted-124	0.89047	0.91281	0.014768	0.7165	0.64712
Nfkb2	0.00048417	0.0011533	-0.57024	0.96142	0.94801			Non-Targeted-125	0.078396	0.17951	-0.17016	0.81008	0.75967
Tas2r108	0.0004913	0.00068695	0.50501	0.053694	0.070839			Non-Targeted-126	0.041917	0.10378	-0.43345	0.92138	0.89254
Rai1	0.00049481	0.0011538	-0.87354	0.85439	0.80443			Non-Targeted-127	0.034475	0.090561	-0.30643	0.17619	0.19642
Cyp2c7	0.00051713	0.0008265	-1.095	0.99948	0.99935			Non-Targeted-128	0.095245	0.21579	-0.24897	0.79823	0.74471
Rnf144a	0.00052694	0.0011988	-0.65907	0.99947	0.99923			Non-Targeted-129	0.89328	0.91618	0.041684	0.64757	0.55948
LOC687119	0.000529	0.00082696	-1.2331	0.65902	0.58856			Non-Targeted-13	0.85637	0.8779	0.067726	0.82408	0.7687
Nup107	0.00053535	0.00025637	-1.5415	0.99946	0.99974			Non-Targeted-130	0.38876	0.55818	-0.13322	0.78619	0.72893
Cic	0.00054112	0.0012259	-0.60255	0.84362	0.79			Non-Targeted-131	0.83111	0.85953	0.01187	0.34745	0.35805
LOC108351723	0.00055379	0.0012869	-0.61789	0.99945	0.99918			Non-Targeted-132	0.29071	0.46967	0.080175	0.15202	0.17168
Prnd	0.00057143	0.00089168	-0.84774	0.36189	0.32018			Non-Targeted-133	0.078396	0.17951	0.21891	0.25309	0.27488
Mtx3	0.00057222	0.00025637	-1.1301	0.99943	0.99974			Non-Targeted-134	0.67763	0.73751	-4.54e-05	0.67805	0.59101
Zfp358	0.00057246	0.0013241	-0.732	0.55774	0.48268			Non-Targeted-135	0.43603	0.58752	0.048287	0.15213	0.17294
Wnt16	0.00057673	0.00089168	-0.011211	0.61502	0.54304			Non-Targeted-136	0.97251	0.98296	0.22883	0.19435	0.20799
Acap1	0.00061666	0.00030411	-1.0722	0.99938	0.9997			Non-Targeted-137	0.76992	0.80244	-0.032951	0.67484	0.58311
Samt3	0.00061944	0.0009789	0.2556	0.52826	0.44883			Non-Targeted-138	0.76176	0.79162	0.21194	0.19281	0.20581
LOC100909683	0.00063591	0.00035736	-1.2241	0.99936	0.99964			Non-Targeted-139	0.021997	0.058356	-0.2919	0.67484	0.58311
Acbd3	0.00064214	0.0017648	-0.8916	0.99936	0.99898			Non-Targeted-14	0.41844	0.57827	0.16372	0.60161	0.52256
Fam131a	0.00064403	0.0017648	-0.80886	0.87064	0.83124			Non-Targeted-140	0.22984	0.40281	-0.024193	0.82777	0.77047
Zic1	0.00065161	0.0017652	-0.77178	0.99935	0.99898			Non-Targeted-141	0.951	0.96645	0.34965	0.046781	0.060022
Havcr2	0.00067883	0.0011295	-0.96131	0.99932	0.99904			Non-Targeted-142	0.76217	0.79471	0.12555	0.10636	0.14715
Rabggta	0.00071196	0.0019589	0.021202	0.2655	0.28737			Non-Targeted-143	0.13801	0.27555	-0.20891	0.35078	0.36072
Zfp385a	0.00072266	0.0019594	-0.54602	0.99928	0.99882			Non-Targeted-144	0.32364	0.49965	-0.13818	0.2276	0.23966
Aldh1a7	0.00073799	0.0021205	-0.69544	0.68987	0.61079			Non-Targeted-145	0.19652	0.36858	-0.24099	0.62504	0.54898
Syde2	0.00073858	0.0021205	-1.1708	0.8075	0.74953			Non-Targeted-146	0.66606	0.73443	0.094032	0.38718	0.37675
Fn1	0.00076855	0.002121	-1.1167	0.099858	0.13714			Non-Targeted-147	0.19389	0.36118	-0.087066	0.48485	0.44552
Rnf24	0.00079028	0.001168	0.14983	0.65649	0.58856			Non-Targeted-148	0.28111	0.45154	-0.23208	0.51825	0.46403
Olr792	0.00080473	2.2952e-07	-2.2728	0.9992	1			Non-Targeted-149	0.19421	0.36247	-0.15161	0.91356	0.8811
Ccdc117	0.00087116	0.0012497	-0.73912	0.99913	0.99892			Non-Targeted-15	0.61071	0.70196	0.041725	0.48012	0.4403
Thumpd1	0.00087623	0.0012497	-1.1337	0.99912	0.99892			Non-Targeted-150	0.41385	0.57368	-0.099312	0.67805	0.59101
Spink2	0.00088277	0.0025603	-0.33241	0.098383	0.1362			Non-Targeted-151	0.85266	0.87681	0.043644	0.73375	0.65912
Nebl	0.0008948	0.0026466	-0.49067	0.21177	0.22484			Non-Targeted-152	0.13801	0.27555	-0.1966	0.54051	0.47995
Slco1a2	0.00092558	0.00046019	-1.3504	0.88477	0.8578			Non-Targeted-153	0.059154	0.1335	0.029068	0.66885	0.57524
Tcaf1	0.00092929	0.0028903	-0.92009	0.99907	0.99831			Non-Targeted-154	0.52335	0.64299	0.02631	0.60603	0.52522
Rps3a	0.00093292	2.2952e-07	-1.9402	0.99907	1			Non-Targeted-155	0.094556	0.2129	-0.2436	0.74309	0.68212
LOC103692315	0.00093971	0.0029541	-0.0029009	0.79806	0.73577			Non-Targeted-156	0.19853	0.37031	0.085292	0.24014	0.25702
Tex101	0.00096466	0.0030831	-0.78674	0.99904	0.99831			Non-Targeted-157	0.19853	0.37031	0.063751	0.29624	0.31572
Duox1	0.00096892	0.0015821	-0.78786	0.99903	0.99884			Non-Targeted-158	0.14847	0.29203	0.13933	0.06795	0.096785
Capn12	0.00097594	0.0031254	-0.47433	0.99902	0.99826			Non-Targeted-159	0.76868	0.80091	-0.17836	0.91931	0.89053
LOC103692761	0.00099017	0.0032259	-0.55035	0.99901	0.99826			Non-Targeted-16	0.81221	0.85204	-0.036295	0.89213	0.85061
Rtp4	0.0009965	0.0015821	-0.97721	0.61009	0.53592			Non-Targeted-160	0.064323	0.14611	-0.1414	0.82379	0.76692
Fmo3	0.00099664	0.0032263	-0.54913	0.84241	0.78497			Non-Targeted-161	0.61004	0.7004	-0.077715	0.70755	0.63491
Spdl1	0.001011	0.00050747	-1.1005	0.48889	0.42189			Non-Targeted-162	0.007082	0.020281	-0.67355	0.21293	0.23095
Smarcd3	0.0010274	0.0015821	-0.56296	0.99897	0.99884			Non-Targeted-163	0.13533	0.272	-0.17615	0.17464	0.18751
Cfap221	0.001045	0.0032654	-1.0325	0.99895	0.99822			Non-Targeted-164	0.31347	0.48586	0.10389	0.54959	0.48789
Stra8	0.0010455	0.0032654	-0.63108	0.1196	0.15321			Non-Targeted-165	0.27179	0.44703	-0.084144	0.79793	0.74273
Aadat	0.0010568	0.0015825	-1.0372	0.99894	0.99884			Non-Targeted-166	0.40583	0.569	-0.070558	0.10636	0.14715
Akr1c14	0.0010611	2.2952e-07	-1.5059	0.99894	1			Non-Targeted-167	0.030643	0.081919	-0.3342	0.98212	0.97536
Dlgap3	0.0011003	0.0034471	-0.87523	0.90921	0.87622			Non-Targeted-168	0.99371	0.99691	0.31202	0.15202	0.17168
Tas2r135	0.0011038	2.2952e-07	-2.2064	0.9989	1			Non-Targeted-169	0.076724	0.17496	0.018853	0.046781	0.060022
Ccl2	0.0011105	0.0034471	-0.69973	0.31096	0.31681			Non-Targeted-17	0.36141	0.53662	-0.12373	0.2114	0.22513
Ngly1	0.0011342	0.00056668	-1.3623	0.99887	0.99943			Non-Targeted-170	0.28111	0.45154	-0.27483	0.61199	0.5358
LOC102547612	0.0011363	0.0016753	-0.74579	0.99886	0.99884			Non-Targeted-171	0.36936	0.54749	-0.0037026	0.33401	0.3421
Eif4a2	0.0011583	0.00056668	-1.0871	0.99884	0.99943			Non-Targeted-172	0.15536	0.30411	-0.14539	0.64705	0.55685
Rspo4	0.0011814	0.0035013	-0.53851	0.99882	0.99812			Non-Targeted-173	0.32364	0.49965	-0.15072	0.071946	0.11281
Olr588	0.0011959	0.0017634	-1.0139	0.9988	0.99875			Non-Targeted-174	0.61071	0.70196	0.12032	0.15658	0.17648
Dffb	0.0012051	0.0036363	-0.8053	0.99879	0.99812			Non-Targeted-175	0.58325	0.67412	-0.30774	0.92488	0.89934
Fst	0.0012096	0.0037322	-0.8015	0.99733	0.99538			Non-Targeted-176	0.23795	0.41826	-0.26895	0.90285	0.86304
Nt5e	0.0012151	0.0037322	-0.6179	0.99878	0.99802			Non-Targeted-177	0.16149	0.31015	-0.21988	0.7647	0.69987
Akr1b8	0.0012173	0.0019456	-0.79071	0.39604	0.34297			Non-Targeted-178	0.93815	0.95476	0.0508	0.48485	0.44552
Wbscr27	0.001234	0.0037322	-0.65894	0.99253	0.98982			Non-Targeted-179	0.91745	0.9377	0.27478	0.18365	0.20308
Olr217	0.0012497	0.0019461	-0.8532	0.99875	0.99866			Non-Targeted-18	0.8581	0.87899	0.28369	0.029064	0.035282
LOC100363225	0.001259	0.0037327	-0.66041	0.94461	0.92531			Non-Targeted-180	0.078871	0.18309	-0.37549	0.58262	0.51183
Vill	0.0012601	0.0037327	-0.58541	0.76011	0.69439			Non-Targeted-181	0.059814	0.13866	-0.46334	0.9677	0.95738
Alk	0.0012698	0.0037818	-0.63621	0.46489	0.42641			Non-Targeted-182	0.034475	0.090561	0.038089	0.14506	0.1668
Zer1	0.0012945	0.0038268	-0.52153	0.99871	0.99791			Non-Targeted-183	0.6078	0.6973	-0.14358	0.7647	0.69987
Cst5	0.0013067	0.0039245	-1.1506	0.99533	0.99321			Non-Targeted-184	0.19652	0.36858	-0.25134	0.74567	0.68665
Nlrp10	0.0013139	0.0039245	-0.76398	0.98434	0.97774			Non-Targeted-185	0.20254	0.3738	-0.21147	0.85601	0.80843
Leprot	0.0013199	0.0021421	-0.88576	0.99868	0.99856			Non-Targeted-186	0.99529	0.99766	0.36095	0.04219	0.053286
RGD1562636	0.0013382	0.0039245	-0.33303	0.70677	0.62872			Non-Targeted-187	0.83194	0.86199	0.036181	0.63235	0.55424
Mir328b	0.0013382	0.0039245	-0.66309	0.99866	0.99781			Non-Targeted-188	0.28111	0.45154	-0.028456	0.05331	0.077363
Grm6	0.001339	0.0039245	-0.49191	0.63148	0.54973			Non-Targeted-189	0.1357	0.27318	-0.064586	0.2556	0.27787
Fuca1	0.0013454	0.0021903	-0.23183	0.86972	0.83433			Non-Targeted-19	0.78674	0.82925	-0.17995	0.92627	0.90124
Wdr25	0.0013687	0.003925	-0.94558	0.98208	0.97554			Non-Targeted-190	0.030643	0.081919	-0.39785	0.98116	0.97435
Nfe2l2	0.0013722	0.0021908	-1.0329	0.76998	0.71141			Non-Targeted-191	0.4682	0.60295	-0.12383	0.84761	0.79907
Rcl1	0.0013951	0.0040347	0.3871	0.021845	0.019125			Non-Targeted-192	0.31559	0.49094	-0.11209	0.94718	0.93024
Ly49s4	0.0014012	0.0021908	-0.93058	0.76154	0.70431			Non-Targeted-193	0.12268	0.25554	-0.22312	0.84564	0.79422
Cd96	0.0014015	0.0040347	-0.85743	0.9986	0.99769			Non-Targeted-194	0.98463	0.99132	0.14325	0.068334	0.10287
Fbxo31	0.001411	0.0040347	-0.61205	0.99775	0.99565			Non-Targeted-195	0.30716	0.48225	-0.15996	0.78619	0.72893
LOC102551683	0.0014307	0.0022371	-0.24105	0.33901	0.3026			Non-Targeted-196	0.95591	0.97045	0.32053	0.034822	0.04225
Qrfp	0.0014433	0.0040352	-0.75505	0.65978	0.56037			Non-Targeted-197	0.0015947	0.0050576	-0.8006	0.98802	0.98082
LOC689679	0.0014457	2.2952e-07	-1.7799	0.99855	1			Non-Targeted-198	0.95457	0.96888	0.25961	0.064066	0.091398
Ambra1	0.001446	0.0022376	-0.79473	0.99855	0.99847			Non-Targeted-199	0.059154	0.1335	-0.39993	0.9278	0.90401
Iffo2	0.001452	0.0040352	0.04739	0.18403	0.20025			Non-Targeted-2	0.2269	0.3977	-0.19045	0.80643	0.75052
Nipal1	0.0014601	0.0040958	-0.61243	0.91161	0.87947			Non-Targeted-20	0.77848	0.81623	-0.019036	0.86934	0.83055
Smn1	0.0014734	0.0022376	0.072982	0.092351	0.11346			Non-Targeted-200	0.81221	0.85204	-0.018785	0.7647	0.69987
Zfp51	0.001486	0.00083843	-1.1465	0.99851	0.99916			Non-Targeted-201	0.52394	0.64455	0.10724	0.63235	0.55424
Calml4	0.001488	0.0041935	-0.62048	0.67069	0.57096			Non-Targeted-202	0.94715	0.96205	0.24699	0.093676	0.13286
Knstrn	0.0015023	0.00425	-0.69161	0.9985	0.99747			Non-Targeted-203	0.31113	0.48406	0.20895	0.19281	0.20581
Yipf5	0.0015059	0.0023344	-0.76853	0.99849	0.99837			Non-Targeted-204	0.85266	0.87681	0.08512	0.37706	0.37142
Zfp212	0.0015064	0.0043014	-0.48263	0.65792	0.56037			Non-Targeted-205	0.43603	0.58752	0.059137	0.52466	0.46669
Trip4	0.0015109	0.0023344	-0.91791	0.99849	0.99837			Non-Targeted-206	0.76217	0.79471	-0.0026048	0.15658	0.17648
Mlh3	0.0015234	0.00083843	-0.76043	0.74132	0.69611			Non-Targeted-207	0.26906	0.44536	-0.28483	0.95084	0.93511
Ube3b	0.0015411	0.0044258	-0.59816	0.6774	0.5763			Non-Targeted-208	0.98666	0.99192	0.29399	0.18935	0.20446
Mir6324	0.0015444	0.0044258	-0.61888	0.99846	0.99735			Non-Targeted-209	0.22984	0.40281	0.21196	0.05331	0.077363
RGD1559903	0.0015505	0.0023349	-0.95475	0.83817	0.79556			Non-Targeted-21	0.13801	0.27555	-0.21173	0.75292	0.6911
Agbl1	0.001565	0.0010041	-1.3355	0.99844	0.999			Non-Targeted-210	0.19631	0.36684	-0.034183	0.86303	0.8161
Dennd1c	0.0015658	0.0044263	-0.23271	0.47873	0.43448			Non-Targeted-211	0.20407	0.37776	-0.11597	0.69126	0.61977
Gpr25	0.001568	0.0044263	-0.67518	0.74643	0.67879			Non-Targeted-212	0.88853	0.91023	0.0059488	0.083434	0.12522
Taar9	0.0015929	0.00462	-0.65895	0.99841	0.99723			Non-Targeted-213	0.17466	0.3326	0.18966	0.22719	0.23751
Ccdc77	0.0016698	0.0025543	-0.91148	0.99833	0.99814			Non-Targeted-214	0.32	0.49681	-0.20892	0.54219	0.48258
Gpbp1l1	0.0016744	0.0047614	-0.53903	0.99833	0.99708			Non-Targeted-215	0.70819	0.75	-0.13404	0.93462	0.91024
Unc45a	0.0016796	0.0047614	-0.62201	0.74534	0.67879			Non-Targeted-216	0.76217	0.79471	0.011126	0.68891	0.61198
Slc7a13	0.0017013	0.0027361	-1.3094	0.9752	0.96969			Non-Targeted-217	0.049801	0.11918	-0.30581	0.93389	0.90849
Grifin	0.0017042	0.0048367	-0.66741	0.89523	0.85376			Non-Targeted-218	0.0297	0.079136	-0.39708	0.98942	0.98338
Klhdc2	0.0017153	0.0027976	-0.69367	0.62279	0.54543			Non-Targeted-219	0.88853	0.91023	0.12426	0.22765	0.24181
Rasgrp1	0.0017227	0.0012635	-0.92716	0.96926	0.9594			Non-Targeted-22	0.87	0.89547	0.48074	0.014118	0.013011
LOC102547047	0.0017514	0.0048371	-0.66695	0.87974	0.8354			Non-Targeted-220	0.7873	0.83206	0.11023	0.083434	0.12522
Irg1	0.0017628	0.0048371	-0.91778	0.94739	0.93054			Non-Targeted-221	0.47158	0.60446	0.26579	0.2082	0.22145
Nup85	0.0017875	2.2952e-07	-1.3961	0.99821	1			Non-Targeted-222	0.12268	0.25554	-0.28238	0.78619	0.72893
LOC685321	0.0018049	0.005304	-0.52345	0.9982	0.99693			Non-Targeted-223	0.048829	0.11306	-0.56979	0.9824	0.97569
Slc1a1	0.001808	0.0016551	-1.3193	0.85314	0.83481			Non-Targeted-224	0.8597	0.88117	0.23694	0.071946	0.11281
Zfp108	0.0018123	0.0053668	-0.70154	0.96384	0.95185			Non-Targeted-225	0.52771	0.64768	-0.021355	0.26679	0.29713
Irf6	0.0018454	0.0054403	-0.85731	0.45596	0.41844			Non-Targeted-226	0.22984	0.40281	-0.048609	0.24014	0.25702
Ccnc	0.0018576	0.0031102	-0.75353	0.95349	0.94159			Non-Targeted-227	0.36309	0.5397	-0.18218	0.79823	0.74471
S100g	0.0018626	0.0031102	-0.68471	0.99814	0.99782			Non-Targeted-228	0.063513	0.14404	-0.37999	0.83513	0.77913
Npap60	0.0018775	0.0031107	-0.71865	0.99812	0.99782			Non-Targeted-229	0.021997	0.058356	-0.50928	0.82802	0.77224
Myh14	0.0018909	0.0056574	-0.66172	0.88363	0.84215			Non-Targeted-23	0.077028	0.17582	-0.36951	0.32679	0.33158
Mesdc2	0.0019109	0.0031107	-0.88561	0.99809	0.99782			Non-Targeted-230	0.81349	0.8533	0.0086832	0.32679	0.33158
Slc41a3	0.0019271	0.0058998	-0.58245	0.99807	0.99671			Non-Targeted-231	0.41844	0.57827	0.30453	0.051436	0.071126
Wdr83	0.0019429	0.0032415	-0.14798	0.87335	0.8426			Non-Targeted-232	0.033931	0.087753	-0.48717	0.98637	0.97912
Csn1s2b	0.0019588	0.0059002	-0.58042	0.99804	0.99671			Non-Targeted-233	0.09835	0.21862	0.36643	0.053491	0.079683
Spg20	0.0019856	0.0033687	-0.26268	0.88703	0.85935			Non-Targeted-234	0.048988	0.11508	0.10873	0.74507	0.6844
Clrn3	0.001991	0.0060627	-0.71197	0.20701	0.22045			Non-Targeted-235	0.86138	0.88329	-0.13438	0.94051	0.91945
Rida	0.0020318	0.0033687	-0.71784	0.99797	0.99755			Non-Targeted-236	0.28848	0.46266	0.023432	0.68083	0.60412
Olr1408	0.0020461	0.0063772	-0.74068	0.99795	0.99641			Non-Targeted-237	0.95609	0.97083	0.12363	0.55618	0.49329
Hspa14	0.0020779	0.0066861	-0.49501	0.79603	0.73577			Non-Targeted-238	0.0026964	0.0085689	-0.61568	0.94738	0.93094
Guca1b	0.0021019	0.0066866	-0.84199	0.20183	0.21332			Non-Targeted-239	0.0017802	0.0055704	-0.65645	0.99822	0.99682
Foxa3	0.0021066	0.002211	-0.87815	0.99789	0.99779			Non-Targeted-24	0.016887	0.050419	-0.55423	0.28852	0.3077
Lcn2	0.0021162	0.0066866	-0.77542	0.30139	0.30602			Non-Targeted-240	0.041126	0.10187	-0.4719	0.2276	0.23966
LOC688842	0.0021293	2.2952e-07	-1.8268	0.99787	1			Non-Targeted-241	0.69085	0.7422	0.050019	0.19435	0.20799
Asnsd1	0.0021347	0.0067637	-0.66878	0.89465	0.85376			Non-Targeted-242	0.20135	0.37205	-0.19018	0.44897	0.42172
Kif22	0.0021539	0.0068459	-0.48054	0.93471	0.91064			Non-Targeted-243	0.73435	0.76701	-0.043444	0.81008	0.75967
Gzmbl1	0.0021761	0.0068463	-0.65131	0.88875	0.84741			Non-Targeted-244	0.30428	0.47902	-0.2886	0.74084	0.67759
Il11	0.0021916	0.0069395	-0.51138	0.96225	0.94972			Non-Targeted-245	0.071022	0.15875	-0.21928	0.2114	0.22513
Calml5	0.0021989	0.0035885	-0.91797	0.99193	0.98825			Non-Targeted-246	0.48785	0.61533	-0.069591	0.80435	0.74862
Prkca	0.0022485	0.007382	-0.32786	0.52739	0.45851			Non-Targeted-247	0.10884	0.22927	-0.19305	0.30867	0.3263
LOC102555039	0.0022651	0.0023386	-0.99394	0.99773	0.99766			Non-Targeted-248	0.0076498	0.022216	-0.76539	0.97558	0.96642
Inhba	0.0022702	0.0038291	-0.72847	0.99773	0.99709			Non-Targeted-249	0.38055	0.55205	0.0082408	0.067094	0.094479
Ctsj	0.0022882	0.0075711	-0.93729	0.92947	0.90442			Non-Targeted-25	0.77813	0.81474	0.03944	0.86789	0.82916
Olr1391	0.0023054	0.0075711	-0.58296	0.59815	0.52041			Non-Targeted-250	0.98268	0.99018	0.18784	0.68756	0.60938
Dok7	0.0023355	0.0075716	-0.48345	0.99766	0.99565			Non-Targeted-251	0.014586	0.041383	-0.29548	0.47829	0.43495
Gdpgp1	0.002337	0.0075716	-0.84714	0.30305	0.31145			Non-Targeted-252	0.059429	0.13638	-0.21051	0.69126	0.61977
Ppcdc	0.002361	0.0042339	-0.89254	0.64957	0.58411			Non-Targeted-253	0.68117	0.74063	0.24007	0.25309	0.27488
E2f7	0.002361	0.0075716	-0.74326	0.42906	0.39708			Non-Targeted-254	0.20463	0.3791	-0.2954	0.58315	0.51452
Egr1	0.0023622	0.0075716	-0.60608	0.90128	0.86118			Non-Targeted-255	0.0030902	0.0097669	-0.49866	0.99691	0.99453
Cd276	0.0023628	0.0075716	-0.604	0.99764	0.99565			Non-Targeted-256	0.88158	0.90485	-0.0024846	0.56622	0.50386
Cep162	0.0023696	0.0042344	0.86748	0.020798	0.023632			Non-Targeted-257	0.76217	0.79471	0.10209	0.2556	0.27787
RGD1563365	0.0023988	0.0044414	-1.1241	0.71137	0.64561			Non-Targeted-258	0.62004	0.7051	0.34255	0.024497	0.031787
Steap3	0.0024841	0.0081546	-0.70938	0.97836	0.97207			Non-Targeted-259	0.49515	0.62146	0.23131	0.06795	0.096785
Vma21	0.0024976	0.0044419	0.2301	0.64182	0.57288			Non-Targeted-26	0.29824	0.4743	0.19278	0.19954	0.21719
RGD1309362	0.0025281	2.2952e-07	-2.107	0.99747	1			Non-Targeted-260	0.89243	0.91449	0.037617	0.21293	0.23095
Zfp775	0.0025328	0.0083465	-0.043608	0.56813	0.50425			Non-Targeted-261	0.31347	0.48586	-0.073416	0.74084	0.67759
Park7	0.0025507	0.0084608	-0.59101	0.99745	0.99565			Non-Targeted-262	0.97218	0.9827	0.20524	0.17503	0.18977
Shisa4	0.0025678	0.0084608	-0.89096	0.8227	0.76593			Non-Targeted-263	0.52771	0.64768	-0.07582	0.83818	0.78256
LOC100360557	0.0026019	0.0084612	-0.74492	0.6134	0.53371			Non-Targeted-264	0.037646	0.097091	-0.42357	0.58262	0.51183
Cox4i1	0.0026332	0.002339	-0.69316	0.50599	0.44392			Non-Targeted-265	0.042734	0.10599	-0.3008	0.062611	0.089054
Prom1	0.0026682	0.004777	-0.28346	0.91149	0.89012			Non-Targeted-266	0.83988	0.87042	0.34143	0.14962	0.16059
Serinc4	0.0026827	0.002339	-1.1001	0.99732	0.99766			Non-Targeted-267	0.094917	0.21388	-0.42177	0.84842	0.80065
Slc25a38	0.002684	0.00871	-0.7039	0.24227	0.25117			Non-Targeted-268	0.064323	0.14611	-0.082065	0.90303	0.86422
Bicc1	0.0026965	0.0047774	-0.98992	0.94417	0.93264			Non-Targeted-269	0.19652	0.36858	-0.23058	0.79358	0.73487
Ccer2	0.0027136	0.0088872	-0.66045	0.65344	0.55767			Non-Targeted-27	0.46389	0.59988	0.29736	0.19954	0.21719
MGC94335	0.002719	0.0088872	-0.48391	0.99728	0.99519			Non-Targeted-270	0.29071	0.46967	-0.12373	0.80748	0.75238
Csf3r	0.002751	0.0088877	-0.88595	0.99725	0.99519			Non-Targeted-271	0.94945	0.96433	0.18731	0.022852	0.023771
RGD1310352	0.0027515	0.0088877	-0.91631	0.91078	0.8773			Non-Targeted-272	0.13801	0.27555	-0.090828	0.069684	0.10974
RGD1560652	0.0027603	0.0088877	0.44733	0.031775	0.037652			Non-Targeted-273	0.090039	0.20735	-0.34437	0.67484	0.58311
Chsy1	0.0027868	0.008973	-0.41093	0.70096	0.62111			Non-Targeted-274	0.47753	0.61063	-0.14421	0.61913	0.54635
Stc2	0.0027895	0.008973	-0.86228	0.99721	0.9951			Non-Targeted-275	0.2817	0.45323	-0.181	0.94191	0.92187
Sys1	0.0028171	0.0089735	0.12761	0.6037	0.52306			Non-Targeted-276	0.95684	0.9712	0.13254	0.35078	0.36072
Hey2	0.0028544	0.0091553	-0.48291	0.99715	0.99491			Non-Targeted-277	0.32707	0.5011	-0.077861	0.63235	0.55424
Slc2a9	0.0028698	0.005006	-0.81939	0.66503	0.59301			Non-Targeted-278	0.36936	0.54749	-0.22873	0.2114	0.22513
Satb1	0.0028804	0.0091557	-1.0163	0.56563	0.49356			Non-Targeted-279	0.57699	0.67101	-0.054055	0.83513	0.77913
Derl3	0.0028878	0.0091557	-0.72942	0.98513	0.97807			Non-Targeted-28	0.31113	0.48406	0.3228	0.022852	0.023771
Mpped2	0.0028933	0.0091557	-0.53281	0.99711	0.99491			Non-Targeted-280	0.81221	0.85204	-0.13291	0.21243	0.22805
Hs3st3b1	0.0029207	0.0091557	-0.61252	0.97337	0.96278			Non-Targeted-281	0.36141	0.53662	-0.14637	0.083434	0.12522
Wbp4	0.0029218	0.0052952	-1.3966	0.95945	0.94507			Non-Targeted-282	0.96679	0.97944	0.39664	0.029376	0.035715
LOC690784	0.0029357	0.0092498	-0.77493	0.96404	0.95185			Non-Targeted-283	0.030643	0.081919	-0.44242	0.97533	0.96603
Slc30a7	0.0029483	0.0052952	-0.724	0.99705	0.99603			Non-Targeted-284	0.78674	0.82925	-0.20317	0.93684	0.91536
Ado	0.0029643	0.0092503	-0.45296	0.99704	0.9948			Non-Targeted-285	0.36141	0.53662	-0.22859	0.83513	0.77913
Gpr153	0.0029877	0.0094872	-0.55855	0.91262	0.87947			Non-Targeted-286	0.20407	0.37776	-0.30361	0.89292	0.85314
LOC108352515	0.0029916	0.0094872	-0.86542	0.36533	0.36234			Non-Targeted-287	0.29071	0.46967	0.083982	0.15904	0.18
Qser1	0.003001	0.0094872	-0.69111	0.80769	0.74953			Non-Targeted-288	0.95242	0.96728	0.32905	0.032065	0.039701
Med28	0.003003	0.0033347	-0.77316	0.41386	0.33625			Non-Targeted-289	0.41844	0.57827	-0.05979	0.69126	0.61977
Olr720	0.0030422	0.0033351	-1.2296	0.99696	0.99666			Non-Targeted-29	0.10928	0.23032	-0.19983	0.74567	0.68665
Serping1	0.003052	0.0055027	-0.44632	0.93659	0.91858			Non-Targeted-290	0.3928	0.55973	-0.12558	0.83513	0.77913
Fbxl17	0.0030766	0.0096882	-0.50328	0.99692	0.99448			Non-Targeted-291	0.078871	0.18309	-0.17572	0.2114	0.22513
Wfdc2	0.0030908	0.0096887	-0.50892	0.99691	0.99448			Non-Targeted-292	0.83111	0.85953	0.25903	0.051094	0.07035
Nr3c1	0.0030947	0.0055027	-0.017547	0.079796	0.10138			Non-Targeted-293	0.58606	0.67878	0.2062	0.06795	0.096785
Socs1	0.0031014	0.0098154	-0.37235	0.75383	0.69002			Non-Targeted-294	0.951	0.96645	0.15973	0.071946	0.11281
LOC687508	0.0031166	0.0099233	-0.5658	0.98369	0.97743			Non-Targeted-295	0.38876	0.55818	-0.1443	0.81632	0.76329
Olr595	0.0031396	0.0055032	-1.2305	0.64821	0.58411			Non-Targeted-296	0.052264	0.12495	-0.28881	0.81008	0.75967
LOC684871	0.0031559	0.0055032	-0.88458	0.47736	0.40591			Non-Targeted-297	0.017965	0.053073	-0.51963	0.94718	0.93024
Ms4a14	0.0031737	0.0034862	-0.55347	0.32706	0.27084			Non-Targeted-298	0.03631	0.095802	0.0028732	0.053491	0.079683
Fam65b	0.0032226	0.0055032	0.64539	0.031685	0.032851			Non-Targeted-299	0.036123	0.095043	-0.44614	0.80748	0.75238
Flrt3	0.0032625	0.0056055	-0.84106	0.98044	0.97591			Non-Targeted-3	0.60521	0.6942	0.18557	0.053491	0.079683
Olr59	0.0032713	0.0056055	-0.64292	0.99673	0.99571			Non-Targeted-30	0.47671	0.60911	0.033343	0.47829	0.43495
Stim1	0.0032719	0.010028	-0.77331	0.68328	0.5923			Non-Targeted-300	0.19389	0.36118	-0.18772	0.81008	0.75967
Lmtk2	0.003279	0.005606	-0.84407	0.85598	0.82078			Non-Targeted-301	0.040813	0.10045	-0.38303	0.67805	0.59101
Olr601	0.0032845	0.005606	-1.0141	0.83256	0.78426			Non-Targeted-302	0.67763	0.73751	0.057525	0.39025	0.37939
Hist1h2bf	0.0033115	2.2952e-07	-1.1306	0.99669	1			Non-Targeted-303	0.92655	0.94406	0.10764	0.21243	0.22805
Calm3	0.0033275	0.010028	-0.84932	0.60724	0.52574			Non-Targeted-304	0.90664	0.92935	0.043551	0.083434	0.12522
Cryba1	0.0033625	0.0058332	-0.80161	0.99664	0.99561			Non-Targeted-305	0.11482	0.23353	-0.30843	0.75633	0.69329
Zfp326	0.0033654	0.0058332	-0.77436	0.99663	0.99561			Non-Targeted-306	0.83491	0.86434	0.27701	0.14718	0.16925
Fcho1	0.0033673	0.0058332	-0.528	0.99663	0.99561			Non-Targeted-307	0.29824	0.4743	0.048896	0.10636	0.14715
RGD1565212	0.0033931	0.0058337	-0.44177	0.96043	0.94565			Non-Targeted-308	0.91305	0.93435	0.16967	0.61254	0.53847
Smim24	0.0033952	0.0058337	-0.60122	0.9966	0.99561			Non-Targeted-309	0.52335	0.64299	0.33212	0.0020018	0.0030107
Glrx5	0.0034085	0.010363	-0.66177	0.99659	0.99413			Non-Targeted-31	0.60322	0.69109	0.26173	0.053491	0.079683
Ccar2	0.0034182	0.010363	-0.57505	0.99658	0.99413			Non-Targeted-310	0.13004	0.26343	-0.28968	0.9278	0.90401
Nfkbia	0.0034268	0.010363	-0.57175	0.69577	0.616			Non-Targeted-311	0.00022179	0.00048356	-0.60963	0.99978	0.99969
Rimbp3	0.003435	0.0059246	-0.71951	0.99657	0.99552			Non-Targeted-312	0.43906	0.59213	0.49333	0.0079272	0.0084576
Zbtb9	0.0034359	0.010363	-0.64057	0.99656	0.99413			Non-Targeted-313	0.029944	0.079643	-0.37693	0.79793	0.74273
Cct8l1	0.0034496	0.0059246	-1.1758	0.94735	0.9359			Non-Targeted-314	0.074751	0.1688	-0.13769	0.65165	0.56209
Dmxl1	0.0034527	0.0038259	-1.2418	0.99655	0.99617			Non-Targeted-315	0.6589	0.72987	-0.0024481	0.54219	0.48258
Vom1r7	0.0034581	0.0038259	-0.99011	0.55846	0.49608			Non-Targeted-316	0.57124	0.6679	-0.061095	0.81709	0.76511
Tcaim	0.0034784	0.005925	-0.37918	0.42897	0.36318			Non-Targeted-317	0.22762	0.40075	-0.20054	0.41795	0.39787
LOC102553671	0.0034992	0.010475	-0.14245	0.95786	0.94199			Non-Targeted-318	0.025364	0.069826	-0.40722	0.24182	0.26123
Evx1_DUP	0.0035023	0.0106	-0.53284	0.81755	0.76228			Non-Targeted-319	0.87217	0.8974	0.40208	0.025775	0.032977
Ddx50	0.0035536	2.2952e-07	-1.9901	0.99645	1			Non-Targeted-32	0.088691	0.20269	-0.32289	0.81008	0.75967
Sik3	0.0035572	0.010731	-0.62039	0.99644	0.99401			Non-Targeted-320	0.17757	0.3381	-0.21384	0.80748	0.75238
Olr1640	0.0035636	0.0063317	0.26505	0.13715	0.14473			Non-Targeted-321	0.50193	0.62765	0.038102	0.42213	0.4005
LOC100909833	0.0036016	0.010732	-0.73756	0.12553	0.15425			Non-Targeted-322	0.62073	0.70665	-0.24564	0.92412	0.89836
Trappc6b	0.0036099	0.0066264	-0.95407	0.72342	0.6615			Non-Targeted-323	0.66013	0.73143	-0.17275	0.05331	0.077363
Olr537	0.0036248	2.2952e-07	-1.6931	0.99638	1			Non-Targeted-324	0.359	0.53187	-0.074254	0.65165	0.56209
Atg7	0.0036394	0.010952	-0.68532	0.81667	0.76228			Non-Targeted-325	0.94028	0.95779	0.21558	0.63235	0.55424
Oasl	0.0036839	0.011046	-0.65469	0.98926	0.98276			Non-Targeted-326	0.18596	0.34778	-0.24177	0.56622	0.50386
Gabarapl2	0.0037285	0.011157	-0.756	0.69768	0.616			Non-Targeted-327	0.22984	0.40281	0.090662	0.58262	0.51183
Pigl	0.0037341	0.0068578	-0.76828	0.76055	0.70251			Non-Targeted-328	0.31347	0.48586	0.19361	0.22765	0.24181
Efcab5	0.0037403	0.0068578	-0.72724	0.99626	0.99507			Non-Targeted-329	0.031255	0.083536	-0.37444	0.55618	0.49329
Hrnr	0.0037519	0.011157	-0.58856	0.99625	0.99379			Non-Targeted-33	0.6078	0.6973	0.06985	0.55618	0.49329
Vom2r27	0.0037708	0.0041623	-1.0633	0.8463	0.82611			Non-Targeted-330	0.70241	0.74687	0.096082	0.5596	0.49596
Olr98	0.0037749	0.011157	-0.82125	0.94796	0.93054			Non-Targeted-331	0.30428	0.47902	-0.0021936	0.30867	0.3263
Rrh	0.0037767	0.0069602	-0.37002	0.94949	0.93782			Non-Targeted-332	0.9988	0.99941	0.4694	0.001202	0.0012489
Ankrd39	0.003779	0.011157	-0.48221	0.4285	0.39708			Non-Targeted-333	0.83849	0.8678	-0.016361	0.61449	0.54111
Vom1r3	0.0037815	2.2952e-07	-2.0782	0.99622	1			Non-Targeted-334	0.0073673	0.021168	-0.60445	0.75292	0.6911
Stat2	0.0037833	0.011157	-0.35764	0.83825	0.7816			Non-Targeted-335	0.7724	0.80871	-0.23054	0.86428	0.82202
Olr175	0.0037975	0.0069606	-1.2087	0.025734	0.026284			Non-Targeted-336	0.016843	0.049461	-0.59592	0.58262	0.51183
Igfbp5	0.003804	0.011157	-0.46648	0.9962	0.99379			Non-Targeted-337	0.042734	0.10599	-0.21338	0.55618	0.49329
Wdr78	0.0038094	0.0069606	-0.81302	0.25786	0.2372			Non-Targeted-338	0.79217	0.83619	-0.042664	0.78248	0.71882
Csrp1	0.0038171	0.011157	-0.90142	0.99618	0.99379			Non-Targeted-339	0.19061	0.35732	-0.22294	0.94594	0.92879
Crem	0.0038242	0.0070745	-1.1159	0.99331	0.99093			Non-Targeted-34	0.19652	0.36858	-0.26932	0.9607	0.94769
Olr371	0.0038401	0.011157	-0.12812	0.033331	0.039129			Non-Targeted-340	0.41711	0.57524	0.23565	0.0027057	0.0040365
Mmp16	0.003863	0.0071805	-0.96729	0.98126	0.97658			Non-Targeted-341	0.35123	0.52725	-0.30256	0.93389	0.90849
Gmip	0.0038716	0.011157	-0.72616	0.99613	0.99379			Non-Targeted-342	0.59534	0.68338	0.16234	0.26205	0.29187
LOC102549491	0.0038778	0.011157	-0.49898	0.99612	0.99379			Non-Targeted-343	0.22984	0.40281	-0.26092	0.33401	0.3421
Mir431	0.0038969	0.011157	-0.34665	0.96896	0.9581			Non-Targeted-344	0.76992	0.80244	0.18538	0.067094	0.094479
Rap1gap2	0.003933	0.011157	-0.39482	0.99607	0.99379			Non-Targeted-345	0.35977	0.53343	-0.21642	0.39158	0.382
Rhox3	0.0039338	0.011157	-0.41967	0.7441	0.6765			Non-Targeted-346	0.13855	0.27737	-0.33193	0.69216	0.62229
Adprhl2	0.0039346	0.011157	-0.6649	0.8259	0.76593			Non-Targeted-347	0.22984	0.40281	-0.17113	0.58262	0.51183
Map1a	0.0039537	0.011157	-0.38554	0.82994	0.77303			Non-Targeted-348	0.015784	0.04258	-0.53934	0.97482	0.96562
Exosc9	0.0039698	0.0050584	-1.1356	0.90792	0.8942			Non-Targeted-349	0.22984	0.40281	0.084594	0.22765	0.24181
Snx20	0.0039828	0.011157	-0.54652	0.62456	0.54706			Non-Targeted-35	0.18797	0.35254	-0.22295	0.53889	0.47731
Olr502	0.0039983	0.0050584	-1.1395	0.996	0.99494			Non-Targeted-350	0.87392	0.90025	0.069754	0.2114	0.22513
Ktn1	0.0039983	0.0050584	-1.3574	0.96125	0.95039			Non-Targeted-351	0.38055	0.55205	-0.18687	0.26205	0.29187
Wdr54	0.0040105	0.011157	-0.40924	0.85185	0.80289			Non-Targeted-352	0.088745	0.20361	-0.28698	0.93587	0.91453
LOC103692888	0.004011	0.0076106	-0.91554	0.1142	0.12713			Non-Targeted-353	0.040066	0.099775	-0.46849	0.29088	0.31035
Rab5c	0.0040251	0.011157	-0.75983	0.99597	0.99379			Non-Targeted-354	0.42348	0.57981	0.061935	0.45321	0.42434
LOC680316	0.0040263	0.0076106	-0.64454	0.99597	0.99448			Non-Targeted-355	0.78037	0.81769	-0.044588	0.67805	0.59101
Ccdc180	0.0040551	0.0050584	-0.54288	0.32446	0.27084			Non-Targeted-356	0.078396	0.17951	0.048896	0.75633	0.69329
Sh3kbp1	0.0040561	0.0050584	-0.80111	0.99594	0.99494			Non-Targeted-357	0.13855	0.27737	0.0071512	0.19954	0.21719
Timd4	0.0040771	0.011157	-0.82339	0.90813	0.87057			Non-Targeted-358	0.85949	0.88009	-0.080125	0.90904	0.87675
Stmn1	0.0040787	0.011157	-0.66587	0.99029	0.98601			Non-Targeted-359	0.25581	0.43324	-0.28978	0.54976	0.49059
Snf8	0.0041036	0.0076111	-0.66467	0.9959	0.99448			Non-Targeted-36	0.078396	0.17951	-0.20297	0.90904	0.87675
Mir3085	0.0041264	0.011157	-0.74815	0.81099	0.74953			Non-Targeted-360	0.21619	0.39291	-0.31193	0.94594	0.92879
Syt11	0.0041508	0.0077217	-0.92475	0.99585	0.99437			Non-Targeted-361	0.084962	0.19836	-0.3589	0.90799	0.87114
LOC498063	0.0041809	0.011157	-0.62948	0.82163	0.76593			Non-Targeted-362	0.077028	0.17582	-0.38086	0.66189	0.56997
Olr1729	0.0042029	0.0078475	0.12612	0.16172	0.17169			Non-Targeted-363	0.59721	0.68488	-0.029165	0.53889	0.47731
Bcl6	0.0042225	0.01151	-0.47962	0.99578	0.99369			Non-Targeted-364	0.46792	0.60142	-0.12443	0.79103	0.73094
Ptprcap	0.0042279	0.01151	-0.67862	0.86435	0.81831			Non-Targeted-365	0.2391	0.41966	-0.26272	0.84145	0.78929
Wdr61	0.0042426	0.0079604	-0.99124	0.14093	0.14835			Non-Targeted-366	0.95591	0.97045	0.052825	0.35814	0.36608
Mc1r	0.0042465	0.0079604	-1.1874	0.99575	0.99412			Non-Targeted-367	0.87217	0.8974	0.054438	0.38718	0.37675
Ctsd	0.0042823	0.0050588	-1.0394	0.99572	0.99494			Non-Targeted-368	0.0037847	0.011165	-0.57943	0.87865	0.83606
Foxm1	0.0042881	0.0079609	-0.55594	0.79967	0.74958			Non-Targeted-369	0.042633	0.10527	-0.50157	0.91229	0.88002
Cdkl2	0.0042886	0.011616	-0.75728	0.99009	0.98537			Non-Targeted-37	0.016571	0.046526	-0.19194	0.24182	0.26123
Scarf2	0.0042938	0.011725	-0.48125	0.99571	0.99346			Non-Targeted-370	0.76992	0.80244	-0.10706	0.82379	0.76692
Olr820	0.0042948	0.0079609	-0.75495	0.99571	0.99412			Non-Targeted-371	0.36936	0.54749	-0.08899	0.2114	0.22513
Mta1	0.004296	0.0079609	-0.84904	0.80895	0.75594			Non-Targeted-372	0.13341	0.26743	-0.37828	0.93509	0.91284
Tmem192	0.0043322	0.0080747	-0.66684	0.99567	0.994			Non-Targeted-373	0.96231	0.97671	0.2287	0.11319	0.15335
Slc39a3	0.0043361	0.011725	-0.61963	0.88026	0.83808			Non-Targeted-374	0.90813	0.93008	0.094245	0.59418	0.5199
Atrn	0.004339	0.0080752	-0.73944	0.99566	0.994			Non-Targeted-375	0.080226	0.18473	-0.3883	0.79631	0.73683
Ttll12	0.0043512	0.011725	-0.047612	0.18958	0.20643			Non-Targeted-376	0.30428	0.47902	0.30377	0.21912	0.23531
LOC102547060	0.0043625	0.0081927	-1.0019	0.80329	0.75114			Non-Targeted-377	0.2313	0.40591	0.039269	0.094849	0.13381
Otud6b	0.0043656	0.0081927	-1.0487	0.86177	0.82828			Non-Targeted-378	0.1948	0.36378	-0.2523	0.80643	0.75052
Rhox4g	0.0043938	0.0081931	-0.66226	0.99561	0.99388			Non-Targeted-379	0.18596	0.34778	-0.27877	0.9085	0.87564
Grsf1	0.0044046	0.011725	-0.66576	0.967	0.9561			Non-Targeted-38	0.3628	0.53816	-0.059407	0.26205	0.29187
Tspo	0.004415	0.011854	-0.75203	0.32427	0.32481			Non-Targeted-380	0.25581	0.43324	-0.16659	0.56622	0.50386
Tmem175	0.0044159	0.0081931	-0.14353	0.24124	0.22964			Non-Targeted-381	0.81536	0.85582	-0.13322	0.8411	0.78762
Lig4	0.0044166	0.0081931	-0.93364	0.63871	0.5661			Non-Targeted-382	0.011938	0.034691	-0.51329	0.75292	0.6911
Zfp281	0.0044326	0.0081931	-1.1913	0.91394	0.89379			Non-Targeted-383	0.059658	0.13713	-0.3971	0.97307	0.96258
Meox1	0.0044341	0.011995	-0.6103	0.63263	0.54973			Non-Targeted-384	0.76239	0.79625	-0.15831	0.75633	0.69329
Thap3	0.0044497	0.011995	-0.37209	0.99555	0.99346			Non-Targeted-385	0.85199	0.87456	0.051372	0.55618	0.49329
Stau2	0.0044678	0.0084649	-0.89881	0.84655	0.80775			Non-Targeted-386	0.97945	0.98748	0.16019	0.32477	0.32896
Olr1627	0.004507	0.0054453	-0.93526	0.99549	0.99455			Non-Targeted-387	0.040813	0.10045	-0.35792	0.51825	0.46403
LOC102547665	0.0045397	0.012112	-0.50322	0.99546	0.99334			Non-Targeted-388	0.16149	0.31015	0.091829	0.44897	0.42172
Tnrc6b	0.0045421	0.012112	-0.57585	0.90439	0.86479			Non-Targeted-389	0.22984	0.40281	0.12433	0.024497	0.031787
Ttc39b	0.0045507	0.012112	-0.52495	0.99545	0.99334			Non-Targeted-39	0.86719	0.89353	-0.00064149	0.17464	0.18751
Cops2	0.0045863	0.0088661	-0.51485	0.97515	0.96969			Non-Targeted-390	0.20346	0.37599	0.25435	0.19954	0.21719
RGD1309139	0.0045939	0.0088661	-0.80174	0.99541	0.99361			Non-Targeted-391	0.96193	0.97639	0.23795	0.22719	0.23751
Best4	0.0046057	0.012366	-0.59833	0.27468	0.29274			Non-Targeted-392	0.028703	0.076187	-0.41856	0.92057	0.89154
Ikzf1	0.0046233	0.012366	-0.73891	0.92472	0.8988			Non-Targeted-393	0.28111	0.45154	-0.18609	0.32679	0.33158
Naaa	0.004631	0.012367	-0.46402	0.99537	0.99321			Non-Targeted-394	0.41711	0.57524	-0.18002	0.54937	0.48521
RGD1561730	0.0046461	0.0088665	-0.77296	0.99535	0.99361			Non-Targeted-395	0.951	0.96645	0.33171	0.037813	0.044897
Rbfox2	0.0046484	0.0088665	-0.90518	0.99535	0.99361			Non-Targeted-396	0.7724	0.80871	-0.049929	0.83513	0.77913
LOC108350189	0.004671	0.0058419	-1.0266	0.99533	0.99416			Non-Targeted-397	0.064323	0.14611	-0.32991	0.52859	0.47209
Tmed1	0.0046919	0.012589	-0.22261	0.62187	0.54439			Non-Targeted-398	0.36141	0.53662	-0.12271	0.29343	0.31303
Mboat1	0.0046961	0.012589	-0.57971	0.9953	0.99321			Non-Targeted-399	0.074829	0.17082	-0.058208	0.098419	0.13939
Atp5b	0.0047022	0.0058419	-0.81514	0.9953	0.99416			Non-Targeted-4	0.43603	0.58752	0.039601	0.75292	0.6911
Hgd	0.0047074	0.012589	-0.6015	0.99529	0.99321			Non-Targeted-40	0.81221	0.85204	0.028432	0.58262	0.51183
Gria4	0.0047084	0.012589	-0.73571	0.99529	0.99321			Non-Targeted-400	0.59721	0.68488	0.11964	0.19954	0.21719
Fam49b	0.0047089	0.0058419	-0.49642	0.11329	0.094876			Non-Targeted-401	0.84295	0.87006	0.088484	0.27477	0.30239
Sfswap	0.0047407	0.009489	-0.74238	0.99526	0.99318			Non-Targeted-402	0.19652	0.36858	-0.24749	0.66666	0.5726
Sphkap	0.0047451	0.012589	-0.64856	0.89432	0.85376			Non-Targeted-403	0.8381	0.86665	-0.071793	0.67972	0.59627
LOC102551428	0.0047596	0.012589	-0.75435	0.37432	0.36769			Non-Targeted-404	0.13801	0.27555	-0.25351	0.83564	0.78085
Hsp90b1	0.0047643	0.0013112	-1.6043	0.99524	0.99869			Non-Targeted-405	0.98393	0.99085	0.2546	0.062611	0.089054
Hoxc11	0.0047668	0.012589	-0.80988	0.39767	0.37577			Non-Targeted-406	0.18596	0.34778	-0.11489	0.46925	0.42962
Oat	0.0048269	0.01273	-0.66128	0.050489	0.064204			Non-Targeted-407	0.22984	0.40281	-0.27577	0.96746	0.95638
Fabp1	0.0048388	0.01273	-0.69087	0.99516	0.99321			Non-Targeted-408	0.19389	0.36118	-0.20561	0.83085	0.77397
Tnfsf8	0.0048612	0.0097052	-0.82846	0.98699	0.98062			Non-Targeted-409	0.066796	0.15129	-0.37999	0.67986	0.59893
Sh3glb1	0.0048622	0.01273	-0.041691	0.04737	0.054647			Non-Targeted-41	0.8581	0.87899	0.023771	0.44653	0.41908
Gal	0.004883	0.012731	-0.60901	0.80447	0.74563			Non-Targeted-410	0.12268	0.25554	-0.16258	0.68756	0.60938
LOC102548111	0.0048912	0.012731	-0.65911	0.99511	0.99321			Non-Targeted-411	0.067979	0.15295	-0.23943	0.24996	0.26972
Rnf14	0.004893	0.0099269	-0.64107	0.99511	0.99318			Non-Targeted-412	0.09835	0.21862	-0.18379	0.49968	0.45347
Plcxd2	0.0048966	0.012731	-0.60356	0.30457	0.31145			Non-Targeted-413	0.16149	0.31015	-0.33373	0.78248	0.71882
RGD1310212	0.004919	0.012883	-0.31117	0.83182	0.77303			Non-Targeted-414	0.028503	0.075682	-0.49117	0.74155	0.67984
Shtn1	0.0049263	0.0099269	-0.73398	0.99507	0.99318			Non-Targeted-415	0.38876	0.55818	0.1891	0.075197	0.1204
Fgfr1	0.0049271	0.0099269	0.074685	0.64051	0.57288			Non-Targeted-416	0.65824	0.72832	-0.18009	0.8411	0.78762
Orc6	0.0049416	0.0058419	-0.86482	0.99506	0.99416			Non-Targeted-417	0.13801	0.27555	-0.29855	0.73375	0.65912
Mir665	0.0049697	0.0099274	-0.17798	0.42144	0.36068			Non-Targeted-418	0.41239	0.57212	-0.058097	0.69216	0.62229
Ncstn	0.004979	0.0099274	-0.94473	0.56322	0.46635			Non-Targeted-419	0.6078	0.6973	0.14745	0.19798	0.21579
RGD1311745	0.0050017	0.013005	-0.42594	0.995	0.99307			Non-Targeted-42	0.73701	0.77011	-0.15082	0.024243	0.029308
Rhoh	0.0050123	0.010078	-0.64135	0.9407	0.92931			Non-Targeted-420	0.89047	0.91281	0.19536	0.25622	0.27939
Tmem263	0.005026	0.010079	-0.5119	0.99497	0.99303			Non-Targeted-421	0.35123	0.52725	-0.12598	0.78248	0.71882
Ramp3	0.0050341	0.013006	-0.60962	0.88166	0.8408			Non-Targeted-422	0.22984	0.40281	-0.0095886	0.86546	0.82632
RGD1559908	0.0050462	0.0058419	-0.91069	0.99495	0.99416			Non-Targeted-423	0.60521	0.6942	0.028449	0.25801	0.28403
Dolpp1	0.0050699	0.013122	-0.70341	0.97858	0.97243			Non-Targeted-424	0.76868	0.80091	0.052714	0.35814	0.36608
Necab2	0.0050892	0.01324	-0.21892	0.78282	0.7158			Non-Targeted-425	0.10408	0.22242	0.21957	0.11319	0.15335
Rbbp5	0.0050953	0.010311	-0.82473	0.9949	0.99303			Non-Targeted-426	0.045248	0.11087	-0.50526	0.81008	0.75967
Med10	0.0050974	0.010459	-0.4538	0.10451	0.12183			Non-Targeted-427	0.83491	0.86434	0.068354	0.2276	0.23966
Cacfd1	0.0051032	0.013241	-0.65919	0.9949	0.99282			Non-Targeted-428	0.18596	0.34778	-0.069557	0.15188	0.17046
Sertad3	0.0051119	0.013241	-0.52176	0.99489	0.99282			Non-Targeted-429	0.68117	0.74063	-0.062866	0.23217	0.25122
Dstyk	0.0051343	0.013484	-0.7016	0.98728	0.98012			Non-Targeted-43	0.13855	0.27737	-0.088517	0.77396	0.71269
Sprr2d	0.005146	0.013615	-0.29395	0.021614	0.018662			Non-Targeted-430	0.19216	0.35988	-0.30622	0.75633	0.69329
LOC108351843	0.0051469	0.013615	-0.38851	0.99485	0.99282			Non-Targeted-431	0.078396	0.17951	-0.20347	0.79823	0.74471
St3gal4	0.0051537	0.011017	-0.44639	0.99485	0.99256			Non-Targeted-432	0.57124	0.6679	0.44928	0.031644	0.039344
Astl	0.0052028	0.013615	-0.43886	0.97384	0.96409			Non-Targeted-433	0.049524	0.11711	-0.41648	0.19435	0.20799
Kif3a	0.0052088	0.013615	-0.81366	0.99456	0.99229			Non-Targeted-434	0.95547	0.97005	0.09085	0.47829	0.43495
Prdm5	0.0052221	0.01183	-1.1245	0.92407	0.90675			Non-Targeted-435	0.31347	0.48586	0.0034778	0.56824	0.50653
Lca5l	0.0052252	0.01183	-0.097646	0.86338	0.82828			Non-Targeted-436	0.014396	0.040634	-0.63828	0.90539	0.8654
Zfp2	0.0052677	0.011977	-0.48928	0.38825	0.34047			Non-Targeted-437	0.62004	0.7051	0.0070797	0.1753	0.19198
Tmem121	0.0052704	0.013616	-0.53868	0.94003	0.91899			Non-Targeted-438	0.27179	0.44703	0.30364	0.025775	0.032977
Fam162a	0.0052839	0.013616	-0.90269	0.65828	0.56037			Non-Targeted-439	0.040892	0.10116	-0.30884	0.88643	0.84675
Rasl10a	0.0053364	0.013857	-0.72784	0.8833	0.84215			Non-Targeted-44	0.30428	0.47902	0.091167	0.29343	0.31303
Faxc	0.0053413	0.013857	-0.91905	0.74839	0.68781			Non-Targeted-440	0.58576	0.67727	-0.096723	0.69126	0.61977
Slc39a9	0.0053577	0.012125	-0.66384	0.99464	0.99192			Non-Targeted-441	0.17889	0.33936	-0.3015	0.097643	0.13709
Bcl3	0.0053772	0.014215	-0.42085	0.9203	0.89101			Non-Targeted-442	0.0037847	0.011165	-0.6896	0.76422	0.69767
Cntfr	0.0053955	0.012408	-0.56974	0.66678	0.59301			Non-Targeted-443	0.15156	0.30167	0.25063	0.15188	0.17046
Zfp469	0.0054192	0.014336	-0.62976	0.99458	0.99229			Non-Targeted-444	0.31685	0.49398	-0.067345	0.47829	0.43495
Timp3	0.0054297	0.014497	-0.067488	0.75756	0.69002			Non-Targeted-445	0.040066	0.099775	-0.26093	0.62671	0.55162
Odf3	0.0054455	0.014497	-0.63007	0.99455	0.99229			Non-Targeted-446	0.20254	0.3738	0.30242	0.2556	0.27787
RGD1564074	0.005456	0.014497	-0.7651	0.86067	0.80916			Non-Targeted-447	0.6545	0.72526	0.0131	0.37706	0.37142
Prex1	0.0054777	0.012688	-0.60784	0.99452	0.99192			Non-Targeted-448	0.86719	0.89353	0.044732	0.67484	0.58311
Ctdsp2	0.0054855	0.014498	-0.37516	0.99451	0.99229			Non-Targeted-449	0.17334	0.33079	-0.15788	0.67484	0.58311
Smpd5	0.0054865	0.014498	-0.2213	0.21915	0.22926			Non-Targeted-45	0.17466	0.3326	0.096157	0.071946	0.11281
Tbc1d9	0.0055419	0.012831	-1.1971	0.81016	0.75742			Non-Targeted-450	0.22762	0.40075	0.071443	0.68083	0.60412
Aoc3	0.0055432	0.014647	0.11134	0.036105	0.042045			Non-Targeted-451	0.99798	0.99907	0.45486	0.0020211	0.0031419
Guca2b	0.0055603	0.014647	-0.73994	0.75926	0.69439			Non-Targeted-452	0.90813	0.93008	0.15073	0.61254	0.53847
Cd69	0.0055658	0.012831	-0.20763	0.60113	0.52148			Non-Targeted-453	0.19216	0.35988	-0.35747	0.44897	0.42172
Atp2c1	0.0055685	0.012831	-0.7461	0.99443	0.99177			Non-Targeted-454	0.13533	0.272	-0.28587	0.80748	0.75238
Il9r	0.0055722	0.014647	-0.69934	0.99443	0.99229			Non-Targeted-455	0.63448	0.71287	-0.13954	0.68756	0.60938
LOC103693700	0.0055897	0.0060595	-0.48867	0.48204	0.41583			Non-Targeted-456	0.85949	0.88009	0.15828	0.083434	0.12522
Apon	0.005617	0.012831	-0.82512	0.9709	0.9644			Non-Targeted-457	0.7429	0.77473	-0.097637	0.83987	0.78594
Mpzl3	0.0056176	0.014647	-0.34865	0.99438	0.99229			Non-Targeted-458	0.96357	0.97702	0.24572	0.2556	0.27787
Hax1	0.0056278	0.014647	-0.70922	0.7089	0.63367			Non-Targeted-459	0.076724	0.17496	-0.32983	0.17619	0.19642
Slc36a2	0.0056413	0.012831	-0.51628	0.99436	0.99177			Non-Targeted-46	0.38876	0.55818	0.25091	0.17503	0.18977
Dusp23	0.0056567	0.014647	-0.44595	0.91506	0.88376			Non-Targeted-460	0.059154	0.1335	-0.24862	0.062611	0.089054
Mettl21c	0.0056801	0.0062615	-0.93613	0.99432	0.99374			Non-Targeted-461	0.94096	0.95875	0.15124	0.19754	0.21438
Nfkbib	0.0056928	0.014797	-0.68848	0.99431	0.99229			Non-Targeted-462	0.60856	0.69886	0.10675	0.64757	0.55948
RGD1565664	0.0057033	0.0062615	-0.78214	0.89096	0.86373			Non-Targeted-463	0.18596	0.34778	-0.3539	0.91602	0.88642
Dpp4	0.0057107	0.013294	-0.6429	0.9288	0.91158			Non-Targeted-464	0.2525	0.43015	0.044933	0.48012	0.4403
Rasgrp2	0.005719	0.014797	-0.79643	0.92492	0.8988			Non-Targeted-465	0.76868	0.80091	0.28071	0.094849	0.13381
Slc35f2	0.005736	0.013294	0.12987	0.70541	0.64162			Non-Targeted-466	0.68117	0.74063	0.17315	0.38718	0.37675
Dusp27	0.0057514	0.014798	-0.53101	0.92043	0.89101			Non-Targeted-467	0.042734	0.10599	-0.33868	0.87865	0.83606
Slc38a4	0.0057795	0.014959	-0.65084	0.99422	0.99229			Non-Targeted-468	0.77129	0.80714	-0.051497	0.83513	0.77913
Hormad2	0.0058088	0.013294	-0.83166	0.33358	0.30008			Non-Targeted-469	0.030559	0.081392	-0.4831	0.78248	0.71882
Gps2	0.0058268	0.015205	-0.36557	0.86432	0.81831			Non-Targeted-47	0.042734	0.10599	-0.30354	0.26679	0.29713
Olr109	0.0059305	0.0064717	-0.67166	0.24204	0.2052			Non-Targeted-470	0.9053	0.92563	0.047935	0.40532	0.39522
Nudt1	0.0059403	0.015348	-0.50275	0.61707	0.53371			Non-Targeted-471	0.22984	0.40281	0.18363	0.11194	0.15235
LOC103691922	0.0059429	0.0064717	-0.90987	0.99406	0.99353			Non-Targeted-472	0.31347	0.48586	0.1659	0.16332	0.18262
Mrpl52	0.0059632	0.015508	-0.59212	0.99404	0.99187			Non-Targeted-473	0.97581	0.98419	0.32097	0.018628	0.016074
Nptx1	0.0059661	0.015508	-0.49483	0.65047	0.55504			Non-Targeted-474	0.63448	0.71287	-0.20408	0.67742	0.58837
Setd5	0.0060176	0.013719	-0.644	0.99398	0.99144			Non-Targeted-475	0.86138	0.88329	-0.048495	0.54959	0.48789
Hba1	0.0060537	0.015667	0.35894	0.024672	0.025794			Non-Targeted-476	0.024179	0.067697	-0.4383	0.64757	0.55948
Olr1596	0.0060715	0.015668	-0.5288	0.99393	0.99187			Non-Targeted-477	0.09835	0.21862	-0.20322	0.87752	0.83467
Ppp1r10	0.0061191	0.014011	-0.23261	0.92187	0.90345			Non-Targeted-478	0.0080273	0.023822	-0.5639	0.05331	0.077363
Fam46c	0.0061671	0.015956	-0.087418	0.92565	0.89976			Non-Targeted-479	0.12268	0.25554	-0.29415	0.32679	0.33158
Ppa2	0.0062042	0.014012	-0.38505	0.71521	0.65362			Non-Targeted-48	0.29824	0.4743	0.022255	0.73375	0.65912
Pdgfc	0.0062077	0.015956	-0.54009	0.99379	0.99173			Non-Targeted-480	0.026724	0.072806	-0.38348	0.94219	0.92267
Flna	0.0062145	0.0067013	-0.82006	0.43191	0.34896			Non-Targeted-481	0.89399	0.91783	0.26108	0.075266	0.12125
Mir212	0.0062238	0.015956	-0.024419	0.58936	0.515			Non-Targeted-482	0.13801	0.27555	-0.089909	0.18935	0.20446
Enthd1	0.0062323	0.015956	-0.66816	0.93179	0.90708			Non-Targeted-483	0.06857	0.15381	-0.33449	0.73375	0.65912
Fam193a	0.0062949	0.016256	-0.81166	0.98454	0.97807			Non-Targeted-484	0.58325	0.67412	-0.015504	0.85853	0.81
Tro	0.0063318	0.014164	-0.35684	0.90389	0.87888			Non-Targeted-485	0.91241	0.93366	0.28026	0.064066	0.091398
Smim22	0.0063427	0.016391	-0.79085	0.85612	0.80603			Non-Targeted-486	0.010721	0.031865	-0.45496	0.98326	0.97665
Oscp1	0.0063856	0.016562	-0.58312	0.95676	0.94075			Non-Targeted-487	0.063212	0.14319	-0.42388	0.91931	0.89053
Tead3	0.0063883	0.014164	-0.63087	0.99361	0.99128			Non-Targeted-488	0.52771	0.64768	0.049706	0.7193	0.64957
Plcxd1	0.006394	0.016562	-0.68425	0.72657	0.64846			Non-Targeted-489	0.048988	0.11508	-0.11291	0.95919	0.94415
Cmip	0.0064069	0.016562	-0.62166	0.58275	0.50692			Non-Targeted-49	0.50241	0.62918	-0.10419	0.61254	0.53847
Sult1b1	0.0064358	0.007371	-1.1472	0.99356	0.99263			Non-Targeted-490	0.41844	0.57827	-0.1009	0.68756	0.60938
Bicdl1	0.0064507	0.016563	-0.4626	0.95399	0.93753			Non-Targeted-491	0.91329	0.93502	0.16978	0.33401	0.3421
Metrnl	0.0064595	0.014472	-0.64232	0.97711	0.97238			Non-Targeted-492	0.87048	0.89644	-0.040412	0.65548	0.5647
Glrx	0.0064875	0.016832	-0.85692	0.43205	0.39973			Non-Targeted-493	0.90552	0.92638	0.2633	0.19798	0.21579
Wfdc10	0.0065073	0.016832	-0.27515	0.83508	0.77645			Non-Targeted-494	0.75087	0.78547	-0.031013	0.7193	0.64957
Bcl9	0.0065101	0.014797	-0.99235	0.70467	0.64162			Non-Targeted-495	0.055067	0.12853	-0.38249	0.38718	0.37675
Fam229b	0.0065379	0.016833	-0.71945	0.99346	0.99143			Non-Targeted-496	0.47671	0.60911	0.035812	0.78248	0.71882
LOC689396	0.0065526	0.014797	-0.81814	0.28399	0.27231			Non-Targeted-497	0.25793	0.43464	-0.28941	0.21912	0.23531
Zfp36l1	0.0065755	0.014797	-0.53595	0.99342	0.99093			Non-Targeted-498	0.60521	0.6942	0.17782	0.28852	0.3077
LOC685215	0.0065836	0.0076051	-0.84762	0.63029	0.57081			Non-Targeted-499	0.18139	0.34353	-0.071821	0.30867	0.3263
Olr631	0.0065874	0.0026291	-1.3599	0.99341	0.99737			Non-Targeted-5	0.059154	0.1335	0.033118	0.2114	0.22513
Zfp639	0.0066025	0.014798	-0.71408	0.9934	0.99093			Non-Targeted-50	0.92261	0.94097	0.14178	0.61254	0.53847
RGD1305704	0.0066052	0.017299	-0.93453	0.90154	0.86118			Non-Targeted-500	0.13004	0.26343	0.079407	0.21437	0.23312
LOC103690878	0.0066089	0.017299	-0.39573	0.99339	0.99112			Non-Targeted-501	0.2313	0.40591	-0.18952	0.66189	0.56997
Xcr1	0.0066262	0.014798	-0.93589	0.85182	0.81173			Non-Targeted-502	0.76195	0.79318	-0.13603	0.022852	0.023771
Asprv1	0.006633	0.017299	-0.64954	0.96227	0.94972			Non-Targeted-503	0.040066	0.099775	-0.42016	0.73375	0.65912
Ptma	0.0066356	0.014798	-0.43832	0.99336	0.99093			Non-Targeted-504	0.28731	0.45825	-0.14519	0.67484	0.58311
Tox4	0.0066501	0.0078411	-1.0287	0.99335	0.99216			Non-Targeted-505	0.080852	0.18823	-0.29216	0.82408	0.7687
Olr227	0.006681	0.014798	-0.64602	0.99332	0.99093			Non-Targeted-506	0.8381	0.86665	0.11726	0.55618	0.49329
Phf2	0.0066992	0.014953	-0.48319	0.9933	0.99077			Non-Targeted-507	0.93327	0.95104	0.067404	0.73375	0.65912
Pf4	0.0067058	0.017471	-0.44901	0.99329	0.99112			Non-Targeted-508	0.70241	0.74687	-0.038096	0.64757	0.55948
Nrsn2	0.0067334	0.017471	-0.85318	0.49037	0.43718			Non-Targeted-509	0.078396	0.17951	-0.44229	0.05331	0.077363
Sgca	0.0067464	0.014953	-0.70571	0.99325	0.99077			Non-Targeted-51	0.016571	0.046526	-0.15056	0.38718	0.37675
LOC100362110	0.0067573	0.014953	-0.21829	0.087536	0.1119			Non-Targeted-510	0.9053	0.92563	-0.063696	0.86789	0.82916
LOC100363494	0.0067802	0.017472	-0.45212	0.69305	0.61338			Non-Targeted-511	0.69085	0.7422	0.057487	0.2114	0.22513
Fancd2os	0.0068475	0.017903	-0.49867	0.98923	0.98276			Non-Targeted-512	0.40583	0.569	0.023377	0.32679	0.33158
Fam127c	0.0068627	0.017903	-0.30938	0.7116	0.63614			Non-Targeted-513	0.23391	0.41412	-0.041084	0.17503	0.18977
Gcnt6	0.0068849	0.015471	-0.51554	0.7873	0.73828			Non-Targeted-514	0.016571	0.046526	-0.36653	0.91819	0.88951
Nudt7	0.0069091	0.017903	-0.51847	0.80422	0.74563			Non-Targeted-515	0.059154	0.1335	-0.30064	0.91229	0.88002
Slc38a6	0.0069223	0.0078415	-0.97894	0.99308	0.99216			Non-Targeted-516	0.2817	0.45323	0.14793	0.046781	0.060022
Bicd2	0.0069274	0.015471	0.15195	0.61635	0.54304			Non-Targeted-517	0.90867	0.93082	0.078252	0.24364	0.26404
Tigd4	0.0069508	0.018046	-0.5066	0.99305	0.99081			Non-Targeted-518	0.1159	0.23732	-0.15094	0.21912	0.23531
Runx3	0.0069734	0.018516	-0.67641	0.74775	0.68554			Non-Targeted-519	0.29002	0.46781	-0.20962	0.59418	0.5199
Olr1523	0.0069741	0.018516	-0.44376	0.99303	0.99081			Non-Targeted-52	0.013128	0.036864	-0.50865	0.78248	0.71882
Map7	0.0069961	0.019022	-0.40719	0.993	0.99081			Non-Targeted-520	0.042734	0.10599	-0.38562	0.83818	0.78256
Coro2a	0.0070038	0.019022	-0.6024	0.79271	0.7299			Non-Targeted-521	0.87048	0.89644	0.12708	0.24182	0.26123
LOC108349907	0.0070742	0.019022	0.092246	0.84507	0.79164			Non-Targeted-522	0.43603	0.58752	0.049516	0.05331	0.077363
Tmem26	0.0070793	0.019022	-0.56747	0.95193	0.93614			Non-Targeted-523	0.85637	0.8779	0.014678	0.73858	0.67075
Slc5a10	0.007141	0.01918	-0.63501	0.91883	0.89			Non-Targeted-524	0.2525	0.43015	-0.021852	0.30867	0.3263
Rasgrp3	0.0071798	0.0085507	-0.24219	0.08539	0.082198			Non-Targeted-525	0.059154	0.1335	-0.20837	0.71488	0.64466
Gphb5	0.0071917	0.019708	-0.40916	0.76126	0.69439			Non-Targeted-526	0.043511	0.10957	-0.5377	0.98887	0.9824
Abca5	0.0072251	0.015802	0.047049	0.18696	0.18674			Non-Targeted-527	0.29824	0.4743	-0.23067	0.74309	0.68212
Apof	0.0072676	0.015802	-0.095224	0.15384	0.16383			Non-Targeted-528	0.98153	0.98933	0.26845	0.094849	0.13381
LOC102546838	0.0072825	0.015802	-0.75998	0.89876	0.87296			Non-Targeted-529	0.39346	0.56128	-0.087137	0.54219	0.48258
Tspan14	0.0072995	0.0026291	-1.1279	0.9927	0.99737			Non-Targeted-53	0.76992	0.80244	-0.19451	0.88643	0.84675
Spryd4	0.0073008	0.019847	-0.28632	0.90899	0.87282			Non-Targeted-530	0.47333	0.60599	-0.07351	0.67484	0.58311
Naga	0.0073049	0.019847	-0.38795	0.83385	0.77645			Non-Targeted-531	0.19853	0.37031	-0.06469	0.75633	0.69329
Gltp	0.0073328	0.019847	-0.4251	0.99267	0.99031			Non-Targeted-532	0.52299	0.64145	-0.15564	0.77862	0.71681
Taf12	0.0073575	0.020003	-0.13661	0.09474	0.12894			Non-Targeted-533	0.38876	0.55818	-0.10005	0.022852	0.023771
Naa30	0.00737	0.020003	-0.4776	0.99263	0.99015			Non-Targeted-534	0.57611	0.66945	-0.18992	0.74593	0.68888
Cald1	0.0073764	0.015803	-0.70581	0.86734	0.83197			Non-Targeted-535	0.0297	0.079136	-0.37897	0.89799	0.85815
Ephb6	0.007379	0.020003	-0.56507	0.98576	0.97899			Non-Targeted-536	0.025889	0.070968	-0.53619	0.34745	0.35805
Cyp2f4	0.0074017	0.020151	-0.66385	0.63483	0.54973			Non-Targeted-537	0.052264	0.12495	0.054081	0.73375	0.65912
Mrps18c	0.007406	0.015803	-0.54355	0.99259	0.98986			Non-Targeted-538	0.49208	0.61993	-0.2435	0.96382	0.95159
Hmox1	0.0074125	0.015803	-0.58509	0.99259	0.98986			Non-Targeted-539	0.089935	0.20643	-0.37099	0.79631	0.73683
Epb42	0.0074158	0.015803	-0.57059	0.99258	0.98986			Non-Targeted-54	0.50193	0.62765	0.24153	0.018439	0.015425
Mtmr14	0.0074418	0.015984	-0.87174	0.99256	0.98967			Non-Targeted-540	0.7429	0.77473	0.40136	0.053491	0.079683
Oaz1	0.0074419	0.020151	-0.35016	0.99256	0.98998			Non-Targeted-541	0.36309	0.5397	-0.19721	0.05331	0.077363
Iars2	0.0074437	0.0090639	-0.76084	0.99256	0.99094			Non-Targeted-542	0.75087	0.78547	-0.021773	0.33401	0.3421
S100a4	0.0074708	0.020293	0.013773	0.46017	0.42376			Non-Targeted-543	0.013675	0.038826	-0.44805	0.88907	0.84804
Mttp	0.0074778	0.020293	-1.0415	0.97	0.95907			Non-Targeted-544	0.89243	0.91449	0.23928	0.22765	0.24181
Lhfpl1	0.0074877	0.020446	-0.62069	0.47694	0.43178			Non-Targeted-545	0.44911	0.59832	0.32041	0.16332	0.18262
Celf6	0.0075021	0.020446	-0.53872	0.47184	0.42909			Non-Targeted-546	0.85949	0.88009	-0.010393	0.05331	0.077363
Kcnc1	0.0075027	0.020446	-0.55643	0.9925	0.98965			Non-Targeted-547	0.52335	0.64299	0.018045	0.062611	0.089054
Col11a2	0.0075144	0.020446	-0.49615	0.99249	0.98965			Non-Targeted-548	0.24741	0.42817	-0.22282	0.24182	0.26123
Sptssb	0.0075465	0.016368	-0.76836	0.99245	0.98926			Non-Targeted-549	0.16309	0.31427	-0.31534	0.96746	0.95638
Gpx5	0.0075559	0.0026291	-1.7339	0.99244	0.99737			Non-Targeted-55	0.19061	0.35732	-0.19575	0.90649	0.86886
Cxcl11	0.0075684	0.020762	-0.49452	0.96601	0.95451			Non-Targeted-550	0.42348	0.57981	-0.07186	0.42213	0.4005
Ikzf3	0.0076044	0.021158	-0.71224	0.1017	0.13911			Non-Targeted-551	0.77096	0.80399	-0.0093714	0.9085	0.87564
Spast	0.0076077	0.016368	-0.25044	0.88132	0.8528			Non-Targeted-552	0.94055	0.95827	-0.0036082	0.56622	0.50386
Notch1	0.0076343	0.021158	-0.50461	0.99237	0.9893			Non-Targeted-553	0.23391	0.41412	-0.24696	0.68669	0.60675
LOC683282	0.0076539	0.016732	-0.60173	0.99235	0.98888			Non-Targeted-554	0.17466	0.3326	-0.16767	0.86934	0.83055
LOC100910731	0.0076974	0.021159	-0.19063	0.61749	0.53371			Non-Targeted-555	0.83111	0.85953	0.15892	0.29624	0.31572
Wipi1	0.007754	0.02149	-0.1877	0.29453	0.30333			Non-Targeted-556	0.94715	0.96205	0.23992	0.064066	0.091398
Ppp2r5a	0.0077631	0.02149	-0.58767	0.99224	0.9893			Non-Targeted-557	0.22984	0.40281	-0.21761	0.54976	0.49059
Stk4	0.0077778	0.016946	-0.54369	0.21445	0.20946			Non-Targeted-558	0.86631	0.89253	0.0056062	0.29624	0.31572
Coa4	0.0077818	0.02149	-0.67359	0.62516	0.54706			Non-Targeted-559	0.98146	0.98915	0.46022	0.0055903	0.0071609
LOC691030	0.0077835	0.02149	-0.55705	0.96279	0.95079			Non-Targeted-56	0.11482	0.23353	-0.25583	0.7165	0.64712
Krtap15-1	0.0077967	0.02149	-0.79773	0.98742	0.9804			Non-Targeted-560	0.004952	0.013119	-0.34753	0.99505	0.99291
Tdrp	0.0078107	0.021491	-0.30414	0.29427	0.30333			Non-Targeted-561	0.52771	0.64768	0.21707	0.32679	0.33158
Mir759	0.0078573	0.0098342	-0.80918	0.99214	0.99017			Non-Targeted-562	0.18139	0.34353	-0.089507	0.38718	0.37675
Eef2k	0.0078673	0.021491	-0.37145	0.057484	0.080682			Non-Targeted-563	0.89788	0.91946	0.09281	0.66189	0.56997
Fam83d	0.0078695	0.021491	-0.53692	0.99213	0.9893			Non-Targeted-564	0.22654	0.38258	-0.24205	0.13407	0.14188
Pde8a	0.0078715	0.021491	-0.57733	0.99211	0.98929			Non-Targeted-565	0.60521	0.6942	-0.10428	0.74309	0.68212
Ucp3	0.0078755	0.021491	-0.51704	0.99212	0.98929			Non-Targeted-566	0.62004	0.7051	0.54918	0.021545	0.019106
Card10	0.0079223	0.021692	-0.33679	0.99208	0.98929			Non-Targeted-567	0.073543	0.1657	-0.4881	0.90904	0.87675
Pate3	0.0079543	0.021692	-0.71391	0.60894	0.52835			Non-Targeted-568	0.22762	0.40075	0.149	0.22765	0.24181
Mpp1	0.0079601	0.021692	-0.64586	0.79798	0.73577			Non-Targeted-569	0.62079	0.70819	-0.098056	0.26601	0.2945
Tspan18	0.0080504	0.022103	-0.5301	0.42895	0.39708			Non-Targeted-57	0.090168	0.20913	-0.312	0.2114	0.22513
Ssc4d	0.0080654	0.022103	-0.40463	0.99193	0.98929			Non-Targeted-570	0.073543	0.1657	-0.22251	0.78619	0.72893
Zfp295	0.0080923	0.017641	-1.1233	0.97501	0.96969			Non-Targeted-571	0.40426	0.56747	0.30185	0.040032	0.05125
Pigr	0.0081159	0.01795	-0.50831	0.99188	0.98825			Non-Targeted-572	0.06857	0.15381	-0.25382	0.92627	0.90124
Tspan13	0.0081178	0.01795	-0.94138	0.76322	0.7061			Non-Targeted-573	0.17735	0.33686	-0.19239	0.10636	0.14715
Arhgef4	0.0082071	0.022463	-0.49377	0.96719	0.9561			Non-Targeted-574	0.41385	0.57368	0.33414	0.024497	0.031787
Api5	0.0082298	0.018497	-1.1719	0.64143	0.57288			Non-Targeted-575	0.86631	0.89253	0.088919	0.19435	0.20799
Proser3	0.0083067	0.023044	-0.041156	0.071905	0.10017			Non-Targeted-576	0.32	0.49681	-0.33133	0.90904	0.87675
Rps6kb1	0.0083148	0.0098347	-0.82944	0.59561	0.52975			Non-Targeted-577	0.76282	0.7978	0.051868	0.70755	0.63491
Chst1	0.008317	0.023044	-0.61836	0.96779	0.95758			Non-Targeted-578	0.22984	0.40281	-0.16655	0.77862	0.71681
Irf8	0.0083199	0.023044	-0.4412	0.99168	0.98895			Non-Targeted-579	0.15019	0.29807	0.0065044	0.057178	0.082029
Lypd4	0.0083203	0.023044	-0.28835	0.40762	0.38643			Non-Targeted-58	0.6074	0.69573	-0.015626	0.05331	0.077363
Ptprh	0.0083769	0.023581	0.21274	0.16427	0.18009			Non-Targeted-580	0.0083335	0.024696	-0.54117	0.99167	0.98809
Vps36	0.0083793	0.023581	-0.58528	0.76356	0.69439			Non-Targeted-581	0.19216	0.35988	-0.040019	0.10636	0.14715
mrpl9	0.0084027	0.023581	-0.74267	0.9909	0.98783			Non-Targeted-582	0.91305	0.93435	0.14713	0.093676	0.13286
Aldoc	0.0084153	0.018696	-0.2856	0.73451	0.66929			Non-Targeted-583	0.078396	0.17951	-0.13812	0.21243	0.22805
Vamp2	0.0084339	0.02382	-0.55679	0.43691	0.40512			Non-Targeted-584	0.59823	0.68641	0.016324	0.068334	0.10287
B3galt5	0.0084655	0.02382	-0.56977	0.61638	0.53371			Non-Targeted-585	0.24202	0.42337	0.20672	0.19798	0.21579
Sost	0.0084704	0.02382	-0.15457	0.096944	0.1362			Non-Targeted-586	0.98274	0.99035	0.19553	0.022852	0.023771
Ribc2	0.0084939	0.024057	-0.59884	0.99151	0.98859			Non-Targeted-587	0.73997	0.77166	0.11913	0.30179	0.32101
Ccdc85c	0.0084954	0.024057	-0.38531	0.9915	0.98859			Non-Targeted-588	0.76868	0.80091	0.18234	0.25787	0.28247
Tdgf1	0.0085178	0.024058	-0.46546	0.99148	0.98859			Non-Targeted-589	0.47753	0.61063	0.067379	0.2276	0.23966
Ccdc151	0.0085247	0.019384	-0.80264	0.99148	0.98782			Non-Targeted-59	0.76992	0.80244	-0.1616	0.21293	0.23095
Nfatc3	0.0085467	0.02428	-0.059873	0.16029	0.1737			Non-Targeted-590	0.29824	0.4743	-0.053217	0.29624	0.31572
Olr263	0.0085872	0.020073	-0.73459	0.99141	0.98782			Non-Targeted-591	0.16149	0.31015	-0.20199	0.88643	0.84675
Lamp3	0.0085872	0.020073	-0.77037	0.83589	0.79283			Non-Targeted-592	0.088745	0.20361	-0.10906	0.15643	0.17424
Polq	0.0085927	0.024281	-0.49873	0.7847	0.71982			Non-Targeted-593	0.073481	0.16376	-0.39281	0.99085	0.98674
Rprd2	0.0085984	0.0098347	-0.8261	0.81473	0.78392			Non-Targeted-594	0.20407	0.37776	-0.14188	0.56622	0.50386
Arih1	0.0086268	0.010094	-0.87532	0.81874	0.7912			Non-Targeted-595	0.19154	0.35859	-0.18741	0.89944	0.86059
Mettl26	0.0086295	0.02446	-0.58905	0.38206	0.36769			Non-Targeted-596	0.20884	0.38698	0.27419	0.049066	0.065231
LOC499715	0.0086304	0.010094	-0.78554	0.99137	0.98991			Non-Targeted-597	0.22762	0.40075	0.38428	0.026281	0.033693
Hdc	0.0086316	0.02446	-0.62473	0.86303	0.81534			Non-Targeted-598	0.20407	0.37776	-0.28252	0.85601	0.80843
Nmrk1	0.00866	0.02446	-0.37628	0.6311	0.54973			Non-Targeted-599	0.87	0.89547	0.16264	0.63235	0.55424
Lama3	0.0086973	0.02446	-0.36891	0.82242	0.76593			Non-Targeted-6	0.19421	0.36247	-0.19647	0.92565	0.9003
Zscan10	0.0087166	0.024791	-0.15025	0.9487	0.93334			Non-Targeted-60	0.52299	0.64145	-0.22988	0.54959	0.48789
Csn2	0.0087386	0.020471	-0.60809	0.99126	0.98739			Non-Targeted-600	0.12557	0.25782	-0.1961	0.35814	0.36608
LOC102552619	0.0087403	0.010094	-0.67105	0.86721	0.8445			Non-Targeted-601	0.085323	0.20008	-0.22315	0.48254	0.44293
Frmpd4	0.0087591	0.024791	-0.65762	0.10191	0.13911			Non-Targeted-602	0.7873	0.83206	-0.098061	0.32679	0.33158
Ap2a2	0.0087732	0.024791	0.07497	0.56499	0.49082			Non-Targeted-603	0.94055	0.95827	0.046379	0.65548	0.5647
Adprhl1	0.0087776	0.024791	-0.53703	0.44597	0.40512			Non-Targeted-604	0.47671	0.60911	0.25717	0.10636	0.14715
Trim16	0.0087917	0.024947	-0.78999	0.28071	0.298			Non-Targeted-605	0.37559	0.55052	0.29645	0.032065	0.039701
Gabra1	0.0087976	0.020685	0.36423	0.25572	0.23719			Non-Targeted-606	0.3628	0.53816	-0.17333	0.91229	0.88002
Shf	0.0088297	0.025114	-0.31375	0.93011	0.90534			Non-Targeted-607	0.9053	0.92563	0.34039	0.025775	0.032977
Peli3	0.0088352	0.025114	-0.56277	0.99116	0.98802			Non-Targeted-608	0.080852	0.18823	-0.23207	0.61449	0.54111
Pycr1	0.0088355	0.020685	-0.6841	0.043804	0.051362			Non-Targeted-609	0.95794	0.97192	0.4254	0.031298	0.038075
Ooep	0.008846	0.020685	-0.6094	0.99115	0.98716			Non-Targeted-61	0.59982	0.68797	-0.083634	0.82802	0.77224
Mir3588	0.0088863	0.025446	-0.25357	0.83388	0.77645			Non-Targeted-610	0.17735	0.33686	-0.14161	0.42704	0.40587
Strn	0.008894	0.025446	-0.53963	0.981	0.97487			Non-Targeted-611	0.41844	0.57827	0.084427	0.19281	0.20581
Ap3b2	0.0089226	0.025446	-0.59922	0.99108	0.98802			Non-Targeted-612	0.0092093	0.029453	-0.51426	0.3629	0.36877
LOC108352180	0.0089429	0.025447	-0.64511	0.75834	0.69222			Non-Targeted-613	0.09835	0.21862	0.10085	0.25309	0.27488
Sec63	0.0089524	0.021241	-0.85699	0.99105	0.98695			Non-Targeted-614	0.18596	0.34778	-0.14456	0.67689	0.58572
Aspscr1	0.0089675	0.021241	-0.37171	0.9298	0.91237			Non-Targeted-615	0.67978	0.73907	0.13777	0.25309	0.27488
Aldh3b2	0.00897	0.021241	-0.69716	0.57298	0.47892			Non-Targeted-616	0.50193	0.62765	-0.23498	0.1753	0.19198
Tbx21	0.0089781	0.025447	-0.69861	0.71844	0.64605			Non-Targeted-617	0.59534	0.68338	-0.035175	0.29624	0.31572
Znrf3	0.0090026	0.025447	-0.75318	0.67175	0.57096			Non-Targeted-618	0.5849	0.6757	0.29715	0.012361	0.011134
Tgfbrap1	0.0090078	0.021241	-0.84567	0.99099	0.98695			Non-Targeted-619	0.40426	0.56747	0.16545	0.55618	0.49329
Lrp1b	0.0090556	0.021241	-0.97504	0.92473	0.90675			Non-Targeted-62	0.48785	0.61533	0.10789	0.19954	0.21719
Olr1159	0.0090753	0.010361	-1.2456	0.99092	0.98964			Non-Targeted-620	0.77118	0.80554	-0.031947	0.21293	0.23095
Olr450	0.0090872	0.021241	-1.2485	0.82397	0.77255			Non-Targeted-621	0.67978	0.73907	0.4518	0.0044427	0.006663
Crispld1	0.0090949	0.021241	-0.68439	0.98467	0.9785			Non-Targeted-622	0.78212	0.82204	0.35434	0.03936	0.046199
Mga	0.0091193	0.021241	-0.56886	0.99088	0.98695			Non-Targeted-623	0.072029	0.16127	-0.40292	0.90799	0.87114
Nup88	0.0091374	0.021241	-0.53583	0.75802	0.70076			Non-Targeted-624	0.28111	0.45154	-0.3214	0.97926	0.97332
Dld	0.0091514	0.010361	-0.71427	0.99085	0.98964			Non-Targeted-625	0.28111	0.45154	0.0081182	0.022852	0.023771
LOC302228	0.0092101	0.026036	-0.76703	0.63234	0.54973			Non-Targeted-626	0.96507	0.97825	0.17519	0.062611	0.089054
Mylk	0.0092112	0.026036	-0.63828	0.48194	0.43448			Non-Targeted-627	0.18797	0.35254	-0.13562	0.67484	0.58311
LOC100910033	0.0092306	0.026036	-0.64231	0.67168	0.57096			Non-Targeted-628	0.70819	0.75	-0.039714	0.88643	0.84675
Snap47	0.0092639	0.026036	-0.72352	0.79734	0.73577			Non-Targeted-629	0.36068	0.53502	0.40952	0.029376	0.035715
Slc25a3	0.0092648	0.021456	-0.78855	0.50216	0.4235			Non-Targeted-63	0.18905	0.3543	-0.033126	0.51825	0.46403
RGD1565611	0.0092824	0.026036	-0.18184	0.62999	0.54973			Non-Targeted-630	0.088745	0.20361	-0.32198	0.74593	0.68888
Cyp2b15	0.0093089	0.021457	-0.63223	0.99069	0.98672			Non-Targeted-631	0.49625	0.62299	-0.067399	0.48254	0.44293
Yars	0.0093332	0.021457	-0.62207	0.68182	0.61035			Non-Targeted-632	0.021872	0.05782	-0.43997	0.083434	0.12522
Odf1	0.0093377	0.021457	-0.73273	0.93994	0.92729			Non-Targeted-633	0.19598	0.36508	-0.20902	0.87865	0.83606
Lrrc25	0.009339	0.026036	-0.10203	0.65151	0.55767			Non-Targeted-634	0.2851	0.45659	-0.023931	0.44897	0.42172
Tmem9	0.0093474	0.026392	-0.76214	0.96161	0.94914			Non-Targeted-635	0.12296	0.25668	-0.38029	0.29088	0.31035
Cdh24	0.0093883	0.026624	-0.3592	0.62058	0.53903			Non-Targeted-636	0.031113	0.082984	-0.46797	0.81008	0.75967
Pam	0.0094346	0.02168	0.3003	0.11885	0.12896			Non-Targeted-637	0.40583	0.569	-0.13865	0.21912	0.23531
Cttnbp2nl	0.0094521	0.026624	-0.17207	0.70736	0.63118			Non-Targeted-638	0.87872	0.90304	-0.043531	0.89799	0.85815
Zmynd15	0.0094909	0.026624	-0.50772	0.97162	0.96142			Non-Targeted-639	0.32707	0.5011	-0.22207	0.90285	0.86304
Chrm2	0.0095008	0.012731	-1.1222	0.9905	0.98964			Non-Targeted-64	0.33239	0.50727	-0.1425	0.86546	0.82632
Prkaca	0.0095087	0.026624	-0.38452	0.40612	0.38377			Non-Targeted-640	0.15019	0.29807	-0.04752	0.69126	0.61977
Potec	0.0095258	0.012731	-0.80617	0.99047	0.98964			Non-Targeted-641	0.35123	0.52725	-0.26623	0.78619	0.72893
Actb	0.0095653	0.027007	-0.14543	0.0922	0.12439			Non-Targeted-642	0.18674	0.34904	-0.29833	0.85601	0.80843
Tbck	0.0096069	0.027007	-0.75663	0.96238	0.94972			Non-Targeted-643	0.02155	0.057299	-0.32285	0.34745	0.35805
Celf3	0.0096587	0.027007	-0.52521	0.93313	0.90708			Non-Targeted-644	0.47333	0.60599	-0.0044698	0.69126	0.61977
Tas1r1	0.0096605	0.027007	-0.55998	0.62619	0.54707			Non-Targeted-645	0.47671	0.60911	0.08047	0.58262	0.51183
Plod3	0.0096659	0.023508	-0.63315	0.075748	0.099229			Non-Targeted-646	0.20884	0.38698	0.28769	0.046781	0.060022
LOC108351075	0.009689	0.027007	-0.61865	0.21783	0.22781			Non-Targeted-647	0.18596	0.34778	-0.14365	0.25622	0.27939
Dynlt3	0.0096893	0.023722	-0.76624	0.98135	0.97691			Non-Targeted-648	0.49625	0.62299	0.23672	0.11319	0.15335
Tjp2	0.0097059	0.023951	-0.50813	0.99029	0.98485			Non-Targeted-649	0.071383	0.15964	-0.18123	0.76945	0.70632
Pusl1	0.0097349	0.027007	0.1373	0.66974	0.56833			Non-Targeted-65	0.92854	0.94587	0.09474	0.24732	0.26761
Olr396	0.0097743	0.023951	-0.40749	0.071566	0.091848			Non-Targeted-650	0.93284	0.95049	0.35845	0.041328	0.052775
Il12rb1	0.0097807	0.027399	-0.72293	0.066552	0.086209			Non-Targeted-651	0.24202	0.42337	-0.036923	0.66189	0.56997
Hic2	0.0097915	0.027399	-0.37105	0.80998	0.74953			Non-Targeted-652	0.78037	0.81769	0.016873	0.60161	0.52256
Hist1h1a	0.0098037	0.0274	-0.5721	0.32061	0.32481			Non-Targeted-653	0.93219	0.94939	0.065615	0.8411	0.78762
Slpi	0.009825	0.023952	-0.95583	0.96299	0.9491			Non-Targeted-654	0.38876	0.55818	-0.056345	0.21912	0.23531
Mcpt8l3	0.0098406	0.023952	-0.51668	0.99016	0.98485			Non-Targeted-655	0.42348	0.57981	-0.0068619	0.21912	0.23531
Gucy1a3	0.009841	0.027627	-0.52131	0.84097	0.7816			Non-Targeted-656	0.0067778	0.01945	-0.52167	0.97774	0.97148
Spata6l	0.0098579	0.023952	-1.3049	0.92099	0.90177			Non-Targeted-657	0.49208	0.61993	-0.21223	0.37706	0.37142
Gapt	0.0098701	0.024176	-0.63206	0.99013	0.98461			Non-Targeted-658	0.96802	0.98002	0.18482	0.05331	0.077363
Top2a	0.0098775	0.0026296	-1.7186	0.99012	0.99737			Non-Targeted-659	0.94055	0.95827	0.20595	0.11319	0.15335
Rapgef6	0.0099046	0.027628	0.036171	0.19163	0.2078			Non-Targeted-66	0.61004	0.7004	-0.018785	0.70755	0.63491
Wwc1	0.0099611	0.028035	-0.044776	0.70298	0.62366			Non-Targeted-660	0.065389	0.14963	-0.28953	0.53889	0.47731
LOC108349419	0.0099929	0.013265	-1.2657	0.99001	0.9891			Non-Targeted-661	0.46389	0.59988	0.15599	0.062611	0.089054
RGD1561916	0.010003	0.028035	-0.61768	0.41459	0.38912			Non-Targeted-662	0.63835	0.71443	-0.03867	0.84523	0.79094
Tmem52	0.010012	0.028035	-0.66439	0.92392	0.89784			Non-Targeted-663	0.18596	0.34778	-0.33013	0.97287	0.96212
Akr1c1	0.010012	0.028035	-0.76311	0.89889	0.85751			Non-Targeted-664	0.073543	0.1657	-0.35393	0.84145	0.78929
Spata2	0.010018	0.028035	-0.3176	0.88201	0.8408			Non-Targeted-665	0.36141	0.53662	-0.21023	0.2114	0.22513
Cep85l	0.010025	0.028035	-0.51794	0.9226	0.89496			Non-Targeted-666	0.18087	0.34119	0.11446	0.53889	0.47731
Olr641	0.010071	0.024428	-0.35938	0.74937	0.68256			Non-Targeted-667	0.29002	0.46781	-0.079479	0.38718	0.37675
Ppp1r3b	0.010117	0.028887	-0.54429	0.10532	0.14011			Non-Targeted-668	0.034475	0.090561	0.033351	0.38718	0.37675
Olr704	0.010156	0.024428	-0.48092	0.98043	0.97591			Non-Targeted-669	0.19652	0.36858	-0.19558	0.82408	0.7687
Olr472	0.010176	0.024428	-1.0189	0.51149	0.43361			Non-Targeted-67	0.78674	0.82925	0.10151	0.094849	0.13381
Gdap2	0.010185	0.024428	-0.69842	0.58819	0.50915			Non-Targeted-670	0.6078	0.6973	-0.032666	0.26601	0.2945
Olr558	0.010187	0.028887	0.2542	0.031617	0.037102			Non-Targeted-671	0.91745	0.9377	-0.053113	0.56622	0.50386
LOC299277	0.010222	0.013266	-0.94238	0.98978	0.9891			Non-Targeted-672	0.79949	0.84425	-0.15736	0.92659	0.90217
Esr2	0.010274	0.028887	-0.66232	0.97651	0.96941			Non-Targeted-673	0.70819	0.75	0.17473	0.32748	0.33419
Areg	0.01029	0.028887	-0.44146	0.97519	0.96581			Non-Targeted-674	0.052264	0.12495	0.43157	0.021936	0.020384
Prkch	0.0103	0.02913	0.030875	0.50155	0.44514			Non-Targeted-675	0.02381	0.067159	-0.49014	0.73375	0.65912
Cul3	0.010305	0.0026296	-1.6236	0.9897	0.99737			Non-Targeted-676	0.32878	0.50581	-0.053077	0.67484	0.58311
Vps29	0.010336	0.029131	-0.78338	0.37034	0.36502			Non-Targeted-677	0.54695	0.65392	-0.040189	0.34745	0.35805
Nme8	0.010361	0.013266	-1.0216	0.98964	0.9891			Non-Targeted-678	0.059154	0.1335	-0.20904	0.58262	0.51183
Recql4	0.010413	0.029399	-0.49523	0.78284	0.7158			Non-Targeted-679	0.033292	0.085371	-0.35269	0.98887	0.9824
Fcar	0.010423	0.029399	-0.64411	0.9688	0.9581			Non-Targeted-68	0.00019539	0.00040035	-0.6063	0.77268	0.70843
Hnrnph2	0.010439	0.02513	-0.4959	0.98956	0.98359			Non-Targeted-680	0.13409	0.25435	0.29968	0.040255	0.049383
Micb	0.01044	0.02513	-0.85006	0.34914	0.31023			Non-Targeted-681	0.31347	0.48586	-0.093424	0.022852	0.023771
LOC102556082	0.01047	0.029669	0.1087	0.7288	0.65327			Non-Targeted-682	0.15156	0.30167	-0.3574	0.33401	0.3421
Mir592	0.010496	0.025498	-0.8491	0.44153	0.37827			Non-Targeted-683	0.057442	0.12995	-0.47518	0.80748	0.75238
Mt2A	0.010519	0.030111	-0.53042	0.76908	0.7009			Non-Targeted-684	0.94619	0.96113	0.3209	0.05331	0.077363
Krt71	0.010526	0.030111	0.18869	0.14825	0.16682			Non-Targeted-685	0.92854	0.94587	0.059039	0.23217	0.25122
Kcnb1	0.010537	0.030111	-0.52993	0.89	0.84741			Non-Targeted-686	0.094556	0.2129	-0.36633	0.92287	0.89548
Lrrc3	0.010543	0.030111	-0.55487	0.65491	0.56037			Non-Targeted-687	0.60442	0.69264	-0.22293	0.95084	0.93511
Nus1	0.010581	0.025498	-0.63235	0.65141	0.58411			Non-Targeted-688	0.90071	0.92105	0.069547	0.42213	0.4005
Slc10a3	0.010583	0.030111	-0.3305	0.59555	0.52041			Non-Targeted-689	0.078396	0.17951	-0.038326	0.91229	0.88002
Olfml2a	0.010585	0.025498	-0.57143	0.63125	0.55238			Non-Targeted-69	0.031255	0.083536	-0.4509	0.98802	0.98082
Nsrp1	0.010586	0.030111	-0.69086	0.84278	0.78497			Non-Targeted-690	0.13533	0.272	-0.17653	0.80748	0.75238
Atg16l2	0.01064	0.030563	-0.35668	0.49697	0.44514			Non-Targeted-691	0.58606	0.67878	0.012366	0.58262	0.51183
Tra2b	0.010642	0.025498	-0.5982	0.98936	0.98359			Non-Targeted-692	0.76868	0.80091	-0.29425	0.98212	0.97536
Cdc20	0.010653	0.015545	-1.0956	0.98935	0.9891			Non-Targeted-693	0.64737	0.68455	-0.081645	0.62934	0.55361
Arl16	0.010688	0.030563	-0.66359	0.98948	0.98374			Non-Targeted-694	0.78674	0.82925	-0.088038	0.42704	0.40587
Tssk6	0.01069	0.025498	-0.45704	0.98931	0.98359			Non-Targeted-695	0.028446	0.075072	-0.42151	0.96008	0.94534
Olr671	0.010696	0.030563	-0.046496	0.016898	0.014033			Non-Targeted-696	0.11947	0.24965	-0.20785	0.60161	0.52256
Telo2	0.010703	0.030563	-0.57304	0.94934	0.93334			Non-Targeted-697	0.034816	0.092771	-0.37172	0.54937	0.48521
Col6a1	0.010708	0.025498	-0.40071	0.97537	0.97047			Non-Targeted-698	0.96802	0.98002	0.29106	0.031298	0.038075
Olr1338	0.01072	0.015546	-0.96628	0.98928	0.9891			Non-Targeted-699	0.35977	0.53343	-0.18847	0.72182	0.65197
Olr410	0.010722	0.030808	-0.36216	0.17632	0.1904			Non-Targeted-7	0.48981	0.61686	-0.10936	0.91931	0.89053
Sgsm3	0.010722	0.025914	-0.57017	0.68571	0.61671			Non-Targeted-70	0.66013	0.73143	0.046026	0.29343	0.31303
Sez6l2	0.010725	0.015546	-0.3194	0.068532	0.080108			Non-Targeted-700	0.6078	0.6973	-0.13012	0.84761	0.79907
Olr470	0.010753	0.031082	-0.48493	0.44827	0.40779			Non-Targeted-701	0.28867	0.46454	0.20685	0.15188	0.17046
Hcn1	0.010824	0.031082	-0.3006	0.13027	0.15752			Non-Targeted-702	0.089417	0.20453	-0.24944	0.82802	0.77224
Vamp3	0.010827	0.025914	-0.52438	0.98917	0.98359			Non-Targeted-703	0.49917	0.62456	0.053959	0.49935	0.45079
LOC102547160	0.010835	0.031082	-0.63343	0.63414	0.54973			Non-Targeted-704	0.31347	0.48586	-0.05759	0.68669	0.60675
Cd163l1	0.010845	0.025914	-0.72621	0.51864	0.44375			Non-Targeted-705	0.035762	0.094266	-0.33282	0.61091	0.53313
Rpl38	0.010866	0.031082	0.018167	0.54345	0.47735			Non-Targeted-706	0.016843	0.049461	-0.43225	0.8411	0.78762
LOC100359752	0.010878	0.025914	-0.32222	0.7542	0.69355			Non-Targeted-707	0.012365	0.03562	-0.51467	0.89133	0.84932
Pcdhga11	0.010922	0.031082	-0.16174	0.69225	0.61338			Non-Targeted-708	0.32707	0.5011	-0.1414	0.51825	0.46403
Prps1l1	0.010939	0.02631	-0.73706	0.53708	0.45384			Non-Targeted-709	0.20254	0.3738	-0.17496	0.58262	0.51183
Pex12	0.010941	0.031082	-0.5033	0.036992	0.042045			Non-Targeted-71	0.50193	0.62765	0.036418	0.2276	0.23966
Srf	0.011005	0.02631	-0.31496	0.46091	0.38832			Non-Targeted-710	0.016571	0.046526	0.013106	0.73627	0.66383
Nek2	0.011021	0.026311	-0.56124	0.98898	0.98359			Non-Targeted-711	0.21619	0.39291	-0.21762	0.86546	0.82632
LOC103692896	0.011035	0.031558	-0.25418	0.80663	0.74953			Non-Targeted-712	0.54436	0.65235	0.018766	0.2276	0.23966
Cfap46	0.011261	0.031558	0.041596	0.22157	0.23366			Non-Targeted-713	0.52335	0.64299	0.15634	0.23481	0.25342
Rnase4	0.011288	0.02712	-0.42485	0.98871	0.98359			Non-Targeted-714	0.84196	0.86894	-0.09946	0.24364	0.26404
Inpp5a	0.011301	0.031558	-0.4394	0.52011	0.45588			Non-Targeted-715	0.73435	0.76701	-0.16321	0.84761	0.79907
Smco4	0.011318	0.031558	-0.22631	0.14414	0.1656			Non-Targeted-716	0.052264	0.12495	-0.10192	0.022852	0.023771
LOC108350166	0.011319	0.016667	-0.73733	0.72226	0.6767			Non-Targeted-717	0.18733	0.3508	-0.23101	0.95013	0.93371
Mrpl40	0.01132	0.031558	-0.76813	0.88127	0.83941			Non-Targeted-718	0.12268	0.25554	-0.21347	0.74084	0.67759
LOC102555392	0.011328	0.02754	-0.73421	0.053063	0.070172			Non-Targeted-719	0.57611	0.66945	-0.13977	0.91624	0.88745
Olr325	0.011338	0.02754	-0.69444	0.65712	0.58856			Non-Targeted-72	0.7724	0.80871	0.027538	0.81008	0.75967
LOC103694158	0.011357	0.031558	-0.69233	0.41611	0.38912			Non-Targeted-720	0.011938	0.034691	-0.51458	0.99077	0.98629
Sncaip	0.011361	0.031558	-0.51704	0.54089	0.47467			Non-Targeted-721	0.89399	0.91783	-0.018517	0.77862	0.71681
Tas1r2	0.011364	0.031558	-0.43488	0.89604	0.855			Non-Targeted-722	0.09835	0.21862	0.14458	0.12122	0.15544
Ndufab1	0.011398	0.027975	-0.74497	0.051703	0.058876			Non-Targeted-723	0.26584	0.44368	0.046597	0.022852	0.023771
Smap2	0.011425	0.016667	-0.64197	0.98858	0.98795			Non-Targeted-724	0.83111	0.85953	0.074038	0.19954	0.21719
Il12rb2	0.011427	0.031558	-0.64528	0.96222	0.94972			Non-Targeted-725	0.47158	0.60446	-0.017174	0.34745	0.35805
LOC100364265	0.011429	0.027975	-0.30917	0.85641	0.82078			Non-Targeted-726	0.048988	0.11508	0.10306	0.58262	0.51183
Exo1	0.011487	0.031558	0.24985	0.098489	0.1362			Non-Targeted-727	0.35977	0.53343	-0.15204	0.1753	0.19198
Arfgef2	0.011494	0.027976	-0.78722	0.011556	0.010206			Non-Targeted-728	0.60136	0.68953	-0.0077291	0.67484	0.58311
RGD1559441	0.011497	0.031558	-0.56122	0.71758	0.64361			Non-Targeted-729	0.13004	0.26343	-0.1337	0.90539	0.8654
Ddx19a	0.011514	0.027976	-0.35064	0.64833	0.58411			Non-Targeted-73	0.31559	0.49094	0.1052	0.19798	0.21579
Fam114a1	0.011528	0.027976	-0.43356	0.98847	0.98359			Non-Targeted-730	0.85637	0.8779	-0.044054	0.51825	0.46403
Dsg2	0.01155	0.028221	-0.65801	0.68611	0.61671			Non-Targeted-731	0.09835	0.21862	-0.21821	0.28852	0.3077
LOC100364958	0.011556	0.028221	0.16079	0.50654	0.43106			Non-Targeted-732	0.31113	0.48406	-0.050519	0.69126	0.61977
Plcd1	0.011574	0.03231	-0.37714	0.56524	0.49082			Non-Targeted-733	0.70241	0.74687	0.26103	0.018439	0.015425
Ednra	0.01158	0.028221	-0.92609	0.36965	0.32782			Non-Targeted-734	0.31347	0.48586	0.088576	0.56622	0.50386
Zfp192	0.0116	0.03231	-0.61135	0.43754	0.40512			Non-Targeted-735	0.44462	0.5937	0.024108	0.32477	0.32896
Vom2r8	0.011611	0.028221	-0.74547	0.98839	0.98332			Non-Targeted-736	0.60322	0.69109	0.053813	0.48485	0.44552
Sema3d	0.011638	0.03231	-0.66672	0.97402	0.9641			Non-Targeted-737	0.3408	0.51786	-0.029626	0.90285	0.86304
Dnajb13	0.011657	0.03231	-0.69613	0.91993	0.89101			Non-Targeted-738	0.19853	0.37031	0.11885	0.19435	0.20799
Tssk4	0.011683	0.028708	-0.44621	0.97361	0.96727			Non-Targeted-739	0.002093	0.0068949	-0.725	0.81008	0.75967
Tmem261	0.011699	0.03231	-0.78341	0.99025	0.98581			Non-Targeted-74	0.078488	0.18144	-0.26196	0.32679	0.33158
Ogfr	0.011738	0.028708	-0.73538	0.84602	0.80775			Non-Targeted-740	0.042734	0.10599	-0.44039	0.29343	0.31303
Cnot9	0.011744	0.016954	-0.97193	0.87517	0.85275			Non-Targeted-741	0.31559	0.49094	0.033757	0.24732	0.26761
Rmnd1	0.01175	0.028708	-0.45562	0.98825	0.98279			Non-Targeted-742	0.0055826	0.015268	-0.50177	0.91229	0.88002
Cep350	0.01179	0.016954	-0.71472	0.98821	0.98766			Non-Targeted-743	0.18087	0.34119	0.10382	0.78505	0.72492
Bach2	0.011801	0.032804	-0.094279	0.011092	0.010166			Non-Targeted-744	0.30428	0.47902	-0.10304	0.54937	0.48521
Cyp3a9	0.01181	0.028708	-0.69288	0.11259	0.12622			Non-Targeted-745	0.62004	0.7051	0.022341	0.76159	0.69548
Prss22	0.011822	0.032805	-0.27011	0.12011	0.15321			Non-Targeted-746	0.1948	0.36378	-0.2871	0.67484	0.58311
Tigd2	0.011829	0.016954	-1.2356	0.98686	0.98614			Non-Targeted-747	0.25581	0.43324	-0.26602	0.76422	0.69767
LOC102551184	0.011853	0.029198	-0.37523	0.52105	0.4463			Non-Targeted-748	0.86138	0.88329	0.1726	0.024136	0.02684
Lzts1	0.011882	0.03306	-0.44048	0.98951	0.98374			Non-Targeted-749	0.25793	0.43464	-0.25107	0.88907	0.84804
Cyp2ab1	0.011886	0.016954	-0.60939	0.72142	0.6767			Non-Targeted-75	0.38725	0.55666	0.0077238	0.60987	0.53051
Gpr85	0.011895	0.029198	-1.0914	0.88249	0.85393			Non-Targeted-750	0.8581	0.87899	0.11643	0.24014	0.25702
RGD1563217	0.01193	0.03306	-0.54566	0.66324	0.56568			Non-Targeted-751	0.19853	0.37031	0.027511	0.34129	0.35539
Zfp777	0.011951	0.03306	-0.51454	0.88442	0.84347			Non-Targeted-752	0.98268	0.99018	0.16801	0.34745	0.35805
Cdc25b	0.011995	0.033061	-0.0987	0.69401	0.616			Non-Targeted-753	0.15019	0.29807	-0.14311	0.68756	0.60938
Snapc3	0.012001	0.029199	-0.66719	0.54686	0.45631			Non-Targeted-754	0.16149	0.31015	-0.26912	0.73681	0.66847
Glis1	0.012016	0.033061	-0.39891	0.38043	0.36769			Non-Targeted-755	0.97581	0.98419	0.24227	0.19435	0.20799
Mir216a	0.012065	0.029444	-0.86276	0.77441	0.71828			Non-Targeted-756	0.77096	0.80399	-0.01247	0.24014	0.25702
Ascl1	0.012087	0.033061	-0.45409	0.825	0.76593			Non-Targeted-757	0.13004	0.26343	-0.26883	0.94831	0.93303
Ndfip1	0.0121	0.029444	-0.52401	0.9879	0.982			Non-Targeted-758	0.60322	0.69109	0.18337	0.05331	0.077363
Stk40	0.012107	0.029444	-0.20414	0.17209	0.17919			Non-Targeted-759	0.60322	0.69109	0.036926	0.071946	0.11281
Serpinb8	0.01215	0.029444	0.072672	0.39805	0.34548			Non-Targeted-76	0.021997	0.058356	-0.48764	0.60603	0.52522
Galk1	0.012152	0.033061	-0.70071	0.079148	0.11927			Non-Targeted-760	0.17889	0.33936	0.029387	0.2082	0.22145
Trim27	0.012197	0.029444	-0.68034	0.9878	0.982			Non-Targeted-761	0.02155	0.057299	-0.41067	0.74084	0.67759
Cyp27a1	0.012221	0.033328	-0.24037	0.63577	0.54973			Non-Targeted-762	0.021997	0.058356	-0.35042	0.91072	0.87892
Tyrobp	0.012234	0.029444	-0.7316	0.1799	0.18674			Non-Targeted-763	0.27179	0.44703	-0.27355	0.98212	0.97536
Chia	0.012236	0.017545	-1.1076	0.98776	0.98705			Non-Targeted-764	0.92534	0.94286	0.062743	0.21293	0.23095
Eif4g2	0.012255	0.017545	-0.72209	0.98774	0.98705			Non-Targeted-765	0.94739	0.96252	0.039349	0.32748	0.33419
Fhl4	0.012272	0.029704	-0.71729	0.98773	0.98171			Non-Targeted-766	0.82199	0.85706	0.37493	0.023314	0.026465
mrpl24	0.01229	0.033328	-0.6518	0.37772	0.36769			Non-Targeted-767	0.56412	0.65857	-0.10478	0.2114	0.22513
Ccdc73	0.012297	0.033328	-0.72883	0.26929	0.29007			Non-Targeted-768	0.048988	0.11508	0.39701	0.021545	0.019106
Rmi1	0.012339	0.017545	-0.76507	0.58072	0.51684			Non-Targeted-769	0.79949	0.84425	0.11792	0.2114	0.22513
LOC102547604	0.012341	0.033329	-0.38381	0.62069	0.53903			Non-Targeted-77	0.11947	0.24965	-0.31195	0.94718	0.93024
Sgms2	0.012377	0.033329	-0.27198	0.57862	0.50425			Non-Targeted-770	0.21345	0.3891	-0.22588	0.96429	0.95213
Ankrd13a	0.012384	0.033329	-0.54178	0.29291	0.30333			Non-Targeted-771	0.53668	0.65076	0.1401	0.16332	0.18262
LOC103694069	0.012425	0.030815	-0.74335	0.98758	0.98144			Non-Targeted-772	0.90078	0.92183	0.34628	0.053491	0.079683
Fam131b	0.012447	0.033329	0.3355	0.0033287	0.0041325			Non-Targeted-773	0.18674	0.34904	-0.23395	0.32679	0.33158
Irx3	0.012458	0.033329	-0.50956	0.93896	0.91819			Non-Targeted-774	0.47333	0.60599	-0.041391	0.05331	0.077363
Olr552	0.012484	0.0066062	-1.02	0.98752	0.99339			Non-Targeted-775	0.21619	0.39291	-0.17026	0.81008	0.75967
Rab12	0.012489	0.030815	0.059656	0.72773	0.66347			Non-Targeted-776	0.79949	0.84425	-0.10817	0.70755	0.63491
Taf1a	0.012499	0.017545	-1.0522	0.9875	0.98705			Non-Targeted-777	0.8581	0.87899	0.16512	0.61254	0.53847
Emd	0.012503	0.033329	-0.39051	0.63881	0.55504			Non-Targeted-778	0.2593	0.43607	-0.26496	0.73635	0.66618
Olr4	0.012531	0.030816	-0.55419	0.65335	0.58411			Non-Targeted-779	0.24202	0.42337	0.091708	0.2114	0.22513
Tmed6	0.012533	0.030816	-0.70751	0.78355	0.73497			Non-Targeted-78	0.76868	0.80091	-0.15362	0.84145	0.78929
Ddx3	0.012545	0.034094	-0.48957	0.16846	0.18283			Non-Targeted-780	0.092767	0.21094	-0.22687	0.2114	0.22513
Agps	0.012611	0.017827	-0.96572	0.98739	0.98677			Non-Targeted-781	0.36068	0.53502	0.14482	0.067094	0.094479
Car13	0.012673	0.034095	-0.1573	0.43773	0.40512			Non-Targeted-782	0.074858	0.17167	-0.34275	0.60161	0.52256
Commd4	0.012708	0.031066	-0.77367	0.87624	0.84719			Non-Targeted-783	0.52771	0.64768	-0.19101	0.80748	0.75238
Prdm11	0.012729	0.034095	-0.30239	0.42074	0.39441			Non-Targeted-784	0.085323	0.20008	-0.27195	0.85601	0.80843
LOC103693323	0.012797	0.031331	-0.4998	0.9872	0.98089			Non-Targeted-785	0.76992	0.80244	0.020591	0.77862	0.71681
Nmnat2	0.012807	0.031331	-0.62744	0.98719	0.98089			Non-Targeted-786	0.61071	0.70196	-0.00799	0.64757	0.55948
Upf2	0.01282	0.017827	-0.7887	0.72992	0.6887			Non-Targeted-787	0.084962	0.19836	-0.34819	0.98212	0.97536
Smg7	0.012894	0.031331	-1.1667	0.33911	0.3026			Non-Targeted-788	0.47391	0.60756	0.006189	0.60161	0.52256
Ccnd2	0.012898	0.034355	-0.31082	0.87488	0.83262			Non-Targeted-789	0.6589	0.72987	-0.042872	0.80643	0.75052
Gulp1	0.012954	0.0079044	-1.369	0.98705	0.9921			Non-Targeted-79	0.30716	0.48225	-0.061784	0.58262	0.51183
Tmc4	0.012955	0.034355	0.23981	0.20965	0.22339			Non-Targeted-790	0.85266	0.87681	0.10868	0.18935	0.20446
Coa5	0.012986	0.03158	-0.93688	0.93487	0.91779			Non-Targeted-791	0.32707	0.5011	-0.10678	0.80643	0.75052
Pkp3	0.01299	0.03158	-0.48428	0.98701	0.98062			Non-Targeted-792	0.10616	0.22626	-0.29235	0.071946	0.11281
Olr1076	0.013025	0.034355	-0.71414	0.97345	0.96278			Non-Targeted-793	0.57611	0.66945	-0.07828	0.097643	0.13709
Olr262	0.013039	0.03185	0.40442	0.11706	0.12803			Non-Targeted-794	0.1159	0.23732	-0.36079	0.966	0.95321
Ankrd65	0.013044	0.03185	-0.47458	0.98696	0.98033			Non-Targeted-795	0.14879	0.29563	-0.12446	0.38718	0.37675
LOC687560	0.013056	0.03185	-0.50794	0.98694	0.98033			Non-Targeted-796	0.031422	0.084179	-0.37009	0.24996	0.26972
Adrm1	0.013063	0.034355	-0.5402	0.98637	0.97926			Non-Targeted-797	0.3408	0.51786	-0.087468	0.61449	0.54111
LOC108349762	0.013068	0.034355	-0.31486	0.40608	0.38377			Non-Targeted-798	0.1159	0.23732	-0.15686	0.05331	0.077363
Olr1149	0.013076	0.018135	-1.1514	0.98692	0.98645			Non-Targeted-799	0.15019	0.29807	0.066347	0.14506	0.1668
Cfap61	0.013099	0.03185	-0.59952	0.9869	0.98033			Non-Targeted-8	0.93377	0.95157	0.031677	0.068722	0.10668
Adgra3	0.013135	0.018438	-0.67757	0.98687	0.98614			Non-Targeted-80	0.39798	0.56591	-0.14043	0.65548	0.5647
Mief1	0.013166	0.032136	-0.16369	0.26814	0.25485			Non-Targeted-800	0.041917	0.10378	-0.38019	0.92488	0.89934
Fgf8	0.013175	0.03463	-0.37022	0.78664	0.72186			Non-Targeted-81	0.030801	0.08245	-0.46429	0.67742	0.58837
Dpysl5	0.013182	0.032136	-0.49497	0.98682	0.98001			Non-Targeted-82	0.29002	0.46781	0.20085	0.022852	0.023771
LOC108350190	0.013188	0.018438	-0.79355	0.74163	0.69758			Non-Targeted-83	0.81221	0.85204	-0.1209	0.65548	0.5647
Slco6d1	0.013237	0.034923	-0.28076	0.5444	0.47735			Non-Targeted-84	0.86631	0.89253	0.10456	0.74309	0.68212
Dbx1	0.01325	0.034923	-0.51103	0.53482	0.46652			Non-Targeted-85	0.35977	0.53343	-0.021526	0.21912	0.23531
Eva1a	0.013258	0.034923	-0.69391	0.97522	0.96581			Non-Targeted-86	0.22762	0.40075	0.1045	0.61091	0.53313
Barhl2	0.013289	0.035192	-0.55369	0.4028	0.3784			Non-Targeted-87	0.96679	0.97944	0.10074	0.44897	0.42172
Ube3a	0.013293	0.035192	-0.12244	0.098453	0.1362			Non-Targeted-88	0.49208	0.61993	0.342	0.020395	0.017969
Col6a4	0.01335	0.035192	-0.20188	0.6799	0.58698			Non-Targeted-89	0.22984	0.40281	0.10193	0.22765	0.24181
Mecr	0.013363	0.035192	-0.76528	0.4007	0.3784			Non-Targeted-9	0.46389	0.59988	-0.10157	0.40532	0.39522
Snapc4	0.013378	0.033009	-0.33861	0.4252	0.36318			Non-Targeted-90	0.6074	0.69573	0.040414	0.15213	0.17294
Hist1h2af	0.013416	0.035192	-0.52087	0.74051	0.66733			Non-Targeted-91	0.19652	0.36858	-0.21711	0.85601	0.80843
Unkl	0.01342	0.033009	-0.10179	0.56255	0.46635			Non-Targeted-92	0.90813	0.93008	0.15431	0.13224	0.16091
Ttc25	0.013462	0.035192	-0.30333	0.32142	0.32481			Non-Targeted-93	0.16309	0.31427	-0.20426	0.30179	0.32101
Olr1607	0.013505	0.033264	-0.21138	0.67359	0.6017			Non-Targeted-94	0.92854	0.94587	0.083801	0.63235	0.55424
Rbms2	0.013522	0.033264	-0.64155	0.50646	0.43106			Non-Targeted-95	0.074751	0.1688	-0.22732	0.93509	0.91284
Cttnbp2	0.013553	0.033264	-0.70697	0.98645	0.97973			Non-Targeted-96	0.11695	0.2297	-0.38499	0.96379	0.94875
Rer1	0.01359	0.033264	-0.53898	0.22837	0.2169			Non-Targeted-97	0.43603	0.58752	-0.18714	0.70337	0.62987
Cd320	0.013593	0.033264	-0.7784	0.33162	0.29755			Non-Targeted-98	0.61672	0.70353	0.82035	0.00082357	0.00067345
Dpm1	0.013632	0.035802	-0.57728	0.98659	0.97926			Non-Targeted-99	0.49917	0.62456	-0.034873	0.79358	0.73487
Itga8	0.013669	0.019064	-0.85754	0.7612	0.72335
Dusp18	0.013684	0.033264	-0.44306	0.98632	0.97973
Pgm3	0.013688	0.035803	-0.095	0.85155	0.80135
Olr851	0.013702	0.019064	-0.94264	0.9863	0.9855
Rnf181	0.013716	0.033264	-0.47721	0.98628	0.97973
Decr1	0.013717	0.033264	-0.17329	0.89778	0.87296
Rpe	0.013719	0.019064	-1.2985	0.98628	0.9855
Mark2	0.013759	0.033264	0.067468	0.62102	0.54304
Vom1r81	0.013801	0.035803	0.082248	0.70525	0.62366
LOC108353098	0.013857	0.036106	0.034683	0.17292	0.18284
Cxxc1	0.013869	0.036106	-0.59467	0.93922	0.91899
Tubb5	0.013895	0.019368	-0.88294	0.93563	0.92239
Sdpr	0.013913	0.036497	-0.63544	0.58074	0.49656
Plcb3	0.013913	0.036106	-0.50793	0.6555	0.56037
Alkbh6	0.013943	0.036497	-0.59844	0.98606	0.97973
Zcrb1	0.013952	0.019689	-0.29468	0.037709	0.051487
Ubxn2b	0.013971	0.036497	-0.21983	0.73409	0.66929
Dsc1	0.013992	0.036497	-0.51201	0.98601	0.97973
Rspo2	0.013995	0.036106	-0.5901	0.60446	0.52306
Sbf2	0.014044	0.019689	-0.83451	0.98596	0.98486
Uaca	0.014086	0.03642	-0.48766	0.527	0.45851
Mir193b	0.014111	0.03642	-0.49467	0.027709	0.033691
Plcl2	0.014112	0.01969	-0.68206	0.98589	0.98486
Olr395	0.014119	0.03642	-0.62796	0.11539	0.15018
Ap2m1	0.014217	0.020026	-0.99294	0.98578	0.98451
Taar4	0.014263	0.020026	-0.48799	0.29476	0.24531
Slc36a3	0.014425	0.036421	-0.69929	0.88282	0.84215
Yy1	0.014479	0.037071	-0.67295	0.80203	0.75114
Cacna1f	0.014487	0.036421	-0.52828	0.85453	0.80443
Mdfic	0.014513	0.036421	-0.64683	0.99009	0.98537
LOC108349727	0.014532	0.036735	-0.79598	0.63542	0.54973
Pebp1	0.014533	0.036735	-0.36491	0.48124	0.43448
RGD1564786	0.014574	0.020712	-0.85521	0.7667	0.73159
Olr624	0.014602	0.020712	-0.31511	0.1475	0.1246
Bcas1	0.014629	0.037072	-0.54115	0.98537	0.97911
Ranbp17	0.014642	0.036735	-0.76998	0.98766	0.98097
Shisa9	0.014648	0.037072	0.22151	0.056438	0.078967
Sh3pxd2b	0.014658	0.036736	-0.48431	0.97913	0.97313
Olr673	0.014702	0.036736	-0.29003	0.81172	0.75324
Olr1092	0.014713	0.036736	-0.54704	0.41019	0.38643
LOC108351580	0.014721	0.036736	-0.3434	0.77257	0.70528
LOC102556288	0.014728	0.037072	-0.66533	0.97395	0.96727
RT1-CE5	0.014734	0.037072	-0.49987	0.98527	0.97911
LOC103690108	0.014756	0.037072	-1.0048	0.49159	0.42098
Pcdhga12	0.014759	0.036736	-0.10802	0.82596	0.76593
Bckdhb	0.014768	0.036736	-0.43405	0.77846	0.7095
Mal	0.014773	0.020713	-0.77406	0.98523	0.98381
Glipr2	0.014801	0.037072	-0.45243	0.9852	0.97911
LOC102554194	0.014802	0.037072	-1.0838	0.66416	0.5908
Phb2	0.014837	0.037384	-0.77897	0.95581	0.94013
Gnas	0.01484	0.037384	-0.50264	0.88808	0.84741
Pcgf6	0.014855	0.037384	-0.55169	0.98512	0.97807
Btnl9	0.014871	0.037384	-0.36635	0.91183	0.87947
Wasf2	0.014902	0.037349	0.19389	0.16077	0.17169
Ncapd3	0.014905	0.037349	-0.63239	0.9851	0.97881
Mir207	0.014942	0.037384	-0.6796	0.65907	0.56037
Zfp53	0.014945	0.037384	-0.58066	0.056121	0.075227
Veph1	0.014975	0.03735	-0.4857	0.98503	0.97881
Tbkbp1	0.014983	0.037384	-0.66289	0.94587	0.92837
Lcn9	0.014984	0.037384	-0.58327	0.6864	0.60024
Bdkrb1	0.015094	0.037384	-0.7091	0.724	0.64846
Stx1b	0.015097	0.037384	-0.39456	0.96624	0.95451
Pnpla7	0.015108	0.037384	-0.66029	0.91282	0.88057
Ppef2	0.015118	0.037384	-0.49361	0.91096	0.8773
Tmem41b	0.015145	0.021359	-0.774	0.98485	0.98315
LOC103690374	0.015182	0.038257	-0.57917	0.85616	0.80603
Mtch2	0.015198	0.037632	-0.082821	0.3136	0.28236
LOC103694522	0.015219	0.0079049	-1.4585	0.98478	0.9921
RGD1564405	0.015224	0.021359	-0.20114	0.10732	0.092764
Hipk4	0.01524	0.037632	-0.46557	0.83048	0.77695
Ylpm1	0.015244	0.037632	-0.7154	0.98476	0.9785
Tstd1	0.01526	0.03859	-0.8351	0.28048	0.298
Tpst1	0.015279	0.021359	-0.66645	0.98472	0.98315
Olr30	0.015279	0.037632	-1.034	0.25298	0.23719
Polg2	0.015286	0.021359	-0.71634	0.98471	0.98315
Cdc42ep5	0.015318	0.03859	-0.54851	0.77371	0.70528
LOC108350519	0.015332	0.021359	-0.7862	0.98467	0.98315
Plek	0.015342	0.03859	-0.47086	0.90065	0.86118
Card9	0.015349	0.037633	-0.62	0.53308	0.45135
Ccdc84	0.015367	0.037633	-0.40438	0.06042	0.086402
LOC100911260	0.01537	0.03859	-0.71878	0.00048417	0.00035369
Tmem107	0.01539	0.03859	-0.51806	0.76285	0.69439
Acrv1	0.015394	0.021359	-0.80908	0.55778	0.49608
Serpinb6b	0.015409	0.037633	-0.76296	0.94893	0.9372
Ak3	0.015415	0.037633	-0.49077	0.98459	0.9785
Lrrc43	0.015435	0.03859	-0.20904	0.80831	0.74953
Zfand4	0.015452	0.021682	-0.9284	0.98455	0.98282
Tfeb	0.015493	0.03859	-0.6802	0.7957	0.73384
Ns5atp4	0.015541	0.02203	-0.99597	0.98446	0.98247
Mesp2	0.015568	0.03859	-0.044282	0.061063	0.081491
Slc5a3	0.01562	0.040822	-0.56164	0.98438	0.9785
Kdm2a	0.015621	0.040822	-0.99019	0.21047	0.20445
Plk3	0.015641	0.039281	-0.49294	0.84346	0.79
Csf2ra	0.015694	0.039802	-0.46323	0.24204	0.25117
Srcin1	0.015737	0.039803	-0.58379	0.6102	0.53103
LOC102556474	0.015737	0.041272	-0.60783	0.98426	0.9785
Ifrd1	0.015747	0.039803	-0.20727	0.60848	0.52835
Ifi27l2b	0.015755	0.039803	-0.40591	0.88918	0.84741
Tspan32	0.01576	0.039803	-0.62335	0.25198	0.26689
Map3k19	0.015778	0.041272	-0.4897	0.98422	0.9785
Fzd7	0.015804	0.040291	-0.53854	0.95235	0.93614
Lingo1	0.015846	0.040291	-0.53917	0.51731	0.45588
Zbtb40	0.015885	0.040291	-0.50549	0.94067	0.9198
Tomm34	0.015885	0.040291	-0.25552	0.94343	0.92453
Spic	0.015903	0.022735	-0.5267	0.5229	0.45575
LOC691485	0.015941	0.040291	-0.19949	0.95298	0.93614
Mir6327	0.015955	0.040291	-0.57465	0.74142	0.66965
Elp2	0.015959	0.041272	-0.85049	0.46844	0.40591
Styk1	0.015976	0.041272	-0.70639	0.53844	0.45384
Ppia	0.015988	0.041272	-0.68835	0.63477	0.55929
Olr920	0.015998	0.040291	0.13348	0.11445	0.15018
Mrps24	0.016033	0.040291	-0.62414	0.94541	0.92686
LOC102554898	0.016041	0.040291	-0.53242	0.95462	0.93818
Itfg2	0.016086	0.041707	-0.58765	0.8878	0.8615
Card19	0.016098	0.040292	-0.46228	0.9197	0.89101
Lig1	0.01615	0.022735	-0.93173	0.98385	0.98175
RGD1565033	0.01617	0.041707	-0.025085	0.32868	0.29498
Ovol1	0.016172	0.040292	-0.43656	0.77261	0.70528
Cldn23	0.016179	0.041707	-0.34487	0.98382	0.9785
Camk1d	0.016206	0.041707	-1.0747	0.98379	0.9785
Cers1	0.016223	0.040292	-0.28669	0.77643	0.70736
Klhdc8b	0.016227	0.040292	-0.67756	0.42154	0.39441
Crispld2	0.016239	0.040292	-0.44486	0.98542	0.97837
G6pc3	0.016255	0.041708	0.20318	0.24518	0.2322
Tarbp2	0.01628	0.040292	-0.3063	0.55449	0.48268
Sox14	0.016335	0.040292	-0.33082	0.94089	0.9198
Dchs1	0.016338	0.040292	-0.59455	0.93778	0.91738
Eif5b	0.016339	0.041708	-0.12305	0.34779	0.31023
Alkbh3	0.016349	0.041708	-0.51072	0.98365	0.9785
Bend2	0.016382	0.041708	-0.60535	0.92275	0.90429
Fbxo30	0.016383	0.023463	-0.46796	0.58876	0.52419
Klhl22	0.016392	0.040849	-0.1719	0.84973	0.79976
Plcb1	0.016405	0.041708	-0.99359	0.97953	0.97453
LOC102556346	0.016411	0.023463	-0.75184	0.76679	0.73159
Pak2	0.016466	0.041708	-0.6183	0.9507	0.93844
LOC100158225	0.016501	0.041418	-0.58234	0.75369	0.69002
Bex3	0.016504	0.041418	0.014588	0.22303	0.23654
Cmah	0.016525	0.041974	-0.76675	0.66484	0.59301
Olr264	0.01654	0.041974	-0.57471	0.98346	0.9782
Mroh2b	0.016586	0.041974	-0.86405	0.93173	0.91395
Pank2	0.016598	0.043623	-0.541	0.96244	0.94972
Bmp5	0.016678	0.042425	0.53198	0.090885	0.11266
Fdft1	0.016694	0.023464	-1.0454	0.87899	0.85275
LOC688765	0.016742	0.023464	-0.76568	0.98326	0.98101
Pfkl	0.016751	0.042718	-0.53371	0.98325	0.97788
Gcg	0.016775	0.023464	-0.7794	0.98322	0.98101
Eef1g	0.016779	0.043007	-0.75097	0.1333	0.13844
Upk1b	0.016785	0.043623	-0.25733	0.72861	0.65327
C2	0.016821	0.043623	-0.50632	0.87932	0.8354
Alpl	0.016838	0.043623	-0.50588	0.98014	0.97418
RGD1308117	0.016842	0.043623	-0.093234	0.9098	0.8773
Retnlg	0.016847	0.043007	-0.26836	0.70777	0.64561
Rbfox3	0.016898	0.043623	-0.28567	0.88699	0.84613
Olr1337	0.016948	0.02382	-0.84961	0.96735	0.95832
Tmem200b	0.016949	0.043623	-0.61979	0.41211	0.38643
LOC108350576	0.016961	0.043007	-0.89881	0.53627	0.45384
Zfp296	0.016994	0.043623	-0.50837	0.49527	0.44514
Npy5r	0.017004	0.043007	-0.77335	0.88054	0.85057
LOC108348213	0.01701	0.043007	-0.82842	0.097549	0.11836
Ehd2	0.01701	0.043623	-0.085175	0.45841	0.4211
Actg1	0.017016	0.043007	0.085298	0.10741	0.12354
Ryr3	0.017055	0.043007	-0.56763	0.98294	0.97756
Vim	0.017056	0.043623	-0.57314	0.99034	0.98642
RGD1306626	0.017061	0.02452	-0.43613	0.24072	0.2052
Slc27a3	0.017067	0.043623	-0.61593	0.92301	0.89496
Il1rn	0.017083	0.024521	-0.68241	0.98292	0.97994
Bmp7	0.017089	0.043007	-0.41658	0.98291	0.97756
Pdp1	0.017109	0.043623	-0.8102	0.88789	0.84741
Angptl8	0.017149	0.043623	-0.33384	0.80984	0.74953
Dmp1	0.017174	0.043623	-0.41008	0.64403	0.55504
Dapk3	0.017248	0.04346	-0.99202	0.95517	0.94219
Tdrd7	0.017289	0.044228	-0.76118	0.24827	0.25835
Mob3b	0.017303	0.04346	-0.45444	0.9827	0.97756
C1qtnf1	0.017311	0.04346	-0.1273	0.44661	0.38079
Irf5	0.017343	0.04346	-0.39433	0.98266	0.97756
Sct	0.017376	0.044229	-0.47345	0.79216	0.72792
Cyp4f1	0.01739	0.04346	-0.69394	0.31522	0.28482
Cldn5	0.017405	0.044229	-0.43288	0.97611	0.9686
Vwa9	0.017438	0.043742	-0.035914	0.45936	0.38585
Slc4a9	0.017459	0.044588	-0.71805	0.79674	0.73577
Rhot2	0.01746	0.044588	-0.21224	0.71831	0.64605
Zfx	0.017501	0.043742	-0.66469	0.9825	0.97724
Ddx5	0.017513	0.026019	-0.63151	0.41717	0.33625
LOC100359972	0.017541	0.026019	-0.57777	0.58845	0.52419
Cyp2a3	0.017579	0.043743	-0.5126	0.98242	0.97724
Rmt1	0.017584	0.044588	-0.50701	0.56162	0.48538
LOC688755	0.0176	0.044588	-0.46558	0.23344	0.24814
Rgs6	0.017607	0.043743	-0.61819	0.77072	0.71141
Mab21l1	0.017629	0.044588	-0.4318	0.41669	0.38912
Umodl1	0.017649	0.043743	-0.97836	0.89418	0.86884
Ppp1r12a	0.017651	0.043743	-0.41963	0.98235	0.97724
Ifitm7	0.017678	0.044588	-0.52367	0.34682	0.35696
Mir770	0.017685	0.044588	-0.045806	0.26256	0.28315
Vax2	0.017695	0.044588	-0.35097	0.67657	0.5763
Olr866	0.017712	0.044588	-0.66467	0.9375	0.91655
Adarb1	0.017738	0.044588	-0.59439	0.20178	0.21332
Drd2	0.017741	0.044588	-0.33108	0.88799	0.84741
Zc2hc1a	0.017767	0.026806	-1.0631	0.94267	0.92539
Mblac2	0.01777	0.044043	-0.48162	0.98223	0.97691
Prkrip1	0.017787	0.044043	-0.44868	0.98221	0.97691
Col17a1	0.01779	0.045305	-0.68568	0.69939	0.62111
Myo3b	0.017797	0.045305	-0.60246	0.945	0.92686
LOC103689962	0.01785	0.045663	-0.30341	0.76816	0.69873
LOC100911464	0.01786	0.044044	0.19698	0.62004	0.54304
Tmem184c	0.017902	0.044044	-0.13718	0.68119	0.61035
Olr698	0.01791	0.045663	-0.16898	0.90753	0.87057
Olfml3	0.01791	0.045663	-0.43302	0.72308	0.64846
Vps35	0.017911	0.044044	-0.73975	0.90936	0.8865
Star	0.017916	0.044044	-0.44044	0.98208	0.97691
Olr1404	0.017942	0.044479	-0.77685	0.19449	0.19427
Rpap2	0.017948	0.044479	-0.54756	0.98205	0.97691
Syt3	0.017997	0.046057	-0.55415	0.016223	0.013801
LOC691249	0.017999	0.046057	-0.63548	0.52869	0.46119
Phax	0.018022	0.046057	-0.50402	0.72103	0.64846
Capn7	0.018042	0.04448	-0.71846	0.7045	0.64162
C4a	0.018109	0.046057	-0.35481	0.33192	0.32751
Fam102a	0.018156	0.045428	-0.51332	0.94344	0.93202
Atxn1	0.018191	0.046432	-0.38703	0.93824	0.91818
Rnase9	0.018218	0.027201	-0.79698	0.52666	0.45972
Fuca2	0.018224	0.045428	-0.62016	0.52738	0.44883
LOC102556129	0.01824	0.045428	-0.17087	0.8341	0.78568
[truncated: 20,546 more rows]

## Sheet: B_PvsS
id	neg|score	neg|p-value	neg|lfc	pos|score	pos|p-value			id	neg|score	neg|p-value	neg|lfc	pos|score	pos|p-value
[truncated: 21,462 more rows]

[truncated: 4 more sheets: C-I_MvsB, C-I_MvsS, C-I_PvsB, C-I_PvsS]
