# Supplementary material for: A genome-wide in vivo CRISPR screen identifies essential regulators of T cell migration to the CNS in a multiple sclerosis model
Source: Nat Neurosci. 2023 Sep 14;26(10):1713–25. doi: 10.1038/s41593-023-01432-2 (PMC10545543; doi:10.1038/s41593-023-01432-2)
Supplement: Supplementary file 15 — Figure and statistical source data. [file 41593_2023_1432_MOESM15_ESM.xlsx]

## Sheet: C
	MvsB	PvsB
	0.072463	0.0733241
	0.0685661	0.112217
	0.125603	0.145573
	0.115808	0.122706
	0.10087	0.117687
Exact p-value	<0.0001	<0.0001

## Sheet: D
Day	Clinical score:sgNT						Clinical score:sgItga4						Exact p-value Clinical score	body weight:sgNT						body weight:sgItga4						Exact p-value Body weight
0	0	0	0	0	0	0	0	0	0	0	0	0		0	0	0	0	0	0	0	0	0	0	0	0	>0.9999
1	0	0	0	0	0	0	0	0	0	0	0	0		0.512821	-1.65746	0.534759	-0.53191	-2.65957	-0.5102	-1.11732	-2.89855	-1.02041	-2.60417	-1.57068	-1.79641	0.8983
2	0	0	0	0	0	0	0	0	0	0	0	0		1.02041	-1.0989	1.06383	1.04712	-1.57895	0.505051	0	-1.91388	1.49254	-0.5102	-0.51813	-1.79641	0.9949
3	0	0	0	0	0	0	0	0	0	0	0	0	>0.9999	-1.57068	-2.22222	-1.08696	-0.53191	-3.20856	-0.5102	2.68817	-0.94787	0.502513	-1.02564	0	-1.19048	0.6036
4	0.5	0.5	0.5	1	0.5	1	0	0	0	0	0	0	<0.0001	-7.77778	-9.52381	-10.7143	-6.77966	-9.03955	-9.44444	-0.55556	-0.4717	1	0	0	-1.19048	<0.0001
5	1.5	2	2	2	2	2	0	0	0	0	0	0	<0.0001	-11.4943	-13.5802	-12.7273	-10.5263	-13.5294	-14.5349	0	0	2.46305	0	2.0202	0.584795	<0.0001
6	1.5	1.5	1.5	1.5	1.5	1.5	0	0	0	0	0	0	<0.0001	-10.2273	-11.5152	-12.0482	-7.38636	-11.5607	-12.5714	-2.25989	-3.39806	1.9802	0.505051	2.0202	0.584795	<0.0001
7	1	0.5	0.5	1	0.5	1	0	0	0	0	0	0	<0.0001	-10.2273	-11.5152	-10.7143	-8	-12.2093	-13.2184	-1.68539	-4.92611	3.41463	1.00503	3.48259	0	<0.0001
8	0.5	0.5	0.5	0	0	0	0	0	0	0	0	0	0.0268	-12.1387	-10.1796	-11.3772	-8	-9.65909	-12.5714	0	-2.40385	3.41463	2.95567	3.48259	1.7341	<0.0001

## Sheet: E
candidate gene		MFI - Isoytpe
		CD49d		CD11a		CD18		CD29 (Isotype hamster)
		NT-BFP	ko-EGFP	NT-BFP	ko-EGFP	NT-BFP	ko-EGFP	NT-BFP	ko-EGFP
		1.0178	0.191781	1.27947	0.539821	1.66641	0.76635	1.52983	0.467869
		0.981234	0.23662	0.92881	0.50504	0.753982	0.381196	0.557497	0.230731
		0.814539	0.115674	0.798497	0.355769	0.684183	0.343058	0.802722	0.425592
		1.42232	0.240391	0.803969	0.404073	0.7541	0.397238	1.6456	0.462921
		0.764108	0.0812021	1.18925	0.344147	1.14133	0.391467	0.464348	0.132318
	Exact p-value KO vs NT	<0.0001		0.001		0.0036		0.0052

## Sheet: G
	MvsB	PvsB
	0.268572	0.301636
	0.42942	0.34828
	0.32595	0.197429
	0.44205	0.362482
	0.226598	0.209066
Exact p-value	0.0001	<0.0001

## Sheet: H
Day	Clinical score:sgNT												Clinical score:sgHsp90b1												Exact p-value Clinical score	body weight:sgNT												body weight:sgHsp90b1
0	0	0	0	0	0	0	0	0	0	0	0	0	0	0	0	0	0	0	0	0	0	0	0			0	0	0	0	0	0	0	0	0	0	0	0	0	0	0	0	0	0	0	0	0	0	0
1	0	0	0	0	0	0	0	0	0	0	0	0	0	0	0	0	0	0	0	0	0	0	0			-2.76243	0	-1.06383	0.512821	-1.65746	0.534759	0.714286	0.675676	0	-0.53191	-2.65957	-0.5102	0	1.01523	0	-0.54945	0.574713	-3.04569	0	-1.3986	-1.5873	-1.07527	-1.04712
2	0	0	0	0	0	0	0	0	0	0	0	0	0	0	0	0	0	0	0	0	0	0	0			-1.08696	2.10526	0	1.02041	-1.0989	1.06383	3.47222	2.64901	1.28205	1.04712	-1.57895	0.505051	-1.53061	2.5	-1.60428	1.08108	5.46448	0.490196	1.42857	2.02703	-1.05263	-0.53476	0
3	0	0	0	0	0	0	0	0	0	0	0	0	0	0	0	0	0	0	0	0	0	0	0		>0.9999	-3.33333	0.534759	-2.7027	-1.57068	-2.22222	-1.08696	4.13793	2.64901	1.91083	-0.53191	-3.20856	-0.5102	-1.01523	2.5	-1.60428	0	3.88889	-1.5	2.12766	3.97351	-1.5873	-0.53476	-1.04712
4	1	1	1	0.5	0.5	0.5	0	0	0	1	0.5	1	0	0	0	0	0	0	0	0	0	0	0.5		<0.0001	-13.4146	-11.3772	-13.7725	-7.77778	-9.52381	-10.7143	1.41844	0.675676	3.14465	-6.77966	-9.03955	-9.44444	-4.18848	1.51515	-2.15054	-2.80899	0	-3.57143	-0.72993	-1.3986	-6.66667	-6.81818	-6.04396
5	2	1.5	2	1.5	2	2	1.5	1.5	1	2	2	2	0	0.5	0	0.5	0	0.5	0.5	0.5	1	0.5	0.5		<0.0001	-15.528	-14.1104	-16.5644	-11.4943	-13.5802	-12.7273	-4.51128	-5	-3.3557	-10.5263	-13.5294	-14.5349	-1.53061	-2.63158	-2.7027	-6.39535	-2.36686	-6.28272	-1.47059	-3.57143	-9.09091	-5.02793	-7.22222
6	2	1.5	1.5	1.5	1.5	1.5	1.5	1.5	1	1.5	1.5	1.5	0	0.5	0.5	0.5	0	0	0.5	0	0.5	0.5	0		<0.0001	-14.8148	-10.0592	-13.7725	-10.2273	-11.5152	-12.0482	-0.72464	-0.68493	0	-7.38636	-11.5607	-12.5714	-0.50505	-3.1746	-4.3956	-3.97727	-1.16959	-3.04569	3.4965	2.02703	-4.34783	-5.02793	-3.76344
7	0	0	0	1	0.5	0.5	0.5	1	0.5	1	0.5	1	0	0	0	0	0	0	0.5	0	0.5	0	0		0.0003	-15.528	-12.0482	-15.1515	-10.2273	-11.5152	-10.7143	-2.20588	-4.25532	-1.98675	-8	-12.2093	-13.2184	-2.05128	-1.03627	-3.26087	-2.80899	0.574713	-4.10256	-2.22222	-2.83688	-3.78378	-3.8674	-4.32432
8	0	0	0	0.5	0.5	0.5	0.5	0.5	0	0	0	0	0	0	0	0	0	0	0	0	0	0	0		0.2869	-12.7273	-12.0482	-15.1515	-12.1387	-10.1796	-11.3772	-1.45985	-4.25532	-1.31579	-8	-9.65909	-12.5714	-1.01523	-0.51546	-1.60428	-2.80899	0	-3.04569	-2.98507	-4.31655	-3.22581	-2.73224	-4.32432
[truncated: 1 more columns]

## Sheet: I
id	neg|score	neg|p-value	neg|goodsgrna	neg|lfc	pos|score	pos|p-value	pos|goodsgrna	pos|lfc
Fermt3	1.2206e-11	2.5232e-06	6	-2.0449	1	1	0	-2.0449
Hsp90b1	1.9001e-11	2.5232e-06	5	-1.9058	1	1	0	-1.9058
Cbfb	2.6071e-10	2.5232e-06	4	-2.2918	0.88019	0.82199	0	-2.2918
Cxcr3	1.1184e-09	2.5232e-06	6	-1.6048	1	1	0	-1.6048
Itga4	2.1855e-09	2.5232e-06	5	-2.0902	0.99826	0.99868	0	-2.0902
Prdm1	1.3014e-07	2.5232e-06	4	-1.1292	0.99446	0.9941	0	-1.1292
Grk2	3.9248e-06	2.5232e-06	5	-1.1363	0.90132	0.86467	0	-1.1363
Tnfaip3	1.2896e-05	1.7662e-05	5	-0.52849	0.69706	0.5736	1	-0.52849
Foxo1	2.3204e-05	2.7755e-05	5	-0.72215	0.57603	0.45977	1	-0.72215
Psenen	3.9779e-05	5.2987e-05	4	-0.93364	0.99682	0.99719	0	-0.93364
Gulp1	5.4654e-05	5.8033e-05	4	-1.1015	0.99854	0.99884	0	-1.1015
Gnai2	6.682e-05	6.308e-05	4	-0.92941	0.99663	0.99598	0	-0.92941
Tln1	7.3317e-05	6.308e-05	2	-0.23993	0.98364	0.97683	0	-0.23993
Tbx21	0.00016126	0.00048193	5	-1.0344	0.99931	0.99938	0	-1.0344
Sppl3	0.00018073	0.00048698	4	-0.64963	0.98779	0.98429	0	-0.64963
Mef2a	0.00025101	0.0006636	5	-0.55385	0.99996	0.99998	0	-0.55385
Cdhr3	0.00026084	0.0006636	2	-0.20253	0.4071	0.37777	1	-0.20253
Htr2a	0.0002694	0.00066864	4	-0.8879	0.63709	0.51163	1	-0.8879
Iws1	0.00029217	0.00046679	2	-0.42117	0.99573	0.99631	0	-0.42117
Mark1	0.00039167	0.00088564	4	-0.79622	0.052301	0.034015	1	-0.79622
Ppp1r15a	0.00054742	0.0013045	5	-0.60654	0.99687	0.99625	0	-0.60654
Cic	0.00058622	0.0013903	4	-0.56673	0.871	0.80992	0	-0.56673
Itgb1	0.0006118	0.0013903	3	-0.61998	0.9943	0.99278	0	-0.61998
Rabif	0.00074406	0.0013953	4	-0.7766	0.87176	0.80992	0	-0.7766
Cul3	0.0007785	0.0014206	5	-0.85035	0.99955	0.99955	0	-0.85035
Rell2	0.00090418	0.0015164	4	-0.76858	0.99967	0.99971	0	-0.76858
Smg7	0.0010581	0.0019706	4	-0.66824	0.98979	0.9861	0	-0.66824
Itgb3bp	0.0012477	0.0020715	4	-1.0601	0.4407	0.40808	1	-1.0601
Stub1	0.0015015	0.0020766	3	-0.33867	0.89708	0.85998	0	-0.33867
Uhrf1	0.0017003	0.0024147	3	-0.54005	0.7467	0.65558	1	-0.54005
Med13l	0.001796	0.0027831	3	-0.48864	0.53601	0.44951	1	-0.48864
Stt3a	0.0019976	0.0029698	3	-0.51023	0.91666	0.88291	0	-0.51023
Lgr4	0.0020608	0.0029748	3	-0.58783	0.70826	0.59454	1	-0.58783
Ap1m1	0.0020769	0.0029748	3	-0.55645	0.23717	0.20679	2	-0.55645
Sclt1	0.00222	0.0038327	4	-0.71873	0.43625	0.35209	1	-0.71873
Ackr4	0.0023455	0.0032019	2	-0.051309	0.72963	0.63524	1	-0.051309
Ikzf1	0.00261	0.0036157	4	-0.61938	0.72468	0.63523	1	-0.61938
Ticrr	0.002793	0.004953	3	-0.67611	0.92806	0.89808	0	-0.67611
Pigw	0.0029756	0.0045594	4	-0.63802	0.32549	0.32065	1	-0.63802
Nr1h3	0.0032055	0.0051296	2	-0.16413	0.17829	0.15462	2	-0.16413
Adgra2	0.0033865	0.0051347	1	-0.14823	0.74235	0.65558	1	-0.14823
Mmp16	0.0036902	0.010888	1	-0.11532	0.059605	0.048407	2	-0.11532
Gnat3	0.0037286	0.010888	2	-0.046678	0.34294	0.29044	1	-0.046678
Adcy2	0.0039144	0.0080565	3	-0.46893	0.89229	0.84975	0	-0.46893
Upf2	0.0043233	0.0086823	4	-0.71136	0.99775	0.99826	0	-0.71136
Anapc5	0.0044822	0.0095906	3	-0.45377	0.91887	0.88292	0	-0.45377
Cst5	0.0045346	0.011049	3	-0.53686	0.89326	0.84975	0	-0.53686
Dchs1	0.0046096	0.011054	2	-0.19465	0.25086	0.21181	2	-0.19465
Usp22	0.0049644	0.013507	2	-0.19655	0.94748	0.92761	0	-0.19655
Rrp15	0.0052326	0.015838	3	-0.31783	0.30654	0.28609	2	-0.31783
Ralgapa1	0.0059547	0.017125	2	0.15883	0.19899	0.15917	1	0.15883
Ece2	0.005985	0.017125	2	-0.20098	0.25944	0.22363	1	-0.20098
Trpm2	0.0062532	0.017125	2	-0.1442	0.012198	0.0089952	1	-0.1442
Commd4	0.007399	0.019996	4	-0.48075	0.99567	0.99508	0	-0.48075
Rab14	0.0075414	0.019996	1	-0.17181	0.36329	0.35727	1	-0.17181
Cdk4	0.0075953	0.019996	4	-0.47817	0.99624	0.99541	0	-0.47817
Ahr	0.0076256	0.019996	2	0.28513	0.2887	0.26799	2	0.28513
Opn5	0.0077173	0.019996	3	-0.34163	0.97186	0.96244	0	-0.34163
Olr395	0.0077364	0.020884	2	0.12461	0.086031	0.081365	3	0.12461
Olr217	0.0080317	0.015142	3	-0.6447	0.57994	0.44446	1	-0.6447
Smc1b	0.008475	0.021379	2	0.24591	0.1101	0.10307	2	0.24591
Tiprl	0.0085331	0.021379	2	-0.28172	0.99083	0.98749	0	-0.28172
RGD1305184	0.0088264	0.021379	3	-0.50601	0.99009	0.98683	0	-0.50601
Gpc1	0.0088856	0.021379	3	-0.2087	0.13586	0.12701	1	-0.2087
Ccr3	0.0094878	0.021384	2	-0.34061	0.64332	0.51163	1	-0.34061
Nlrp10	0.0096745	0.021384	4	-0.35473	0.60719	0.49115	1	-0.35473
Nxf5	0.0097288	0.021384	4	-0.50932	0.41315	0.37777	1	-0.50932
Olr124	0.0097338	0.021384	2	-0.16406	0.98265	0.97483	0	-0.16406
Csf3r	0.0098747	0.021384	4	-0.51601	0.93822	0.90579	0	-0.51601
Tmem52	0.010131	0.021384	1	-0.059302	0.87676	0.81599	0	-0.059302
LOC108351099	0.01082	0.017009	2	-0.20388	0.90323	0.86366	0	-0.20388
Zc3h12a	0.011682	0.025103	2	-0.19742	0.61573	0.49115	1	-0.19742
Kitlg	0.012647	0.018755	2	-0.19857	0.61031	0.4855	1	-0.19857
Usp1	0.012715	0.025744	2	0.51964	0.014902	0.01119	4	0.51964
Zfp780b	0.01276	0.019749	2	-0.17721	0.035781	0.022196	1	-0.17721
Il1rn	0.013198	0.019749	3	-0.56644	0.99743	0.99738	0	-0.56644
Smc3	0.013964	0.027303	3	-0.2322	0.94797	0.93043	0	-0.2322
Galm	0.014262	0.027303	2	-0.17019	0.30917	0.29244	1	-0.17019
Noc3l	0.014357	0.023342	1	0.25554	0.11471	0.096348	2	0.25554
Il3ra	0.014788	0.027308	3	-0.35053	0.87307	0.80992	0	-0.35053
Ndufb2	0.01495	0.027308	3	-0.51289	0.030645	0.018962	1	-0.51289
Ddx47	0.015193	0.023705	3	-0.62501	0.066217	0.068956	1	-0.62501
Grm5	0.01523	0.027308	3	-0.043554	0.038261	0.024033	3	-0.043554
Il31ra	0.015808	0.028383	1	-0.25747	0.0096134	0.005387	1	-0.25747
Fdft1	0.015864	0.025684	3	-0.68795	0.87253	0.8304	0	-0.68795
LOC100361558	0.015917	0.024856	2	-0.50794	0.69843	0.6177	0	-0.50794
Ahsa1	0.015945	0.028383	3	-0.44098	0.34154	0.35012	2	-0.44098
Zfp36l1	0.016332	0.028383	2	-0.33669	0.97667	0.96847	0	-0.33669
Mir202	0.016647	0.028383	2	-0.23001	0.95814	0.93784	0	-0.23001
Gemin8	0.017124	0.028383	2	0.14038	0.81143	0.746	0	0.14038
P2ry10	0.017351	0.028388	1	0.072063	0.24296	0.2068	2	0.072063
Syvn1	0.017933	0.028388	2	-0.30067	0.51155	0.42905	1	-0.30067
Hjurp	0.018005	0.028388	3	-0.56689	0.59334	0.47012	1	-0.56689
Canx	0.018088	0.028388	3	-0.43335	0.79193	0.74599	0	-0.43335
Wdr44	0.018379	0.028388	1	-0.13566	0.21319	0.18279	1	-0.13566
Calcr	0.018532	0.030452	3	-0.46214	0.76794	0.70413	0	-0.46214
Nlgn1	0.018628	0.028388	3	-0.42948	0.81568	0.75399	0	-0.42948
Mettl26	0.01867	0.028388	3	-0.29888	0.94977	0.93043	0	-0.29888
Skp1	0.018693	0.032183	2	-0.19827	0.8844	0.84577	0	-0.19827
Dst	0.018758	0.028388	2	-0.30145	0.21148	0.18279	1	-0.30145
RGD1309362	0.019199	0.033924	2	-0.21341	0.81119	0.74779	0	-0.21341
Pik3c3	0.019256	0.033924	3	-0.6521	0.98246	0.97788	0	-0.6521
Syt17	0.019263	0.029448	3	-0.5466	0.97385	0.96561	0	-0.5466
Ptcd3	0.019406	0.029453	1	0.02497	0.46779	0.40808	1	0.02497
Dpm1	0.020055	0.033929	2	0.15038	0.22922	0.20781	1	0.15038
Rnasek	0.020193	0.028252	1	-0.14936	0.85178	0.8118	0	-0.14936
Anxa1	0.020394	0.034545	3	-0.39127	0.33335	0.33173	1	-0.39127
Tmed2	0.020483	0.034545	3	-0.6098	0.89015	0.83382	0	-0.6098
Ptprc	0.020945	0.035968	2	-0.25163	0.033691	0.020773	1	-0.25163
Ntsr1	0.021159	0.035953	3	-0.54031	0.63502	0.51631	1	-0.54031
Igbp1	0.02122	0.028252	2	-0.4475	0.78939	0.73564	0	-0.4475
Rsad2	0.021245	0.035968	3	-0.42616	0.064203	0.041761	2	-0.42616
Olr214	0.021332	0.035968	3	-0.45857	0.35464	0.35727	1	-0.45857
Mpp6	0.021978	0.035968	3	-0.50668	0.99749	0.99732	0	-0.50668
Crkl	0.022192	0.035958	1	-0.016118	0.90256	0.86366	0	-0.016118
Rogdi	0.022678	0.035973	3	-0.17364	0.030136	0.018962	1	-0.17364
Ccnb3	0.022977	0.03777	3	-0.56388	0.9673	0.9567	0	-0.56388
Ncstn	0.023311	0.037361	2	0.11329	0.34133	0.35012	2	0.11329
Htr2b	0.023506	0.037361	1	0.093302	0.40912	0.37777	1	0.093302
Eif3b	0.023956	0.028257	2	-0.11175	0.62195	0.53749	0	-0.11175
Kcnb1	0.025039	0.037366	1	-0.13839	0.86134	0.80991	0	-0.13839
Ech1	0.025208	0.037366	3	-0.43905	0.75554	0.66547	0	-0.43905
Vps13a	0.025229	0.039526	2	-0.19481	0.26227	0.26422	2	-0.19481
Lpxn	0.02555	0.037366	2	0.10204	0.26066	0.22363	1	0.10204
Erap1	0.025611	0.037366	3	-0.42501	0.4027	0.36744	1	-0.42501
Gpr15	0.02606	0.038774	2	0.12896	0.84065	0.79023	0	0.12896
Htr5b	0.026895	0.040717	3	-0.21382	0.13863	0.12701	2	-0.21382
Cse1l	0.027059	0.041681	3	-0.71347	0.16166	0.12892	2	-0.71347
Wdr64	0.027102	0.041681	3	-0.53661	0.58255	0.45477	1	-0.53661
Hsp90ab1	0.027106	0.040717	2	-0.23584	0.24511	0.2068	1	-0.23584
Snf8	0.027525	0.040722	3	-0.47552	0.62134	0.49116	1	-0.47552
Chst2	0.02759	0.040722	1	0.48584	0.0091256	0.0046452	4	0.48584
Helz	0.027924	0.041681	3	-0.54005	0.49217	0.3934	1	-0.54005
Ccdc73	0.028093	0.0427	2	-0.26473	0.60982	0.49115	1	-0.26473
Olr1645	0.0281	0.0427	2	-0.032028	0.80215	0.746	0	-0.032028
Lonp1	0.028609	0.042705	1	0.066845	0.13909	0.12701	2	0.066845
Mpeg1	0.028793	0.042705	2	-0.0059961	0.29174	0.26799	1	-0.0059961
Pak3	0.029119	0.044809	2	-0.32801	0.289	0.26799	1	-0.32801
Hhip	0.029465	0.044809	3	-0.60601	0.77473	0.71208	0	-0.60601
Rusc1	0.029796	0.044809	3	-0.50356	0.77367	0.70364	0	-0.50356
Abcb7	0.030429	0.035413	2	-0.58433	0.43178	0.32289	1	-0.58433
Cwc15	0.030521	0.044809	3	-0.27714	0.7868	0.73799	0	-0.27714
Tapbp	0.030755	0.052641	3	-0.64795	0.99174	0.98977	0	-0.64795
Adap2	0.031153	0.044814	2	0.26507	0.4681	0.40808	1	0.26507
Lepr	0.031313	0.052646	3	-0.50026	0.7904	0.72683	0	-0.50026
Tas2r107	0.03136	0.052646	3	-0.48841	0.41363	0.34161	1	-0.48841
Adgrb3	0.031369	0.044814	3	-0.36569	0.1929	0.15916	1	-0.36569
Slc25a24	0.031562	0.044814	2	0.048085	0.17261	0.15461	2	0.048085
Rpe	0.031924	0.052646	3	-0.68737	0.91326	0.87985	0	-0.68737
Gpr34	0.031974	0.052646	2	-0.21999	0.469	0.37281	1	-0.21999
Ptprz1	0.032297	0.04702	2	-0.020102	0.8873	0.82817	0	-0.020102
Msmo1	0.032399	0.052646	3	-0.53796	0.19984	0.17621	1	-0.53796
Slc9b1	0.032676	0.049412	1	-0.024893	0.76177	0.67575	0	-0.024893
Ubl5	0.032784	0.035418	2	-0.28745	0.16457	0.15621	1	-0.28745
Ltb4r2	0.032933	0.049417	2	-0.057411	0.18281	0.15462	1	-0.057411
Adcyap1r1	0.033691	0.054599	2	-0.27555	0.26349	0.23688	1	-0.27555
Rnf20	0.034091	0.055175	1	-0.48584	0.88859	0.84578	0	-0.48584
Smim22	0.034198	0.057057	2	-0.037252	0.82332	0.76949	0	-0.037252
Prps1l1	0.03433	0.059878	3	-0.40222	0.70956	0.59455	1	-0.40222
S100a3	0.03502	0.059878	3	-0.41816	0.92185	0.89117	0	-0.41816
Magoh	0.036041	0.055175	3	-0.49509	0.59997	0.47535	1	-0.49509
LOC100362040	0.036203	0.055175	2	-0.071687	0.67894	0.58855	1	-0.071687
Katnal2	0.036433	0.062729	3	-0.3965	0.96383	0.94736	0	-0.3965
Runx3	0.036729	0.062729	1	-0.058755	0.29915	0.26799	1	-0.058755
Dpp4	0.036932	0.062729	3	-0.43882	0.96389	0.94736	0	-0.43882
Lpgat1	0.03774	0.062729	2	-0.094539	0.75715	0.66548	0	-0.094539
Adgrf2	0.038209	0.062734	2	0.075309	0.22956	0.20184	2	0.075309
Anapc11	0.038418	0.05518	2	0.060495	0.071135	0.071853	2	0.060495
Aak1	0.038453	0.062734	3	-0.3866	0.37466	0.35728	1	-0.3866
Sptlc1	0.038839	0.062734	3	-0.35828	0.88063	0.82199	0	-0.35828
Satb1	0.039226	0.062734	3	-0.46805	0.92863	0.89497	0	-0.46805
LOC100359656	0.039356	0.062734	3	-0.51664	0.37783	0.35728	1	-0.51664
Sec23ip	0.039579	0.062734	3	-0.40995	0.37748	0.35728	1	-0.40995
LOC500877	0.039753	0.05518	3	-0.43799	0.9693	0.96344	0	-0.43799
LOC102547287	0.039809	0.062734	2	-0.2115	0.84698	0.79023	0	-0.2115
Cyp8b1	0.041553	0.071212	2	0.3014	0.018419	0.012401	3	0.3014
Dicer1	0.041868	0.071212	3	-0.35334	0.59112	0.47011	1	-0.35334
Nfkbib	0.042141	0.071212	2	-0.28497	0.21873	0.18279	1	-0.28497
Itgb1bp1	0.042341	0.071212	3	-0.05708	0.19838	0.15917	2	-0.05708
Alg14	0.042733	0.071212	2	0.306	0.074096	0.047766	2	0.306
Ntrk2	0.043089	0.071212	3	-0.46536	0.91167	0.87846	0	-0.46536
Eno4	0.043776	0.071217	3	-0.28132	0.76909	0.6853	0	-0.28132
Prpf38b	0.044288	0.055387	1	0.23569	0.72092	0.66183	0	0.23569
Vrtn	0.044748	0.071217	3	-0.4793	0.17286	0.15461	2	-0.4793
Klf2	0.045028	0.071217	3	-0.38175	0.99269	0.99099	0	-0.38175
Gda	0.04562	0.074447	2	-0.30113	0.42114	0.3976	1	-0.30113
Fam76b	0.045742	0.074447	3	-0.2667	0.087659	0.08137	1	-0.2667
Meaf6	0.045796	0.074447	1	-0.11111	0.26147	0.23688	1	-0.11111
Zfp870	0.046108	0.074447	2	0.076365	0.10302	0.10307	2	0.076365
Lpar1	0.046157	0.074447	3	-0.23817	0.76615	0.6853	0	-0.23817
Emilin1	0.047808	0.074452	3	-0.32098	0.56754	0.45977	1	-0.32098
Msl3	0.048302	0.074452	1	0.032596	0.17528	0.15461	1	0.032596
Gpr182	0.048803	0.074452	2	-0.21011	0.71966	0.6251	1	-0.21011
Alkbh6	0.049197	0.074452	3	-0.21594	0.1719	0.15461	2	-0.21594
Cdkl2	0.049303	0.074452	1	0.07192	0.40032	0.36744	1	0.07192
Cyp3a62	0.049803	0.074452	3	-0.25282	0.87658	0.81599	0	-0.25282
Mlf1	0.049937	0.074452	3	-0.18862	0.13401	0.12701	1	-0.18862
Capn3	0.050803	0.078055	1	-0.24342	0.92967	0.89497	0	-0.24342
Bbx	0.050854	0.078055	2	-0.19448	0.9692	0.95542	0	-0.19448
Ankrd13c	0.051108	0.07806	2	-0.22222	0.11109	0.10307	2	-0.22222
Upp1	0.051236	0.07806	2	-0.072231	0.80079	0.746	0	-0.072231
Olr1149	0.051722	0.080341	2	-0.30577	0.94925	0.93449	0	-0.30577
Aldh7a1	0.051802	0.081895	1	-0.022703	0.3394	0.35011	2	-0.022703
Hadha	0.051964	0.081895	3	-0.30519	0.77847	0.71208	0	-0.30519
Il1r2	0.052301	0.085897	2	-0.30832	0.82722	0.76949	0	-0.30832
Crhbp	0.052498	0.085897	3	-0.38766	0.28278	0.26799	2	-0.38766
Rida	0.052648	0.085897	2	-0.012374	0.027993	0.018957	2	-0.012374
Zfp157	0.05311	0.085897	3	-0.41396	0.15825	0.13529	2	-0.41396
Tmem33	0.053166	0.085897	2	-0.39008	0.5052	0.42905	1	-0.39008
Lifr	0.053295	0.085897	2	0.32692	0.026377	0.018053	3	0.32692
Il17ra	0.053496	0.085897	3	-0.40886	0.2318	0.20679	1	-0.40886
Rbm27	0.053767	0.08297	2	-0.29743	0.55277	0.42415	1	-0.29743
Mmp1b	0.053796	0.085897	1	0.07474	0.17906	0.15462	2	0.07474
Crnkl1	0.054076	0.085897	2	-0.22027	0.32324	0.32064	1	-0.22027
LOC108348302	0.054295	0.085897	2	0.10673	0.055519	0.037447	2	0.10673
Cpq	0.054792	0.085902	1	-0.069675	0.75971	0.67575	0	-0.069675
Adra1a	0.054861	0.085902	2	-0.032767	0.40609	0.37777	1	-0.032767
Il23a	0.055208	0.085902	3	-0.31583	0.89285	0.84975	0	-0.31583
Cpsf6	0.055255	0.085902	2	-0.043678	0.88257	0.82199	0	-0.043678
Baz1a	0.05529	0.085902	1	0.17122	0.15497	0.13109	2	0.17122
Chm	0.055519	0.085902	2	0.12143	0.14109	0.12701	2	0.12143
Ccdc151	0.055523	0.085902	3	-0.34781	0.54501	0.45977	1	-0.34781
P2ry1	0.055788	0.085902	1	0.25408	0.34304	0.35012	2	0.25408
Olr1159	0.055881	0.08297	1	0.10245	0.3074	0.29044	1	0.10245
Dusp21	0.055915	0.085902	2	-0.14597	0.71839	0.61537	1	-0.14597
Alox15	0.056179	0.085902	2	-0.30812	0.99147	0.9894	0	-0.30812
Ptpn1	0.05703	0.085902	3	-0.2964	0.12891	0.12311	1	-0.2964
Olr1085	0.057126	0.08297	2	-0.29982	0.60496	0.47535	1	-0.29982
Grifin	0.057279	0.089924	1	-0.20161	0.48872	0.40808	1	-0.20161
Prdm9	0.05818	0.092553	2	-0.097795	0.13632	0.12701	1	-0.097795
Mmp14	0.058583	0.095419	2	-0.015743	0.058448	0.040202	3	-0.015743
Nfkbiz	0.058718	0.095419	2	-0.32131	0.96696	0.95146	0	-0.32131
Ccrl2	0.058768	0.095419	1	0.25465	0.50462	0.42905	1	0.25465
Jaml	0.058966	0.095419	3	-0.44508	0.83341	0.7835	0	-0.44508
Irak3	0.059198	0.082975	1	0.023549	0.16024	0.12892	2	0.023549
Adam8	0.059264	0.095419	2	-0.21532	0.40744	0.37777	1	-0.21532
P2ry4	0.05976	0.095419	1	0.053436	0.54012	0.44952	1	0.053436
Dzip3	0.060689	0.095424	3	-0.41627	0.92984	0.89497	0	-0.41627
Pik3r4	0.06075	0.095424	1	-0.12755	0.61148	0.49115	1	-0.12755
Fzd9	0.060855	0.095424	3	-0.39326	0.68788	0.5736	1	-0.39326
Polr3a	0.06153	0.072736	2	-0.5067	0.84217	0.79193	0	-0.5067
Ano6	0.061603	0.11167	3	-0.57262	0.98906	0.98519	0	-0.57262
Nifk	0.061919	0.12296	2	-0.707	0.48121	0.40296	1	-0.707
Cfap100	0.062729	0.11167	1	-0.0021306	0.077949	0.066388	2	-0.0021306
Fst	0.062952	0.11167	2	-0.065031	0.63642	0.51163	1	-0.065031
Il1r1	0.063014	0.082975	2	0.12868	0.13141	0.10307	2	0.12868
Knstrn	0.063224	0.11167	2	-0.069776	0.92407	0.89497	0	-0.069776
Adgrf4	0.063621	0.11167	3	-0.40076	0.95189	0.93043	0	-0.40076
Hspd1	0.06364	0.091241	1	0.1403	0.31569	0.27363	1	0.1403
Prkaa1	0.064131	0.11167	3	-0.14445	0.88517	0.82199	0	-0.14445
Fzd10	0.065158	0.11768	3	-0.36733	0.99736	0.99691	0	-0.36733
Ppp1r13b	0.065198	0.11768	2	-0.17022	0.75017	0.65558	0	-0.17022
Gatb	0.065445	0.085836	2	-0.47864	0.0013362	0.00055258	2	-0.47864
Gdap1	0.065603	0.11768	2	-0.040534	0.86064	0.80991	0	-0.040534
Dhx33	0.065679	0.085836	2	0.84482	0.0062802	0.0048622	3	0.84482
Mgat4c	0.065912	0.085836	2	-0.39769	0.13451	0.10307	1	-0.39769
Rab5b	0.066628	0.11768	3	-0.36331	0.98108	0.97361	0	-0.36331
RGD1308430	0.066889	0.11768	3	-0.45184	0.59922	0.48059	1	-0.45184
Gmfb	0.06717	0.11768	2	-0.30328	0.55467	0.45977	1	-0.30328
LOC296235	0.06744	0.088985	2	-0.59517	0.88874	0.84578	0	-0.59517
Rrbp1	0.067501	0.11768	3	-0.31311	0.48842	0.40808	1	-0.31311
Adra1d	0.067676	0.11768	3	-0.20637	0.64443	0.51163	1	-0.20637
Zfp133	0.06838	0.11768	3	-0.44096	0.94488	0.92202	0	-0.44096
Mir378b	0.068646	0.11768	1	-0.18446	0.65315	0.5217	1	-0.18446
Sgca	0.069176	0.11768	3	-0.42379	0.92551	0.89497	0	-0.42379
Map3k1	0.069729	0.11768	2	0.17357	0.014262	0.01009	1	0.17357
Ccr5	0.069799	0.11768	3	-0.48243	0.24923	0.21181	1	-0.48243
Ces1d	0.070067	0.11768	3	-0.36611	0.91105	0.87846	0	-0.36611
Adgrd1	0.07012	0.11768	1	0.17541	0.49318	0.41858	1	0.17541
LOC317456	0.070325	0.092412	1	-0.029709	0.76166	0.70412	0	-0.029709
Opn3	0.070735	0.092412	2	-0.29898	0.76523	0.70413	0	-0.29898
LOC102552378	0.070739	0.11768	2	-0.29572	0.99258	0.99045	0	-0.29572
Best1	0.070783	0.11768	3	-0.40561	0.30841	0.28609	1	-0.40561
Gpr4	0.070873	0.11768	3	-0.30031	0.9791	0.97235	0	-0.30031
Ogg1	0.070884	0.11768	2	-0.32068	0.91466	0.87846	0	-0.32068
Wisp2	0.071102	0.11768	2	-0.0046369	0.66127	0.54263	1	-0.0046369
Mad2l1	0.071145	0.092417	2	-0.32636	0.94482	0.9246	0	-0.32636
Rps25	0.071376	0.092417	2	-0.54633	0.60764	0.4855	1	-0.54633
Arih1	0.071592	0.11768	1	-0.022566	0.12378	0.1196	1	-0.022566
Ints6l	0.071685	0.11768	3	-0.26282	0.7523	0.65558	0	-0.26282
Fam83a	0.071775	0.11768	3	-0.19602	0.4108	0.37777	1	-0.19602
Cox7a2l	0.072082	0.11768	1	0.19962	0.041533	0.025073	3	0.19962
Alox5	0.072138	0.11768	3	-0.13437	0.59703	0.47012	1	-0.13437
Steap3	0.072572	0.11768	1	0.007039	0.20699	0.1782	2	0.007039
Bdkrb1	0.073062	0.11768	2	0.098427	0.70336	0.58416	1	0.098427
Atad2b	0.073552	0.11768	1	0.11483	0.45123	0.40808	1	0.11483
Uqcc1	0.073655	0.11768	2	-0.19528	0.97673	0.96847	0	-0.19528
Ell3	0.074041	0.11768	1	-0.25618	0.68946	0.5736	1	-0.25618
Man1a1	0.074391	0.11768	2	-0.12764	0.71492	0.61537	1	-0.12764
Gpr65	0.074531	0.11768	1	0.060091	0.062272	0.041756	3	0.060091
Prr30	0.075509	0.1211	1	0.019515	0.82479	0.76949	0	0.019515
Cdh9	0.075997	0.1211	1	0.060103	0.50112	0.42905	1	0.060103
Olr232	0.076485	0.1211	1	0.1027	0.48212	0.40808	1	0.1027
Calm2	0.076974	0.1211	1	0.51284	0.016133	0.011756	4	0.51284
Ube2l3	0.077462	0.1211	2	-0.34165	0.28427	0.26799	1	-0.34165
Otud6b	0.077949	0.1211	2	-0.46895	0.81298	0.75398	0	-0.46895
Mlkl	0.07811	0.1211	2	-0.37282	0.98554	0.9809	0	-0.37282
Il24	0.078437	0.1211	1	0.02399	0.83422	0.7835	0	0.02399
Ptprj	0.078499	0.11311	1	-0.27915	0.59388	0.47534	1	-0.27915
Mir330	0.078924	0.1211	1	-0.10207	0.95308	0.93043	0	-0.10207
Gpr21	0.079002	0.11311	2	-0.18512	0.72617	0.68016	0	-0.18512
Dnajb12	0.079411	0.1211	1	0.10182	0.25649	0.2175	2	0.10182
Hspa8	0.080391	0.066559	1	-1.0136	0.91961	0.93344	0	-1.0136
Eef1g	0.08094	0.11681	2	0.040415	0.13922	0.11731	2	0.040415
Btg3	0.08098	0.1211	2	0.010048	0.79916	0.74599	0	0.010048
RGD1310495	0.081285	0.1211	2	0.017775	0.72681	0.63524	1	0.017775
Tmem223	0.081357	0.1211	2	0.074647	0.072138	0.047761	3	0.074647
Ffar1	0.082506	0.12111	2	0.21025	0.15723	0.13528	2	0.21025
Stim2	0.082659	0.12111	2	-0.21694	0.94621	0.92202	0	-0.21694
Gemin2	0.083178	0.11682	2	-0.43835	0.065329	0.068956	2	-0.43835
Fnta	0.0833	0.12111	1	0.046261	0.23614	0.20679	2	0.046261
Bcl9	0.083734	0.12111	2	0.22922	0.016837	0.011761	1	0.22922
Sh3kbp1	0.083888	0.12111	2	-0.17248	0.81026	0.746	0	-0.17248
Hist2h3c2	0.083946	0.11682	2	0.12983	0.063744	0.053893	1	0.12983
Apip	0.084505	0.12111	2	-0.20812	0.84969	0.79023	0	-0.20812
Nepn	0.08466	0.12111	2	-0.059917	0.26874	0.23688	1	-0.059917
Rtkn2	0.084969	0.12111	2	-0.041069	0.82393	0.76949	0	-0.041069
Pot1b	0.084997	0.13037	1	0.16185	0.75637	0.69657	0	0.16185
Ubb	0.086054	0.12111	2	-0.17285	0.60117	0.48059	1	-0.17285
Olr601	0.08621	0.12111	2	0.095653	0.31315	0.29928	2	0.095653
Serpinb5	0.086365	0.12111	2	-0.034197	0.58888	0.47011	1	-0.034197
Prkg2	0.086784	0.14419	2	-0.3041	0.80528	0.74779	0	-0.3041
Ei24	0.087174	0.1442	2	-0.22307	0.75425	0.68842	0	-0.22307
Tomm40	0.08777	0.12111	2	-0.2391	0.401	0.36744	1	-0.2391
Proser1	0.087927	0.12111	2	-0.14134	0.94571	0.92202	0	-0.14134
Nampt	0.088085	0.15781	2	-0.060558	0.16317	0.12892	2	-0.060558
Mrc1	0.088397	0.12111	2	0.03141	0.28193	0.26799	2	0.03141
Bik	0.088636	0.15781	1	0.02095	0.66991	0.57843	1	0.02095
Siglech	0.090555	0.12473	1	-0.0096911	0.46532	0.40808	1	-0.0096911
Il27ra	0.090603	0.12473	2	0.056737	0.16051	0.15461	1	0.056737
Adra2a	0.091079	0.12473	2	-0.072416	0.50024	0.42905	1	-0.072416
Cnr2	0.091519	0.12473	1	-0.30072	0.97162	0.96244	0	-0.30072
Ccng2	0.091555	0.12473	2	-0.070952	0.75811	0.66548	0	-0.070952
Tbce	0.09179	0.17839	1	-0.060011	0.6908	0.62335	0	-0.060011
Anxa2	0.092	0.12473	1	0.43203	0.016022	0.011756	3	0.43203
Mc1r	0.092669	0.12473	2	-0.29231	0.56858	0.45977	1	-0.29231
Syt8	0.093788	0.14362	2	0.41445	0.018346	0.012401	4	0.41445
Gabrb1	0.094269	0.14362	2	-0.14687	0.71821	0.61537	1	-0.14687
Stk38	0.094405	0.14362	1	-0.14541	0.71216	0.60493	1	-0.14541
Tmbim6	0.095365	0.14362	1	0.11525	0.33556	0.33916	2	0.11525
Gpr18	0.095879	0.14363	2	-0.33116	0.41815	0.38785	1	-0.33116
Cnot7	0.096714	0.18158	2	-0.48824	0.96038	0.94924	0	-0.48824
Mrps5	0.096804	0.14363	2	-0.36415	0.87667	0.81599	0	-0.36415
Pabpn1	0.096988	0.14388	1	-0.080881	0.73834	0.68076	0	-0.080881
Gpr101	0.097011	0.14363	2	-0.21166	0.78318	0.72963	0	-0.21166
Olr693	0.097283	0.14363	1	0.35082	0.30271	0.28608	2	0.35082
Tab2	0.097882	0.18536	1	0.44365	0.24739	0.2475	2	0.44365
Zfp609	0.098241	0.14738	2	-0.13828	0.89794	0.85998	0	-0.13828
Hrct1	0.098311	0.14738	2	0.007986	0.58061	0.45977	1	0.007986
Usp37	0.098474	0.14738	2	0.10204	0.076939	0.047766	3	0.10204
Sult1b1	0.098683	0.18536	2	0.17603	0.02943	0.017342	2	0.17603
Sytl5	0.099198	0.14738	1	-0.060927	0.82746	0.76949	0	-0.060927
Kcnab3	0.099289	0.14738	2	-0.20475	0.64531	0.51163	1	-0.20475
Sfswap	0.10063	0.16231	1	-0.2941	0.95578	0.93043	0	-0.2941
Plcl1	0.10076	0.16231	2	-0.1062	0.76129	0.67575	0	-0.1062
Erich6	0.10093	0.18536	2	0.32121	0.013191	0.0079304	2	0.32121
Parp2	0.10126	0.16232	2	0.090412	0.5618	0.45977	1	0.090412
Sema3a	0.10134	0.18536	2	0.35074	0.25269	0.24751	2	0.35074
Mrpl41	0.10176	0.18276	2	-0.48465	0.28618	0.22473	1	-0.48465
Nek10	0.10224	0.1811	2	-0.24475	0.84345	0.79023	0	-0.24475
LRRTM1	0.10241	0.1811	2	-0.1766	0.364	0.35727	1	-0.1766
Clta	0.10274	0.1811	2	-0.26718	0.8067	0.746	0	-0.26718
Aldoa	0.10331	0.18276	2	-0.48544	0.83109	0.7759	0	-0.48544
Clec2dl1	0.10397	0.18505	1	0.10771	0.19798	0.15917	2	0.10771
Zfp131	0.10402	0.18276	1	-0.077364	0.56722	0.46922	1	-0.077364
Il2rb	0.10406	0.18505	2	-0.13033	0.17883	0.15462	1	-0.13033
Npy1r	0.10492	0.19969	2	0.028591	0.35714	0.35727	2	0.028591
Fam69a	0.10587	0.19969	1	0.1062	0.25781	0.22363	1	0.1062
Ppcdc	0.10626	0.18921	1	-0.032787	0.89418	0.8552	0	-0.032787
Ddx19a	0.10635	0.19969	2	0.50239	0.0025459	0.0012742	3	0.50239
Rpl18	0.10648	0.093426	1	-0.70686	0.87723	0.88685	0	-0.70686
Gstm2	0.10666	0.18921	1	-0.34017	0.64119	0.52677	1	-0.34017
Olr588	0.1071	0.18722	2	-0.36373	0.88176	0.84315	0	-0.36373
Slc11a1	0.1073	0.19969	1	0.13971	0.28585	0.26799	1	0.13971
Gfpt1	0.10745	0.18921	1	-0.024406	0.59913	0.47534	1	-0.024406
Cxcr5	0.10807	0.21408	2	-0.27761	0.44838	0.40808	1	-0.27761
Smc2	0.10825	0.21408	1	-0.072863	0.14643	0.12701	2	-0.072863
Timm8a1	0.10884	0.18922	2	-0.31058	0.38942	0.3416	1	-0.31058
Snapc3	0.11111	0.21409	2	-0.23023	0.98725	0.98337	0	-0.23023
P2ry13	0.11156	0.21409	2	0.11245	0.62435	0.49116	1	0.11245
Map7	0.11162	0.21409	2	-0.34754	0.47819	0.40808	1	-0.34754
Krit1	0.1121	0.18922	2	-0.11865	0.064399	0.053898	2	-0.11865
Tcerg1	0.1122	0.18922	1	0.019028	0.80878	0.74779	0	0.019028
Wdr95	0.11281	0.21774	2	-0.42071	0.98719	0.98336	0	-0.42071
Olr507	0.11309	0.1933	2	-0.12689	0.81875	0.7478	0	-0.12689
Gpr75	0.11392	0.21774	1	0.17547	0.082486	0.076506	3	0.17547
Nmur2	0.11418	0.21774	2	-0.10822	0.67172	0.54263	1	-0.10822
Rnaset2	0.11439	0.21774	1	-0.14291	0.9705	0.96077	0	-0.14291
Htr1a	0.11486	0.21774	2	-0.20496	0.02759	0.018957	1	-0.20496
Cd74	0.11486	0.21774	1	-0.17389	0.87363	0.80992	0	-0.17389
Vom2r27	0.11504	0.21774	2	-0.38633	0.32146	0.30618	2	-0.38633
Zfp263	0.11534	0.21774	2	-0.44269	0.43651	0.40808	1	-0.44269
Adpgk	0.11538	0.21774	2	-0.1685	0.23557	0.20679	1	-0.1685
Gpr149	0.11555	0.21774	2	-0.086903	0.73416	0.64538	1	-0.086903
Abhd13	0.11576	0.19755	1	0.51033	0.026803	0.015767	3	0.51033
Endog	0.11607	0.21774	2	-0.20515	0.051302	0.031088	1	-0.20515
Cd36	0.11779	0.21774	2	-0.31883	0.62872	0.50131	1	-0.31883
Gcg	0.11863	0.21774	1	0.017645	0.18082	0.15462	2	0.017645
Imp3	0.11867	0.211	1	-0.22349	0.78766	0.73564	0	-0.22349
Tmco2	0.11883	0.21774	2	-0.22613	0.96603	0.94943	0	-0.22613
Prtfdc1	0.11898	0.20206	2	-0.070237	0.75369	0.68842	0	-0.070237
Gpr62	0.11987	0.21774	2	-0.36996	0.74303	0.65558	1	-0.36996
Atp8a1	0.12004	0.21774	1	-0.1681	0.71602	0.61537	1	-0.1681
F2rl1	0.12091	0.21775	2	-0.22905	0.68985	0.5736	1	-0.22905
Ptpn2	0.12126	0.21775	2	-0.40794	0.98415	0.97903	0	-0.40794
Tigd2	0.12144	0.21775	1	-0.061647	0.5461	0.45977	1	-0.061647
Kmo	0.12191	0.21775	1	0.11616	0.65358	0.5217	1	0.11616
Adam30	0.12243	0.20679	1	0.011525	0.81775	0.7478	0	0.011525
Apof	0.12336	0.20679	2	-0.35718	0.74463	0.68017	0	-0.35718
Chp1	0.12378	0.21775	2	-0.16352	0.50316	0.42905	1	-0.16352
Zfp326	0.1238	0.20679	2	-0.017842	0.16618	0.12892	1	-0.017842
Mga	0.12425	0.21775	2	-0.21418	0.22508	0.19713	1	-0.21418
Agps	0.12472	0.21775	1	0.33763	0.0080395	0.0040346	3	0.33763
LOC691189	0.12477	0.21775	2	-0.074034	0.842	0.79023	0	-0.074034
Lrrc15	0.12518	0.21775	2	-0.32803	0.77215	0.6853	0	-0.32803
Niacr1	0.12705	0.21775	2	-0.091114	0.79957	0.74599	0	-0.091114
Celsr1	0.12742	0.21775	2	-0.076695	0.93807	0.90579	0	-0.076695
Ran	0.12759	0.15231	1	-0.19227	0.60896	0.54256	0	-0.19227
Esr2	0.12798	0.22158	1	-0.0039655	0.69936	0.5736	1	-0.0039655
Edil3	0.12813	0.22158	2	-0.022369	0.82196	0.76949	0	-0.022369
Cdc20	0.12868	0.2068	1	-0.18267	0.63191	0.50602	1	-0.18267
Diaph3	0.1303	0.22158	1	-0.2057	0.79221	0.74599	0	-0.2057
Tab3	0.13046	0.21667	2	-0.42642	0.29269	0.29044	1	-0.42642
Itga7	0.13106	0.22212	2	0.013411	0.47057	0.37282	1	0.013411
Adgrg6	0.13115	0.22585	2	0.31427	0.26214	0.23688	2	0.31427
Ntsr2	0.13133	0.22585	2	-0.26793	0.72325	0.63523	1	-0.26793
Cd3e	0.13156	0.21608	2	-0.40069	0.48406	0.36204	1	-0.40069
Crot	0.13205	0.22585	2	-0.16896	0.3007	0.28608	2	-0.16896
Ppie	0.13211	0.22213	2	0.62117	0.0010228	0.00041633	3	0.62117
Grm4	0.13216	0.22585	1	-0.087682	0.097762	0.099911	1	-0.087682
Arl16	0.13223	0.22585	2	-0.26417	0.63574	0.51163	1	-0.26417
Olr440	0.13256	0.2277	2	0.19354	0.2864	0.28053	1	0.19354
Ncapd3	0.13258	0.22585	2	-0.24264	0.027081	0.018058	1	-0.24264
Tox	0.13312	0.2304	2	-0.035119	0.87138	0.80992	0	-0.035119
Aadat	0.1333	0.2304	2	0.028771	0.05671	0.038749	3	0.028771
Taf1d	0.13401	0.2304	1	-0.17481	0.78579	0.72963	0	-0.17481
Pdzrn4	0.13451	0.23362	1	-0.31067	0.85558	0.81025	0	-0.31067
Junb	0.13496	0.21608	2	-0.37272	0.27065	0.22473	1	-0.37272
Ccnc	0.13567	0.24439	1	-0.2617	0.43212	0.35209	1	-0.2617
Ambra1	0.13618	0.23486	2	-0.36923	0.51897	0.42905	1	-0.36923
Apol9a	0.13632	0.23486	1	0.10899	0.51442	0.42905	1	0.10899
LOC689986	0.13679	0.23486	2	-0.12061	0.8362	0.79023	0	-0.12061
Tlr7	0.13722	0.24439	1	-0.25023	0.87323	0.83103	0	-0.25023
Olr199	0.13771	0.23486	1	-0.39573	0.76491	0.6853	0	-0.39573
Ap2m1	0.13781	0.23486	2	-0.26018	0.99711	0.99651	0	-0.26018
Gpld1	0.13836	0.23486	2	-0.14399	0.29952	0.26799	2	-0.14399
Psma4	0.13845	0.24439	2	-0.61019	0.33388	0.29044	1	-0.61019
Chrm3	0.1389	0.23486	2	-0.02399	0.67988	0.56325	1	-0.02399
Cdh17	0.13953	0.24975	1	0.0694	0.15644	0.12892	2	0.0694
Dnm1l	0.14001	0.23486	1	0.017459	0.94557	0.92202	0	0.017459
LOC103690286	0.14093	0.23486	1	-0.20223	0.97741	0.96847	0	-0.20223
Slc3a2	0.14146	0.24975	1	-0.052922	0.22572	0.20268	2	-0.052922
Acer2	0.142	0.23486	2	-0.085177	0.62481	0.49116	1	-0.085177
Htr2c	0.14227	0.24975	2	-0.34707	0.62916	0.50602	1	-0.34707
Stim1	0.14402	0.23486	2	-0.21528	0.52825	0.42905	1	-0.21528
Gpc4	0.14439	0.23486	2	-0.28234	0.59849	0.47012	1	-0.28234
Dnase2b	0.1446	0.23486	2	-0.33154	0.88292	0.82199	0	-0.33154
Cma1	0.14549	0.23971	2	-0.17875	0.78362	0.72963	0	-0.17875
Serinc3	0.14552	0.23971	1	0.2179	0.14182	0.12701	2	0.2179
Ttll4	0.14598	0.23971	1	0.10293	0.06794	0.045657	3	0.10293
Ilk	0.14771	0.23971	2	-0.063893	0.069873	0.047761	2	-0.063893
Slc18a1	0.1478	0.23971	1	-0.23568	0.927	0.89497	0	-0.23568
Fcgr2b	0.14882	0.23971	2	-0.32174	0.313	0.29928	1	-0.32174
Rbm15	0.14913	0.2553	1	0.49559	0.10465	0.092881	2	0.49559
Trappc1	0.14932	0.16046	1	-0.13078	0.1892	0.15812	1	-0.13078
Avp	0.1503	0.23971	2	0.13229	0.21669	0.18279	2	0.13229
Ache	0.15049	0.23971	2	-0.31923	0.98745	0.98337	0	-0.31923
Smim18	0.15105	0.23971	2	-0.19425	0.86324	0.80991	0	-0.19425
Cd300e	0.15267	0.2553	2	0.040494	0.64444	0.53693	1	0.040494
Il2rg	0.15294	0.2553	1	0.31119	0.11023	0.096181	2	0.31119
Sim1	0.15347	0.23971	2	-0.2072	0.29337	0.26799	2	-0.2072
Potec	0.15372	0.23971	2	0.016402	0.07241	0.047761	3	0.016402
Golph3l	0.15408	0.2553	1	-0.35697	0.56519	0.44446	1	-0.35697
Hdac3	0.15486	0.2553	2	-0.43009	0.26495	0.27038	2	-0.43009
Tas2r108	0.15508	0.23971	2	0.20754	0.017866	0.012401	3	0.20754
Celsr2	0.15554	0.24474	1	-0.10223	0.96112	0.94516	0	-0.10223
Syt9	0.15572	0.24474	2	-0.13513	0.96063	0.94273	0	-0.13513
Cpne9	0.15591	0.24474	2	-0.30037	0.30417	0.28608	1	-0.30037
Tubgcp4	0.1561	0.24474	2	-0.16662	0.8498	0.79023	0	-0.16662
Ogt	0.15632	0.16047	1	-0.12496	0.6973	0.63847	0	-0.12496
Trappc4	0.1578	0.24475	1	0.71628	0.00054886	0.00016905	5	0.71628
Egfl8	0.15798	0.24475	2	-0.154	0.16276	0.15461	1	-0.154
Spdl1	0.15817	0.22523	1	0.24377	0.2764	0.22473	1	0.24377
LOC685067	0.15825	0.25012	1	0.040673	0.74571	0.65558	1	0.040673
Ndufv1	0.15847	0.22523	1	-0.1578	0.8567	0.81638	0	-0.1578
Ppp2r2a	0.15864	0.2553	1	0.052553	0.85278	0.80446	0	0.052553
Cpne6	0.15873	0.25012	2	0.049578	0.43554	0.40808	1	0.049578
Adhfe1	0.16006	0.26274	1	-0.0063649	0.27952	0.26799	1	-0.0063649
Adgrf3	0.16096	0.26275	2	-0.26694	0.085724	0.081365	1	-0.26694
Ythdf2	0.16157	0.26812	2	0.1669	0.0051182	0.0026973	3	0.1669
Atf7ip	0.16199	0.26125	2	0.18505	0.034293	0.022191	2	0.18505
Lgr5	0.16204	0.26125	1	-0.10076	0.69942	0.6177	0	-0.10076
Ghr	0.16276	0.26812	1	-0.0029714	0.12004	0.11959	1	-0.0029714
Proca1	0.16347	0.26812	2	0.24108	0.032676	0.020768	3	0.24108
Adora2b	0.16366	0.26812	2	-0.087829	0.83678	0.79023	0	-0.087829
Fap	0.16393	0.26125	1	-0.11184	0.88821	0.84578	0	-0.11184
Cnot9	0.16487	0.22523	1	-0.011938	0.014701	0.008102	1	-0.011938
Ero1a	0.16503	0.26125	2	-0.42451	0.98781	0.98627	0	-0.42451
Uba52	0.16518	0.22523	1	0.25996	0.16324	0.15621	2	0.25996
Ap1ar	0.16538	0.26813	2	-0.33565	0.21873	0.18279	2	-0.33565
Oprm1	0.16581	0.26126	1	-0.20732	0.71869	0.66291	0	-0.20732
Cox4i2	0.16591	0.26813	1	-0.094717	0.19958	0.15917	2	-0.094717
Zfand4	0.16599	0.26126	2	-0.22365	0.82616	0.75502	0	-0.22365
Olr49	0.16631	0.26126	2	-0.11302	0.82809	0.76157	0	-0.11302
Arl4a	0.16636	0.27344	1	-0.058742	0.033184	0.020768	2	-0.058742
Fam47a	0.16669	0.22523	1	-0.19696	0.87893	0.84315	0	-0.19696
Olr34	0.1668	0.27344	2	0.16027	0.72699	0.63524	1	0.16027
Tmem63b	0.16805	0.27344	2	-0.10415	0.32018	0.30618	2	-0.10415
Gpr146	0.16815	0.27344	1	0.15786	0.84904	0.79023	0	0.15786
Plcb4	0.1692	0.27344	2	-0.10331	0.23202	0.20679	2	-0.10331
Lmtk2	0.16949	0.27344	1	-0.21952	0.91639	0.88291	0	-0.21952
Hgf	0.16994	0.27344	1	0.31147	0.78795	0.74599	0	0.31147
Rbm34	0.17038	0.27344	1	-0.24371	0.5393	0.44952	1	-0.24371
Pes1	0.17093	0.27344	2	-0.12695	0.70089	0.58416	1	-0.12695
Fstl1	0.17172	0.27344	2	-0.22265	0.2544	0.21749	2	-0.22265
Smg8	0.17217	0.27345	1	-0.08468	0.89511	0.85485	0	-0.08468
RGD1561648	0.17267	0.27345	2	0.15504	0.55067	0.45977	1	0.15504
Irf1	0.17306	0.27345	1	0.14615	0.73862	0.65558	1	0.14615
Psd4	0.17325	0.27345	2	-0.28575	0.26551	0.23688	1	-0.28575
Gpr108	0.1735	0.27345	1	0.36944	0.042476	0.025073	3	0.36944
Tas2r7l	0.17441	0.27345	2	0.186	0.6855	0.5736	1	0.186
Pogz	0.17528	0.27345	1	0.058063	0.10063	0.10307	1	0.058063
Tfg	0.17615	0.27345	2	-0.24568	0.85634	0.80991	0	-0.24568
Dlgap3	0.17661	0.27345	2	0.10474	0.060359	0.041756	3	0.10474
Gpr183	0.17703	0.28087	1	0.30144	0.1604	0.12892	2	0.30144
RGD1309036	0.17829	0.2793	2	-0.15375	0.53518	0.43924	1	-0.15375
Med21	0.17846	0.22524	1	0.65973	0.0020172	0.0012137	2	0.65973
Abcb11	0.17881	0.2902	2	-0.066611	0.01233	0.0070018	2	-0.066611
Tpm1	0.17887	0.28534	2	-0.18706	0.85789	0.80991	0	-0.18706
LOC103693430	0.17965	0.28535	2	-0.010837	0.87447	0.80992	0	-0.010837
Setd5	0.18148	0.29165	2	-0.29344	0.93572	0.90578	0	-0.29344
Lilrb3a	0.18238	0.29815	2	-0.1704	0.11957	0.11959	1	-0.1704
Slc38a6	0.18277	0.29815	2	-0.21167	0.85215	0.80316	0	-0.21167
Habp4	0.18281	0.29815	1	0.17717	0.19758	0.15917	2	0.17717
Cmc2	0.18316	0.29815	2	-0.15012	0.48031	0.40808	1	-0.15012
Slc25a3	0.18325	0.29815	1	0.31023	0.067662	0.043674	2	0.31023
Dctn5	0.18375	0.29815	2	0.27616	0.073062	0.047766	2	0.27616
Hdac1	0.1839	0.29021	2	-0.17972	0.88261	0.84577	0	-0.17972
Drd5	0.18413	0.30519	1	-0.062743	0.93368	0.90578	0	-0.062743
Acer1	0.18545	0.30519	1	-0.082064	0.57424	0.45977	1	-0.082064
Espl1	0.18552	0.30519	2	0.23343	0.07314	0.047766	3	0.23343
Crhr1	0.18589	0.30519	1	0.1334	0.44423	0.40808	1	0.1334
Dsc2	0.18633	0.30519	1	0.13581	0.34773	0.35727	1	0.13581
Mrps18b	0.18705	0.29668	2	0.1052	0.83714	0.76158	0	0.1052
Tdp2	0.18748	0.3052	2	-0.36291	0.98962	0.9861	0	-0.36291
Cav3	0.18768	0.3052	2	-0.40706	0.8741	0.80992	0	-0.40706
Tlr4	0.18788	0.3052	2	-0.23322	0.57142	0.45977	1	-0.23322
Slc25a23	0.18808	0.3052	2	-0.31085	0.11486	0.10307	2	-0.31085
Chuk	0.18813	0.29668	1	0.65476	0.043907	0.030165	3	0.65476
Kctd13	0.18852	0.3052	1	-0.22791	0.32274	0.31345	2	-0.22791
Klhl30	0.18896	0.3052	1	0.048401	0.12284	0.1196	2	0.048401
Txnl4a	0.1907	0.29668	2	-0.58644	0.068273	0.071853	1	-0.58644
Cpne8	0.19123	0.31232	2	-0.094552	0.84937	0.79023	0	-0.094552
Ctss	0.19143	0.31232	2	-0.1473	0.78376	0.72963	0	-0.1473
LOC684107	0.19159	0.31232	2	-0.27723	0.82442	0.76949	0	-0.27723
Ackr3	0.19163	0.31232	2	-0.093132	0.18473	0.15462	2	-0.093132
Nod2	0.19246	0.31232	1	-0.051137	0.86033	0.80991	0	-0.051137
Shpk	0.19281	0.31232	2	-0.2348	0.64177	0.51163	1	-0.2348
Zcchc12	0.1929	0.31232	1	0.23443	0.0087673	0.0043172	2	0.23443
Cul4b	0.19341	0.31232	2	0.014377	0.90253	0.86467	0	0.014377
Tas1r3	0.19361	0.31232	2	0.10153	0.78752	0.74599	0	0.10153
Itga9	0.19377	0.31232	1	0.093065	0.78069	0.72963	0	0.093065
Olr1331	0.19421	0.29668	2	-0.19417	0.9466	0.92969	0	-0.19417
Mboat1	0.19508	0.31232	2	-0.056178	0.19818	0.15917	2	-0.056178
Gpr3	0.19559	0.31232	2	-0.075986	0.55334	0.45977	1	-0.075986
Txnip	0.19595	0.31233	1	-0.30042	0.14494	0.12701	2	-0.30042
Fzd7	0.19659	0.31233	2	-0.22002	0.20331	0.17819	1	-0.22002
Picalm	0.19682	0.31233	1	0.045523	0.40811	0.37777	1	0.045523
Olr131	0.19725	0.31233	1	-0.0077344	0.49407	0.41859	1	-0.0077344
LOC100360940	0.1979	0.29668	2	-0.48769	0.95624	0.94328	0	-0.48769
RGD1311595	0.19812	0.31233	1	0.10617	0.18369	0.15462	2	0.10617
Lhcgr	0.19855	0.31233	1	0.078618	0.5263	0.42905	1	0.078618
Lage3	0.19947	0.29668	1	0.10683	0.16056	0.12892	2	0.10683
Cacng4	0.19985	0.31233	1	0.064991	0.62917	0.50131	1	0.064991
Ryr3	0.20072	0.31233	1	0.021762	0.095879	0.099906	2	0.021762
F2rl3	0.20097	0.31233	2	0.0033298	0.55706	0.45977	1	0.0033298
Lcp1	0.20117	0.31233	2	-0.11632	0.22117	0.18279	2	-0.11632
Hmgxb4	0.20137	0.31233	2	-0.10172	0.29526	0.26799	1	-0.10172
Dytn	0.20245	0.31942	1	-0.22185	0.85247	0.80316	0	-0.22185
Adam18	0.20318	0.31942	2	-0.31311	0.43877	0.40808	1	-0.31311
F2rl2	0.20375	0.31942	2	-0.23516	0.78478	0.72963	0	-0.23516
Itpa	0.20398	0.31942	2	0.073926	0.86144	0.80991	0	0.073926
Slc4a11	0.20418	0.31942	2	-0.2465	0.27194	0.24262	1	-0.2465
Gzmbl3	0.20438	0.31942	2	-0.25953	0.95671	0.93551	0	-0.25953
Zer1	0.20458	0.31942	2	-0.30958	0.67887	0.56324	1	-0.30958
Myd88	0.20504	0.31942	2	-0.26566	0.21163	0.18279	2	-0.26566
Stam2	0.20547	0.31942	1	-0.082808	0.16748	0.15461	2	-0.082808
Syt3	0.20578	0.31942	2	-0.066684	0.27114	0.23688	1	-0.066684
Itgb8	0.206	0.29668	2	-0.13686	0.60289	0.47535	1	-0.13686
Olr866	0.20633	0.31943	2	-0.45007	0.54664	0.45977	1	-0.45007
Ufl1	0.20676	0.31943	1	0.01235	0.12984	0.12311	2	0.01235
Epha1	0.20719	0.31943	2	0.012579	0.77653	0.71208	0	0.012579
Serpine2	0.20762	0.31943	2	-0.022369	0.14956	0.12701	2	-0.022369
Rab27b	0.20805	0.31943	1	0.31077	0.09006	0.093401	3	0.31077
Atad2	0.2084	0.31943	2	-0.062419	0.85373	0.80316	0	-0.062419
Lamtor2	0.2086	0.31943	2	0.28312	0.24304	0.2068	1	0.28312
Hvcn1	0.20921	0.31943	2	-0.36399	0.83352	0.7835	0	-0.36399
C5ar1	0.20981	0.31943	2	-0.31217	0.65851	0.5323	1	-0.31217
RGD1564133	0.21105	0.33	1	0.089793	0.30016	0.28002	2	0.089793
Pip5kl1	0.21148	0.33	1	0.13936	0.42739	0.3976	1	0.13936
Cacng3	0.21183	0.33	2	-0.29304	0.55281	0.45977	1	-0.29304
Irak2	0.21191	0.33	1	-0.20179	0.60791	0.49115	1	-0.20179
Fpr3	0.21234	0.33	1	1.1861	3.1443e-05	2.5232e-06	4	1.1861
Elp2	0.21264	0.33	2	0.030198	0.096804	0.099906	2	0.030198
Tas2r137	0.21265	0.29668	2	-0.046976	0.69992	0.6177	0	-0.046976
Ppp1r16b	0.21304	0.33	2	-0.019227	0.9127	0.87846	0	-0.019227
Efna1	0.21319	0.33	1	0.49626	0.011278	0.0068605	4	0.49626
Ppp2r2d	0.21362	0.33	1	0.051864	0.89495	0.85485	0	0.051864
Hoxc11	0.21405	0.33	2	-0.051019	0.52433	0.42905	1	-0.051019
Ska3	0.21446	0.33	2	-0.4209	0.14863	0.12701	2	-0.4209
Btla	0.21487	0.33	2	-0.35878	0.57219	0.45977	1	-0.35878
Lgals2	0.21527	0.33	2	-0.2516	0.64288	0.51163	1	-0.2516
Usp51	0.21568	0.33	2	0.031351	0.19519	0.15916	2	0.031351
Gpr37l1	0.21649	0.33	2	-0.29141	0.27514	0.25579	1	-0.29141
Akirin2	0.21745	0.33739	1	-0.10313	0.67968	0.56325	1	-0.10313
Msantd3	0.21832	0.33739	2	-0.29108	0.97088	0.96244	0	-0.29108
Pdcd1lg2	0.21873	0.33739	2	-0.089693	0.6829	0.5736	1	-0.089693
Itfg2	0.21873	0.33739	1	-0.35359	0.78781	0.74599	0	-0.35359
Dlg4	0.21915	0.33739	1	0.27959	0.17839	0.15462	2	0.27959
Elf4	0.21974	0.33739	2	-0.022471	0.60599	0.4806	1	-0.022471
Sema3d	0.22035	0.33739	2	-0.29987	0.90744	0.86933	0	-0.29987
Tnks1bp1	0.22056	0.33739	2	-0.10731	0.44996	0.40808	1	-0.10731
Lacc1	0.22097	0.33739	2	-0.31281	0.10406	0.10307	2	-0.31281
Ccne2	0.22117	0.33739	2	-0.15252	0.74753	0.65558	1	-0.15252
Cald1	0.22143	0.29668	1	-0.077146	0.60579	0.47535	1	-0.077146
Prss34	0.22158	0.33739	2	-0.27127	0.96744	0.95146	0	-0.27127
Bbs4	0.22178	0.33739	2	-0.03602	0.71345	0.61537	1	-0.03602
Olr834	0.22254	0.33739	1	0.23868	0.61878	0.49116	1	0.23868
Il21r	0.2226	0.33739	2	0.16654	0.46748	0.40808	1	0.16654
Ngly1	0.2228	0.33739	2	-0.094814	0.52713	0.42905	1	-0.094814
Eif3c	0.22285	0.29668	1	0.21921	0.18185	0.15017	1	0.21921
Cd44	0.22297	0.33739	1	0.23374	0.31832	0.30617	1	0.23374
Prdm5	0.22362	0.33739	2	-0.097668	0.34646	0.35727	2	-0.097668
Calml4	0.22423	0.3374	2	-0.29372	0.97806	0.96848	0	-0.29372
Hsd17b7	0.22424	0.3374	1	-0.25609	0.96496	0.94942	0	-0.25609
Fosb	0.22444	0.3374	2	0.038865	0.41749	0.37777	1	0.038865
Il1rl1	0.22466	0.3374	1	-0.22629	0.29995	0.28001	2	-0.22629
Il11ra1	0.22592	0.3374	1	0.15897	0.027696	0.018957	2	0.15897
Exosc9	0.2264	0.29668	1	-0.13842	0.70323	0.6177	0	-0.13842
Srgn	0.22648	0.3374	2	0.11142	0.21958	0.18279	2	0.11142
Il22ra2	0.22677	0.3374	1	0.07805	0.06174	0.041756	1	0.07805
Psmg1	0.2273	0.3374	2	-0.072192	0.77742	0.71208	0	-0.072192
Nmur1	0.22771	0.3374	2	-0.14576	0.93007	0.89497	0	-0.14576
Aga	0.22792	0.3374	2	-0.11341	0.59678	0.47012	1	-0.11341
Wnt5a	0.22833	0.3374	2	-0.30633	0.3993	0.36744	1	-0.30633
Kdm2a	0.22845	0.3374	1	0.10583	0.057775	0.038754	1	0.10583
LOC687560	0.22887	0.3374	1	0.30133	0.2347	0.20679	2	0.30133
Lrrc31	0.22894	0.3374	2	0.39689	0.016214	0.011756	3	0.39689
Fzd6	0.22971	0.3374	2	-0.27239	0.8856	0.82199	0	-0.27239
Nmi	0.23038	0.3374	2	-0.22828	0.5218	0.42905	1	-0.22828
RGD1309534	0.23058	0.3374	2	0.098316	0.030297	0.018962	3	0.098316
Lrrc19	0.2312	0.3447	2	-0.023201	0.6835	0.5736	1	-0.023201
Lrpprc	0.23139	0.3447	1	-0.29619	0.32701	0.32065	2	-0.29619
Jun	0.23161	0.3447	2	-0.061557	0.034547	0.020773	2	-0.061557
Tbck	0.2318	0.3447	1	-0.21921	0.92915	0.89497	0	-0.21921
Syde2	0.23182	0.3447	2	-0.38899	0.98083	0.97361	0	-0.38899
Ptgr1	0.23223	0.3447	2	-0.063881	0.32338	0.32064	2	-0.063881
Wdr25	0.23264	0.3447	2	0.031095	0.74353	0.65558	1	0.031095
Adarb1	0.23264	0.3447	1	-0.1809	0.43424	0.40808	1	-0.1809
Cpne4	0.23306	0.3447	1	0.129	0.10967	0.10307	1	0.129
Slc28a2	0.23348	0.3447	1	0.41659	0.035753	0.02308	3	0.41659
Aldh1a7	0.2339	0.3447	1	-0.11391	0.30802	0.28609	1	-0.11391
Itgb2	0.2349	0.3447	2	-0.050974	0.056285	0.038749	1	-0.050974
Il7r	0.23532	0.3447	2	-0.051713	0.075277	0.047766	2	-0.051713
Tgfbr1	0.23598	0.35262	1	-0.031353	0.16636	0.15461	1	-0.031353
P2ry14	0.23655	0.35263	2	-0.29771	0.1478	0.12701	1	-0.29771
Il17rd	0.23676	0.35263	2	-0.25494	0.96147	0.94516	0	-0.25494
Igf1	0.23765	0.36046	1	0.25559	0.12301	0.1196	2	0.25559
Rtp4	0.23973	0.36046	1	0.14059	0.057279	0.038754	2	0.14059
Ap2a1	0.23976	0.30584	1	-0.17318	0.59662	0.47534	1	-0.17318
Grm7	0.23986	0.36046	2	0.094398	0.071324	0.047761	3	0.094398
Shcbp1	0.24007	0.36046	2	-0.41003	0.87713	0.81599	0	-0.41003
Ap2a2	0.24014	0.36046	2	-0.12338	0.050599	0.031083	2	-0.12338
Tacr3	0.24056	0.36046	1	0.17361	0.14975	0.12701	2	0.17361
Polr2c	0.24069	0.36046	2	-0.23651	0.52461	0.42905	1	-0.23651
Ttf2	0.24097	0.36046	1	0.12744	0.077409	0.047766	3	0.12744
RGD1564463	0.2411	0.36046	2	-0.23054	0.97821	0.96848	0	-0.23054
Hip1r	0.2415	0.30584	1	0.04315	0.74521	0.68017	0	0.04315
Smurf1	0.2418	0.36046	1	0.28322	0.033106	0.020768	3	0.28322
Rbms2	0.24185	0.30584	1	-0.33362	0.11378	0.099547	1	-0.33362
Enpp4	0.24296	0.36046	2	-0.22468	0.81733	0.76949	0	-0.22468
Tnip1	0.24338	0.36046	2	-0.27376	0.70318	0.58416	1	-0.27376
Itga11	0.24421	0.36047	2	-0.28676	0.48991	0.41858	1	-0.28676
Etv3l	0.24498	0.30584	1	0.35572	0.15282	0.12469	2	0.35572
Gak	0.24511	0.36047	1	-0.12015	0.074531	0.047766	1	-0.12015
Olr1689	0.24566	0.36047	2	-0.2137	0.5504	0.45977	1	-0.2137
Ccdc142	0.24593	0.36047	2	-0.27191	0.98407	0.97805	0	-0.27191
Magi3	0.24628	0.36047	2	-0.19553	0.93125	0.89497	0	-0.19553
Cep85l	0.2467	0.36047	2	-0.082168	0.20478	0.17819	2	-0.082168
Asun	0.2481	0.30584	1	-0.28135	0.57471	0.44446	1	-0.28135
Vps50	0.24841	0.36047	1	0.095571	0.1049	0.10307	3	0.095571
Gpr61	0.24857	0.36047	2	-0.23202	0.82208	0.76949	0	-0.23202
Fzd3	0.24879	0.30584	1	0.26126	0.18787	0.15894	2	0.26126
Adcy5	0.25086	0.36862	2	-0.19565	0.2815	0.26799	1	-0.19565
Sco1	0.25148	0.36862	2	-0.23908	0.96077	0.94273	0	-0.23908
Fnbp1l	0.25169	0.36862	1	0.013393	0.75458	0.66547	0	0.013393
Tgfb1	0.25294	0.36862	2	-0.33702	0.46221	0.40808	1	-0.33702
FAM187A	0.25333	0.36862	1	0.21491	0.149	0.12701	2	0.21491
Agtrap	0.25336	0.36862	2	-0.053343	0.015293	0.011195	1	-0.053343
Scn5a	0.25357	0.36862	2	-0.046394	0.6984	0.5736	1	-0.046394
Rad21l1	0.25374	0.36862	1	-0.27726	0.99729	0.99691	0	-0.27726
Cd160	0.25414	0.36862	1	0.51457	0.013545	0.010085	3	0.51457
Ing3	0.25419	0.36862	2	-0.32563	0.74269	0.65558	1	-0.32563
Odf4	0.25455	0.36862	1	0.099956	0.40338	0.36744	1	0.099956
Htr1f	0.25578	0.36862	1	-0.18597	0.97003	0.9591	0	-0.18597
Cxcr2	0.25649	0.36862	2	-0.033523	0.90901	0.86933	0	-0.033523
Rfx1	0.257	0.36862	1	-0.03524	0.33891	0.35011	1	-0.03524
Zfp428	0.25775	0.36862	2	-0.24245	0.165	0.15461	2	-0.24245
LOC100361693	0.25858	0.36862	2	-0.29988	0.31109	0.29245	1	-0.29988
Mcm3ap	0.25903	0.36862	1	0.19052	0.80093	0.746	0	0.19052
Ep400	0.26048	0.32538	1	-0.13985	0.76441	0.70412	0	-0.13985
Ide	0.26147	0.36862	1	-0.29363	0.85033	0.79023	0	-0.29363
Grpr	0.26193	0.36862	2	-0.0073257	0.40168	0.36744	1	-0.0073257
Rnf144a	0.26214	0.36862	2	-0.056899	0.73982	0.65558	1	-0.056899
Lnpep	0.26287	0.32538	1	0.015602	0.020055	0.01066	2	0.015602
Ffar2	0.26298	0.36862	2	0.17988	0.46314	0.40808	1	0.17988
Tfeb	0.26349	0.36862	1	-0.082796	0.74902	0.65558	0	-0.082796
Fat2	0.26361	0.36862	2	0.10143	0.75377	0.65558	0	0.10143
Cox4i1	0.26382	0.36862	2	0.057494	0.089108	0.090312	1	0.057494
Nckap1l	0.2639	0.36862	1	-0.044207	0.65915	0.54263	1	-0.044207
Srcap	0.26423	0.32538	1	0.12665	0.80912	0.74779	0	0.12665
Otud7b	0.26471	0.36862	1	0.051058	0.55573	0.45977	1	0.051058
Gpr27	0.26508	0.36862	2	-0.069613	0.3187	0.30618	1	-0.069613
Hsd17b10	0.26571	0.36862	2	-0.031764	0.46159	0.40808	1	-0.031764
Il20ra	0.26592	0.36862	1	0.17963	0.011671	0.0079506	2	0.17963
Scel	0.26697	0.36862	2	-0.2973	0.1317	0.12701	1	-0.2973
Oprk1	0.26753	0.36862	1	-0.17826	0.7447	0.65558	1	-0.17826
Fam102a	0.2676	0.36862	2	-0.15761	0.071102	0.047761	1	-0.15761
Tlr8	0.26793	0.36862	1	0.41253	0.080358	0.071252	3	0.41253
B3galt5	0.26886	0.36862	2	-0.070164	0.73845	0.65558	1	-0.070164
Mapkapk5	0.26928	0.37799	2	0.11337	0.19024	0.15462	2	0.11337
Enthd1	0.2697	0.37799	2	-0.25911	0.91139	0.87846	0	-0.25911
Iglon5	0.27012	0.37799	2	0.33797	0.024799	0.01656	3	0.33797
Eml4	0.27033	0.32538	1	0.030602	0.1518	0.12469	1	0.030602
Fus	0.27154	0.37799	1	0.28802	0.26529	0.23688	2	0.28802
Mir6324	0.2718	0.37799	2	0.0074624	0.93786	0.90579	0	0.0074624
Il23r	0.27202	0.32538	1	0.91112	0.0039368	0.0021321	3	0.91112
Mcoln1	0.27275	0.37799	1	-0.38366	0.82601	0.76949	0	-0.38366
Slc25a30	0.27315	0.37799	1	-0.20276	0.8844	0.82199	0	-0.20276
Pkd2	0.27328	0.37799	2	0.045988	0.15685	0.13528	2	0.045988
Akr1c3	0.2737	0.37799	2	-0.24466	0.85748	0.80991	0	-0.24466
Cep162	0.27394	0.37799	1	0.21575	0.07921	0.068462	3	0.21575
Chrm5	0.27412	0.37799	2	-0.27206	0.035717	0.02308	2	-0.27206
Prdx3	0.27475	0.37799	2	-0.087172	0.81401	0.75398	0	-0.087172
Olr175	0.27594	0.37799	1	0.12047	0.22403	0.18279	2	0.12047
Camk2d	0.27623	0.37799	2	-0.16651	0.26109	0.23688	2	-0.16651
Cpne5	0.27674	0.37799	1	-0.12599	0.72928	0.63524	1	-0.12599
Pgc	0.27876	0.37799	2	-0.11112	0.88266	0.82199	0	-0.11112
Crls1	0.27913	0.29887	1	-0.22906	0.73055	0.66889	0	-0.22906
Zfp286a	0.27918	0.37799	2	0.097515	0.69415	0.5736	1	0.097515
Rps10	0.27931	0.27031	1	-0.14581	0.044581	0.032299	1	-0.14581
Pcdhgb4	0.27939	0.37799	2	-0.39312	0.95197	0.93043	0	-0.39312
Pcgf3	0.28087	0.378	2	0.24885	0.11281	0.10307	2	0.24885
Stat5b	0.28103	0.29887	1	0.53969	0.003651	0.002016	2	0.53969
Ghrhr	0.28111	0.378	1	-0.25861	0.70844	0.59454	1	-0.25861
Prpf38a	0.28208	0.32538	1	-0.49109	0.62323	0.50601	1	-0.49109
Xpo1	0.28215	0.29698	1	0.049585	0.27476	0.18811	1	0.049585
Arl6ip5	0.28235	0.378	2	0.032732	0.78565	0.72963	0	0.032732
Hook1	0.28241	0.32538	1	-0.21253	0.76331	0.70412	0	-0.21253
Skap2	0.28256	0.378	2	0.37707	0.074333	0.047766	3	0.37707
F2r	0.28278	0.378	2	0.12692	0.50287	0.42905	1	0.12692
Cenpa	0.28309	0.378	1	0.063411	0.023495	0.016555	2	0.063411
Fzd2	0.28341	0.378	2	-0.18331	0.71893	0.61537	1	-0.18331
Nop10	0.28426	0.378	2	-0.24256	0.58539	0.47011	1	-0.24256
Gsk3b	0.28427	0.378	1	0.32494	0.34047	0.35012	2	0.32494
Gimap8	0.28468	0.378	2	0.081082	0.47423	0.40808	1	0.081082
Nipal1	0.28574	0.378	2	0.42048	0.0075231	0.0038226	3	0.42048
Kansl1	0.2864	0.32538	1	-0.28154	0.97524	0.96882	0	-0.28154
Ankh	0.28658	0.378	2	-0.24224	0.24676	0.2068	1	-0.24224
Mir30c2	0.28672	0.29887	1	-0.3239	0.75576	0.6831	0	-0.3239
Fcgr1a	0.2868	0.378	2	0.019896	0.022994	0.014975	2	0.019896
Adcy8	0.28703	0.378	1	-0.1605	0.89887	0.85999	0	-0.1605
Ypel1	0.28782	0.378	1	0.1472	0.0044798	0.0020009	2	0.1472
Reck	0.2886	0.378	1	-0.23395	0.83539	0.79023	0	-0.23395
Pcbp2	0.29096	0.378	1	0.087659	0.79599	0.74599	0	0.087659
Cltc	0.29135	0.378	1	0.34669	0.093766	0.093406	3	0.34669
Atxn7l3	0.29174	0.378	1	0.31234	0.026038	0.017302	3	0.31234
LOC108349752	0.2937	0.38731	1	-0.30259	0.69783	0.5736	1	-0.30259
Cysltr1	0.29565	0.39707	1	0.17125	0.080385	0.071252	2	0.17125
Gpr160	0.29681	0.39707	1	0.01909	0.28388	0.26799	1	0.01909
Phb2	0.29745	0.29888	1	0.69232	0.018792	0.013184	2	0.69232
Ada	0.30056	0.34406	1	-0.00098255	0.14951	0.12468	1	-0.00098255
Prelid3b	0.30092	0.29888	1	-0.2245	0.30622	0.26374	1	-0.2245
Npm3	0.30108	0.39707	1	0.21614	0.66423	0.54263	1	0.21614
Chp2	0.30224	0.39707	1	0.24052	0.0988	0.099911	2	0.24052
Ktn1	0.30302	0.39707	1	0.27584	0.3459	0.35727	1	0.27584
Adam9	0.30456	0.39707	1	0.40262	0.015421	0.011195	4	0.40262
Parp14	0.30494	0.39707	1	-0.0021367	0.07012	0.047761	2	-0.0021367
Il12rb1	0.30545	0.34406	1	-0.1299	0.91824	0.89124	0	-0.1299
Olr201	0.3061	0.34406	1	-0.15828	0.97643	0.97012	0	-0.15828
Grk4	0.3061	0.39707	1	-0.025035	0.86881	0.80992	0	-0.025035
Rab11b	0.30879	0.39707	1	-0.085492	0.31794	0.30617	1	-0.085492
Dhfr	0.30998	0.34406	1	-0.10713	0.66811	0.57842	1	-0.10713
Psmb7	0.31032	0.39707	1	0.18323	0.23682	0.20679	1	0.18323
Tnfsf8	0.31109	0.39707	1	-0.01397	0.71657	0.61537	1	-0.01397
Cpne2	0.31147	0.39707	1	-0.10939	0.40372	0.36744	1	-0.10939
Xcr1	0.31223	0.39707	1	-0.11066	0.88036	0.82199	0	-0.11066
Tlr6	0.31452	0.39707	1	-0.023649	0.28071	0.26799	2	-0.023649
Cntn6	0.31566	0.39707	1	0.015004	0.20029	0.15917	1	0.015004
Rpl13	0.31569	0.31753	1	0.63602	0.059554	0.046545	2	0.63602
Smg6	0.31946	0.39707	1	0.025617	0.75312	0.65558	0	0.025617
Icam2	0.31984	0.39707	1	0.23376	0.65937	0.54263	1	0.23376
Srcin1	0.32022	0.39707	1	-0.16017	0.78507	0.72963	0	-0.16017
Rbm28	0.32097	0.39707	1	0.24507	0.11435	0.10307	2	0.24507
Plcl2	0.32122	0.36236	1	-0.020469	0.59409	0.47534	1	-0.020469
Hrh4	0.32173	0.39707	1	0.0041011	0.098148	0.099911	2	0.0041011
Timeless	0.32286	0.39707	1	0.44374	0.0028661	0.0017082	3	0.44374
Rin1	0.32324	0.39707	1	0.61712	0.0046229	0.0022229	4	0.61712
Dock2	0.32399	0.39707	1	0.13189	0.22669	0.20184	2	0.13189
Cep250	0.32474	0.39707	1	-0.14853	0.081843	0.073574	2	-0.14853
Slc2a4	0.32549	0.39707	1	0.036943	0.34075	0.35012	1	0.036943
Rhag	0.33111	0.39707	1	0.069619	0.10159	0.10307	2	0.069619
LOC688842	0.3328	0.34503	1	0.16478	0.79833	0.74739	0	0.16478
Apob	0.33335	0.39707	1	0.12201	0.8277	0.76949	0	0.12201
Pgk1	0.33372	0.39707	1	0.16671	0.35137	0.35727	1	0.16671
Lmo7	0.33558	0.39707	1	0.21186	0.7376	0.64538	1	0.21186
Aar2	0.33608	0.37202	1	-0.11687	0.64138	0.52677	1	-0.11687
Mrgprf	0.33706	0.39707	1	-0.0044659	0.2972	0.26799	2	-0.0044659
Fcho2	0.33891	0.39707	1	0.20616	0.020433	0.01497	2	0.20616
Ubxn2b	0.33928	0.39707	1	0.10475	0.6617	0.54263	1	0.10475
Id2	0.33983	0.37202	1	0.31244	0.66522	0.57842	1	0.31244
Ttc29	0.34223	0.39707	1	0.2979	0.0033865	0.0018646	2	0.2979
Thy1	0.34296	0.39707	1	0.2663	0.28003	0.26799	2	0.2663
Slc19a1	0.34325	0.37202	1	-0.14477	0.0071534	0.0054879	1	-0.14477
Fntb	0.34333	0.39707	1	-0.22127	0.22761	0.20184	1	-0.22127
Amot	0.34443	0.39707	1	0.024534	0.19855	0.15917	2	0.024534
RGD1563060	0.34517	0.4062	1	-0.0022848	0.80947	0.746	0	-0.0022848
Cdk1	0.34553	0.4062	1	-0.22506	0.78966	0.74599	0	-0.22506
Kdr	0.34663	0.41531	1	0.05349	0.26471	0.23688	1	0.05349
Tmem5	0.34846	0.41531	1	-0.11643	0.38064	0.35728	1	-0.11643
Yipf5	0.34955	0.41531	1	-0.081637	0.90979	0.87401	0	-0.081637
Eprs	0.35028	0.41531	1	-0.30483	0.79137	0.74599	0	-0.30483
Fam173a	0.35065	0.41531	1	-0.16169	0.86649	0.80992	0	-0.16169
Yme1l1	0.35101	0.41531	1	0.14509	0.11769	0.10307	1	0.14509
Slc9b2	0.35137	0.41531	1	0.082081	0.40474	0.37777	1	0.082081
Ffar3	0.35355	0.41531	1	0.22898	0.75295	0.65558	0	0.22898
Ogfrl1	0.35464	0.41531	1	0.0074595	0.72289	0.63523	1	0.0074595
Tbc1d15	0.35586	0.3545	1	0.16352	0.095131	0.072287	2	0.16352
Best2	0.35609	0.41531	1	0.15156	0.2271	0.20184	2	0.15156
Csf2rb	0.35681	0.41531	1	-0.025011	0.35862	0.35727	1	-0.025011
Drd1	0.35753	0.41531	1	-0.012488	0.27033	0.23688	2	-0.012488
Mir29b1	0.35789	0.41531	1	0.37183	0.10152	0.10307	3	0.37183
Mllt6	0.3597	0.41531	1	0.46619	0.015379	0.011195	3	0.46619
Ifngr2	0.36042	0.41531	1	0.19822	0.039694	0.024038	3	0.19822
Snx7	0.36077	0.41531	1	0.050259	0.86843	0.80992	0	0.050259
Grm1	0.36149	0.41531	1	0.011747	0.52264	0.42905	1	0.011747
Aven	0.36221	0.41531	1	-0.11443	0.93975	0.90947	0	-0.11443
Bbs1	0.36358	0.36353	1	0.025146	0.026344	0.021818	1	0.025146
Jund	0.36364	0.42499	1	0.02465	0.6278	0.50131	1	0.02465
Gpr153	0.36436	0.43433	1	-0.1949	0.80323	0.746	0	-0.1949
Strada	0.36472	0.43433	1	0.089915	0.75148	0.65558	0	0.089915
Necab2	0.36579	0.43433	1	0.20711	0.07766	0.066383	2	0.20711
Eftud2	0.36581	0.36354	1	0.48492	0.083503	0.069496	2	0.48492
Cmtr2	0.36615	0.43433	1	-0.12248	0.83918	0.79023	0	-0.12248
Slc2a9	0.36686	0.43433	1	-0.18681	0.99499	0.99442	0	-0.18681
Slc25a2	0.36793	0.43433	1	-0.15857	0.18545	0.15462	1	-0.15857
Unc119	0.36864	0.43433	1	0.14362	0.21304	0.18279	2	0.14362
Myh9l1	0.36893	0.38161	1	0.66556	0.0059271	0.0045846	4	0.66556
Tbl2	0.37006	0.43433	1	-0.19736	0.24635	0.2068	1	-0.19736
Glra4	0.37042	0.43433	1	-0.18997	0.49878	0.42905	1	-0.18997
Gid8	0.37219	0.43433	1	0.074833	0.097823	0.099911	2	0.074833
Stx19	0.37325	0.43433	1	-0.11499	0.58313	0.45977	1	-0.11499
Wbp4	0.37607	0.43434	1	-0.038477	0.79446	0.74599	0	-0.038477
Med30	0.37671	0.39094	1	-0.12518	0.70716	0.61771	0	-0.12518
Arhgap30	0.37678	0.43434	1	-0.097107	0.95209	0.93043	0	-0.097107
Timd2	0.37713	0.43434	1	-0.24343	0.85236	0.80316	0	-0.24343
Prg3	0.37888	0.43434	1	0.17875	0.010648	0.006371	2	0.17875
Naa35	0.37923	0.43434	1	0.52498	0.0051562	0.0026973	3	0.52498
Pcbp3	0.38099	0.43434	1	0.22494	0.00078235	0.00031035	2	0.22494
Ncaph2	0.38133	0.43434	1	0.44199	0.032347	0.020768	3	0.44199
Gpr150	0.38168	0.43434	1	-0.030897	0.54583	0.45977	1	-0.030897
Farsb	0.38318	0.39067	1	0.10531	0.62144	0.53749	0	0.10531
Wasl	0.38343	0.43434	1	-0.070712	0.63552	0.51163	1	-0.070712
Snrnp27	0.38448	0.43434	1	-0.16016	0.76569	0.6853	0	-0.16016
Cpa5	0.38621	0.43434	1	-0.012943	0.78924	0.74599	0	-0.012943
Il1rl2	0.38656	0.43434	1	-0.012505	0.63507	0.51163	1	-0.012505
Gzmb	0.38726	0.43434	1	-0.12108	0.52992	0.42905	1	-0.12108
Nek2	0.38864	0.4438	1	-0.12066	0.093148	0.093406	2	-0.12066
Ccl6	0.38899	0.4438	1	0.16754	0.11014	0.10307	2	0.16754
Nup107	0.38921	0.3997	1	0.35278	0.11794	0.096348	2	0.35278
Uvrag	0.38968	0.4438	1	0.30658	0.044053	0.028444	3	0.30658
Dmxl1	0.39059	0.41952	1	0.033937	0.82368	0.75501	0	0.033937
Cerk	0.39072	0.4438	1	0.63219	0.0020928	0.00094115	3	0.63219
Itga5	0.39117	0.41952	1	0.09056	0.60372	0.47535	1	0.09056
Ythdf3	0.3921	0.4438	1	-0.043699	0.68689	0.5736	1	-0.043699
RGD1564955	0.39234	0.41952	1	0.34448	0.019663	0.01066	2	0.34448
Frmpd4	0.39278	0.4438	1	0.059	0.18179	0.15462	2	0.059
Hrh2	0.39313	0.4438	1	0.12392	0.74049	0.65558	1	0.12392
Aff4	0.39382	0.4438	1	-0.28334	0.16633	0.15461	2	-0.28334
Plod3	0.39588	0.4438	1	0.39668	0.011883	0.0079506	3	0.39668
Lpar6	0.39656	0.4438	1	0.15509	0.74387	0.65558	1	0.15509
Ppat	0.399	0.39971	1	0.022976	0.0033003	0.002011	1	0.022976
Slc1a3	0.3993	0.4438	1	-0.06754	0.44327	0.40808	1	-0.06754
Cct8l1	0.39998	0.4438	1	-0.048043	0.082815	0.076511	1	-0.048043
Retnla	0.40076	0.41953	1	-0.17146	0.89186	0.84578	0	-0.17146
RGD1310352	0.401	0.4438	1	-0.25394	0.97249	0.96244	0	-0.25394
Melk	0.40168	0.4438	1	-0.015059	0.12706	0.12311	2	-0.015059
Cd226	0.40236	0.4438	1	0.051902	0.77442	0.71208	0	0.051902
D2hgdh	0.40372	0.4438	1	-0.048053	0.1569	0.13528	1	-0.048053
Wsb2	0.40406	0.4438	1	0.07092	0.90614	0.86933	0	0.07092
Ctxn2	0.40507	0.44381	1	-0.1172	0.69357	0.5736	1	-0.1172
Crlf2	0.40643	0.44381	1	0.092883	0.78215	0.72963	0	0.092883
Guca1a	0.40676	0.44381	1	-0.05462	0.19361	0.15916	2	-0.05462
Jakmip2	0.40744	0.44381	1	0.16728	0.45596	0.40808	1	0.16728
Ncoa3	0.40879	0.44381	1	0.1392	0.12795	0.12311	2	0.1392
Lonp2	0.41047	0.44381	1	0.013683	0.27394	0.25579	1	0.013683
Depdc1	0.41148	0.44381	1	0.42767	0.06891	0.047761	3	0.42767
Bhlha9	0.41248	0.44381	1	-0.21979	0.21788	0.18279	1	-0.21979
Cxcl12	0.41363	0.42946	1	-0.17452	0.96417	0.95317	0	-0.17452
Hnrnpk	0.41449	0.42946	1	-0.33516	0.072374	0.071853	1	-0.33516
Dld	0.41477	0.42946	1	-0.20487	0.058596	0.048407	2	-0.20487
Reep5	0.41482	0.44381	1	-0.17121	0.84501	0.79023	0	-0.17121
S100a8	0.41562	0.42946	1	-0.029556	0.66649	0.57842	1	-0.029556
Smarcd3	0.41582	0.44381	1	-0.10074	0.25578	0.2175	1	-0.10074
Il12b	0.41782	0.44381	1	-0.15439	0.32403	0.32064	2	-0.15439
Cckar	0.41848	0.44381	1	0.3092	0.05204	0.034015	3	0.3092
Slc38a2	0.41929	0.42946	1	-0.096198	0.63812	0.51632	1	-0.096198
RGD1304624	0.41948	0.44381	1	0.2584	0.16538	0.15461	2	0.2584
Zc2hc1a	0.42014	0.44381	1	-0.29283	0.85478	0.80316	0	-0.29283
Il17rc	0.42047	0.44381	1	0.0076683	0.64772	0.51163	1	0.0076683
Gpr87	0.42238	0.42946	1	-0.01976	0.84305	0.79281	0	-0.01976
Taf2	0.42434	0.42946	1	0.31295	0.17733	0.15016	2	0.31295
Ncbp1	0.42446	0.43651	1	0.04741	0.40491	0.31339	1	0.04741
Slc27a3	0.42509	0.45328	1	0.12709	0.19115	0.15916	1	0.12709
Oas2	0.42573	0.42946	1	-0.2408	0.73335	0.68016	0	-0.2408
Map9	0.42575	0.45328	1	0.66537	0.0042594	0.0019958	4	0.66537
Ckap5	0.42632	0.4472	1	0.19906	0.12066	0.11446	1	0.19906
Snap47	0.42772	0.45328	1	0.3838	0.032405	0.020768	3	0.3838
Nkd1	0.42968	0.46247	1	0.10394	0.88483	0.82199	0	0.10394
Fmr1	0.43018	0.42946	1	0.31312	0.6625	0.56798	1	0.31312
Atp2c1	0.43132	0.46247	1	-0.024794	0.9156	0.87846	0	-0.024794
Lef1	0.43197	0.46247	1	0.33506	0.075509	0.047766	2	0.33506
Ccdc152	0.43383	0.47251	1	0.046147	0.42193	0.32289	1	0.046147
Bcan	0.43424	0.46248	1	0.028849	0.17706	0.15462	1	0.028849
Cx3cr1	0.43651	0.46248	1	-0.12943	0.93995	0.90947	0	-0.12943
Glrx5	0.43971	0.48171	1	-0.13859	0.70006	0.64674	0	-0.13859
Adgrv1	0.44006	0.47169	1	0.29042	0.65272	0.5217	1	0.29042
Adgrl1	0.4407	0.47169	1	0.15892	0.025039	0.01656	2	0.15892
Clmn	0.44103	0.47169	1	0.076376	0.27855	0.26171	2	0.076376
Tcf7	0.44135	0.47169	1	0.079455	0.27307	0.24263	2	0.079455
Psma2	0.44146	0.45753	1	0.17547	0.81199	0.7478	0	0.17547
Mug2	0.44255	0.45753	1	-0.077093	0.00021737	6.308e-05	1	-0.077093
Tnip2	0.44263	0.47169	1	-0.088209	0.21954	0.18279	2	-0.088209
LOC685025	0.44359	0.47169	1	0.10711	0.45659	0.40808	1	0.10711
Adgrl2	0.44391	0.47169	1	0.27611	0.15049	0.12701	2	0.27611
Nae1	0.44599	0.49118	1	-0.056981	0.82618	0.7759	0	-0.056981
Rsf1	0.44678	0.48084	1	0.38103	0.23807	0.20679	2	0.38103
Slc35f6	0.44879	0.46637	1	-0.16338	0.37253	0.33131	1	-0.16338
Vom1r22	0.44933	0.49019	1	0.46901	0.0023213	0.001032	3	0.46901
Zmym4	0.45028	0.49019	1	-0.16219	0.006504	0.0036511	1	-0.16219
Uchl3	0.4506	0.49019	1	-0.26984	0.76678	0.6853	0	-0.26984
Nlrp9	0.45155	0.49019	1	0.13563	0.10578	0.10307	3	0.13563
Olr630	0.45202	0.46637	1	-0.2548	0.73229	0.68016	0	-0.2548
Htr1b	0.45281	0.49019	1	0.087579	0.60743	0.49115	1	0.087579
Gipr	0.45313	0.49019	1	-0.23582	0.35355	0.35727	1	-0.23582
Twf1	0.45407	0.49019	1	-0.21148	0.88873	0.82818	0	-0.21148
Itgb7	0.45439	0.49019	1	0.17882	0.35564	0.35727	2	0.17882
Fhod3	0.45533	0.49019	1	0.23157	0.35052	0.35727	2	0.23157
LOC108350839	0.4555	0.46637	1	0.03544	0.33795	0.29044	1	0.03544
Gpr84	0.45596	0.49019	1	0.37221	0.071143	0.047761	3	0.37221
Far1	0.45627	0.49019	1	-0.22265	0.99552	0.99481	0	-0.22265
Rbfox2	0.45659	0.49019	1	0.34169	0.082292	0.076506	3	0.34169
RGD1561916	0.45815	0.49019	1	0.35544	0.082779	0.076511	3	0.35544
Lyplal1	0.45941	0.49019	1	0.36312	0.21264	0.18279	2	0.36312
Pfkfb2	0.46056	0.47586	1	0.31725	0.68365	0.58856	0	0.31725
C5ar2	0.4619	0.49019	1	0.18895	0.015634	0.011195	2	0.18895
Slc39a10	0.46314	0.49019	1	-0.10763	0.36436	0.35727	1	-0.10763
Taar8c	0.46348	0.47586	1	-0.12415	0.26627	0.27038	1	-0.12415
Zhx1	0.46408	0.49019	1	-0.069504	0.62665	0.50131	1	-0.069504
Lox	0.4647	0.49019	1	0.18949	0.34774	0.35727	2	0.18949
Npffr1	0.46624	0.49962	1	0.32753	0.47515	0.40808	1	0.32753
Gpr176	0.46655	0.49962	1	-0.087173	0.90556	0.86468	0	-0.087173
Ednrb	0.46686	0.49962	1	0.017389	0.40643	0.37777	1	0.017389
Cd47	0.46748	0.49962	1	-0.1221	0.87251	0.80992	0	-0.1221
Olr30	0.46779	0.49962	1	-0.084571	0.89995	0.85999	0	-0.084571
Vegfa	0.4681	0.49962	1	-0.31087	0.92122	0.89116	0	-0.31087
Adora1	0.46902	0.49962	1	0.011157	0.31604	0.30617	1	0.011157
Mphosph9	0.47109	0.47586	1	-0.16333	0.89038	0.84578	0	-0.16333
Il12rb2	0.47117	0.49962	1	-0.09034	0.75763	0.66548	0	-0.09034
Aurka	0.47123	0.50025	1	-0.10429	0.95129	0.94184	0	-0.10429
Nlrp1b	0.47135	0.47586	1	0.22067	0.75791	0.70412	0	0.22067
Rasgrp2	0.47362	0.49962	1	-0.13274	0.97678	0.96847	0	-0.13274
Fasn	0.47637	0.49962	1	0.40443	0.027106	0.018058	3	0.40443
Il18r1	0.47733	0.49469	1	-0.12817	0.68606	0.58856	0	-0.12817
Vom2r47	0.47758	0.49962	1	0.14115	0.26268	0.23688	1	0.14115
Scarb2	0.47819	0.49962	1	0.18251	0.69898	0.5736	1	0.18251
Polr1e	0.47837	0.49469	1	0.15746	0.8082	0.74779	0	0.15746
Pik3r1	0.47914	0.49469	1	0.013444	0.26965	0.27038	1	0.013444
P4hb	0.47971	0.49963	1	-0.22278	0.75116	0.65558	0	-0.22278
Vamp3	0.48001	0.49963	1	0.039538	0.069011	0.047761	2	0.039538
Cyp2ab1	0.48152	0.49963	1	0.22594	0.70412	0.58416	1	0.22594
UST4r	0.48333	0.49963	1	0.0034112	0.44742	0.40808	1	0.0034112
Ccr7	0.48543	0.49963	1	-0.0061423	0.72128	0.63523	1	-0.0061423
Cyp2c7	0.48782	0.49963	1	0.065756	0.36364	0.35727	1	0.065756
P2ry12	0.48842	0.49963	1	0.15846	0.74336	0.65558	1	0.15846
Pop7	0.48887	0.51343	1	0.47045	0.13121	0.10307	2	0.47045
Slc22a6	0.48932	0.49963	1	-0.19214	0.74521	0.65558	1	-0.19214
Ccdc50	0.4904	0.51343	1	0.014834	0.78076	0.72682	0	0.014834
Tbc1d5	0.49192	0.51343	1	0.055927	0.057541	0.043936	2	0.055927
Pzp	0.49199	0.50904	1	0.081758	0.74587	0.65558	1	0.081758
Mpc1	0.49554	0.50904	1	0.13106	0.83516	0.79023	0	0.13106
Fam193a	0.49584	0.50904	1	0.18246	0.77337	0.6947	0	0.18246
Olfr873	0.49643	0.50904	1	0.051189	0.29485	0.26799	2	0.051189
Mrpl48	0.49645	0.51344	1	-0.19568	0.55754	0.42415	1	-0.19568
Ednra	0.4967	0.51344	1	0.11065	0.57074	0.44446	1	0.11065
Ogfr	0.49731	0.51802	1	-0.28854	0.82818	0.76949	0	-0.28854
Lcn2	0.49819	0.51802	1	0.0053011	0.59629	0.47012	1	0.0053011
Pigl	0.49849	0.51802	1	0.21066	0.21446	0.18279	2	0.21066
Tex19.1	0.49966	0.51802	1	-0.059362	0.32135	0.30618	1	-0.059362
Fcar	0.50141	0.52717	1	0.24816	0.20639	0.1782	2	0.24816
Chrm1	0.50258	0.52717	1	0.06002	0.19159	0.15916	1	0.06002
Vopp1	0.50493	0.54205	1	-0.038504	0.67789	0.58855	1	-0.038504
Zscan26	0.5052	0.53631	1	-0.17235	0.81593	0.76171	0	-0.17235
Mir190b	0.50543	0.54205	1	0.43809	0.62561	0.50602	1	0.43809
Itga2b	0.50549	0.53631	1	0.071307	0.1123	0.10307	2	0.071307
Spata6l	0.50607	0.53631	1	-0.26054	0.62366	0.49116	1	-0.26054
Tatdn3	0.50636	0.53631	1	-0.10961	0.10324	0.10307	2	-0.10961
Adrb2	0.50665	0.53631	1	-0.029081	0.65723	0.5323	1	-0.029081
Cyfip2	0.50694	0.53631	1	-0.037526	0.1354	0.12701	1	-0.037526
Yeats4	0.50752	0.53631	1	-0.0064887	0.43229	0.3976	1	-0.0064887
Agbl1	0.50867	0.53631	1	0.2082	0.0098579	0.0056393	2	0.2082
Ros1	0.50896	0.53631	1	0.26169	0.16729	0.15461	2	0.26169
Dr1	0.50913	0.55136	1	0.098695	0.7332	0.68016	0	0.098695
Gpr55	0.50954	0.53631	1	-0.023365	0.69493	0.5736	1	-0.023365
Kdm1a	0.50983	0.53631	1	-0.201	0.88646	0.82199	0	-0.201
Ankrd27	0.5104	0.53631	1	0.073006	0.40236	0.36744	1	0.073006
Cfap221	0.51299	0.53631	1	-0.029495	0.81555	0.75399	0	-0.029495
RGD1561212	0.51384	0.53631	1	-0.01812	0.3597	0.35727	1	-0.01812
Irak4	0.5147	0.53631	1	0.33638	0.047375	0.028449	3	0.33638
Eif3h	0.51476	0.56104	1	0.085098	0.27245	0.27039	2	0.085098
Impg2	0.51501	0.56104	1	0.0089567	0.80101	0.74779	0	0.0089567
Slc5a10	0.51698	0.53631	1	-0.02836	0.24899	0.21181	2	-0.02836
Ccr8	0.51755	0.53631	1	-0.11648	0.86482	0.80991	0	-0.11648
Tnk2	0.5184	0.53631	1	-0.23305	0.9973	0.99691	0	-0.23305
Wnt16	0.51897	0.53631	1	0.023288	0.11345	0.10307	1	0.023288
Tyms	0.5201	0.54517	1	0.10788	0.15892	0.13529	2	0.10788
Flrt3	0.52095	0.54517	1	-0.18612	0.94119	0.9128	0	-0.18612
Mylk	0.52152	0.54517	1	-0.301	0.86977	0.80992	0	-0.301
Scn4b	0.5218	0.54517	1	-0.38137	0.41181	0.37777	1	-0.38137
Oprl1	0.52208	0.54517	1	0.36329	0.11814	0.10307	2	0.36329
Fstl4	0.52236	0.54517	1	0.16839	0.5678	0.45977	1	0.16839
Ppia	0.52293	0.54517	1	-0.046655	0.82009	0.76949	0	-0.046655
Pacrgl	0.52372	0.57048	1	0.15785	0.21213	0.19073	2	0.15785
Tgs1	0.52405	0.54517	1	-0.044075	0.35609	0.35727	1	-0.044075
Wnt2b	0.52602	0.54517	1	0.035214	0.65294	0.5217	1	0.035214
Ppargc1a	0.52611	0.57048	1	-0.22157	0.93925	0.91651	0	-0.22157
Mapkapk3	0.52635	0.57048	1	-0.10006	0.57908	0.44446	1	-0.10006
Zdhhc17	0.52713	0.54517	1	0.072216	0.88362	0.82199	0	0.072216
Fam131a	0.52741	0.54518	1	-0.055332	0.85162	0.80316	0	-0.055332
Cacybp	0.52825	0.54518	1	-0.028842	0.60815	0.49115	1	-0.028842
Cfl2	0.52909	0.54518	1	-0.30007	0.97914	0.97235	0	-0.30007
Ssrp1	0.52937	0.54518	1	-0.0065418	0.0090958	0.0046401	2	-0.0065418
Crcp	0.52964	0.54518	1	0.15248	0.15735	0.13528	2	0.15248
Ttyh2	0.52992	0.54518	1	-0.14733	0.93535	0.90578	0	-0.14733
Il17rb	0.5302	0.54518	1	0.20735	0.092482	0.093406	2	0.20735
Htr7	0.53187	0.54518	1	0.08805	0.070604	0.047761	3	0.08805
LOC683897	0.5327	0.54518	1	-0.26706	0.062729	0.041756	1	-0.26706
Adgrg3	0.53325	0.54518	1	0.13206	0.48152	0.40808	1	0.13206
Il18bp	0.53353	0.54518	1	0.21022	0.06202	0.041756	3	0.21022
Tmem171	0.5338	0.54518	1	-0.056189	0.1073	0.10307	1	-0.056189
Calb1	0.53656	0.55473	1	0.3725	0.05513	0.037442	3	0.3725
C1r	0.53711	0.55473	1	-0.010651	0.79557	0.74599	0	-0.010651
Fbxo31	0.53848	0.55473	1	-0.051421	0.69744	0.5736	1	-0.051421
Nisch	0.53875	0.55473	1	-0.18246	0.073655	0.047766	2	-0.18246
Yrdc	0.53948	0.54542	1	0.25833	0.076081	0.056441	2	0.25833
Cpne3	0.53957	0.56406	1	0.24499	0.36935	0.35727	1	0.24499
Fhl4	0.54121	0.56406	1	-0.04854	0.67316	0.54263	1	-0.04854
Luc7l	0.54148	0.56406	1	-0.19392	0.86948	0.80992	0	-0.19392
Sptan1	0.5423	0.56407	1	-0.040274	0.20202	0.15917	1	-0.040274
Dph5	0.54339	0.56407	1	-0.095025	0.7635	0.6853	0	-0.095025
Spryd3	0.54447	0.57365	1	-0.11416	0.88457	0.82199	0	-0.11416
Fcho1	0.54637	0.57365	1	0.34915	0.15254	0.13109	2	0.34915
Tardbp	0.54755	0.51876	0	0.80944	0.026999	0.014092	2	0.80944
Syt4	0.54852	0.57365	1	0.10367	0.24882	0.21181	1	0.10367
Rgs6	0.54879	0.57365	1	0.24057	0.6464	0.51163	1	0.24057
Lgr6	0.55094	0.58309	1	-0.28791	0.68049	0.5736	1	-0.28791
Grsf1	0.55174	0.58309	1	-0.074174	0.9068	0.86933	0	-0.074174
Zfp407	0.55201	0.58309	1	0.098587	0.043687	0.028444	2	0.098587
Gpx4	0.55227	0.58309	1	-0.14732	0.93894	0.90946	0	-0.14732
Lamp5	0.5552	0.58309	1	-0.22978	0.81465	0.75399	0	-0.22978
Ebi3	0.55547	0.58309	1	-0.0006058	0.29103	0.26799	2	-0.0006058
Gtf2i	0.55573	0.58975	1	-0.21181	0.92488	0.89124	0	-0.21181
Tnks	0.55653	0.58309	1	0.54741	0.0034024	0.0018646	4	0.54741
Kif1a	0.55706	0.58309	1	0.1188	0.73347	0.64538	1	0.1188
Icam1	0.55865	0.58309	1	-0.027135	0.79235	0.74599	0	-0.027135
Gnrhr	0.55891	0.58309	1	-0.052852	0.60767	0.49115	1	-0.052852
Gnpat	0.55917	0.58309	1	-0.032617	0.53656	0.44951	1	-0.032617
Il6st	0.55996	0.58309	1	0.0043099	0.028893	0.018957	2	0.0043099
Dusp5	0.56259	0.58309	1	0.16256	0.043776	0.028444	3	0.16256
Prpf19	0.5626	0.54223	0	0.082342	0.053411	0.034015	1	0.082342
Ndufs5	0.56311	0.58309	1	0.20783	0.25496	0.2175	1	0.20783
Cwc25	0.56362	0.58975	1	-0.22226	0.7697	0.70413	0	-0.22226
Ffar4	0.56364	0.58309	1	0.20672	0.13745	0.12701	2	0.20672
Adgrg1	0.5639	0.58309	1	0.13991	0.3424	0.35012	2	0.13991
Gpr83	0.56416	0.58309	1	-0.029703	0.65766	0.5323	1	-0.029703
Cd300lf	0.56494	0.58309	1	-0.053549	0.084755	0.081365	1	-0.053549
Cldn9	0.56546	0.58309	1	0.15808	0.30122	0.28608	2	0.15808
Hpca	0.56572	0.58309	1	-0.0023625	0.94802	0.93043	0	-0.0023625
LOC100911664	0.56608	0.59888	1	0.055058	0.78205	0.72682	0	0.055058
Mtnr1b	0.56676	0.59243	1	0.045012	0.040264	0.024038	1	0.045012
Ccdc15	0.56786	0.59888	1	-0.19942	0.12868	0.10307	1	-0.19942
Thumpd1	0.5683	0.59888	1	-0.086324	0.42266	0.34161	1	-0.086324
Gprc5a	0.56832	0.60167	1	-0.022924	0.79122	0.74599	0	-0.022924
Ssh2	0.56884	0.60168	1	-0.061118	0.82022	0.76949	0	-0.061118
Sh3glb1	0.56897	0.59888	1	-0.089161	0.62699	0.50602	1	-0.089161
RGD1560813	0.57013	0.6114	1	-0.099514	0.89212	0.84974	0	-0.099514
Irf6	0.57065	0.6114	1	-0.063084	0.91338	0.87846	0	-0.063084
Hdac2	0.5709	0.6114	1	-0.10369	0.76506	0.6853	0	-0.10369
Il11	0.57245	0.62081	1	-0.28881	0.87279	0.80992	0	-0.28881
Vom1r63	0.57295	0.61784	1	-0.14035	0.81302	0.7478	0	-0.14035
Bcas2	0.57296	0.62081	1	-0.11147	0.25455	0.21749	1	-0.11147
Gpr6	0.57348	0.62081	1	-0.40361	0.9995	0.99954	0	-0.40361
Oprd1	0.57603	0.63012	1	-0.12566	0.92309	0.89117	0	-0.12566
Syt12	0.57629	0.63012	1	-0.2126	0.93198	0.89867	0	-0.2126
Akt1	0.57731	0.63012	1	-0.12903	0.67582	0.553	1	-0.12903
Mtnr1a	0.57756	0.63012	1	-0.32166	0.45091	0.40808	1	-0.32166
Tubgcp5	0.57833	0.63012	1	0.26078	0.097549	0.099911	3	0.26078
LOC498705	0.57858	0.63013	1	-0.11749	0.92724	0.89497	0	-0.11749
Dnajc9	0.57959	0.55938	0	0.25131	0.19929	0.13227	1	0.25131
Gpr45	0.58111	0.63013	1	0.12376	0.7723	0.6853	0	0.12376
Dnm2	0.58133	0.55477	0	-0.28597	0.87029	0.8304	0	-0.28597
LOC103690072	0.58162	0.63013	1	0.23091	0.20719	0.1782	1	0.23091
Taf1a	0.58187	0.63013	1	0.11912	0.8402	0.79023	0	0.11912
Nus1	0.58206	0.55477	0	0.1903	0.39328	0.29377	1	0.1903
Il27	0.58263	0.63941	1	-0.19673	0.18611	0.15462	2	-0.19673
Tmc5	0.58288	0.63941	1	0.087157	0.067583	0.043674	2	0.087157
Cpsf1	0.58313	0.63941	1	0.070836	0.81619	0.76171	0	0.070836
Mrgprb3	0.58362	0.61785	1	-0.22456	0.83427	0.76158	0	-0.22456
Gprc5d	0.58539	0.63941	1	-0.29544	0.86094	0.80991	0	-0.29544
Drosha	0.58639	0.63941	1	-0.14439	0.27222	0.24262	2	-0.14439
Cnr1	0.58664	0.63941	1	-0.17856	0.99202	0.98992	0	-0.17856
Msmb	0.58739	0.63941	1	-0.10064	0.90723	0.86933	0	-0.10064
Pnoc	0.58789	0.63941	1	-0.067632	0.73726	0.64538	1	-0.067632
Fbxw11	0.58792	0.62723	1	0.46034	0.057953	0.048407	3	0.46034
Slc38a4	0.58814	0.63941	1	-0.03955	0.51327	0.42905	1	-0.03955
Gnpda2	0.5892	0.62723	1	0.074787	0.85521	0.81025	0	0.074787
Avpr1a	0.59038	0.63942	1	-0.067548	0.30782	0.28609	2	-0.067548
Mttp	0.59062	0.63942	1	-0.11989	0.89987	0.85999	0	-0.11989
Cxcr6	0.59069	0.62723	1	-0.35466	0.88	0.84105	0	-0.35466
Dclk2	0.59112	0.63942	1	0.15238	0.071053	0.047761	3	0.15238
Emp2	0.59285	0.63942	1	0.15873	0.028292	0.018957	2	0.15873
Fos	0.59334	0.63942	1	0.071005	0.80457	0.746	0	0.071005
Jam2	0.59482	0.63942	1	0.037841	0.1351	0.12701	2	0.037841
Mir320a	0.59531	0.63942	1	0.45803	0.014875	0.01119	3	0.45803
Wdr61	0.59556	0.63942	1	0.030805	0.69512	0.5736	1	0.030805
RGD1563365	0.59605	0.63942	1	0.23753	0.028378	0.018957	3	0.23753
Cd164	0.59703	0.63942	1	0.17482	0.10282	0.10307	3	0.17482
Tlr3	0.59727	0.63942	1	-0.27083	0.84622	0.79023	0	-0.27083
Adgrl4	0.598	0.64876	1	0.24706	0.056577	0.038749	3	0.24706
Dpep1	0.59873	0.64876	1	-0.17528	0.34296	0.35012	1	-0.17528
Hemgn	0.59922	0.64876	1	-0.03502	0.28108	0.26799	2	-0.03502
Astn1	0.60141	0.64876	1	-0.088082	0.84456	0.79023	0	-0.088082
Ceacam1	0.60189	0.64876	1	0.34862	0.3736	0.35728	1	0.34862
Tsta3	0.60238	0.64876	1	-0.31215	0.77321	0.6947	0	-0.31215
Gpr151	0.60286	0.64876	1	0.35404	0.2974	0.26799	2	0.35404
Sh3gl2	0.6031	0.64876	1	0.29767	0.2643	0.23688	2	0.29767
Neurod4	0.60359	0.64876	1	-0.051751	0.91513	0.87846	0	-0.051751
Nrg1	0.60383	0.64876	1	0.019986	0.13402	0.12701	2	0.019986
Cetn4	0.60407	0.64876	1	0.014211	0.21533	0.18279	1	0.014211
LOC687508	0.60455	0.64876	1	0.31595	0.073231	0.047766	3	0.31595
Pbdc1	0.60503	0.64876	1	0.25757	0.011629	0.0079455	3	0.25757
Ube2e2	0.60537	0.62723	1	0.1016	0.12527	0.10307	2	0.1016
Cst9l	0.60671	0.64877	1	-0.044417	0.083785	0.078998	1	-0.044417
Wdr1	0.60702	0.62723	1	0.016166	0.48479	0.3934	1	0.016166
Hypk	0.60719	0.64877	1	0.15787	0.58439	0.47011	1	0.15787
Zfp646	0.60743	0.64877	1	-0.10631	0.35681	0.35727	1	-0.10631
Tas2r139	0.60839	0.64877	1	0.1169	0.82564	0.76949	0	0.1169
Bcam	0.61125	0.64877	1	-0.27373	0.79654	0.74599	0	-0.27373
Gtpbp10	0.61153	0.62723	1	-0.061082	0.64614	0.53694	1	-0.061082
Cdk12	0.61361	0.64877	1	-0.42173	0.70713	0.58416	1	-0.42173
Cops2	0.61409	0.64877	1	-0.077144	0.58938	0.47011	1	-0.077144
Sdcbp	0.61503	0.64877	1	0.43485	0.034198	0.020773	3	0.43485
Gng3	0.6158	0.62723	1	-0.081181	0.15939	0.12892	1	-0.081181
Zc3h12d	0.61667	0.65786	1	-0.055455	0.885	0.82199	0	-0.055455
Fmo3	0.61714	0.65786	1	0.121	0.20418	0.17819	2	0.121
Adgrg5	0.61808	0.65786	1	-0.0043046	0.93771	0.90579	0	-0.0043046
Scml1	0.61831	0.65786	1	-0.031277	0.86304	0.80991	0	-0.031277
Npbwr1	0.62041	0.65786	1	-0.14619	0.95678	0.93551	0	-0.14619
Ttf1	0.6206	0.59837	0	-0.38558	0.99483	0.99421	0	-0.38558
Gprc5b	0.62134	0.65786	1	-0.12613	0.48573	0.40808	1	-0.12613
Itgb3	0.62273	0.65786	1	-0.020463	0.26672	0.23688	2	-0.020463
Dag1	0.62343	0.65786	1	0.15242	0.27054	0.23688	2	0.15242
Pdlim4	0.62596	0.65787	1	-0.046686	0.69802	0.5736	1	-0.046686
Sparc	0.62719	0.62723	0	0.11736	0.24124	0.23577	2	0.11736
Cdc27	0.62734	0.65787	1	0.062545	0.28031	0.26799	1	0.062545
RGD1564405	0.62849	0.65787	1	0.27803	0.12424	0.1196	2	0.27803
Fubp1	0.62917	0.65787	1	0.074054	0.1135	0.10307	2	0.074054
Cd59	0.6294	0.65787	1	-0.14045	0.96136	0.94516	0	-0.14045
Add1	0.62963	0.65787	1	0.11827	0.62711	0.50131	1	0.11827
Sycp3	0.63092	0.6069	0	0.25021	0.089523	0.069501	1	0.25021
Mios	0.63093	0.62723	0	0.16434	0.11054	0.096181	2	0.16434
Il9r	0.63168	0.6674	1	0.046713	0.010131	0.0058816	1	0.046713
Exosc8	0.6323	0.62723	0	0.30356	0.028445	0.017337	2	0.30356
Grm3	0.63236	0.6674	1	-0.28495	0.8552	0.80991	0	-0.28495
F13a1	0.63326	0.6674	1	0.087578	0.86154	0.80991	0	0.087578
Pick1	0.63386	0.62723	0	-0.0024024	0.786	0.72683	0	-0.0024024
Atrx	0.63417	0.6674	1	-0.22093	0.87298	0.80992	0	-0.22093
Sbf2	0.63484	0.6674	1	0.045787	0.038245	0.024033	1	0.045787
Slc35a1	0.63486	0.6069	0	-0.09999	0.27312	0.22473	1	-0.09999
Gtf2ird2	0.6358	0.62723	0	0.0088911	0.055466	0.041766	1	0.0088911
Il10rb	0.63696	0.62723	0	0.047933	0.15256	0.12469	1	0.047933
Epg5	0.63776	0.67619	1	0.19249	0.51698	0.42905	1	0.19249
Ooep	0.63843	0.68511	1	0.12987	0.73828	0.65558	1	0.12987
Nfe2l2	0.63888	0.68511	1	-0.031304	0.63031	0.50131	1	-0.031304
Klhdc1	0.6391	0.68511	1	-0.094874	0.88231	0.82199	0	-0.094874
Kif16b	0.63999	0.68511	1	0.031498	0.0080598	0.0040396	2	0.031498
Tesc	0.64022	0.68511	1	0.20304	0.087145	0.08137	2	0.20304
Gfra3	0.64066	0.68511	1	-0.03904	0.88187	0.82199	0	-0.03904
Terf2	0.64097	0.64542	0	-0.26136	0.26963	0.20121	1	-0.26136
Epha8	0.64199	0.68511	1	0.19066	0.26188	0.23688	1	0.19066
Arhgef33	0.64266	0.68511	1	-0.075857	0.92539	0.89497	0	-0.075857
Ptafr	0.64288	0.68511	1	-0.012414	0.46128	0.40808	1	-0.012414
Psmc1	0.6431	0.68511	1	-0.15549	0.81324	0.75398	0	-0.15549
Pfkl	0.64354	0.68511	1	0.20534	0.60695	0.49115	1	0.20534
Tdp1	0.64376	0.68511	1	0.025769	0.1735	0.15461	1	0.025769
Prss12	0.64482	0.62723	0	-0.30508	0.67842	0.58855	1	-0.30508
Zfp780b-ps1	0.64487	0.68511	1	0.15818	0.31059	0.29245	2	0.15818
Fut2	0.64531	0.68511	1	-0.274	0.13169	0.12701	2	-0.274
Cacna2d1	0.64575	0.68511	1	-0.15506	0.78637	0.73799	0	-0.15506
Hras	0.64597	0.68511	1	0.37958	0.016323	0.011756	3	0.37958
Cacnb2	0.64619	0.68511	1	-0.073323	0.84926	0.79023	0	-0.073323
Chchd4	0.64633	0.62723	0	-0.23781	0.88079	0.84105	0	-0.23781
Rab3ip	0.64794	0.68511	1	-0.027426	0.90593	0.86468	0	-0.027426
Zak	0.64837	0.68511	1	0.059639	0.23013	0.20184	2	0.059639
Bicc1	0.64859	0.68511	1	-0.056713	0.96215	0.94517	0	-0.056713
Olr1311	0.64881	0.68511	1	-0.21238	0.048302	0.029569	2	-0.21238
Slc26a8	0.65099	0.68511	1	0.084628	0.10142	0.10307	2	0.084628
Agpat1	0.6512	0.68511	1	-0.08663	0.86104	0.80991	0	-0.08663
Fshr	0.65272	0.63664	0	0.1567	0.033245	0.021152	1	0.1567
Eps8	0.65294	0.6946	1	0.13371	0.51869	0.42905	1	0.13371
C6	0.65358	0.6946	1	0.55938	0.0016252	0.00089069	5	0.55938
Tex26	0.6538	0.6946	1	-0.14434	0.20177	0.15917	2	-0.14434
Ctsd	0.65423	0.6946	1	0.42191	0.027367	0.018957	3	0.42191
Olr1633	0.6544	0.63664	0	0.059878	0.26103	0.26422	2	0.059878
Adamts8	0.65444	0.6946	1	0.19304	0.16233	0.15461	2	0.19304
Ppib	0.65573	0.6946	1	0.26452	0.58814	0.47011	1	0.26452
Chrm4	0.65681	0.6946	1	-0.23384	0.69648	0.5736	1	-0.23384
Drd2	0.65723	0.6946	1	0.11123	0.51069	0.42905	1	0.11123
Pde8a	0.65745	0.6946	1	-0.027705	0.8039	0.746	0	-0.027705
Galr1	0.65787	0.6946	1	-0.20383	0.60262	0.48059	1	-0.20383
Depdc7	0.65851	0.6946	1	0.15996	0.3157	0.30617	2	0.15996
LOC686683	0.65884	0.63665	0	-0.072349	0.52803	0.40381	1	-0.072349
Smap2	0.65894	0.6946	1	-0.065267	0.85457	0.80316	0	-0.065267
Nipbl	0.6591	0.66368	0	-0.10968	0.90943	0.89538	0	-0.10968
Ccr4	0.65915	0.6946	1	-0.36758	0.67705	0.553	1	-0.36758
Ccdc117	0.65937	0.6946	1	0.1404	0.05751	0.038754	3	0.1404
Zic1	0.65979	0.6946	1	0.065703	0.35283	0.35727	1	0.065703
Pde4b	0.66	0.6946	1	0.24217	0.44135	0.40808	1	0.24217
Prmt1	0.6603	0.63665	0	0.56246	0.034735	0.022191	3	0.56246
Cactin	0.66064	0.6946	1	-0.074672	0.19004	0.15462	2	-0.074672
Itga6	0.66085	0.6946	1	-0.25801	0.2102	0.18279	1	-0.25801
Cel	0.66127	0.6946	1	-0.13974	0.45249	0.40808	1	-0.13974
Peli3	0.6617	0.6946	1	0.053726	0.29252	0.26799	1	0.053726
Nup62	0.66233	0.6946	1	-0.11406	0.10445	0.10307	2	-0.11406
Fbxo43	0.66305	0.63665	0	-0.28106	0.58642	0.45478	1	-0.28106
Hip1	0.66318	0.6946	1	0.21733	0.065691	0.043669	2	0.21733
Bok	0.66423	0.6946	1	0.013736	0.73399	0.64538	1	0.013736
Atp6v1b2	0.6645	0.63665	0	-0.13722	0.5758	0.44446	1	-0.13722
Amdhd1	0.66465	0.6946	1	-0.080866	0.63821	0.51163	1	-0.080866
Lypd5	0.6659	0.6946	1	-0.39045	0.9834	0.97683	0	-0.39045
Adgrf5	0.66611	0.6946	1	-0.23832	0.83861	0.79023	0	-0.23832
Tsen34	0.66613	0.63665	0	-0.12016	0.14492	0.12087	1	-0.12016
Taok2	0.66632	0.6946	1	-0.051597	0.086833	0.08137	2	-0.051597
Efcab5	0.66653	0.6946	1	0.16297	0.33669	0.35011	1	0.16297
Ccr1l1	0.66674	0.6946	1	-0.13449	0.8935	0.85484	0	-0.13449
Adora2a	0.66799	0.6946	1	-0.13536	0.151	0.12701	1	-0.13536
Cxcr4	0.6682	0.6946	1	-0.078632	0.86938	0.80992	0	-0.078632
Rad21	0.66862	0.6946	1	-0.030169	0.77078	0.6853	0	-0.030169
Prdx1	0.66903	0.6946	1	0.086502	0.66965	0.54263	1	0.086502
Dhrs7b	0.66924	0.6946	1	-0.22229	0.59506	0.47012	1	-0.22229
Zfp709	0.66973	0.64576	0	0.093927	0.12008	0.10307	1	0.093927
Slc31a1	0.66986	0.6946	1	-0.14666	0.75747	0.66548	0	-0.14666
Ryr1	0.67048	0.6946	1	-0.30153	0.87081	0.80992	0	-0.30153
Eif2a	0.67131	0.6946	1	-0.1514	0.98637	0.98172	0	-0.1514
Tnrc6b	0.67187	0.64576	0	-0.058849	0.30219	0.29044	1	-0.058849
Tceanc	0.67255	0.6946	1	-0.14011	0.96333	0.94736	0	-0.14011
Tram1	0.67275	0.6946	1	-0.098466	0.257	0.2175	1	-0.098466
Commd3	0.67297	0.65401	0	-0.015442	0.63811	0.58202	0	-0.015442
Nid1	0.67316	0.6946	1	0.10428	0.15105	0.12701	2	0.10428
Icam5	0.67378	0.6946	1	0.067219	0.46563	0.40808	1	0.067219
Igip	0.67419	0.6946	1	-0.029459	0.71911	0.61537	1	-0.029459
Scyl2	0.6746	0.6946	1	-0.11698	0.12074	0.11959	2	-0.11698
Polr3g	0.6748	0.6946	1	0.053151	0.89399	0.85484	0	0.053151
Eif4g2	0.67736	0.65524	0	-0.2214	0.062093	0.048412	2	-0.2214
LOC100909683	0.67745	0.6946	1	0.41219	0.018379	0.012401	3	0.41219
Braf	0.67842	0.65524	0	-0.14327	0.75958	0.70412	0	-0.14327
Cyp2c22	0.67894	0.65524	0	0.24349	0.023079	0.013315	2	0.24349
Anxa7	0.67928	0.6946	1	0.21038	0.27391	0.25579	2	0.21038
Ndufaf1	0.67988	0.6946	1	-0.1031	0.036223	0.023085	2	-0.1031
Cog4	0.68087	0.65524	0	0.017152	0.013403	0.0079354	2	0.017152
Cntfr	0.68109	0.6946	1	0.19842	0.73312	0.64538	1	0.19842
Ubqln2	0.6813	0.6946	1	-0.098608	0.77772	0.71208	0	-0.098608
C1d	0.68131	0.6835	0	-0.28764	0.16366	0.15621	1	-0.28764
Zfp770	0.6817	0.6946	1	-0.13441	0.5512	0.45977	1	-0.13441
F3	0.6821	0.6946	1	0.32898	0.016647	0.011761	3	0.32898
Slc39a13	0.6825	0.6946	1	0.53963	0.018206	0.012401	4	0.53963
Sde2	0.6831	0.6946	1	-0.38324	0.90651	0.86933	0	-0.38324
Dapk3	0.6833	0.6946	1	-0.01627	0.60455	0.4806	1	-0.01627
Fxyd3	0.6843	0.6946	1	-0.14185	0.090555	0.093401	2	-0.14185
Gpr82	0.68513	0.6835	0	-0.10946	0.09921	0.074977	1	-0.10946
Ankmy2	0.6857	0.6946	1	-0.030963	0.026571	0.018053	1	-0.030963
Madcam1	0.68609	0.6946	1	-0.12636	0.81846	0.76949	0	-0.12636
Slc15a1	0.68629	0.6946	1	0.36675	0.085279	0.081365	2	0.36675
Ppp4r2	0.68649	0.6946	1	-0.088335	0.30208	0.28608	2	-0.088335
Olr646	0.68669	0.6946	1	-0.19079	0.31338	0.29928	1	-0.19079
Tango6	0.68709	0.66412	0	-0.14453	0.51938	0.40381	1	-0.14453
Rlim	0.68829	0.66412	0	0.0055027	0.92532	0.89124	0	0.0055027
Rab5a	0.68864	0.66412	0	-0.18757	0.98878	0.98696	0	-0.18757
Kctd20	0.68906	0.6946	0	-0.10329	0.82552	0.76949	0	-0.10329
Lypd3	0.68926	0.6946	0	0.23411	0.12191	0.11959	1	0.23411
Tox4	0.68965	0.6946	0	0.080103	0.017204	0.012396	2	0.080103
Dolpp1	0.68985	0.6946	0	0.057143	0.81959	0.76949	0	0.057143
Tmem11	0.69142	0.6946	0	0.51224	0.011165	0.0068605	4	0.51224
Cx3cl1	0.69238	0.66412	0	0.057346	0.80762	0.74779	0	0.057346
Slc1a1	0.69255	0.66412	0	0.39912	0.29368	0.29044	1	0.39912
Nrip3	0.69259	0.6946	0	0.47835	0.015304	0.011195	3	0.47835
Defb12	0.69298	0.6946	0	0.1212	0.60141	0.48059	1	0.1212
Fzd4	0.69318	0.6946	0	-0.022709	0.27315	0.24263	1	-0.022709
Adamts6	0.69356	0.66412	0	-0.0060606	0.54887	0.42414	1	-0.0060606
Fchsd2	0.69357	0.6946	0	0.0067101	0.13309	0.12701	1	0.0067101
Epor	0.69454	0.6946	0	-0.16697	0.48303	0.40808	1	-0.16697
Rims2	0.69551	0.6946	0	0.39465	0.023826	0.016555	3	0.39465
Tmem25	0.69686	0.6946	0	0.033076	0.35372	0.35727	2	0.033076
Alas2	0.69692	0.67284	0	0.14243	0.5468	0.42414	1	0.14243
Pcdh9	0.69783	0.6946	0	0.13635	0.78201	0.72963	0	0.13635
Il18	0.69802	0.6946	0	-0.035855	0.80269	0.746	0	-0.035855
Zfp512	0.69821	0.6946	0	-0.10308	0.83034	0.76949	0	-0.10308
Ndfip1	0.69879	0.6946	0	-0.1896	0.38413	0.35728	1	-0.1896
Hdc	0.69917	0.6946	0	0.034616	0.81695	0.76949	0	0.034616
Vom1r46	0.69955	0.6946	0	0.06684	0.78909	0.74599	0	0.06684
Rbpms	0.69994	0.6946	0	0.40514	0.081225	0.071257	3	0.40514
Tfcp2	0.70032	0.6946	0	0.23739	0.30165	0.28608	2	0.23739
Tra2b	0.70108	0.68139	0	-0.11361	0.021765	0.011211	1	-0.11361
Sun5	0.70108	0.6946	0	-0.15914	0.74886	0.65558	0	-0.15914
Atrnl1	0.70141	0.68139	0	-0.17592	0.92942	0.90136	0	-0.17592
RGD1561958	0.70146	0.6946	0	0.026917	0.71565	0.61537	1	0.026917
Eif4a2	0.70223	0.6946	0	-0.10943	0.048803	0.029569	2	-0.10943
Mrgprd	0.7028	0.6946	0	0.34942	0.015622	0.011195	4	0.34942
Akr1c1	0.70299	0.6946	0	0.13751	0.23903	0.2068	2	0.13751
Gpatch4	0.70374	0.6946	0	0.20154	0.49819	0.42905	1	0.20154
Cubn	0.70393	0.6946	0	0.22615	0.41349	0.37777	1	0.22615
Olr1569	0.70431	0.6946	0	-0.030652	0.006004	0.0027023	2	-0.030652
Inpp5f	0.70469	0.6946	0	0.23647	0.10424	0.10307	3	0.23647
Tlr5	0.70507	0.6946	0	-0.13011	0.54148	0.44952	1	-0.13011
Btbd16	0.70525	0.6946	0	-0.0039584	0.90424	0.86468	0	-0.0039584
Dnajc28	0.70536	0.68139	0	0.097421	0.31289	0.29044	1	0.097421
Bri3bp	0.7077	0.6946	0	-0.213	0.069629	0.047761	1	-0.213
Cdc45	0.70807	0.6946	0	-0.24915	0.49525	0.41859	1	-0.24915
Mettl21c	0.70863	0.6946	0	-0.036606	0.314	0.29928	2	-0.036606
Lars	0.70975	0.68974	0	0.053068	0.25075	0.24751	2	0.053068
Cwh43	0.71049	0.6946	0	0.017374	0.76522	0.6853	0	0.017374
Pdgfrb	0.71068	0.6946	0	0.062731	0.11298	0.10307	2	0.062731
Atg12	0.71104	0.68974	0	-0.22445	0.22887	0.20781	1	-0.22445
Olr1264	0.71161	0.6946	0	0.10433	0.75587	0.66547	0	0.10433
Rab23	0.71216	0.6946	0	0.1996	0.098241	0.099911	1	0.1996
Sestd1	0.71235	0.6946	0	0.16147	0.094496	0.096414	3	0.16147
Rnf2	0.7129	0.6946	0	0.3873	0.047231	0.028449	3	0.3873
Tmem9	0.71327	0.6946	0	0.055738	0.65873	0.5323	1	0.055738
Cldn34e	0.71364	0.6946	0	0.11326	0.54393	0.45977	1	0.11326
Klf17	0.714	0.6946	0	-0.22597	0.27434	0.25579	1	-0.22597
Syt13	0.71456	0.70386	0	-0.24153	0.97347	0.96418	0	-0.24153
Grik3	0.71474	0.70386	0	-0.26694	0.022482	0.014975	1	-0.26694
LOC100362978	0.7152	0.68974	0	-0.046034	0.21536	0.19073	1	-0.046034
Skap1	0.71547	0.70386	0	0.4283	0.02344	0.016555	3	0.4283
Grm2	0.71584	0.70386	0	0.06641	0.84958	0.79023	0	0.06641
Med10	0.716	0.68974	0	-0.13991	0.59112	0.46521	1	-0.13991
Sptssb	0.71693	0.70386	0	0.38405	0.083267	0.078998	3	0.38405
Tirap	0.71712	0.70386	0	0.062968	0.81682	0.76949	0	0.062968
Gper1	0.71857	0.70386	0	-0.0087543	0.714	0.61537	1	-0.0087543
Dcun1d1	0.71911	0.70386	0	-0.24763	0.63304	0.51163	1	-0.24763
RGD1559903	0.71984	0.70386	0	0.0061838	0.93651	0.90579	0	0.0061838
Mrgprx2	0.7201	0.69785	0	-0.096507	0.16053	0.12892	1	-0.096507
Chd6	0.72146	0.70386	0	-0.019199	0.78594	0.72963	0	-0.019199
Clcn1	0.72325	0.70386	0	0.089387	0.025654	0.017296	3	0.089387
Serinc4	0.72343	0.70386	0	0.31462	0.028003	0.018957	3	0.31462
Hcrtr1	0.72432	0.70386	0	-0.12909	0.77124	0.6853	0	-0.12909
Ssr1	0.72521	0.70387	0	-0.03556	0.22076	0.18279	2	-0.03556
Rab8b	0.72557	0.70387	0	0.16519	0.59654	0.47012	1	0.16519
Leprot	0.72587	0.69786	0	-0.15373	0.58984	0.46521	1	-0.15373
Ifnar2	0.7261	0.70387	0	-0.10839	0.91567	0.87846	0	-0.10839
Ptpn11	0.72663	0.70387	0	-0.2175	0.36864	0.35727	1	-0.2175
Shtn1	0.72681	0.70387	0	-0.14015	0.45878	0.40808	1	-0.14015
Gprc5c	0.72699	0.70387	0	-0.36089	0.90387	0.86468	0	-0.36089
Snx25	0.72716	0.70387	0	0.18499	0.34325	0.35012	2	0.18499
Olr450	0.72769	0.70387	0	0.19957	0.029627	0.018962	1	0.19957
Unc5b	0.72787	0.70387	0	-0.14566	0.89864	0.85999	0	-0.14566
Npy2r	0.72928	0.70387	0	0.19754	0.24836	0.21181	2	0.19754
Gzmk	0.72998	0.70387	0	0.26496	0.2086	0.1782	2	0.26496
Ddx5	0.73003	0.72991	0	0.14934	0.23203	0.20437	1	0.14934
Taar4	0.73068	0.70387	0	-0.16253	0.27265	0.24263	2	-0.16253
LOC103690108	0.73103	0.70387	0	0.078147	0.17016	0.15461	2	0.078147
P2ry6	0.73138	0.70387	0	0.036132	0.74151	0.65558	1	0.036132
Olr141	0.73155	0.70387	0	-0.0053835	0.14277	0.12701	1	-0.0053835
Lcn9	0.73208	0.70387	0	0.049673	0.31976	0.30618	2	0.049673
Adgre4	0.7321	0.7363	0	0.37092	0.020878	0.013885	2	0.37092
Oxtr	0.73225	0.70387	0	-0.0058384	0.84894	0.79023	0	-0.0058384
Syt5	0.73347	0.70387	0	-0.0056929	0.86174	0.80991	0	-0.0056929
Vcl	0.73381	0.70387	0	-0.12886	0.73502	0.64538	1	-0.12886
Tbc1d23	0.73399	0.70387	0	-0.20611	0.76848	0.6853	0	-0.20611
Gabrr3	0.73425	0.71323	0	-0.19228	0.00499	0.0030657	1	-0.19228
Coro2a	0.73468	0.7128	0	-0.025121	0.73016	0.64538	1	-0.025121
Slamf6	0.73519	0.7128	0	0.31755	0.19341	0.15916	2	0.31755
LOC103691922	0.73591	0.71323	0	0.18325	0.049636	0.03619	1	0.18325
Carmil2	0.73606	0.7128	0	0.38001	0.32232	0.31345	2	0.38001
Ddx39b	0.73635	0.71324	0	-0.25221	0.96615	0.95496	0	-0.25221
Fpr-rs3	0.73709	0.7128	0	-0.20411	0.30147	0.28608	2	-0.20411
Chia	0.73726	0.7128	0	0.14276	0.16546	0.15461	2	0.14276
Gpr152	0.7376	0.7128	0	-0.010081	0.15161	0.12701	2	-0.010081
App	0.73845	0.7128	0	0.32662	0.021458	0.014975	2	0.32662
Bcas1	0.73897	0.7128	0	0.077094	0.54933	0.45977	1	0.077094
LOC102548541	0.73933	0.72084	0	-0.033283	0.76754	0.70413	0	-0.033283
Egfr	0.74007	0.72084	0	-0.061439	0.11624	0.10307	2	-0.061439
Ankrd30a	0.74033	0.7128	0	0.44395	0.096069	0.099906	3	0.44395
Polr2d	0.74037	0.72084	0	-0.10026	0.77436	0.71947	0	-0.10026
Suclg1	0.74083	0.7128	0	0.20989	0.53875	0.44952	1	0.20989
Phc1	0.74117	0.7128	0	-0.15968	0.84556	0.79023	0	-0.15968
Npsr1	0.74168	0.72128	0	-0.095355	0.766	0.6853	0	-0.095355
LOC102551064	0.74202	0.72128	0	-0.27738	0.56442	0.45977	1	-0.27738
Kif11	0.74229	0.7283	0	0.12207	0.70601	0.61771	0	0.12207
Ppif	0.74244	0.72128	0	-0.00025715	0.36899	0.35727	1	-0.00025715
Socs4	0.7432	0.72128	0	0.16479	0.3283	0.33172	2	0.16479
Ddx17	0.74387	0.72128	0	-0.07192	0.80011	0.74599	0	-0.07192
Galr3	0.74403	0.72128	0	0.039022	0.095845	0.099906	1	0.039022
Tmem147	0.74454	0.72128	0	0.076851	0.22097	0.18279	2	0.076851
Iqgap1	0.74487	0.72128	0	-0.30329	0.4911	0.41858	1	-0.30329
Ophn1	0.74504	0.72128	0	0.0092731	0.0039067	0.0018697	2	0.0092731
Ms4a14	0.74687	0.72128	0	0.35793	0.11392	0.10307	2	0.35793
Scn4a	0.7472	0.72128	0	-0.11243	0.12285	0.1196	2	-0.11243
Nr3c2	0.74737	0.72128	0	0.23903	0.22971	0.20184	2	0.23903
Lgals3	0.74753	0.72831	0	-0.039385	0.020655	0.011205	2	-0.039385
Rnf220	0.74803	0.72128	0	0.051712	0.26026	0.22363	2	0.051712
Spag9	0.74836	0.72128	0	0.32366	0.04964	0.029574	3	0.32366
Hormad2	0.74853	0.72128	0	0.083698	0.92097	0.89116	0	0.083698
Slc7a12	0.74886	0.72128	0	0.014634	0.07811	0.068457	3	0.014634
Tmem107	0.74902	0.72128	0	-0.108	0.19938	0.15917	2	-0.108
Hspa5	0.75021	0.76662	0	-0.052827	0.2081	0.15813	1	-0.052827
Eva1a	0.75083	0.72995	0	0.23973	0.10033	0.10307	3	0.23973
N6amt1	0.75214	0.72995	0	0.45531	0.029119	0.018957	3	0.45531
Cdt1	0.7523	0.72995	0	0.056329	0.19638	0.15916	1	0.056329
Atp6v0a4	0.75279	0.72995	0	0.064485	0.30718	0.28609	2	0.064485
Gipc2	0.75409	0.72995	0	-0.14052	0.97515	0.96562	0	-0.14052
RGD1563217	0.75474	0.72995	0	-0.065037	0.85151	0.80316	0	-0.065037
Il22ra1	0.75571	0.72996	0	-0.058655	0.11452	0.10307	2	-0.058655
Lsm10	0.75603	0.72996	0	-0.094749	0.93346	0.90578	0	-0.094749
Nf2	0.75623	0.74262	0	0.31446	0.072465	0.071853	2	0.31446
Gfer	0.75763	0.74978	0	0.033632	0.72401	0.67175	0	0.033632
Sgip1	0.75861	0.75658	0	0.33713	0.023899	0.014122	2	0.33713
Sh3gl3	0.75875	0.72996	0	0.44588	0.049123	0.029574	3	0.44588
Fmn1	0.75891	0.72996	0	0.29135	0.41948	0.38785	1	0.29135
Spock3	0.75923	0.72996	0	0.24604	0.26151	0.23688	2	0.24604
Nudcd1	0.75939	0.72996	0	0.090885	0.6682	0.54263	1	0.090885
Gpr157	0.75955	0.72996	0	-0.0096725	0.64465	0.51163	1	-0.0096725
Ccnf	0.75958	0.75658	0	0.22151	0.025073	0.015762	2	0.22151
Gpn1	0.76208	0.76319	0	-0.031309	0.22391	0.20268	1	-0.031309
Vom1r37	0.76208	0.7467	0	0.21645	0.55547	0.45977	1	0.21645
Lgsn	0.76319	0.7467	0	-0.21555	0.58664	0.47011	1	-0.21555
Itgb6	0.764	0.76319	0	0.26891	0.068861	0.071853	2	0.26891
Derl3	0.7646	0.7467	0	-0.1212	0.72822	0.63524	1	-0.1212
Icam4	0.76475	0.7467	0	-0.098461	0.92128	0.89116	0	-0.098461
Nek5	0.76537	0.76319	0	0.17964	0.81257	0.7478	0	0.17964
LOC102555039	0.766	0.7467	0	0.48256	0.077976	0.066388	3	0.48256
Zranb2	0.76615	0.7467	0	0.48405	0.0037775	0.0018697	3	0.48405
Trappc13	0.76673	0.76319	0	0.52809	0.034241	0.022191	3	0.52809
Cpne1	0.76755	0.7467	0	0.24213	0.10206	0.10307	2	0.24213
Grb2	0.76832	0.7467	0	0.29507	0.017351	0.012396	2	0.29507
Alk	0.76848	0.7467	0	-0.15972	0.83712	0.79023	0	-0.15972
Adgre5	0.76878	0.7467	0	0.13908	0.34368	0.35012	2	0.13908
Dnajc19	0.76909	0.7467	0	-0.1789	0.77185	0.6853	0	-0.1789
Acbd3	0.77063	0.7467	0	0.016778	0.45909	0.40808	1	0.016778
Atp5s	0.77078	0.7467	0	0.0031765	0.043788	0.028444	2	0.0031765
RGD1307100	0.77108	0.75454	0	0.44996	0.0281	0.018957	3	0.44996
Pank2	0.77124	0.75454	0	0.45902	0.0115	0.0079455	4	0.45902
Adra2b	0.77169	0.75454	0	-0.031952	0.4788	0.40808	1	-0.031952
Cd9	0.77382	0.75454	0	0.30777	0.080936	0.071257	3	0.30777
Slc22a2	0.77412	0.75454	0	0.16934	0.091037	0.093401	2	0.16934
Kif5b	0.77449	0.76976	0	-0.075136	0.0062885	0.0048622	1	-0.075136
Crem	0.77518	0.75454	0	-0.01388	0.63417	0.51163	1	-0.01388
Adgra3	0.77533	0.75454	0	0.091312	0.22212	0.18279	2	0.091312
Grpel1	0.77668	0.75454	0	-0.0419	0.6817	0.5736	1	-0.0419
Ap2s1	0.77683	0.75454	0	-0.11722	0.17887	0.15462	2	-0.11722
Trim14	0.77757	0.75454	0	0.36148	0.070514	0.047761	3	0.36148
Nr1h5	0.77817	0.75454	0	0.12073	0.80776	0.746	0	0.12073
Pml	0.77832	0.75454	0	0.0022059	0.89237	0.84975	0	0.0022059
Gpr12	0.7795	0.75454	0	-0.0021204	0.47484	0.40808	1	-0.0021204
Mettl1	0.7798	0.75454	0	-0.026304	0.063224	0.041761	2	-0.026304
Fscn3	0.78186	0.76199	0	0.12132	0.10872	0.10307	1	0.12132
Pate4	0.78307	0.78212	0	0.3561	0.1811	0.15017	2	0.3561
Il17re	0.78332	0.76199	0	0.035317	0.59971	0.48059	1	0.035317
Vps25	0.78384	0.78212	0	0.18464	0.5491	0.42414	1	0.18464
Ier3	0.78405	0.76199	0	0.1005	0.13673	0.12701	2	0.1005
Hdac1l	0.78637	0.762	0	0.059998	0.54257	0.45977	1	0.059998
Ccar2	0.78666	0.762	0	-0.11302	0.20159	0.15917	2	-0.11302
Cep76	0.7868	0.762	0	0.63143	0.0016702	0.00089573	4	0.63143
Htr5a	0.78695	0.762	0	0.22658	0.074518	0.047766	3	0.22658
Ghrh	0.78709	0.762	0	0.039448	0.48122	0.40808	1	0.039448
Poldip2	0.78723	0.762	0	0.55519	0.0076258	0.0038226	4	0.55519
Mdfic	0.78752	0.762	0	0.12446	0.27075	0.23688	2	0.12446
Gpr33	0.78824	0.762	0	0.034924	0.61948	0.49116	1	0.034924
Xcl1	0.78881	0.762	0	-0.14844	0.15508	0.13109	1	-0.14844
Il15ra	0.78909	0.762	0	0.14906	0.84031	0.79023	0	0.14906
Myef2	0.79023	0.762	0	-0.099925	0.8411	0.79023	0	-0.099925
Calb2	0.79137	0.762	0	-0.092394	0.98048	0.97361	0	-0.092394
Cysltr2	0.79221	0.76952	0	-0.24494	0.59898	0.48059	1	-0.24494
Zdhhc9	0.79249	0.76952	0	0.09866	0.60479	0.4806	1	0.09866
Nat8f3	0.79263	0.76952	0	-0.25286	0.13709	0.12701	2	-0.25286
Slc26a2	0.79376	0.76953	0	-0.1331	0.42345	0.3976	1	-0.1331
Lpar4	0.79446	0.76953	0	0.16374	0.89503	0.85485	0	0.16374
LOC686900	0.79472	0.79999	0	-0.052433	0.56808	0.44446	1	-0.052433
Pdzk1	0.79501	0.76953	0	0.15891	0.33235	0.33173	2	0.15891
Mpl	0.79515	0.76953	0	-0.28906	0.77593	0.71208	0	-0.28906
Stk4	0.79521	0.79999	0	0.085132	0.90562	0.86771	0	0.085132
Ccdc122	0.79619	0.80573	0	-0.029641	0.18333	0.15017	1	-0.029641
Rnf17	0.79626	0.77654	0	-0.12196	0.93949	0.90947	0	-0.12196
Mc4r	0.79631	0.80573	0	0.16794	0.12907	0.10307	2	0.16794
Olr892	0.79655	0.80573	0	-0.048181	0.92699	0.89807	0	-0.048181
Trip4	0.79682	0.77654	0	-0.055364	0.9485	0.93043	0	-0.055364
Taok3	0.79723	0.77654	0	0.27015	0.0028147	0.0017082	3	0.27015
Gabbr1	0.79778	0.77654	0	-0.12925	0.94631	0.92202	0	-0.12925
Slco1a2	0.79847	0.77654	0	-0.18386	0.74787	0.65558	1	-0.18386
Cyp1b1	0.79943	0.77654	0	0.0035166	0.68669	0.5736	1	0.0035166
Fuca2	0.79957	0.77654	0	0.079813	0.75197	0.65558	0	0.079813
Ns5atp4	0.7997	0.77654	0	0.04117	0.49554	0.41859	1	0.04117
Ifnar1	0.79998	0.77654	0	0.33018	0.16844	0.15461	2	0.33018
Sf3b3	0.80033	0.8113	0	-0.0057859	0.80467	0.76549	0	-0.0057859
Cpne7	0.80066	0.78346	0	0.30419	0.11693	0.10307	2	0.30419
Klhl5	0.80107	0.78346	0	-0.061619	0.25128	0.21181	1	-0.061619
Carf	0.8012	0.78346	0	0.040305	0.79875	0.74599	0	0.040305
Kiss1r	0.80215	0.78346	0	0.31336	0.0085252	0.0043121	3	0.31336
Sapcd1	0.80283	0.78346	0	-0.029881	0.56233	0.45977	1	-0.029881
Pias1	0.80336	0.79064	0	0.26462	0.16882	0.15461	2	0.26462
Sec63	0.80363	0.80573	0	0.015227	0.82681	0.75502	0	0.015227
Tgm2	0.8039	0.79064	0	0.037317	0.90087	0.85999	0	0.037317
Tns2	0.80404	0.79064	0	-0.066991	0.64509	0.51163	1	-0.066991
Lrfn3	0.80417	0.79064	0	0.14345	0.27117	0.23688	2	0.14345
Syt11	0.80471	0.79064	0	0.23199	0.05529	0.037442	1	0.23199
Gpr143	0.80537	0.79064	0	-0.31425	0.13771	0.12701	1	-0.31425
LOC690283	0.80617	0.79064	0	0.28516	0.74687	0.65558	1	0.28516
RGD1359158	0.80684	0.79064	0	0.22966	0.36293	0.35727	1	0.22966
Kcnh1	0.8071	0.79064	0	0.057688	0.29379	0.26799	2	0.057688
Opn1sw	0.80934	0.79064	0	-0.044164	0.91783	0.88292	0	-0.044164
Cd81	0.80947	0.79064	0	-0.14391	0.93374	0.90578	0	-0.14391
F11r	0.8113	0.79752	0	0.087016	0.02405	0.016555	2	0.087016
Tmprss11c	0.81156	0.79752	0	-0.066846	0.92153	0.89116	0	-0.066846
Sult1a1	0.81169	0.79752	0	0.19063	0.84178	0.79023	0	0.19063
Ccr6	0.81182	0.79752	0	0.11554	0.60238	0.48059	1	0.11554
Fzd5	0.81208	0.79752	0	0.26746	0.1692	0.15461	2	0.26746
Taco1	0.8126	0.79752	0	0.055945	0.23097	0.20679	1	0.055945
Slc10a7	0.81311	0.79752	0	0.027689	0.60527	0.4806	1	0.027689
Pcdh7	0.8158	0.79752	0	0.077214	0.15418	0.13109	2	0.077214
LOC102550851	0.81641	0.82197	0	0.31421	0.16647	0.13298	2	0.31421
Gpr22	0.81644	0.81026	0	-0.10567	0.88798	0.82817	0	-0.10567
Adgrb2	0.81697	0.82197	0	-0.051517	0.87848	0.83625	0	-0.051517
E2f8	0.81783	0.81026	0	0.055549	0.45344	0.40808	1	0.055549
Hacd1	0.81846	0.81657	0	0.038906	0.5709	0.45977	1	0.038906
Serpind1	0.82022	0.82266	0	-0.045433	0.01992	0.01497	1	-0.045433
Gpr19	0.82097	0.82266	0	0.60994	0.0087328	0.0043172	4	0.60994
Iscu	0.82171	0.82266	0	0.19927	0.03336	0.020768	2	0.19927
Stmn1	0.82258	0.82266	0	0.25542	0.097655	0.099911	3	0.25542
Akt2	0.8227	0.82266	0	0.28346	0.12705	0.12311	2	0.28346
Itgb5	0.82356	0.82266	0	0.029583	0.72164	0.63523	1	0.029583
Aadac	0.82401	0.82705	0	0.16286	0.15218	0.12469	1	0.16286
Ubxn2a	0.82418	0.82267	0	-0.19731	0.15145	0.12701	2	-0.19731
Cxadr	0.82479	0.82267	0	0.068174	0.91098	0.87846	0	0.068174
Dctn6	0.82498	0.82705	0	0.23377	0.65957	0.56798	1	0.23377
Gpx8	0.82601	0.82267	0	0.16638	0.36722	0.35727	1	0.16638
Itgav	0.82637	0.82267	0	-0.10726	0.1938	0.15916	2	-0.10726
Rnf217	0.82674	0.82267	0	0.11179	0.22381	0.18279	1	0.11179
Pnpt1	0.82674	0.81744	0	-0.018046	0.82934	0.7759	0	-0.018046
Cdc42ep5	0.82698	0.82267	0	-0.11767	0.7129	0.60493	1	-0.11767
Cnbp	0.8271	0.82267	0	0.14024	0.32979	0.33172	2	0.14024
Mpped2	0.82713	0.82705	0	-0.020079	0.46979	0.37281	1	-0.020079
Rwdd4	0.82734	0.82267	0	0.12609	0.52546	0.42905	1	0.12609
Flt1	0.82758	0.82267	0	0.19602	0.17654	0.15462	2	0.19602
Jam3	0.8277	0.82267	0	0.40891	0.01439	0.010696	3	0.40891
Zkscan1	0.82782	0.82267	0	0.16807	0.33817	0.35011	1	0.16807
Gpr158	0.82794	0.82267	0	-0.036048	0.28595	0.26799	2	-0.036048
Olr472	0.82904	0.82706	0	0.03626	0.19107	0.1716	1	0.03626
Ifngr1	0.82914	0.82842	0	0.05207	0.26592	0.23688	1	0.05207
S100g	0.8301	0.82842	0	-0.20559	0.95551	0.93043	0	-0.20559
Psmd5	0.83081	0.82842	0	0.038464	0.088625	0.090307	1	0.038464
Osbpl8	0.83093	0.82842	0	0.21383	0.12494	0.1196	2	0.21383
Gins2	0.83104	0.82706	0	0.12745	0.25322	0.24751	2	0.12745
Mc3r	0.83282	0.83717	0	0.35826	0.442	0.36237	1	0.35826
Abcc1	0.83282	0.82842	0	-0.082401	0.28269	0.26799	1	-0.082401
Tab1	0.83399	0.83408	0	0.55668	0.0048337	0.0023188	4	0.55668
Htr6	0.83422	0.83408	0	0.2626	0.27581	0.25579	2	0.2626
Zfp51	0.83519	0.84208	0	0.28311	0.040314	0.03016	2	0.28311
Ldhc	0.83527	0.83409	0	0.3095	0.075425	0.047766	2	0.3095
Gpr17	0.83562	0.83409	0	-0.046225	0.92995	0.89497	0	-0.046225
Adam15	0.83585	0.83409	0	0.21166	0.21345	0.18279	2	0.21166
Gpr63	0.83597	0.83409	0	0.17034	0.27918	0.26799	2	0.17034
Dusp19	0.83678	0.83926	0	-0.058763	0.010618	0.006371	2	-0.058763
Mrs2	0.83689	0.83926	0	-0.095225	0.19027	0.15462	1	-0.095225
RGD1559891	0.83701	0.83926	0	0.031706	0.85467	0.80316	0	0.031706
Adh7	0.83712	0.83926	0	0.11818	0.29528	0.26799	2	0.11818
Tjp2	0.83804	0.83926	0	0.10885	0.19281	0.15916	2	0.10885
Hpgd	0.83884	0.83926	0	0.29992	0.050303	0.031083	3	0.29992
Nell1	0.83907	0.83926	0	0.022583	0.39964	0.36744	1	0.022583
Crlf1	0.84009	0.83926	0	0.1751	0.63843	0.51163	1	0.1751
Faxc	0.84077	0.83926	0	-0.071533	0.87053	0.80992	0	-0.071533
RGD1306186	0.8411	0.83926	0	0.019155	0.76428	0.6853	0	0.019155
Rnf168	0.84144	0.83926	0	0.01777	0.83188	0.7835	0	0.01777
Tmem236	0.84189	0.83926	0	0.36501	0.066802	0.043674	3	0.36501
Gpr171	0.84245	0.83926	0	0.12947	0.2418	0.2068	1	0.12947
Dsp	0.84357	0.84456	0	0.019609	0.36221	0.35727	1	0.019609
Src	0.84368	0.84456	0	-0.036935	0.66486	0.54263	1	-0.036935
Apln	0.84445	0.84948	0	0.14904	0.18709	0.15462	2	0.14904
Ppara	0.84479	0.84948	0	-0.18629	0.83317	0.7835	0	-0.18629
Cdc40	0.8449	0.84948	0	-0.12402	0.81376	0.75398	0	-0.12402
Abhd2	0.84512	0.84948	0	0.12576	0.59062	0.47011	1	0.12576
Cep57l1	0.84534	0.84948	0	0.37505	0.09904	0.10307	3	0.37505
Syt10	0.84567	0.84948	0	-0.050211	0.9001	0.85999	0	-0.050211
Map3k7	0.84639	0.84693	0	0.30456	0.47005	0.37282	1	0.30456
Pde6d	0.84676	0.85462	0	0.23473	0.56102	0.45977	1	0.23473
LOC102554194	0.84731	0.85462	0	0.10208	0.30725	0.28609	1	0.10208
Serpinb11	0.84796	0.85462	0	0.35755	0.071592	0.047761	2	0.35755
Fanci	0.8484	0.85462	0	0.25954	0.17557	0.15462	2	0.25954
Clec2l	0.84861	0.85462	0	0.11212	0.1865	0.15462	2	0.11212
Clcn7	0.84926	0.85463	0	-0.02363	0.40202	0.36744	1	-0.02363
Dab2	0.8498	0.85463	0	0.068754	0.53683	0.44951	1	0.068754
LOC685933	0.85001	0.85463	0	0.42046	0.017651	0.012396	4	0.42046
Acap1	0.85033	0.85463	0	0.35562	0.066541	0.043669	3	0.35562
Cd14	0.85119	0.85463	0	-0.013429	0.31912	0.30618	2	-0.013429
Tp53inp1	0.8513	0.85463	0	-0.0947	0.33558	0.33916	1	-0.0947
Mir293	0.85147	0.84694	0	0.026222	0.73815	0.68016	0	0.026222
Parp6	0.85151	0.85463	0	0.21891	0.36113	0.35727	1	0.21891
Gcgr	0.85165	0.84694	0	0.0071525	0.80422	0.74779	0	0.0071525
Adgre1	0.85268	0.85966	0	0.1306	0.26309	0.23688	2	0.1306
Olr70	0.85299	0.85966	0	0.27055	0.10097	0.10307	3	0.27055
Tbc1d9	0.8531	0.85966	0	-0.11654	0.79778	0.74599	0	-0.11654
Slc14a1	0.85352	0.85966	0	-0.042978	0.93063	0.89497	0	-0.042978
Nt5e	0.85373	0.85966	0	0.054406	0.35671	0.35727	2	0.054406
Hrh1	0.85405	0.85966	0	0.3345	0.12022	0.11959	2	0.3345
Gpr174	0.85437	0.8513	0	0.17416	0.010607	0.0066082	1	0.17416
Ticam2	0.85457	0.85966	0	0.10509	0.6538	0.5217	1	0.10509
Pak2	0.85467	0.85966	0	-0.050591	0.97102	0.96244	0	-0.050591
Ppp1r3b	0.85478	0.85966	0	0.16205	0.26613	0.23688	2	0.16205
Mir363	0.85491	0.87055	0	0.26635	0.029749	0.022847	1	0.26635
Rasa4	0.85499	0.85966	0	0.6717	0.0026529	0.0016174	4	0.6717
Crtam	0.85541	0.85966	0	0.16228	0.27982	0.26799	2	0.16228
Pex7	0.85624	0.85967	0	0.13305	0.73277	0.64538	1	0.13305
Arpp19	0.85655	0.85967	0	0.33341	0.15644	0.13528	2	0.33341
Gpr161	0.85659	0.8513	0	0.14689	0.69407	0.59828	0	0.14689
Rpl3	0.85737	0.8758	0	0.18665	0.054165	0.035968	1	0.18665
Fzd1	0.85748	0.85967	0	0.41679	0.014635	0.01119	4	0.41679
Mfge8	0.85768	0.85967	0	-0.045613	0.44551	0.40808	1	-0.045613
Pdgfb	0.85809	0.85967	0	0.15883	0.15123	0.12701	2	0.15883
Pnlip	0.85888	0.8513	0	0.46493	0.13452	0.10307	2	0.46493
RGD1304745	0.85915	0.8513	0	0.060675	0.90549	0.86771	0	0.060675
Eef2k	0.86023	0.85967	0	0.048353	0.62573	0.50131	1	0.048353
Naf1	0.86074	0.86462	0	0.25783	0.14963	0.12701	2	0.25783
Rer1	0.86164	0.86462	0	0.27405	0.071775	0.047761	3	0.27405
S100b	0.86194	0.86462	0	-0.012753	0.73208	0.64538	1	-0.012753
Nfxl1	0.86204	0.86462	0	0.16163	0.27034	0.23688	1	0.16163
Il1rap	0.86274	0.86462	0	0.032313	0.46439	0.40808	1	0.032313
Lpar5	0.86304	0.86462	0	0.1143	0.79861	0.74599	0	0.1143
Pip5k1c	0.86314	0.86462	0	0.067404	0.2819	0.26799	1	0.067404
Il13ra1	0.86453	0.86463	0	0.085344	0.094269	0.096414	2	0.085344
Grm6	0.86463	0.86463	0	0.1113	0.12331	0.1196	2	0.1113
Rbm43	0.86472	0.86463	0	0.10946	0.64837	0.51163	1	0.10946
Cbx8	0.86512	0.86463	0	0.44242	0.03433	0.020773	3	0.44242
Mprip	0.866	0.86463	0	0.020698	0.31908	0.30618	1	0.020698
Neurl1b	0.86639	0.86463	0	0.17016	0.14689	0.12701	1	0.17016
Traf6	0.86736	0.86463	0	0.38316	0.043089	0.028444	3	0.38316
Osmr	0.86746	0.86463	0	0.30963	0.53491	0.43924	1	0.30963
Srp9	0.86785	0.86463	0	0.20312	0.20398	0.17819	2	0.20312
Rasal1	0.8691	0.87374	0	0.021202	0.55013	0.45977	1	0.021202
Slc9a8	0.86958	0.87374	0	0.10645	0.90563	0.86468	0	0.10645
Gabrg1	0.86961	0.86399	0	0.085442	0.10535	0.092886	2	0.085442
Cldn34d	0.87015	0.87374	0	0.10905	0.58864	0.47011	1	0.10905
Dock8	0.87091	0.87374	0	0.24864	0.11883	0.11959	2	0.24864
Parp16	0.87213	0.87374	0	0.043785	0.31549	0.30617	2	0.043785
Lrmp	0.87223	0.87374	0	0.064925	0.59531	0.47012	1	0.064925
Cib1	0.87232	0.87374	0	0.45978	0.021885	0.014975	3	0.45978
Gapdhs	0.87288	0.87374	0	0.047859	0.58789	0.47011	1	0.047859
Cmklr1	0.87382	0.87374	0	-0.094807	0.28045	0.26799	2	-0.094807
Mc5r	0.87419	0.87374	0	-0.16275	0.97553	0.96562	0	-0.16275
Olr832	0.87437	0.87374	0	0.010484	0.10777	0.10307	2	0.010484
Slc19a2	0.87493	0.87374	0	0.091758	0.041272	0.025068	1	0.091758
Ccr10	0.87511	0.87374	0	-0.030185	0.10011	0.10307	2	-0.030185
Smim24	0.87594	0.87807	0	-0.01324	0.62757	0.50131	1	-0.01324
Gpr88	0.87758	0.87807	0	0.23936	0.084643	0.081365	3	0.23936
Tmem222	0.87767	0.87807	0	-0.044749	0.42147	0.3976	1	-0.044749
Mnda	0.87812	0.87807	0	0.3096	0.29124	0.26799	2	0.3096
Cabp5	0.88045	0.87808	0	0.11066	0.43716	0.40808	1	0.11066
Npr3	0.88054	0.87808	0	0.11161	0.75441	0.66547	0	0.11161
Adrm1	0.88169	0.87808	0	0.33728	0.044891	0.028444	3	0.33728
Itga3	0.88187	0.87808	0	0.061915	0.079314	0.068462	2	0.061915
Kdm5a	0.88248	0.88624	0	0.13021	0.70393	0.58416	1	0.13021
Grm8	0.88266	0.88624	0	0.15565	0.81117	0.746	0	0.15565
Dynlt3	0.88362	0.88624	0	0.18737	0.087229	0.08137	3	0.18737
Gpr107	0.8837	0.88624	0	0.092871	0.058718	0.040202	2	0.092871
Mcemp1	0.88457	0.89021	0	-0.1634	0.98279	0.97582	0	-0.1634
Frg2	0.88474	0.89021	0	0.1006	0.016021	0.011756	2	0.1006
Or7e24	0.885	0.89021	0	-0.020333	0.81517	0.75399	0	-0.020333
Dnm1	0.88628	0.89021	0	-0.061241	0.39793	0.35728	1	-0.061241
Olr920	0.88654	0.89021	0	0.26308	0.45155	0.40808	1	0.26308
Aig1	0.88663	0.89021	0	0.0033643	0.67908	0.56324	1	0.0033643
Slc7a13	0.88697	0.89021	0	-0.031812	0.33036	0.33172	1	-0.031812
Tspan13	0.88739	0.89021	0	-0.10422	0.94885	0.93043	0	-0.10422
Crhr2	0.88773	0.89021	0	0.29624	0.1578	0.13529	2	0.29624
Prkaa2	0.88781	0.89021	0	-0.041214	0.34517	0.35727	1	-0.041214
Stc2	0.88848	0.89021	0	0.28686	0.17576	0.15462	2	0.28686
Il20rb	0.88932	0.89022	0	0.054258	0.23264	0.20679	1	0.054258
Bcl2l10	0.88957	0.89022	0	0.1329	0.044793	0.028444	2	0.1329
Il2	0.8899	0.89022	0	0.11428	0.10111	0.10307	2	0.11428
Olr851	0.89065	0.89022	0	0.090405	0.54474	0.45977	1	0.090405
Nol8	0.89114	0.89022	0	0.69026	0.00091218	0.00038605	3	0.69026
Alox5ap	0.89188	0.89022	0	0.32658	0.077062	0.047766	2	0.32658
Hcrtr2	0.89237	0.89022	0	-0.11488	0.48633	0.40808	1	-0.11488
RGD1310717	0.89253	0.89022	0	0.29652	0.17344	0.15461	2	0.29652
Brs3	0.89269	0.89022	0	0.0059553	0.21105	0.18279	1	0.0059553
Lgmn	0.89294	0.89424	0	0.10704	0.57116	0.45977	1	0.10704
Ptk2	0.89326	0.89424	0	0.24228	0.8301	0.76949	0	0.24228
Appl2	0.89358	0.89424	0	0.15989	0.161	0.15461	2	0.15989
Ccdc30	0.89366	0.89424	0	0.026072	0.52321	0.42905	1	0.026072
Cltb	0.8939	0.89424	0	-0.040611	0.11061	0.10307	1	-0.040611
Csf2ra	0.89415	0.89424	0	0.33491	0.062524	0.041756	3	0.33491
Il2ra	0.8944	0.88824	0	0.066001	0.73635	0.68016	0	0.066001
Gphn	0.89527	0.89424	0	0.24491	0.045732	0.028449	3	0.24491
Fam98a	0.89633	0.89865	0	0.079886	0.18954	0.15895	2	0.079886
Otor	0.89653	0.89424	0	0.042048	0.16501	0.15461	1	0.042048
Casr	0.89771	0.89424	0	0.12635	0.33727	0.35011	2	0.12635
Olr213	0.89794	0.89424	0	0.13858	0.42936	0.3976	1	0.13858
Fam216a	0.89818	0.89424	0	0.36356	0.063718	0.041761	3	0.36356
Pdia4	0.89903	0.89424	0	-0.12347	0.64575	0.51163	1	-0.12347
Snap91	0.89962	0.90796	0	0.15744	0.67401	0.58855	1	0.15744
Ribc2	0.89987	0.89424	0	0.38096	0.094287	0.096414	3	0.38096
Vom1r94	0.90113	0.91088	0	0.011001	0.6917	0.59827	0	0.011001
Akr1b8	0.90253	0.89798	0	-0.0047213	0.34223	0.35012	1	-0.0047213
Clec14a	0.9035	0.89799	0	0.40756	0.072229	0.047761	3	0.40756
Gpr119	0.90387	0.89799	0	-0.027212	0.96818	0.95356	0	-0.027212
Mas1	0.90423	0.91387	0	0.13267	0.011469	0.0069968	2	0.13267
LOC498152	0.9049	0.89799	0	0.36775	0.037235	0.024033	2	0.36775
Adrb1	0.90512	0.89799	0	0.038456	0.51613	0.42905	1	0.038456
Zbtb44	0.90549	0.91387	0	0.071313	0.77895	0.72682	0	0.071313
Lin28b	0.90563	0.89799	0	-0.034491	0.59038	0.47011	1	-0.034491
Tbc1d16	0.90737	0.9048	0	0.27879	0.73173	0.64538	1	0.27879
Itpkb	0.90744	0.9048	0	0.19664	0.32512	0.32064	1	0.19664
Calr	0.90759	0.9048	0	-0.15633	0.38691	0.35728	1	-0.15633
Spsb3	0.90795	0.9048	0	0.022595	0.91646	0.88291	0	0.022595
Dmtn	0.90859	0.9048	0	0.059621	0.024424	0.01656	2	0.059621
Ap4s1	0.90873	0.9048	0	0.26314	0.24089	0.2068	2	0.26314
Gprc6a	0.90894	0.9048	0	0.12377	0.37112	0.35727	1	0.12377
Testin	0.90929	0.9048	0	-0.040376	0.36757	0.35727	1	-0.040376
Bet1	0.90963	0.92219	0	0.1745	0.36168	0.31035	1	0.1745
LOC691286	0.90986	0.9048	0	0.26012	0.33595	0.33917	1	0.26012
Clic4	0.91007	0.90828	0	0.45449	0.022024	0.014975	3	0.45449
Gins1	0.91025	0.92509	0	0.15342	0.087576	0.069501	1	0.15342
P2ry2	0.91028	0.90828	0	0.22503	0.27496	0.25579	2	0.22503
Glrx	0.91049	0.90828	0	-0.14214	0.9852	0.9809	0	-0.14214
Gpr37	0.91077	0.90828	0	-0.075253	0.63866	0.51163	1	-0.075253
Brf2	0.91096	0.92219	0	0.4892	0.059298	0.048407	3	0.4892
LOC298795	0.91132	0.90828	0	0.25401	0.042279	0.025073	2	0.25401
Cd40lg	0.91153	0.90828	0	0.12123	0.83666	0.79023	0	0.12123
Umodl1	0.91194	0.90828	0	0.13299	0.28383	0.26799	2	0.13299
Ifnlr1	0.91236	0.90828	0	-0.025311	0.2228	0.18279	2	-0.025311
Smap1	0.91252	0.92477	0	0.25589	0.59451	0.47534	1	0.25589
LOC102555149	0.9127	0.92477	0	0.48181	0.006659	0.0051952	4	0.48181
Ddx46	0.91357	0.92477	0	0.5542	0.043736	0.030165	3	0.5542
Rprd2	0.91365	0.90828	0	0.00063739	0.81039	0.746	0	0.00063739
Dnmt1	0.91392	0.90828	0	0.32995	0.0013036	0.00075443	2	0.32995
Sphkap	0.91527	0.92727	0	0.20347	0.25234	0.24751	2	0.20347
Rnf170	0.91539	0.92727	0	0.34309	0.090841	0.074931	2	0.34309
Tlr9	0.91606	0.90829	0	0.14128	0.13679	0.12701	1	0.14128
Camk1d	0.91646	0.90829	0	0.092669	0.12179	0.11959	2	0.092669
Drd4	0.91659	0.90829	0	0.090355	0.20848	0.1782	1	0.090355
Rbbp5	0.91666	0.90829	0	0.42831	0.011851	0.0079506	4	0.42831
Fggy	0.91725	0.90829	0	0.22023	0.6232	0.49116	1	0.22023
Cfap69	0.91757	0.90829	0	-0.014396	0.86833	0.80992	0	-0.014396
Mlx	0.91783	0.90829	0	0.41637	0.026223	0.018053	3	0.41637
Olr631	0.9179	0.90829	0	0.13575	0.26511	0.23688	2	0.13575
Cd2	0.91855	0.90829	0	0.19014	0.26466	0.23688	2	0.19014
Tceanc2	0.91887	0.91173	0	0.18801	0.76553	0.6853	0	0.18801
Ercc2	0.91945	0.91489	0	-0.02712	0.3326	0.33173	1	-0.02712
Wdr74	0.92113	0.92993	0	0.016769	0.46743	0.36237	1	0.016769
Snx14	0.92135	0.91489	0	0.10883	0.54825	0.45977	1	0.10883
Ube2e1	0.92216	0.92993	0	0.01953	0.6756	0.58855	1	0.01953
Cckbr	0.92247	0.91489	0	0.071821	0.52853	0.42905	1	0.071821
Mef2c	0.92255	0.93229	0	0.42912	0.046279	0.031583	3	0.42912
Pcdhb12	0.92302	0.9149	0	0.31404	0.66528	0.54263	1	0.31404
Npffr2	0.92333	0.93229	0	0.24131	0.080127	0.071858	2	0.24131
Trem1	0.92361	0.93229	0	0.44395	0.032262	0.020178	3	0.44395
Man1b1	0.92425	0.9149	0	-0.060153	0.14185	0.12701	1	-0.060153
Wdr46	0.92443	0.9149	0	-0.0016885	0.34069	0.35012	2	-0.0016885
Rps27a	0.92492	0.94401	0	0.53354	0.081835	0.065373	2	0.53354
Cenpe	0.92497	0.9149	0	0.2101	0.69083	0.5736	1	0.2101
Il15	0.92521	0.9323	0	0.14177	0.68795	0.58856	0	0.14177
Rasgrp1	0.92533	0.9149	0	-0.15377	0.33663	0.35011	2	-0.15377
Psip1	0.92539	0.9149	0	0.027593	0.6821	0.5736	1	0.027593
Metrnl	0.92563	0.9149	0	0.38331	0.10369	0.10307	3	0.38331
Pex11a	0.92575	0.9149	0	0.052778	0.065198	0.041761	2	0.052778
Olr252	0.92593	0.91823	0	0.19917	0.28807	0.26799	2	0.19917
Phospho2	0.9267	0.91823	0	0.072424	0.89056	0.83928	0	0.072424
Olr1058	0.92706	0.92119	0	0.81728	0.0011895	0.00057781	4	0.81728
Arhgap5	0.92735	0.92119	0	0.71159	0.0021024	0.00094115	4	0.71159
Syt2	0.92765	0.92119	0	-0.011717	0.8485	0.79023	0	-0.011717
Klhl14	0.92776	0.92119	0	0.36061	0.036807	0.024033	3	0.36061
Fbxo32	0.92779	0.93464	0	-0.067225	0.56675	0.44446	1	-0.067225
Gpr68	0.92782	0.92119	0	0.16474	0.29146	0.26799	2	0.16474
Fpr1	0.92863	0.92119	0	0.071462	0.5691	0.45977	1	0.071462
Ctnnb1	0.92869	0.92119	0	-0.034133	0.054295	0.03402	2	-0.034133
Syt7	0.92915	0.92119	0	0.01853	0.81078	0.746	0	0.01853
Trim16	0.92921	0.92119	0	0.20163	0.60407	0.4806	1	0.20163
Gabrd	0.92978	0.92119	0	0.27612	0.054792	0.037442	3	0.27612
Ldha	0.93058	0.92119	0	0.18204	0.70544	0.58416	1	0.18204
LOC499715	0.93069	0.92119	0	0.58648	0.0066912	0.0036511	4	0.58648
Romo1	0.93075	0.92119	0	0.16053	0.7291	0.63524	1	0.16053
Aptx	0.93086	0.92119	0	0.27567	0.0148	0.01119	2	0.27567
Clcn6	0.93164	0.92414	0	0.28111	0.068999	0.047761	3	0.28111
Gm2a	0.93259	0.92718	0	0.25227	0.45784	0.40808	1	0.25227
Fpr2	0.9334	0.93929	0	0.51897	0.052622	0.039924	3	0.51897
Lrrc8b	0.93346	0.93001	0	-0.11525	0.38482	0.35728	1	-0.11525
Ccr1	0.93379	0.93001	0	-0.02493	0.052262	0.034015	2	-0.02493
Ogfod1	0.93433	0.93526	0	-0.060929	0.96363	0.94736	0	-0.060929
Dbnl	0.93508	0.93784	0	0.24687	0.82854	0.76949	0	0.24687
Itgb4	0.93535	0.94032	0	0.45853	0.030465	0.018962	3	0.45853
Adamts12	0.93551	0.94032	0	0.073282	0.41248	0.37777	1	0.073282
Klhdc8b	0.93604	0.94033	0	-0.018322	0.92021	0.88724	0	-0.018322
Pik3cb	0.93729	0.94767	0	0.39867	0.17293	0.15016	2	0.39867
Glp2r	0.9375	0.94503	0	0.27021	0.036995	0.024033	3	0.27021
Zfp772	0.93924	0.94737	0	0.34545	0.016098	0.011756	3	0.34545
Ifitm7	0.93962	0.94958	0	0.17506	0.13301	0.10307	2	0.17506
Gfra2	0.94005	0.94738	0	0.027008	0.78289	0.72963	0	0.027008
Fn1	0.94049	0.94738	0	0.26903	0.25336	0.21749	2	0.26903
LOC102555091	0.94068	0.94958	0	0.42271	0.031053	0.01927	2	0.42271
Zrsr2	0.94084	0.94738	0	0.13743	0.14826	0.12701	2	0.13743
Il21	0.94153	0.95125	0	0.17389	0.20679	0.1782	2	0.17389
Neurog1	0.94163	0.95125	0	0.14687	0.81182	0.746	0	0.14687
Stk24	0.94187	0.95126	0	0.21645	0.17209	0.15461	2	0.21645
Gfap	0.94322	0.95339	0	0.11997	0.43197	0.3976	1	0.11997
Olr1055	0.94326	0.95321	0	0.16134	0.2511	0.24751	2	0.16134
Crk	0.94384	0.95339	0	0.07295	0.17306	0.15461	1	0.07295
Glra2	0.94441	0.9534	0	0.0051316	0.48753	0.40808	1	0.0051316
Orc6	0.94529	0.95322	0	0.073672	0.042519	0.030165	1	0.073672
Pxn	0.94562	0.9534	0	0.24013	0.1668	0.15461	2	0.24013
Ticam1	0.94667	0.95532	0	0.16972	0.16096	0.15461	1	0.16972
Rex2	0.9482	0.95686	0	0.42564	0.21487	0.19073	2	0.42564
Orai3	0.94951	0.95699	0	-0.022885	0.77246	0.6853	0	-0.022885
Adrb3	0.94981	0.95699	0	0.28299	0.22587	0.20184	2	0.28299
Zfp105	0.95076	0.96003	0	0.41633	0.0156	0.0094998	2	0.41633
Lyn	0.9523	0.95899	0	0.044846	0.62088	0.49116	1	0.044846
Mospd2	0.95234	0.95899	0	0.34083	0.22254	0.18279	2	0.34083
Nfs1	0.95336	0.96343	0	0.4223	0.019627	0.01066	2	0.4223
Bves	0.95353	0.96065	0	0.58643	0.010822	0.0068555	4	0.58643
RGD1562608	0.95407	0.96487	0	0.20194	0.47109	0.37282	1	0.20194
Celf3	0.95477	0.96066	0	0.31585	0.0044266	0.0020009	3	0.31585
Atpaf2	0.95539	0.96066	0	0.50033	0.056075	0.038749	3	0.50033
Ube2a	0.95617	0.96237	0	0.49518	0.074426	0.047766	3	0.49518
Jak3	0.9567	0.96636	0	0.63945	0.0011107	0.00047688	3	0.63945
Ecd	0.95684	0.96636	0	0.26592	0.52444	0.40381	1	0.26592
Olr1624	0.95697	0.96237	0	0.26468	0.78981	0.74599	0	0.26468
Atrn	0.95705	0.96238	0	0.1148	0.33928	0.35011	1	0.1148
Dcun1d5	0.95716	0.96636	0	0.2433	0.58792	0.46521	1	0.2433
Syt1	0.95909	0.96407	0	0.078119	0.31997	0.30618	2	0.078119
Ndufs4	0.95952	0.96407	0	0.036646	0.15372	0.13109	1	0.036646
Ccr9	0.95963	0.96407	0	0.21764	0.011682	0.0079506	1	0.21764
Cd4	0.95967	0.96408	0	0.1227	0.50867	0.42905	1	0.1227
Best3	0.95985	0.96408	0	0.25195	0.72504	0.63524	1	0.25195
Sult1d1	0.96017	0.96408	0	-0.0028436	0.28467	0.26799	1	-0.0028436
Cdon	0.96035	0.96408	0	0.30161	0.030833	0.018962	2	0.30161
LOC299277	0.96063	0.96408	0	0.59154	0.0039762	0.0018697	4	0.59154
Bcl2l12	0.96094	0.96562	0	0.29239	0.1503	0.12701	2	0.29239
Stxbp2	0.96108	0.96562	0	0.46348	0.016418	0.011761	4	0.46348
Vmo1	0.96119	0.96562	0	0.24312	0.32467	0.32064	2	0.24312
Gpr85	0.96136	0.96562	0	0.20434	0.044649	0.028444	2	0.20434
Drgx	0.96249	0.96717	0	0.22108	0.083463	0.078998	3	0.22108
Prnd	0.96275	0.97032	0	0.11706	0.072783	0.071853	1	0.11706
Stxbp6	0.96402	0.97122	0	0.22066	0.14047	0.12701	2	0.22066
Zfp353	0.96411	0.97151	0	0.17727	0.57251	0.44446	1	0.17727
Gpr25	0.96457	0.97122	0	0.21003	0.17172	0.15461	1	0.21003
Adgrl3	0.96464	0.97122	0	0.072399	0.69064	0.5736	1	0.072399
Emilin2	0.96477	0.97259	0	0.086756	0.041956	0.03016	2	0.086756
Sass6	0.96493	0.97122	0	0.72626	0.0077179	0.0038277	4	0.72626
Mtx3	0.96516	0.97259	0	0.0098592	0.55162	0.42415	1	0.0098592
Rnf14	0.96525	0.97255	0	0.094301	0.238	0.20679	2	0.094301
Syt6	0.96562	0.97255	0	0.15453	0.079411	0.068462	2	0.15453
Spag7	0.96566	0.97255	0	0.75637	0.0012191	0.00057781	5	0.75637
Gpr35	0.96566	0.9726	0	0.54075	0.0042965	0.0025308	3	0.54075
Mthfr	0.96591	0.97255	0	0.21588	0.26592	0.23688	2	0.21588
Pex2	0.96606	0.97255	0	0.42281	0.0054658	0.0026973	3	0.42281
Efna5	0.96618	0.9726	0	0.08632	0.65625	0.56798	1	0.08632
Gpr162	0.9664	0.97256	0	0.28587	0.083561	0.078998	3	0.28587
C3ar1	0.96786	0.97517	0	0.22449	0.0049644	0.0025863	3	0.22449
Pmm1	0.96821	0.97517	0	0.37924	0.0018247	0.0009361	2	0.37924
Dstyk	0.96917	0.97517	0	0.20924	0.0023455	0.001032	1	0.20924
Rad51	0.96957	0.97705	0	0.45802	0.078126	0.071853	2	0.45802
Foxm1	0.96974	0.97636	0	0.30672	0.043501	0.028444	3	0.30672
Mtmr10	0.97033	0.97637	0	0.6769	0.0099827	0.0056444	4	0.6769
Rtcb	0.97044	0.98081	0	0.19842	0.77407	0.71726	0	0.19842
Utrn	0.97154	0.97745	0	0.043749	0.92765	0.89497	0	0.043749
Fermt1	0.97156	0.97745	0	0.089459	0.53353	0.43924	1	0.089459
Gabbr2	0.97178	0.97856	0	0.28197	0.17984	0.15462	2	0.28197
Gpr135	0.97249	0.97857	0	0.15977	0.67048	0.54263	1	0.15977
Gria4	0.97283	0.97857	0	-0.051301	0.97143	0.96244	0	-0.051301
Galp	0.97314	0.97953	0	0.28186	0.082389	0.076506	3	0.28186
Gabarapl1	0.97367	0.98039	0	0.36303	0.15327	0.13109	2	0.36303
Cspg4	0.97382	0.98039	0	0.14838	0.77457	0.71208	0	0.14838
Olr701	0.97428	0.98078	0	0.23161	0.75411	0.68842	0	0.23161
Glp1r	0.97432	0.98127	0	0.2853	0.18788	0.15462	2	0.2853
Myof	0.97493	0.98207	0	0.10436	0.031249	0.018962	2	0.10436
Mchr1	0.97529	0.98207	0	0.12002	0.39347	0.35728	1	0.12002
Gpr156	0.97667	0.98291	0	0.095617	0.61691	0.49116	1	0.095617
Mgat4a	0.97707	0.98291	0	0.1909	0.2823	0.26799	1	0.1909
Hist1h2af	0.97741	0.98421	0	0.5369	0.0069055	0.0054879	4	0.5369
Gabra5	0.97765	0.98291	0	0.16344	0.22127	0.18279	2	0.16344
Fads1	0.97796	0.98373	0	0.1508	0.17395	0.15461	1	0.1508
Stard4	0.97819	0.98373	0	0.18311	0.15704	0.13528	2	0.18311
Irf7	0.97843	0.98373	0	0.17791	0.098719	0.099911	2	0.17791
Plcxd2	0.97851	0.98373	0	0.30075	0.07232	0.047761	3	0.30075
Gpnmb	0.9787	0.98374	0	0.20513	0.24234	0.2068	2	0.20513
Cdc6	0.97898	0.98374	0	0.69528	0.0082418	0.0043121	3	0.69528
Ect2	0.979	0.98374	0	0.28792	0.72875	0.63524	1	0.28792
Tmlhe	0.97968	0.9845	0	0.16313	0.62596	0.50131	1	0.16313
Reep6	0.97988	0.9845	0	0.14522	0.23348	0.20679	1	0.14522
Prl5a2	0.98002	0.98451	0	0.29472	0.067151	0.043674	3	0.29472
Fubp3	0.98046	0.98451	0	0.078423	0.37077	0.35727	1	0.078423
Mir186	0.98089	0.98703	0	0.15144	0.26977	0.27038	2	0.15144
Nek11	0.98146	0.98533	0	0.44397	0.061163	0.041756	3	0.44397
Ppm1g	0.98207	0.98672	0	0.59418	0.0012656	0.00058286	5	0.59418
Kpna7	0.98291	0.98736	0	0.212	0.23058	0.20679	2	0.212
Api5	0.98336	0.98736	0	0.40504	0.28235	0.26799	2	0.40504
Laptm4a	0.98395	0.98986	0	0.30553	0.58835	0.46521	1	0.30553
A2ml1	0.98425	0.98791	0	0.17786	0.093949	0.093406	2	0.17786
Mkl1	0.98451	0.98848	0	0.1317	0.91188	0.87846	0	0.1317
Gpr50	0.98482	0.98912	0	0.38121	0.3315	0.33173	2	0.38121
Tmem177	0.98488	0.98912	0	0.18079	0.094405	0.096414	1	0.18079
Nbas	0.98544	0.98963	0	0.12184	0.61219	0.49115	1	0.12184
Pcm1	0.98647	0.99139	0	0.23286	0.58535	0.45478	1	0.23286
Ebna1bp2	0.98726	0.99123	0	0.49781	0.017596	0.012396	4	0.49781
LOC108350189	0.98732	0.99185	0	0.68112	0.019484	0.010524	2	0.68112
Tlr2	0.98892	0.99402	0	0.45369	0.13799	0.11731	1	0.45369
Il10ra	0.98892	0.9928	0	0.49348	0.012969	0.0093333	4	0.49348
Aplnr	0.99004	0.99398	0	0.29276	0.12477	0.1196	2	0.29276
Lrrc9	0.99007	0.99444	0	0.45908	0.0054919	0.0036359	4	0.45908
Cd96	0.99019	0.99398	0	0.45421	0.05466	0.03402	3	0.45421
Gabarapl2	0.99138	0.99456	0	0.33633	0.047339	0.028449	2	0.33633
Chrm2	0.99167	0.99456	0	0.20769	0.34582	0.35727	2	0.20769
Epha2	0.99211	0.99456	0	0.39311	0.019564	0.014329	3	0.39311
Cntn2	0.99216	0.99456	0	0.45736	0.014825	0.01119	3	0.45736
Cers3	0.99257	0.99543	0	0.3779	0.019093	0.014324	3	0.3779
Nme8	0.9927	0.99627	0	0.25803	0.039576	0.03016	2	0.25803
Nup88	0.99296	0.99643	0	0.31508	0.16008	0.12892	2	0.31508
Olr1627	0.9944	0.99691	0	0.48022	0.0070228	0.0036561	3	0.48022
Ttc21b	0.99494	0.99741	0	0.37522	0.091903	0.093406	3	0.37522
Plscr4	0.99496	0.99741	0	0.34362	0.20547	0.17819	2	0.34362
S1pr1	0.99512	0.99725	0	0.38701	0.093228	0.074936	2	0.38701
Puf60	0.9957	0.99791	0	0.40411	0.071029	0.047761	2	0.40411
Tti1	0.99572	0.99774	0	0.65	0.022822	0.013315	3	0.65
Gpx5	0.99595	0.99791	0	0.20846	0.81247	0.746	0	0.20846
Qser1	0.99623	0.99806	0	0.52013	0.02775	0.01657	3	0.52013
Ints6	0.9969	0.99835	0	0.6651	0.00062167	0.00022456	5	0.6651
Gpr132	0.99693	0.99835	0	0.39715	0.036682	0.024033	3	0.39715
Ctsj	0.99704	0.99846	0	0.38638	0.33086	0.33172	2	0.38638
Zfp867	0.99771	0.999	0	0.61654	0.045113	0.031578	3	0.61654
Cenpt	0.99791	0.99913	0	0.62348	0.019855	0.01497	3	0.62348
Zc3h15	0.99818	0.99913	0	0.66745	0.0030865	0.0017132	4	0.66745
Gars	0.9982	0.99918	0	0.69215	0.0087408	0.0061641	3	0.69215
Bdkrb2	0.99863	0.9994	0	0.53676	0.00069142	0.00022961	5	0.53676
LOC102547060	0.99911	0.99965	0	0.57869	0.0081101	0.0040396	4	0.57869
Ets1	0.99954	0.99981	0	0.87553	9.4242e-05	3.7848e-05	5	0.87553
