# Supplementary material for: A genome-wide in vivo CRISPR screen identifies essential regulators of T cell migration to the CNS in a multiple sclerosis model
Source: Nat Neurosci. 2023 Sep 14;26(10):1713–25. doi: 10.1038/s41593-023-01432-2 (PMC10545543; doi:10.1038/s41593-023-01432-2)
Supplement: Supplementary file 16 — Figure and statistical source data. [file 41593_2023_1432_MOESM16_ESM.xlsx]

## Sheet: B
	MvsB	PvsB
	0.363854	0.405226
	0.420074	0.446787
	0.524725	0.568105
	0.412553	0.433699
	0.415144	0.475923
	0.636853	0.569972
Exact p-value	<0.0001	<0.0001

## Sheet: C
Day	Clinical score:sgNT												Clinical score:sgCxcr3												Exact p-value Clinical score	body weight:sgNT												body weight:sgCxcr3
0	0	0	0	0	0	0	0	0	0	0	0	0	0	0	0	0	0	0	0	0	0	0	0	0		0	0	0	0	0	0	0	0	0	0	0	0	0	0	0	0	0	0	0	0	0	0	0	0
1	0	0	0	0	0	0	0	0	0	0	0	0	0	0	0	0	0	0	0	0	0	0	0	0		-2.76243	0	-1.06383	0.512821	-1.65746	0.534759	0	0.970874	-0.49505	-0.5814	-0.3003	0.52356	0.520833	1.03627	2.15054	-2.07254	-3.26087	0.970874	0	0	0.490196	0.306748	0.287356	0
2	0	0	0	0	0	0	0	0	0	0	0	0	0	0	0	0	0	0	0	0	0	0	0	0		-1.08696	2.10526	0	1.02041	-1.0989	1.06383	0.52356	2.39234	1.45631	0.288184	0	1.2987	0.520833	0	5.69948	-1.02564	1.5544	1.92308	2.43902	2.03046	-0.49505	1.51515	0.287356	0.58651
3	0	0	0	0	0	0	0	0	0	0	0	0	0	0	0	0	0	0	0	0	0	0	0	0	>0.9999	-3.33333	0.534759	-2.7027	-1.57068	-2.22222	-1.08696	0	0.970874	0.97561	1.14286	0.890208	1.5544	1.54639	0	4.71204	-2.07254	0.52356	2.39234	2.91262	-0.52083	-2.52525	1.81269	0.287356	1.73913
4	1	1	1	0.5	0.5	0.5	0	0.5	0.5	0	0	0	0	0	0	0	0	0	0	0	0	0	0	0	0.0017	-13.4146	-11.3772	-13.7725	-7.77778	-9.52381	-10.7143	-2.15054	-4.08163	-1.5	0.288184	1.76471	-0.26385	-0.52632	-2.13904	0.546448	-4.2328	-2.15054	0.487805	-1.0101	-1.57895	-3.57143	2.4024	0.573066	2.30548
5	2	1.5	2	1.5	2	2	1	1.5	1.5	0.5	0.5	1	0.5	0.5	0.5	0	0	0	0.5	0.5	0	0	0	0	<0.0001	-15.528	-14.1104	-16.5644	-11.4943	-13.5802	-12.7273	-4.3956	-5.15464	-4.10256	-4.84848	-3.40557	-6.74157	-3.80435	-4.94505	-2.82486	-2.60417	-2.7027	1.92308	-4.71204	-4.32432	-5.18135	2.69461	1.69972	3.14286
6	2	1.5	1.5	1.5	1.5	1.5	1.5	1	1	1	1	1	1	0.5	1	0	0	0	0.5	0.5	0	0	0	0	<0.0001	-14.8148	-10.0592	-13.7725	-10.2273	-11.5152	-12.0482	-3.82514	-3.0303	-0.99502	-7.78816	-5.36278	-6.74157	-6.70391	-2.13904	-2.24719	-2.60417	-3.26087	1.44928	-5.26316	-3.76344	-1.5	2.98508	2.25352	3.14286
7	0	0	0	1	0.5	0.5	1	0.5	0.5	1	1	0	0	0	0	0	0	0	0	0	0	0	0	0	0.0005	-15.528	-12.0482	-15.1515	-10.2273	-11.5152	-10.7143	-3.82514	-3.0303	-2.01005	-6.13497	-4.375	-4.97238	-3.80435	-3.24324	-1.67598	-2.07254	-1.06383	1.92308	-5.26316	-3.20856	-2.52525	2.10843	1.42046	3.96601
8	0	0	0	0.5	0.5	0.5	0	0	0.5	1	0.5	0	0	0	0	0	0	0	0	0	0	0	0	0	0.1101	-12.7273	-12.0482	-15.1515	-12.1387	-10.1796	-11.3772	-4.3956	-4.61538	-3.04569	-5.4878	-3.72671	-4.3956	-2.68817	-4.94505	0.546448	-1.54639	1.04167	2.39234	-3.09278	-2.65957	-3.57143	3.27381	3.61111	4.50704
[truncated: 1 more columns]

## Sheet: E
	KO/NT													Exact p-value
RM/Input	1.45589	1.47279	1.51478	1.55464	1.26063	1.1107	1.07858	1.01438	0.976134	1.379	1.39121	1.18293	1.18596	0.0003
Ccl5/Input	1.18442	1.196	1.44497	1.28415	0.813142	0.991334	0.996907	0.975555	0.971281	1.23892	1.21907	1.18	1.17294	0.0177
Cxcl10/Input	0.75898	0.699299	0.806314	0.804657	0.40317	0.319804	0.351591	0.451895	0.457658	0.858235	0.845147	0.652045	0.655894	<0.0001

## Sheet: F
	KO/NT												Exact p-value
RM/Input	0.911033	0.958266	1.1837	1.16796	1.18426	1.11004	0.950662	0.932333	0.884293	0.893055	1.15851	1.16145	0.2036
Ccl5/Input	0.788786	0.787349	1.07411		0.861405	0.829847	0.724259	0.709617	0.718395	0.739519	0.738675	0.73092	0.002
Cxcl10/Input	0.580333	0.598195	0.88671	0.874832	0.728557	0.736707	0.613856	0.626991	0.662847	0.679038	0.739976	0.732129	<0.0001

## Sheet: G
id	neg|score	neg|p-value	neg|goodsgrna	neg|lfc	pos|score	pos|p-value	pos|goodsgrna	pos|lfc
Fermt3	1.2206e-11	2.5232e-06	6	-2.0449	1	1	0	-2.0449
Hsp90b1	1.9001e-11	2.5232e-06	5	-1.9058	1	1	0	-1.9058
Cbfb	2.6071e-10	2.5232e-06	4	-2.2918	0.88019	0.82199	0	-2.2918
Cxcr3	1.1184e-09	2.5232e-06	6	-1.6048	1	1	0	-1.6048
Itga4	2.1855e-09	2.5232e-06	5	-2.0902	0.99826	0.99868	0	-2.0902
Prdm1	1.3014e-07	2.5232e-06	4	-1.1292	0.99446	0.9941	0	-1.1292
Grk2	3.9248e-06	2.5232e-06	5	-1.1363	0.90132	0.86467	0	-1.1363
Tnfaip3	1.2896e-05	1.7662e-05	5	-0.52849	0.69706	0.5736	1	-0.52849
Foxo1	2.3204e-05	2.7755e-05	5	-0.72215	0.57603	0.45977	1	-0.72215
Psenen	3.9779e-05	5.2987e-05	4	-0.93364	0.99682	0.99719	0	-0.93364
Gulp1	5.4654e-05	5.8033e-05	4	-1.1015	0.99854	0.99884	0	-1.1015
Gnai2	6.682e-05	6.308e-05	4	-0.92941	0.99663	0.99598	0	-0.92941
Tln1	7.3317e-05	6.308e-05	2	-0.23993	0.98364	0.97683	0	-0.23993
Tbx21	0.00016126	0.00048193	5	-1.0344	0.99931	0.99938	0	-1.0344
Sppl3	0.00018073	0.00048698	4	-0.64963	0.98779	0.98429	0	-0.64963
Mef2a	0.00025101	0.0006636	5	-0.55385	0.99996	0.99998	0	-0.55385
Cdhr3	0.00026084	0.0006636	2	-0.20253	0.4071	0.37777	1	-0.20253
Htr2a	0.0002694	0.00066864	4	-0.8879	0.63709	0.51163	1	-0.8879
Iws1	0.00029217	0.00046679	2	-0.42117	0.99573	0.99631	0	-0.42117
Mark1	0.00039167	0.00088564	4	-0.79622	0.052301	0.034015	1	-0.79622
Ppp1r15a	0.00054742	0.0013045	5	-0.60654	0.99687	0.99625	0	-0.60654
Cic	0.00058622	0.0013903	4	-0.56673	0.871	0.80992	0	-0.56673
Itgb1	0.0006118	0.0013903	3	-0.61998	0.9943	0.99278	0	-0.61998
Rabif	0.00074406	0.0013953	4	-0.7766	0.87176	0.80992	0	-0.7766
Cul3	0.0007785	0.0014206	5	-0.85035	0.99955	0.99955	0	-0.85035
Rell2	0.00090418	0.0015164	4	-0.76858	0.99967	0.99971	0	-0.76858
Smg7	0.0010581	0.0019706	4	-0.66824	0.98979	0.9861	0	-0.66824
Itgb3bp	0.0012477	0.0020715	4	-1.0601	0.4407	0.40808	1	-1.0601
Stub1	0.0015015	0.0020766	3	-0.33867	0.89708	0.85998	0	-0.33867
Uhrf1	0.0017003	0.0024147	3	-0.54005	0.7467	0.65558	1	-0.54005
Med13l	0.001796	0.0027831	3	-0.48864	0.53601	0.44951	1	-0.48864
Stt3a	0.0019976	0.0029698	3	-0.51023	0.91666	0.88291	0	-0.51023
Lgr4	0.0020608	0.0029748	3	-0.58783	0.70826	0.59454	1	-0.58783
Ap1m1	0.0020769	0.0029748	3	-0.55645	0.23717	0.20679	2	-0.55645
Sclt1	0.00222	0.0038327	4	-0.71873	0.43625	0.35209	1	-0.71873
Ackr4	0.0023455	0.0032019	2	-0.051309	0.72963	0.63524	1	-0.051309
Ikzf1	0.00261	0.0036157	4	-0.61938	0.72468	0.63523	1	-0.61938
Ticrr	0.002793	0.004953	3	-0.67611	0.92806	0.89808	0	-0.67611
Pigw	0.0029756	0.0045594	4	-0.63802	0.32549	0.32065	1	-0.63802
Nr1h3	0.0032055	0.0051296	2	-0.16413	0.17829	0.15462	2	-0.16413
Adgra2	0.0033865	0.0051347	1	-0.14823	0.74235	0.65558	1	-0.14823
Mmp16	0.0036902	0.010888	1	-0.11532	0.059605	0.048407	2	-0.11532
Gnat3	0.0037286	0.010888	2	-0.046678	0.34294	0.29044	1	-0.046678
Adcy2	0.0039144	0.0080565	3	-0.46893	0.89229	0.84975	0	-0.46893
Upf2	0.0043233	0.0086823	4	-0.71136	0.99775	0.99826	0	-0.71136
Anapc5	0.0044822	0.0095906	3	-0.45377	0.91887	0.88292	0	-0.45377
Cst5	0.0045346	0.011049	3	-0.53686	0.89326	0.84975	0	-0.53686
Dchs1	0.0046096	0.011054	2	-0.19465	0.25086	0.21181	2	-0.19465
Usp22	0.0049644	0.013507	2	-0.19655	0.94748	0.92761	0	-0.19655
Rrp15	0.0052326	0.015838	3	-0.31783	0.30654	0.28609	2	-0.31783
Ralgapa1	0.0059547	0.017125	2	0.15883	0.19899	0.15917	1	0.15883
Ece2	0.005985	0.017125	2	-0.20098	0.25944	0.22363	1	-0.20098
Trpm2	0.0062532	0.017125	2	-0.1442	0.012198	0.0089952	1	-0.1442
Commd4	0.007399	0.019996	4	-0.48075	0.99567	0.99508	0	-0.48075
Rab14	0.0075414	0.019996	1	-0.17181	0.36329	0.35727	1	-0.17181
Cdk4	0.0075953	0.019996	4	-0.47817	0.99624	0.99541	0	-0.47817
Ahr	0.0076256	0.019996	2	0.28513	0.2887	0.26799	2	0.28513
Opn5	0.0077173	0.019996	3	-0.34163	0.97186	0.96244	0	-0.34163
Olr395	0.0077364	0.020884	2	0.12461	0.086031	0.081365	3	0.12461
Olr217	0.0080317	0.015142	3	-0.6447	0.57994	0.44446	1	-0.6447
Smc1b	0.008475	0.021379	2	0.24591	0.1101	0.10307	2	0.24591
Tiprl	0.0085331	0.021379	2	-0.28172	0.99083	0.98749	0	-0.28172
RGD1305184	0.0088264	0.021379	3	-0.50601	0.99009	0.98683	0	-0.50601
Gpc1	0.0088856	0.021379	3	-0.2087	0.13586	0.12701	1	-0.2087
Ccr3	0.0094878	0.021384	2	-0.34061	0.64332	0.51163	1	-0.34061
Nlrp10	0.0096745	0.021384	4	-0.35473	0.60719	0.49115	1	-0.35473
Nxf5	0.0097288	0.021384	4	-0.50932	0.41315	0.37777	1	-0.50932
Olr124	0.0097338	0.021384	2	-0.16406	0.98265	0.97483	0	-0.16406
Csf3r	0.0098747	0.021384	4	-0.51601	0.93822	0.90579	0	-0.51601
Tmem52	0.010131	0.021384	1	-0.059302	0.87676	0.81599	0	-0.059302
LOC108351099	0.01082	0.017009	2	-0.20388	0.90323	0.86366	0	-0.20388
Zc3h12a	0.011682	0.025103	2	-0.19742	0.61573	0.49115	1	-0.19742
Kitlg	0.012647	0.018755	2	-0.19857	0.61031	0.4855	1	-0.19857
Usp1	0.012715	0.025744	2	0.51964	0.014902	0.01119	4	0.51964
Zfp780b	0.01276	0.019749	2	-0.17721	0.035781	0.022196	1	-0.17721
Il1rn	0.013198	0.019749	3	-0.56644	0.99743	0.99738	0	-0.56644
Smc3	0.013964	0.027303	3	-0.2322	0.94797	0.93043	0	-0.2322
Galm	0.014262	0.027303	2	-0.17019	0.30917	0.29244	1	-0.17019
Noc3l	0.014357	0.023342	1	0.25554	0.11471	0.096348	2	0.25554
Il3ra	0.014788	0.027308	3	-0.35053	0.87307	0.80992	0	-0.35053
Ndufb2	0.01495	0.027308	3	-0.51289	0.030645	0.018962	1	-0.51289
Ddx47	0.015193	0.023705	3	-0.62501	0.066217	0.068956	1	-0.62501
Grm5	0.01523	0.027308	3	-0.043554	0.038261	0.024033	3	-0.043554
Il31ra	0.015808	0.028383	1	-0.25747	0.0096134	0.005387	1	-0.25747
Fdft1	0.015864	0.025684	3	-0.68795	0.87253	0.8304	0	-0.68795
LOC100361558	0.015917	0.024856	2	-0.50794	0.69843	0.6177	0	-0.50794
Ahsa1	0.015945	0.028383	3	-0.44098	0.34154	0.35012	2	-0.44098
Zfp36l1	0.016332	0.028383	2	-0.33669	0.97667	0.96847	0	-0.33669
Mir202	0.016647	0.028383	2	-0.23001	0.95814	0.93784	0	-0.23001
Gemin8	0.017124	0.028383	2	0.14038	0.81143	0.746	0	0.14038
P2ry10	0.017351	0.028388	1	0.072063	0.24296	0.2068	2	0.072063
Syvn1	0.017933	0.028388	2	-0.30067	0.51155	0.42905	1	-0.30067
Hjurp	0.018005	0.028388	3	-0.56689	0.59334	0.47012	1	-0.56689
Canx	0.018088	0.028388	3	-0.43335	0.79193	0.74599	0	-0.43335
Wdr44	0.018379	0.028388	1	-0.13566	0.21319	0.18279	1	-0.13566
Calcr	0.018532	0.030452	3	-0.46214	0.76794	0.70413	0	-0.46214
Nlgn1	0.018628	0.028388	3	-0.42948	0.81568	0.75399	0	-0.42948
Mettl26	0.01867	0.028388	3	-0.29888	0.94977	0.93043	0	-0.29888
Skp1	0.018693	0.032183	2	-0.19827	0.8844	0.84577	0	-0.19827
Dst	0.018758	0.028388	2	-0.30145	0.21148	0.18279	1	-0.30145
RGD1309362	0.019199	0.033924	2	-0.21341	0.81119	0.74779	0	-0.21341
Pik3c3	0.019256	0.033924	3	-0.6521	0.98246	0.97788	0	-0.6521
Syt17	0.019263	0.029448	3	-0.5466	0.97385	0.96561	0	-0.5466
Ptcd3	0.019406	0.029453	1	0.02497	0.46779	0.40808	1	0.02497
Dpm1	0.020055	0.033929	2	0.15038	0.22922	0.20781	1	0.15038
Rnasek	0.020193	0.028252	1	-0.14936	0.85178	0.8118	0	-0.14936
Anxa1	0.020394	0.034545	3	-0.39127	0.33335	0.33173	1	-0.39127
Tmed2	0.020483	0.034545	3	-0.6098	0.89015	0.83382	0	-0.6098
Ptprc	0.020945	0.035968	2	-0.25163	0.033691	0.020773	1	-0.25163
Ntsr1	0.021159	0.035953	3	-0.54031	0.63502	0.51631	1	-0.54031
Igbp1	0.02122	0.028252	2	-0.4475	0.78939	0.73564	0	-0.4475
Rsad2	0.021245	0.035968	3	-0.42616	0.064203	0.041761	2	-0.42616
Olr214	0.021332	0.035968	3	-0.45857	0.35464	0.35727	1	-0.45857
Mpp6	0.021978	0.035968	3	-0.50668	0.99749	0.99732	0	-0.50668
Crkl	0.022192	0.035958	1	-0.016118	0.90256	0.86366	0	-0.016118
Rogdi	0.022678	0.035973	3	-0.17364	0.030136	0.018962	1	-0.17364
Ccnb3	0.022977	0.03777	3	-0.56388	0.9673	0.9567	0	-0.56388
Ncstn	0.023311	0.037361	2	0.11329	0.34133	0.35012	2	0.11329
Htr2b	0.023506	0.037361	1	0.093302	0.40912	0.37777	1	0.093302
Eif3b	0.023956	0.028257	2	-0.11175	0.62195	0.53749	0	-0.11175
Kcnb1	0.025039	0.037366	1	-0.13839	0.86134	0.80991	0	-0.13839
Ech1	0.025208	0.037366	3	-0.43905	0.75554	0.66547	0	-0.43905
Vps13a	0.025229	0.039526	2	-0.19481	0.26227	0.26422	2	-0.19481
Lpxn	0.02555	0.037366	2	0.10204	0.26066	0.22363	1	0.10204
Erap1	0.025611	0.037366	3	-0.42501	0.4027	0.36744	1	-0.42501
Gpr15	0.02606	0.038774	2	0.12896	0.84065	0.79023	0	0.12896
Htr5b	0.026895	0.040717	3	-0.21382	0.13863	0.12701	2	-0.21382
Cse1l	0.027059	0.041681	3	-0.71347	0.16166	0.12892	2	-0.71347
Wdr64	0.027102	0.041681	3	-0.53661	0.58255	0.45477	1	-0.53661
Hsp90ab1	0.027106	0.040717	2	-0.23584	0.24511	0.2068	1	-0.23584
Snf8	0.027525	0.040722	3	-0.47552	0.62134	0.49116	1	-0.47552
Chst2	0.02759	0.040722	1	0.48584	0.0091256	0.0046452	4	0.48584
Helz	0.027924	0.041681	3	-0.54005	0.49217	0.3934	1	-0.54005
Ccdc73	0.028093	0.0427	2	-0.26473	0.60982	0.49115	1	-0.26473
Olr1645	0.0281	0.0427	2	-0.032028	0.80215	0.746	0	-0.032028
Lonp1	0.028609	0.042705	1	0.066845	0.13909	0.12701	2	0.066845
Mpeg1	0.028793	0.042705	2	-0.0059961	0.29174	0.26799	1	-0.0059961
Pak3	0.029119	0.044809	2	-0.32801	0.289	0.26799	1	-0.32801
Hhip	0.029465	0.044809	3	-0.60601	0.77473	0.71208	0	-0.60601
Rusc1	0.029796	0.044809	3	-0.50356	0.77367	0.70364	0	-0.50356
Abcb7	0.030429	0.035413	2	-0.58433	0.43178	0.32289	1	-0.58433
Cwc15	0.030521	0.044809	3	-0.27714	0.7868	0.73799	0	-0.27714
Tapbp	0.030755	0.052641	3	-0.64795	0.99174	0.98977	0	-0.64795
Adap2	0.031153	0.044814	2	0.26507	0.4681	0.40808	1	0.26507
Lepr	0.031313	0.052646	3	-0.50026	0.7904	0.72683	0	-0.50026
Tas2r107	0.03136	0.052646	3	-0.48841	0.41363	0.34161	1	-0.48841
Adgrb3	0.031369	0.044814	3	-0.36569	0.1929	0.15916	1	-0.36569
Slc25a24	0.031562	0.044814	2	0.048085	0.17261	0.15461	2	0.048085
Rpe	0.031924	0.052646	3	-0.68737	0.91326	0.87985	0	-0.68737
Gpr34	0.031974	0.052646	2	-0.21999	0.469	0.37281	1	-0.21999
Ptprz1	0.032297	0.04702	2	-0.020102	0.8873	0.82817	0	-0.020102
Msmo1	0.032399	0.052646	3	-0.53796	0.19984	0.17621	1	-0.53796
Slc9b1	0.032676	0.049412	1	-0.024893	0.76177	0.67575	0	-0.024893
Ubl5	0.032784	0.035418	2	-0.28745	0.16457	0.15621	1	-0.28745
Ltb4r2	0.032933	0.049417	2	-0.057411	0.18281	0.15462	1	-0.057411
Adcyap1r1	0.033691	0.054599	2	-0.27555	0.26349	0.23688	1	-0.27555
Rnf20	0.034091	0.055175	1	-0.48584	0.88859	0.84578	0	-0.48584
Smim22	0.034198	0.057057	2	-0.037252	0.82332	0.76949	0	-0.037252
Prps1l1	0.03433	0.059878	3	-0.40222	0.70956	0.59455	1	-0.40222
S100a3	0.03502	0.059878	3	-0.41816	0.92185	0.89117	0	-0.41816
Magoh	0.036041	0.055175	3	-0.49509	0.59997	0.47535	1	-0.49509
LOC100362040	0.036203	0.055175	2	-0.071687	0.67894	0.58855	1	-0.071687
Katnal2	0.036433	0.062729	3	-0.3965	0.96383	0.94736	0	-0.3965
Runx3	0.036729	0.062729	1	-0.058755	0.29915	0.26799	1	-0.058755
Dpp4	0.036932	0.062729	3	-0.43882	0.96389	0.94736	0	-0.43882
Lpgat1	0.03774	0.062729	2	-0.094539	0.75715	0.66548	0	-0.094539
Adgrf2	0.038209	0.062734	2	0.075309	0.22956	0.20184	2	0.075309
Anapc11	0.038418	0.05518	2	0.060495	0.071135	0.071853	2	0.060495
Aak1	0.038453	0.062734	3	-0.3866	0.37466	0.35728	1	-0.3866
Sptlc1	0.038839	0.062734	3	-0.35828	0.88063	0.82199	0	-0.35828
Satb1	0.039226	0.062734	3	-0.46805	0.92863	0.89497	0	-0.46805
LOC100359656	0.039356	0.062734	3	-0.51664	0.37783	0.35728	1	-0.51664
Sec23ip	0.039579	0.062734	3	-0.40995	0.37748	0.35728	1	-0.40995
LOC500877	0.039753	0.05518	3	-0.43799	0.9693	0.96344	0	-0.43799
LOC102547287	0.039809	0.062734	2	-0.2115	0.84698	0.79023	0	-0.2115
Cyp8b1	0.041553	0.071212	2	0.3014	0.018419	0.012401	3	0.3014
Dicer1	0.041868	0.071212	3	-0.35334	0.59112	0.47011	1	-0.35334
Nfkbib	0.042141	0.071212	2	-0.28497	0.21873	0.18279	1	-0.28497
Itgb1bp1	0.042341	0.071212	3	-0.05708	0.19838	0.15917	2	-0.05708
Alg14	0.042733	0.071212	2	0.306	0.074096	0.047766	2	0.306
Ntrk2	0.043089	0.071212	3	-0.46536	0.91167	0.87846	0	-0.46536
Eno4	0.043776	0.071217	3	-0.28132	0.76909	0.6853	0	-0.28132
Prpf38b	0.044288	0.055387	1	0.23569	0.72092	0.66183	0	0.23569
Vrtn	0.044748	0.071217	3	-0.4793	0.17286	0.15461	2	-0.4793
Klf2	0.045028	0.071217	3	-0.38175	0.99269	0.99099	0	-0.38175
Gda	0.04562	0.074447	2	-0.30113	0.42114	0.3976	1	-0.30113
Fam76b	0.045742	0.074447	3	-0.2667	0.087659	0.08137	1	-0.2667
Meaf6	0.045796	0.074447	1	-0.11111	0.26147	0.23688	1	-0.11111
Zfp870	0.046108	0.074447	2	0.076365	0.10302	0.10307	2	0.076365
Lpar1	0.046157	0.074447	3	-0.23817	0.76615	0.6853	0	-0.23817
Emilin1	0.047808	0.074452	3	-0.32098	0.56754	0.45977	1	-0.32098
Msl3	0.048302	0.074452	1	0.032596	0.17528	0.15461	1	0.032596
Gpr182	0.048803	0.074452	2	-0.21011	0.71966	0.6251	1	-0.21011
Alkbh6	0.049197	0.074452	3	-0.21594	0.1719	0.15461	2	-0.21594
Cdkl2	0.049303	0.074452	1	0.07192	0.40032	0.36744	1	0.07192
Cyp3a62	0.049803	0.074452	3	-0.25282	0.87658	0.81599	0	-0.25282
Mlf1	0.049937	0.074452	3	-0.18862	0.13401	0.12701	1	-0.18862
Capn3	0.050803	0.078055	1	-0.24342	0.92967	0.89497	0	-0.24342
Bbx	0.050854	0.078055	2	-0.19448	0.9692	0.95542	0	-0.19448
Ankrd13c	0.051108	0.07806	2	-0.22222	0.11109	0.10307	2	-0.22222
Upp1	0.051236	0.07806	2	-0.072231	0.80079	0.746	0	-0.072231
Olr1149	0.051722	0.080341	2	-0.30577	0.94925	0.93449	0	-0.30577
Aldh7a1	0.051802	0.081895	1	-0.022703	0.3394	0.35011	2	-0.022703
Hadha	0.051964	0.081895	3	-0.30519	0.77847	0.71208	0	-0.30519
Il1r2	0.052301	0.085897	2	-0.30832	0.82722	0.76949	0	-0.30832
Crhbp	0.052498	0.085897	3	-0.38766	0.28278	0.26799	2	-0.38766
Rida	0.052648	0.085897	2	-0.012374	0.027993	0.018957	2	-0.012374
Zfp157	0.05311	0.085897	3	-0.41396	0.15825	0.13529	2	-0.41396
Tmem33	0.053166	0.085897	2	-0.39008	0.5052	0.42905	1	-0.39008
Lifr	0.053295	0.085897	2	0.32692	0.026377	0.018053	3	0.32692
Il17ra	0.053496	0.085897	3	-0.40886	0.2318	0.20679	1	-0.40886
Rbm27	0.053767	0.08297	2	-0.29743	0.55277	0.42415	1	-0.29743
Mmp1b	0.053796	0.085897	1	0.07474	0.17906	0.15462	2	0.07474
Crnkl1	0.054076	0.085897	2	-0.22027	0.32324	0.32064	1	-0.22027
LOC108348302	0.054295	0.085897	2	0.10673	0.055519	0.037447	2	0.10673
Cpq	0.054792	0.085902	1	-0.069675	0.75971	0.67575	0	-0.069675
Adra1a	0.054861	0.085902	2	-0.032767	0.40609	0.37777	1	-0.032767
Il23a	0.055208	0.085902	3	-0.31583	0.89285	0.84975	0	-0.31583
Cpsf6	0.055255	0.085902	2	-0.043678	0.88257	0.82199	0	-0.043678
Baz1a	0.05529	0.085902	1	0.17122	0.15497	0.13109	2	0.17122
Chm	0.055519	0.085902	2	0.12143	0.14109	0.12701	2	0.12143
Ccdc151	0.055523	0.085902	3	-0.34781	0.54501	0.45977	1	-0.34781
P2ry1	0.055788	0.085902	1	0.25408	0.34304	0.35012	2	0.25408
Olr1159	0.055881	0.08297	1	0.10245	0.3074	0.29044	1	0.10245
Dusp21	0.055915	0.085902	2	-0.14597	0.71839	0.61537	1	-0.14597
Alox15	0.056179	0.085902	2	-0.30812	0.99147	0.9894	0	-0.30812
Ptpn1	0.05703	0.085902	3	-0.2964	0.12891	0.12311	1	-0.2964
Olr1085	0.057126	0.08297	2	-0.29982	0.60496	0.47535	1	-0.29982
Grifin	0.057279	0.089924	1	-0.20161	0.48872	0.40808	1	-0.20161
Prdm9	0.05818	0.092553	2	-0.097795	0.13632	0.12701	1	-0.097795
Mmp14	0.058583	0.095419	2	-0.015743	0.058448	0.040202	3	-0.015743
Nfkbiz	0.058718	0.095419	2	-0.32131	0.96696	0.95146	0	-0.32131
Ccrl2	0.058768	0.095419	1	0.25465	0.50462	0.42905	1	0.25465
Jaml	0.058966	0.095419	3	-0.44508	0.83341	0.7835	0	-0.44508
Irak3	0.059198	0.082975	1	0.023549	0.16024	0.12892	2	0.023549
Adam8	0.059264	0.095419	2	-0.21532	0.40744	0.37777	1	-0.21532
P2ry4	0.05976	0.095419	1	0.053436	0.54012	0.44952	1	0.053436
Dzip3	0.060689	0.095424	3	-0.41627	0.92984	0.89497	0	-0.41627
Pik3r4	0.06075	0.095424	1	-0.12755	0.61148	0.49115	1	-0.12755
Fzd9	0.060855	0.095424	3	-0.39326	0.68788	0.5736	1	-0.39326
Polr3a	0.06153	0.072736	2	-0.5067	0.84217	0.79193	0	-0.5067
Ano6	0.061603	0.11167	3	-0.57262	0.98906	0.98519	0	-0.57262
Nifk	0.061919	0.12296	2	-0.707	0.48121	0.40296	1	-0.707
Cfap100	0.062729	0.11167	1	-0.0021306	0.077949	0.066388	2	-0.0021306
Fst	0.062952	0.11167	2	-0.065031	0.63642	0.51163	1	-0.065031
Il1r1	0.063014	0.082975	2	0.12868	0.13141	0.10307	2	0.12868
Knstrn	0.063224	0.11167	2	-0.069776	0.92407	0.89497	0	-0.069776
Adgrf4	0.063621	0.11167	3	-0.40076	0.95189	0.93043	0	-0.40076
Hspd1	0.06364	0.091241	1	0.1403	0.31569	0.27363	1	0.1403
Prkaa1	0.064131	0.11167	3	-0.14445	0.88517	0.82199	0	-0.14445
Fzd10	0.065158	0.11768	3	-0.36733	0.99736	0.99691	0	-0.36733
Ppp1r13b	0.065198	0.11768	2	-0.17022	0.75017	0.65558	0	-0.17022
Gatb	0.065445	0.085836	2	-0.47864	0.0013362	0.00055258	2	-0.47864
Gdap1	0.065603	0.11768	2	-0.040534	0.86064	0.80991	0	-0.040534
Dhx33	0.065679	0.085836	2	0.84482	0.0062802	0.0048622	3	0.84482
Mgat4c	0.065912	0.085836	2	-0.39769	0.13451	0.10307	1	-0.39769
Rab5b	0.066628	0.11768	3	-0.36331	0.98108	0.97361	0	-0.36331
RGD1308430	0.066889	0.11768	3	-0.45184	0.59922	0.48059	1	-0.45184
Gmfb	0.06717	0.11768	2	-0.30328	0.55467	0.45977	1	-0.30328
LOC296235	0.06744	0.088985	2	-0.59517	0.88874	0.84578	0	-0.59517
Rrbp1	0.067501	0.11768	3	-0.31311	0.48842	0.40808	1	-0.31311
Adra1d	0.067676	0.11768	3	-0.20637	0.64443	0.51163	1	-0.20637
Zfp133	0.06838	0.11768	3	-0.44096	0.94488	0.92202	0	-0.44096
Mir378b	0.068646	0.11768	1	-0.18446	0.65315	0.5217	1	-0.18446
Sgca	0.069176	0.11768	3	-0.42379	0.92551	0.89497	0	-0.42379
Map3k1	0.069729	0.11768	2	0.17357	0.014262	0.01009	1	0.17357
Ccr5	0.069799	0.11768	3	-0.48243	0.24923	0.21181	1	-0.48243
Ces1d	0.070067	0.11768	3	-0.36611	0.91105	0.87846	0	-0.36611
Adgrd1	0.07012	0.11768	1	0.17541	0.49318	0.41858	1	0.17541
LOC317456	0.070325	0.092412	1	-0.029709	0.76166	0.70412	0	-0.029709
Opn3	0.070735	0.092412	2	-0.29898	0.76523	0.70413	0	-0.29898
LOC102552378	0.070739	0.11768	2	-0.29572	0.99258	0.99045	0	-0.29572
Best1	0.070783	0.11768	3	-0.40561	0.30841	0.28609	1	-0.40561
Gpr4	0.070873	0.11768	3	-0.30031	0.9791	0.97235	0	-0.30031
Ogg1	0.070884	0.11768	2	-0.32068	0.91466	0.87846	0	-0.32068
Wisp2	0.071102	0.11768	2	-0.0046369	0.66127	0.54263	1	-0.0046369
Mad2l1	0.071145	0.092417	2	-0.32636	0.94482	0.9246	0	-0.32636
Rps25	0.071376	0.092417	2	-0.54633	0.60764	0.4855	1	-0.54633
Arih1	0.071592	0.11768	1	-0.022566	0.12378	0.1196	1	-0.022566
Ints6l	0.071685	0.11768	3	-0.26282	0.7523	0.65558	0	-0.26282
Fam83a	0.071775	0.11768	3	-0.19602	0.4108	0.37777	1	-0.19602
Cox7a2l	0.072082	0.11768	1	0.19962	0.041533	0.025073	3	0.19962
Alox5	0.072138	0.11768	3	-0.13437	0.59703	0.47012	1	-0.13437
Steap3	0.072572	0.11768	1	0.007039	0.20699	0.1782	2	0.007039
Bdkrb1	0.073062	0.11768	2	0.098427	0.70336	0.58416	1	0.098427
Atad2b	0.073552	0.11768	1	0.11483	0.45123	0.40808	1	0.11483
Uqcc1	0.073655	0.11768	2	-0.19528	0.97673	0.96847	0	-0.19528
Ell3	0.074041	0.11768	1	-0.25618	0.68946	0.5736	1	-0.25618
Man1a1	0.074391	0.11768	2	-0.12764	0.71492	0.61537	1	-0.12764
Gpr65	0.074531	0.11768	1	0.060091	0.062272	0.041756	3	0.060091
Prr30	0.075509	0.1211	1	0.019515	0.82479	0.76949	0	0.019515
Cdh9	0.075997	0.1211	1	0.060103	0.50112	0.42905	1	0.060103
Olr232	0.076485	0.1211	1	0.1027	0.48212	0.40808	1	0.1027
Calm2	0.076974	0.1211	1	0.51284	0.016133	0.011756	4	0.51284
Ube2l3	0.077462	0.1211	2	-0.34165	0.28427	0.26799	1	-0.34165
Otud6b	0.077949	0.1211	2	-0.46895	0.81298	0.75398	0	-0.46895
Mlkl	0.07811	0.1211	2	-0.37282	0.98554	0.9809	0	-0.37282
Il24	0.078437	0.1211	1	0.02399	0.83422	0.7835	0	0.02399
Ptprj	0.078499	0.11311	1	-0.27915	0.59388	0.47534	1	-0.27915
Mir330	0.078924	0.1211	1	-0.10207	0.95308	0.93043	0	-0.10207
Gpr21	0.079002	0.11311	2	-0.18512	0.72617	0.68016	0	-0.18512
Dnajb12	0.079411	0.1211	1	0.10182	0.25649	0.2175	2	0.10182
Hspa8	0.080391	0.066559	1	-1.0136	0.91961	0.93344	0	-1.0136
Eef1g	0.08094	0.11681	2	0.040415	0.13922	0.11731	2	0.040415
Btg3	0.08098	0.1211	2	0.010048	0.79916	0.74599	0	0.010048
RGD1310495	0.081285	0.1211	2	0.017775	0.72681	0.63524	1	0.017775
Tmem223	0.081357	0.1211	2	0.074647	0.072138	0.047761	3	0.074647
Ffar1	0.082506	0.12111	2	0.21025	0.15723	0.13528	2	0.21025
Stim2	0.082659	0.12111	2	-0.21694	0.94621	0.92202	0	-0.21694
Gemin2	0.083178	0.11682	2	-0.43835	0.065329	0.068956	2	-0.43835
Fnta	0.0833	0.12111	1	0.046261	0.23614	0.20679	2	0.046261
Bcl9	0.083734	0.12111	2	0.22922	0.016837	0.011761	1	0.22922
Sh3kbp1	0.083888	0.12111	2	-0.17248	0.81026	0.746	0	-0.17248
Hist2h3c2	0.083946	0.11682	2	0.12983	0.063744	0.053893	1	0.12983
Apip	0.084505	0.12111	2	-0.20812	0.84969	0.79023	0	-0.20812
Nepn	0.08466	0.12111	2	-0.059917	0.26874	0.23688	1	-0.059917
Rtkn2	0.084969	0.12111	2	-0.041069	0.82393	0.76949	0	-0.041069
Pot1b	0.084997	0.13037	1	0.16185	0.75637	0.69657	0	0.16185
Ubb	0.086054	0.12111	2	-0.17285	0.60117	0.48059	1	-0.17285
Olr601	0.08621	0.12111	2	0.095653	0.31315	0.29928	2	0.095653
Serpinb5	0.086365	0.12111	2	-0.034197	0.58888	0.47011	1	-0.034197
Prkg2	0.086784	0.14419	2	-0.3041	0.80528	0.74779	0	-0.3041
Ei24	0.087174	0.1442	2	-0.22307	0.75425	0.68842	0	-0.22307
Tomm40	0.08777	0.12111	2	-0.2391	0.401	0.36744	1	-0.2391
Proser1	0.087927	0.12111	2	-0.14134	0.94571	0.92202	0	-0.14134
Nampt	0.088085	0.15781	2	-0.060558	0.16317	0.12892	2	-0.060558
Mrc1	0.088397	0.12111	2	0.03141	0.28193	0.26799	2	0.03141
Bik	0.088636	0.15781	1	0.02095	0.66991	0.57843	1	0.02095
Siglech	0.090555	0.12473	1	-0.0096911	0.46532	0.40808	1	-0.0096911
Il27ra	0.090603	0.12473	2	0.056737	0.16051	0.15461	1	0.056737
Adra2a	0.091079	0.12473	2	-0.072416	0.50024	0.42905	1	-0.072416
Cnr2	0.091519	0.12473	1	-0.30072	0.97162	0.96244	0	-0.30072
Ccng2	0.091555	0.12473	2	-0.070952	0.75811	0.66548	0	-0.070952
Tbce	0.09179	0.17839	1	-0.060011	0.6908	0.62335	0	-0.060011
Anxa2	0.092	0.12473	1	0.43203	0.016022	0.011756	3	0.43203
Mc1r	0.092669	0.12473	2	-0.29231	0.56858	0.45977	1	-0.29231
Syt8	0.093788	0.14362	2	0.41445	0.018346	0.012401	4	0.41445
Gabrb1	0.094269	0.14362	2	-0.14687	0.71821	0.61537	1	-0.14687
Stk38	0.094405	0.14362	1	-0.14541	0.71216	0.60493	1	-0.14541
Tmbim6	0.095365	0.14362	1	0.11525	0.33556	0.33916	2	0.11525
Gpr18	0.095879	0.14363	2	-0.33116	0.41815	0.38785	1	-0.33116
Cnot7	0.096714	0.18158	2	-0.48824	0.96038	0.94924	0	-0.48824
Mrps5	0.096804	0.14363	2	-0.36415	0.87667	0.81599	0	-0.36415
Pabpn1	0.096988	0.14388	1	-0.080881	0.73834	0.68076	0	-0.080881
Gpr101	0.097011	0.14363	2	-0.21166	0.78318	0.72963	0	-0.21166
Olr693	0.097283	0.14363	1	0.35082	0.30271	0.28608	2	0.35082
Tab2	0.097882	0.18536	1	0.44365	0.24739	0.2475	2	0.44365
Zfp609	0.098241	0.14738	2	-0.13828	0.89794	0.85998	0	-0.13828
Hrct1	0.098311	0.14738	2	0.007986	0.58061	0.45977	1	0.007986
Usp37	0.098474	0.14738	2	0.10204	0.076939	0.047766	3	0.10204
Sult1b1	0.098683	0.18536	2	0.17603	0.02943	0.017342	2	0.17603
Sytl5	0.099198	0.14738	1	-0.060927	0.82746	0.76949	0	-0.060927
Kcnab3	0.099289	0.14738	2	-0.20475	0.64531	0.51163	1	-0.20475
Sfswap	0.10063	0.16231	1	-0.2941	0.95578	0.93043	0	-0.2941
Plcl1	0.10076	0.16231	2	-0.1062	0.76129	0.67575	0	-0.1062
Erich6	0.10093	0.18536	2	0.32121	0.013191	0.0079304	2	0.32121
Parp2	0.10126	0.16232	2	0.090412	0.5618	0.45977	1	0.090412
Sema3a	0.10134	0.18536	2	0.35074	0.25269	0.24751	2	0.35074
Mrpl41	0.10176	0.18276	2	-0.48465	0.28618	0.22473	1	-0.48465
Nek10	0.10224	0.1811	2	-0.24475	0.84345	0.79023	0	-0.24475
LRRTM1	0.10241	0.1811	2	-0.1766	0.364	0.35727	1	-0.1766
Clta	0.10274	0.1811	2	-0.26718	0.8067	0.746	0	-0.26718
Aldoa	0.10331	0.18276	2	-0.48544	0.83109	0.7759	0	-0.48544
Clec2dl1	0.10397	0.18505	1	0.10771	0.19798	0.15917	2	0.10771
Zfp131	0.10402	0.18276	1	-0.077364	0.56722	0.46922	1	-0.077364
Il2rb	0.10406	0.18505	2	-0.13033	0.17883	0.15462	1	-0.13033
Npy1r	0.10492	0.19969	2	0.028591	0.35714	0.35727	2	0.028591
Fam69a	0.10587	0.19969	1	0.1062	0.25781	0.22363	1	0.1062
Ppcdc	0.10626	0.18921	1	-0.032787	0.89418	0.8552	0	-0.032787
Ddx19a	0.10635	0.19969	2	0.50239	0.0025459	0.0012742	3	0.50239
Rpl18	0.10648	0.093426	1	-0.70686	0.87723	0.88685	0	-0.70686
Gstm2	0.10666	0.18921	1	-0.34017	0.64119	0.52677	1	-0.34017
Olr588	0.1071	0.18722	2	-0.36373	0.88176	0.84315	0	-0.36373
Slc11a1	0.1073	0.19969	1	0.13971	0.28585	0.26799	1	0.13971
Gfpt1	0.10745	0.18921	1	-0.024406	0.59913	0.47534	1	-0.024406
Cxcr5	0.10807	0.21408	2	-0.27761	0.44838	0.40808	1	-0.27761
Smc2	0.10825	0.21408	1	-0.072863	0.14643	0.12701	2	-0.072863
Timm8a1	0.10884	0.18922	2	-0.31058	0.38942	0.3416	1	-0.31058
Snapc3	0.11111	0.21409	2	-0.23023	0.98725	0.98337	0	-0.23023
P2ry13	0.11156	0.21409	2	0.11245	0.62435	0.49116	1	0.11245
Map7	0.11162	0.21409	2	-0.34754	0.47819	0.40808	1	-0.34754
Krit1	0.1121	0.18922	2	-0.11865	0.064399	0.053898	2	-0.11865
Tcerg1	0.1122	0.18922	1	0.019028	0.80878	0.74779	0	0.019028
Wdr95	0.11281	0.21774	2	-0.42071	0.98719	0.98336	0	-0.42071
Olr507	0.11309	0.1933	2	-0.12689	0.81875	0.7478	0	-0.12689
Gpr75	0.11392	0.21774	1	0.17547	0.082486	0.076506	3	0.17547
Nmur2	0.11418	0.21774	2	-0.10822	0.67172	0.54263	1	-0.10822
Rnaset2	0.11439	0.21774	1	-0.14291	0.9705	0.96077	0	-0.14291
Htr1a	0.11486	0.21774	2	-0.20496	0.02759	0.018957	1	-0.20496
Cd74	0.11486	0.21774	1	-0.17389	0.87363	0.80992	0	-0.17389
Vom2r27	0.11504	0.21774	2	-0.38633	0.32146	0.30618	2	-0.38633
Zfp263	0.11534	0.21774	2	-0.44269	0.43651	0.40808	1	-0.44269
Adpgk	0.11538	0.21774	2	-0.1685	0.23557	0.20679	1	-0.1685
Gpr149	0.11555	0.21774	2	-0.086903	0.73416	0.64538	1	-0.086903
Abhd13	0.11576	0.19755	1	0.51033	0.026803	0.015767	3	0.51033
Endog	0.11607	0.21774	2	-0.20515	0.051302	0.031088	1	-0.20515
Cd36	0.11779	0.21774	2	-0.31883	0.62872	0.50131	1	-0.31883
Gcg	0.11863	0.21774	1	0.017645	0.18082	0.15462	2	0.017645
Imp3	0.11867	0.211	1	-0.22349	0.78766	0.73564	0	-0.22349
Tmco2	0.11883	0.21774	2	-0.22613	0.96603	0.94943	0	-0.22613
Prtfdc1	0.11898	0.20206	2	-0.070237	0.75369	0.68842	0	-0.070237
Gpr62	0.11987	0.21774	2	-0.36996	0.74303	0.65558	1	-0.36996
Atp8a1	0.12004	0.21774	1	-0.1681	0.71602	0.61537	1	-0.1681
F2rl1	0.12091	0.21775	2	-0.22905	0.68985	0.5736	1	-0.22905
Ptpn2	0.12126	0.21775	2	-0.40794	0.98415	0.97903	0	-0.40794
Tigd2	0.12144	0.21775	1	-0.061647	0.5461	0.45977	1	-0.061647
Kmo	0.12191	0.21775	1	0.11616	0.65358	0.5217	1	0.11616
Adam30	0.12243	0.20679	1	0.011525	0.81775	0.7478	0	0.011525
Apof	0.12336	0.20679	2	-0.35718	0.74463	0.68017	0	-0.35718
Chp1	0.12378	0.21775	2	-0.16352	0.50316	0.42905	1	-0.16352
Zfp326	0.1238	0.20679	2	-0.017842	0.16618	0.12892	1	-0.017842
Mga	0.12425	0.21775	2	-0.21418	0.22508	0.19713	1	-0.21418
Agps	0.12472	0.21775	1	0.33763	0.0080395	0.0040346	3	0.33763
LOC691189	0.12477	0.21775	2	-0.074034	0.842	0.79023	0	-0.074034
Lrrc15	0.12518	0.21775	2	-0.32803	0.77215	0.6853	0	-0.32803
Niacr1	0.12705	0.21775	2	-0.091114	0.79957	0.74599	0	-0.091114
Celsr1	0.12742	0.21775	2	-0.076695	0.93807	0.90579	0	-0.076695
Ran	0.12759	0.15231	1	-0.19227	0.60896	0.54256	0	-0.19227
Esr2	0.12798	0.22158	1	-0.0039655	0.69936	0.5736	1	-0.0039655
Edil3	0.12813	0.22158	2	-0.022369	0.82196	0.76949	0	-0.022369
Cdc20	0.12868	0.2068	1	-0.18267	0.63191	0.50602	1	-0.18267
Diaph3	0.1303	0.22158	1	-0.2057	0.79221	0.74599	0	-0.2057
Tab3	0.13046	0.21667	2	-0.42642	0.29269	0.29044	1	-0.42642
Itga7	0.13106	0.22212	2	0.013411	0.47057	0.37282	1	0.013411
Adgrg6	0.13115	0.22585	2	0.31427	0.26214	0.23688	2	0.31427
Ntsr2	0.13133	0.22585	2	-0.26793	0.72325	0.63523	1	-0.26793
Cd3e	0.13156	0.21608	2	-0.40069	0.48406	0.36204	1	-0.40069
Crot	0.13205	0.22585	2	-0.16896	0.3007	0.28608	2	-0.16896
Ppie	0.13211	0.22213	2	0.62117	0.0010228	0.00041633	3	0.62117
Grm4	0.13216	0.22585	1	-0.087682	0.097762	0.099911	1	-0.087682
Arl16	0.13223	0.22585	2	-0.26417	0.63574	0.51163	1	-0.26417
Olr440	0.13256	0.2277	2	0.19354	0.2864	0.28053	1	0.19354
Ncapd3	0.13258	0.22585	2	-0.24264	0.027081	0.018058	1	-0.24264
Tox	0.13312	0.2304	2	-0.035119	0.87138	0.80992	0	-0.035119
Aadat	0.1333	0.2304	2	0.028771	0.05671	0.038749	3	0.028771
Taf1d	0.13401	0.2304	1	-0.17481	0.78579	0.72963	0	-0.17481
Pdzrn4	0.13451	0.23362	1	-0.31067	0.85558	0.81025	0	-0.31067
Junb	0.13496	0.21608	2	-0.37272	0.27065	0.22473	1	-0.37272
Ccnc	0.13567	0.24439	1	-0.2617	0.43212	0.35209	1	-0.2617
Ambra1	0.13618	0.23486	2	-0.36923	0.51897	0.42905	1	-0.36923
Apol9a	0.13632	0.23486	1	0.10899	0.51442	0.42905	1	0.10899
LOC689986	0.13679	0.23486	2	-0.12061	0.8362	0.79023	0	-0.12061
Tlr7	0.13722	0.24439	1	-0.25023	0.87323	0.83103	0	-0.25023
Olr199	0.13771	0.23486	1	-0.39573	0.76491	0.6853	0	-0.39573
Ap2m1	0.13781	0.23486	2	-0.26018	0.99711	0.99651	0	-0.26018
Gpld1	0.13836	0.23486	2	-0.14399	0.29952	0.26799	2	-0.14399
Psma4	0.13845	0.24439	2	-0.61019	0.33388	0.29044	1	-0.61019
Chrm3	0.1389	0.23486	2	-0.02399	0.67988	0.56325	1	-0.02399
Cdh17	0.13953	0.24975	1	0.0694	0.15644	0.12892	2	0.0694
Dnm1l	0.14001	0.23486	1	0.017459	0.94557	0.92202	0	0.017459
LOC103690286	0.14093	0.23486	1	-0.20223	0.97741	0.96847	0	-0.20223
Slc3a2	0.14146	0.24975	1	-0.052922	0.22572	0.20268	2	-0.052922
Acer2	0.142	0.23486	2	-0.085177	0.62481	0.49116	1	-0.085177
Htr2c	0.14227	0.24975	2	-0.34707	0.62916	0.50602	1	-0.34707
Stim1	0.14402	0.23486	2	-0.21528	0.52825	0.42905	1	-0.21528
Gpc4	0.14439	0.23486	2	-0.28234	0.59849	0.47012	1	-0.28234
Dnase2b	0.1446	0.23486	2	-0.33154	0.88292	0.82199	0	-0.33154
Cma1	0.14549	0.23971	2	-0.17875	0.78362	0.72963	0	-0.17875
Serinc3	0.14552	0.23971	1	0.2179	0.14182	0.12701	2	0.2179
Ttll4	0.14598	0.23971	1	0.10293	0.06794	0.045657	3	0.10293
Ilk	0.14771	0.23971	2	-0.063893	0.069873	0.047761	2	-0.063893
Slc18a1	0.1478	0.23971	1	-0.23568	0.927	0.89497	0	-0.23568
Fcgr2b	0.14882	0.23971	2	-0.32174	0.313	0.29928	1	-0.32174
Rbm15	0.14913	0.2553	1	0.49559	0.10465	0.092881	2	0.49559
Trappc1	0.14932	0.16046	1	-0.13078	0.1892	0.15812	1	-0.13078
Avp	0.1503	0.23971	2	0.13229	0.21669	0.18279	2	0.13229
Ache	0.15049	0.23971	2	-0.31923	0.98745	0.98337	0	-0.31923
Smim18	0.15105	0.23971	2	-0.19425	0.86324	0.80991	0	-0.19425
Cd300e	0.15267	0.2553	2	0.040494	0.64444	0.53693	1	0.040494
Il2rg	0.15294	0.2553	1	0.31119	0.11023	0.096181	2	0.31119
Sim1	0.15347	0.23971	2	-0.2072	0.29337	0.26799	2	-0.2072
Potec	0.15372	0.23971	2	0.016402	0.07241	0.047761	3	0.016402
Golph3l	0.15408	0.2553	1	-0.35697	0.56519	0.44446	1	-0.35697
Hdac3	0.15486	0.2553	2	-0.43009	0.26495	0.27038	2	-0.43009
Tas2r108	0.15508	0.23971	2	0.20754	0.017866	0.012401	3	0.20754
Celsr2	0.15554	0.24474	1	-0.10223	0.96112	0.94516	0	-0.10223
Syt9	0.15572	0.24474	2	-0.13513	0.96063	0.94273	0	-0.13513
Cpne9	0.15591	0.24474	2	-0.30037	0.30417	0.28608	1	-0.30037
Tubgcp4	0.1561	0.24474	2	-0.16662	0.8498	0.79023	0	-0.16662
Ogt	0.15632	0.16047	1	-0.12496	0.6973	0.63847	0	-0.12496
Trappc4	0.1578	0.24475	1	0.71628	0.00054886	0.00016905	5	0.71628
Egfl8	0.15798	0.24475	2	-0.154	0.16276	0.15461	1	-0.154
Spdl1	0.15817	0.22523	1	0.24377	0.2764	0.22473	1	0.24377
LOC685067	0.15825	0.25012	1	0.040673	0.74571	0.65558	1	0.040673
Ndufv1	0.15847	0.22523	1	-0.1578	0.8567	0.81638	0	-0.1578
Ppp2r2a	0.15864	0.2553	1	0.052553	0.85278	0.80446	0	0.052553
Cpne6	0.15873	0.25012	2	0.049578	0.43554	0.40808	1	0.049578
Adhfe1	0.16006	0.26274	1	-0.0063649	0.27952	0.26799	1	-0.0063649
Adgrf3	0.16096	0.26275	2	-0.26694	0.085724	0.081365	1	-0.26694
Ythdf2	0.16157	0.26812	2	0.1669	0.0051182	0.0026973	3	0.1669
Atf7ip	0.16199	0.26125	2	0.18505	0.034293	0.022191	2	0.18505
Lgr5	0.16204	0.26125	1	-0.10076	0.69942	0.6177	0	-0.10076
Ghr	0.16276	0.26812	1	-0.0029714	0.12004	0.11959	1	-0.0029714
Proca1	0.16347	0.26812	2	0.24108	0.032676	0.020768	3	0.24108
Adora2b	0.16366	0.26812	2	-0.087829	0.83678	0.79023	0	-0.087829
Fap	0.16393	0.26125	1	-0.11184	0.88821	0.84578	0	-0.11184
Cnot9	0.16487	0.22523	1	-0.011938	0.014701	0.008102	1	-0.011938
Ero1a	0.16503	0.26125	2	-0.42451	0.98781	0.98627	0	-0.42451
Uba52	0.16518	0.22523	1	0.25996	0.16324	0.15621	2	0.25996
Ap1ar	0.16538	0.26813	2	-0.33565	0.21873	0.18279	2	-0.33565
Oprm1	0.16581	0.26126	1	-0.20732	0.71869	0.66291	0	-0.20732
Cox4i2	0.16591	0.26813	1	-0.094717	0.19958	0.15917	2	-0.094717
Zfand4	0.16599	0.26126	2	-0.22365	0.82616	0.75502	0	-0.22365
Olr49	0.16631	0.26126	2	-0.11302	0.82809	0.76157	0	-0.11302
Arl4a	0.16636	0.27344	1	-0.058742	0.033184	0.020768	2	-0.058742
Fam47a	0.16669	0.22523	1	-0.19696	0.87893	0.84315	0	-0.19696
Olr34	0.1668	0.27344	2	0.16027	0.72699	0.63524	1	0.16027
Tmem63b	0.16805	0.27344	2	-0.10415	0.32018	0.30618	2	-0.10415
Gpr146	0.16815	0.27344	1	0.15786	0.84904	0.79023	0	0.15786
Plcb4	0.1692	0.27344	2	-0.10331	0.23202	0.20679	2	-0.10331
Lmtk2	0.16949	0.27344	1	-0.21952	0.91639	0.88291	0	-0.21952
Hgf	0.16994	0.27344	1	0.31147	0.78795	0.74599	0	0.31147
Rbm34	0.17038	0.27344	1	-0.24371	0.5393	0.44952	1	-0.24371
Pes1	0.17093	0.27344	2	-0.12695	0.70089	0.58416	1	-0.12695
Fstl1	0.17172	0.27344	2	-0.22265	0.2544	0.21749	2	-0.22265
Smg8	0.17217	0.27345	1	-0.08468	0.89511	0.85485	0	-0.08468
RGD1561648	0.17267	0.27345	2	0.15504	0.55067	0.45977	1	0.15504
Irf1	0.17306	0.27345	1	0.14615	0.73862	0.65558	1	0.14615
Psd4	0.17325	0.27345	2	-0.28575	0.26551	0.23688	1	-0.28575
Gpr108	0.1735	0.27345	1	0.36944	0.042476	0.025073	3	0.36944
Tas2r7l	0.17441	0.27345	2	0.186	0.6855	0.5736	1	0.186
Pogz	0.17528	0.27345	1	0.058063	0.10063	0.10307	1	0.058063
Tfg	0.17615	0.27345	2	-0.24568	0.85634	0.80991	0	-0.24568
Dlgap3	0.17661	0.27345	2	0.10474	0.060359	0.041756	3	0.10474
Gpr183	0.17703	0.28087	1	0.30144	0.1604	0.12892	2	0.30144
RGD1309036	0.17829	0.2793	2	-0.15375	0.53518	0.43924	1	-0.15375
Med21	0.17846	0.22524	1	0.65973	0.0020172	0.0012137	2	0.65973
Abcb11	0.17881	0.2902	2	-0.066611	0.01233	0.0070018	2	-0.066611
Tpm1	0.17887	0.28534	2	-0.18706	0.85789	0.80991	0	-0.18706
LOC103693430	0.17965	0.28535	2	-0.010837	0.87447	0.80992	0	-0.010837
Setd5	0.18148	0.29165	2	-0.29344	0.93572	0.90578	0	-0.29344
Lilrb3a	0.18238	0.29815	2	-0.1704	0.11957	0.11959	1	-0.1704
Slc38a6	0.18277	0.29815	2	-0.21167	0.85215	0.80316	0	-0.21167
Habp4	0.18281	0.29815	1	0.17717	0.19758	0.15917	2	0.17717
Cmc2	0.18316	0.29815	2	-0.15012	0.48031	0.40808	1	-0.15012
Slc25a3	0.18325	0.29815	1	0.31023	0.067662	0.043674	2	0.31023
Dctn5	0.18375	0.29815	2	0.27616	0.073062	0.047766	2	0.27616
Hdac1	0.1839	0.29021	2	-0.17972	0.88261	0.84577	0	-0.17972
Drd5	0.18413	0.30519	1	-0.062743	0.93368	0.90578	0	-0.062743
Acer1	0.18545	0.30519	1	-0.082064	0.57424	0.45977	1	-0.082064
Espl1	0.18552	0.30519	2	0.23343	0.07314	0.047766	3	0.23343
Crhr1	0.18589	0.30519	1	0.1334	0.44423	0.40808	1	0.1334
Dsc2	0.18633	0.30519	1	0.13581	0.34773	0.35727	1	0.13581
Mrps18b	0.18705	0.29668	2	0.1052	0.83714	0.76158	0	0.1052
Tdp2	0.18748	0.3052	2	-0.36291	0.98962	0.9861	0	-0.36291
Cav3	0.18768	0.3052	2	-0.40706	0.8741	0.80992	0	-0.40706
Tlr4	0.18788	0.3052	2	-0.23322	0.57142	0.45977	1	-0.23322
Slc25a23	0.18808	0.3052	2	-0.31085	0.11486	0.10307	2	-0.31085
Chuk	0.18813	0.29668	1	0.65476	0.043907	0.030165	3	0.65476
Kctd13	0.18852	0.3052	1	-0.22791	0.32274	0.31345	2	-0.22791
Klhl30	0.18896	0.3052	1	0.048401	0.12284	0.1196	2	0.048401
Txnl4a	0.1907	0.29668	2	-0.58644	0.068273	0.071853	1	-0.58644
Cpne8	0.19123	0.31232	2	-0.094552	0.84937	0.79023	0	-0.094552
Ctss	0.19143	0.31232	2	-0.1473	0.78376	0.72963	0	-0.1473
LOC684107	0.19159	0.31232	2	-0.27723	0.82442	0.76949	0	-0.27723
Ackr3	0.19163	0.31232	2	-0.093132	0.18473	0.15462	2	-0.093132
Nod2	0.19246	0.31232	1	-0.051137	0.86033	0.80991	0	-0.051137
Shpk	0.19281	0.31232	2	-0.2348	0.64177	0.51163	1	-0.2348
Zcchc12	0.1929	0.31232	1	0.23443	0.0087673	0.0043172	2	0.23443
Cul4b	0.19341	0.31232	2	0.014377	0.90253	0.86467	0	0.014377
Tas1r3	0.19361	0.31232	2	0.10153	0.78752	0.74599	0	0.10153
Itga9	0.19377	0.31232	1	0.093065	0.78069	0.72963	0	0.093065
Olr1331	0.19421	0.29668	2	-0.19417	0.9466	0.92969	0	-0.19417
Mboat1	0.19508	0.31232	2	-0.056178	0.19818	0.15917	2	-0.056178
Gpr3	0.19559	0.31232	2	-0.075986	0.55334	0.45977	1	-0.075986
Txnip	0.19595	0.31233	1	-0.30042	0.14494	0.12701	2	-0.30042
Fzd7	0.19659	0.31233	2	-0.22002	0.20331	0.17819	1	-0.22002
Picalm	0.19682	0.31233	1	0.045523	0.40811	0.37777	1	0.045523
Olr131	0.19725	0.31233	1	-0.0077344	0.49407	0.41859	1	-0.0077344
LOC100360940	0.1979	0.29668	2	-0.48769	0.95624	0.94328	0	-0.48769
RGD1311595	0.19812	0.31233	1	0.10617	0.18369	0.15462	2	0.10617
Lhcgr	0.19855	0.31233	1	0.078618	0.5263	0.42905	1	0.078618
Lage3	0.19947	0.29668	1	0.10683	0.16056	0.12892	2	0.10683
Cacng4	0.19985	0.31233	1	0.064991	0.62917	0.50131	1	0.064991
Ryr3	0.20072	0.31233	1	0.021762	0.095879	0.099906	2	0.021762
F2rl3	0.20097	0.31233	2	0.0033298	0.55706	0.45977	1	0.0033298
Lcp1	0.20117	0.31233	2	-0.11632	0.22117	0.18279	2	-0.11632
Hmgxb4	0.20137	0.31233	2	-0.10172	0.29526	0.26799	1	-0.10172
Dytn	0.20245	0.31942	1	-0.22185	0.85247	0.80316	0	-0.22185
Adam18	0.20318	0.31942	2	-0.31311	0.43877	0.40808	1	-0.31311
F2rl2	0.20375	0.31942	2	-0.23516	0.78478	0.72963	0	-0.23516
Itpa	0.20398	0.31942	2	0.073926	0.86144	0.80991	0	0.073926
Slc4a11	0.20418	0.31942	2	-0.2465	0.27194	0.24262	1	-0.2465
Gzmbl3	0.20438	0.31942	2	-0.25953	0.95671	0.93551	0	-0.25953
Zer1	0.20458	0.31942	2	-0.30958	0.67887	0.56324	1	-0.30958
Myd88	0.20504	0.31942	2	-0.26566	0.21163	0.18279	2	-0.26566
Stam2	0.20547	0.31942	1	-0.082808	0.16748	0.15461	2	-0.082808
Syt3	0.20578	0.31942	2	-0.066684	0.27114	0.23688	1	-0.066684
Itgb8	0.206	0.29668	2	-0.13686	0.60289	0.47535	1	-0.13686
Olr866	0.20633	0.31943	2	-0.45007	0.54664	0.45977	1	-0.45007
Ufl1	0.20676	0.31943	1	0.01235	0.12984	0.12311	2	0.01235
Epha1	0.20719	0.31943	2	0.012579	0.77653	0.71208	0	0.012579
Serpine2	0.20762	0.31943	2	-0.022369	0.14956	0.12701	2	-0.022369
Rab27b	0.20805	0.31943	1	0.31077	0.09006	0.093401	3	0.31077
Atad2	0.2084	0.31943	2	-0.062419	0.85373	0.80316	0	-0.062419
Lamtor2	0.2086	0.31943	2	0.28312	0.24304	0.2068	1	0.28312
Hvcn1	0.20921	0.31943	2	-0.36399	0.83352	0.7835	0	-0.36399
C5ar1	0.20981	0.31943	2	-0.31217	0.65851	0.5323	1	-0.31217
RGD1564133	0.21105	0.33	1	0.089793	0.30016	0.28002	2	0.089793
Pip5kl1	0.21148	0.33	1	0.13936	0.42739	0.3976	1	0.13936
Cacng3	0.21183	0.33	2	-0.29304	0.55281	0.45977	1	-0.29304
Irak2	0.21191	0.33	1	-0.20179	0.60791	0.49115	1	-0.20179
Fpr3	0.21234	0.33	1	1.1861	3.1443e-05	2.5232e-06	4	1.1861
Elp2	0.21264	0.33	2	0.030198	0.096804	0.099906	2	0.030198
Tas2r137	0.21265	0.29668	2	-0.046976	0.69992	0.6177	0	-0.046976
Ppp1r16b	0.21304	0.33	2	-0.019227	0.9127	0.87846	0	-0.019227
Efna1	0.21319	0.33	1	0.49626	0.011278	0.0068605	4	0.49626
Ppp2r2d	0.21362	0.33	1	0.051864	0.89495	0.85485	0	0.051864
Hoxc11	0.21405	0.33	2	-0.051019	0.52433	0.42905	1	-0.051019
Ska3	0.21446	0.33	2	-0.4209	0.14863	0.12701	2	-0.4209
Btla	0.21487	0.33	2	-0.35878	0.57219	0.45977	1	-0.35878
Lgals2	0.21527	0.33	2	-0.2516	0.64288	0.51163	1	-0.2516
Usp51	0.21568	0.33	2	0.031351	0.19519	0.15916	2	0.031351
Gpr37l1	0.21649	0.33	2	-0.29141	0.27514	0.25579	1	-0.29141
Akirin2	0.21745	0.33739	1	-0.10313	0.67968	0.56325	1	-0.10313
Msantd3	0.21832	0.33739	2	-0.29108	0.97088	0.96244	0	-0.29108
Pdcd1lg2	0.21873	0.33739	2	-0.089693	0.6829	0.5736	1	-0.089693
Itfg2	0.21873	0.33739	1	-0.35359	0.78781	0.74599	0	-0.35359
Dlg4	0.21915	0.33739	1	0.27959	0.17839	0.15462	2	0.27959
Elf4	0.21974	0.33739	2	-0.022471	0.60599	0.4806	1	-0.022471
Sema3d	0.22035	0.33739	2	-0.29987	0.90744	0.86933	0	-0.29987
Tnks1bp1	0.22056	0.33739	2	-0.10731	0.44996	0.40808	1	-0.10731
Lacc1	0.22097	0.33739	2	-0.31281	0.10406	0.10307	2	-0.31281
Ccne2	0.22117	0.33739	2	-0.15252	0.74753	0.65558	1	-0.15252
Cald1	0.22143	0.29668	1	-0.077146	0.60579	0.47535	1	-0.077146
Prss34	0.22158	0.33739	2	-0.27127	0.96744	0.95146	0	-0.27127
Bbs4	0.22178	0.33739	2	-0.03602	0.71345	0.61537	1	-0.03602
Olr834	0.22254	0.33739	1	0.23868	0.61878	0.49116	1	0.23868
Il21r	0.2226	0.33739	2	0.16654	0.46748	0.40808	1	0.16654
Ngly1	0.2228	0.33739	2	-0.094814	0.52713	0.42905	1	-0.094814
Eif3c	0.22285	0.29668	1	0.21921	0.18185	0.15017	1	0.21921
Cd44	0.22297	0.33739	1	0.23374	0.31832	0.30617	1	0.23374
Prdm5	0.22362	0.33739	2	-0.097668	0.34646	0.35727	2	-0.097668
Calml4	0.22423	0.3374	2	-0.29372	0.97806	0.96848	0	-0.29372
Hsd17b7	0.22424	0.3374	1	-0.25609	0.96496	0.94942	0	-0.25609
Fosb	0.22444	0.3374	2	0.038865	0.41749	0.37777	1	0.038865
Il1rl1	0.22466	0.3374	1	-0.22629	0.29995	0.28001	2	-0.22629
Il11ra1	0.22592	0.3374	1	0.15897	0.027696	0.018957	2	0.15897
Exosc9	0.2264	0.29668	1	-0.13842	0.70323	0.6177	0	-0.13842
Srgn	0.22648	0.3374	2	0.11142	0.21958	0.18279	2	0.11142
Il22ra2	0.22677	0.3374	1	0.07805	0.06174	0.041756	1	0.07805
Psmg1	0.2273	0.3374	2	-0.072192	0.77742	0.71208	0	-0.072192
Nmur1	0.22771	0.3374	2	-0.14576	0.93007	0.89497	0	-0.14576
Aga	0.22792	0.3374	2	-0.11341	0.59678	0.47012	1	-0.11341
Wnt5a	0.22833	0.3374	2	-0.30633	0.3993	0.36744	1	-0.30633
Kdm2a	0.22845	0.3374	1	0.10583	0.057775	0.038754	1	0.10583
LOC687560	0.22887	0.3374	1	0.30133	0.2347	0.20679	2	0.30133
Lrrc31	0.22894	0.3374	2	0.39689	0.016214	0.011756	3	0.39689
Fzd6	0.22971	0.3374	2	-0.27239	0.8856	0.82199	0	-0.27239
Nmi	0.23038	0.3374	2	-0.22828	0.5218	0.42905	1	-0.22828
RGD1309534	0.23058	0.3374	2	0.098316	0.030297	0.018962	3	0.098316
Lrrc19	0.2312	0.3447	2	-0.023201	0.6835	0.5736	1	-0.023201
Lrpprc	0.23139	0.3447	1	-0.29619	0.32701	0.32065	2	-0.29619
Jun	0.23161	0.3447	2	-0.061557	0.034547	0.020773	2	-0.061557
Tbck	0.2318	0.3447	1	-0.21921	0.92915	0.89497	0	-0.21921
Syde2	0.23182	0.3447	2	-0.38899	0.98083	0.97361	0	-0.38899
Ptgr1	0.23223	0.3447	2	-0.063881	0.32338	0.32064	2	-0.063881
Wdr25	0.23264	0.3447	2	0.031095	0.74353	0.65558	1	0.031095
Adarb1	0.23264	0.3447	1	-0.1809	0.43424	0.40808	1	-0.1809
Cpne4	0.23306	0.3447	1	0.129	0.10967	0.10307	1	0.129
Slc28a2	0.23348	0.3447	1	0.41659	0.035753	0.02308	3	0.41659
Aldh1a7	0.2339	0.3447	1	-0.11391	0.30802	0.28609	1	-0.11391
Itgb2	0.2349	0.3447	2	-0.050974	0.056285	0.038749	1	-0.050974
Il7r	0.23532	0.3447	2	-0.051713	0.075277	0.047766	2	-0.051713
Tgfbr1	0.23598	0.35262	1	-0.031353	0.16636	0.15461	1	-0.031353
P2ry14	0.23655	0.35263	2	-0.29771	0.1478	0.12701	1	-0.29771
Il17rd	0.23676	0.35263	2	-0.25494	0.96147	0.94516	0	-0.25494
Igf1	0.23765	0.36046	1	0.25559	0.12301	0.1196	2	0.25559
Rtp4	0.23973	0.36046	1	0.14059	0.057279	0.038754	2	0.14059
Ap2a1	0.23976	0.30584	1	-0.17318	0.59662	0.47534	1	-0.17318
Grm7	0.23986	0.36046	2	0.094398	0.071324	0.047761	3	0.094398
Shcbp1	0.24007	0.36046	2	-0.41003	0.87713	0.81599	0	-0.41003
Ap2a2	0.24014	0.36046	2	-0.12338	0.050599	0.031083	2	-0.12338
Tacr3	0.24056	0.36046	1	0.17361	0.14975	0.12701	2	0.17361
Polr2c	0.24069	0.36046	2	-0.23651	0.52461	0.42905	1	-0.23651
Ttf2	0.24097	0.36046	1	0.12744	0.077409	0.047766	3	0.12744
RGD1564463	0.2411	0.36046	2	-0.23054	0.97821	0.96848	0	-0.23054
Hip1r	0.2415	0.30584	1	0.04315	0.74521	0.68017	0	0.04315
Smurf1	0.2418	0.36046	1	0.28322	0.033106	0.020768	3	0.28322
Rbms2	0.24185	0.30584	1	-0.33362	0.11378	0.099547	1	-0.33362
Enpp4	0.24296	0.36046	2	-0.22468	0.81733	0.76949	0	-0.22468
Tnip1	0.24338	0.36046	2	-0.27376	0.70318	0.58416	1	-0.27376
Itga11	0.24421	0.36047	2	-0.28676	0.48991	0.41858	1	-0.28676
Etv3l	0.24498	0.30584	1	0.35572	0.15282	0.12469	2	0.35572
Gak	0.24511	0.36047	1	-0.12015	0.074531	0.047766	1	-0.12015
Olr1689	0.24566	0.36047	2	-0.2137	0.5504	0.45977	1	-0.2137
Ccdc142	0.24593	0.36047	2	-0.27191	0.98407	0.97805	0	-0.27191
Magi3	0.24628	0.36047	2	-0.19553	0.93125	0.89497	0	-0.19553
Cep85l	0.2467	0.36047	2	-0.082168	0.20478	0.17819	2	-0.082168
Asun	0.2481	0.30584	1	-0.28135	0.57471	0.44446	1	-0.28135
Vps50	0.24841	0.36047	1	0.095571	0.1049	0.10307	3	0.095571
Gpr61	0.24857	0.36047	2	-0.23202	0.82208	0.76949	0	-0.23202
Fzd3	0.24879	0.30584	1	0.26126	0.18787	0.15894	2	0.26126
Adcy5	0.25086	0.36862	2	-0.19565	0.2815	0.26799	1	-0.19565
Sco1	0.25148	0.36862	2	-0.23908	0.96077	0.94273	0	-0.23908
Fnbp1l	0.25169	0.36862	1	0.013393	0.75458	0.66547	0	0.013393
Tgfb1	0.25294	0.36862	2	-0.33702	0.46221	0.40808	1	-0.33702
FAM187A	0.25333	0.36862	1	0.21491	0.149	0.12701	2	0.21491
Agtrap	0.25336	0.36862	2	-0.053343	0.015293	0.011195	1	-0.053343
Scn5a	0.25357	0.36862	2	-0.046394	0.6984	0.5736	1	-0.046394
Rad21l1	0.25374	0.36862	1	-0.27726	0.99729	0.99691	0	-0.27726
Cd160	0.25414	0.36862	1	0.51457	0.013545	0.010085	3	0.51457
Ing3	0.25419	0.36862	2	-0.32563	0.74269	0.65558	1	-0.32563
Odf4	0.25455	0.36862	1	0.099956	0.40338	0.36744	1	0.099956
Htr1f	0.25578	0.36862	1	-0.18597	0.97003	0.9591	0	-0.18597
Cxcr2	0.25649	0.36862	2	-0.033523	0.90901	0.86933	0	-0.033523
Rfx1	0.257	0.36862	1	-0.03524	0.33891	0.35011	1	-0.03524
Zfp428	0.25775	0.36862	2	-0.24245	0.165	0.15461	2	-0.24245
LOC100361693	0.25858	0.36862	2	-0.29988	0.31109	0.29245	1	-0.29988
Mcm3ap	0.25903	0.36862	1	0.19052	0.80093	0.746	0	0.19052
Ep400	0.26048	0.32538	1	-0.13985	0.76441	0.70412	0	-0.13985
Ide	0.26147	0.36862	1	-0.29363	0.85033	0.79023	0	-0.29363
Grpr	0.26193	0.36862	2	-0.0073257	0.40168	0.36744	1	-0.0073257
Rnf144a	0.26214	0.36862	2	-0.056899	0.73982	0.65558	1	-0.056899
Lnpep	0.26287	0.32538	1	0.015602	0.020055	0.01066	2	0.015602
Ffar2	0.26298	0.36862	2	0.17988	0.46314	0.40808	1	0.17988
Tfeb	0.26349	0.36862	1	-0.082796	0.74902	0.65558	0	-0.082796
Fat2	0.26361	0.36862	2	0.10143	0.75377	0.65558	0	0.10143
Cox4i1	0.26382	0.36862	2	0.057494	0.089108	0.090312	1	0.057494
Nckap1l	0.2639	0.36862	1	-0.044207	0.65915	0.54263	1	-0.044207
Srcap	0.26423	0.32538	1	0.12665	0.80912	0.74779	0	0.12665
Otud7b	0.26471	0.36862	1	0.051058	0.55573	0.45977	1	0.051058
Gpr27	0.26508	0.36862	2	-0.069613	0.3187	0.30618	1	-0.069613
Hsd17b10	0.26571	0.36862	2	-0.031764	0.46159	0.40808	1	-0.031764
Il20ra	0.26592	0.36862	1	0.17963	0.011671	0.0079506	2	0.17963
Scel	0.26697	0.36862	2	-0.2973	0.1317	0.12701	1	-0.2973
Oprk1	0.26753	0.36862	1	-0.17826	0.7447	0.65558	1	-0.17826
Fam102a	0.2676	0.36862	2	-0.15761	0.071102	0.047761	1	-0.15761
Tlr8	0.26793	0.36862	1	0.41253	0.080358	0.071252	3	0.41253
B3galt5	0.26886	0.36862	2	-0.070164	0.73845	0.65558	1	-0.070164
Mapkapk5	0.26928	0.37799	2	0.11337	0.19024	0.15462	2	0.11337
Enthd1	0.2697	0.37799	2	-0.25911	0.91139	0.87846	0	-0.25911
Iglon5	0.27012	0.37799	2	0.33797	0.024799	0.01656	3	0.33797
Eml4	0.27033	0.32538	1	0.030602	0.1518	0.12469	1	0.030602
Fus	0.27154	0.37799	1	0.28802	0.26529	0.23688	2	0.28802
Mir6324	0.2718	0.37799	2	0.0074624	0.93786	0.90579	0	0.0074624
Il23r	0.27202	0.32538	1	0.91112	0.0039368	0.0021321	3	0.91112
Mcoln1	0.27275	0.37799	1	-0.38366	0.82601	0.76949	0	-0.38366
Slc25a30	0.27315	0.37799	1	-0.20276	0.8844	0.82199	0	-0.20276
Pkd2	0.27328	0.37799	2	0.045988	0.15685	0.13528	2	0.045988
Akr1c3	0.2737	0.37799	2	-0.24466	0.85748	0.80991	0	-0.24466
Cep162	0.27394	0.37799	1	0.21575	0.07921	0.068462	3	0.21575
Chrm5	0.27412	0.37799	2	-0.27206	0.035717	0.02308	2	-0.27206
Prdx3	0.27475	0.37799	2	-0.087172	0.81401	0.75398	0	-0.087172
Olr175	0.27594	0.37799	1	0.12047	0.22403	0.18279	2	0.12047
Camk2d	0.27623	0.37799	2	-0.16651	0.26109	0.23688	2	-0.16651
Cpne5	0.27674	0.37799	1	-0.12599	0.72928	0.63524	1	-0.12599
Pgc	0.27876	0.37799	2	-0.11112	0.88266	0.82199	0	-0.11112
Crls1	0.27913	0.29887	1	-0.22906	0.73055	0.66889	0	-0.22906
Zfp286a	0.27918	0.37799	2	0.097515	0.69415	0.5736	1	0.097515
Rps10	0.27931	0.27031	1	-0.14581	0.044581	0.032299	1	-0.14581
Pcdhgb4	0.27939	0.37799	2	-0.39312	0.95197	0.93043	0	-0.39312
Pcgf3	0.28087	0.378	2	0.24885	0.11281	0.10307	2	0.24885
Stat5b	0.28103	0.29887	1	0.53969	0.003651	0.002016	2	0.53969
Ghrhr	0.28111	0.378	1	-0.25861	0.70844	0.59454	1	-0.25861
Prpf38a	0.28208	0.32538	1	-0.49109	0.62323	0.50601	1	-0.49109
Xpo1	0.28215	0.29698	1	0.049585	0.27476	0.18811	1	0.049585
Arl6ip5	0.28235	0.378	2	0.032732	0.78565	0.72963	0	0.032732
Hook1	0.28241	0.32538	1	-0.21253	0.76331	0.70412	0	-0.21253
Skap2	0.28256	0.378	2	0.37707	0.074333	0.047766	3	0.37707
F2r	0.28278	0.378	2	0.12692	0.50287	0.42905	1	0.12692
Cenpa	0.28309	0.378	1	0.063411	0.023495	0.016555	2	0.063411
Fzd2	0.28341	0.378	2	-0.18331	0.71893	0.61537	1	-0.18331
Nop10	0.28426	0.378	2	-0.24256	0.58539	0.47011	1	-0.24256
Gsk3b	0.28427	0.378	1	0.32494	0.34047	0.35012	2	0.32494
Gimap8	0.28468	0.378	2	0.081082	0.47423	0.40808	1	0.081082
Nipal1	0.28574	0.378	2	0.42048	0.0075231	0.0038226	3	0.42048
Kansl1	0.2864	0.32538	1	-0.28154	0.97524	0.96882	0	-0.28154
Ankh	0.28658	0.378	2	-0.24224	0.24676	0.2068	1	-0.24224
Mir30c2	0.28672	0.29887	1	-0.3239	0.75576	0.6831	0	-0.3239
Fcgr1a	0.2868	0.378	2	0.019896	0.022994	0.014975	2	0.019896
Adcy8	0.28703	0.378	1	-0.1605	0.89887	0.85999	0	-0.1605
Ypel1	0.28782	0.378	1	0.1472	0.0044798	0.0020009	2	0.1472
Reck	0.2886	0.378	1	-0.23395	0.83539	0.79023	0	-0.23395
Pcbp2	0.29096	0.378	1	0.087659	0.79599	0.74599	0	0.087659
Cltc	0.29135	0.378	1	0.34669	0.093766	0.093406	3	0.34669
Atxn7l3	0.29174	0.378	1	0.31234	0.026038	0.017302	3	0.31234
LOC108349752	0.2937	0.38731	1	-0.30259	0.69783	0.5736	1	-0.30259
Cysltr1	0.29565	0.39707	1	0.17125	0.080385	0.071252	2	0.17125
Gpr160	0.29681	0.39707	1	0.01909	0.28388	0.26799	1	0.01909
Phb2	0.29745	0.29888	1	0.69232	0.018792	0.013184	2	0.69232
Ada	0.30056	0.34406	1	-0.00098255	0.14951	0.12468	1	-0.00098255
Prelid3b	0.30092	0.29888	1	-0.2245	0.30622	0.26374	1	-0.2245
Npm3	0.30108	0.39707	1	0.21614	0.66423	0.54263	1	0.21614
Chp2	0.30224	0.39707	1	0.24052	0.0988	0.099911	2	0.24052
Ktn1	0.30302	0.39707	1	0.27584	0.3459	0.35727	1	0.27584
Adam9	0.30456	0.39707	1	0.40262	0.015421	0.011195	4	0.40262
Parp14	0.30494	0.39707	1	-0.0021367	0.07012	0.047761	2	-0.0021367
Il12rb1	0.30545	0.34406	1	-0.1299	0.91824	0.89124	0	-0.1299
Olr201	0.3061	0.34406	1	-0.15828	0.97643	0.97012	0	-0.15828
Grk4	0.3061	0.39707	1	-0.025035	0.86881	0.80992	0	-0.025035
Rab11b	0.30879	0.39707	1	-0.085492	0.31794	0.30617	1	-0.085492
Dhfr	0.30998	0.34406	1	-0.10713	0.66811	0.57842	1	-0.10713
Psmb7	0.31032	0.39707	1	0.18323	0.23682	0.20679	1	0.18323
Tnfsf8	0.31109	0.39707	1	-0.01397	0.71657	0.61537	1	-0.01397
Cpne2	0.31147	0.39707	1	-0.10939	0.40372	0.36744	1	-0.10939
Xcr1	0.31223	0.39707	1	-0.11066	0.88036	0.82199	0	-0.11066
Tlr6	0.31452	0.39707	1	-0.023649	0.28071	0.26799	2	-0.023649
Cntn6	0.31566	0.39707	1	0.015004	0.20029	0.15917	1	0.015004
Rpl13	0.31569	0.31753	1	0.63602	0.059554	0.046545	2	0.63602
Smg6	0.31946	0.39707	1	0.025617	0.75312	0.65558	0	0.025617
Icam2	0.31984	0.39707	1	0.23376	0.65937	0.54263	1	0.23376
Srcin1	0.32022	0.39707	1	-0.16017	0.78507	0.72963	0	-0.16017
Rbm28	0.32097	0.39707	1	0.24507	0.11435	0.10307	2	0.24507
Plcl2	0.32122	0.36236	1	-0.020469	0.59409	0.47534	1	-0.020469
Hrh4	0.32173	0.39707	1	0.0041011	0.098148	0.099911	2	0.0041011
Timeless	0.32286	0.39707	1	0.44374	0.0028661	0.0017082	3	0.44374
Rin1	0.32324	0.39707	1	0.61712	0.0046229	0.0022229	4	0.61712
Dock2	0.32399	0.39707	1	0.13189	0.22669	0.20184	2	0.13189
Cep250	0.32474	0.39707	1	-0.14853	0.081843	0.073574	2	-0.14853
Slc2a4	0.32549	0.39707	1	0.036943	0.34075	0.35012	1	0.036943
Rhag	0.33111	0.39707	1	0.069619	0.10159	0.10307	2	0.069619
LOC688842	0.3328	0.34503	1	0.16478	0.79833	0.74739	0	0.16478
Apob	0.33335	0.39707	1	0.12201	0.8277	0.76949	0	0.12201
Pgk1	0.33372	0.39707	1	0.16671	0.35137	0.35727	1	0.16671
Lmo7	0.33558	0.39707	1	0.21186	0.7376	0.64538	1	0.21186
Aar2	0.33608	0.37202	1	-0.11687	0.64138	0.52677	1	-0.11687
Mrgprf	0.33706	0.39707	1	-0.0044659	0.2972	0.26799	2	-0.0044659
Fcho2	0.33891	0.39707	1	0.20616	0.020433	0.01497	2	0.20616
Ubxn2b	0.33928	0.39707	1	0.10475	0.6617	0.54263	1	0.10475
Id2	0.33983	0.37202	1	0.31244	0.66522	0.57842	1	0.31244
Ttc29	0.34223	0.39707	1	0.2979	0.0033865	0.0018646	2	0.2979
Thy1	0.34296	0.39707	1	0.2663	0.28003	0.26799	2	0.2663
Slc19a1	0.34325	0.37202	1	-0.14477	0.0071534	0.0054879	1	-0.14477
Fntb	0.34333	0.39707	1	-0.22127	0.22761	0.20184	1	-0.22127
Amot	0.34443	0.39707	1	0.024534	0.19855	0.15917	2	0.024534
RGD1563060	0.34517	0.4062	1	-0.0022848	0.80947	0.746	0	-0.0022848
Cdk1	0.34553	0.4062	1	-0.22506	0.78966	0.74599	0	-0.22506
Kdr	0.34663	0.41531	1	0.05349	0.26471	0.23688	1	0.05349
Tmem5	0.34846	0.41531	1	-0.11643	0.38064	0.35728	1	-0.11643
Yipf5	0.34955	0.41531	1	-0.081637	0.90979	0.87401	0	-0.081637
Eprs	0.35028	0.41531	1	-0.30483	0.79137	0.74599	0	-0.30483
Fam173a	0.35065	0.41531	1	-0.16169	0.86649	0.80992	0	-0.16169
Yme1l1	0.35101	0.41531	1	0.14509	0.11769	0.10307	1	0.14509
Slc9b2	0.35137	0.41531	1	0.082081	0.40474	0.37777	1	0.082081
Ffar3	0.35355	0.41531	1	0.22898	0.75295	0.65558	0	0.22898
Ogfrl1	0.35464	0.41531	1	0.0074595	0.72289	0.63523	1	0.0074595
Tbc1d15	0.35586	0.3545	1	0.16352	0.095131	0.072287	2	0.16352
Best2	0.35609	0.41531	1	0.15156	0.2271	0.20184	2	0.15156
Csf2rb	0.35681	0.41531	1	-0.025011	0.35862	0.35727	1	-0.025011
Drd1	0.35753	0.41531	1	-0.012488	0.27033	0.23688	2	-0.012488
Mir29b1	0.35789	0.41531	1	0.37183	0.10152	0.10307	3	0.37183
Mllt6	0.3597	0.41531	1	0.46619	0.015379	0.011195	3	0.46619
Ifngr2	0.36042	0.41531	1	0.19822	0.039694	0.024038	3	0.19822
Snx7	0.36077	0.41531	1	0.050259	0.86843	0.80992	0	0.050259
Grm1	0.36149	0.41531	1	0.011747	0.52264	0.42905	1	0.011747
Aven	0.36221	0.41531	1	-0.11443	0.93975	0.90947	0	-0.11443
Bbs1	0.36358	0.36353	1	0.025146	0.026344	0.021818	1	0.025146
Jund	0.36364	0.42499	1	0.02465	0.6278	0.50131	1	0.02465
Gpr153	0.36436	0.43433	1	-0.1949	0.80323	0.746	0	-0.1949
Strada	0.36472	0.43433	1	0.089915	0.75148	0.65558	0	0.089915
Necab2	0.36579	0.43433	1	0.20711	0.07766	0.066383	2	0.20711
Eftud2	0.36581	0.36354	1	0.48492	0.083503	0.069496	2	0.48492
Cmtr2	0.36615	0.43433	1	-0.12248	0.83918	0.79023	0	-0.12248
Slc2a9	0.36686	0.43433	1	-0.18681	0.99499	0.99442	0	-0.18681
Slc25a2	0.36793	0.43433	1	-0.15857	0.18545	0.15462	1	-0.15857
Unc119	0.36864	0.43433	1	0.14362	0.21304	0.18279	2	0.14362
Myh9l1	0.36893	0.38161	1	0.66556	0.0059271	0.0045846	4	0.66556
Tbl2	0.37006	0.43433	1	-0.19736	0.24635	0.2068	1	-0.19736
Glra4	0.37042	0.43433	1	-0.18997	0.49878	0.42905	1	-0.18997
Gid8	0.37219	0.43433	1	0.074833	0.097823	0.099911	2	0.074833
Stx19	0.37325	0.43433	1	-0.11499	0.58313	0.45977	1	-0.11499
Wbp4	0.37607	0.43434	1	-0.038477	0.79446	0.74599	0	-0.038477
Med30	0.37671	0.39094	1	-0.12518	0.70716	0.61771	0	-0.12518
Arhgap30	0.37678	0.43434	1	-0.097107	0.95209	0.93043	0	-0.097107
Timd2	0.37713	0.43434	1	-0.24343	0.85236	0.80316	0	-0.24343
Prg3	0.37888	0.43434	1	0.17875	0.010648	0.006371	2	0.17875
Naa35	0.37923	0.43434	1	0.52498	0.0051562	0.0026973	3	0.52498
Pcbp3	0.38099	0.43434	1	0.22494	0.00078235	0.00031035	2	0.22494
Ncaph2	0.38133	0.43434	1	0.44199	0.032347	0.020768	3	0.44199
Gpr150	0.38168	0.43434	1	-0.030897	0.54583	0.45977	1	-0.030897
Farsb	0.38318	0.39067	1	0.10531	0.62144	0.53749	0	0.10531
Wasl	0.38343	0.43434	1	-0.070712	0.63552	0.51163	1	-0.070712
Snrnp27	0.38448	0.43434	1	-0.16016	0.76569	0.6853	0	-0.16016
Cpa5	0.38621	0.43434	1	-0.012943	0.78924	0.74599	0	-0.012943
Il1rl2	0.38656	0.43434	1	-0.012505	0.63507	0.51163	1	-0.012505
Gzmb	0.38726	0.43434	1	-0.12108	0.52992	0.42905	1	-0.12108
Nek2	0.38864	0.4438	1	-0.12066	0.093148	0.093406	2	-0.12066
Ccl6	0.38899	0.4438	1	0.16754	0.11014	0.10307	2	0.16754
Nup107	0.38921	0.3997	1	0.35278	0.11794	0.096348	2	0.35278
Uvrag	0.38968	0.4438	1	0.30658	0.044053	0.028444	3	0.30658
Dmxl1	0.39059	0.41952	1	0.033937	0.82368	0.75501	0	0.033937
Cerk	0.39072	0.4438	1	0.63219	0.0020928	0.00094115	3	0.63219
Itga5	0.39117	0.41952	1	0.09056	0.60372	0.47535	1	0.09056
Ythdf3	0.3921	0.4438	1	-0.043699	0.68689	0.5736	1	-0.043699
RGD1564955	0.39234	0.41952	1	0.34448	0.019663	0.01066	2	0.34448
Frmpd4	0.39278	0.4438	1	0.059	0.18179	0.15462	2	0.059
Hrh2	0.39313	0.4438	1	0.12392	0.74049	0.65558	1	0.12392
Aff4	0.39382	0.4438	1	-0.28334	0.16633	0.15461	2	-0.28334
Plod3	0.39588	0.4438	1	0.39668	0.011883	0.0079506	3	0.39668
Lpar6	0.39656	0.4438	1	0.15509	0.74387	0.65558	1	0.15509
Ppat	0.399	0.39971	1	0.022976	0.0033003	0.002011	1	0.022976
Slc1a3	0.3993	0.4438	1	-0.06754	0.44327	0.40808	1	-0.06754
Cct8l1	0.39998	0.4438	1	-0.048043	0.082815	0.076511	1	-0.048043
Retnla	0.40076	0.41953	1	-0.17146	0.89186	0.84578	0	-0.17146
RGD1310352	0.401	0.4438	1	-0.25394	0.97249	0.96244	0	-0.25394
Melk	0.40168	0.4438	1	-0.015059	0.12706	0.12311	2	-0.015059
Cd226	0.40236	0.4438	1	0.051902	0.77442	0.71208	0	0.051902
D2hgdh	0.40372	0.4438	1	-0.048053	0.1569	0.13528	1	-0.048053
Wsb2	0.40406	0.4438	1	0.07092	0.90614	0.86933	0	0.07092
Ctxn2	0.40507	0.44381	1	-0.1172	0.69357	0.5736	1	-0.1172
Crlf2	0.40643	0.44381	1	0.092883	0.78215	0.72963	0	0.092883
Guca1a	0.40676	0.44381	1	-0.05462	0.19361	0.15916	2	-0.05462
Jakmip2	0.40744	0.44381	1	0.16728	0.45596	0.40808	1	0.16728
Ncoa3	0.40879	0.44381	1	0.1392	0.12795	0.12311	2	0.1392
Lonp2	0.41047	0.44381	1	0.013683	0.27394	0.25579	1	0.013683
Depdc1	0.41148	0.44381	1	0.42767	0.06891	0.047761	3	0.42767
Bhlha9	0.41248	0.44381	1	-0.21979	0.21788	0.18279	1	-0.21979
Cxcl12	0.41363	0.42946	1	-0.17452	0.96417	0.95317	0	-0.17452
Hnrnpk	0.41449	0.42946	1	-0.33516	0.072374	0.071853	1	-0.33516
Dld	0.41477	0.42946	1	-0.20487	0.058596	0.048407	2	-0.20487
Reep5	0.41482	0.44381	1	-0.17121	0.84501	0.79023	0	-0.17121
S100a8	0.41562	0.42946	1	-0.029556	0.66649	0.57842	1	-0.029556
Smarcd3	0.41582	0.44381	1	-0.10074	0.25578	0.2175	1	-0.10074
Il12b	0.41782	0.44381	1	-0.15439	0.32403	0.32064	2	-0.15439
Cckar	0.41848	0.44381	1	0.3092	0.05204	0.034015	3	0.3092
Slc38a2	0.41929	0.42946	1	-0.096198	0.63812	0.51632	1	-0.096198
RGD1304624	0.41948	0.44381	1	0.2584	0.16538	0.15461	2	0.2584
Zc2hc1a	0.42014	0.44381	1	-0.29283	0.85478	0.80316	0	-0.29283
Il17rc	0.42047	0.44381	1	0.0076683	0.64772	0.51163	1	0.0076683
Gpr87	0.42238	0.42946	1	-0.01976	0.84305	0.79281	0	-0.01976
Taf2	0.42434	0.42946	1	0.31295	0.17733	0.15016	2	0.31295
Ncbp1	0.42446	0.43651	1	0.04741	0.40491	0.31339	1	0.04741
Slc27a3	0.42509	0.45328	1	0.12709	0.19115	0.15916	1	0.12709
Oas2	0.42573	0.42946	1	-0.2408	0.73335	0.68016	0	-0.2408
Map9	0.42575	0.45328	1	0.66537	0.0042594	0.0019958	4	0.66537
Ckap5	0.42632	0.4472	1	0.19906	0.12066	0.11446	1	0.19906
Snap47	0.42772	0.45328	1	0.3838	0.032405	0.020768	3	0.3838
Nkd1	0.42968	0.46247	1	0.10394	0.88483	0.82199	0	0.10394
Fmr1	0.43018	0.42946	1	0.31312	0.6625	0.56798	1	0.31312
Atp2c1	0.43132	0.46247	1	-0.024794	0.9156	0.87846	0	-0.024794
Lef1	0.43197	0.46247	1	0.33506	0.075509	0.047766	2	0.33506
Ccdc152	0.43383	0.47251	1	0.046147	0.42193	0.32289	1	0.046147
Bcan	0.43424	0.46248	1	0.028849	0.17706	0.15462	1	0.028849
Cx3cr1	0.43651	0.46248	1	-0.12943	0.93995	0.90947	0	-0.12943
Glrx5	0.43971	0.48171	1	-0.13859	0.70006	0.64674	0	-0.13859
Adgrv1	0.44006	0.47169	1	0.29042	0.65272	0.5217	1	0.29042
Adgrl1	0.4407	0.47169	1	0.15892	0.025039	0.01656	2	0.15892
Clmn	0.44103	0.47169	1	0.076376	0.27855	0.26171	2	0.076376
Tcf7	0.44135	0.47169	1	0.079455	0.27307	0.24263	2	0.079455
Psma2	0.44146	0.45753	1	0.17547	0.81199	0.7478	0	0.17547
Mug2	0.44255	0.45753	1	-0.077093	0.00021737	6.308e-05	1	-0.077093
Tnip2	0.44263	0.47169	1	-0.088209	0.21954	0.18279	2	-0.088209
LOC685025	0.44359	0.47169	1	0.10711	0.45659	0.40808	1	0.10711
Adgrl2	0.44391	0.47169	1	0.27611	0.15049	0.12701	2	0.27611
Nae1	0.44599	0.49118	1	-0.056981	0.82618	0.7759	0	-0.056981
Rsf1	0.44678	0.48084	1	0.38103	0.23807	0.20679	2	0.38103
Slc35f6	0.44879	0.46637	1	-0.16338	0.37253	0.33131	1	-0.16338
Vom1r22	0.44933	0.49019	1	0.46901	0.0023213	0.001032	3	0.46901
Zmym4	0.45028	0.49019	1	-0.16219	0.006504	0.0036511	1	-0.16219
Uchl3	0.4506	0.49019	1	-0.26984	0.76678	0.6853	0	-0.26984
Nlrp9	0.45155	0.49019	1	0.13563	0.10578	0.10307	3	0.13563
Olr630	0.45202	0.46637	1	-0.2548	0.73229	0.68016	0	-0.2548
Htr1b	0.45281	0.49019	1	0.087579	0.60743	0.49115	1	0.087579
Gipr	0.45313	0.49019	1	-0.23582	0.35355	0.35727	1	-0.23582
Twf1	0.45407	0.49019	1	-0.21148	0.88873	0.82818	0	-0.21148
Itgb7	0.45439	0.49019	1	0.17882	0.35564	0.35727	2	0.17882
Fhod3	0.45533	0.49019	1	0.23157	0.35052	0.35727	2	0.23157
LOC108350839	0.4555	0.46637	1	0.03544	0.33795	0.29044	1	0.03544
Gpr84	0.45596	0.49019	1	0.37221	0.071143	0.047761	3	0.37221
Far1	0.45627	0.49019	1	-0.22265	0.99552	0.99481	0	-0.22265
Rbfox2	0.45659	0.49019	1	0.34169	0.082292	0.076506	3	0.34169
RGD1561916	0.45815	0.49019	1	0.35544	0.082779	0.076511	3	0.35544
Lyplal1	0.45941	0.49019	1	0.36312	0.21264	0.18279	2	0.36312
Pfkfb2	0.46056	0.47586	1	0.31725	0.68365	0.58856	0	0.31725
C5ar2	0.4619	0.49019	1	0.18895	0.015634	0.011195	2	0.18895
Slc39a10	0.46314	0.49019	1	-0.10763	0.36436	0.35727	1	-0.10763
Taar8c	0.46348	0.47586	1	-0.12415	0.26627	0.27038	1	-0.12415
Zhx1	0.46408	0.49019	1	-0.069504	0.62665	0.50131	1	-0.069504
Lox	0.4647	0.49019	1	0.18949	0.34774	0.35727	2	0.18949
Npffr1	0.46624	0.49962	1	0.32753	0.47515	0.40808	1	0.32753
Gpr176	0.46655	0.49962	1	-0.087173	0.90556	0.86468	0	-0.087173
Ednrb	0.46686	0.49962	1	0.017389	0.40643	0.37777	1	0.017389
Cd47	0.46748	0.49962	1	-0.1221	0.87251	0.80992	0	-0.1221
Olr30	0.46779	0.49962	1	-0.084571	0.89995	0.85999	0	-0.084571
Vegfa	0.4681	0.49962	1	-0.31087	0.92122	0.89116	0	-0.31087
Adora1	0.46902	0.49962	1	0.011157	0.31604	0.30617	1	0.011157
Mphosph9	0.47109	0.47586	1	-0.16333	0.89038	0.84578	0	-0.16333
Il12rb2	0.47117	0.49962	1	-0.09034	0.75763	0.66548	0	-0.09034
Aurka	0.47123	0.50025	1	-0.10429	0.95129	0.94184	0	-0.10429
Nlrp1b	0.47135	0.47586	1	0.22067	0.75791	0.70412	0	0.22067
Rasgrp2	0.47362	0.49962	1	-0.13274	0.97678	0.96847	0	-0.13274
Fasn	0.47637	0.49962	1	0.40443	0.027106	0.018058	3	0.40443
Il18r1	0.47733	0.49469	1	-0.12817	0.68606	0.58856	0	-0.12817
Vom2r47	0.47758	0.49962	1	0.14115	0.26268	0.23688	1	0.14115
Scarb2	0.47819	0.49962	1	0.18251	0.69898	0.5736	1	0.18251
Polr1e	0.47837	0.49469	1	0.15746	0.8082	0.74779	0	0.15746
Pik3r1	0.47914	0.49469	1	0.013444	0.26965	0.27038	1	0.013444
P4hb	0.47971	0.49963	1	-0.22278	0.75116	0.65558	0	-0.22278
Vamp3	0.48001	0.49963	1	0.039538	0.069011	0.047761	2	0.039538
Cyp2ab1	0.48152	0.49963	1	0.22594	0.70412	0.58416	1	0.22594
UST4r	0.48333	0.49963	1	0.0034112	0.44742	0.40808	1	0.0034112
Ccr7	0.48543	0.49963	1	-0.0061423	0.72128	0.63523	1	-0.0061423
Cyp2c7	0.48782	0.49963	1	0.065756	0.36364	0.35727	1	0.065756
P2ry12	0.48842	0.49963	1	0.15846	0.74336	0.65558	1	0.15846
Pop7	0.48887	0.51343	1	0.47045	0.13121	0.10307	2	0.47045
Slc22a6	0.48932	0.49963	1	-0.19214	0.74521	0.65558	1	-0.19214
Ccdc50	0.4904	0.51343	1	0.014834	0.78076	0.72682	0	0.014834
Tbc1d5	0.49192	0.51343	1	0.055927	0.057541	0.043936	2	0.055927
Pzp	0.49199	0.50904	1	0.081758	0.74587	0.65558	1	0.081758
Mpc1	0.49554	0.50904	1	0.13106	0.83516	0.79023	0	0.13106
Fam193a	0.49584	0.50904	1	0.18246	0.77337	0.6947	0	0.18246
Olfr873	0.49643	0.50904	1	0.051189	0.29485	0.26799	2	0.051189
Mrpl48	0.49645	0.51344	1	-0.19568	0.55754	0.42415	1	-0.19568
Ednra	0.4967	0.51344	1	0.11065	0.57074	0.44446	1	0.11065
Ogfr	0.49731	0.51802	1	-0.28854	0.82818	0.76949	0	-0.28854
Lcn2	0.49819	0.51802	1	0.0053011	0.59629	0.47012	1	0.0053011
Pigl	0.49849	0.51802	1	0.21066	0.21446	0.18279	2	0.21066
Tex19.1	0.49966	0.51802	1	-0.059362	0.32135	0.30618	1	-0.059362
Fcar	0.50141	0.52717	1	0.24816	0.20639	0.1782	2	0.24816
Chrm1	0.50258	0.52717	1	0.06002	0.19159	0.15916	1	0.06002
Vopp1	0.50493	0.54205	1	-0.038504	0.67789	0.58855	1	-0.038504
Zscan26	0.5052	0.53631	1	-0.17235	0.81593	0.76171	0	-0.17235
Mir190b	0.50543	0.54205	1	0.43809	0.62561	0.50602	1	0.43809
Itga2b	0.50549	0.53631	1	0.071307	0.1123	0.10307	2	0.071307
Spata6l	0.50607	0.53631	1	-0.26054	0.62366	0.49116	1	-0.26054
Tatdn3	0.50636	0.53631	1	-0.10961	0.10324	0.10307	2	-0.10961
Adrb2	0.50665	0.53631	1	-0.029081	0.65723	0.5323	1	-0.029081
Cyfip2	0.50694	0.53631	1	-0.037526	0.1354	0.12701	1	-0.037526
Yeats4	0.50752	0.53631	1	-0.0064887	0.43229	0.3976	1	-0.0064887
Agbl1	0.50867	0.53631	1	0.2082	0.0098579	0.0056393	2	0.2082
Ros1	0.50896	0.53631	1	0.26169	0.16729	0.15461	2	0.26169
Dr1	0.50913	0.55136	1	0.098695	0.7332	0.68016	0	0.098695
Gpr55	0.50954	0.53631	1	-0.023365	0.69493	0.5736	1	-0.023365
Kdm1a	0.50983	0.53631	1	-0.201	0.88646	0.82199	0	-0.201
Ankrd27	0.5104	0.53631	1	0.073006	0.40236	0.36744	1	0.073006
Cfap221	0.51299	0.53631	1	-0.029495	0.81555	0.75399	0	-0.029495
RGD1561212	0.51384	0.53631	1	-0.01812	0.3597	0.35727	1	-0.01812
Irak4	0.5147	0.53631	1	0.33638	0.047375	0.028449	3	0.33638
Eif3h	0.51476	0.56104	1	0.085098	0.27245	0.27039	2	0.085098
Impg2	0.51501	0.56104	1	0.0089567	0.80101	0.74779	0	0.0089567
Slc5a10	0.51698	0.53631	1	-0.02836	0.24899	0.21181	2	-0.02836
Ccr8	0.51755	0.53631	1	-0.11648	0.86482	0.80991	0	-0.11648
Tnk2	0.5184	0.53631	1	-0.23305	0.9973	0.99691	0	-0.23305
Wnt16	0.51897	0.53631	1	0.023288	0.11345	0.10307	1	0.023288
Tyms	0.5201	0.54517	1	0.10788	0.15892	0.13529	2	0.10788
Flrt3	0.52095	0.54517	1	-0.18612	0.94119	0.9128	0	-0.18612
Mylk	0.52152	0.54517	1	-0.301	0.86977	0.80992	0	-0.301
Scn4b	0.5218	0.54517	1	-0.38137	0.41181	0.37777	1	-0.38137
Oprl1	0.52208	0.54517	1	0.36329	0.11814	0.10307	2	0.36329
Fstl4	0.52236	0.54517	1	0.16839	0.5678	0.45977	1	0.16839
Ppia	0.52293	0.54517	1	-0.046655	0.82009	0.76949	0	-0.046655
Pacrgl	0.52372	0.57048	1	0.15785	0.21213	0.19073	2	0.15785
Tgs1	0.52405	0.54517	1	-0.044075	0.35609	0.35727	1	-0.044075
Wnt2b	0.52602	0.54517	1	0.035214	0.65294	0.5217	1	0.035214
Ppargc1a	0.52611	0.57048	1	-0.22157	0.93925	0.91651	0	-0.22157
Mapkapk3	0.52635	0.57048	1	-0.10006	0.57908	0.44446	1	-0.10006
Zdhhc17	0.52713	0.54517	1	0.072216	0.88362	0.82199	0	0.072216
Fam131a	0.52741	0.54518	1	-0.055332	0.85162	0.80316	0	-0.055332
Cacybp	0.52825	0.54518	1	-0.028842	0.60815	0.49115	1	-0.028842
Cfl2	0.52909	0.54518	1	-0.30007	0.97914	0.97235	0	-0.30007
Ssrp1	0.52937	0.54518	1	-0.0065418	0.0090958	0.0046401	2	-0.0065418
Crcp	0.52964	0.54518	1	0.15248	0.15735	0.13528	2	0.15248
Ttyh2	0.52992	0.54518	1	-0.14733	0.93535	0.90578	0	-0.14733
Il17rb	0.5302	0.54518	1	0.20735	0.092482	0.093406	2	0.20735
Htr7	0.53187	0.54518	1	0.08805	0.070604	0.047761	3	0.08805
LOC683897	0.5327	0.54518	1	-0.26706	0.062729	0.041756	1	-0.26706
Adgrg3	0.53325	0.54518	1	0.13206	0.48152	0.40808	1	0.13206
Il18bp	0.53353	0.54518	1	0.21022	0.06202	0.041756	3	0.21022
Tmem171	0.5338	0.54518	1	-0.056189	0.1073	0.10307	1	-0.056189
Calb1	0.53656	0.55473	1	0.3725	0.05513	0.037442	3	0.3725
C1r	0.53711	0.55473	1	-0.010651	0.79557	0.74599	0	-0.010651
Fbxo31	0.53848	0.55473	1	-0.051421	0.69744	0.5736	1	-0.051421
Nisch	0.53875	0.55473	1	-0.18246	0.073655	0.047766	2	-0.18246
Yrdc	0.53948	0.54542	1	0.25833	0.076081	0.056441	2	0.25833
Cpne3	0.53957	0.56406	1	0.24499	0.36935	0.35727	1	0.24499
Fhl4	0.54121	0.56406	1	-0.04854	0.67316	0.54263	1	-0.04854
Luc7l	0.54148	0.56406	1	-0.19392	0.86948	0.80992	0	-0.19392
Sptan1	0.5423	0.56407	1	-0.040274	0.20202	0.15917	1	-0.040274
Dph5	0.54339	0.56407	1	-0.095025	0.7635	0.6853	0	-0.095025
Spryd3	0.54447	0.57365	1	-0.11416	0.88457	0.82199	0	-0.11416
Fcho1	0.54637	0.57365	1	0.34915	0.15254	0.13109	2	0.34915
Tardbp	0.54755	0.51876	0	0.80944	0.026999	0.014092	2	0.80944
Syt4	0.54852	0.57365	1	0.10367	0.24882	0.21181	1	0.10367
Rgs6	0.54879	0.57365	1	0.24057	0.6464	0.51163	1	0.24057
Lgr6	0.55094	0.58309	1	-0.28791	0.68049	0.5736	1	-0.28791
Grsf1	0.55174	0.58309	1	-0.074174	0.9068	0.86933	0	-0.074174
Zfp407	0.55201	0.58309	1	0.098587	0.043687	0.028444	2	0.098587
Gpx4	0.55227	0.58309	1	-0.14732	0.93894	0.90946	0	-0.14732
Lamp5	0.5552	0.58309	1	-0.22978	0.81465	0.75399	0	-0.22978
Ebi3	0.55547	0.58309	1	-0.0006058	0.29103	0.26799	2	-0.0006058
Gtf2i	0.55573	0.58975	1	-0.21181	0.92488	0.89124	0	-0.21181
Tnks	0.55653	0.58309	1	0.54741	0.0034024	0.0018646	4	0.54741
Kif1a	0.55706	0.58309	1	0.1188	0.73347	0.64538	1	0.1188
Icam1	0.55865	0.58309	1	-0.027135	0.79235	0.74599	0	-0.027135
Gnrhr	0.55891	0.58309	1	-0.052852	0.60767	0.49115	1	-0.052852
Gnpat	0.55917	0.58309	1	-0.032617	0.53656	0.44951	1	-0.032617
Il6st	0.55996	0.58309	1	0.0043099	0.028893	0.018957	2	0.0043099
Dusp5	0.56259	0.58309	1	0.16256	0.043776	0.028444	3	0.16256
Prpf19	0.5626	0.54223	0	0.082342	0.053411	0.034015	1	0.082342
Ndufs5	0.56311	0.58309	1	0.20783	0.25496	0.2175	1	0.20783
Cwc25	0.56362	0.58975	1	-0.22226	0.7697	0.70413	0	-0.22226
Ffar4	0.56364	0.58309	1	0.20672	0.13745	0.12701	2	0.20672
Adgrg1	0.5639	0.58309	1	0.13991	0.3424	0.35012	2	0.13991
Gpr83	0.56416	0.58309	1	-0.029703	0.65766	0.5323	1	-0.029703
Cd300lf	0.56494	0.58309	1	-0.053549	0.084755	0.081365	1	-0.053549
Cldn9	0.56546	0.58309	1	0.15808	0.30122	0.28608	2	0.15808
Hpca	0.56572	0.58309	1	-0.0023625	0.94802	0.93043	0	-0.0023625
LOC100911664	0.56608	0.59888	1	0.055058	0.78205	0.72682	0	0.055058
Mtnr1b	0.56676	0.59243	1	0.045012	0.040264	0.024038	1	0.045012
Ccdc15	0.56786	0.59888	1	-0.19942	0.12868	0.10307	1	-0.19942
Thumpd1	0.5683	0.59888	1	-0.086324	0.42266	0.34161	1	-0.086324
Gprc5a	0.56832	0.60167	1	-0.022924	0.79122	0.74599	0	-0.022924
Ssh2	0.56884	0.60168	1	-0.061118	0.82022	0.76949	0	-0.061118
Sh3glb1	0.56897	0.59888	1	-0.089161	0.62699	0.50602	1	-0.089161
RGD1560813	0.57013	0.6114	1	-0.099514	0.89212	0.84974	0	-0.099514
Irf6	0.57065	0.6114	1	-0.063084	0.91338	0.87846	0	-0.063084
Hdac2	0.5709	0.6114	1	-0.10369	0.76506	0.6853	0	-0.10369
Il11	0.57245	0.62081	1	-0.28881	0.87279	0.80992	0	-0.28881
Vom1r63	0.57295	0.61784	1	-0.14035	0.81302	0.7478	0	-0.14035
Bcas2	0.57296	0.62081	1	-0.11147	0.25455	0.21749	1	-0.11147
Gpr6	0.57348	0.62081	1	-0.40361	0.9995	0.99954	0	-0.40361
Oprd1	0.57603	0.63012	1	-0.12566	0.92309	0.89117	0	-0.12566
Syt12	0.57629	0.63012	1	-0.2126	0.93198	0.89867	0	-0.2126
Akt1	0.57731	0.63012	1	-0.12903	0.67582	0.553	1	-0.12903
Mtnr1a	0.57756	0.63012	1	-0.32166	0.45091	0.40808	1	-0.32166
Tubgcp5	0.57833	0.63012	1	0.26078	0.097549	0.099911	3	0.26078
LOC498705	0.57858	0.63013	1	-0.11749	0.92724	0.89497	0	-0.11749
Dnajc9	0.57959	0.55938	0	0.25131	0.19929	0.13227	1	0.25131
Gpr45	0.58111	0.63013	1	0.12376	0.7723	0.6853	0	0.12376
Dnm2	0.58133	0.55477	0	-0.28597	0.87029	0.8304	0	-0.28597
LOC103690072	0.58162	0.63013	1	0.23091	0.20719	0.1782	1	0.23091
Taf1a	0.58187	0.63013	1	0.11912	0.8402	0.79023	0	0.11912
Nus1	0.58206	0.55477	0	0.1903	0.39328	0.29377	1	0.1903
Il27	0.58263	0.63941	1	-0.19673	0.18611	0.15462	2	-0.19673
Tmc5	0.58288	0.63941	1	0.087157	0.067583	0.043674	2	0.087157
Cpsf1	0.58313	0.63941	1	0.070836	0.81619	0.76171	0	0.070836
Mrgprb3	0.58362	0.61785	1	-0.22456	0.83427	0.76158	0	-0.22456
Gprc5d	0.58539	0.63941	1	-0.29544	0.86094	0.80991	0	-0.29544
Drosha	0.58639	0.63941	1	-0.14439	0.27222	0.24262	2	-0.14439
Cnr1	0.58664	0.63941	1	-0.17856	0.99202	0.98992	0	-0.17856
Msmb	0.58739	0.63941	1	-0.10064	0.90723	0.86933	0	-0.10064
Pnoc	0.58789	0.63941	1	-0.067632	0.73726	0.64538	1	-0.067632
Fbxw11	0.58792	0.62723	1	0.46034	0.057953	0.048407	3	0.46034
Slc38a4	0.58814	0.63941	1	-0.03955	0.51327	0.42905	1	-0.03955
Gnpda2	0.5892	0.62723	1	0.074787	0.85521	0.81025	0	0.074787
Avpr1a	0.59038	0.63942	1	-0.067548	0.30782	0.28609	2	-0.067548
Mttp	0.59062	0.63942	1	-0.11989	0.89987	0.85999	0	-0.11989
Cxcr6	0.59069	0.62723	1	-0.35466	0.88	0.84105	0	-0.35466
Dclk2	0.59112	0.63942	1	0.15238	0.071053	0.047761	3	0.15238
Emp2	0.59285	0.63942	1	0.15873	0.028292	0.018957	2	0.15873
Fos	0.59334	0.63942	1	0.071005	0.80457	0.746	0	0.071005
Jam2	0.59482	0.63942	1	0.037841	0.1351	0.12701	2	0.037841
Mir320a	0.59531	0.63942	1	0.45803	0.014875	0.01119	3	0.45803
Wdr61	0.59556	0.63942	1	0.030805	0.69512	0.5736	1	0.030805
RGD1563365	0.59605	0.63942	1	0.23753	0.028378	0.018957	3	0.23753
Cd164	0.59703	0.63942	1	0.17482	0.10282	0.10307	3	0.17482
Tlr3	0.59727	0.63942	1	-0.27083	0.84622	0.79023	0	-0.27083
Adgrl4	0.598	0.64876	1	0.24706	0.056577	0.038749	3	0.24706
Dpep1	0.59873	0.64876	1	-0.17528	0.34296	0.35012	1	-0.17528
Hemgn	0.59922	0.64876	1	-0.03502	0.28108	0.26799	2	-0.03502
Astn1	0.60141	0.64876	1	-0.088082	0.84456	0.79023	0	-0.088082
Ceacam1	0.60189	0.64876	1	0.34862	0.3736	0.35728	1	0.34862
Tsta3	0.60238	0.64876	1	-0.31215	0.77321	0.6947	0	-0.31215
Gpr151	0.60286	0.64876	1	0.35404	0.2974	0.26799	2	0.35404
Sh3gl2	0.6031	0.64876	1	0.29767	0.2643	0.23688	2	0.29767
Neurod4	0.60359	0.64876	1	-0.051751	0.91513	0.87846	0	-0.051751
Nrg1	0.60383	0.64876	1	0.019986	0.13402	0.12701	2	0.019986
Cetn4	0.60407	0.64876	1	0.014211	0.21533	0.18279	1	0.014211
LOC687508	0.60455	0.64876	1	0.31595	0.073231	0.047766	3	0.31595
Pbdc1	0.60503	0.64876	1	0.25757	0.011629	0.0079455	3	0.25757
Ube2e2	0.60537	0.62723	1	0.1016	0.12527	0.10307	2	0.1016
Cst9l	0.60671	0.64877	1	-0.044417	0.083785	0.078998	1	-0.044417
Wdr1	0.60702	0.62723	1	0.016166	0.48479	0.3934	1	0.016166
Hypk	0.60719	0.64877	1	0.15787	0.58439	0.47011	1	0.15787
Zfp646	0.60743	0.64877	1	-0.10631	0.35681	0.35727	1	-0.10631
Tas2r139	0.60839	0.64877	1	0.1169	0.82564	0.76949	0	0.1169
Bcam	0.61125	0.64877	1	-0.27373	0.79654	0.74599	0	-0.27373
Gtpbp10	0.61153	0.62723	1	-0.061082	0.64614	0.53694	1	-0.061082
Cdk12	0.61361	0.64877	1	-0.42173	0.70713	0.58416	1	-0.42173
Cops2	0.61409	0.64877	1	-0.077144	0.58938	0.47011	1	-0.077144
Sdcbp	0.61503	0.64877	1	0.43485	0.034198	0.020773	3	0.43485
Gng3	0.6158	0.62723	1	-0.081181	0.15939	0.12892	1	-0.081181
Zc3h12d	0.61667	0.65786	1	-0.055455	0.885	0.82199	0	-0.055455
Fmo3	0.61714	0.65786	1	0.121	0.20418	0.17819	2	0.121
Adgrg5	0.61808	0.65786	1	-0.0043046	0.93771	0.90579	0	-0.0043046
Scml1	0.61831	0.65786	1	-0.031277	0.86304	0.80991	0	-0.031277
Npbwr1	0.62041	0.65786	1	-0.14619	0.95678	0.93551	0	-0.14619
Ttf1	0.6206	0.59837	0	-0.38558	0.99483	0.99421	0	-0.38558
Gprc5b	0.62134	0.65786	1	-0.12613	0.48573	0.40808	1	-0.12613
Itgb3	0.62273	0.65786	1	-0.020463	0.26672	0.23688	2	-0.020463
Dag1	0.62343	0.65786	1	0.15242	0.27054	0.23688	2	0.15242
Pdlim4	0.62596	0.65787	1	-0.046686	0.69802	0.5736	1	-0.046686
Sparc	0.62719	0.62723	0	0.11736	0.24124	0.23577	2	0.11736
Cdc27	0.62734	0.65787	1	0.062545	0.28031	0.26799	1	0.062545
RGD1564405	0.62849	0.65787	1	0.27803	0.12424	0.1196	2	0.27803
Fubp1	0.62917	0.65787	1	0.074054	0.1135	0.10307	2	0.074054
Cd59	0.6294	0.65787	1	-0.14045	0.96136	0.94516	0	-0.14045
Add1	0.62963	0.65787	1	0.11827	0.62711	0.50131	1	0.11827
Sycp3	0.63092	0.6069	0	0.25021	0.089523	0.069501	1	0.25021
Mios	0.63093	0.62723	0	0.16434	0.11054	0.096181	2	0.16434
Il9r	0.63168	0.6674	1	0.046713	0.010131	0.0058816	1	0.046713
Exosc8	0.6323	0.62723	0	0.30356	0.028445	0.017337	2	0.30356
Grm3	0.63236	0.6674	1	-0.28495	0.8552	0.80991	0	-0.28495
F13a1	0.63326	0.6674	1	0.087578	0.86154	0.80991	0	0.087578
Pick1	0.63386	0.62723	0	-0.0024024	0.786	0.72683	0	-0.0024024
Atrx	0.63417	0.6674	1	-0.22093	0.87298	0.80992	0	-0.22093
Sbf2	0.63484	0.6674	1	0.045787	0.038245	0.024033	1	0.045787
Slc35a1	0.63486	0.6069	0	-0.09999	0.27312	0.22473	1	-0.09999
Gtf2ird2	0.6358	0.62723	0	0.0088911	0.055466	0.041766	1	0.0088911
Il10rb	0.63696	0.62723	0	0.047933	0.15256	0.12469	1	0.047933
Epg5	0.63776	0.67619	1	0.19249	0.51698	0.42905	1	0.19249
Ooep	0.63843	0.68511	1	0.12987	0.73828	0.65558	1	0.12987
Nfe2l2	0.63888	0.68511	1	-0.031304	0.63031	0.50131	1	-0.031304
Klhdc1	0.6391	0.68511	1	-0.094874	0.88231	0.82199	0	-0.094874
Kif16b	0.63999	0.68511	1	0.031498	0.0080598	0.0040396	2	0.031498
Tesc	0.64022	0.68511	1	0.20304	0.087145	0.08137	2	0.20304
Gfra3	0.64066	0.68511	1	-0.03904	0.88187	0.82199	0	-0.03904
Terf2	0.64097	0.64542	0	-0.26136	0.26963	0.20121	1	-0.26136
Epha8	0.64199	0.68511	1	0.19066	0.26188	0.23688	1	0.19066
Arhgef33	0.64266	0.68511	1	-0.075857	0.92539	0.89497	0	-0.075857
Ptafr	0.64288	0.68511	1	-0.012414	0.46128	0.40808	1	-0.012414
Psmc1	0.6431	0.68511	1	-0.15549	0.81324	0.75398	0	-0.15549
Pfkl	0.64354	0.68511	1	0.20534	0.60695	0.49115	1	0.20534
Tdp1	0.64376	0.68511	1	0.025769	0.1735	0.15461	1	0.025769
Prss12	0.64482	0.62723	0	-0.30508	0.67842	0.58855	1	-0.30508
Zfp780b-ps1	0.64487	0.68511	1	0.15818	0.31059	0.29245	2	0.15818
Fut2	0.64531	0.68511	1	-0.274	0.13169	0.12701	2	-0.274
Cacna2d1	0.64575	0.68511	1	-0.15506	0.78637	0.73799	0	-0.15506
Hras	0.64597	0.68511	1	0.37958	0.016323	0.011756	3	0.37958
Cacnb2	0.64619	0.68511	1	-0.073323	0.84926	0.79023	0	-0.073323
Chchd4	0.64633	0.62723	0	-0.23781	0.88079	0.84105	0	-0.23781
Rab3ip	0.64794	0.68511	1	-0.027426	0.90593	0.86468	0	-0.027426
Zak	0.64837	0.68511	1	0.059639	0.23013	0.20184	2	0.059639
Bicc1	0.64859	0.68511	1	-0.056713	0.96215	0.94517	0	-0.056713
Olr1311	0.64881	0.68511	1	-0.21238	0.048302	0.029569	2	-0.21238
Slc26a8	0.65099	0.68511	1	0.084628	0.10142	0.10307	2	0.084628
Agpat1	0.6512	0.68511	1	-0.08663	0.86104	0.80991	0	-0.08663
Fshr	0.65272	0.63664	0	0.1567	0.033245	0.021152	1	0.1567
Eps8	0.65294	0.6946	1	0.13371	0.51869	0.42905	1	0.13371
C6	0.65358	0.6946	1	0.55938	0.0016252	0.00089069	5	0.55938
Tex26	0.6538	0.6946	1	-0.14434	0.20177	0.15917	2	-0.14434
Ctsd	0.65423	0.6946	1	0.42191	0.027367	0.018957	3	0.42191
Olr1633	0.6544	0.63664	0	0.059878	0.26103	0.26422	2	0.059878
Adamts8	0.65444	0.6946	1	0.19304	0.16233	0.15461	2	0.19304
Ppib	0.65573	0.6946	1	0.26452	0.58814	0.47011	1	0.26452
Chrm4	0.65681	0.6946	1	-0.23384	0.69648	0.5736	1	-0.23384
Drd2	0.65723	0.6946	1	0.11123	0.51069	0.42905	1	0.11123
Pde8a	0.65745	0.6946	1	-0.027705	0.8039	0.746	0	-0.027705
Galr1	0.65787	0.6946	1	-0.20383	0.60262	0.48059	1	-0.20383
Depdc7	0.65851	0.6946	1	0.15996	0.3157	0.30617	2	0.15996
LOC686683	0.65884	0.63665	0	-0.072349	0.52803	0.40381	1	-0.072349
Smap2	0.65894	0.6946	1	-0.065267	0.85457	0.80316	0	-0.065267
Nipbl	0.6591	0.66368	0	-0.10968	0.90943	0.89538	0	-0.10968
Ccr4	0.65915	0.6946	1	-0.36758	0.67705	0.553	1	-0.36758
Ccdc117	0.65937	0.6946	1	0.1404	0.05751	0.038754	3	0.1404
Zic1	0.65979	0.6946	1	0.065703	0.35283	0.35727	1	0.065703
Pde4b	0.66	0.6946	1	0.24217	0.44135	0.40808	1	0.24217
Prmt1	0.6603	0.63665	0	0.56246	0.034735	0.022191	3	0.56246
Cactin	0.66064	0.6946	1	-0.074672	0.19004	0.15462	2	-0.074672
Itga6	0.66085	0.6946	1	-0.25801	0.2102	0.18279	1	-0.25801
Cel	0.66127	0.6946	1	-0.13974	0.45249	0.40808	1	-0.13974
Peli3	0.6617	0.6946	1	0.053726	0.29252	0.26799	1	0.053726
Nup62	0.66233	0.6946	1	-0.11406	0.10445	0.10307	2	-0.11406
Fbxo43	0.66305	0.63665	0	-0.28106	0.58642	0.45478	1	-0.28106
Hip1	0.66318	0.6946	1	0.21733	0.065691	0.043669	2	0.21733
Bok	0.66423	0.6946	1	0.013736	0.73399	0.64538	1	0.013736
Atp6v1b2	0.6645	0.63665	0	-0.13722	0.5758	0.44446	1	-0.13722
Amdhd1	0.66465	0.6946	1	-0.080866	0.63821	0.51163	1	-0.080866
Lypd5	0.6659	0.6946	1	-0.39045	0.9834	0.97683	0	-0.39045
Adgrf5	0.66611	0.6946	1	-0.23832	0.83861	0.79023	0	-0.23832
Tsen34	0.66613	0.63665	0	-0.12016	0.14492	0.12087	1	-0.12016
Taok2	0.66632	0.6946	1	-0.051597	0.086833	0.08137	2	-0.051597
Efcab5	0.66653	0.6946	1	0.16297	0.33669	0.35011	1	0.16297
Ccr1l1	0.66674	0.6946	1	-0.13449	0.8935	0.85484	0	-0.13449
Adora2a	0.66799	0.6946	1	-0.13536	0.151	0.12701	1	-0.13536
Cxcr4	0.6682	0.6946	1	-0.078632	0.86938	0.80992	0	-0.078632
Rad21	0.66862	0.6946	1	-0.030169	0.77078	0.6853	0	-0.030169
Prdx1	0.66903	0.6946	1	0.086502	0.66965	0.54263	1	0.086502
Dhrs7b	0.66924	0.6946	1	-0.22229	0.59506	0.47012	1	-0.22229
Zfp709	0.66973	0.64576	0	0.093927	0.12008	0.10307	1	0.093927
Slc31a1	0.66986	0.6946	1	-0.14666	0.75747	0.66548	0	-0.14666
Ryr1	0.67048	0.6946	1	-0.30153	0.87081	0.80992	0	-0.30153
Eif2a	0.67131	0.6946	1	-0.1514	0.98637	0.98172	0	-0.1514
Tnrc6b	0.67187	0.64576	0	-0.058849	0.30219	0.29044	1	-0.058849
Tceanc	0.67255	0.6946	1	-0.14011	0.96333	0.94736	0	-0.14011
Tram1	0.67275	0.6946	1	-0.098466	0.257	0.2175	1	-0.098466
Commd3	0.67297	0.65401	0	-0.015442	0.63811	0.58202	0	-0.015442
Nid1	0.67316	0.6946	1	0.10428	0.15105	0.12701	2	0.10428
Icam5	0.67378	0.6946	1	0.067219	0.46563	0.40808	1	0.067219
Igip	0.67419	0.6946	1	-0.029459	0.71911	0.61537	1	-0.029459
Scyl2	0.6746	0.6946	1	-0.11698	0.12074	0.11959	2	-0.11698
Polr3g	0.6748	0.6946	1	0.053151	0.89399	0.85484	0	0.053151
Eif4g2	0.67736	0.65524	0	-0.2214	0.062093	0.048412	2	-0.2214
LOC100909683	0.67745	0.6946	1	0.41219	0.018379	0.012401	3	0.41219
Braf	0.67842	0.65524	0	-0.14327	0.75958	0.70412	0	-0.14327
Cyp2c22	0.67894	0.65524	0	0.24349	0.023079	0.013315	2	0.24349
Anxa7	0.67928	0.6946	1	0.21038	0.27391	0.25579	2	0.21038
Ndufaf1	0.67988	0.6946	1	-0.1031	0.036223	0.023085	2	-0.1031
Cog4	0.68087	0.65524	0	0.017152	0.013403	0.0079354	2	0.017152
Cntfr	0.68109	0.6946	1	0.19842	0.73312	0.64538	1	0.19842
Ubqln2	0.6813	0.6946	1	-0.098608	0.77772	0.71208	0	-0.098608
C1d	0.68131	0.6835	0	-0.28764	0.16366	0.15621	1	-0.28764
Zfp770	0.6817	0.6946	1	-0.13441	0.5512	0.45977	1	-0.13441
F3	0.6821	0.6946	1	0.32898	0.016647	0.011761	3	0.32898
Slc39a13	0.6825	0.6946	1	0.53963	0.018206	0.012401	4	0.53963
Sde2	0.6831	0.6946	1	-0.38324	0.90651	0.86933	0	-0.38324
Dapk3	0.6833	0.6946	1	-0.01627	0.60455	0.4806	1	-0.01627
Fxyd3	0.6843	0.6946	1	-0.14185	0.090555	0.093401	2	-0.14185
Gpr82	0.68513	0.6835	0	-0.10946	0.09921	0.074977	1	-0.10946
Ankmy2	0.6857	0.6946	1	-0.030963	0.026571	0.018053	1	-0.030963
Madcam1	0.68609	0.6946	1	-0.12636	0.81846	0.76949	0	-0.12636
Slc15a1	0.68629	0.6946	1	0.36675	0.085279	0.081365	2	0.36675
Ppp4r2	0.68649	0.6946	1	-0.088335	0.30208	0.28608	2	-0.088335
Olr646	0.68669	0.6946	1	-0.19079	0.31338	0.29928	1	-0.19079
Tango6	0.68709	0.66412	0	-0.14453	0.51938	0.40381	1	-0.14453
Rlim	0.68829	0.66412	0	0.0055027	0.92532	0.89124	0	0.0055027
Rab5a	0.68864	0.66412	0	-0.18757	0.98878	0.98696	0	-0.18757
Kctd20	0.68906	0.6946	0	-0.10329	0.82552	0.76949	0	-0.10329
Lypd3	0.68926	0.6946	0	0.23411	0.12191	0.11959	1	0.23411
Tox4	0.68965	0.6946	0	0.080103	0.017204	0.012396	2	0.080103
Dolpp1	0.68985	0.6946	0	0.057143	0.81959	0.76949	0	0.057143
Tmem11	0.69142	0.6946	0	0.51224	0.011165	0.0068605	4	0.51224
Cx3cl1	0.69238	0.66412	0	0.057346	0.80762	0.74779	0	0.057346
Slc1a1	0.69255	0.66412	0	0.39912	0.29368	0.29044	1	0.39912
Nrip3	0.69259	0.6946	0	0.47835	0.015304	0.011195	3	0.47835
Defb12	0.69298	0.6946	0	0.1212	0.60141	0.48059	1	0.1212
Fzd4	0.69318	0.6946	0	-0.022709	0.27315	0.24263	1	-0.022709
Adamts6	0.69356	0.66412	0	-0.0060606	0.54887	0.42414	1	-0.0060606
Fchsd2	0.69357	0.6946	0	0.0067101	0.13309	0.12701	1	0.0067101
Epor	0.69454	0.6946	0	-0.16697	0.48303	0.40808	1	-0.16697
Rims2	0.69551	0.6946	0	0.39465	0.023826	0.016555	3	0.39465
Tmem25	0.69686	0.6946	0	0.033076	0.35372	0.35727	2	0.033076
Alas2	0.69692	0.67284	0	0.14243	0.5468	0.42414	1	0.14243
Pcdh9	0.69783	0.6946	0	0.13635	0.78201	0.72963	0	0.13635
Il18	0.69802	0.6946	0	-0.035855	0.80269	0.746	0	-0.035855
Zfp512	0.69821	0.6946	0	-0.10308	0.83034	0.76949	0	-0.10308
Ndfip1	0.69879	0.6946	0	-0.1896	0.38413	0.35728	1	-0.1896
Hdc	0.69917	0.6946	0	0.034616	0.81695	0.76949	0	0.034616
Vom1r46	0.69955	0.6946	0	0.06684	0.78909	0.74599	0	0.06684
Rbpms	0.69994	0.6946	0	0.40514	0.081225	0.071257	3	0.40514
Tfcp2	0.70032	0.6946	0	0.23739	0.30165	0.28608	2	0.23739
Tra2b	0.70108	0.68139	0	-0.11361	0.021765	0.011211	1	-0.11361
Sun5	0.70108	0.6946	0	-0.15914	0.74886	0.65558	0	-0.15914
Atrnl1	0.70141	0.68139	0	-0.17592	0.92942	0.90136	0	-0.17592
RGD1561958	0.70146	0.6946	0	0.026917	0.71565	0.61537	1	0.026917
Eif4a2	0.70223	0.6946	0	-0.10943	0.048803	0.029569	2	-0.10943
Mrgprd	0.7028	0.6946	0	0.34942	0.015622	0.011195	4	0.34942
Akr1c1	0.70299	0.6946	0	0.13751	0.23903	0.2068	2	0.13751
Gpatch4	0.70374	0.6946	0	0.20154	0.49819	0.42905	1	0.20154
Cubn	0.70393	0.6946	0	0.22615	0.41349	0.37777	1	0.22615
Olr1569	0.70431	0.6946	0	-0.030652	0.006004	0.0027023	2	-0.030652
Inpp5f	0.70469	0.6946	0	0.23647	0.10424	0.10307	3	0.23647
Tlr5	0.70507	0.6946	0	-0.13011	0.54148	0.44952	1	-0.13011
Btbd16	0.70525	0.6946	0	-0.0039584	0.90424	0.86468	0	-0.0039584
Dnajc28	0.70536	0.68139	0	0.097421	0.31289	0.29044	1	0.097421
Bri3bp	0.7077	0.6946	0	-0.213	0.069629	0.047761	1	-0.213
Cdc45	0.70807	0.6946	0	-0.24915	0.49525	0.41859	1	-0.24915
Mettl21c	0.70863	0.6946	0	-0.036606	0.314	0.29928	2	-0.036606
Lars	0.70975	0.68974	0	0.053068	0.25075	0.24751	2	0.053068
Cwh43	0.71049	0.6946	0	0.017374	0.76522	0.6853	0	0.017374
Pdgfrb	0.71068	0.6946	0	0.062731	0.11298	0.10307	2	0.062731
Atg12	0.71104	0.68974	0	-0.22445	0.22887	0.20781	1	-0.22445
Olr1264	0.71161	0.6946	0	0.10433	0.75587	0.66547	0	0.10433
Rab23	0.71216	0.6946	0	0.1996	0.098241	0.099911	1	0.1996
Sestd1	0.71235	0.6946	0	0.16147	0.094496	0.096414	3	0.16147
Rnf2	0.7129	0.6946	0	0.3873	0.047231	0.028449	3	0.3873
Tmem9	0.71327	0.6946	0	0.055738	0.65873	0.5323	1	0.055738
Cldn34e	0.71364	0.6946	0	0.11326	0.54393	0.45977	1	0.11326
Klf17	0.714	0.6946	0	-0.22597	0.27434	0.25579	1	-0.22597
Syt13	0.71456	0.70386	0	-0.24153	0.97347	0.96418	0	-0.24153
Grik3	0.71474	0.70386	0	-0.26694	0.022482	0.014975	1	-0.26694
LOC100362978	0.7152	0.68974	0	-0.046034	0.21536	0.19073	1	-0.046034
Skap1	0.71547	0.70386	0	0.4283	0.02344	0.016555	3	0.4283
Grm2	0.71584	0.70386	0	0.06641	0.84958	0.79023	0	0.06641
Med10	0.716	0.68974	0	-0.13991	0.59112	0.46521	1	-0.13991
Sptssb	0.71693	0.70386	0	0.38405	0.083267	0.078998	3	0.38405
Tirap	0.71712	0.70386	0	0.062968	0.81682	0.76949	0	0.062968
Gper1	0.71857	0.70386	0	-0.0087543	0.714	0.61537	1	-0.0087543
Dcun1d1	0.71911	0.70386	0	-0.24763	0.63304	0.51163	1	-0.24763
RGD1559903	0.71984	0.70386	0	0.0061838	0.93651	0.90579	0	0.0061838
Mrgprx2	0.7201	0.69785	0	-0.096507	0.16053	0.12892	1	-0.096507
Chd6	0.72146	0.70386	0	-0.019199	0.78594	0.72963	0	-0.019199
Clcn1	0.72325	0.70386	0	0.089387	0.025654	0.017296	3	0.089387
Serinc4	0.72343	0.70386	0	0.31462	0.028003	0.018957	3	0.31462
Hcrtr1	0.72432	0.70386	0	-0.12909	0.77124	0.6853	0	-0.12909
Ssr1	0.72521	0.70387	0	-0.03556	0.22076	0.18279	2	-0.03556
Rab8b	0.72557	0.70387	0	0.16519	0.59654	0.47012	1	0.16519
Leprot	0.72587	0.69786	0	-0.15373	0.58984	0.46521	1	-0.15373
Ifnar2	0.7261	0.70387	0	-0.10839	0.91567	0.87846	0	-0.10839
Ptpn11	0.72663	0.70387	0	-0.2175	0.36864	0.35727	1	-0.2175
Shtn1	0.72681	0.70387	0	-0.14015	0.45878	0.40808	1	-0.14015
Gprc5c	0.72699	0.70387	0	-0.36089	0.90387	0.86468	0	-0.36089
Snx25	0.72716	0.70387	0	0.18499	0.34325	0.35012	2	0.18499
Olr450	0.72769	0.70387	0	0.19957	0.029627	0.018962	1	0.19957
Unc5b	0.72787	0.70387	0	-0.14566	0.89864	0.85999	0	-0.14566
Npy2r	0.72928	0.70387	0	0.19754	0.24836	0.21181	2	0.19754
Gzmk	0.72998	0.70387	0	0.26496	0.2086	0.1782	2	0.26496
Ddx5	0.73003	0.72991	0	0.14934	0.23203	0.20437	1	0.14934
Taar4	0.73068	0.70387	0	-0.16253	0.27265	0.24263	2	-0.16253
LOC103690108	0.73103	0.70387	0	0.078147	0.17016	0.15461	2	0.078147
P2ry6	0.73138	0.70387	0	0.036132	0.74151	0.65558	1	0.036132
Olr141	0.73155	0.70387	0	-0.0053835	0.14277	0.12701	1	-0.0053835
Lcn9	0.73208	0.70387	0	0.049673	0.31976	0.30618	2	0.049673
Adgre4	0.7321	0.7363	0	0.37092	0.020878	0.013885	2	0.37092
Oxtr	0.73225	0.70387	0	-0.0058384	0.84894	0.79023	0	-0.0058384
Syt5	0.73347	0.70387	0	-0.0056929	0.86174	0.80991	0	-0.0056929
Vcl	0.73381	0.70387	0	-0.12886	0.73502	0.64538	1	-0.12886
Tbc1d23	0.73399	0.70387	0	-0.20611	0.76848	0.6853	0	-0.20611
Gabrr3	0.73425	0.71323	0	-0.19228	0.00499	0.0030657	1	-0.19228
Coro2a	0.73468	0.7128	0	-0.025121	0.73016	0.64538	1	-0.025121
Slamf6	0.73519	0.7128	0	0.31755	0.19341	0.15916	2	0.31755
LOC103691922	0.73591	0.71323	0	0.18325	0.049636	0.03619	1	0.18325
Carmil2	0.73606	0.7128	0	0.38001	0.32232	0.31345	2	0.38001
Ddx39b	0.73635	0.71324	0	-0.25221	0.96615	0.95496	0	-0.25221
Fpr-rs3	0.73709	0.7128	0	-0.20411	0.30147	0.28608	2	-0.20411
Chia	0.73726	0.7128	0	0.14276	0.16546	0.15461	2	0.14276
Gpr152	0.7376	0.7128	0	-0.010081	0.15161	0.12701	2	-0.010081
App	0.73845	0.7128	0	0.32662	0.021458	0.014975	2	0.32662
Bcas1	0.73897	0.7128	0	0.077094	0.54933	0.45977	1	0.077094
LOC102548541	0.73933	0.72084	0	-0.033283	0.76754	0.70413	0	-0.033283
Egfr	0.74007	0.72084	0	-0.061439	0.11624	0.10307	2	-0.061439
Ankrd30a	0.74033	0.7128	0	0.44395	0.096069	0.099906	3	0.44395
Polr2d	0.74037	0.72084	0	-0.10026	0.77436	0.71947	0	-0.10026
Suclg1	0.74083	0.7128	0	0.20989	0.53875	0.44952	1	0.20989
Phc1	0.74117	0.7128	0	-0.15968	0.84556	0.79023	0	-0.15968
Npsr1	0.74168	0.72128	0	-0.095355	0.766	0.6853	0	-0.095355
LOC102551064	0.74202	0.72128	0	-0.27738	0.56442	0.45977	1	-0.27738
Kif11	0.74229	0.7283	0	0.12207	0.70601	0.61771	0	0.12207
Ppif	0.74244	0.72128	0	-0.00025715	0.36899	0.35727	1	-0.00025715
Socs4	0.7432	0.72128	0	0.16479	0.3283	0.33172	2	0.16479
Ddx17	0.74387	0.72128	0	-0.07192	0.80011	0.74599	0	-0.07192
Galr3	0.74403	0.72128	0	0.039022	0.095845	0.099906	1	0.039022
Tmem147	0.74454	0.72128	0	0.076851	0.22097	0.18279	2	0.076851
Iqgap1	0.74487	0.72128	0	-0.30329	0.4911	0.41858	1	-0.30329
Ophn1	0.74504	0.72128	0	0.0092731	0.0039067	0.0018697	2	0.0092731
Ms4a14	0.74687	0.72128	0	0.35793	0.11392	0.10307	2	0.35793
Scn4a	0.7472	0.72128	0	-0.11243	0.12285	0.1196	2	-0.11243
Nr3c2	0.74737	0.72128	0	0.23903	0.22971	0.20184	2	0.23903
Lgals3	0.74753	0.72831	0	-0.039385	0.020655	0.011205	2	-0.039385
Rnf220	0.74803	0.72128	0	0.051712	0.26026	0.22363	2	0.051712
Spag9	0.74836	0.72128	0	0.32366	0.04964	0.029574	3	0.32366
Hormad2	0.74853	0.72128	0	0.083698	0.92097	0.89116	0	0.083698
Slc7a12	0.74886	0.72128	0	0.014634	0.07811	0.068457	3	0.014634
Tmem107	0.74902	0.72128	0	-0.108	0.19938	0.15917	2	-0.108
Hspa5	0.75021	0.76662	0	-0.052827	0.2081	0.15813	1	-0.052827
Eva1a	0.75083	0.72995	0	0.23973	0.10033	0.10307	3	0.23973
N6amt1	0.75214	0.72995	0	0.45531	0.029119	0.018957	3	0.45531
Cdt1	0.7523	0.72995	0	0.056329	0.19638	0.15916	1	0.056329
Atp6v0a4	0.75279	0.72995	0	0.064485	0.30718	0.28609	2	0.064485
Gipc2	0.75409	0.72995	0	-0.14052	0.97515	0.96562	0	-0.14052
RGD1563217	0.75474	0.72995	0	-0.065037	0.85151	0.80316	0	-0.065037
Il22ra1	0.75571	0.72996	0	-0.058655	0.11452	0.10307	2	-0.058655
Lsm10	0.75603	0.72996	0	-0.094749	0.93346	0.90578	0	-0.094749
Nf2	0.75623	0.74262	0	0.31446	0.072465	0.071853	2	0.31446
Gfer	0.75763	0.74978	0	0.033632	0.72401	0.67175	0	0.033632
Sgip1	0.75861	0.75658	0	0.33713	0.023899	0.014122	2	0.33713
Sh3gl3	0.75875	0.72996	0	0.44588	0.049123	0.029574	3	0.44588
Fmn1	0.75891	0.72996	0	0.29135	0.41948	0.38785	1	0.29135
Spock3	0.75923	0.72996	0	0.24604	0.26151	0.23688	2	0.24604
Nudcd1	0.75939	0.72996	0	0.090885	0.6682	0.54263	1	0.090885
Gpr157	0.75955	0.72996	0	-0.0096725	0.64465	0.51163	1	-0.0096725
Ccnf	0.75958	0.75658	0	0.22151	0.025073	0.015762	2	0.22151
Gpn1	0.76208	0.76319	0	-0.031309	0.22391	0.20268	1	-0.031309
Vom1r37	0.76208	0.7467	0	0.21645	0.55547	0.45977	1	0.21645
Lgsn	0.76319	0.7467	0	-0.21555	0.58664	0.47011	1	-0.21555
Itgb6	0.764	0.76319	0	0.26891	0.068861	0.071853	2	0.26891
Derl3	0.7646	0.7467	0	-0.1212	0.72822	0.63524	1	-0.1212
Icam4	0.76475	0.7467	0	-0.098461	0.92128	0.89116	0	-0.098461
Nek5	0.76537	0.76319	0	0.17964	0.81257	0.7478	0	0.17964
LOC102555039	0.766	0.7467	0	0.48256	0.077976	0.066388	3	0.48256
Zranb2	0.76615	0.7467	0	0.48405	0.0037775	0.0018697	3	0.48405
Trappc13	0.76673	0.76319	0	0.52809	0.034241	0.022191	3	0.52809
Cpne1	0.76755	0.7467	0	0.24213	0.10206	0.10307	2	0.24213
Grb2	0.76832	0.7467	0	0.29507	0.017351	0.012396	2	0.29507
Alk	0.76848	0.7467	0	-0.15972	0.83712	0.79023	0	-0.15972
Adgre5	0.76878	0.7467	0	0.13908	0.34368	0.35012	2	0.13908
Dnajc19	0.76909	0.7467	0	-0.1789	0.77185	0.6853	0	-0.1789
Acbd3	0.77063	0.7467	0	0.016778	0.45909	0.40808	1	0.016778
Atp5s	0.77078	0.7467	0	0.0031765	0.043788	0.028444	2	0.0031765
RGD1307100	0.77108	0.75454	0	0.44996	0.0281	0.018957	3	0.44996
Pank2	0.77124	0.75454	0	0.45902	0.0115	0.0079455	4	0.45902
Adra2b	0.77169	0.75454	0	-0.031952	0.4788	0.40808	1	-0.031952
Cd9	0.77382	0.75454	0	0.30777	0.080936	0.071257	3	0.30777
Slc22a2	0.77412	0.75454	0	0.16934	0.091037	0.093401	2	0.16934
Kif5b	0.77449	0.76976	0	-0.075136	0.0062885	0.0048622	1	-0.075136
Crem	0.77518	0.75454	0	-0.01388	0.63417	0.51163	1	-0.01388
Adgra3	0.77533	0.75454	0	0.091312	0.22212	0.18279	2	0.091312
Grpel1	0.77668	0.75454	0	-0.0419	0.6817	0.5736	1	-0.0419
Ap2s1	0.77683	0.75454	0	-0.11722	0.17887	0.15462	2	-0.11722
Trim14	0.77757	0.75454	0	0.36148	0.070514	0.047761	3	0.36148
Nr1h5	0.77817	0.75454	0	0.12073	0.80776	0.746	0	0.12073
Pml	0.77832	0.75454	0	0.0022059	0.89237	0.84975	0	0.0022059
Gpr12	0.7795	0.75454	0	-0.0021204	0.47484	0.40808	1	-0.0021204
Mettl1	0.7798	0.75454	0	-0.026304	0.063224	0.041761	2	-0.026304
Fscn3	0.78186	0.76199	0	0.12132	0.10872	0.10307	1	0.12132
Pate4	0.78307	0.78212	0	0.3561	0.1811	0.15017	2	0.3561
Il17re	0.78332	0.76199	0	0.035317	0.59971	0.48059	1	0.035317
Vps25	0.78384	0.78212	0	0.18464	0.5491	0.42414	1	0.18464
Ier3	0.78405	0.76199	0	0.1005	0.13673	0.12701	2	0.1005
Hdac1l	0.78637	0.762	0	0.059998	0.54257	0.45977	1	0.059998
Ccar2	0.78666	0.762	0	-0.11302	0.20159	0.15917	2	-0.11302
Cep76	0.7868	0.762	0	0.63143	0.0016702	0.00089573	4	0.63143
Htr5a	0.78695	0.762	0	0.22658	0.074518	0.047766	3	0.22658
Ghrh	0.78709	0.762	0	0.039448	0.48122	0.40808	1	0.039448
Poldip2	0.78723	0.762	0	0.55519	0.0076258	0.0038226	4	0.55519
Mdfic	0.78752	0.762	0	0.12446	0.27075	0.23688	2	0.12446
Gpr33	0.78824	0.762	0	0.034924	0.61948	0.49116	1	0.034924
Xcl1	0.78881	0.762	0	-0.14844	0.15508	0.13109	1	-0.14844
Il15ra	0.78909	0.762	0	0.14906	0.84031	0.79023	0	0.14906
Myef2	0.79023	0.762	0	-0.099925	0.8411	0.79023	0	-0.099925
Calb2	0.79137	0.762	0	-0.092394	0.98048	0.97361	0	-0.092394
Cysltr2	0.79221	0.76952	0	-0.24494	0.59898	0.48059	1	-0.24494
Zdhhc9	0.79249	0.76952	0	0.09866	0.60479	0.4806	1	0.09866
Nat8f3	0.79263	0.76952	0	-0.25286	0.13709	0.12701	2	-0.25286
Slc26a2	0.79376	0.76953	0	-0.1331	0.42345	0.3976	1	-0.1331
Lpar4	0.79446	0.76953	0	0.16374	0.89503	0.85485	0	0.16374
LOC686900	0.79472	0.79999	0	-0.052433	0.56808	0.44446	1	-0.052433
Pdzk1	0.79501	0.76953	0	0.15891	0.33235	0.33173	2	0.15891
Mpl	0.79515	0.76953	0	-0.28906	0.77593	0.71208	0	-0.28906
Stk4	0.79521	0.79999	0	0.085132	0.90562	0.86771	0	0.085132
Ccdc122	0.79619	0.80573	0	-0.029641	0.18333	0.15017	1	-0.029641
Rnf17	0.79626	0.77654	0	-0.12196	0.93949	0.90947	0	-0.12196
Mc4r	0.79631	0.80573	0	0.16794	0.12907	0.10307	2	0.16794
Olr892	0.79655	0.80573	0	-0.048181	0.92699	0.89807	0	-0.048181
Trip4	0.79682	0.77654	0	-0.055364	0.9485	0.93043	0	-0.055364
Taok3	0.79723	0.77654	0	0.27015	0.0028147	0.0017082	3	0.27015
Gabbr1	0.79778	0.77654	0	-0.12925	0.94631	0.92202	0	-0.12925
Slco1a2	0.79847	0.77654	0	-0.18386	0.74787	0.65558	1	-0.18386
Cyp1b1	0.79943	0.77654	0	0.0035166	0.68669	0.5736	1	0.0035166
Fuca2	0.79957	0.77654	0	0.079813	0.75197	0.65558	0	0.079813
Ns5atp4	0.7997	0.77654	0	0.04117	0.49554	0.41859	1	0.04117
Ifnar1	0.79998	0.77654	0	0.33018	0.16844	0.15461	2	0.33018
Sf3b3	0.80033	0.8113	0	-0.0057859	0.80467	0.76549	0	-0.0057859
Cpne7	0.80066	0.78346	0	0.30419	0.11693	0.10307	2	0.30419
Klhl5	0.80107	0.78346	0	-0.061619	0.25128	0.21181	1	-0.061619
Carf	0.8012	0.78346	0	0.040305	0.79875	0.74599	0	0.040305
Kiss1r	0.80215	0.78346	0	0.31336	0.0085252	0.0043121	3	0.31336
Sapcd1	0.80283	0.78346	0	-0.029881	0.56233	0.45977	1	-0.029881
Pias1	0.80336	0.79064	0	0.26462	0.16882	0.15461	2	0.26462
Sec63	0.80363	0.80573	0	0.015227	0.82681	0.75502	0	0.015227
Tgm2	0.8039	0.79064	0	0.037317	0.90087	0.85999	0	0.037317
Tns2	0.80404	0.79064	0	-0.066991	0.64509	0.51163	1	-0.066991
Lrfn3	0.80417	0.79064	0	0.14345	0.27117	0.23688	2	0.14345
Syt11	0.80471	0.79064	0	0.23199	0.05529	0.037442	1	0.23199
Gpr143	0.80537	0.79064	0	-0.31425	0.13771	0.12701	1	-0.31425
LOC690283	0.80617	0.79064	0	0.28516	0.74687	0.65558	1	0.28516
RGD1359158	0.80684	0.79064	0	0.22966	0.36293	0.35727	1	0.22966
Kcnh1	0.8071	0.79064	0	0.057688	0.29379	0.26799	2	0.057688
Opn1sw	0.80934	0.79064	0	-0.044164	0.91783	0.88292	0	-0.044164
Cd81	0.80947	0.79064	0	-0.14391	0.93374	0.90578	0	-0.14391
F11r	0.8113	0.79752	0	0.087016	0.02405	0.016555	2	0.087016
Tmprss11c	0.81156	0.79752	0	-0.066846	0.92153	0.89116	0	-0.066846
Sult1a1	0.81169	0.79752	0	0.19063	0.84178	0.79023	0	0.19063
Ccr6	0.81182	0.79752	0	0.11554	0.60238	0.48059	1	0.11554
Fzd5	0.81208	0.79752	0	0.26746	0.1692	0.15461	2	0.26746
Taco1	0.8126	0.79752	0	0.055945	0.23097	0.20679	1	0.055945
Slc10a7	0.81311	0.79752	0	0.027689	0.60527	0.4806	1	0.027689
Pcdh7	0.8158	0.79752	0	0.077214	0.15418	0.13109	2	0.077214
LOC102550851	0.81641	0.82197	0	0.31421	0.16647	0.13298	2	0.31421
Gpr22	0.81644	0.81026	0	-0.10567	0.88798	0.82817	0	-0.10567
Adgrb2	0.81697	0.82197	0	-0.051517	0.87848	0.83625	0	-0.051517
E2f8	0.81783	0.81026	0	0.055549	0.45344	0.40808	1	0.055549
Hacd1	0.81846	0.81657	0	0.038906	0.5709	0.45977	1	0.038906
Serpind1	0.82022	0.82266	0	-0.045433	0.01992	0.01497	1	-0.045433
Gpr19	0.82097	0.82266	0	0.60994	0.0087328	0.0043172	4	0.60994
Iscu	0.82171	0.82266	0	0.19927	0.03336	0.020768	2	0.19927
Stmn1	0.82258	0.82266	0	0.25542	0.097655	0.099911	3	0.25542
Akt2	0.8227	0.82266	0	0.28346	0.12705	0.12311	2	0.28346
Itgb5	0.82356	0.82266	0	0.029583	0.72164	0.63523	1	0.029583
Aadac	0.82401	0.82705	0	0.16286	0.15218	0.12469	1	0.16286
Ubxn2a	0.82418	0.82267	0	-0.19731	0.15145	0.12701	2	-0.19731
Cxadr	0.82479	0.82267	0	0.068174	0.91098	0.87846	0	0.068174
Dctn6	0.82498	0.82705	0	0.23377	0.65957	0.56798	1	0.23377
Gpx8	0.82601	0.82267	0	0.16638	0.36722	0.35727	1	0.16638
Itgav	0.82637	0.82267	0	-0.10726	0.1938	0.15916	2	-0.10726
Rnf217	0.82674	0.82267	0	0.11179	0.22381	0.18279	1	0.11179
Pnpt1	0.82674	0.81744	0	-0.018046	0.82934	0.7759	0	-0.018046
Cdc42ep5	0.82698	0.82267	0	-0.11767	0.7129	0.60493	1	-0.11767
Cnbp	0.8271	0.82267	0	0.14024	0.32979	0.33172	2	0.14024
Mpped2	0.82713	0.82705	0	-0.020079	0.46979	0.37281	1	-0.020079
Rwdd4	0.82734	0.82267	0	0.12609	0.52546	0.42905	1	0.12609
Flt1	0.82758	0.82267	0	0.19602	0.17654	0.15462	2	0.19602
Jam3	0.8277	0.82267	0	0.40891	0.01439	0.010696	3	0.40891
Zkscan1	0.82782	0.82267	0	0.16807	0.33817	0.35011	1	0.16807
Gpr158	0.82794	0.82267	0	-0.036048	0.28595	0.26799	2	-0.036048
Olr472	0.82904	0.82706	0	0.03626	0.19107	0.1716	1	0.03626
Ifngr1	0.82914	0.82842	0	0.05207	0.26592	0.23688	1	0.05207
S100g	0.8301	0.82842	0	-0.20559	0.95551	0.93043	0	-0.20559
Psmd5	0.83081	0.82842	0	0.038464	0.088625	0.090307	1	0.038464
Osbpl8	0.83093	0.82842	0	0.21383	0.12494	0.1196	2	0.21383
Gins2	0.83104	0.82706	0	0.12745	0.25322	0.24751	2	0.12745
Mc3r	0.83282	0.83717	0	0.35826	0.442	0.36237	1	0.35826
Abcc1	0.83282	0.82842	0	-0.082401	0.28269	0.26799	1	-0.082401
Tab1	0.83399	0.83408	0	0.55668	0.0048337	0.0023188	4	0.55668
Htr6	0.83422	0.83408	0	0.2626	0.27581	0.25579	2	0.2626
Zfp51	0.83519	0.84208	0	0.28311	0.040314	0.03016	2	0.28311
Ldhc	0.83527	0.83409	0	0.3095	0.075425	0.047766	2	0.3095
Gpr17	0.83562	0.83409	0	-0.046225	0.92995	0.89497	0	-0.046225
Adam15	0.83585	0.83409	0	0.21166	0.21345	0.18279	2	0.21166
Gpr63	0.83597	0.83409	0	0.17034	0.27918	0.26799	2	0.17034
Dusp19	0.83678	0.83926	0	-0.058763	0.010618	0.006371	2	-0.058763
Mrs2	0.83689	0.83926	0	-0.095225	0.19027	0.15462	1	-0.095225
RGD1559891	0.83701	0.83926	0	0.031706	0.85467	0.80316	0	0.031706
Adh7	0.83712	0.83926	0	0.11818	0.29528	0.26799	2	0.11818
Tjp2	0.83804	0.83926	0	0.10885	0.19281	0.15916	2	0.10885
Hpgd	0.83884	0.83926	0	0.29992	0.050303	0.031083	3	0.29992
Nell1	0.83907	0.83926	0	0.022583	0.39964	0.36744	1	0.022583
Crlf1	0.84009	0.83926	0	0.1751	0.63843	0.51163	1	0.1751
Faxc	0.84077	0.83926	0	-0.071533	0.87053	0.80992	0	-0.071533
RGD1306186	0.8411	0.83926	0	0.019155	0.76428	0.6853	0	0.019155
Rnf168	0.84144	0.83926	0	0.01777	0.83188	0.7835	0	0.01777
Tmem236	0.84189	0.83926	0	0.36501	0.066802	0.043674	3	0.36501
Gpr171	0.84245	0.83926	0	0.12947	0.2418	0.2068	1	0.12947
Dsp	0.84357	0.84456	0	0.019609	0.36221	0.35727	1	0.019609
Src	0.84368	0.84456	0	-0.036935	0.66486	0.54263	1	-0.036935
Apln	0.84445	0.84948	0	0.14904	0.18709	0.15462	2	0.14904
Ppara	0.84479	0.84948	0	-0.18629	0.83317	0.7835	0	-0.18629
Cdc40	0.8449	0.84948	0	-0.12402	0.81376	0.75398	0	-0.12402
Abhd2	0.84512	0.84948	0	0.12576	0.59062	0.47011	1	0.12576
Cep57l1	0.84534	0.84948	0	0.37505	0.09904	0.10307	3	0.37505
Syt10	0.84567	0.84948	0	-0.050211	0.9001	0.85999	0	-0.050211
Map3k7	0.84639	0.84693	0	0.30456	0.47005	0.37282	1	0.30456
Pde6d	0.84676	0.85462	0	0.23473	0.56102	0.45977	1	0.23473
LOC102554194	0.84731	0.85462	0	0.10208	0.30725	0.28609	1	0.10208
Serpinb11	0.84796	0.85462	0	0.35755	0.071592	0.047761	2	0.35755
Fanci	0.8484	0.85462	0	0.25954	0.17557	0.15462	2	0.25954
Clec2l	0.84861	0.85462	0	0.11212	0.1865	0.15462	2	0.11212
Clcn7	0.84926	0.85463	0	-0.02363	0.40202	0.36744	1	-0.02363
Dab2	0.8498	0.85463	0	0.068754	0.53683	0.44951	1	0.068754
LOC685933	0.85001	0.85463	0	0.42046	0.017651	0.012396	4	0.42046
Acap1	0.85033	0.85463	0	0.35562	0.066541	0.043669	3	0.35562
Cd14	0.85119	0.85463	0	-0.013429	0.31912	0.30618	2	-0.013429
Tp53inp1	0.8513	0.85463	0	-0.0947	0.33558	0.33916	1	-0.0947
Mir293	0.85147	0.84694	0	0.026222	0.73815	0.68016	0	0.026222
Parp6	0.85151	0.85463	0	0.21891	0.36113	0.35727	1	0.21891
Gcgr	0.85165	0.84694	0	0.0071525	0.80422	0.74779	0	0.0071525
Adgre1	0.85268	0.85966	0	0.1306	0.26309	0.23688	2	0.1306
Olr70	0.85299	0.85966	0	0.27055	0.10097	0.10307	3	0.27055
Tbc1d9	0.8531	0.85966	0	-0.11654	0.79778	0.74599	0	-0.11654
Slc14a1	0.85352	0.85966	0	-0.042978	0.93063	0.89497	0	-0.042978
Nt5e	0.85373	0.85966	0	0.054406	0.35671	0.35727	2	0.054406
Hrh1	0.85405	0.85966	0	0.3345	0.12022	0.11959	2	0.3345
Gpr174	0.85437	0.8513	0	0.17416	0.010607	0.0066082	1	0.17416
Ticam2	0.85457	0.85966	0	0.10509	0.6538	0.5217	1	0.10509
Pak2	0.85467	0.85966	0	-0.050591	0.97102	0.96244	0	-0.050591
Ppp1r3b	0.85478	0.85966	0	0.16205	0.26613	0.23688	2	0.16205
Mir363	0.85491	0.87055	0	0.26635	0.029749	0.022847	1	0.26635
Rasa4	0.85499	0.85966	0	0.6717	0.0026529	0.0016174	4	0.6717
Crtam	0.85541	0.85966	0	0.16228	0.27982	0.26799	2	0.16228
Pex7	0.85624	0.85967	0	0.13305	0.73277	0.64538	1	0.13305
Arpp19	0.85655	0.85967	0	0.33341	0.15644	0.13528	2	0.33341
Gpr161	0.85659	0.8513	0	0.14689	0.69407	0.59828	0	0.14689
Rpl3	0.85737	0.8758	0	0.18665	0.054165	0.035968	1	0.18665
Fzd1	0.85748	0.85967	0	0.41679	0.014635	0.01119	4	0.41679
Mfge8	0.85768	0.85967	0	-0.045613	0.44551	0.40808	1	-0.045613
Pdgfb	0.85809	0.85967	0	0.15883	0.15123	0.12701	2	0.15883
Pnlip	0.85888	0.8513	0	0.46493	0.13452	0.10307	2	0.46493
RGD1304745	0.85915	0.8513	0	0.060675	0.90549	0.86771	0	0.060675
Eef2k	0.86023	0.85967	0	0.048353	0.62573	0.50131	1	0.048353
Naf1	0.86074	0.86462	0	0.25783	0.14963	0.12701	2	0.25783
Rer1	0.86164	0.86462	0	0.27405	0.071775	0.047761	3	0.27405
S100b	0.86194	0.86462	0	-0.012753	0.73208	0.64538	1	-0.012753
Nfxl1	0.86204	0.86462	0	0.16163	0.27034	0.23688	1	0.16163
Il1rap	0.86274	0.86462	0	0.032313	0.46439	0.40808	1	0.032313
Lpar5	0.86304	0.86462	0	0.1143	0.79861	0.74599	0	0.1143
Pip5k1c	0.86314	0.86462	0	0.067404	0.2819	0.26799	1	0.067404
Il13ra1	0.86453	0.86463	0	0.085344	0.094269	0.096414	2	0.085344
Grm6	0.86463	0.86463	0	0.1113	0.12331	0.1196	2	0.1113
Rbm43	0.86472	0.86463	0	0.10946	0.64837	0.51163	1	0.10946
Cbx8	0.86512	0.86463	0	0.44242	0.03433	0.020773	3	0.44242
Mprip	0.866	0.86463	0	0.020698	0.31908	0.30618	1	0.020698
Neurl1b	0.86639	0.86463	0	0.17016	0.14689	0.12701	1	0.17016
Traf6	0.86736	0.86463	0	0.38316	0.043089	0.028444	3	0.38316
Osmr	0.86746	0.86463	0	0.30963	0.53491	0.43924	1	0.30963
Srp9	0.86785	0.86463	0	0.20312	0.20398	0.17819	2	0.20312
Rasal1	0.8691	0.87374	0	0.021202	0.55013	0.45977	1	0.021202
Slc9a8	0.86958	0.87374	0	0.10645	0.90563	0.86468	0	0.10645
Gabrg1	0.86961	0.86399	0	0.085442	0.10535	0.092886	2	0.085442
Cldn34d	0.87015	0.87374	0	0.10905	0.58864	0.47011	1	0.10905
Dock8	0.87091	0.87374	0	0.24864	0.11883	0.11959	2	0.24864
Parp16	0.87213	0.87374	0	0.043785	0.31549	0.30617	2	0.043785
Lrmp	0.87223	0.87374	0	0.064925	0.59531	0.47012	1	0.064925
Cib1	0.87232	0.87374	0	0.45978	0.021885	0.014975	3	0.45978
Gapdhs	0.87288	0.87374	0	0.047859	0.58789	0.47011	1	0.047859
Cmklr1	0.87382	0.87374	0	-0.094807	0.28045	0.26799	2	-0.094807
Mc5r	0.87419	0.87374	0	-0.16275	0.97553	0.96562	0	-0.16275
Olr832	0.87437	0.87374	0	0.010484	0.10777	0.10307	2	0.010484
Slc19a2	0.87493	0.87374	0	0.091758	0.041272	0.025068	1	0.091758
Ccr10	0.87511	0.87374	0	-0.030185	0.10011	0.10307	2	-0.030185
Smim24	0.87594	0.87807	0	-0.01324	0.62757	0.50131	1	-0.01324
Gpr88	0.87758	0.87807	0	0.23936	0.084643	0.081365	3	0.23936
Tmem222	0.87767	0.87807	0	-0.044749	0.42147	0.3976	1	-0.044749
Mnda	0.87812	0.87807	0	0.3096	0.29124	0.26799	2	0.3096
Cabp5	0.88045	0.87808	0	0.11066	0.43716	0.40808	1	0.11066
Npr3	0.88054	0.87808	0	0.11161	0.75441	0.66547	0	0.11161
Adrm1	0.88169	0.87808	0	0.33728	0.044891	0.028444	3	0.33728
Itga3	0.88187	0.87808	0	0.061915	0.079314	0.068462	2	0.061915
Kdm5a	0.88248	0.88624	0	0.13021	0.70393	0.58416	1	0.13021
Grm8	0.88266	0.88624	0	0.15565	0.81117	0.746	0	0.15565
Dynlt3	0.88362	0.88624	0	0.18737	0.087229	0.08137	3	0.18737
Gpr107	0.8837	0.88624	0	0.092871	0.058718	0.040202	2	0.092871
Mcemp1	0.88457	0.89021	0	-0.1634	0.98279	0.97582	0	-0.1634
Frg2	0.88474	0.89021	0	0.1006	0.016021	0.011756	2	0.1006
Or7e24	0.885	0.89021	0	-0.020333	0.81517	0.75399	0	-0.020333
Dnm1	0.88628	0.89021	0	-0.061241	0.39793	0.35728	1	-0.061241
Olr920	0.88654	0.89021	0	0.26308	0.45155	0.40808	1	0.26308
Aig1	0.88663	0.89021	0	0.0033643	0.67908	0.56324	1	0.0033643
Slc7a13	0.88697	0.89021	0	-0.031812	0.33036	0.33172	1	-0.031812
Tspan13	0.88739	0.89021	0	-0.10422	0.94885	0.93043	0	-0.10422
Crhr2	0.88773	0.89021	0	0.29624	0.1578	0.13529	2	0.29624
Prkaa2	0.88781	0.89021	0	-0.041214	0.34517	0.35727	1	-0.041214
Stc2	0.88848	0.89021	0	0.28686	0.17576	0.15462	2	0.28686
Il20rb	0.88932	0.89022	0	0.054258	0.23264	0.20679	1	0.054258
Bcl2l10	0.88957	0.89022	0	0.1329	0.044793	0.028444	2	0.1329
Il2	0.8899	0.89022	0	0.11428	0.10111	0.10307	2	0.11428
Olr851	0.89065	0.89022	0	0.090405	0.54474	0.45977	1	0.090405
Nol8	0.89114	0.89022	0	0.69026	0.00091218	0.00038605	3	0.69026
Alox5ap	0.89188	0.89022	0	0.32658	0.077062	0.047766	2	0.32658
Hcrtr2	0.89237	0.89022	0	-0.11488	0.48633	0.40808	1	-0.11488
RGD1310717	0.89253	0.89022	0	0.29652	0.17344	0.15461	2	0.29652
Brs3	0.89269	0.89022	0	0.0059553	0.21105	0.18279	1	0.0059553
Lgmn	0.89294	0.89424	0	0.10704	0.57116	0.45977	1	0.10704
Ptk2	0.89326	0.89424	0	0.24228	0.8301	0.76949	0	0.24228
Appl2	0.89358	0.89424	0	0.15989	0.161	0.15461	2	0.15989
Ccdc30	0.89366	0.89424	0	0.026072	0.52321	0.42905	1	0.026072
Cltb	0.8939	0.89424	0	-0.040611	0.11061	0.10307	1	-0.040611
Csf2ra	0.89415	0.89424	0	0.33491	0.062524	0.041756	3	0.33491
Il2ra	0.8944	0.88824	0	0.066001	0.73635	0.68016	0	0.066001
Gphn	0.89527	0.89424	0	0.24491	0.045732	0.028449	3	0.24491
Fam98a	0.89633	0.89865	0	0.079886	0.18954	0.15895	2	0.079886
Otor	0.89653	0.89424	0	0.042048	0.16501	0.15461	1	0.042048
Casr	0.89771	0.89424	0	0.12635	0.33727	0.35011	2	0.12635
Olr213	0.89794	0.89424	0	0.13858	0.42936	0.3976	1	0.13858
Fam216a	0.89818	0.89424	0	0.36356	0.063718	0.041761	3	0.36356
Pdia4	0.89903	0.89424	0	-0.12347	0.64575	0.51163	1	-0.12347
Snap91	0.89962	0.90796	0	0.15744	0.67401	0.58855	1	0.15744
Ribc2	0.89987	0.89424	0	0.38096	0.094287	0.096414	3	0.38096
Vom1r94	0.90113	0.91088	0	0.011001	0.6917	0.59827	0	0.011001
Akr1b8	0.90253	0.89798	0	-0.0047213	0.34223	0.35012	1	-0.0047213
Clec14a	0.9035	0.89799	0	0.40756	0.072229	0.047761	3	0.40756
Gpr119	0.90387	0.89799	0	-0.027212	0.96818	0.95356	0	-0.027212
Mas1	0.90423	0.91387	0	0.13267	0.011469	0.0069968	2	0.13267
LOC498152	0.9049	0.89799	0	0.36775	0.037235	0.024033	2	0.36775
Adrb1	0.90512	0.89799	0	0.038456	0.51613	0.42905	1	0.038456
Zbtb44	0.90549	0.91387	0	0.071313	0.77895	0.72682	0	0.071313
Lin28b	0.90563	0.89799	0	-0.034491	0.59038	0.47011	1	-0.034491
Tbc1d16	0.90737	0.9048	0	0.27879	0.73173	0.64538	1	0.27879
Itpkb	0.90744	0.9048	0	0.19664	0.32512	0.32064	1	0.19664
Calr	0.90759	0.9048	0	-0.15633	0.38691	0.35728	1	-0.15633
Spsb3	0.90795	0.9048	0	0.022595	0.91646	0.88291	0	0.022595
Dmtn	0.90859	0.9048	0	0.059621	0.024424	0.01656	2	0.059621
Ap4s1	0.90873	0.9048	0	0.26314	0.24089	0.2068	2	0.26314
Gprc6a	0.90894	0.9048	0	0.12377	0.37112	0.35727	1	0.12377
Testin	0.90929	0.9048	0	-0.040376	0.36757	0.35727	1	-0.040376
Bet1	0.90963	0.92219	0	0.1745	0.36168	0.31035	1	0.1745
LOC691286	0.90986	0.9048	0	0.26012	0.33595	0.33917	1	0.26012
Clic4	0.91007	0.90828	0	0.45449	0.022024	0.014975	3	0.45449
Gins1	0.91025	0.92509	0	0.15342	0.087576	0.069501	1	0.15342
P2ry2	0.91028	0.90828	0	0.22503	0.27496	0.25579	2	0.22503
Glrx	0.91049	0.90828	0	-0.14214	0.9852	0.9809	0	-0.14214
Gpr37	0.91077	0.90828	0	-0.075253	0.63866	0.51163	1	-0.075253
Brf2	0.91096	0.92219	0	0.4892	0.059298	0.048407	3	0.4892
LOC298795	0.91132	0.90828	0	0.25401	0.042279	0.025073	2	0.25401
Cd40lg	0.91153	0.90828	0	0.12123	0.83666	0.79023	0	0.12123
Umodl1	0.91194	0.90828	0	0.13299	0.28383	0.26799	2	0.13299
Ifnlr1	0.91236	0.90828	0	-0.025311	0.2228	0.18279	2	-0.025311
Smap1	0.91252	0.92477	0	0.25589	0.59451	0.47534	1	0.25589
LOC102555149	0.9127	0.92477	0	0.48181	0.006659	0.0051952	4	0.48181
Ddx46	0.91357	0.92477	0	0.5542	0.043736	0.030165	3	0.5542
Rprd2	0.91365	0.90828	0	0.00063739	0.81039	0.746	0	0.00063739
Dnmt1	0.91392	0.90828	0	0.32995	0.0013036	0.00075443	2	0.32995
Sphkap	0.91527	0.92727	0	0.20347	0.25234	0.24751	2	0.20347
Rnf170	0.91539	0.92727	0	0.34309	0.090841	0.074931	2	0.34309
Tlr9	0.91606	0.90829	0	0.14128	0.13679	0.12701	1	0.14128
Camk1d	0.91646	0.90829	0	0.092669	0.12179	0.11959	2	0.092669
Drd4	0.91659	0.90829	0	0.090355	0.20848	0.1782	1	0.090355
Rbbp5	0.91666	0.90829	0	0.42831	0.011851	0.0079506	4	0.42831
Fggy	0.91725	0.90829	0	0.22023	0.6232	0.49116	1	0.22023
Cfap69	0.91757	0.90829	0	-0.014396	0.86833	0.80992	0	-0.014396
Mlx	0.91783	0.90829	0	0.41637	0.026223	0.018053	3	0.41637
Olr631	0.9179	0.90829	0	0.13575	0.26511	0.23688	2	0.13575
Cd2	0.91855	0.90829	0	0.19014	0.26466	0.23688	2	0.19014
Tceanc2	0.91887	0.91173	0	0.18801	0.76553	0.6853	0	0.18801
Ercc2	0.91945	0.91489	0	-0.02712	0.3326	0.33173	1	-0.02712
Wdr74	0.92113	0.92993	0	0.016769	0.46743	0.36237	1	0.016769
Snx14	0.92135	0.91489	0	0.10883	0.54825	0.45977	1	0.10883
Ube2e1	0.92216	0.92993	0	0.01953	0.6756	0.58855	1	0.01953
Cckbr	0.92247	0.91489	0	0.071821	0.52853	0.42905	1	0.071821
Mef2c	0.92255	0.93229	0	0.42912	0.046279	0.031583	3	0.42912
Pcdhb12	0.92302	0.9149	0	0.31404	0.66528	0.54263	1	0.31404
Npffr2	0.92333	0.93229	0	0.24131	0.080127	0.071858	2	0.24131
Trem1	0.92361	0.93229	0	0.44395	0.032262	0.020178	3	0.44395
Man1b1	0.92425	0.9149	0	-0.060153	0.14185	0.12701	1	-0.060153
Wdr46	0.92443	0.9149	0	-0.0016885	0.34069	0.35012	2	-0.0016885
Rps27a	0.92492	0.94401	0	0.53354	0.081835	0.065373	2	0.53354
Cenpe	0.92497	0.9149	0	0.2101	0.69083	0.5736	1	0.2101
Il15	0.92521	0.9323	0	0.14177	0.68795	0.58856	0	0.14177
Rasgrp1	0.92533	0.9149	0	-0.15377	0.33663	0.35011	2	-0.15377
Psip1	0.92539	0.9149	0	0.027593	0.6821	0.5736	1	0.027593
Metrnl	0.92563	0.9149	0	0.38331	0.10369	0.10307	3	0.38331
Pex11a	0.92575	0.9149	0	0.052778	0.065198	0.041761	2	0.052778
Olr252	0.92593	0.91823	0	0.19917	0.28807	0.26799	2	0.19917
Phospho2	0.9267	0.91823	0	0.072424	0.89056	0.83928	0	0.072424
Olr1058	0.92706	0.92119	0	0.81728	0.0011895	0.00057781	4	0.81728
Arhgap5	0.92735	0.92119	0	0.71159	0.0021024	0.00094115	4	0.71159
Syt2	0.92765	0.92119	0	-0.011717	0.8485	0.79023	0	-0.011717
Klhl14	0.92776	0.92119	0	0.36061	0.036807	0.024033	3	0.36061
Fbxo32	0.92779	0.93464	0	-0.067225	0.56675	0.44446	1	-0.067225
Gpr68	0.92782	0.92119	0	0.16474	0.29146	0.26799	2	0.16474
Fpr1	0.92863	0.92119	0	0.071462	0.5691	0.45977	1	0.071462
Ctnnb1	0.92869	0.92119	0	-0.034133	0.054295	0.03402	2	-0.034133
Syt7	0.92915	0.92119	0	0.01853	0.81078	0.746	0	0.01853
Trim16	0.92921	0.92119	0	0.20163	0.60407	0.4806	1	0.20163
Gabrd	0.92978	0.92119	0	0.27612	0.054792	0.037442	3	0.27612
Ldha	0.93058	0.92119	0	0.18204	0.70544	0.58416	1	0.18204
LOC499715	0.93069	0.92119	0	0.58648	0.0066912	0.0036511	4	0.58648
Romo1	0.93075	0.92119	0	0.16053	0.7291	0.63524	1	0.16053
Aptx	0.93086	0.92119	0	0.27567	0.0148	0.01119	2	0.27567
Clcn6	0.93164	0.92414	0	0.28111	0.068999	0.047761	3	0.28111
Gm2a	0.93259	0.92718	0	0.25227	0.45784	0.40808	1	0.25227
Fpr2	0.9334	0.93929	0	0.51897	0.052622	0.039924	3	0.51897
Lrrc8b	0.93346	0.93001	0	-0.11525	0.38482	0.35728	1	-0.11525
Ccr1	0.93379	0.93001	0	-0.02493	0.052262	0.034015	2	-0.02493
Ogfod1	0.93433	0.93526	0	-0.060929	0.96363	0.94736	0	-0.060929
Dbnl	0.93508	0.93784	0	0.24687	0.82854	0.76949	0	0.24687
Itgb4	0.93535	0.94032	0	0.45853	0.030465	0.018962	3	0.45853
Adamts12	0.93551	0.94032	0	0.073282	0.41248	0.37777	1	0.073282
Klhdc8b	0.93604	0.94033	0	-0.018322	0.92021	0.88724	0	-0.018322
Pik3cb	0.93729	0.94767	0	0.39867	0.17293	0.15016	2	0.39867
Glp2r	0.9375	0.94503	0	0.27021	0.036995	0.024033	3	0.27021
Zfp772	0.93924	0.94737	0	0.34545	0.016098	0.011756	3	0.34545
Ifitm7	0.93962	0.94958	0	0.17506	0.13301	0.10307	2	0.17506
Gfra2	0.94005	0.94738	0	0.027008	0.78289	0.72963	0	0.027008
Fn1	0.94049	0.94738	0	0.26903	0.25336	0.21749	2	0.26903
LOC102555091	0.94068	0.94958	0	0.42271	0.031053	0.01927	2	0.42271
Zrsr2	0.94084	0.94738	0	0.13743	0.14826	0.12701	2	0.13743
Il21	0.94153	0.95125	0	0.17389	0.20679	0.1782	2	0.17389
Neurog1	0.94163	0.95125	0	0.14687	0.81182	0.746	0	0.14687
Stk24	0.94187	0.95126	0	0.21645	0.17209	0.15461	2	0.21645
Gfap	0.94322	0.95339	0	0.11997	0.43197	0.3976	1	0.11997
Olr1055	0.94326	0.95321	0	0.16134	0.2511	0.24751	2	0.16134
Crk	0.94384	0.95339	0	0.07295	0.17306	0.15461	1	0.07295
Glra2	0.94441	0.9534	0	0.0051316	0.48753	0.40808	1	0.0051316
Orc6	0.94529	0.95322	0	0.073672	0.042519	0.030165	1	0.073672
Pxn	0.94562	0.9534	0	0.24013	0.1668	0.15461	2	0.24013
Ticam1	0.94667	0.95532	0	0.16972	0.16096	0.15461	1	0.16972
Rex2	0.9482	0.95686	0	0.42564	0.21487	0.19073	2	0.42564
Orai3	0.94951	0.95699	0	-0.022885	0.77246	0.6853	0	-0.022885
Adrb3	0.94981	0.95699	0	0.28299	0.22587	0.20184	2	0.28299
Zfp105	0.95076	0.96003	0	0.41633	0.0156	0.0094998	2	0.41633
Lyn	0.9523	0.95899	0	0.044846	0.62088	0.49116	1	0.044846
Mospd2	0.95234	0.95899	0	0.34083	0.22254	0.18279	2	0.34083
Nfs1	0.95336	0.96343	0	0.4223	0.019627	0.01066	2	0.4223
Bves	0.95353	0.96065	0	0.58643	0.010822	0.0068555	4	0.58643
RGD1562608	0.95407	0.96487	0	0.20194	0.47109	0.37282	1	0.20194
Celf3	0.95477	0.96066	0	0.31585	0.0044266	0.0020009	3	0.31585
Atpaf2	0.95539	0.96066	0	0.50033	0.056075	0.038749	3	0.50033
Ube2a	0.95617	0.96237	0	0.49518	0.074426	0.047766	3	0.49518
Jak3	0.9567	0.96636	0	0.63945	0.0011107	0.00047688	3	0.63945
Ecd	0.95684	0.96636	0	0.26592	0.52444	0.40381	1	0.26592
Olr1624	0.95697	0.96237	0	0.26468	0.78981	0.74599	0	0.26468
Atrn	0.95705	0.96238	0	0.1148	0.33928	0.35011	1	0.1148
Dcun1d5	0.95716	0.96636	0	0.2433	0.58792	0.46521	1	0.2433
Syt1	0.95909	0.96407	0	0.078119	0.31997	0.30618	2	0.078119
Ndufs4	0.95952	0.96407	0	0.036646	0.15372	0.13109	1	0.036646
Ccr9	0.95963	0.96407	0	0.21764	0.011682	0.0079506	1	0.21764
Cd4	0.95967	0.96408	0	0.1227	0.50867	0.42905	1	0.1227
Best3	0.95985	0.96408	0	0.25195	0.72504	0.63524	1	0.25195
Sult1d1	0.96017	0.96408	0	-0.0028436	0.28467	0.26799	1	-0.0028436
Cdon	0.96035	0.96408	0	0.30161	0.030833	0.018962	2	0.30161
LOC299277	0.96063	0.96408	0	0.59154	0.0039762	0.0018697	4	0.59154
Bcl2l12	0.96094	0.96562	0	0.29239	0.1503	0.12701	2	0.29239
Stxbp2	0.96108	0.96562	0	0.46348	0.016418	0.011761	4	0.46348
Vmo1	0.96119	0.96562	0	0.24312	0.32467	0.32064	2	0.24312
Gpr85	0.96136	0.96562	0	0.20434	0.044649	0.028444	2	0.20434
Drgx	0.96249	0.96717	0	0.22108	0.083463	0.078998	3	0.22108
Prnd	0.96275	0.97032	0	0.11706	0.072783	0.071853	1	0.11706
Stxbp6	0.96402	0.97122	0	0.22066	0.14047	0.12701	2	0.22066
Zfp353	0.96411	0.97151	0	0.17727	0.57251	0.44446	1	0.17727
Gpr25	0.96457	0.97122	0	0.21003	0.17172	0.15461	1	0.21003
Adgrl3	0.96464	0.97122	0	0.072399	0.69064	0.5736	1	0.072399
Emilin2	0.96477	0.97259	0	0.086756	0.041956	0.03016	2	0.086756
Sass6	0.96493	0.97122	0	0.72626	0.0077179	0.0038277	4	0.72626
Mtx3	0.96516	0.97259	0	0.0098592	0.55162	0.42415	1	0.0098592
Rnf14	0.96525	0.97255	0	0.094301	0.238	0.20679	2	0.094301
Syt6	0.96562	0.97255	0	0.15453	0.079411	0.068462	2	0.15453
Spag7	0.96566	0.97255	0	0.75637	0.0012191	0.00057781	5	0.75637
Gpr35	0.96566	0.9726	0	0.54075	0.0042965	0.0025308	3	0.54075
Mthfr	0.96591	0.97255	0	0.21588	0.26592	0.23688	2	0.21588
Pex2	0.96606	0.97255	0	0.42281	0.0054658	0.0026973	3	0.42281
Efna5	0.96618	0.9726	0	0.08632	0.65625	0.56798	1	0.08632
Gpr162	0.9664	0.97256	0	0.28587	0.083561	0.078998	3	0.28587
C3ar1	0.96786	0.97517	0	0.22449	0.0049644	0.0025863	3	0.22449
Pmm1	0.96821	0.97517	0	0.37924	0.0018247	0.0009361	2	0.37924
Dstyk	0.96917	0.97517	0	0.20924	0.0023455	0.001032	1	0.20924
Rad51	0.96957	0.97705	0	0.45802	0.078126	0.071853	2	0.45802
Foxm1	0.96974	0.97636	0	0.30672	0.043501	0.028444	3	0.30672
Mtmr10	0.97033	0.97637	0	0.6769	0.0099827	0.0056444	4	0.6769
Rtcb	0.97044	0.98081	0	0.19842	0.77407	0.71726	0	0.19842
Utrn	0.97154	0.97745	0	0.043749	0.92765	0.89497	0	0.043749
Fermt1	0.97156	0.97745	0	0.089459	0.53353	0.43924	1	0.089459
Gabbr2	0.97178	0.97856	0	0.28197	0.17984	0.15462	2	0.28197
Gpr135	0.97249	0.97857	0	0.15977	0.67048	0.54263	1	0.15977
Gria4	0.97283	0.97857	0	-0.051301	0.97143	0.96244	0	-0.051301
Galp	0.97314	0.97953	0	0.28186	0.082389	0.076506	3	0.28186
Gabarapl1	0.97367	0.98039	0	0.36303	0.15327	0.13109	2	0.36303
Cspg4	0.97382	0.98039	0	0.14838	0.77457	0.71208	0	0.14838
Olr701	0.97428	0.98078	0	0.23161	0.75411	0.68842	0	0.23161
Glp1r	0.97432	0.98127	0	0.2853	0.18788	0.15462	2	0.2853
Myof	0.97493	0.98207	0	0.10436	0.031249	0.018962	2	0.10436
Mchr1	0.97529	0.98207	0	0.12002	0.39347	0.35728	1	0.12002
Gpr156	0.97667	0.98291	0	0.095617	0.61691	0.49116	1	0.095617
Mgat4a	0.97707	0.98291	0	0.1909	0.2823	0.26799	1	0.1909
Hist1h2af	0.97741	0.98421	0	0.5369	0.0069055	0.0054879	4	0.5369
Gabra5	0.97765	0.98291	0	0.16344	0.22127	0.18279	2	0.16344
Fads1	0.97796	0.98373	0	0.1508	0.17395	0.15461	1	0.1508
Stard4	0.97819	0.98373	0	0.18311	0.15704	0.13528	2	0.18311
Irf7	0.97843	0.98373	0	0.17791	0.098719	0.099911	2	0.17791
Plcxd2	0.97851	0.98373	0	0.30075	0.07232	0.047761	3	0.30075
Gpnmb	0.9787	0.98374	0	0.20513	0.24234	0.2068	2	0.20513
Cdc6	0.97898	0.98374	0	0.69528	0.0082418	0.0043121	3	0.69528
Ect2	0.979	0.98374	0	0.28792	0.72875	0.63524	1	0.28792
Tmlhe	0.97968	0.9845	0	0.16313	0.62596	0.50131	1	0.16313
Reep6	0.97988	0.9845	0	0.14522	0.23348	0.20679	1	0.14522
Prl5a2	0.98002	0.98451	0	0.29472	0.067151	0.043674	3	0.29472
Fubp3	0.98046	0.98451	0	0.078423	0.37077	0.35727	1	0.078423
Mir186	0.98089	0.98703	0	0.15144	0.26977	0.27038	2	0.15144
Nek11	0.98146	0.98533	0	0.44397	0.061163	0.041756	3	0.44397
Ppm1g	0.98207	0.98672	0	0.59418	0.0012656	0.00058286	5	0.59418
Kpna7	0.98291	0.98736	0	0.212	0.23058	0.20679	2	0.212
Api5	0.98336	0.98736	0	0.40504	0.28235	0.26799	2	0.40504
Laptm4a	0.98395	0.98986	0	0.30553	0.58835	0.46521	1	0.30553
A2ml1	0.98425	0.98791	0	0.17786	0.093949	0.093406	2	0.17786
Mkl1	0.98451	0.98848	0	0.1317	0.91188	0.87846	0	0.1317
Gpr50	0.98482	0.98912	0	0.38121	0.3315	0.33173	2	0.38121
Tmem177	0.98488	0.98912	0	0.18079	0.094405	0.096414	1	0.18079
Nbas	0.98544	0.98963	0	0.12184	0.61219	0.49115	1	0.12184
Pcm1	0.98647	0.99139	0	0.23286	0.58535	0.45478	1	0.23286
Ebna1bp2	0.98726	0.99123	0	0.49781	0.017596	0.012396	4	0.49781
LOC108350189	0.98732	0.99185	0	0.68112	0.019484	0.010524	2	0.68112
Tlr2	0.98892	0.99402	0	0.45369	0.13799	0.11731	1	0.45369
Il10ra	0.98892	0.9928	0	0.49348	0.012969	0.0093333	4	0.49348
Aplnr	0.99004	0.99398	0	0.29276	0.12477	0.1196	2	0.29276
Lrrc9	0.99007	0.99444	0	0.45908	0.0054919	0.0036359	4	0.45908
Cd96	0.99019	0.99398	0	0.45421	0.05466	0.03402	3	0.45421
Gabarapl2	0.99138	0.99456	0	0.33633	0.047339	0.028449	2	0.33633
Chrm2	0.99167	0.99456	0	0.20769	0.34582	0.35727	2	0.20769
Epha2	0.99211	0.99456	0	0.39311	0.019564	0.014329	3	0.39311
Cntn2	0.99216	0.99456	0	0.45736	0.014825	0.01119	3	0.45736
Cers3	0.99257	0.99543	0	0.3779	0.019093	0.014324	3	0.3779
Nme8	0.9927	0.99627	0	0.25803	0.039576	0.03016	2	0.25803
Nup88	0.99296	0.99643	0	0.31508	0.16008	0.12892	2	0.31508
Olr1627	0.9944	0.99691	0	0.48022	0.0070228	0.0036561	3	0.48022
Ttc21b	0.99494	0.99741	0	0.37522	0.091903	0.093406	3	0.37522
Plscr4	0.99496	0.99741	0	0.34362	0.20547	0.17819	2	0.34362
S1pr1	0.99512	0.99725	0	0.38701	0.093228	0.074936	2	0.38701
Puf60	0.9957	0.99791	0	0.40411	0.071029	0.047761	2	0.40411
Tti1	0.99572	0.99774	0	0.65	0.022822	0.013315	3	0.65
Gpx5	0.99595	0.99791	0	0.20846	0.81247	0.746	0	0.20846
Qser1	0.99623	0.99806	0	0.52013	0.02775	0.01657	3	0.52013
Ints6	0.9969	0.99835	0	0.6651	0.00062167	0.00022456	5	0.6651
Gpr132	0.99693	0.99835	0	0.39715	0.036682	0.024033	3	0.39715
Ctsj	0.99704	0.99846	0	0.38638	0.33086	0.33172	2	0.38638
Zfp867	0.99771	0.999	0	0.61654	0.045113	0.031578	3	0.61654
Cenpt	0.99791	0.99913	0	0.62348	0.019855	0.01497	3	0.62348
Zc3h15	0.99818	0.99913	0	0.66745	0.0030865	0.0017132	4	0.66745
Gars	0.9982	0.99918	0	0.69215	0.0087408	0.0061641	3	0.69215
Bdkrb2	0.99863	0.9994	0	0.53676	0.00069142	0.00022961	5	0.53676
LOC102547060	0.99911	0.99965	0	0.57869	0.0081101	0.0040396	4	0.57869
Ets1	0.99954	0.99981	0	0.87553	9.4242e-05	3.7848e-05	5	0.87553
