# Supplementary material for: A genome-wide in vivo CRISPR screen identifies essential regulators of T cell migration to the CNS in a multiple sclerosis model
Source: Nat Neurosci. 2023 Sep 14;26(10):1713–25. doi: 10.1038/s41593-023-01432-2 (PMC10545543; doi:10.1038/s41593-023-01432-2)
Supplement: Supplementary file 18 — Figure and statistical source data. [file 41593_2023_1432_MOESM18_ESM.xlsx]

## Sheet: C
	Percentage
	NT			S1PR1-KO			Grk2-KO
	Untreated	S1P	Fingo	Untreated	S1P	Fingo	Untreated	S1P	Fingo
	70.4	2.34	2.15	9.86	0.63	0.29	66.7	14	12.6
	61.9	1.42	1.38	8.21	0.47	0.47	61.8	9.97	9.16
	57.6	2.61	2.54	9.78	0.67	0.63	64.3	12.8	13.7
	22.8	1.11	1.24	3.6	0.46	0.81	30.4	5.6	6.74
	40.8	3.88	3.38	3.48	0.98	1	55.5	18.1	19.3
	32.6	1.73	1.87	3.28	0.64	0.7	41.4	13.3	12.9
	59.4	2.92	2.7	8.71	1.15	0.67	64.8	17.1	17
							64.4	17.2	16.9
	52.8	2.94	3.22	7.66	0.49	0.56	62.3	25.7	25.7
							67.3	30.3	28.7
Exact p-value
Untreated			S1P			Fingo
NT vs. GRK2-KO	0.0314		NT vs. GRK2-KO	0.0003		NT vs. GRK2-KO	0.0003
S1PR1-KO vs. GRK2-KO	<0.0001		S1PR1-KO vs. GRK2-KO	<0.0001		S1PR1-KO vs. GRK2-KO	<0.0001

## Sheet: D
	pERK/tERK
	NT		S1PR1-KO		GRK2-KO
	-	1um S1P	-	1um S1P	-	1um S1P
	0.127273	0.291925	0.0263423	0.0643735	0.0432432	0.499484
	0.0590909	0.256944	0.0282182	0.0548718	0.0644022	0.842424
	0.205364	0.542923	0.247312	0.433702	0.212291	0.978972
	0.0329057	0.339167	0.0277515	0.0972414	0.0392361	0.937063
Exact p-value
Medium			S1P
NT vs. GRK2-KO	0.8727		NT vs. GRK2-KO	0.0003
S1PR1-KO vs. GRK2-KO	0.9423		S1PR1-KO vs. GRK2-KO	<0.0001
