# Supplementary material for: A genome-wide in vivo CRISPR screen identifies essential regulators of T cell migration to the CNS in a multiple sclerosis model
Source: Nat Neurosci. 2023 Sep 14;26(10):1713–25. doi: 10.1038/s41593-023-01432-2 (PMC10545543; doi:10.1038/s41593-023-01432-2)
Supplement: Supplementary file 19 — Unprocessed western blot images and information file about how to open them. [file 41593_2023_1432_MOESM19_ESM.zip]

Archive with 173 entries (128 files):
- F5D_WB_SourceData/for rep image 2023.03.12 HumanT cells NT and Grk2 UnS_10min/
- F5D_WB_SourceData/for rep image 2023.03.12 HumanT cells NT and Grk2 UnS_10min/hTcells_Grk2_20230315_pERK/
- F5D_WB_SourceData/for rep image 2023.03.12 HumanT cells NT and Grk2 UnS_10min/hTcells_Grk2_20230315_pERK/Calculations.xlsx
- F5D_WB_SourceData/for rep image 2023.03.12 HumanT cells NT and Grk2 UnS_10min/hTcells_Grk2_20230315_pERK/Grk2KO_pERK_tERK_representative figure.pptx
- F5D_WB_SourceData/for rep image 2023.03.12 HumanT cells NT and Grk2 UnS_10min/hTcells_Grk2_20230315_pERK/hTcells_Grk2_20230315_pERK.db
- F5D_WB_SourceData/for rep image 2023.03.12 HumanT cells NT and Grk2 UnS_10min/hTcells_Grk2_20230315_pERK/hTcells_Grk2_20230315_pERK-COPY pre-V69.db
- F5D_WB_SourceData/for rep image 2023.03.12 HumanT cells NT and Grk2 UnS_10min/hTcells_Grk2_20230315_pERK/Images/
- F5D_WB_SourceData/for rep image 2023.03.12 HumanT cells NT and Grk2 UnS_10min/hTcells_Grk2_20230315_pERK/Images/0000771_01/
- F5D_WB_SourceData/for rep image 2023.03.12 HumanT cells NT and Grk2 UnS_10min/hTcells_Grk2_20230315_pERK/Images/0000771_01/0000771_01_700.TIF
- F5D_WB_SourceData/for rep image 2023.03.12 HumanT cells NT and Grk2 UnS_10min/hTcells_Grk2_20230315_pERK/Images/0000771_01/0000771_01_Chemi.TIF
- F5D_WB_SourceData/for rep image 2023.03.12 HumanT cells NT and Grk2 UnS_10min/hTcells_Grk2_20230315_pERK/Images/0000771_01/0000771_01_TH.jpg
- F5D_WB_SourceData/for rep image 2023.03.12 HumanT cells NT and Grk2 UnS_10min/hTcells_Grk2_20230315_pERK/Images/0000771_01/Thumbs.db
- F5D_WB_SourceData/for rep image 2023.03.12 HumanT cells NT and Grk2 UnS_10min/hTcells_Grk2_20230315_pERK/Images/0000772_01/
- F5D_WB_SourceData/for rep image 2023.03.12 HumanT cells NT and Grk2 UnS_10min/hTcells_Grk2_20230315_pERK/Images/0000772_01/0000772_01_700.TIF
- F5D_WB_SourceData/for rep image 2023.03.12 HumanT cells NT and Grk2 UnS_10min/hTcells_Grk2_20230315_pERK/Images/0000772_01/0000772_01_Chemi.TIF
- F5D_WB_SourceData/for rep image 2023.03.12 HumanT cells NT and Grk2 UnS_10min/hTcells_Grk2_20230315_pERK/Images/0000772_01/0000772_01_TH.jpg
- F5D_WB_SourceData/for rep image 2023.03.12 HumanT cells NT and Grk2 UnS_10min/hTcells_Grk2_20230315_pERK/Images/0000772_02/
- F5D_WB_SourceData/for rep image 2023.03.12 HumanT cells NT and Grk2 UnS_10min/hTcells_Grk2_20230315_pERK/Images/0000772_02/0000772_02_700.TIF
- F5D_WB_SourceData/for rep image 2023.03.12 HumanT cells NT and Grk2 UnS_10min/hTcells_Grk2_20230315_pERK/Images/0000772_02/0000772_02_Chemi.TIF
- F5D_WB_SourceData/for rep image 2023.03.12 HumanT cells NT and Grk2 UnS_10min/hTcells_Grk2_20230315_pERK/Images/0000772_02/0000772_02_TH.jpg
- F5D_WB_SourceData/for rep image 2023.03.12 HumanT cells NT and Grk2 UnS_10min/hTcells_Grk2_20230315_pERK/Images/0000772_03/
- F5D_WB_SourceData/for rep image 2023.03.12 HumanT cells NT and Grk2 UnS_10min/hTcells_Grk2_20230315_pERK/Images/0000772_03/0000772_03_700.TIF
- F5D_WB_SourceData/for rep image 2023.03.12 HumanT cells NT and Grk2 UnS_10min/hTcells_Grk2_20230315_pERK/Images/0000772_03/0000772_03_Chemi.TIF
- F5D_WB_SourceData/for rep image 2023.03.12 HumanT cells NT and Grk2 UnS_10min/hTcells_Grk2_20230315_pERK/Images/0000772_03/0000772_03_TH.jpg
- F5D_WB_SourceData/for rep image 2023.03.12 HumanT cells NT and Grk2 UnS_10min/hTcells_Grk2_20230315_pERK/Images/0000772_03/Thumbs.db
- F5D_WB_SourceData/for rep image 2023.03.12 HumanT cells NT and Grk2 UnS_10min/hTcells_Grk2_20230315_pERK/Images/0000773_01/
- F5D_WB_SourceData/for rep image 2023.03.12 HumanT cells NT and Grk2 UnS_10min/hTcells_Grk2_20230315_pERK/Images/0000773_01/0000773_01_700.TIF
- F5D_WB_SourceData/for rep image 2023.03.12 HumanT cells NT and Grk2 UnS_10min/hTcells_Grk2_20230315_pERK/Images/0000773_01/0000773_01_Chemi.TIF
- F5D_WB_SourceData/for rep image 2023.03.12 HumanT cells NT and Grk2 UnS_10min/hTcells_Grk2_20230315_pERK/Images/0000773_01/0000773_01_TH.jpg
- F5D_WB_SourceData/for rep image 2023.03.12 HumanT cells NT and Grk2 UnS_10min/hTcells_Grk2_20230315_pERK/Logs/
- F5D_WB_SourceData/for rep image 2023.03.12 HumanT cells NT and Grk2 UnS_10min/hTcells_Grk2_20230315_pERK/Logs/event_2023-03-15_001.log
- F5D_WB_SourceData/for rep image 2023.03.12 HumanT cells NT and Grk2 UnS_10min/hTcells_Grk2_20230315_pERK/Logs/event_2023-03-23_001.log
- F5D_WB_SourceData/for rep image 2023.03.12 HumanT cells NT and Grk2 UnS_10min/hTcells_Grk2_20230315_pERK/Logs/event_2023-03-24_001.log
- F5D_WB_SourceData/for rep image 2023.03.12 HumanT cells NT and Grk2 UnS_10min/hTcells_Grk2_20230315_pERK/Logs/ImageStudio.log
- F5D_WB_SourceData/for rep image 2023.03.12 HumanT cells NT and Grk2 UnS_10min/hTcells_Grk2_20230315_pERK/Project1.pzfx
- F5D_WB_SourceData/for rep image 2023.03.12 HumanT cells NT and Grk2 UnS_10min/hTcells_Grk2_20230315_pERK/Rep_Fig1_pERK.png
- F5D_WB_SourceData/for rep image 2023.03.12 HumanT cells NT and Grk2 UnS_10min/hTcells_Grk2_20230316_R2_tERK/
- F5D_WB_SourceData/for rep image 2023.03.12 HumanT cells NT and Grk2 UnS_10min/hTcells_Grk2_20230316_R2_tERK/518_repfig1_tERK.png
- F5D_WB_SourceData/for rep image 2023.03.12 HumanT cells NT and Grk2 UnS_10min/hTcells_Grk2_20230316_R2_tERK/hTcells_Grk2_20230316_R2_tERK.db
- F5D_WB_SourceData/for rep image 2023.03.12 HumanT cells NT and Grk2 UnS_10min/hTcells_Grk2_20230316_R2_tERK/hTcells_Grk2_20230316_R2_tERK-COPY pre-V69.db
- F5D_WB_SourceData/for rep image 2023.03.12 HumanT cells NT and Grk2 UnS_10min/hTcells_Grk2_20230316_R2_tERK/Images/
- F5D_WB_SourceData/for rep image 2023.03.12 HumanT cells NT and Grk2 UnS_10min/hTcells_Grk2_20230316_R2_tERK/Images/0000774_01/
- F5D_WB_SourceData/for rep image 2023.03.12 HumanT cells NT and Grk2 UnS_10min/hTcells_Grk2_20230316_R2_tERK/Images/0000774_01/0000774_01_700.TIF
- F5D_WB_SourceData/for rep image 2023.03.12 HumanT cells NT and Grk2 UnS_10min/hTcells_Grk2_20230316_R2_tERK/Images/0000774_01/0000774_01_Chemi.TIF
- F5D_WB_SourceData/for rep image 2023.03.12 HumanT cells NT and Grk2 UnS_10min/hTcells_Grk2_20230316_R2_tERK/Images/0000774_01/0000774_01_TH.jpg
- F5D_WB_SourceData/for rep image 2023.03.12 HumanT cells NT and Grk2 UnS_10min/hTcells_Grk2_20230316_R2_tERK/Images/0000774_02/
- F5D_WB_SourceData/for rep image 2023.03.12 HumanT cells NT and Grk2 UnS_10min/hTcells_Grk2_20230316_R2_tERK/Images/0000774_02/0000774_02_700.TIF
- F5D_WB_SourceData/for rep image 2023.03.12 HumanT cells NT and Grk2 UnS_10min/hTcells_Grk2_20230316_R2_tERK/Images/0000774_02/0000774_02_Chemi.TIF
- F5D_WB_SourceData/for rep image 2023.03.12 HumanT cells NT and Grk2 UnS_10min/hTcells_Grk2_20230316_R2_tERK/Images/0000774_02/0000774_02_TH.jpg
- F5D_WB_SourceData/for rep image 2023.03.12 HumanT cells NT and Grk2 UnS_10min/hTcells_Grk2_20230316_R2_tERK/Images/0000774_03/
- F5D_WB_SourceData/for rep image 2023.03.12 HumanT cells NT and Grk2 UnS_10min/hTcells_Grk2_20230316_R2_tERK/Images/0000774_03/0000774_03_700.TIF
- F5D_WB_SourceData/for rep image 2023.03.12 HumanT cells NT and Grk2 UnS_10min/hTcells_Grk2_20230316_R2_tERK/Images/0000774_03/0000774_03_Chemi.TIF
- F5D_WB_SourceData/for rep image 2023.03.12 HumanT cells NT and Grk2 UnS_10min/hTcells_Grk2_20230316_R2_tERK/Images/0000774_03/0000774_03_TH.jpg
- F5D_WB_SourceData/for rep image 2023.03.12 HumanT cells NT and Grk2 UnS_10min/hTcells_Grk2_20230316_R2_tERK/Images/0000775_01/
- F5D_WB_SourceData/for rep image 2023.03.12 HumanT cells NT and Grk2 UnS_10min/hTcells_Grk2_20230316_R2_tERK/Images/0000775_01/0000775_01_700.TIF
- F5D_WB_SourceData/for rep image 2023.03.12 HumanT cells NT and Grk2 UnS_10min/hTcells_Grk2_20230316_R2_tERK/Images/0000775_01/0000775_01_Chemi.TIF
- F5D_WB_SourceData/for rep image 2023.03.12 HumanT cells NT and Grk2 UnS_10min/hTcells_Grk2_20230316_R2_tERK/Images/0000775_01/0000775_01_TH.jpg
- F5D_WB_SourceData/for rep image 2023.03.12 HumanT cells NT and Grk2 UnS_10min/hTcells_Grk2_20230316_R2_tERK/Images/0000776_01/
- F5D_WB_SourceData/for rep image 2023.03.12 HumanT cells NT and Grk2 UnS_10min/hTcells_Grk2_20230316_R2_tERK/Images/0000776_01/0000776_01_700.TIF
- F5D_WB_SourceData/for rep image 2023.03.12 HumanT cells NT and Grk2 UnS_10min/hTcells_Grk2_20230316_R2_tERK/Images/0000776_01/0000776_01_Chemi.TIF
- F5D_WB_SourceData/for rep image 2023.03.12 HumanT cells NT and Grk2 UnS_10min/hTcells_Grk2_20230316_R2_tERK/Images/0000776_01/0000776_01_TH.jpg
- F5D_WB_SourceData/for rep image 2023.03.12 HumanT cells NT and Grk2 UnS_10min/hTcells_Grk2_20230316_R2_tERK/Logs/
- F5D_WB_SourceData/for rep image 2023.03.12 HumanT cells NT and Grk2 UnS_10min/hTcells_Grk2_20230316_R2_tERK/Logs/event_2023-03-16_001.log
- F5D_WB_SourceData/for rep image 2023.03.12 HumanT cells NT and Grk2 UnS_10min/hTcells_Grk2_20230316_R2_tERK/Logs/event_2023-03-23_001.log
- F5D_WB_SourceData/for rep image 2023.03.12 HumanT cells NT and Grk2 UnS_10min/hTcells_Grk2_20230316_R2_tERK/Logs/ImageStudio.log
- F5D_WB_SourceData/for rep image 2023.03.12 HumanT cells NT and Grk2 UnS_10min/info.txt
- F5D_WB_SourceData/for rep image 2023.03.12 HumanT cells NT and Grk2 UnS_10min/R3_Unstimulated_411bca.xlsx
- F5D_WB_SourceData/for rep image 2023.03.12 HumanT cells NT and Grk2 UnS_10min/R3_Unstimulated_518bca.xlsx
- F5D_WB_SourceData/hTcells_Grk2_20230228_pERK&Grk2_R1&R2/
- F5D_WB_SourceData/hTcells_Grk2_20230228_pERK&Grk2_R1&R2/hTcells_Grk2_20230228.db
- F5D_WB_SourceData/hTcells_Grk2_20230228_pERK&Grk2_R1&R2/hTcells_Grk2_20230228-COPY pre-V69.db
- F5D_WB_SourceData/hTcells_Grk2_20230228_pERK&Grk2_R1&R2/Images/
- F5D_WB_SourceData/hTcells_Grk2_20230228_pERK&Grk2_R1&R2/Images/0000758_01/
- F5D_WB_SourceData/hTcells_Grk2_20230228_pERK&Grk2_R1&R2/Images/0000758_01/0000758_01_700.TIF
- F5D_WB_SourceData/hTcells_Grk2_20230228_pERK&Grk2_R1&R2/Images/0000758_01/0000758_01_Chemi.TIF
- F5D_WB_SourceData/hTcells_Grk2_20230228_pERK&Grk2_R1&R2/Images/0000758_01/0000758_01_TH.jpg
- F5D_WB_SourceData/hTcells_Grk2_20230228_pERK&Grk2_R1&R2/Images/0000759_01/
- F5D_WB_SourceData/hTcells_Grk2_20230228_pERK&Grk2_R1&R2/Images/0000759_01/0000759_01_700.TIF
- F5D_WB_SourceData/hTcells_Grk2_20230228_pERK&Grk2_R1&R2/Images/0000759_01/0000759_01_Chemi.TIF
- F5D_WB_SourceData/hTcells_Grk2_20230228_pERK&Grk2_R1&R2/Images/0000759_01/0000759_01_TH.jpg
- F5D_WB_SourceData/hTcells_Grk2_20230228_pERK&Grk2_R1&R2/Images/0000760_01/
- F5D_WB_SourceData/hTcells_Grk2_20230228_pERK&Grk2_R1&R2/Images/0000760_01/0000760_01_700.TIF
- F5D_WB_SourceData/hTcells_Grk2_20230228_pERK&Grk2_R1&R2/Images/0000760_01/0000760_01_Chemi.TIF
- F5D_WB_SourceData/hTcells_Grk2_20230228_pERK&Grk2_R1&R2/Images/0000760_01/0000760_01_TH.jpg
- F5D_WB_SourceData/hTcells_Grk2_20230228_pERK&Grk2_R1&R2/Logs/
- F5D_WB_SourceData/hTcells_Grk2_20230228_pERK&Grk2_R1&R2/Logs/event_2023-02-28_001.log
- F5D_WB_SourceData/hTcells_Grk2_20230228_pERK&Grk2_R1&R2/Logs/event_2023-03-23_001.log
- F5D_WB_SourceData/hTcells_Grk2_20230228_pERK&Grk2_R1&R2/Logs/event_2023-03-23_002.log
- F5D_WB_SourceData/hTcells_Grk2_20230228_pERK&Grk2_R1&R2/Logs/ImageStudio.log
- F5D_WB_SourceData/hTcells_Grk2_20230302_TErk_R1&R2/
- F5D_WB_SourceData/hTcells_Grk2_20230302_TErk_R1&R2/hTcells_Grk2_20230302_TErk.db
- F5D_WB_SourceData/hTcells_Grk2_20230302_TErk_R1&R2/hTcells_Grk2_20230302_TErk-COPY pre-V69.db
- F5D_WB_SourceData/hTcells_Grk2_20230302_TErk_R1&R2/Images/
- F5D_WB_SourceData/hTcells_Grk2_20230302_TErk_R1&R2/Images/0000761_01/
- F5D_WB_SourceData/hTcells_Grk2_20230302_TErk_R1&R2/Images/0000761_01/0000761_01_700.TIF
- F5D_WB_SourceData/hTcells_Grk2_20230302_TErk_R1&R2/Images/0000761_01/0000761_01_Chemi.TIF
- F5D_WB_SourceData/hTcells_Grk2_20230302_TErk_R1&R2/Images/0000761_01/0000761_01_TH.jpg
- F5D_WB_SourceData/hTcells_Grk2_20230302_TErk_R1&R2/Images/0000762_01/
- F5D_WB_SourceData/hTcells_Grk2_20230302_TErk_R1&R2/Images/0000762_01/0000762_01_700.TIF
- F5D_WB_SourceData/hTcells_Grk2_20230302_TErk_R1&R2/Images/0000762_01/0000762_01_Chemi.TIF
- F5D_WB_SourceData/hTcells_Grk2_20230302_TErk_R1&R2/Images/0000762_01/0000762_01_TH.jpg
- F5D_WB_SourceData/hTcells_Grk2_20230302_TErk_R1&R2/Images/0000763_01/
- F5D_WB_SourceData/hTcells_Grk2_20230302_TErk_R1&R2/Images/0000763_01/0000763_01_700.TIF
- F5D_WB_SourceData/hTcells_Grk2_20230302_TErk_R1&R2/Images/0000763_01/0000763_01_Chemi.TIF
- F5D_WB_SourceData/hTcells_Grk2_20230302_TErk_R1&R2/Images/0000763_01/0000763_01_TH.jpg
- F5D_WB_SourceData/hTcells_Grk2_20230302_TErk_R1&R2/Logs/
- F5D_WB_SourceData/hTcells_Grk2_20230302_TErk_R1&R2/Logs/event_2023-03-02_001.log
- F5D_WB_SourceData/hTcells_Grk2_20230302_TErk_R1&R2/Logs/event_2023-03-23_001.log
- F5D_WB_SourceData/hTcells_Grk2_20230302_TErk_R1&R2/Logs/event_2023-03-23_002.log
- F5D_WB_SourceData/hTcells_Grk2_20230302_TErk_R1&R2/Logs/ImageStudio.log
- F5D_WB_SourceData/hTcells_Grk2_20230315_pERK_R3&R4/
- F5D_WB_SourceData/hTcells_Grk2_20230315_pERK_R3&R4/Calculations.xlsx
- F5D_WB_SourceData/hTcells_Grk2_20230315_pERK_R3&R4/Grk2KO_pERK_tERK_representative figure.pptx
- F5D_WB_SourceData/hTcells_Grk2_20230315_pERK_R3&R4/hTcells_Grk2_20230315_pERK.db
- F5D_WB_SourceData/hTcells_Grk2_20230315_pERK_R3&R4/hTcells_Grk2_20230315_pERK-COPY pre-V69.db
- F5D_WB_SourceData/hTcells_Grk2_20230315_pERK_R3&R4/Images/
- F5D_WB_SourceData/hTcells_Grk2_20230315_pERK_R3&R4/Images/0000771_01/
- F5D_WB_SourceData/hTcells_Grk2_20230315_pERK_R3&R4/Images/0000771_01/0000771_01_700.TIF
- F5D_WB_SourceData/hTcells_Grk2_20230315_pERK_R3&R4/Images/0000771_01/0000771_01_Chemi.TIF
- F5D_WB_SourceData/hTcells_Grk2_20230315_pERK_R3&R4/Images/0000771_01/0000771_01_TH.jpg
- F5D_WB_SourceData/hTcells_Grk2_20230315_pERK_R3&R4/Images/0000772_01/
- F5D_WB_SourceData/hTcells_Grk2_20230315_pERK_R3&R4/Images/0000772_01/0000772_01_700.TIF
- F5D_WB_SourceData/hTcells_Grk2_20230315_pERK_R3&R4/Images/0000772_01/0000772_01_Chemi.TIF
- F5D_WB_SourceData/hTcells_Grk2_20230315_pERK_R3&R4/Images/0000772_01/0000772_01_TH.jpg
- F5D_WB_SourceData/hTcells_Grk2_20230315_pERK_R3&R4/Images/0000772_02/
- F5D_WB_SourceData/hTcells_Grk2_20230315_pERK_R3&R4/Images/0000772_02/0000772_02_700.TIF
- F5D_WB_SourceData/hTcells_Grk2_20230315_pERK_R3&R4/Images/0000772_02/0000772_02_Chemi.TIF
- F5D_WB_SourceData/hTcells_Grk2_20230315_pERK_R3&R4/Images/0000772_02/0000772_02_TH.jpg
- F5D_WB_SourceData/hTcells_Grk2_20230315_pERK_R3&R4/Images/0000772_03/
- F5D_WB_SourceData/hTcells_Grk2_20230315_pERK_R3&R4/Images/0000772_03/0000772_03_700.TIF
- F5D_WB_SourceData/hTcells_Grk2_20230315_pERK_R3&R4/Images/0000772_03/0000772_03_Chemi.TIF
- F5D_WB_SourceData/hTcells_Grk2_20230315_pERK_R3&R4/Images/0000772_03/0000772_03_TH.jpg
- F5D_WB_SourceData/hTcells_Grk2_20230315_pERK_R3&R4/Images/0000773_01/
- F5D_WB_SourceData/hTcells_Grk2_20230315_pERK_R3&R4/Images/0000773_01/0000773_01_700.TIF
- F5D_WB_SourceData/hTcells_Grk2_20230315_pERK_R3&R4/Images/0000773_01/0000773_01_Chemi.TIF
- F5D_WB_SourceData/hTcells_Grk2_20230315_pERK_R3&R4/Images/0000773_01/0000773_01_TH.jpg
- F5D_WB_SourceData/hTcells_Grk2_20230315_pERK_R3&R4/Logs/
- F5D_WB_SourceData/hTcells_Grk2_20230315_pERK_R3&R4/Logs/event_2023-03-15_001.log
- F5D_WB_SourceData/hTcells_Grk2_20230315_pERK_R3&R4/Logs/event_2023-03-23_001.log
- F5D_WB_SourceData/hTcells_Grk2_20230315_pERK_R3&R4/Logs/event_2023-03-24_001.log
- F5D_WB_SourceData/hTcells_Grk2_20230315_pERK_R3&R4/Logs/ImageStudio.log
- F5D_WB_SourceData/hTcells_Grk2_20230315_pERK_R3&R4/Project1.pzfx
- F5D_WB_SourceData/hTcells_Grk2_20230315_pERK_R3&R4/Rep_Fig1_pERK.png
- F5D_WB_SourceData/hTcells_Grk2_20230316_tERK_R3&R4/
- F5D_WB_SourceData/hTcells_Grk2_20230316_tERK_R3&R4/518_repfig1_tERK.png
- F5D_WB_SourceData/hTcells_Grk2_20230316_tERK_R3&R4/hTcells_Grk2_20230316_R2_tERK.db
- F5D_WB_SourceData/hTcells_Grk2_20230316_tERK_R3&R4/hTcells_Grk2_20230316_R2_tERK-COPY pre-V69.db
- F5D_WB_SourceData/hTcells_Grk2_20230316_tERK_R3&R4/Images/
- F5D_WB_SourceData/hTcells_Grk2_20230316_tERK_R3&R4/Images/0000774_01/
- F5D_WB_SourceData/hTcells_Grk2_20230316_tERK_R3&R4/Images/0000774_01/0000774_01_700.TIF
- F5D_WB_SourceData/hTcells_Grk2_20230316_tERK_R3&R4/Images/0000774_01/0000774_01_Chemi.TIF
- F5D_WB_SourceData/hTcells_Grk2_20230316_tERK_R3&R4/Images/0000774_01/0000774_01_TH.jpg
- F5D_WB_SourceData/hTcells_Grk2_20230316_tERK_R3&R4/Images/0000774_02/
- F5D_WB_SourceData/hTcells_Grk2_20230316_tERK_R3&R4/Images/0000774_02/0000774_02_700.TIF
- F5D_WB_SourceData/hTcells_Grk2_20230316_tERK_R3&R4/Images/0000774_02/0000774_02_Chemi.TIF
- F5D_WB_SourceData/hTcells_Grk2_20230316_tERK_R3&R4/Images/0000774_02/0000774_02_TH.jpg
- F5D_WB_SourceData/hTcells_Grk2_20230316_tERK_R3&R4/Images/0000774_03/
- F5D_WB_SourceData/hTcells_Grk2_20230316_tERK_R3&R4/Images/0000774_03/0000774_03_700.TIF
- F5D_WB_SourceData/hTcells_Grk2_20230316_tERK_R3&R4/Images/0000774_03/0000774_03_Chemi.TIF
- F5D_WB_SourceData/hTcells_Grk2_20230316_tERK_R3&R4/Images/0000774_03/0000774_03_TH.jpg
- F5D_WB_SourceData/hTcells_Grk2_20230316_tERK_R3&R4/Images/0000775_01/
- F5D_WB_SourceData/hTcells_Grk2_20230316_tERK_R3&R4/Images/0000775_01/0000775_01_700.TIF
- F5D_WB_SourceData/hTcells_Grk2_20230316_tERK_R3&R4/Images/0000775_01/0000775_01_Chemi.TIF
- F5D_WB_SourceData/hTcells_Grk2_20230316_tERK_R3&R4/Images/0000775_01/0000775_01_TH.jpg
- F5D_WB_SourceData/hTcells_Grk2_20230316_tERK_R3&R4/Images/0000776_01/
- F5D_WB_SourceData/hTcells_Grk2_20230316_tERK_R3&R4/Images/0000776_01/0000776_01_700.TIF
- F5D_WB_SourceData/hTcells_Grk2_20230316_tERK_R3&R4/Images/0000776_01/0000776_01_Chemi.TIF
- F5D_WB_SourceData/hTcells_Grk2_20230316_tERK_R3&R4/Images/0000776_01/0000776_01_TH.jpg
- F5D_WB_SourceData/hTcells_Grk2_20230316_tERK_R3&R4/Logs/
- F5D_WB_SourceData/hTcells_Grk2_20230316_tERK_R3&R4/Logs/event_2023-03-16_001.log
- F5D_WB_SourceData/hTcells_Grk2_20230316_tERK_R3&R4/Logs/event_2023-03-23_001.log
- F5D_WB_SourceData/hTcells_Grk2_20230316_tERK_R3&R4/Logs/ImageStudio.log
- F5D_WB_SourceData/READme.txt
