# Supplementary material for: A genome-wide in vivo CRISPR screen identifies essential regulators of T cell migration to the CNS in a multiple sclerosis model
Source: Nat Neurosci. 2023 Sep 14;26(10):1713–25. doi: 10.1038/s41593-023-01432-2 (PMC10545543; doi:10.1038/s41593-023-01432-2)
Supplement: Supplementary file 19 — Unprocessed western blot images and information file about how to open them. [file 41593_2023_1432_MOESM19_ESM.zip › F5D_WB_SourceData/for rep image 2023.03.12 HumanT cells NT and Grk2 UnS_10min/hTcells_Grk2_20230315_pERK/Calculations.xlsx]

## Sheet: Intensity
sample 411	p-ERK	t-ERK	p-ERK/t-ERK	*100	sample 518	p-ERK	t-ERK	p-ERK/t-ERK	*100
NT_UnS	0.588	4.62	0.127273	12.7273	NT_UnS	0.221	3.74	0.0590909	5.90909			0.127273	0.0590909	0.205364	0.0329057
S1PR1_UnS	0.0785	2.98	0.0263423	2.63423	S1PR1_UnS	0.0776	2.75	0.0282182	2.82182			0.0263423	0.0282182	0.247312	0.0277515
Grk2_UnS	0.384	8.88	0.0432432	4.32432	Grk2_UnS	0.237	3.68	0.0644022	6.44022			0.0432432	0.0644022	0.212291	0.0392361
NT_S	1.41	4.83	0.291925	29.1925	NT_S	1.11	4.32	0.256944	25.6944			0.291925	0.256944	0.542923	0.339167
S1PR1_S	0.262	4.07	0.0643735	6.43735	S1PR1_S	0.214	3.9	0.0548718	5.48718			0.0643735	0.0548718	0.433702	0.0972414
Grk2_S	4.84	9.69	0.499484	49.9484	Grk2_S	2.78	3.3	0.842424	84.2424			0.499484	0.842424	0.978972	0.937063
sample 4411	p-ERK	t-ERK	p-ERK/t-ERK	*100	sample 4315	p-ERK	t-ERK	p-ERK/t-ERK	*100
NT_UnS	0.536	2.61	0.205364	20.5364	NT_UnS	0.0872	2.65	0.0329057	3.29057			12.7273	5.90909	20.5364	3.29057
S1PR1_UnS	1.15	4.65	0.247312	24.7312	S1PR1_UnS	0.0469	1.69	0.0277515	2.77515			2.63423	2.82182	24.7312	2.77515
Grk2_UnS	1.14	5.37	0.212291	21.2291	Grk2_UnS	0.0565	1.44	0.0392361	3.92361			4.32432	6.44022	21.2291	3.92361
NT_S	2.34	4.31	0.542923	54.2923	NT_S	0.407	1.2	0.339167	33.9167			29.1925	25.6944	54.2923	33.9167
S1PR1_S	1.57	3.62	0.433702	43.3702	S1PR1_S	0.141	1.45	0.0972414	9.72414			6.43735	5.48718	43.3702	9.72414
Grk2_S	4.19	4.28	0.978972	97.8972	Grk2_S	1.34	1.43	0.937063	93.7063			49.9484	84.2424	97.8972	93.7063
