# Supplementary material for: A genome-wide in vivo CRISPR screen identifies essential regulators of T cell migration to the CNS in a multiple sclerosis model
Source: Nat Neurosci. 2023 Sep 14;26(10):1713–25. doi: 10.1038/s41593-023-01432-2 (PMC10545543; doi:10.1038/s41593-023-01432-2)
Supplement: Supplementary file 19 — Unprocessed western blot images and information file about how to open them. [file 41593_2023_1432_MOESM19_ESM.zip › F5D_WB_SourceData/for rep image 2023.03.12 HumanT cells NT and Grk2 UnS_10min/hTcells_Grk2_20230315_pERK/Logs/event_2023-03-15_001.log]

15.03.23 12:47:44.048	Information	Image Studio Version 5.0.21	GMT 1:00
15.03.23 12:47:44.048	Information	OS: Windows 8 6.2	GMT 1:00
15.03.23 12:47:44.048	Information	Java Home: c:\program files\licor\image studio\jre	GMT 1:00
15.03.23 12:47:44.064	Information	JRE Version: 1.7.0_72 32-bit	GMT 1:00
15.03.23 12:47:44.064	Information	Java library: C:\Program Files\Licor\Image Studio;C:\Windows\Sun\Java\bin;C:\Windows\system32;C:\Windows;C:\ProgramData\Oracle\Java\javapath;C:\Windows\system32;C:\Windows;C:\Windows\System32\Wbem;C:\Windows\System32\WindowsPowerShell\v1.0\;C:\Program Files (x86)\DX-Union\bin\;c:\KUMProgramme\Siemens\syngo\SWP\Program\;C:\Program Files (x86)\Java\jre8\bin;C:\Program Files (x86)\Cerner Health Serv…	GMT 1:00
15.03.23 12:47:44.173	Information	Database migrations: 5.0_Initial, 5.0.66_New log entries fks, 5.0.67_Change lane wrappers	GMT 1:00
15.03.23 12:47:44.189	Information	Installed Analysis Key: Grid_Analysis	GMT 1:00
15.03.23 12:47:44.189	Information	Installed Analysis Key: Image_Studio_Base	GMT 1:00
15.03.23 12:47:44.189	Information	Installed Analysis Key: Shapes	GMT 1:00
15.03.23 12:47:44.189	Information	Installed Analysis Key: Western_Analysis	GMT 1:00
15.03.23 12:47:44.189	Information	Installed Instrument Key: CDG_Acquire	GMT 1:00
15.03.23 12:47:44.189	Information	Installed Instrument Key: Odyssey_Acquire	GMT 1:00
15.03.23 12:47:44.189	Information	Installed Instrument Key: OdysseyCLx_Acquire	GMT 1:00
15.03.23 12:47:44.205	Information	Installed Instrument Key: OdysseyFc_Acquire	GMT 1:00
15.03.23 12:47:44.205	Information	Installed Instrument Key: OdysseySa_Acquire	GMT 1:00
15.03.23 12:47:44.205	Information	Installed Instrument Key: Pearl_Acquire	GMT 1:00
15.03.23 12:47:44.205	Information	Selected Instrument Key: OdysseyFc_Acquire	GMT 1:00
15.03.23 12:47:44.205	Information	Loading project C:\Users\Admin\Arek\hTcells_Grk2_20230315_pERK\Images\...	GMT 1:00
15.03.23 12:47:44.548	Information	Loading more acquisitions...	GMT 1:00
15.03.23 12:47:46.281	Information	USBCat Client Version 1.0.2	GMT 1:00
15.03.23 12:47:46.328	Information	Finished adding Acquisitions to Work Area.	GMT 1:00
15.03.23 12:47:46.406	Information	Image Studio Version 5.0.21	GMT 1:00
15.03.23 12:47:47.977	Information	Have discovered 1 instruments.	GMT 1:00
15.03.23 12:47:47.977	Information	Discovered Name: OFC-0661 IP Address: fe80:0:0:0:201:29ff:fe1b:8455%6	GMT 1:00
15.03.23 12:47:47.992	Information	Attempting to connect to instrument OFC-0661 using address fe80:0:0:0:201:29ff:fe1b:8455%6.	GMT 1:00
15.03.23 12:47:48.023	Information	[Instrument Response] 0 Hello 1.0.19	GMT 1:00
15.03.23 12:47:48.070	Information	[Instrument Response] 0 Status 0 Connected to LICOR-OFC-0661	GMT 1:00
15.03.23 12:47:48.070	Information	[Instrument Response] 0 Status 0 Camera_SN: 1401-0182	GMT 1:00
15.03.23 12:47:48.070	Information	[Instrument Response] 0 Status 0 LASER_Board_A_SN: 1401-0320	GMT 1:00
15.03.23 12:47:48.070	Information	[Instrument Response] 0 Status 0 CPU_Box_SN: 1401-0194	GMT 1:00
15.03.23 12:47:48.070	Information	[Instrument Response] 0 FocusRange 0 0	GMT 1:00
15.03.23 12:47:48.070	Information	[Instrument Response] 0 Resolution 125um	GMT 1:00
15.03.23 12:47:53.360	Information	[Instrument Response] 0 Channels 600 700 800 Chemi	GMT 1:00
15.03.23 12:47:53.469	Information	[Instrument Response] 0 Camera Ready	GMT 1:00
15.03.23 12:47:53.469	Information	[Instrument Response] 0 Drawer Closed	GMT 1:00
15.03.23 12:47:53.469	Information	[Instrument Response] 0 Status 0 Diagnostic CCD_Board_+15V_Analog_Supply 14.7 V	GMT 1:00
15.03.23 12:47:53.469	Information	[Instrument Response] 0 Status 0 Diagnostic CCD_Board_+3.3V_Analog_Supply 3.22 V	GMT 1:00
15.03.23 12:47:53.469	Information	[Instrument Response] 0 Status 0 Diagnostic CCD_Board_+3.3V_Digital_Supply 3.33 V	GMT 1:00
15.03.23 12:47:53.485	Information	[Instrument Response] 0 Status 0 Diagnostic CCD_Board_+5V_Analog_Supply 4.95 V	GMT 1:00
15.03.23 12:47:53.485	Information	[Instrument Response] 0 Status 0 Diagnostic CCD_Board_-5V_Analog_Supply -5.00 V	GMT 1:00
15.03.23 12:47:53.485	Information	[Instrument Response] 0 Status 0 Diagnostic CCD_Board_-7V_CCD_Supply -7.00 V	GMT 1:00
15.03.23 12:47:53.485	Information	[Instrument Response] 0 Status 0 Diagnostic CCD_Board_ADC_Selftest 2.05 V	GMT 1:00
15.03.23 12:47:53.485	Information	[Instrument Response] 0 Status 0 Diagnostic CCD_Board_Box_RH 21.2 %	GMT 1:00
15.03.23 12:47:53.485	Information	[Instrument Response] 0 Status 0 Diagnostic CCD_Board_Box_Temperature 23 C	GMT 1:00
15.03.23 12:47:53.485	Information	[Instrument Response] 0 Status 0 Diagnostic CCD_Board_CCD_RH 1.0 %	GMT 1:00
15.03.23 12:47:53.485	Information	[Instrument Response] 0 Status 0 Diagnostic CCD_Board_CCD_Temperature -10.6 C	GMT 1:00
15.03.23 12:47:53.485	Information	[Instrument Response] 0 Status 0 Diagnostic CCD_Board_TEC_Voltage 2.79 V	GMT 1:00
15.03.23 12:47:53.485	Information	[Instrument Response] 0 Status 0 Diagnostic ICC_+1.5V_FPGA_Core_Supply 1.50 V	GMT 1:00
15.03.23 12:47:53.485	Information	[Instrument Response] 0 Status 0 Diagnostic ICC_+1.5V_FPGA_PLL_Supply 1.49 V	GMT 1:00
15.03.23 12:47:53.485	Information	[Instrument Response] 0 Status 0 Diagnostic ICC_+12VF_Supply 12.0 V	GMT 1:00
15.03.23 12:47:53.485	Information	[Instrument Response] 0 Status 0 Diagnostic ICC_+12VP_Supply 12.0 V	GMT 1:00
15.03.23 12:47:53.485	Information	[Instrument Response] 0 Status 0 Diagnostic ICC_+18V_Analog_Supply 18.2 V	GMT 1:00
15.03.23 12:47:53.485	Information	[Instrument Response] 0 Status 0 Diagnostic ICC_+3.3V_Digital_Supply 3.38 V	GMT 1:00
15.03.23 12:47:53.485	Information	[Instrument Response] 0 Status 0 Diagnostic ICC_+5VF_Supply 5.02 V	GMT 1:00
15.03.23 12:47:53.485	Information	[Instrument Response] 0 Status 0 Diagnostic ICC_+5V_Analog_Supply 4.98 V	GMT 1:00
15.03.23 12:47:53.485	Information	[Instrument Response] 0 Status 0 Diagnostic ICC_+5V_Digital_Supply 5.08 V	GMT 1:00
15.03.23 12:47:53.485	Information	[Instrument Response] 0 Status 0 Diagnostic ICC_+7V_Analog_Supply 6.98 V	GMT 1:00
15.03.23 12:47:53.485	Information	[Instrument Response] 0 Status 0 Diagnostic ICC_-7V_Analog_Supply -7.04 V	GMT 1:00
15.03.23 12:47:53.485	Information	[Instrument Response] 0 Status 0 Diagnostic ICC_ADC0_Selftest 2.05 V	GMT 1:00
15.03.23 12:47:53.485	Information	[Instrument Response] 0 Status 0 Diagnostic ICC_ADC1_Selftest 2.05 V	GMT 1:00
15.03.23 12:47:53.485	Information	[Instrument Response] 0 Status 0 Diagnostic ICC_Board_Temperature 25 C	GMT 1:00
15.03.23 12:47:53.485	Information	[Instrument Response] 0 Status 0 Diagnostic LASER_Board_A_+12VP_Supply 11.9 V	GMT 1:00
15.03.23 12:47:53.485	Information	[Instrument Response] 0 Status 0 Diagnostic LASER_Board_A_+2.5V_Reference 2.50 V	GMT 1:00
15.03.23 12:47:53.485	Information	[Instrument Response] 0 Status 0 Diagnostic LASER_Board_A_+5VL_Supply 5.07 V	GMT 1:00
15.03.23 12:47:53.485	Information	[Instrument Response] 0 Status 0 Diagnostic LASER_Board_A_+5VP_Supply 5.07 V	GMT 1:00
15.03.23 12:47:53.485	Information	[Instrument Response] 0 Status 0 Diagnostic LASER_Board_A_+5V_Analog_Supply 4.91 V	GMT 1:00
15.03.23 12:47:53.485	Information	[Instrument Response] 0 Status 0 Diagnostic LASER_Board_A_685_Current_Limited false	GMT 1:00
15.03.23 12:47:53.485	Information	[Instrument Response] 0 Status 0 Diagnostic LASER_Board_A_685_LASER_Current -0.00 A	GMT 1:00
15.03.23 12:47:53.485	Information	[Instrument Response] 0 Status 0 Diagnostic LASER_Board_A_785_Current_Limited false	GMT 1:00
15.03.23 12:47:53.485	Information	[Instrument Response] 0 Status 0 Diagnostic LASER_Board_A_785_LASER_Current -0.00 A	GMT 1:00
15.03.23 12:47:53.485	Information	[Instrument Response] 0 Status 0 Diagnostic LASER_Board_A_ADC_Selftest 2.05 V	GMT 1:00
15.03.23 12:47:53.485	Information	[Instrument Response] 0 Status 0 Diagnostic LASER_Board_A_Board_Temperature 23 C	GMT 1:00
15.03.23 12:47:53.485	Information	[Instrument Response] 0 Status 0 Diagnostic LASER_Board_A_Fan_Speed 3662 rpm	GMT 1:00
15.03.23 12:47:53.485	Information	[Instrument Response] 0 Status 0 Diagnostic LASER_Board_A_LED_Voltage 0.00 V	GMT 1:00
15.03.23 12:47:53.485	Information	[Instrument Response] 0 Status 0 Diagnostic LASER_Board_A_Laser_Temperature 25 C	GMT 1:00
15.03.23 12:47:53.485	Information	[Instrument Response] 0 Status 0 Diagnostic LASER_Board_A_Over_Current false	GMT 1:00
15.03.23 12:47:53.485	Information	[Instrument Response] 0 Status 0 Diagnostic LASER_Board_A_Over_Temperature false	GMT 1:00
15.03.23 12:47:53.485	Information	[Instrument Response] 0 Status 0 Diagnostic LASER_Board_A_TE_Cooler_Voltage 0.00 V	GMT 1:00
15.03.23 12:47:53.485	Information	[Instrument Response] 0 Status 0 Diagnostic LASER_Board_A_Under_Voltage false	GMT 1:00
15.03.23 12:47:53.485	Information	[Instrument Response] 0 Status 0 Diagnostic CCD_Board_Box_Dew_Point -0.5 C	GMT 1:00
15.03.23 12:47:53.485	Information	[Instrument Response] 0 Status 0 Diagnostic ICC_+12V_Fuse_Blown false	GMT 1:00
15.03.23 12:47:53.485	Information	[Instrument Response] 0 Status 0 Diagnostic ICC_+3.3V_Fuse_Blown false	GMT 1:00
15.03.23 12:47:53.485	Information	[Instrument Response] 0 Status 0 Diagnostic ICC_+5V_Fuse_Blown false	GMT 1:00
15.03.23 12:50:00.625	Information	[Instrument Response] 0 Status 0 Diagnostic CCD_Board_Box_RH 20.1 %	GMT 1:00
15.03.23 12:50:00.687	Information	[Instrument Response] 0 Status 0 Diagnostic CCD_Board_Box_Dew_Point -1.2 C	GMT 1:00
15.03.23 12:50:24.746	Information	[Instrument Response] 0 Status 0 Diagnostic ICC_Board_Temperature 26 C	GMT 1:00
15.03.23 12:52:37.397	Information	[Instrument Response] 0 Status 0 Diagnostic CCD_Board_CCD_RH 2.1 %	GMT 1:00
15.03.23 12:53:07.539	Information	[Instrument Response] 0 Status 0 Diagnostic CCD_Board_Box_RH 19.1 %	GMT 1:00
15.03.23 12:54:13.877	Information	[Instrument Response] 0 Status 0 Diagnostic ICC_Board_Temperature 27 C	GMT 1:00
15.03.23 12:55:36.281	Information	[Instrument Response] 0 Status 0 Diagnostic CCD_Board_Box_Dew_Point -2.0 C	GMT 1:00
15.03.23 12:57:20.786	Information	[Instrument Response] 0 Status 0 Diagnostic CCD_Board_Box_RH 18.1 %	GMT 1:00
15.03.23 12:57:40.896	Information	[Instrument Response] 0 Status 0 Diagnostic LASER_Board_A_Board_Temperature 24 C	GMT 1:00
15.03.23 12:59:21.385	Information	[Instrument Response] 0 Status 0 Diagnostic ICC_Board_Temperature 28 C	GMT 1:00
15.03.23 13:02:58.450	Information	[Instrument Response] 0 Status 0 Diagnostic CCD_Board_Box_RH 17.0 %	GMT 1:00
15.03.23 13:02:58.512	Information	[Instrument Response] 0 Status 0 Diagnostic CCD_Board_Box_Dew_Point -2.9 C	GMT 1:00
15.03.23 13:03:40.653	Information	[Instrument Response] 0 Status 0 Diagnostic CCD_Board_Box_Temperature 24 C	GMT 1:00
15.03.23 13:03:40.731	Information	[Instrument Response] 0 Status 0 Diagnostic CCD_Board_Box_Dew_Point -2.2 C	GMT 1:00
15.03.23 13:05:51.306	Information	[Instrument Response] 0 Status 0 Diagnostic ICC_Board_Temperature 29 C	GMT 1:00
15.03.23 13:07:41.851	Information	[Instrument Response] 0 Status 0 Diagnostic CCD_Board_Box_Dew_Point -3.0 C	GMT 1:00
15.03.23 13:13:29.565	Information	[Instrument Response] 0 Status 0 Diagnostic CCD_Board_TEC_Voltage 2.88 V	GMT 1:00
15.03.23 13:15:32.167	Information	[Instrument Response] 0 Status 0 Diagnostic CCD_Board_Box_RH 16.0 %	GMT 1:00
15.03.23 13:16:16.376	Information	[Instrument Response] 0 Status 0 Diagnostic ICC_Board_Temperature 30 C	GMT 1:00
15.03.23 13:23:30.524	Information	[Instrument Response] 0 Status 0 Diagnostic LASER_Board_A_Board_Temperature 25 C	GMT 1:00
15.03.23 13:24:34.114	Information	[Instrument Response] 0 Drawer Open	GMT 1:00
15.03.23 13:24:34.837	Information	[Instrument Response] 0 Status 0 Diagnostic LASER_Board_A_+5VL_Supply 0.34 V	GMT 1:00
15.03.23 13:25:22.360	Information	[Instrument Response] 0 Drawer Closed	GMT 1:00
15.03.23 13:25:23.086	Information	[Instrument Response] 0 Status 0 Diagnostic LASER_Board_A_+5VL_Supply 5.07 V	GMT 1:00
15.03.23 13:25:27.742	Information	Starting acquisition...	GMT 1:00
15.03.23 13:25:29.399	Information	[Instrument Request] 1 Capture Chemi 0 125um 120	GMT 1:00
15.03.23 13:25:29.399	Information	[Instrument Request] 2 Capture 700 0 125um 30	GMT 1:00
15.03.23 13:25:29.586	Information	[Instrument Response] 1 Status 1 Executing command: Capture Chemi 0 125um 120	GMT 1:00
15.03.23 13:25:29.649	Information	[Instrument Response] 1 Status 1 Setting the focus	GMT 1:00
15.03.23 13:25:29.664	Information	[Instrument Response] 1 Status 1 Changing to the Chemi filter position	GMT 1:00
15.03.23 13:25:30.586	Information	[Instrument Response] 1 Status 1 Capture of Chemi channel image in progress	GMT 1:00
15.03.23 13:25:37.149	Information	[Instrument Response] 0 Status 0 Diagnostic CCD_Board_TEC_Voltage 2.79 V	GMT 1:00
15.03.23 13:25:45.275	Information	[Instrument Response] 0 Status 0 Diagnostic CCD_Board_TEC_Voltage 2.88 V	GMT 1:00
15.03.23 13:25:47.322	Information	[Instrument Response] 1 Status 1 Preparing the preview	GMT 1:00
15.03.23 13:25:57.166	Information	[Instrument Response] 1 Status 1 Preview ready	GMT 1:00
15.03.23 13:25:57.166	Information	[Instrument Response] 1 ImagePreview 1822732	GMT 1:00
15.03.23 13:25:57.197	Information	[Instrument Response] 0 Status 0 Diagnostic CCD_Board_TEC_Voltage 2.79 V	GMT 1:00
15.03.23 13:26:18.167	Information	[Instrument Response] 1 Status 1 Exposing: 2 minutes remaining.	GMT 1:00
15.03.23 13:26:39.152	Information	[Instrument Response] 1 Status 1 Exposing: 60 seconds remaining.	GMT 1:00
15.03.23 13:26:53.465	Information	[Instrument Response] 0 Status 0 Diagnostic CCD_Board_Box_Dew_Point -2.4 C	GMT 1:00
15.03.23 13:27:00.153	Information	[Instrument Response] 1 Status 1 Exposing: 40 seconds remaining.	GMT 1:00
15.03.23 13:27:21.154	Information	[Instrument Response] 1 Status 1 Exposing: 20 seconds remaining.	GMT 1:00
15.03.23 13:27:35.764	Information	[Instrument Response] 0 Status 0 Diagnostic CCD_Board_TEC_Voltage 2.88 V	GMT 1:00
15.03.23 13:27:38.311	Information	[Instrument Response] 1 Status 1 Preparing the image	GMT 1:00
15.03.23 13:27:49.968	Information	[Instrument Response] 1 Status 1 Image ready	GMT 1:00
15.03.23 13:27:49.968	Information	[Instrument Response] 1 Image 1822732	GMT 1:00
15.03.23 13:27:50.015	Information	[Instrument Response] 1 Status 1 Capture of Chemi channel image complete	GMT 1:00
15.03.23 13:27:50.078	Information	[Instrument Response] 1 Result 0 OK	GMT 1:00
15.03.23 13:27:50.078	Information	[Instrument Response] 2 Status 1 Executing command: Capture 700 0 125um 30	GMT 1:00
15.03.23 13:27:50.093	Information	[Instrument Response] 2 Status 1 Turning on the 700 source	GMT 1:00
15.03.23 13:27:50.093	Information	[Instrument Response] 2 Status 1 Setting the focus	GMT 1:00
15.03.23 13:27:50.140	Information	[Instrument Response] 2 Status 1 Changing to the 700 filter position	GMT 1:00
15.03.23 13:27:51.328	Information	[Instrument Response] 0 Status 0 Diagnostic LASER_Board_A_+5VL_Supply 5.00 V	GMT 1:00
15.03.23 13:27:51.390	Information	[Instrument Response] 0 Status 0 Diagnostic LASER_Board_A_685_LASER_Current 0.58 A	GMT 1:00
15.03.23 13:27:51.640	Information	[Instrument Response] 2 Status 1 Capture of 700 channel image in progress	GMT 1:00
15.03.23 13:27:53.343	Information	[Instrument Response] 0 Status 0 Diagnostic LASER_Board_A_TE_Cooler_Voltage 0.06 V	GMT 1:00
15.03.23 13:27:55.375	Information	[Instrument Response] 0 Status 0 Diagnostic LASER_Board_A_TE_Cooler_Voltage 0.14 V	GMT 1:00
15.03.23 13:27:57.422	Information	[Instrument Response] 0 Status 0 Diagnostic LASER_Board_A_TE_Cooler_Voltage 0.22 V	GMT 1:00
15.03.23 13:28:02.313	Information	[Instrument Response] 2 Status 1 Preparing the preview	GMT 1:00
15.03.23 13:28:02.516	Information	[Instrument Response] 0 Status 0 Diagnostic LASER_Board_A_TE_Cooler_Voltage 0.30 V	GMT 1:00
15.03.23 13:28:08.344	Information	[Instrument Response] 0 Status 0 Diagnostic CCD_Board_Box_RH 17.0 %	GMT 1:00
15.03.23 13:28:08.547	Information	[Instrument Response] 0 Status 0 Diagnostic CCD_Board_TEC_Voltage 2.79 V	GMT 1:00
15.03.23 13:28:12.282	Information	[Instrument Response] 2 Status 1 Preview ready	GMT 1:00
15.03.23 13:28:12.282	Information	[Instrument Response] 2 ImagePreview 1822732	GMT 1:00
15.03.23 13:28:29.298	Information	[Instrument Response] 2 Status 1 Preparing the image	GMT 1:00
15.03.23 13:28:31.314	Information	[Instrument Response] 0 Status 0 Diagnostic CCD_Board_TEC_Voltage 2.88 V	GMT 1:00
15.03.23 13:28:40.486	Information	[Instrument Response] 2 Status 1 Image ready	GMT 1:00
15.03.23 13:28:40.486	Information	[Instrument Response] 2 Image 1822732	GMT 1:00
15.03.23 13:28:40.518	Information	[Instrument Response] 2 Status 1 Capture of 700 channel image complete	GMT 1:00
15.03.23 13:28:40.580	Information	[Instrument Response] 2 Result 0 OK	GMT 1:00
15.03.23 13:28:40.971	Information	Setting the Camera Status panel back to the Ready state.	GMT 1:00
15.03.23 13:28:40.986	Information	Acquisition 0000771_01 finished with channels: Chemi 700	GMT 1:00
15.03.23 13:28:42.330	Information	[Instrument Response] 0 Status 0 Diagnostic LASER_Board_A_+5VL_Supply 5.07 V	GMT 1:00
15.03.23 13:28:42.385	Information	[Instrument Response] 0 Status 0 Diagnostic LASER_Board_A_685_LASER_Current -0.00 A	GMT 1:00
15.03.23 13:28:42.385	Information	[Instrument Response] 0 Status 0 Diagnostic LASER_Board_A_TE_Cooler_Voltage 0.24 V	GMT 1:00
15.03.23 13:28:44.340	Information	[Instrument Response] 0 Status 0 Diagnostic LASER_Board_A_TE_Cooler_Voltage 0.16 V	GMT 1:00
15.03.23 13:28:46.346	Information	[Instrument Response] 0 Status 0 Diagnostic LASER_Board_A_TE_Cooler_Voltage 0.08 V	GMT 1:00
15.03.23 13:28:48.358	Information	[Instrument Response] 0 Status 0 Diagnostic LASER_Board_A_TE_Cooler_Voltage 0.02 V	GMT 1:00
15.03.23 13:28:50.774	Information	Starting acquisition...	GMT 1:00
15.03.23 13:28:52.080	Information	[Instrument Request] 3 Capture Chemi 0 125um 600	GMT 1:00
15.03.23 13:28:52.080	Information	[Instrument Request] 4 Capture 700 0 125um 30	GMT 1:00
15.03.23 13:28:52.127	Information	[Instrument Response] 3 Status 1 Executing command: Capture Chemi 0 125um 600	GMT 1:00
15.03.23 13:28:52.143	Information	[Instrument Response] 3 Status 1 Setting the focus	GMT 1:00
15.03.23 13:28:52.377	Information	[Instrument Response] 0 Status 0 Diagnostic CCD_Board_Box_Dew_Point -1.6 C	GMT 1:00
15.03.23 13:28:52.487	Information	[Instrument Response] 3 Status 1 Changing to the Chemi filter position	GMT 1:00
15.03.23 13:28:53.252	Information	[Instrument Response] 3 Status 1 Capture of Chemi channel image in progress	GMT 1:00
15.03.23 13:29:02.425	Information	[Instrument Response] 0 Status 0 Diagnostic CCD_Board_TEC_Voltage 2.79 V	GMT 1:00
15.03.23 13:29:14.769	Information	[Instrument Response] 3 Status 1 Exposing: 10 minutes remaining.	GMT 1:00
15.03.23 13:29:35.770	Information	[Instrument Response] 3 Status 1 Exposing: 10 minutes remaining.	GMT 1:00
15.03.23 13:29:50.708	Information	[Instrument Response] 0 Status 0 Diagnostic CCD_Board_TEC_Voltage 2.88 V	GMT 1:00
15.03.23 13:29:52.287	Information	[Instrument Response] 3 Status 1 Preparing the preview	GMT 1:00
15.03.23 13:30:02.506	Information	[Instrument Response] 3 Status 1 Preview ready	GMT 1:00
15.03.23 13:30:02.506	Information	[Instrument Response] 3 ImagePreview 1822732	GMT 1:00
15.03.23 13:30:04.303	Information	[Instrument Response] 0 Status 0 Diagnostic CCD_Board_Box_RH 18.1 %	GMT 1:00
15.03.23 13:30:04.365	Information	[Instrument Response] 0 Status 0 Diagnostic CCD_Board_TEC_Voltage 2.79 V	GMT 1:00
15.03.23 13:30:16.366	Information	[Instrument Response] 0 Status 0 Diagnostic CCD_Board_Box_Temperature 25 C	GMT 1:00
15.03.23 13:30:16.428	Information	[Instrument Response] 0 Status 0 Diagnostic CCD_Board_Box_Dew_Point -0.9 C	GMT 1:00
15.03.23 13:30:18.366	Information	[Instrument Response] 0 Status 0 Diagnostic CCD_Board_Box_Dew_Point -1.6 C	GMT 1:00
15.03.23 13:30:22.382	Information	[Instrument Response] 0 Status 0 Diagnostic CCD_Board_Box_Dew_Point -0.9 C	GMT 1:00
15.03.23 13:30:23.507	Information	[Instrument Response] 3 Status 1 Exposing: 9 minutes remaining.	GMT 1:00
15.03.23 13:30:44.492	Information	[Instrument Response] 3 Status 1 Exposing: 9 minutes remaining.	GMT 1:00
15.03.23 13:31:05.493	Information	[Instrument Response] 3 Status 1 Exposing: 8 minutes remaining.	GMT 1:00
15.03.23 13:31:26.494	Information	[Instrument Response] 3 Status 1 Exposing: 8 minutes remaining.	GMT 1:00
15.03.23 13:31:47.495	Information	[Instrument Response] 3 Status 1 Exposing: 8 minutes remaining.	GMT 1:00
15.03.23 13:32:08.481	Information	[Instrument Response] 3 Status 1 Exposing: 7 minutes remaining.	GMT 1:00
15.03.23 13:32:29.482	Information	[Instrument Response] 3 Status 1 Exposing: 7 minutes remaining.	GMT 1:00
15.03.23 13:32:50.483	Information	[Instrument Response] 3 Status 1 Exposing: 7 minutes remaining.	GMT 1:00
15.03.23 13:33:01.171	Information	[Instrument Response] 0 Status 0 Diagnostic CCD_Board_Box_RH 19.1 %	GMT 1:00
15.03.23 13:33:01.233	Information	[Instrument Response] 0 Status 0 Diagnostic CCD_Board_Box_Dew_Point -0.1 C	GMT 1:00
15.03.23 13:33:07.202	Information	[Instrument Response] 0 Status 0 Diagnostic CCD_Board_Box_Dew_Point -0.8 C	GMT 1:00
15.03.23 13:33:11.484	Information	[Instrument Response] 3 Status 1 Exposing: 6 minutes remaining.	GMT 1:00
15.03.23 13:33:21.266	Information	[Instrument Response] 0 Status 0 Diagnostic CCD_Board_Box_Dew_Point -0.1 C	GMT 1:00
15.03.23 13:33:29.313	Information	[Instrument Response] 0 Status 0 Diagnostic CCD_Board_Box_Dew_Point -0.8 C	GMT 1:00
15.03.23 13:33:31.313	Information	[Instrument Response] 0 Status 0 Diagnostic CCD_Board_Box_Dew_Point -0.1 C	GMT 1:00
15.03.23 13:33:32.485	Information	[Instrument Response] 3 Status 1 Exposing: 6 minutes remaining.	GMT 1:00
15.03.23 13:33:53.470	Information	[Instrument Response] 3 Status 1 Exposing: 6 minutes remaining.	GMT 1:00
15.03.23 13:34:14.471	Information	[Instrument Response] 3 Status 1 Exposing: 5 minutes remaining.	GMT 1:00
15.03.23 13:34:35.472	Information	[Instrument Response] 3 Status 1 Exposing: 5 minutes remaining.	GMT 1:00
15.03.23 13:34:56.473	Information	[Instrument Response] 3 Status 1 Exposing: 4 minutes remaining.	GMT 1:00
15.03.23 13:35:17.459	Information	[Instrument Response] 3 Status 1 Exposing: 4 minutes remaining.	GMT 1:00
15.03.23 13:35:38.460	Information	[Instrument Response] 3 Status 1 Exposing: 4 minutes remaining.	GMT 1:00
15.03.23 13:35:59.461	Information	[Instrument Response] 3 Status 1 Exposing: 3 minutes remaining.	GMT 1:00
15.03.23 13:36:20.462	Information	[Instrument Response] 3 Status 1 Exposing: 3 minutes remaining.	GMT 1:00
15.03.23 13:36:41.463	Information	[Instrument Response] 3 Status 1 Exposing: 3 minutes remaining.	GMT 1:00
15.03.23 13:37:02.448	Information	[Instrument Response] 3 Status 1 Exposing: 2 minutes remaining.	GMT 1:00
15.03.23 13:37:23.450	Information	[Instrument Response] 3 Status 1 Exposing: 2 minutes remaining.	GMT 1:00
15.03.23 13:37:28.481	Information	[Instrument Response] 0 Status 0 Diagnostic CCD_Board_Box_RH 20.1 %	GMT 1:00
15.03.23 13:37:28.544	Information	[Instrument Response] 0 Status 0 Diagnostic CCD_Board_Box_Dew_Point 0.6 C	GMT 1:00
15.03.23 13:37:44.451	Information	[Instrument Response] 3 Status 1 Exposing: 2 minutes remaining.	GMT 1:00
15.03.23 13:38:23.484	Information	[Instrument Response] 3 Status 1 Exposing: 40 seconds remaining.	GMT 1:00
15.03.23 13:38:44.485	Information	[Instrument Response] 3 Status 1 Exposing: 20 seconds remaining.	GMT 1:00
15.03.23 13:38:54.938	Information	[Instrument Response] 0 Status 0 Diagnostic CCD_Board_Box_RH 21.2 %	GMT 1:00
15.03.23 13:38:55.001	Information	[Instrument Response] 0 Status 0 Diagnostic CCD_Board_Box_Dew_Point 1.3 C	GMT 1:00
15.03.23 13:38:56.970	Information	[Instrument Response] 0 Status 0 Diagnostic CCD_Board_Box_RH 20.1 %	GMT 1:00
15.03.23 13:38:57.048	Information	[Instrument Response] 0 Status 0 Diagnostic CCD_Board_TEC_Voltage 2.88 V	GMT 1:00
15.03.23 13:38:57.048	Information	[Instrument Response] 0 Status 0 Diagnostic CCD_Board_Box_Dew_Point 0.6 C	GMT 1:00
15.03.23 13:38:59.204	Information	[Instrument Response] 3 Status 1 Preparing the image	GMT 1:00
15.03.23 13:39:12.017	Information	[Instrument Response] 3 Status 1 Image ready	GMT 1:00
15.03.23 13:39:12.017	Information	[Instrument Response] 3 Image 1822732	GMT 1:00
15.03.23 13:39:12.064	Information	[Instrument Response] 3 Status 1 Capture of Chemi channel image complete	GMT 1:00
15.03.23 13:39:12.111	Information	[Instrument Response] 3 Result 0 OK	GMT 1:00
15.03.23 13:39:12.111	Information	[Instrument Response] 4 Status 1 Executing command: Capture 700 0 125um 30	GMT 1:00
15.03.23 13:39:12.127	Information	[Instrument Response] 4 Status 1 Turning on the 700 source	GMT 1:00
15.03.23 13:39:12.127	Information	[Instrument Response] 4 Status 1 Setting the focus	GMT 1:00
15.03.23 13:39:12.174	Information	[Instrument Response] 4 Status 1 Changing to the 700 filter position	GMT 1:00
15.03.23 13:39:12.236	Information	[Instrument Response] 0 Status 0 Diagnostic LASER_Board_A_685_LASER_Current 0.57 A	GMT 1:00
15.03.23 13:39:13.689	Information	[Instrument Response] 4 Status 1 Capture of 700 channel image in progress	GMT 1:00
15.03.23 13:39:14.236	Information	[Instrument Response] 0 Status 0 Diagnostic LASER_Board_A_+5VL_Supply 5.00 V	GMT 1:00
15.03.23 13:39:16.236	Information	[Instrument Response] 0 Status 0 Diagnostic LASER_Board_A_TE_Cooler_Voltage 0.12 V	GMT 1:00
15.03.23 13:39:18.283	Information	[Instrument Response] 0 Status 0 Diagnostic LASER_Board_A_TE_Cooler_Voltage 0.20 V	GMT 1:00
15.03.23 13:39:20.315	Information	[Instrument Response] 0 Status 0 Diagnostic LASER_Board_A_TE_Cooler_Voltage 0.26 V	GMT 1:00
15.03.23 13:39:24.205	Information	[Instrument Response] 4 Status 1 Preparing the preview	GMT 1:00
15.03.23 13:39:25.206	Information	[Instrument Response] 0 Status 0 Diagnostic LASER_Board_A_TE_Cooler_Voltage 0.34 V	GMT 1:00
15.03.23 13:39:34.362	Information	[Instrument Response] 4 Status 1 Preview ready	GMT 1:00
15.03.23 13:39:34.362	Information	[Instrument Response] 4 ImagePreview 1822732	GMT 1:00
15.03.23 13:39:46.253	Information	[Instrument Response] 0 Status 0 Diagnostic LASER_Board_A_TE_Cooler_Voltage 0.28 V	GMT 1:00
15.03.23 13:39:52.191	Information	[Instrument Response] 4 Status 1 Preparing the image	GMT 1:00
15.03.23 13:40:01.973	Information	[Instrument Response] 4 Status 1 Image ready	GMT 1:00
15.03.23 13:40:01.989	Information	[Instrument Response] 4 Image 1822732	GMT 1:00
15.03.23 13:40:02.020	Information	[Instrument Response] 4 Status 1 Capture of 700 channel image complete	GMT 1:00
15.03.23 13:40:02.082	Information	[Instrument Response] 4 Result 0 OK	GMT 1:00
15.03.23 13:40:02.395	Information	Setting the Camera Status panel back to the Ready state.	GMT 1:00
15.03.23 13:40:02.395	Information	Acquisition 0000772_01 finished with channels: Chemi 700	GMT 1:00
15.03.23 13:40:04.021	Information	[Instrument Response] 0 Status 0 Diagnostic LASER_Board_A_+5VL_Supply 5.07 V	GMT 1:00
15.03.23 13:40:04.085	Information	[Instrument Response] 0 Status 0 Diagnostic LASER_Board_A_685_LASER_Current -0.00 A	GMT 1:00
15.03.23 13:40:06.027	Information	[Instrument Response] 0 Status 0 Diagnostic LASER_Board_A_TE_Cooler_Voltage 0.16 V	GMT 1:00
15.03.23 13:40:08.040	Information	[Instrument Response] 0 Status 0 Diagnostic LASER_Board_A_TE_Cooler_Voltage 0.08 V	GMT 1:00
15.03.23 13:40:12.058	Information	[Instrument Response] 0 Status 0 Diagnostic LASER_Board_A_TE_Cooler_Voltage 0.00 V	GMT 1:00
15.03.23 13:42:46.817	Information	[Instrument Response] 0 Status 0 Diagnostic ICC_Board_Temperature 32 C	GMT 1:00
15.03.23 13:51:03.265	Information	[Instrument Response] 0 Status 0 Diagnostic CCD_Board_Box_Dew_Point 1.2 C	GMT 1:00
15.03.23 13:51:05.274	Information	[Instrument Response] 0 Status 0 Diagnostic CCD_Board_Box_Dew_Point 0.6 C	GMT 1:00
15.03.23 13:51:55.514	Information	[Instrument Response] 0 Status 0 Diagnostic CCD_Board_Box_Dew_Point 1.2 C	GMT 1:00
15.03.23 13:52:29.687	Information	[Instrument Response] 0 Status 0 Diagnostic CCD_Board_Box_Dew_Point 0.6 C	GMT 1:00
15.03.23 13:52:37.724	Information	[Instrument Response] 0 Status 0 Diagnostic CCD_Board_Box_Dew_Point 1.2 C	GMT 1:00
15.03.23 13:52:51.787	Information	[Instrument Response] 0 Status 0 Diagnostic CCD_Board_Box_Dew_Point 0.6 C	GMT 1:00
15.03.23 13:52:53.812	Information	[Instrument Response] 0 Status 0 Diagnostic CCD_Board_Box_Dew_Point 1.2 C	GMT 1:00
15.03.23 14:11:01.159	Information	[Instrument Response] 0 Status 0 Diagnostic CCD_Board_Box_RH 21.2 %	GMT 1:00
15.03.23 14:11:49.411	Information	[Instrument Response] 0 Status 0 Diagnostic CCD_Board_CCD_RH 3.1 %	GMT 1:00
15.03.23 14:22:04.300	Information	Starting acquisition...	GMT 1:00
15.03.23 14:22:05.519	Information	[Instrument Request] 5 Capture Chemi 0 125um 600	GMT 1:00
15.03.23 14:22:05.519	Information	[Instrument Request] 6 Capture 700 0 125um 30	GMT 1:00
15.03.23 14:22:05.581	Information	[Instrument Response] 5 Status 1 Executing command: Capture Chemi 0 125um 600	GMT 1:00
15.03.23 14:22:05.612	Information	[Instrument Response] 5 Status 1 Setting the focus	GMT 1:00
15.03.23 14:22:05.925	Information	[Instrument Response] 5 Status 1 Changing to the Chemi filter position	GMT 1:00
15.03.23 14:22:06.691	Information	[Instrument Response] 5 Status 1 Capture of Chemi channel image in progress	GMT 1:00
15.03.23 14:22:28.207	Information	[Instrument Response] 5 Status 1 Exposing: 10 minutes remaining.	GMT 1:00
15.03.23 14:22:49.208	Information	[Instrument Response] 5 Status 1 Exposing: 10 minutes remaining.	GMT 1:00
15.03.23 14:23:05.787	Information	[Instrument Response] 5 Status 1 Preparing the preview	GMT 1:00
15.03.23 14:23:16.257	Information	[Instrument Response] 5 Status 1 Preview ready	GMT 1:00
15.03.23 14:23:16.272	Information	[Instrument Response] 5 ImagePreview 1822732	GMT 1:00
15.03.23 14:23:28.335	Information	[Instrument Response] 0 Status 0 Diagnostic CCD_Board_Box_Dew_Point 1.9 C	GMT 1:00
15.03.23 14:23:37.258	Information	[Instrument Response] 5 Status 1 Exposing: 9 minutes remaining.	GMT 1:00
15.03.23 14:23:42.414	Information	[Instrument Response] 0 Status 0 Diagnostic CCD_Board_Box_Dew_Point 1.2 C	GMT 1:00
15.03.23 14:23:58.259	Information	[Instrument Response] 5 Status 1 Exposing: 9 minutes remaining.	GMT 1:00
15.03.23 14:24:19.244	Information	[Instrument Response] 5 Status 1 Exposing: 8 minutes remaining.	GMT 1:00
15.03.23 14:24:40.245	Information	[Instrument Response] 5 Status 1 Exposing: 8 minutes remaining.	GMT 1:00
15.03.23 14:25:01.246	Information	[Instrument Response] 5 Status 1 Exposing: 8 minutes remaining.	GMT 1:00
15.03.23 14:25:22.247	Information	[Instrument Response] 5 Status 1 Exposing: 7 minutes remaining.	GMT 1:00
15.03.23 14:25:43.233	Information	[Instrument Response] 5 Status 1 Exposing: 7 minutes remaining.	GMT 1:00
15.03.23 14:26:04.234	Information	[Instrument Response] 5 Status 1 Exposing: 7 minutes remaining.	GMT 1:00
15.03.23 14:26:21.187	Information	[Instrument Response] 0 Status 0 Diagnostic CCD_Board_Box_Dew_Point 1.9 C	GMT 1:00
15.03.23 14:26:25.235	Information	[Instrument Response] 5 Status 1 Exposing: 6 minutes remaining.	GMT 1:00
15.03.23 14:26:37.266	Information	[Instrument Response] 0 Status 0 Diagnostic CCD_Board_Box_Dew_Point 1.2 C	GMT 1:00
15.03.23 14:26:46.236	Information	[Instrument Response] 5 Status 1 Exposing: 6 minutes remaining.	GMT 1:00
15.03.23 14:27:07.237	Information	[Instrument Response] 5 Status 1 Exposing: 6 minutes remaining.	GMT 1:00
15.03.23 14:27:28.222	Information	[Instrument Response] 5 Status 1 Exposing: 5 minutes remaining.	GMT 1:00
15.03.23 14:27:49.223	Information	[Instrument Response] 5 Status 1 Exposing: 5 minutes remaining.	GMT 1:00
15.03.23 14:28:10.224	Information	[Instrument Response] 5 Status 1 Exposing: 4 minutes remaining.	GMT 1:00
15.03.23 14:28:31.225	Information	[Instrument Response] 5 Status 1 Exposing: 4 minutes remaining.	GMT 1:00
15.03.23 14:28:52.211	Information	[Instrument Response] 5 Status 1 Exposing: 4 minutes remaining.	GMT 1:00
15.03.23 14:29:13.212	Information	[Instrument Response] 5 Status 1 Exposing: 3 minutes remaining.	GMT 1:00
15.03.23 14:29:34.213	Information	[Instrument Response] 5 Status 1 Exposing: 3 minutes remaining.	GMT 1:00
15.03.23 14:29:55.214	Information	[Instrument Response] 5 Status 1 Exposing: 3 minutes remaining.	GMT 1:00
15.03.23 14:30:16.215	Information	[Instrument Response] 5 Status 1 Exposing: 2 minutes remaining.	GMT 1:00
15.03.23 14:30:37.200	Information	[Instrument Response] 5 Status 1 Exposing: 2 minutes remaining.	GMT 1:00
15.03.23 14:30:58.201	Information	[Instrument Response] 5 Status 1 Exposing: 2 minutes remaining.	GMT 1:00
15.03.23 14:31:36.922	Information	[Instrument Response] 5 Status 1 Exposing: 40 seconds remaining.	GMT 1:00
15.03.23 14:31:57.907	Information	[Instrument Response] 5 Status 1 Exposing: 20 seconds remaining.	GMT 1:00
15.03.23 14:32:12.705	Information	[Instrument Response] 5 Status 1 Preparing the image	GMT 1:00
15.03.23 14:32:26.018	Information	[Instrument Response] 5 Status 1 Image ready	GMT 1:00
15.03.23 14:32:26.018	Information	[Instrument Response] 5 Image 1822732	GMT 1:00
15.03.23 14:32:26.049	Information	[Instrument Response] 5 Status 1 Capture of Chemi channel image complete	GMT 1:00
15.03.23 14:32:26.112	Information	[Instrument Response] 5 Result 0 OK	GMT 1:00
15.03.23 14:32:26.112	Information	[Instrument Response] 6 Status 1 Executing command: Capture 700 0 125um 30	GMT 1:00
15.03.23 14:32:26.127	Information	[Instrument Response] 6 Status 1 Turning on the 700 source	GMT 1:00
15.03.23 14:32:26.143	Information	[Instrument Response] 6 Status 1 Setting the focus	GMT 1:00
15.03.23 14:32:26.174	Information	[Instrument Response] 6 Status 1 Changing to the 700 filter position	GMT 1:00
15.03.23 14:32:26.721	Information	[Instrument Response] 0 Status 0 Diagnostic LASER_Board_A_685_LASER_Current 0.58 A	GMT 1:00
15.03.23 14:32:27.690	Information	[Instrument Response] 6 Status 1 Capture of 700 channel image in progress	GMT 1:00
15.03.23 14:32:28.737	Information	[Instrument Response] 0 Status 0 Diagnostic LASER_Board_A_TE_Cooler_Voltage 0.10 V	GMT 1:00
15.03.23 14:32:30.737	Information	[Instrument Response] 0 Status 0 Diagnostic LASER_Board_A_TE_Cooler_Voltage 0.18 V	GMT 1:00
15.03.23 14:32:32.784	Information	[Instrument Response] 0 Status 0 Diagnostic LASER_Board_A_+5VL_Supply 5.00 V	GMT 1:00
15.03.23 14:32:32.846	Information	[Instrument Response] 0 Status 0 Diagnostic LASER_Board_A_TE_Cooler_Voltage 0.24 V	GMT 1:00
15.03.23 14:32:34.815	Information	[Instrument Response] 0 Status 0 Diagnostic LASER_Board_A_TE_Cooler_Voltage 0.30 V	GMT 1:00
15.03.23 14:32:38.691	Information	[Instrument Response] 6 Status 1 Preparing the preview	GMT 1:00
15.03.23 14:32:39.706	Information	[Instrument Response] 0 Status 0 Diagnostic LASER_Board_A_TE_Cooler_Voltage 0.39 V	GMT 1:00
15.03.23 14:32:48.175	Information	[Instrument Response] 6 Status 1 Preview ready	GMT 1:00
15.03.23 14:32:48.175	Information	[Instrument Response] 6 ImagePreview 1822732	GMT 1:00
15.03.23 14:32:58.238	Information	[Instrument Response] 0 Status 0 Diagnostic LASER_Board_A_TE_Cooler_Voltage 0.32 V	GMT 1:00
15.03.23 14:33:05.692	Information	[Instrument Response] 6 Status 1 Preparing the image	GMT 1:00
15.03.23 14:33:16.645	Information	[Instrument Response] 6 Status 1 Image ready	GMT 1:00
15.03.23 14:33:16.645	Information	[Instrument Response] 6 Image 1822732	GMT 1:00
15.03.23 14:33:16.677	Information	[Instrument Response] 6 Status 1 Capture of 700 channel image complete	GMT 1:00
15.03.23 14:33:16.739	Information	[Instrument Response] 6 Result 0 OK	GMT 1:00
15.03.23 14:33:17.130	Information	Setting the Camera Status panel back to the Ready state.	GMT 1:00
15.03.23 14:33:17.145	Information	Acquisition 0000773_01 finished with channels: Chemi 700	GMT 1:00
15.03.23 14:33:17.709	Information	[Instrument Response] 0 Status 0 Diagnostic LASER_Board_A_+5VL_Supply 5.07 V	GMT 1:00
15.03.23 14:33:17.767	Information	[Instrument Response] 0 Status 0 Diagnostic LASER_Board_A_685_LASER_Current -0.00 A	GMT 1:00
15.03.23 14:33:19.720	Information	[Instrument Response] 0 Status 0 Diagnostic LASER_Board_A_TE_Cooler_Voltage 0.24 V	GMT 1:00
15.03.23 14:33:21.720	Information	[Instrument Response] 0 Status 0 Diagnostic LASER_Board_A_TE_Cooler_Voltage 0.16 V	GMT 1:00
15.03.23 14:33:23.728	Information	[Instrument Response] 0 Status 0 Diagnostic LASER_Board_A_Board_Temperature 26 C	GMT 1:00
15.03.23 14:33:23.791	Information	[Instrument Response] 0 Status 0 Diagnostic LASER_Board_A_TE_Cooler_Voltage 0.10 V	GMT 1:00
15.03.23 14:33:25.743	Information	[Instrument Response] 0 Status 0 Diagnostic LASER_Board_A_TE_Cooler_Voltage 0.04 V	GMT 1:00
15.03.23 14:34:13.979	Information	[Instrument Response] 0 Status 0 Diagnostic CCD_Board_Box_Dew_Point 1.9 C	GMT 1:00
15.03.23 14:37:38.981	Information	[Instrument Response] 0 Status 0 Diagnostic CCD_Board_Box_Dew_Point 1.2 C	GMT 1:00
15.03.23 14:37:45.012	Information	[Instrument Response] 0 Status 0 Diagnostic CCD_Board_Box_Dew_Point 1.9 C	GMT 1:00
15.03.23 14:39:33.549	Information	[Instrument Response] 0 Status 0 Diagnostic CCD_Board_Box_Dew_Point 1.2 C	GMT 1:00
15.03.23 14:39:35.557	Information	[Instrument Response] 0 Status 0 Diagnostic CCD_Board_Box_Dew_Point 1.9 C	GMT 1:00
15.03.23 14:40:27.827	Information	[Instrument Response] 0 Status 0 Diagnostic CCD_Board_Box_Dew_Point 1.2 C	GMT 1:00
15.03.23 14:40:31.834	Information	[Instrument Response] 0 Status 0 Diagnostic CCD_Board_Box_Dew_Point 1.9 C	GMT 1:00
15.03.23 14:40:53.950	Information	[Instrument Response] 0 Status 0 Diagnostic CCD_Board_Box_Dew_Point 1.2 C	GMT 1:00
15.03.23 14:40:55.966	Information	[Instrument Response] 0 Status 0 Diagnostic CCD_Board_Box_Dew_Point 1.9 C	GMT 1:00
15.03.23 14:41:06.013	Information	[Instrument Response] 0 Status 0 Diagnostic CCD_Board_Box_Dew_Point 1.2 C	GMT 1:00
15.03.23 14:41:08.016	Information	[Instrument Response] 0 Status 0 Diagnostic CCD_Board_Box_Dew_Point 1.9 C	GMT 1:00
15.03.23 14:43:02.586	Information	[Instrument Response] 0 Status 0 Diagnostic CCD_Board_Box_Dew_Point 1.2 C	GMT 1:00
15.03.23 14:43:06.600	Information	[Instrument Response] 0 Status 0 Diagnostic CCD_Board_Box_Dew_Point 1.9 C	GMT 1:00
15.03.23 14:44:02.874	Information	[Instrument Response] 0 Status 0 Diagnostic CCD_Board_Box_Dew_Point 1.2 C	GMT 1:00
15.03.23 14:44:39.062	Information	[Instrument Response] 0 Status 0 Diagnostic CCD_Board_Box_Dew_Point 1.9 C	GMT 1:00
15.03.23 14:44:57.149	Information	[Instrument Response] 0 Status 0 Diagnostic CCD_Board_Box_Dew_Point 1.2 C	GMT 1:00
15.03.23 14:44:59.156	Information	[Instrument Response] 0 Status 0 Diagnostic CCD_Board_Box_Dew_Point 1.9 C	GMT 1:00
15.03.23 14:45:23.281	Information	[Instrument Response] 0 Status 0 Diagnostic CCD_Board_Box_Dew_Point 1.2 C	GMT 1:00
15.03.23 14:45:25.287	Information	[Instrument Response] 0 Status 0 Diagnostic CCD_Board_Box_Dew_Point 1.9 C	GMT 1:00
15.03.23 14:46:31.622	Information	[Instrument Response] 0 Status 0 Diagnostic CCD_Board_Box_Dew_Point 1.2 C	GMT 1:00
15.03.23 14:46:55.727	Information	[Instrument Response] 0 Status 0 Diagnostic CCD_Board_Box_Dew_Point 1.9 C	GMT 1:00
15.03.23 14:49:10.400	Information	[Instrument Response] 0 Status 0 Diagnostic CCD_Board_Box_Dew_Point 1.2 C	GMT 1:00
15.03.23 14:49:20.452	Information	[Instrument Response] 0 Status 0 Diagnostic CCD_Board_Box_Dew_Point 1.9 C	GMT 1:00
15.03.23 14:49:26.477	Information	[Instrument Response] 0 Status 0 Diagnostic CCD_Board_Box_Dew_Point 1.2 C	GMT 1:00
15.03.23 14:49:28.493	Information	[Instrument Response] 0 Status 0 Diagnostic CCD_Board_Box_Dew_Point 1.9 C	GMT 1:00
15.03.23 14:49:52.601	Information	[Instrument Response] 0 Status 0 Diagnostic CCD_Board_Box_Dew_Point 1.2 C	GMT 1:00
15.03.23 14:50:18.733	Information	[Instrument Response] 0 Status 0 Diagnostic CCD_Board_Box_Dew_Point 1.9 C	GMT 1:00
15.03.23 14:58:33.173	Information	[Instrument Response] 0 Status 0 Diagnostic CCD_Board_TEC_Voltage 2.98 V	GMT 1:00
15.03.23 14:59:40.874	Information	[Instrument Request] 7 Stop	GMT 1:00
15.03.23 14:59:40.874	Information	[Instrument Response] 7 Result 0 OK	GMT 1:00
15.03.23 14:59:41.706	Information	[Instrument Response] 0 Status 1 Closing connection	GMT 1:00
