# Supplementary material for: A genome-wide in vivo CRISPR screen identifies essential regulators of T cell migration to the CNS in a multiple sclerosis model
Source: Nat Neurosci. 2023 Sep 14;26(10):1713–25. doi: 10.1038/s41593-023-01432-2 (PMC10545543; doi:10.1038/s41593-023-01432-2)
Supplement: Supplementary file 19 — Unprocessed western blot images and information file about how to open them. [file 41593_2023_1432_MOESM19_ESM.zip › F5D_WB_SourceData/for rep image 2023.03.12 HumanT cells NT and Grk2 UnS_10min/hTcells_Grk2_20230316_R2_tERK/Logs/event_2023-03-16_001.log]

16.03.23 15:35:00.535	Information	Image Studio Version 5.0.21	GMT 1:00
16.03.23 15:35:00.535	Information	OS: Windows 8 6.2	GMT 1:00
16.03.23 15:35:00.535	Information	Java Home: c:\program files\licor\image studio\jre	GMT 1:00
16.03.23 15:35:00.535	Information	JRE Version: 1.7.0_72 32-bit	GMT 1:00
16.03.23 15:35:00.551	Information	Java library: C:\Program Files\Licor\Image Studio;C:\Windows\Sun\Java\bin;C:\Windows\system32;C:\Windows;C:\ProgramData\Oracle\Java\javapath;C:\Windows\system32;C:\Windows;C:\Windows\System32\Wbem;C:\Windows\System32\WindowsPowerShell\v1.0\;C:\Program Files (x86)\DX-Union\bin\;c:\KUMProgramme\Siemens\syngo\SWP\Program\;C:\Program Files (x86)\Java\jre8\bin;C:\Program Files (x86)\Cerner Health Serv…	GMT 1:00
16.03.23 15:35:00.551	Information	Database migrations: 5.0_Initial, 5.0.66_New log entries fks, 5.0.67_Change lane wrappers	GMT 1:00
16.03.23 15:35:00.551	Information	Installed Analysis Key: Grid_Analysis	GMT 1:00
16.03.23 15:35:00.551	Information	Installed Analysis Key: Image_Studio_Base	GMT 1:00
16.03.23 15:35:00.551	Information	Installed Analysis Key: Shapes	GMT 1:00
16.03.23 15:35:00.566	Information	Installed Analysis Key: Western_Analysis	GMT 1:00
16.03.23 15:35:00.566	Information	Installed Instrument Key: CDG_Acquire	GMT 1:00
16.03.23 15:35:00.566	Information	Installed Instrument Key: Odyssey_Acquire	GMT 1:00
16.03.23 15:35:00.566	Information	Installed Instrument Key: OdysseyCLx_Acquire	GMT 1:00
16.03.23 15:35:00.566	Information	Installed Instrument Key: OdysseyFc_Acquire	GMT 1:00
16.03.23 15:35:00.566	Information	Installed Instrument Key: OdysseySa_Acquire	GMT 1:00
16.03.23 15:35:00.566	Information	Installed Instrument Key: Pearl_Acquire	GMT 1:00
16.03.23 15:35:00.566	Information	Selected Instrument Key: OdysseyFc_Acquire	GMT 1:00
16.03.23 15:35:00.566	Information	Loading project C:\Users\Admin\Arek\hTcells_Grk2_20230316_R2_tERK\Images\...	GMT 1:00
16.03.23 15:35:00.879	Information	Loading more acquisitions...	GMT 1:00
16.03.23 15:35:01.473	Information	Finished adding Acquisitions to Work Area.	GMT 1:00
16.03.23 15:35:01.488	Information	Image Studio Version 5.0.21	GMT 1:00
16.03.23 15:35:01.629	Information	USBCat Client Version 1.0.2	GMT 1:00
16.03.23 15:35:04.890	Information	Have discovered 1 instruments.	GMT 1:00
16.03.23 15:35:04.890	Information	Discovered Name: OFC-0661 IP Address: fe80:0:0:0:201:29ff:fe1b:8455%6	GMT 1:00
16.03.23 15:35:04.890	Information	Attempting to connect to instrument OFC-0661 using address fe80:0:0:0:201:29ff:fe1b:8455%6.	GMT 1:00
16.03.23 15:35:04.952	Information	[Instrument Response] 0 Hello 1.0.19	GMT 1:00
16.03.23 15:35:04.983	Information	[Instrument Response] 0 Status 0 Connected to LICOR-OFC-0661	GMT 1:00
16.03.23 15:35:04.983	Information	[Instrument Response] 0 Status 0 Camera_SN: 1401-0182	GMT 1:00
16.03.23 15:35:04.983	Information	[Instrument Response] 0 Status 0 LASER_Board_A_SN: 1401-0320	GMT 1:00
16.03.23 15:35:04.983	Information	[Instrument Response] 0 Status 0 CPU_Box_SN: 1401-0194	GMT 1:00
16.03.23 15:35:04.983	Information	[Instrument Response] 0 FocusRange 0 0	GMT 1:00
16.03.23 15:35:04.983	Information	[Instrument Response] 0 Resolution 125um	GMT 1:00
16.03.23 15:35:08.968	Information	[Instrument Response] 0 Channels 600 700 800 Chemi	GMT 1:00
16.03.23 15:35:09.062	Information	[Instrument Response] 0 Camera Ready	GMT 1:00
16.03.23 15:35:09.062	Information	[Instrument Response] 0 Drawer Closed	GMT 1:00
16.03.23 15:35:09.062	Information	[Instrument Response] 0 Status 0 Diagnostic CCD_Board_+15V_Analog_Supply 14.7 V	GMT 1:00
16.03.23 15:35:09.062	Information	[Instrument Response] 0 Status 0 Diagnostic CCD_Board_+3.3V_Analog_Supply 3.22 V	GMT 1:00
16.03.23 15:35:09.062	Information	[Instrument Response] 0 Status 0 Diagnostic CCD_Board_+3.3V_Digital_Supply 3.33 V	GMT 1:00
16.03.23 15:35:09.062	Information	[Instrument Response] 0 Status 0 Diagnostic CCD_Board_+5V_Analog_Supply 4.95 V	GMT 1:00
16.03.23 15:35:09.062	Information	[Instrument Response] 0 Status 0 Diagnostic CCD_Board_-5V_Analog_Supply -5.00 V	GMT 1:00
16.03.23 15:35:09.062	Information	[Instrument Response] 0 Status 0 Diagnostic CCD_Board_-7V_CCD_Supply -7.00 V	GMT 1:00
16.03.23 15:35:09.062	Information	[Instrument Response] 0 Status 0 Diagnostic CCD_Board_ADC_Selftest 2.05 V	GMT 1:00
16.03.23 15:35:09.062	Information	[Instrument Response] 0 Status 0 Diagnostic CCD_Board_Box_RH 19.6 %	GMT 1:00
16.03.23 15:35:09.062	Information	[Instrument Response] 0 Status 0 Diagnostic CCD_Board_Box_Temperature 24 C	GMT 1:00
16.03.23 15:35:09.062	Information	[Instrument Response] 0 Status 0 Diagnostic CCD_Board_CCD_RH 2.1 %	GMT 1:00
16.03.23 15:35:09.062	Information	[Instrument Response] 0 Status 0 Diagnostic CCD_Board_CCD_Temperature -10.6 C	GMT 1:00
16.03.23 15:35:09.062	Information	[Instrument Response] 0 Status 0 Diagnostic CCD_Board_TEC_Voltage 2.84 V	GMT 1:00
16.03.23 15:35:09.062	Information	[Instrument Response] 0 Status 0 Diagnostic ICC_+1.5V_FPGA_Core_Supply 1.50 V	GMT 1:00
16.03.23 15:35:09.062	Information	[Instrument Response] 0 Status 0 Diagnostic ICC_+1.5V_FPGA_PLL_Supply 1.49 V	GMT 1:00
16.03.23 15:35:09.062	Information	[Instrument Response] 0 Status 0 Diagnostic ICC_+12VF_Supply 12.0 V	GMT 1:00
16.03.23 15:35:09.062	Information	[Instrument Response] 0 Status 0 Diagnostic ICC_+12VP_Supply 12.0 V	GMT 1:00
16.03.23 15:35:09.062	Information	[Instrument Response] 0 Status 0 Diagnostic ICC_+18V_Analog_Supply 18.2 V	GMT 1:00
16.03.23 15:35:09.062	Information	[Instrument Response] 0 Status 0 Diagnostic ICC_+3.3V_Digital_Supply 3.38 V	GMT 1:00
16.03.23 15:35:09.062	Information	[Instrument Response] 0 Status 0 Diagnostic ICC_+5VF_Supply 5.02 V	GMT 1:00
16.03.23 15:35:09.062	Information	[Instrument Response] 0 Status 0 Diagnostic ICC_+5V_Analog_Supply 4.98 V	GMT 1:00
16.03.23 15:35:09.062	Information	[Instrument Response] 0 Status 0 Diagnostic ICC_+5V_Digital_Supply 5.08 V	GMT 1:00
16.03.23 15:35:09.062	Information	[Instrument Response] 0 Status 0 Diagnostic ICC_+7V_Analog_Supply 6.98 V	GMT 1:00
16.03.23 15:35:09.062	Information	[Instrument Response] 0 Status 0 Diagnostic ICC_-7V_Analog_Supply -7.04 V	GMT 1:00
16.03.23 15:35:09.062	Information	[Instrument Response] 0 Status 0 Diagnostic ICC_ADC0_Selftest 2.05 V	GMT 1:00
16.03.23 15:35:09.062	Information	[Instrument Response] 0 Status 0 Diagnostic ICC_ADC1_Selftest 2.05 V	GMT 1:00
16.03.23 15:35:09.062	Information	[Instrument Response] 0 Status 0 Diagnostic ICC_Board_Temperature 28 C	GMT 1:00
16.03.23 15:35:09.062	Information	[Instrument Response] 0 Status 0 Diagnostic LASER_Board_A_+12VP_Supply 11.9 V	GMT 1:00
16.03.23 15:35:09.062	Information	[Instrument Response] 0 Status 0 Diagnostic LASER_Board_A_+2.5V_Reference 2.50 V	GMT 1:00
16.03.23 15:35:09.062	Information	[Instrument Response] 0 Status 0 Diagnostic LASER_Board_A_+5VL_Supply 5.07 V	GMT 1:00
16.03.23 15:35:09.062	Information	[Instrument Response] 0 Status 0 Diagnostic LASER_Board_A_+5VP_Supply 5.07 V	GMT 1:00
16.03.23 15:35:09.077	Information	[Instrument Response] 0 Status 0 Diagnostic LASER_Board_A_+5V_Analog_Supply 4.91 V	GMT 1:00
16.03.23 15:35:09.077	Information	[Instrument Response] 0 Status 0 Diagnostic LASER_Board_A_685_Current_Limited false	GMT 1:00
16.03.23 15:35:09.077	Information	[Instrument Response] 0 Status 0 Diagnostic LASER_Board_A_685_LASER_Current -0.00 A	GMT 1:00
16.03.23 15:35:09.077	Information	[Instrument Response] 0 Status 0 Diagnostic LASER_Board_A_785_Current_Limited false	GMT 1:00
16.03.23 15:35:09.077	Information	[Instrument Response] 0 Status 0 Diagnostic LASER_Board_A_785_LASER_Current -0.00 A	GMT 1:00
16.03.23 15:35:09.077	Information	[Instrument Response] 0 Status 0 Diagnostic LASER_Board_A_ADC_Selftest 2.05 V	GMT 1:00
16.03.23 15:35:09.077	Information	[Instrument Response] 0 Status 0 Diagnostic LASER_Board_A_Board_Temperature 24 C	GMT 1:00
16.03.23 15:35:09.077	Information	[Instrument Response] 0 Status 0 Diagnostic LASER_Board_A_Fan_Speed 3662 rpm	GMT 1:00
16.03.23 15:35:09.077	Information	[Instrument Response] 0 Status 0 Diagnostic LASER_Board_A_LED_Voltage 0.00 V	GMT 1:00
16.03.23 15:35:09.077	Information	[Instrument Response] 0 Status 0 Diagnostic LASER_Board_A_Laser_Temperature 25 C	GMT 1:00
16.03.23 15:35:09.077	Information	[Instrument Response] 0 Status 0 Diagnostic LASER_Board_A_Over_Current false	GMT 1:00
16.03.23 15:35:09.077	Information	[Instrument Response] 0 Status 0 Diagnostic LASER_Board_A_Over_Temperature false	GMT 1:00
16.03.23 15:35:09.077	Information	[Instrument Response] 0 Status 0 Diagnostic LASER_Board_A_TE_Cooler_Voltage 0.00 V	GMT 1:00
16.03.23 15:35:09.077	Information	[Instrument Response] 0 Status 0 Diagnostic LASER_Board_A_Under_Voltage false	GMT 1:00
16.03.23 15:35:09.077	Information	[Instrument Response] 0 Status 0 Diagnostic CCD_Board_Box_Dew_Point -0.9 C	GMT 1:00
16.03.23 15:35:09.077	Information	[Instrument Response] 0 Status 0 Diagnostic ICC_+12V_Fuse_Blown false	GMT 1:00
16.03.23 15:35:09.077	Information	[Instrument Response] 0 Status 0 Diagnostic ICC_+3.3V_Fuse_Blown false	GMT 1:00
16.03.23 15:35:09.077	Information	[Instrument Response] 0 Status 0 Diagnostic ICC_+5V_Fuse_Blown false	GMT 1:00
16.03.23 15:35:33.227	Information	Starting acquisition...	GMT 1:00
16.03.23 15:35:34.681	Information	[Instrument Request] 1 Capture Chemi 0 125um 120	GMT 1:00
16.03.23 15:35:34.696	Information	[Instrument Request] 2 Capture 700 0 125um 30	GMT 1:00
16.03.23 15:35:34.775	Information	[Instrument Response] 1 Status 1 Executing command: Capture Chemi 0 125um 120	GMT 1:00
16.03.23 15:35:34.837	Information	[Instrument Response] 1 Status 1 Setting the focus	GMT 1:00
16.03.23 15:35:34.946	Information	[Instrument Response] 1 Status 1 Changing to the Chemi filter position	GMT 1:00
16.03.23 15:35:35.877	Information	[Instrument Response] 1 Status 1 Capture of Chemi channel image in progress	GMT 1:00
16.03.23 15:35:41.274	Information	[Instrument Response] 0 Status 0 Diagnostic CCD_Board_TEC_Voltage 2.74 V	GMT 1:00
16.03.23 15:35:52.361	Information	[Instrument Response] 1 Status 1 Preparing the preview	GMT 1:00
16.03.23 15:36:02.067	Information	[Instrument Response] 1 Status 1 Preview ready	GMT 1:00
16.03.23 15:36:02.067	Information	[Instrument Response] 1 ImagePreview 1822732	GMT 1:00
16.03.23 15:36:23.062	Information	[Instrument Response] 1 Status 1 Exposing: 2 minutes remaining.	GMT 1:00
16.03.23 15:36:44.063	Information	[Instrument Response] 1 Status 1 Exposing: 60 seconds remaining.	GMT 1:00
16.03.23 15:37:05.059	Information	[Instrument Response] 1 Status 1 Exposing: 40 seconds remaining.	GMT 1:00
16.03.23 15:37:26.054	Information	[Instrument Response] 1 Status 1 Exposing: 20 seconds remaining.	GMT 1:00
16.03.23 15:37:43.352	Information	[Instrument Response] 1 Status 1 Preparing the image	GMT 1:00
16.03.23 15:37:44.371	Information	[Instrument Response] 0 Status 0 Diagnostic CCD_Board_TEC_Voltage 2.84 V	GMT 1:00
16.03.23 15:37:54.768	Information	[Instrument Response] 1 Status 1 Image ready	GMT 1:00
16.03.23 15:37:54.768	Information	[Instrument Response] 1 Image 1822732	GMT 1:00
16.03.23 15:37:54.815	Information	[Instrument Response] 1 Status 1 Capture of Chemi channel image complete	GMT 1:00
16.03.23 15:37:54.877	Information	[Instrument Response] 1 Result 0 OK	GMT 1:00
16.03.23 15:37:54.877	Information	[Instrument Response] 2 Status 1 Executing command: Capture 700 0 125um 30	GMT 1:00
16.03.23 15:37:54.877	Information	[Instrument Response] 2 Status 1 Turning on the 700 source	GMT 1:00
16.03.23 15:37:54.877	Information	[Instrument Response] 2 Status 1 Setting the focus	GMT 1:00
16.03.23 15:37:54.940	Information	[Instrument Response] 2 Status 1 Changing to the 700 filter position	GMT 1:00
16.03.23 15:37:55.393	Information	[Instrument Response] 0 Status 0 Diagnostic LASER_Board_A_685_LASER_Current 0.58 A	GMT 1:00
16.03.23 15:37:56.443	Information	[Instrument Response] 2 Status 1 Capture of 700 channel image in progress	GMT 1:00
16.03.23 15:37:57.409	Information	[Instrument Response] 0 Status 0 Diagnostic LASER_Board_A_+5VL_Supply 5.00 V	GMT 1:00
16.03.23 15:38:01.448	Information	[Instrument Response] 0 Status 0 Diagnostic LASER_Board_A_TE_Cooler_Voltage 0.12 V	GMT 1:00
16.03.23 15:38:03.493	Information	[Instrument Response] 0 Status 0 Diagnostic LASER_Board_A_TE_Cooler_Voltage 0.18 V	GMT 1:00
16.03.23 15:38:07.351	Information	[Instrument Response] 2 Status 1 Preparing the preview	GMT 1:00
16.03.23 15:38:08.373	Information	[Instrument Response] 0 Status 0 Diagnostic LASER_Board_A_TE_Cooler_Voltage 0.24 V	GMT 1:00
16.03.23 15:38:10.385	Information	[Instrument Response] 0 Status 0 Diagnostic CCD_Board_TEC_Voltage 2.74 V	GMT 1:00
16.03.23 15:38:16.986	Information	[Instrument Response] 2 Status 1 Preview ready	GMT 1:00
16.03.23 15:38:16.986	Information	[Instrument Response] 2 ImagePreview 1822732	GMT 1:00
16.03.23 15:38:19.015	Information	[Instrument Response] 0 Status 0 Diagnostic CCD_Board_Box_RH 20.6 %	GMT 1:00
16.03.23 15:38:19.077	Information	[Instrument Response] 0 Status 0 Diagnostic CCD_Board_Box_Dew_Point -0.2 C	GMT 1:00
16.03.23 15:38:34.358	Information	[Instrument Response] 2 Status 1 Preparing the image	GMT 1:00
16.03.23 15:38:34.561	Information	[Instrument Response] 0 Status 0 Diagnostic LASER_Board_A_TE_Cooler_Voltage 0.18 V	GMT 1:00
16.03.23 15:38:36.380	Information	[Instrument Response] 0 Status 0 Diagnostic CCD_Board_TEC_Voltage 2.84 V	GMT 1:00
16.03.23 15:38:45.054	Information	[Instrument Response] 2 Status 1 Image ready	GMT 1:00
16.03.23 15:38:45.054	Information	[Instrument Response] 2 Image 1822732	GMT 1:00
16.03.23 15:38:45.101	Information	[Instrument Response] 2 Status 1 Capture of 700 channel image complete	GMT 1:00
16.03.23 15:38:45.164	Information	[Instrument Response] 2 Result 0 OK	GMT 1:00
16.03.23 15:38:45.164	Information	[Instrument Response] 0 Status 0 Diagnostic LASER_Board_A_+5VL_Supply 5.07 V	GMT 1:00
16.03.23 15:38:45.164	Information	[Instrument Response] 0 Status 0 Diagnostic LASER_Board_A_685_LASER_Current -0.00 A	GMT 1:00
16.03.23 15:38:45.508	Information	Setting the Camera Status panel back to the Ready state.	GMT 1:00
16.03.23 15:38:45.508	Information	Acquisition 0000774_01 finished with channels: Chemi 700	GMT 1:00
16.03.23 15:38:49.127	Information	[Instrument Response] 0 Status 0 Diagnostic LASER_Board_A_TE_Cooler_Voltage 0.08 V	GMT 1:00
16.03.23 15:38:51.127	Information	[Instrument Response] 0 Status 0 Diagnostic LASER_Board_A_TE_Cooler_Voltage 0.00 V	GMT 1:00
16.03.23 15:39:45.396	Information	[Instrument Response] 0 Status 0 Diagnostic CCD_Board_Box_Dew_Point 0.4 C	GMT 1:00
16.03.23 15:41:01.797	Information	[Instrument Response] 0 Status 0 Diagnostic CCD_Board_Box_RH 21.7 %	GMT 1:00
16.03.23 15:41:19.884	Information	[Instrument Response] 0 Status 0 Diagnostic ICC_Board_Temperature 29 C	GMT 1:00
16.03.23 15:43:48.624	Information	[Instrument Response] 0 Status 0 Diagnostic CCD_Board_Box_Dew_Point 1.1 C	GMT 1:00
16.03.23 15:46:09.343	Information	[Instrument Response] 0 Status 0 Diagnostic CCD_Board_Box_RH 22.7 %	GMT 1:00
16.03.23 15:46:11.356	Information	[Instrument Response] 0 Status 0 Diagnostic CCD_Board_Box_Dew_Point 1.7 C	GMT 1:00
16.03.23 15:46:23.406	Information	[Instrument Response] 0 Status 0 Diagnostic CCD_Board_Box_Dew_Point 1.1 C	GMT 1:00
16.03.23 15:46:29.446	Information	[Instrument Response] 0 Status 0 Diagnostic CCD_Board_Box_Dew_Point 1.7 C	GMT 1:00
16.03.23 15:46:35.477	Information	[Instrument Response] 0 Status 0 Diagnostic CCD_Board_Box_Dew_Point 1.1 C	GMT 1:00
16.03.23 15:46:45.523	Information	[Instrument Response] 0 Status 0 Diagnostic CCD_Board_Box_Dew_Point 1.7 C	GMT 1:00
16.03.23 15:46:51.561	Information	[Instrument Response] 0 Status 0 Diagnostic CCD_Board_Box_Dew_Point 1.1 C	GMT 1:00
16.03.23 15:46:59.592	Information	[Instrument Response] 0 Status 0 Diagnostic CCD_Board_Box_Dew_Point 1.7 C	GMT 1:00
16.03.23 15:49:40.186	Information	Starting acquisition...	GMT 1:00
16.03.23 15:49:41.421	Information	[Instrument Request] 3 Capture Chemi 0 125um 600	GMT 1:00
16.03.23 15:49:41.421	Information	[Instrument Request] 4 Capture 700 0 125um 30	GMT 1:00
16.03.23 15:49:41.468	Information	[Instrument Response] 3 Status 1 Executing command: Capture Chemi 0 125um 600	GMT 1:00
16.03.23 15:49:41.499	Information	[Instrument Response] 3 Status 1 Setting the focus	GMT 1:00
16.03.23 15:49:41.843	Information	[Instrument Response] 3 Status 1 Changing to the Chemi filter position	GMT 1:00
16.03.23 15:49:42.596	Information	[Instrument Response] 3 Status 1 Capture of Chemi channel image in progress	GMT 1:00
16.03.23 15:49:50.458	Information	[Instrument Response] 0 Status 0 Diagnostic CCD_Board_TEC_Voltage 2.74 V	GMT 1:00
16.03.23 15:50:04.128	Information	[Instrument Response] 3 Status 1 Exposing: 10 minutes remaining.	GMT 1:00
16.03.23 15:50:25.132	Information	[Instrument Response] 3 Status 1 Exposing: 10 minutes remaining.	GMT 1:00
16.03.23 15:50:34.715	Information	[Instrument Response] 0 Status 0 Diagnostic CCD_Board_TEC_Voltage 2.84 V	GMT 1:00
16.03.23 15:50:41.358	Information	[Instrument Response] 3 Status 1 Preparing the preview	GMT 1:00
16.03.23 15:50:51.471	Information	[Instrument Response] 3 Status 1 Preview ready	GMT 1:00
16.03.23 15:50:51.471	Information	[Instrument Response] 3 ImagePreview 1822732	GMT 1:00
16.03.23 15:51:12.474	Information	[Instrument Response] 3 Status 1 Exposing: 9 minutes remaining.	GMT 1:00
16.03.23 15:51:33.470	Information	[Instrument Response] 3 Status 1 Exposing: 9 minutes remaining.	GMT 1:00
16.03.23 15:51:54.477	Information	[Instrument Response] 3 Status 1 Exposing: 8 minutes remaining.	GMT 1:00
16.03.23 15:52:15.469	Information	[Instrument Response] 3 Status 1 Exposing: 8 minutes remaining.	GMT 1:00
16.03.23 15:52:36.478	Information	[Instrument Response] 3 Status 1 Exposing: 8 minutes remaining.	GMT 1:00
16.03.23 15:52:57.470	Information	[Instrument Response] 3 Status 1 Exposing: 7 minutes remaining.	GMT 1:00
16.03.23 15:53:18.477	Information	[Instrument Response] 3 Status 1 Exposing: 7 minutes remaining.	GMT 1:00
16.03.23 15:53:21.139	Information	[Instrument Response] 0 Status 0 Diagnostic ICC_Board_Temperature 30 C	GMT 1:00
16.03.23 15:53:39.480	Information	[Instrument Response] 3 Status 1 Exposing: 7 minutes remaining.	GMT 1:00
16.03.23 15:54:00.482	Information	[Instrument Response] 3 Status 1 Exposing: 6 minutes remaining.	GMT 1:00
16.03.23 15:54:21.483	Information	[Instrument Response] 3 Status 1 Exposing: 6 minutes remaining.	GMT 1:00
16.03.23 15:54:42.480	Information	[Instrument Response] 3 Status 1 Exposing: 6 minutes remaining.	GMT 1:00
16.03.23 15:55:03.477	Information	[Instrument Response] 3 Status 1 Exposing: 5 minutes remaining.	GMT 1:00
16.03.23 15:55:24.476	Information	[Instrument Response] 3 Status 1 Exposing: 5 minutes remaining.	GMT 1:00
16.03.23 15:55:45.477	Information	[Instrument Response] 3 Status 1 Exposing: 5 minutes remaining.	GMT 1:00
16.03.23 15:56:06.474	Information	[Instrument Response] 3 Status 1 Exposing: 4 minutes remaining.	GMT 1:00
16.03.23 15:56:27.485	Information	[Instrument Response] 3 Status 1 Exposing: 4 minutes remaining.	GMT 1:00
16.03.23 15:56:48.485	Information	[Instrument Response] 3 Status 1 Exposing: 3 minutes remaining.	GMT 1:00
16.03.23 15:57:09.484	Information	[Instrument Response] 3 Status 1 Exposing: 3 minutes remaining.	GMT 1:00
16.03.23 15:57:22.364	Information	[Instrument Response] 0 Status 0 Diagnostic CCD_Board_Box_Temperature 25 C	GMT 1:00
16.03.23 15:57:30.484	Information	[Instrument Response] 3 Status 1 Exposing: 3 minutes remaining.	GMT 1:00
16.03.23 15:57:51.490	Information	[Instrument Response] 3 Status 1 Exposing: 2 minutes remaining.	GMT 1:00
16.03.23 15:58:12.478	Information	[Instrument Response] 3 Status 1 Exposing: 2 minutes remaining.	GMT 1:00
16.03.23 15:58:33.489	Information	[Instrument Response] 3 Status 1 Exposing: 2 minutes remaining.	GMT 1:00
16.03.23 15:59:12.832	Information	[Instrument Response] 3 Status 1 Exposing: 40 seconds remaining.	GMT 1:00
16.03.23 15:59:33.832	Information	[Instrument Response] 3 Status 1 Exposing: 20 seconds remaining.	GMT 1:00
16.03.23 15:59:48.388	Information	[Instrument Response] 3 Status 1 Preparing the image	GMT 1:00
16.03.23 16:00:00.249	Information	[Instrument Response] 3 Status 1 Image ready	GMT 1:00
16.03.23 16:00:00.265	Information	[Instrument Response] 3 Image 1822732	GMT 1:00
16.03.23 16:00:00.296	Information	[Instrument Response] 3 Status 1 Capture of Chemi channel image complete	GMT 1:00
16.03.23 16:00:00.359	Information	[Instrument Response] 3 Result 0 OK	GMT 1:00
16.03.23 16:00:00.359	Information	[Instrument Response] 4 Status 1 Executing command: Capture 700 0 125um 30	GMT 1:00
16.03.23 16:00:00.359	Information	[Instrument Response] 4 Status 1 Turning on the 700 source	GMT 1:00
16.03.23 16:00:00.359	Information	[Instrument Response] 4 Status 1 Setting the focus	GMT 1:00
16.03.23 16:00:00.421	Information	[Instrument Response] 4 Status 1 Changing to the 700 filter position	GMT 1:00
16.03.23 16:00:01.374	Information	[Instrument Response] 0 Status 0 Diagnostic LASER_Board_A_685_LASER_Current 0.58 A	GMT 1:00
16.03.23 16:00:01.937	Information	[Instrument Response] 4 Status 1 Capture of 700 channel image in progress	GMT 1:00
16.03.23 16:00:05.420	Information	[Instrument Response] 0 Status 0 Diagnostic LASER_Board_A_+5VL_Supply 5.00 V	GMT 1:00
16.03.23 16:00:05.483	Information	[Instrument Response] 0 Status 0 Diagnostic LASER_Board_A_TE_Cooler_Voltage 0.12 V	GMT 1:00
16.03.23 16:00:07.453	Information	[Instrument Response] 0 Status 0 Diagnostic LASER_Board_A_TE_Cooler_Voltage 0.20 V	GMT 1:00
16.03.23 16:00:12.410	Information	[Instrument Response] 4 Status 1 Preparing the preview	GMT 1:00
16.03.23 16:00:13.356	Information	[Instrument Response] 0 Status 0 Diagnostic LASER_Board_A_TE_Cooler_Voltage 0.30 V	GMT 1:00
16.03.23 16:00:22.520	Information	[Instrument Response] 4 Status 1 Preview ready	GMT 1:00
16.03.23 16:00:22.520	Information	[Instrument Response] 4 ImagePreview 1822732	GMT 1:00
16.03.23 16:00:29.443	Information	[Instrument Response] 0 Status 0 Diagnostic LASER_Board_A_Board_Temperature 25 C	GMT 1:00
16.03.23 16:00:40.367	Information	[Instrument Response] 4 Status 1 Preparing the image	GMT 1:00
16.03.23 16:00:40.570	Information	[Instrument Response] 0 Status 0 Diagnostic LASER_Board_A_TE_Cooler_Voltage 0.24 V	GMT 1:00
16.03.23 16:00:50.556	Information	[Instrument Response] 4 Status 1 Image ready	GMT 1:00
16.03.23 16:00:50.556	Information	[Instrument Response] 4 Image 1822732	GMT 1:00
16.03.23 16:00:50.602	Information	[Instrument Response] 4 Status 1 Capture of 700 channel image complete	GMT 1:00
16.03.23 16:00:50.665	Information	[Instrument Response] 4 Result 0 OK	GMT 1:00
16.03.23 16:00:50.665	Information	[Instrument Response] 0 Status 0 Diagnostic LASER_Board_A_+5VL_Supply 5.07 V	GMT 1:00
16.03.23 16:00:50.665	Information	[Instrument Response] 0 Status 0 Diagnostic LASER_Board_A_685_LASER_Current -0.00 A	GMT 1:00
16.03.23 16:00:50.993	Information	Setting the Camera Status panel back to the Ready state.	GMT 1:00
16.03.23 16:00:50.993	Information	Acquisition 0000775_01 finished with channels: Chemi 700	GMT 1:00
16.03.23 16:00:54.625	Information	[Instrument Response] 0 Status 0 Diagnostic LASER_Board_A_TE_Cooler_Voltage 0.14 V	GMT 1:00
16.03.23 16:00:56.621	Information	[Instrument Response] 0 Status 0 Diagnostic LASER_Board_A_TE_Cooler_Voltage 0.06 V	GMT 1:00
16.03.23 16:00:58.632	Information	[Instrument Response] 0 Status 0 Diagnostic LASER_Board_A_TE_Cooler_Voltage 0.00 V	GMT 1:00
16.03.23 16:01:52.914	Information	[Instrument Response] 0 Status 0 Diagnostic CCD_Board_Box_Dew_Point 2.3 C	GMT 1:00
16.03.23 16:14:54.859	Information	[Instrument Response] 0 Status 0 Diagnostic CCD_Board_TEC_Voltage 2.93 V	GMT 1:00
16.03.23 16:23:25.360	Information	Starting acquisition...	GMT 1:00
16.03.23 16:23:26.970	Information	[Instrument Request] 5 Capture Chemi 0 125um 120	GMT 1:00
16.03.23 16:23:26.970	Information	[Instrument Request] 6 Capture 700 0 125um 30	GMT 1:00
16.03.23 16:23:27.032	Information	[Instrument Response] 5 Status 1 Executing command: Capture Chemi 0 125um 120	GMT 1:00
16.03.23 16:23:27.048	Information	[Instrument Response] 5 Status 1 Setting the focus	GMT 1:00
16.03.23 16:23:27.376	Information	[Instrument Response] 5 Status 1 Changing to the Chemi filter position	GMT 1:00
16.03.23 16:23:28.142	Information	[Instrument Response] 5 Status 1 Capture of Chemi channel image in progress	GMT 1:00
16.03.23 16:23:35.486	Information	[Instrument Response] 0 Status 0 Diagnostic CCD_Board_TEC_Voltage 2.84 V	GMT 1:00
16.03.23 16:23:44.361	Information	[Instrument Response] 5 Status 1 Preparing the preview	GMT 1:00
16.03.23 16:23:52.414	Information	[Instrument Response] 0 Status 0 Diagnostic ICC_Board_Temperature 32 C	GMT 1:00
16.03.23 16:23:54.227	Information	[Instrument Response] 5 Status 1 Preview ready	GMT 1:00
16.03.23 16:23:54.227	Information	[Instrument Response] 5 ImagePreview 1822732	GMT 1:00
16.03.23 16:24:15.231	Information	[Instrument Response] 5 Status 1 Exposing: 2 minutes remaining.	GMT 1:00
16.03.23 16:24:36.222	Information	[Instrument Response] 5 Status 1 Exposing: 60 seconds remaining.	GMT 1:00
16.03.23 16:24:57.238	Information	[Instrument Response] 5 Status 1 Exposing: 40 seconds remaining.	GMT 1:00
16.03.23 16:25:18.225	Information	[Instrument Response] 5 Status 1 Exposing: 20 seconds remaining.	GMT 1:00
16.03.23 16:25:35.398	Information	[Instrument Response] 5 Status 1 Preparing the image	GMT 1:00
16.03.23 16:25:36.366	Information	[Instrument Response] 0 Status 0 Diagnostic CCD_Board_TEC_Voltage 2.93 V	GMT 1:00
16.03.23 16:25:38.366	Information	[Instrument Response] 0 Status 0 Diagnostic CCD_Board_Box_Dew_Point 2.9 C	GMT 1:00
16.03.23 16:25:40.382	Information	[Instrument Response] 0 Status 0 Diagnostic CCD_Board_Box_Dew_Point 2.3 C	GMT 1:00
16.03.23 16:25:47.195	Information	[Instrument Response] 5 Status 1 Image ready	GMT 1:00
16.03.23 16:25:47.195	Information	[Instrument Response] 5 Image 1822732	GMT 1:00
16.03.23 16:25:47.226	Information	[Instrument Response] 5 Status 1 Capture of Chemi channel image complete	GMT 1:00
16.03.23 16:25:47.304	Information	[Instrument Response] 5 Result 0 OK	GMT 1:00
16.03.23 16:25:47.304	Information	[Instrument Response] 6 Status 1 Executing command: Capture 700 0 125um 30	GMT 1:00
16.03.23 16:25:47.304	Information	[Instrument Response] 6 Status 1 Turning on the 700 source	GMT 1:00
16.03.23 16:25:47.304	Information	[Instrument Response] 6 Status 1 Setting the focus	GMT 1:00
16.03.23 16:25:47.383	Information	[Instrument Response] 6 Status 1 Changing to the 700 filter position	GMT 1:00
16.03.23 16:25:48.883	Information	[Instrument Response] 6 Status 1 Capture of 700 channel image in progress	GMT 1:00
16.03.23 16:25:49.242	Information	[Instrument Response] 0 Status 0 Diagnostic LASER_Board_A_+5VL_Supply 5.00 V	GMT 1:00
16.03.23 16:25:49.305	Information	[Instrument Response] 0 Status 0 Diagnostic LASER_Board_A_685_LASER_Current 0.58 A	GMT 1:00
16.03.23 16:25:51.242	Information	[Instrument Response] 0 Status 0 Diagnostic LASER_Board_A_TE_Cooler_Voltage 0.12 V	GMT 1:00
16.03.23 16:25:53.289	Information	[Instrument Response] 0 Status 0 Diagnostic LASER_Board_A_TE_Cooler_Voltage 0.20 V	GMT 1:00
16.03.23 16:25:55.336	Information	[Instrument Response] 0 Status 0 Diagnostic LASER_Board_A_TE_Cooler_Voltage 0.26 V	GMT 1:00
16.03.23 16:25:57.383	Information	[Instrument Response] 0 Status 0 Diagnostic LASER_Board_A_TE_Cooler_Voltage 0.32 V	GMT 1:00
16.03.23 16:25:59.367	Information	[Instrument Response] 6 Status 1 Preparing the preview	GMT 1:00
16.03.23 16:26:03.409	Information	[Instrument Response] 0 Status 0 Diagnostic CCD_Board_TEC_Voltage 2.84 V	GMT 1:00
16.03.23 16:26:09.430	Information	[Instrument Response] 6 Status 1 Preview ready	GMT 1:00
16.03.23 16:26:09.430	Information	[Instrument Response] 6 ImagePreview 1822732	GMT 1:00
16.03.23 16:26:27.367	Information	[Instrument Response] 6 Status 1 Preparing the image	GMT 1:00
16.03.23 16:26:29.382	Information	[Instrument Response] 0 Status 0 Diagnostic CCD_Board_TEC_Voltage 2.93 V	GMT 1:00
16.03.23 16:26:37.586	Information	[Instrument Response] 6 Status 1 Image ready	GMT 1:00
16.03.23 16:26:37.602	Information	[Instrument Response] 6 Image 1822732	GMT 1:00
16.03.23 16:26:37.633	Information	[Instrument Response] 6 Status 1 Capture of 700 channel image complete	GMT 1:00
16.03.23 16:26:37.695	Information	[Instrument Response] 6 Result 0 OK	GMT 1:00
16.03.23 16:26:37.695	Information	[Instrument Response] 0 Status 0 Diagnostic LASER_Board_A_+5VL_Supply 5.07 V	GMT 1:00
16.03.23 16:26:37.695	Information	[Instrument Response] 0 Status 0 Diagnostic LASER_Board_A_685_LASER_Current -0.00 A	GMT 1:00
16.03.23 16:26:38.117	Information	Setting the Camera Status panel back to the Ready state.	GMT 1:00
16.03.23 16:26:38.117	Information	Acquisition 0000776_01 finished with channels: Chemi 700	GMT 1:00
16.03.23 16:26:41.662	Information	[Instrument Response] 0 Status 0 Diagnostic LASER_Board_A_TE_Cooler_Voltage 0.18 V	GMT 1:00
16.03.23 16:26:43.670	Information	[Instrument Response] 0 Status 0 Diagnostic LASER_Board_A_TE_Cooler_Voltage 0.12 V	GMT 1:00
16.03.23 16:26:45.677	Information	[Instrument Response] 0 Status 0 Diagnostic LASER_Board_A_TE_Cooler_Voltage 0.04 V	GMT 1:00
16.03.23 16:45:45.420	Information	[Instrument Response] 0 Status 0 Diagnostic CCD_Board_CCD_RH 3.1 %	GMT 1:00
16.03.23 16:46:25.617	Information	[Instrument Response] 0 Status 0 Diagnostic CCD_Board_Box_Temperature 26 C	GMT 1:00
16.03.23 16:46:25.695	Information	[Instrument Response] 0 Status 0 Diagnostic CCD_Board_Box_Dew_Point 2.9 C	GMT 1:00
16.03.23 16:47:46.025	Information	[Instrument Response] 0 Status 0 Diagnostic CCD_Board_Box_Dew_Point 2.2 C	GMT 1:00
16.03.23 16:48:18.189	Information	[Instrument Response] 0 Status 0 Diagnostic CCD_Board_Box_Dew_Point 2.9 C	GMT 1:00
16.03.23 16:49:08.444	Information	[Instrument Response] 0 Status 0 Diagnostic CCD_Board_Box_Dew_Point 2.2 C	GMT 1:00
16.03.23 16:49:22.514	Information	[Instrument Response] 0 Status 0 Diagnostic CCD_Board_Box_Dew_Point 2.9 C	GMT 1:00
16.03.23 16:49:38.592	Information	[Instrument Response] 0 Status 0 Diagnostic CCD_Board_Box_Dew_Point 2.2 C	GMT 1:00
16.03.23 16:51:09.046	Information	[Instrument Response] 0 Status 0 Diagnostic CCD_Board_Box_Dew_Point 2.9 C	GMT 1:00
16.03.23 16:52:35.489	Information	[Instrument Response] 0 Status 0 Diagnostic CCD_Board_Box_Dew_Point 2.2 C	GMT 1:00
16.03.23 16:53:21.727	Information	[Instrument Response] 0 Status 0 Diagnostic CCD_Board_Box_Dew_Point 2.9 C	GMT 1:00
16.03.23 16:53:43.829	Information	[Instrument Response] 0 Status 0 Diagnostic CCD_Board_Box_Dew_Point 2.2 C	GMT 1:00
16.03.23 16:53:45.845	Information	[Instrument Response] 0 Status 0 Diagnostic CCD_Board_Box_Dew_Point 2.9 C	GMT 1:00
16.03.23 16:53:47.861	Information	[Instrument Response] 0 Status 0 Diagnostic CCD_Board_Box_Dew_Point 2.2 C	GMT 1:00
16.03.23 16:53:53.882	Information	[Instrument Response] 0 Status 0 Diagnostic CCD_Board_Box_Dew_Point 2.9 C	GMT 1:00
16.03.23 16:55:50.476	Information	[Instrument Response] 0 Status 0 Diagnostic CCD_Board_Box_Dew_Point 2.2 C	GMT 1:00
16.03.23 16:55:52.476	Information	[Instrument Response] 0 Status 0 Diagnostic CCD_Board_Box_Dew_Point 2.9 C	GMT 1:00
16.03.23 16:55:54.493	Information	[Instrument Response] 0 Status 0 Diagnostic CCD_Board_Box_Dew_Point 2.2 C	GMT 1:00
16.03.23 16:56:04.540	Information	[Instrument Response] 0 Status 0 Diagnostic CCD_Board_Box_Dew_Point 2.9 C	GMT 1:00
16.03.23 16:56:08.571	Information	[Instrument Response] 0 Status 0 Diagnostic CCD_Board_Box_Dew_Point 2.2 C	GMT 1:00
16.03.23 16:56:18.619	Information	[Instrument Response] 0 Status 0 Diagnostic CCD_Board_Box_Dew_Point 2.9 C	GMT 1:00
16.03.23 16:57:37.004	Information	[Instrument Response] 0 Status 0 Diagnostic CCD_Board_Box_Dew_Point 2.2 C	GMT 1:00
16.03.23 16:57:39.019	Information	[Instrument Response] 0 Status 0 Diagnostic CCD_Board_Box_Dew_Point 2.9 C	GMT 1:00
16.03.23 16:57:43.035	Information	[Instrument Response] 0 Status 0 Diagnostic CCD_Board_Box_Dew_Point 2.2 C	GMT 1:00
16.03.23 16:57:49.067	Information	[Instrument Response] 0 Status 0 Diagnostic CCD_Board_Box_Dew_Point 2.9 C	GMT 1:00
16.03.23 17:18:59.482	Information	[Instrument Response] 0 Status 0 Diagnostic LASER_Board_A_Board_Temperature 26 C	GMT 1:00
16.03.23 17:25:51.567	Information	[Instrument Response] 0 Status 0 Diagnostic CCD_Board_Box_RH 23.7 %	GMT 1:00
16.03.23 17:25:51.630	Information	[Instrument Response] 0 Status 0 Diagnostic CCD_Board_Box_Dew_Point 3.5 C	GMT 1:00
16.03.23 17:27:29.974	Information	[Instrument Request] 7 Stop	GMT 1:00
16.03.23 17:27:30.021	Information	[Instrument Response] 0 Drawer Open	GMT 1:00
16.03.23 17:27:30.021	Information	[Instrument Response] 7 Result 0 OK	GMT 1:00
16.03.23 17:27:30.068	Information	[Instrument Response] 0 Status 0 Diagnostic LASER_Board_A_+5VL_Supply 0.34 V	GMT 1:00
16.03.23 17:27:31.083	Information	[Instrument Response] 0 Status 1 Closing connection	GMT 1:00
