# Supplementary material for: A genome-wide in vivo CRISPR screen identifies essential regulators of T cell migration to the CNS in a multiple sclerosis model
Source: Nat Neurosci. 2023 Sep 14;26(10):1713–25. doi: 10.1038/s41593-023-01432-2 (PMC10545543; doi:10.1038/s41593-023-01432-2)
Supplement: Supplementary file 19 — Unprocessed western blot images and information file about how to open them. [file 41593_2023_1432_MOESM19_ESM.zip › F5D_WB_SourceData/for rep image 2023.03.12 HumanT cells NT and Grk2 UnS_10min/hTcells_Grk2_20230316_R2_tERK/Logs/event_2023-03-23_001.log]

3/23/23 18:53:50.508	Information	Image Studio Lite Version 5.2.5	GMT 1:00
3/23/23 18:53:50.511	Information	OS: Windows 8 6.2	GMT 1:00
3/23/23 18:53:50.514	Information	Java Home: c:\program files\licor\image studio lite\jre	GMT 1:00
3/23/23 18:53:50.520	Information	JRE Version: 1.7.0_72 32-bit	GMT 1:00
3/23/23 18:53:50.524	Information	Java library: C:\Program Files\Licor\Image Studio Lite;C:\Windows\Sun\Java\bin;C:\Windows\system32;C:\Windows;C:\ProgramData\Oracle\Java\javapath;C:\Windows\system32;C:\Windows;C:\Windows\System32\Wbem;C:\Windows\System32\WindowsPowerShell\v1.0\;C:\Windows\System32\OpenSSH\;C:\Program Files (x86)\Java\jre8\bin;C:\Users\Arek Kendirli\AppData\Local\Microsoft\WindowsApps;;c:\program files\licor\imag…	GMT 1:00
3/23/23 18:53:50.525	Information	Database migrations: 5.0_Initial, 5.0.66_New log entries fks, 5.0.67_Change lane wrappers, 5.2.68_Update database version, 5.2.69_Add Image Id Constraint	GMT 1:00
3/23/23 18:53:50.527	Information	Installed Analysis Key: Image_Studio_Base	GMT 1:00
3/23/23 18:53:50.529	Information	Installed Analysis Key: Shapes	GMT 1:00
3/23/23 18:53:50.530	Information	Instrument Key Not Selected	GMT 1:00
3/23/23 18:53:50.533	Information	Loading project X:\pro_CRISPR\Rat MBP T cells migration project\WesternBlot\BCA measure\2023.03.12 HumanT cells NT and Grk2 UnS_10min\hTcells_Grk2_20230316_R2_tERK\Images\...	GMT 1:00
3/23/23 18:53:51.033	Information	Loading more acquisitions...	GMT 1:00
3/23/23 18:53:51.041	Information	USBCat Client Version unknown	GMT 1:00
3/23/23 18:53:51.362	Information	Have initialized and added 3 Acquisitions to Work Area...	GMT 1:00
3/23/23 18:53:51.395	Information	Finished adding Acquisitions to Work Area.	GMT 1:00
3/23/23 18:53:51.398	Information	Done updating tables.	GMT 1:00
3/23/23 18:53:51.402	Information	Image Studio Lite Version 5.2.5	GMT 1:00
3/23/23 18:57:53.206	Information	Successfully saved X:\pro_CRISPR\Rat MBP T cells migration project\WesternBlot\BCA measure\2023.03.12 HumanT cells NT and Grk2 UnS_10min\hTcells_Grk2_20230316_R2_tERK\518_repfig1_tERK.png	GMT 1:00
