# Supplementary material for: A genome-wide in vivo CRISPR screen identifies essential regulators of T cell migration to the CNS in a multiple sclerosis model
Source: Nat Neurosci. 2023 Sep 14;26(10):1713–25. doi: 10.1038/s41593-023-01432-2 (PMC10545543; doi:10.1038/s41593-023-01432-2)
Supplement: Supplementary file 19 — Unprocessed western blot images and information file about how to open them. [file 41593_2023_1432_MOESM19_ESM.zip › F5D_WB_SourceData/for rep image 2023.03.12 HumanT cells NT and Grk2 UnS_10min/R3_Unstimulated_411bca.xlsx]

## Sheet: Sheet1
Pierce Rapid Gold BCA									ug/uL
Reading	0	0.025	0.125	0.25	0.5	0.75	1	1.5	2		Blank	RIPA only
BCA Standards	0.462	0.471	0.561	0.674	0.911	1.136	1.334	1.738	2.158			0.471
									ug/uL	sample to WR ratio 1:10
							NT_UnS_411	0.557	0.106176	1.06176
							S1PR1_UnS_411	0.594	0.149537	1.49537
							Grk2_1/2_UnS_411	0.637	0.19993	1.9993
							NT_S_411	0.56	0.109692	1.09692
							S1PR1_S_411	0.569	0.120239	1.20239
							Grk2_1/2_S_411	0.63	0.191726	1.91726
							sample	ug/uL	normalization	Lysate(uL)	Buffer(uL)
							NT_UnS_411	1.06176	1	40	0	42.4704	1.06176
							S1PR1_UnS_411	1.49537	1.40839	28.4013	11.5987	42.4704	1.06176
							Grk2_1/2_UnS_411	1.9993	1.883	21.2427	18.7573	42.4704	1.06176
							NT_S_411	1.09692	1.03311	38.7179	1.28205	42.4704	1.06176
							S1PR1_S_411	1.20239	1.13245	35.3216	4.67836	42.4704	1.06176
							Grk2_1/2_S_411	1.91726	1.80574	22.1516	17.8484	42.4704	1.06176
								sample	Laemlli Buffer(2x)	Reducing reagent(10x)	ug/uL	ul To load 30ug
							NT_UnS_411	40	50	10	0.424704	70.6374
							S1PR1_UnS_411	40	50	10	0.424704	70.6374
							Grk2_1/2_UnS_411	40	50	10	0.424704	70.6374
							NT_S_411	40	50	10	0.424704	70.6374
							S1PR1_S_411	40	50	10	0.424704	70.6374
							Grk2_1/2_S_411	40	50	10	0.424704	70.6374

## Sheet: Sheet2
	0.146508	0.209009	0.346747	0.480019	0.603205	0.840136	1.03935
	0.151956	0.218867	0.357272	0.491135	0.610882	0.863377	1.06103
	0.149232	0.213938	0.35201	0.485577	0.607044	0.851756	1.05019
	0.77754	0.732561	0.691558	0.716858	0.725634
