# Supplementary material for: A genome-wide in vivo CRISPR screen identifies essential regulators of T cell migration to the CNS in a multiple sclerosis model
Source: Nat Neurosci. 2023 Sep 14;26(10):1713–25. doi: 10.1038/s41593-023-01432-2 (PMC10545543; doi:10.1038/s41593-023-01432-2)
Supplement: Supplementary file 19 — Unprocessed western blot images and information file about how to open them. [file 41593_2023_1432_MOESM19_ESM.zip › F5D_WB_SourceData/hTcells_Grk2_20230228_pERK&Grk2_R1&R2/Logs/event_2023-02-28_001.log]

28.02.23 16:26:51.131	Information	Image Studio Version 5.0.21	GMT 1:00
28.02.23 16:26:51.137	Information	OS: Windows 8 6.2	GMT 1:00
28.02.23 16:26:51.141	Information	Java Home: c:\program files\licor\image studio\jre	GMT 1:00
28.02.23 16:26:51.145	Information	JRE Version: 1.7.0_72 32-bit	GMT 1:00
28.02.23 16:26:51.152	Information	Java library: C:\Program Files\Licor\Image Studio;C:\Windows\Sun\Java\bin;C:\Windows\system32;C:\Windows;C:\ProgramData\Oracle\Java\javapath;C:\Windows\system32;C:\Windows;C:\Windows\System32\Wbem;C:\Windows\System32\WindowsPowerShell\v1.0\;C:\Program Files (x86)\DX-Union\bin\;c:\KUMProgramme\Siemens\syngo\SWP\Program\;C:\Program Files (x86)\Java\jre8\bin;C:\Program Files (x86)\Cerner Health Serv…	GMT 1:00
28.02.23 16:26:51.154	Information	Database migrations: 5.0_Initial, 5.0.66_New log entries fks, 5.0.67_Change lane wrappers	GMT 1:00
28.02.23 16:26:51.154	Information	Installed Analysis Key: Grid_Analysis	GMT 1:00
28.02.23 16:26:51.156	Information	Installed Analysis Key: Image_Studio_Base	GMT 1:00
28.02.23 16:26:51.157	Information	Installed Analysis Key: Shapes	GMT 1:00
28.02.23 16:26:51.158	Information	Installed Analysis Key: Western_Analysis	GMT 1:00
28.02.23 16:26:51.159	Information	Installed Instrument Key: CDG_Acquire	GMT 1:00
28.02.23 16:26:51.160	Information	Installed Instrument Key: Odyssey_Acquire	GMT 1:00
28.02.23 16:26:51.161	Information	Installed Instrument Key: OdysseyCLx_Acquire	GMT 1:00
28.02.23 16:26:51.162	Information	Installed Instrument Key: OdysseyFc_Acquire	GMT 1:00
28.02.23 16:26:51.163	Information	Installed Instrument Key: OdysseySa_Acquire	GMT 1:00
28.02.23 16:26:51.164	Information	Installed Instrument Key: Pearl_Acquire	GMT 1:00
28.02.23 16:26:51.165	Information	Selected Instrument Key: OdysseyFc_Acquire	GMT 1:00
28.02.23 16:26:51.166	Information	Loading project C:\Users\Admin\Arek\hTcells_Grk2_20230228\Images\...	GMT 1:00
28.02.23 16:26:51.660	Information	Loading more acquisitions...	GMT 1:00
28.02.23 16:26:52.708	Information	USBCat Client Version 1.0.2	GMT 1:00
28.02.23 16:26:52.755	Information	Finished adding Acquisitions to Work Area.	GMT 1:00
28.02.23 16:26:52.771	Information	Image Studio Version 5.0.21	GMT 1:00
28.02.23 16:26:54.662	Information	Have discovered 1 instruments.	GMT 1:00
28.02.23 16:26:54.662	Information	Discovered Name: OFC-0661 IP Address: fe80:0:0:0:201:29ff:fe1b:8455%6	GMT 1:00
28.02.23 16:26:54.677	Information	Attempting to connect to instrument OFC-0661 using address fe80:0:0:0:201:29ff:fe1b:8455%6.	GMT 1:00
28.02.23 16:26:54.708	Information	[Instrument Response] 0 Hello 1.0.19	GMT 1:00
28.02.23 16:26:54.755	Information	[Instrument Response] 0 Status 0 Connected to LICOR-OFC-0661	GMT 1:00
28.02.23 16:26:54.755	Information	[Instrument Response] 0 Status 0 Camera_SN: 1401-0182	GMT 1:00
28.02.23 16:26:54.755	Information	[Instrument Response] 0 Status 0 LASER_Board_A_SN: 1401-0320	GMT 1:00
28.02.23 16:26:54.755	Information	[Instrument Response] 0 Status 0 CPU_Box_SN: 1401-0194	GMT 1:00
28.02.23 16:26:54.755	Information	[Instrument Response] 0 FocusRange 0 0	GMT 1:00
28.02.23 16:26:54.755	Information	[Instrument Response] 0 Resolution 125um	GMT 1:00
28.02.23 16:26:59.068	Information	[Instrument Response] 0 Channels 600 700 800 Chemi	GMT 1:00
28.02.23 16:26:59.131	Information	[Instrument Response] 0 Camera Ready	GMT 1:00
28.02.23 16:26:59.146	Information	[Instrument Response] 0 Drawer Closed	GMT 1:00
28.02.23 16:26:59.146	Information	[Instrument Response] 0 Status 0 Diagnostic CCD_Board_+15V_Analog_Supply 14.7 V	GMT 1:00
28.02.23 16:26:59.146	Information	[Instrument Response] 0 Status 0 Diagnostic CCD_Board_+3.3V_Analog_Supply 3.22 V	GMT 1:00
28.02.23 16:26:59.146	Information	[Instrument Response] 0 Status 0 Diagnostic CCD_Board_+3.3V_Digital_Supply 3.33 V	GMT 1:00
28.02.23 16:26:59.146	Information	[Instrument Response] 0 Status 0 Diagnostic CCD_Board_+5V_Analog_Supply 4.95 V	GMT 1:00
28.02.23 16:26:59.146	Information	[Instrument Response] 0 Status 0 Diagnostic CCD_Board_-5V_Analog_Supply -5.00 V	GMT 1:00
28.02.23 16:26:59.146	Information	[Instrument Response] 0 Status 0 Diagnostic CCD_Board_-7V_CCD_Supply -7.00 V	GMT 1:00
28.02.23 16:26:59.146	Information	[Instrument Response] 0 Status 0 Diagnostic CCD_Board_ADC_Selftest 2.05 V	GMT 1:00
28.02.23 16:26:59.146	Information	[Instrument Response] 0 Status 0 Diagnostic CCD_Board_Box_RH 17.0 %	GMT 1:00
28.02.23 16:26:59.146	Information	[Instrument Response] 0 Status 0 Diagnostic CCD_Board_Box_Temperature 22 C	GMT 1:00
28.02.23 16:26:59.146	Information	[Instrument Response] 0 Status 0 Diagnostic CCD_Board_CCD_RH 1.0 %	GMT 1:00
28.02.23 16:26:59.146	Information	[Instrument Response] 0 Status 0 Diagnostic CCD_Board_CCD_Temperature -10.6 C	GMT 1:00
28.02.23 16:26:59.146	Information	[Instrument Response] 0 Status 0 Diagnostic CCD_Board_TEC_Voltage 2.74 V	GMT 1:00
28.02.23 16:26:59.146	Information	[Instrument Response] 0 Status 0 Diagnostic ICC_+1.5V_FPGA_Core_Supply 1.50 V	GMT 1:00
28.02.23 16:26:59.146	Information	[Instrument Response] 0 Status 0 Diagnostic ICC_+1.5V_FPGA_PLL_Supply 1.49 V	GMT 1:00
28.02.23 16:26:59.146	Information	[Instrument Response] 0 Status 0 Diagnostic ICC_+12VF_Supply 12.0 V	GMT 1:00
28.02.23 16:26:59.146	Information	[Instrument Response] 0 Status 0 Diagnostic ICC_+12VP_Supply 12.0 V	GMT 1:00
28.02.23 16:26:59.146	Information	[Instrument Response] 0 Status 0 Diagnostic ICC_+18V_Analog_Supply 18.2 V	GMT 1:00
28.02.23 16:26:59.146	Information	[Instrument Response] 0 Status 0 Diagnostic ICC_+3.3V_Digital_Supply 3.38 V	GMT 1:00
28.02.23 16:26:59.146	Information	[Instrument Response] 0 Status 0 Diagnostic ICC_+5VF_Supply 5.02 V	GMT 1:00
28.02.23 16:26:59.146	Information	[Instrument Response] 0 Status 0 Diagnostic ICC_+5V_Analog_Supply 4.98 V	GMT 1:00
28.02.23 16:26:59.146	Information	[Instrument Response] 0 Status 0 Diagnostic ICC_+5V_Digital_Supply 5.08 V	GMT 1:00
28.02.23 16:26:59.146	Information	[Instrument Response] 0 Status 0 Diagnostic ICC_+7V_Analog_Supply 6.98 V	GMT 1:00
28.02.23 16:26:59.146	Information	[Instrument Response] 0 Status 0 Diagnostic ICC_-7V_Analog_Supply -7.04 V	GMT 1:00
28.02.23 16:26:59.146	Information	[Instrument Response] 0 Status 0 Diagnostic ICC_ADC0_Selftest 2.05 V	GMT 1:00
28.02.23 16:26:59.146	Information	[Instrument Response] 0 Status 0 Diagnostic ICC_ADC1_Selftest 2.05 V	GMT 1:00
28.02.23 16:26:59.146	Information	[Instrument Response] 0 Status 0 Diagnostic ICC_Board_Temperature 24 C	GMT 1:00
28.02.23 16:26:59.146	Information	[Instrument Response] 0 Status 0 Diagnostic LASER_Board_A_+12VP_Supply 11.9 V	GMT 1:00
28.02.23 16:26:59.146	Information	[Instrument Response] 0 Status 0 Diagnostic LASER_Board_A_+2.5V_Reference 2.50 V	GMT 1:00
28.02.23 16:26:59.146	Information	[Instrument Response] 0 Status 0 Diagnostic LASER_Board_A_+5VL_Supply 5.07 V	GMT 1:00
28.02.23 16:26:59.146	Information	[Instrument Response] 0 Status 0 Diagnostic LASER_Board_A_+5VP_Supply 5.07 V	GMT 1:00
28.02.23 16:26:59.146	Information	[Instrument Response] 0 Status 0 Diagnostic LASER_Board_A_+5V_Analog_Supply 4.91 V	GMT 1:00
28.02.23 16:26:59.146	Information	[Instrument Response] 0 Status 0 Diagnostic LASER_Board_A_685_Current_Limited false	GMT 1:00
28.02.23 16:26:59.146	Information	[Instrument Response] 0 Status 0 Diagnostic LASER_Board_A_685_LASER_Current -0.00 A	GMT 1:00
28.02.23 16:26:59.146	Information	[Instrument Response] 0 Status 0 Diagnostic LASER_Board_A_785_Current_Limited false	GMT 1:00
28.02.23 16:26:59.146	Information	[Instrument Response] 0 Status 0 Diagnostic LASER_Board_A_785_LASER_Current -0.00 A	GMT 1:00
28.02.23 16:26:59.146	Information	[Instrument Response] 0 Status 0 Diagnostic LASER_Board_A_ADC_Selftest 2.05 V	GMT 1:00
28.02.23 16:26:59.146	Information	[Instrument Response] 0 Status 0 Diagnostic LASER_Board_A_Board_Temperature 23 C	GMT 1:00
28.02.23 16:26:59.146	Information	[Instrument Response] 0 Status 0 Diagnostic LASER_Board_A_Fan_Speed 3433 rpm	GMT 1:00
28.02.23 16:26:59.146	Information	[Instrument Response] 0 Status 0 Diagnostic LASER_Board_A_LED_Voltage 0.00 V	GMT 1:00
28.02.23 16:26:59.146	Information	[Instrument Response] 0 Status 0 Diagnostic LASER_Board_A_Laser_Temperature 25 C	GMT 1:00
28.02.23 16:26:59.146	Information	[Instrument Response] 0 Status 0 Diagnostic LASER_Board_A_Over_Current false	GMT 1:00
28.02.23 16:26:59.146	Information	[Instrument Response] 0 Status 0 Diagnostic LASER_Board_A_Over_Temperature false	GMT 1:00
28.02.23 16:26:59.146	Information	[Instrument Response] 0 Status 0 Diagnostic LASER_Board_A_TE_Cooler_Voltage 0.00 V	GMT 1:00
28.02.23 16:26:59.146	Information	[Instrument Response] 0 Status 0 Diagnostic LASER_Board_A_Under_Voltage false	GMT 1:00
28.02.23 16:26:59.146	Information	[Instrument Response] 0 Status 0 Diagnostic CCD_Board_Box_Dew_Point -4.0 C	GMT 1:00
28.02.23 16:26:59.146	Information	[Instrument Response] 0 Status 0 Diagnostic ICC_+12V_Fuse_Blown false	GMT 1:00
28.02.23 16:26:59.162	Information	[Instrument Response] 0 Status 0 Diagnostic ICC_+3.3V_Fuse_Blown false	GMT 1:00
28.02.23 16:26:59.162	Information	[Instrument Response] 0 Status 0 Diagnostic ICC_+5V_Fuse_Blown false	GMT 1:00
28.02.23 16:29:13.366	Information	[Instrument Response] 0 Status 0 Diagnostic LASER_Board_A_Fan_Speed 3891 rpm	GMT 1:00
28.02.23 16:29:43.513	Information	[Instrument Response] 0 Status 0 Diagnostic ICC_Board_Temperature 25 C	GMT 1:00
28.02.23 16:31:59.491	Information	[Instrument Response] 0 Drawer Open	GMT 1:00
28.02.23 16:32:00.200	Information	[Instrument Response] 0 Status 0 Diagnostic LASER_Board_A_+5VL_Supply 0.34 V	GMT 1:00
28.02.23 16:32:02.213	Information	[Instrument Response] 0 Status 0 Diagnostic LASER_Board_A_Fan_Speed 3433 rpm	GMT 1:00
28.02.23 16:32:06.228	Information	[Instrument Response] 0 Status 0 Diagnostic CCD_Board_CCD_RH 2.1 %	GMT 1:00
28.02.23 16:32:16.406	Information	[Instrument Response] 0 Drawer Closed	GMT 1:00
28.02.23 16:32:18.297	Information	[Instrument Response] 0 Status 0 Diagnostic LASER_Board_A_+5VL_Supply 5.07 V	GMT 1:00
28.02.23 16:33:16.593	Information	[Instrument Response] 0 Status 0 Diagnostic ICC_Board_Temperature 26 C	GMT 1:00
28.02.23 16:33:18.574	Information	Starting acquisition...	GMT 1:00
28.02.23 16:33:20.301	Information	[Instrument Request] 1 Capture Chemi 0 125um 120	GMT 1:00
28.02.23 16:33:20.301	Information	[Instrument Request] 2 Capture 700 0 125um 30	GMT 1:00
28.02.23 16:33:20.380	Information	[Instrument Response] 1 Status 1 Executing command: Capture Chemi 0 125um 120	GMT 1:00
28.02.23 16:33:20.442	Information	[Instrument Response] 1 Status 1 Setting the focus	GMT 1:00
28.02.23 16:33:20.551	Information	[Instrument Response] 1 Status 1 Changing to the Chemi filter position	GMT 1:00
28.02.23 16:33:21.489	Information	[Instrument Response] 1 Status 1 Capture of Chemi channel image in progress	GMT 1:00
28.02.23 16:33:28.646	Information	[Instrument Response] 0 Status 0 Diagnostic CCD_Board_TEC_Voltage 2.64 V	GMT 1:00
28.02.23 16:33:37.568	Information	[Instrument Response] 1 Status 1 Preparing the preview	GMT 1:00
28.02.23 16:33:48.115	Information	[Instrument Response] 1 Status 1 Preview ready	GMT 1:00
28.02.23 16:33:48.115	Information	[Instrument Response] 1 ImagePreview 1822732	GMT 1:00
28.02.23 16:34:09.101	Information	[Instrument Response] 1 Status 1 Exposing: 2 minutes remaining.	GMT 1:00
28.02.23 16:34:12.273	Information	[Instrument Response] 0 Status 0 Diagnostic CCD_Board_Box_Dew_Point -3.4 C	GMT 1:00
28.02.23 16:34:30.117	Information	[Instrument Response] 1 Status 1 Exposing: 60 seconds remaining.	GMT 1:00
28.02.23 16:34:51.103	Information	[Instrument Response] 1 Status 1 Exposing: 40 seconds remaining.	GMT 1:00
28.02.23 16:35:00.494	Information	[Instrument Response] 0 Status 0 Diagnostic LASER_Board_A_Fan_Speed 3891 rpm	GMT 1:00
28.02.23 16:35:12.104	Information	[Instrument Response] 1 Status 1 Exposing: 20 seconds remaining.	GMT 1:00
28.02.23 16:35:26.714	Information	[Instrument Response] 0 Status 0 Diagnostic CCD_Board_TEC_Voltage 2.74 V	GMT 1:00
28.02.23 16:35:29.573	Information	[Instrument Response] 1 Status 1 Preparing the image	GMT 1:00
28.02.23 16:35:31.589	Information	[Instrument Response] 0 Status 0 Diagnostic CCD_Board_Box_RH 18.1 %	GMT 1:00
28.02.23 16:35:31.792	Information	[Instrument Response] 0 Status 0 Diagnostic CCD_Board_Box_Dew_Point -2.6 C	GMT 1:00
28.02.23 16:35:41.246	Information	[Instrument Response] 1 Status 1 Image ready	GMT 1:00
28.02.23 16:35:41.261	Information	[Instrument Response] 1 Image 1822732	GMT 1:00
28.02.23 16:35:41.293	Information	[Instrument Response] 1 Status 1 Capture of Chemi channel image complete	GMT 1:00
28.02.23 16:35:41.355	Information	[Instrument Response] 1 Result 0 OK	GMT 1:00
28.02.23 16:35:41.355	Information	[Instrument Response] 2 Status 1 Executing command: Capture 700 0 125um 30	GMT 1:00
28.02.23 16:35:41.371	Information	[Instrument Response] 2 Status 1 Turning on the 700 source	GMT 1:00
28.02.23 16:35:41.371	Information	[Instrument Response] 2 Status 1 Setting the focus	GMT 1:00
28.02.23 16:35:41.418	Information	[Instrument Response] 2 Status 1 Changing to the 700 filter position	GMT 1:00
28.02.23 16:35:42.621	Information	[Instrument Response] 0 Status 0 Diagnostic LASER_Board_A_+5VL_Supply 5.00 V	GMT 1:00
28.02.23 16:35:42.683	Information	[Instrument Response] 0 Status 0 Diagnostic LASER_Board_A_685_LASER_Current 0.58 A	GMT 1:00
28.02.23 16:35:42.933	Information	[Instrument Response] 2 Status 1 Capture of 700 channel image in progress	GMT 1:00
28.02.23 16:35:48.699	Information	[Instrument Response] 0 Status 0 Diagnostic LASER_Board_A_TE_Cooler_Voltage 0.06 V	GMT 1:00
28.02.23 16:35:53.559	Information	[Instrument Response] 2 Status 1 Preparing the preview	GMT 1:00
28.02.23 16:35:53.778	Information	[Instrument Response] 0 Status 0 Diagnostic LASER_Board_A_TE_Cooler_Voltage 0.16 V	GMT 1:00
28.02.23 16:35:57.590	Information	[Instrument Response] 0 Status 0 Diagnostic CCD_Board_TEC_Voltage 2.64 V	GMT 1:00
28.02.23 16:36:03.497	Information	[Instrument Response] 2 Status 1 Preview ready	GMT 1:00
28.02.23 16:36:03.512	Information	[Instrument Response] 2 ImagePreview 1822732	GMT 1:00
28.02.23 16:36:06.606	Information	[Instrument Response] 0 Status 0 Diagnostic LASER_Board_A_Board_Temperature 24 C	GMT 1:00
28.02.23 16:36:20.560	Information	[Instrument Response] 2 Status 1 Preparing the image	GMT 1:00
28.02.23 16:36:21.576	Information	[Instrument Response] 0 Status 0 Diagnostic CCD_Board_TEC_Voltage 2.74 V	GMT 1:00
28.02.23 16:36:30.576	Information	[Instrument Response] 2 Status 1 Image ready	GMT 1:00
28.02.23 16:36:30.623	Information	[Instrument Response] 2 Image 1822732	GMT 1:00
28.02.23 16:36:30.654	Information	[Instrument Response] 2 Status 1 Capture of 700 channel image complete	GMT 1:00
28.02.23 16:36:30.717	Information	[Instrument Response] 2 Result 0 OK	GMT 1:00
28.02.23 16:36:30.717	Information	[Instrument Response] 0 Status 0 Diagnostic LASER_Board_A_+5VL_Supply 5.07 V	GMT 1:00
28.02.23 16:36:30.717	Information	[Instrument Response] 0 Status 0 Diagnostic LASER_Board_A_685_LASER_Current -0.00 A	GMT 1:00
28.02.23 16:36:31.186	Information	Setting the Camera Status panel back to the Ready state.	GMT 1:00
28.02.23 16:36:31.186	Information	Acquisition 0000758_01 finished with channels: Chemi 700	GMT 1:00
28.02.23 16:36:32.676	Information	[Instrument Response] 0 Status 0 Diagnostic LASER_Board_A_TE_Cooler_Voltage 0.08 V	GMT 1:00
28.02.23 16:36:34.681	Information	[Instrument Response] 0 Status 0 Diagnostic LASER_Board_A_TE_Cooler_Voltage 0.00 V	GMT 1:00
28.02.23 16:37:34.982	Information	[Instrument Response] 0 Status 0 Diagnostic CCD_Board_Box_RH 19.1 %	GMT 1:00
28.02.23 16:37:35.044	Information	[Instrument Response] 0 Status 0 Diagnostic CCD_Board_Box_Dew_Point -1.9 C	GMT 1:00
28.02.23 16:38:17.356	Information	Starting acquisition...	GMT 1:00
28.02.23 16:38:18.569	Information	[Instrument Request] 3 Capture Chemi 0 125um 600	GMT 1:00
28.02.23 16:38:18.569	Information	[Instrument Request] 4 Capture 700 0 125um 30	GMT 1:00
28.02.23 16:38:18.616	Information	[Instrument Response] 3 Status 1 Executing command: Capture Chemi 0 125um 600	GMT 1:00
28.02.23 16:38:18.631	Information	[Instrument Response] 3 Status 1 Setting the focus	GMT 1:00
28.02.23 16:38:18.975	Information	[Instrument Response] 3 Status 1 Changing to the Chemi filter position	GMT 1:00
28.02.23 16:38:19.741	Information	[Instrument Response] 3 Status 1 Capture of Chemi channel image in progress	GMT 1:00
28.02.23 16:38:27.241	Information	[Instrument Response] 0 Status 0 Diagnostic CCD_Board_TEC_Voltage 2.64 V	GMT 1:00
28.02.23 16:38:41.273	Information	[Instrument Response] 3 Status 1 Exposing: 10 minutes remaining.	GMT 1:00
28.02.23 16:38:53.383	Information	[Instrument Response] 0 Status 0 Diagnostic ICC_Board_Temperature 28 C	GMT 1:00
28.02.23 16:38:57.399	Information	[Instrument Response] 0 Status 0 Diagnostic LASER_Board_A_Fan_Speed 3433 rpm	GMT 1:00
28.02.23 16:39:02.274	Information	[Instrument Response] 3 Status 1 Exposing: 10 minutes remaining.	GMT 1:00
28.02.23 16:39:09.462	Information	[Instrument Response] 0 Status 0 Diagnostic CCD_Board_Box_RH 20.1 %	GMT 1:00
28.02.23 16:39:09.524	Information	[Instrument Response] 0 Status 0 Diagnostic CCD_Board_Box_Dew_Point -1.2 C	GMT 1:00
28.02.23 16:39:18.556	Information	[Instrument Response] 3 Status 1 Preparing the preview	GMT 1:00
28.02.23 16:39:18.759	Information	[Instrument Response] 0 Status 0 Diagnostic CCD_Board_TEC_Voltage 2.74 V	GMT 1:00
28.02.23 16:39:29.228	Information	[Instrument Response] 3 Status 1 Preview ready	GMT 1:00
28.02.23 16:39:29.228	Information	[Instrument Response] 3 ImagePreview 1822732	GMT 1:00
28.02.23 16:39:31.322	Information	[Instrument Response] 0 Status 0 Diagnostic CCD_Board_TEC_Voltage 2.64 V	GMT 1:00
28.02.23 16:39:50.229	Information	[Instrument Response] 3 Status 1 Exposing: 9 minutes remaining.	GMT 1:00
28.02.23 16:40:11.230	Information	[Instrument Response] 3 Status 1 Exposing: 9 minutes remaining.	GMT 1:00
28.02.23 16:40:32.231	Information	[Instrument Response] 3 Status 1 Exposing: 8 minutes remaining.	GMT 1:00
28.02.23 16:40:53.232	Information	[Instrument Response] 3 Status 1 Exposing: 8 minutes remaining.	GMT 1:00
28.02.23 16:41:14.233	Information	[Instrument Response] 3 Status 1 Exposing: 8 minutes remaining.	GMT 1:00
28.02.23 16:41:35.234	Information	[Instrument Response] 3 Status 1 Exposing: 7 minutes remaining.	GMT 1:00
28.02.23 16:41:56.048	Information	[Instrument Response] 0 Status 0 Diagnostic CCD_Board_Box_Temperature 23 C	GMT 1:00
28.02.23 16:41:56.110	Information	[Instrument Response] 0 Status 0 Diagnostic CCD_Board_Box_Dew_Point -0.5 C	GMT 1:00
28.02.23 16:41:56.235	Information	[Instrument Response] 3 Status 1 Exposing: 7 minutes remaining.	GMT 1:00
28.02.23 16:41:58.048	Information	[Instrument Response] 0 Status 0 Diagnostic CCD_Board_Box_Dew_Point -1.2 C	GMT 1:00
28.02.23 16:42:17.236	Information	[Instrument Response] 3 Status 1 Exposing: 7 minutes remaining.	GMT 1:00
28.02.23 16:42:38.231	Information	[Instrument Response] 3 Status 1 Exposing: 6 minutes remaining.	GMT 1:00
28.02.23 16:42:40.262	Information	[Instrument Response] 0 Status 0 Diagnostic CCD_Board_Box_Dew_Point -0.5 C	GMT 1:00
28.02.23 16:42:59.232	Information	[Instrument Response] 3 Status 1 Exposing: 6 minutes remaining.	GMT 1:00
28.02.23 16:43:20.233	Information	[Instrument Response] 3 Status 1 Exposing: 6 minutes remaining.	GMT 1:00
28.02.23 16:43:41.234	Information	[Instrument Response] 3 Status 1 Exposing: 5 minutes remaining.	GMT 1:00
28.02.23 16:44:02.235	Information	[Instrument Response] 3 Status 1 Exposing: 5 minutes remaining.	GMT 1:00
28.02.23 16:44:23.236	Information	[Instrument Response] 3 Status 1 Exposing: 4 minutes remaining.	GMT 1:00
28.02.23 16:44:44.237	Information	[Instrument Response] 3 Status 1 Exposing: 4 minutes remaining.	GMT 1:00
28.02.23 16:45:05.238	Information	[Instrument Response] 3 Status 1 Exposing: 4 minutes remaining.	GMT 1:00
28.02.23 16:45:26.239	Information	[Instrument Response] 3 Status 1 Exposing: 3 minutes remaining.	GMT 1:00
28.02.23 16:45:47.224	Information	[Instrument Response] 3 Status 1 Exposing: 3 minutes remaining.	GMT 1:00
28.02.23 16:46:08.225	Information	[Instrument Response] 3 Status 1 Exposing: 3 minutes remaining.	GMT 1:00
28.02.23 16:46:13.335	Information	[Instrument Response] 0 Status 0 Diagnostic ICC_Board_Temperature 29 C	GMT 1:00
28.02.23 16:46:29.242	Information	[Instrument Response] 3 Status 1 Exposing: 2 minutes remaining.	GMT 1:00
28.02.23 16:46:39.477	Information	[Instrument Response] 0 Status 0 Diagnostic CCD_Board_Box_RH 21.2 %	GMT 1:00
28.02.23 16:46:50.227	Information	[Instrument Response] 3 Status 1 Exposing: 2 minutes remaining.	GMT 1:00
28.02.23 16:47:11.228	Information	[Instrument Response] 3 Status 1 Exposing: 2 minutes remaining.	GMT 1:00
28.02.23 16:47:29.761	Information	[Instrument Response] 0 Status 0 Diagnostic CCD_Board_TEC_Voltage 2.74 V	GMT 1:00
28.02.23 16:47:49.965	Information	[Instrument Response] 3 Status 1 Exposing: 40 seconds remaining.	GMT 1:00
28.02.23 16:48:10.966	Information	[Instrument Response] 3 Status 1 Exposing: 20 seconds remaining.	GMT 1:00
28.02.23 16:48:25.544	Information	[Instrument Response] 3 Status 1 Preparing the image	GMT 1:00
28.02.23 16:48:37.123	Information	[Instrument Response] 3 Status 1 Image ready	GMT 1:00
28.02.23 16:48:37.123	Information	[Instrument Response] 3 Image 1822732	GMT 1:00
28.02.23 16:48:37.170	Information	[Instrument Response] 3 Status 1 Capture of Chemi channel image complete	GMT 1:00
28.02.23 16:48:37.233	Information	[Instrument Response] 3 Result 0 OK	GMT 1:00
28.02.23 16:48:37.233	Information	[Instrument Response] 4 Status 1 Executing command: Capture 700 0 125um 30	GMT 1:00
28.02.23 16:48:37.248	Information	[Instrument Response] 4 Status 1 Turning on the 700 source	GMT 1:00
28.02.23 16:48:37.248	Information	[Instrument Response] 4 Status 1 Setting the focus	GMT 1:00
28.02.23 16:48:37.342	Information	[Instrument Response] 4 Status 1 Changing to the 700 filter position	GMT 1:00
28.02.23 16:48:37.686	Information	[Instrument Response] 0 Status 0 Diagnostic LASER_Board_A_+5VL_Supply 5.00 V	GMT 1:00
28.02.23 16:48:37.701	Information	[Instrument Response] 0 Status 0 Diagnostic LASER_Board_A_685_LASER_Current 0.57 A	GMT 1:00
28.02.23 16:48:38.795	Information	[Instrument Response] 4 Status 1 Capture of 700 channel image in progress	GMT 1:00
28.02.23 16:48:43.623	Information	[Instrument Response] 0 Status 0 Diagnostic LASER_Board_A_TE_Cooler_Voltage 0.08 V	GMT 1:00
28.02.23 16:48:45.655	Information	[Instrument Response] 0 Status 0 Diagnostic LASER_Board_A_TE_Cooler_Voltage 0.14 V	GMT 1:00
28.02.23 16:48:49.546	Information	[Instrument Response] 4 Status 1 Preparing the preview	GMT 1:00
28.02.23 16:48:50.561	Information	[Instrument Response] 0 Status 0 Diagnostic LASER_Board_A_TE_Cooler_Voltage 0.22 V	GMT 1:00
28.02.23 16:48:59.312	Information	[Instrument Response] 4 Status 1 Preview ready	GMT 1:00
28.02.23 16:48:59.327	Information	[Instrument Response] 4 ImagePreview 1822732	GMT 1:00
28.02.23 16:49:07.375	Information	[Instrument Response] 0 Status 0 Diagnostic LASER_Board_A_TE_Cooler_Voltage 0.16 V	GMT 1:00
28.02.23 16:49:16.547	Information	[Instrument Response] 4 Status 1 Preparing the image	GMT 1:00
28.02.23 16:49:26.485	Information	[Instrument Response] 4 Status 1 Image ready	GMT 1:00
28.02.23 16:49:26.485	Information	[Instrument Response] 4 Image 1822732	GMT 1:00
28.02.23 16:49:26.579	Information	[Instrument Response] 4 Status 1 Capture of 700 channel image complete	GMT 1:00
28.02.23 16:49:26.579	Information	[Instrument Response] 4 Result 0 OK	GMT 1:00
28.02.23 16:49:26.641	Information	[Instrument Response] 0 Status 0 Diagnostic LASER_Board_A_+5VL_Supply 5.07 V	GMT 1:00
28.02.23 16:49:26.641	Information	[Instrument Response] 0 Status 0 Diagnostic LASER_Board_A_685_LASER_Current -0.00 A	GMT 1:00
28.02.23 16:49:26.938	Information	Setting the Camera Status panel back to the Ready state.	GMT 1:00
28.02.23 16:49:26.938	Information	Acquisition 0000759_01 finished with channels: Chemi 700	GMT 1:00
28.02.23 16:49:30.615	Information	[Instrument Response] 0 Status 0 Diagnostic LASER_Board_A_TE_Cooler_Voltage 0.04 V	GMT 1:00
28.02.23 16:55:54.550	Information	[Instrument Response] 0 Status 0 Diagnostic CCD_Board_Box_Dew_Point 0.1 C	GMT 1:00
28.02.23 16:56:50.842	Information	[Instrument Response] 0 Status 0 Diagnostic ICC_Board_Temperature 30 C	GMT 1:00
28.02.23 16:57:47.115	Information	[Instrument Response] 0 Status 0 Diagnostic LASER_Board_A_Fan_Speed 3891 rpm	GMT 1:00
28.02.23 16:58:57.475	Information	[Instrument Response] 0 Status 0 Diagnostic CCD_Board_TEC_Voltage 2.84 V	GMT 1:00
28.02.23 17:01:42.308	Information	[Instrument Response] 0 Status 0 Diagnostic LASER_Board_A_Board_Temperature 25 C	GMT 1:00
28.02.23 17:07:24.020	Information	[Instrument Response] 0 Status 0 Diagnostic CCD_Board_Box_Temperature 24 C	GMT 1:00
28.02.23 17:10:34.975	Information	[Instrument Response] 0 Status 0 Diagnostic CCD_Board_Box_Dew_Point 0.7 C	GMT 1:00
28.02.23 17:10:41.007	Information	[Instrument Response] 0 Status 0 Diagnostic CCD_Board_Box_Dew_Point 0.1 C	GMT 1:00
28.02.23 17:11:05.137	Information	[Instrument Response] 0 Status 0 Diagnostic CCD_Board_Box_Dew_Point 0.7 C	GMT 1:00
28.02.23 17:13:05.742	Information	Starting acquisition...	GMT 1:00
28.02.23 17:13:07.035	Information	[Instrument Request] 5 Capture Chemi 0 125um 30	GMT 1:00
28.02.23 17:13:07.035	Information	[Instrument Request] 6 Capture 700 0 125um 30	GMT 1:00
28.02.23 17:13:07.097	Information	[Instrument Response] 5 Status 1 Executing command: Capture Chemi 0 125um 30	GMT 1:00
28.02.23 17:13:07.113	Information	[Instrument Response] 5 Status 1 Setting the focus	GMT 1:00
28.02.23 17:13:07.457	Information	[Instrument Response] 5 Status 1 Changing to the Chemi filter position	GMT 1:00
28.02.23 17:13:08.222	Information	[Instrument Response] 5 Status 1 Capture of Chemi channel image in progress	GMT 1:00
28.02.23 17:13:17.520	Information	[Instrument Response] 5 Status 1 Preparing the preview	GMT 1:00
28.02.23 17:13:27.036	Information	[Instrument Response] 5 Status 1 Preview ready	GMT 1:00
28.02.23 17:13:27.051	Information	[Instrument Response] 5 ImagePreview 1822732	GMT 1:00
28.02.23 17:13:47.521	Information	[Instrument Response] 5 Status 1 Preparing the image	GMT 1:00
28.02.23 17:13:59.459	Information	[Instrument Response] 5 Status 1 Image ready	GMT 1:00
28.02.23 17:13:59.459	Information	[Instrument Response] 5 Image 1822732	GMT 1:00
28.02.23 17:13:59.506	Information	[Instrument Response] 5 Status 1 Capture of Chemi channel image complete	GMT 1:00
28.02.23 17:13:59.568	Information	[Instrument Response] 5 Result 0 OK	GMT 1:00
28.02.23 17:13:59.568	Information	[Instrument Response] 6 Status 1 Executing command: Capture 700 0 125um 30	GMT 1:00
28.02.23 17:13:59.584	Information	[Instrument Response] 6 Status 1 Turning on the 700 source	GMT 1:00
28.02.23 17:13:59.584	Information	[Instrument Response] 6 Status 1 Setting the focus	GMT 1:00
28.02.23 17:13:59.584	Information	[Instrument Response] 0 Status 0 Diagnostic LASER_Board_A_+5VL_Supply 5.00 V	GMT 1:00
28.02.23 17:13:59.584	Information	[Instrument Response] 0 Status 0 Diagnostic LASER_Board_A_685_LASER_Current 0.56 A	GMT 1:00
28.02.23 17:13:59.631	Information	[Instrument Response] 6 Status 1 Changing to the 700 filter position	GMT 1:00
28.02.23 17:14:01.131	Information	[Instrument Response] 6 Status 1 Capture of 700 channel image in progress	GMT 1:00
28.02.23 17:14:01.553	Information	[Instrument Response] 0 Status 0 Diagnostic LASER_Board_A_685_LASER_Current 0.58 A	GMT 1:00
28.02.23 17:14:05.584	Information	[Instrument Response] 0 Status 0 Diagnostic LASER_Board_A_TE_Cooler_Voltage 0.14 V	GMT 1:00
28.02.23 17:14:07.631	Information	[Instrument Response] 0 Status 0 Diagnostic LASER_Board_A_TE_Cooler_Voltage 0.20 V	GMT 1:00
28.02.23 17:14:12.522	Information	[Instrument Response] 6 Status 1 Preparing the preview	GMT 1:00
28.02.23 17:14:13.538	Information	[Instrument Response] 0 Status 0 Diagnostic LASER_Board_A_TE_Cooler_Voltage 0.28 V	GMT 1:00
28.02.23 17:14:21.616	Information	[Instrument Response] 6 Status 1 Preview ready	GMT 1:00
28.02.23 17:14:21.616	Information	[Instrument Response] 6 ImagePreview 1822732	GMT 1:00
28.02.23 17:14:33.679	Information	[Instrument Response] 0 Status 0 Diagnostic LASER_Board_A_TE_Cooler_Voltage 0.22 V	GMT 1:00
28.02.23 17:14:39.523	Information	[Instrument Response] 6 Status 1 Preparing the image	GMT 1:00
28.02.23 17:14:48.790	Information	[Instrument Response] 6 Status 1 Image ready	GMT 1:00
28.02.23 17:14:48.790	Information	[Instrument Response] 6 Image 1822732	GMT 1:00
28.02.23 17:14:48.821	Information	[Instrument Response] 6 Status 1 Capture of 700 channel image complete	GMT 1:00
28.02.23 17:14:48.883	Information	[Instrument Response] 6 Result 0 OK	GMT 1:00
28.02.23 17:14:49.211	Information	Setting the Camera Status panel back to the Ready state.	GMT 1:00
28.02.23 17:14:49.211	Information	Acquisition 0000760_01 finished with channels: Chemi 700	GMT 1:00
28.02.23 17:14:50.821	Information	[Instrument Response] 0 Status 0 Diagnostic LASER_Board_A_+5VL_Supply 5.07 V	GMT 1:00
28.02.23 17:14:50.886	Information	[Instrument Response] 0 Status 0 Diagnostic LASER_Board_A_685_LASER_Current -0.00 A	GMT 1:00
28.02.23 17:14:52.827	Information	[Instrument Response] 0 Status 0 Diagnostic LASER_Board_A_TE_Cooler_Voltage 0.12 V	GMT 1:00
28.02.23 17:14:54.829	Information	[Instrument Response] 0 Status 0 Diagnostic LASER_Board_A_TE_Cooler_Voltage 0.04 V	GMT 1:00
28.02.23 17:14:58.189	Information	[Instrument Request] 7 Stop	GMT 1:00
28.02.23 17:14:58.189	Information	[Instrument Response] 7 Result 0 OK	GMT 1:00
28.02.23 17:14:58.845	Information	[Instrument Response] 0 Status 1 Closing connection	GMT 1:00
