# Supplementary material for: A genome-wide in vivo CRISPR screen identifies essential regulators of T cell migration to the CNS in a multiple sclerosis model
Source: Nat Neurosci. 2023 Sep 14;26(10):1713–25. doi: 10.1038/s41593-023-01432-2 (PMC10545543; doi:10.1038/s41593-023-01432-2)
Supplement: Supplementary file 19 — Unprocessed western blot images and information file about how to open them. [file 41593_2023_1432_MOESM19_ESM.zip › F5D_WB_SourceData/hTcells_Grk2_20230302_TErk_R1&R2/Logs/event_2023-03-02_001.log]

02.03.23 18:07:20.041	Information	Image Studio Version 5.0.21	GMT 1:00
02.03.23 18:07:20.041	Information	OS: Windows 8 6.2	GMT 1:00
02.03.23 18:07:20.057	Information	Java Home: c:\program files\licor\image studio\jre	GMT 1:00
02.03.23 18:07:20.057	Information	JRE Version: 1.7.0_72 32-bit	GMT 1:00
02.03.23 18:07:20.073	Information	Java library: C:\Program Files\Licor\Image Studio;C:\Windows\Sun\Java\bin;C:\Windows\system32;C:\Windows;C:\ProgramData\Oracle\Java\javapath;C:\Windows\system32;C:\Windows;C:\Windows\System32\Wbem;C:\Windows\System32\WindowsPowerShell\v1.0\;C:\Program Files (x86)\DX-Union\bin\;c:\KUMProgramme\Siemens\syngo\SWP\Program\;C:\Program Files (x86)\Java\jre8\bin;C:\Program Files (x86)\Cerner Health Serv…	GMT 1:00
02.03.23 18:07:20.073	Information	Database migrations: 5.0_Initial, 5.0.66_New log entries fks, 5.0.67_Change lane wrappers	GMT 1:00
02.03.23 18:07:20.073	Information	Installed Analysis Key: Grid_Analysis	GMT 1:00
02.03.23 18:07:20.073	Information	Installed Analysis Key: Image_Studio_Base	GMT 1:00
02.03.23 18:07:20.073	Information	Installed Analysis Key: Shapes	GMT 1:00
02.03.23 18:07:20.073	Information	Installed Analysis Key: Western_Analysis	GMT 1:00
02.03.23 18:07:20.073	Information	Installed Instrument Key: CDG_Acquire	GMT 1:00
02.03.23 18:07:20.073	Information	Installed Instrument Key: Odyssey_Acquire	GMT 1:00
02.03.23 18:07:20.073	Information	Installed Instrument Key: OdysseyCLx_Acquire	GMT 1:00
02.03.23 18:07:20.073	Information	Installed Instrument Key: OdysseyFc_Acquire	GMT 1:00
02.03.23 18:07:20.073	Information	Installed Instrument Key: OdysseySa_Acquire	GMT 1:00
02.03.23 18:07:20.073	Information	Installed Instrument Key: Pearl_Acquire	GMT 1:00
02.03.23 18:07:20.073	Information	Selected Instrument Key: OdysseyFc_Acquire	GMT 1:00
02.03.23 18:07:20.073	Information	Loading project C:\Users\Admin\Arek\hTcells_Grk2_20230302_TErk\Images\...	GMT 1:00
02.03.23 18:07:20.307	Information	Loading more acquisitions...	GMT 1:00
02.03.23 18:07:20.979	Information	Finished adding Acquisitions to Work Area.	GMT 1:00
02.03.23 18:07:20.979	Information	Image Studio Version 5.0.21	GMT 1:00
02.03.23 18:07:21.120	Information	USBCat Client Version 1.0.2	GMT 1:00
02.03.23 18:07:24.342	Information	Have discovered 1 instruments.	GMT 1:00
02.03.23 18:07:24.342	Information	Discovered Name: OFC-0661 IP Address: fe80:0:0:0:201:29ff:fe1b:8455%6	GMT 1:00
02.03.23 18:07:24.357	Information	Attempting to connect to instrument OFC-0661 using address fe80:0:0:0:201:29ff:fe1b:8455%6.	GMT 1:00
02.03.23 18:07:24.373	Information	[Instrument Response] 0 Hello 1.0.19	GMT 1:00
02.03.23 18:07:24.435	Information	[Instrument Response] 0 Status 0 Connected to LICOR-OFC-0661	GMT 1:00
02.03.23 18:07:24.435	Information	[Instrument Response] 0 Status 0 Camera_SN: 1401-0182	GMT 1:00
02.03.23 18:07:24.435	Information	[Instrument Response] 0 Status 0 LASER_Board_A_SN: 1401-0320	GMT 1:00
02.03.23 18:07:24.435	Information	[Instrument Response] 0 Status 0 CPU_Box_SN: 1401-0194	GMT 1:00
02.03.23 18:07:24.435	Information	[Instrument Response] 0 FocusRange 0 0	GMT 1:00
02.03.23 18:07:24.435	Information	[Instrument Response] 0 Resolution 125um	GMT 1:00
02.03.23 18:07:28.660	Information	[Instrument Response] 0 Channels 600 700 800 Chemi	GMT 1:00
02.03.23 18:07:28.769	Information	[Instrument Response] 0 Camera Ready	GMT 1:00
02.03.23 18:07:28.769	Information	[Instrument Response] 0 Drawer Closed	GMT 1:00
02.03.23 18:07:28.785	Information	[Instrument Response] 0 Status 0 Diagnostic CCD_Board_+15V_Analog_Supply 14.7 V	GMT 1:00
02.03.23 18:07:28.785	Information	[Instrument Response] 0 Status 0 Diagnostic CCD_Board_+3.3V_Analog_Supply 3.22 V	GMT 1:00
02.03.23 18:07:28.785	Information	[Instrument Response] 0 Status 0 Diagnostic CCD_Board_+3.3V_Digital_Supply 3.33 V	GMT 1:00
02.03.23 18:07:28.785	Information	[Instrument Response] 0 Status 0 Diagnostic CCD_Board_+5V_Analog_Supply 4.95 V	GMT 1:00
02.03.23 18:07:28.785	Information	[Instrument Response] 0 Status 0 Diagnostic CCD_Board_-5V_Analog_Supply -5.00 V	GMT 1:00
02.03.23 18:07:28.785	Information	[Instrument Response] 0 Status 0 Diagnostic CCD_Board_-7V_CCD_Supply -7.00 V	GMT 1:00
02.03.23 18:07:28.785	Information	[Instrument Response] 0 Status 0 Diagnostic CCD_Board_ADC_Selftest 2.05 V	GMT 1:00
02.03.23 18:07:28.785	Information	[Instrument Response] 0 Status 0 Diagnostic CCD_Board_Box_RH 23.7 %	GMT 1:00
02.03.23 18:07:28.785	Information	[Instrument Response] 0 Status 0 Diagnostic CCD_Board_Box_Temperature 23 C	GMT 1:00
02.03.23 18:07:28.785	Information	[Instrument Response] 0 Status 0 Diagnostic CCD_Board_CCD_RH 2.1 %	GMT 1:00
02.03.23 18:07:28.785	Information	[Instrument Response] 0 Status 0 Diagnostic CCD_Board_CCD_Temperature -10.6 C	GMT 1:00
02.03.23 18:07:28.785	Information	[Instrument Response] 0 Status 0 Diagnostic CCD_Board_TEC_Voltage 2.74 V	GMT 1:00
02.03.23 18:07:28.785	Information	[Instrument Response] 0 Status 0 Diagnostic ICC_+1.5V_FPGA_Core_Supply 1.50 V	GMT 1:00
02.03.23 18:07:28.785	Information	[Instrument Response] 0 Status 0 Diagnostic ICC_+1.5V_FPGA_PLL_Supply 1.49 V	GMT 1:00
02.03.23 18:07:28.785	Information	[Instrument Response] 0 Status 0 Diagnostic ICC_+12VF_Supply 12.0 V	GMT 1:00
02.03.23 18:07:28.785	Information	[Instrument Response] 0 Status 0 Diagnostic ICC_+12VP_Supply 12.0 V	GMT 1:00
02.03.23 18:07:28.785	Information	[Instrument Response] 0 Status 0 Diagnostic ICC_+18V_Analog_Supply 18.2 V	GMT 1:00
02.03.23 18:07:28.785	Information	[Instrument Response] 0 Status 0 Diagnostic ICC_+3.3V_Digital_Supply 3.38 V	GMT 1:00
02.03.23 18:07:28.785	Information	[Instrument Response] 0 Status 0 Diagnostic ICC_+5VF_Supply 5.00 V	GMT 1:00
02.03.23 18:07:28.785	Information	[Instrument Response] 0 Status 0 Diagnostic ICC_+5V_Analog_Supply 4.98 V	GMT 1:00
02.03.23 18:07:28.785	Information	[Instrument Response] 0 Status 0 Diagnostic ICC_+5V_Digital_Supply 5.08 V	GMT 1:00
02.03.23 18:07:28.785	Information	[Instrument Response] 0 Status 0 Diagnostic ICC_+7V_Analog_Supply 6.98 V	GMT 1:00
02.03.23 18:07:28.785	Information	[Instrument Response] 0 Status 0 Diagnostic ICC_-7V_Analog_Supply -7.04 V	GMT 1:00
02.03.23 18:07:28.785	Information	[Instrument Response] 0 Status 0 Diagnostic ICC_ADC0_Selftest 2.05 V	GMT 1:00
02.03.23 18:07:28.785	Information	[Instrument Response] 0 Status 0 Diagnostic ICC_ADC1_Selftest 2.05 V	GMT 1:00
02.03.23 18:07:28.785	Information	[Instrument Response] 0 Status 0 Diagnostic ICC_Board_Temperature 27 C	GMT 1:00
02.03.23 18:07:28.785	Information	[Instrument Response] 0 Status 0 Diagnostic LASER_Board_A_+12VP_Supply 11.9 V	GMT 1:00
02.03.23 18:07:28.785	Information	[Instrument Response] 0 Status 0 Diagnostic LASER_Board_A_+2.5V_Reference 2.50 V	GMT 1:00
02.03.23 18:07:28.785	Information	[Instrument Response] 0 Status 0 Diagnostic LASER_Board_A_+5VL_Supply 5.07 V	GMT 1:00
02.03.23 18:07:28.785	Information	[Instrument Response] 0 Status 0 Diagnostic LASER_Board_A_+5VP_Supply 5.07 V	GMT 1:00
02.03.23 18:07:28.785	Information	[Instrument Response] 0 Status 0 Diagnostic LASER_Board_A_+5V_Analog_Supply 4.91 V	GMT 1:00
02.03.23 18:07:28.785	Information	[Instrument Response] 0 Status 0 Diagnostic LASER_Board_A_685_Current_Limited false	GMT 1:00
02.03.23 18:07:28.785	Information	[Instrument Response] 0 Status 0 Diagnostic LASER_Board_A_685_LASER_Current -0.00 A	GMT 1:00
02.03.23 18:07:28.785	Information	[Instrument Response] 0 Status 0 Diagnostic LASER_Board_A_785_Current_Limited false	GMT 1:00
02.03.23 18:07:28.785	Information	[Instrument Response] 0 Status 0 Diagnostic LASER_Board_A_785_LASER_Current -0.00 A	GMT 1:00
02.03.23 18:07:28.785	Information	[Instrument Response] 0 Status 0 Diagnostic LASER_Board_A_ADC_Selftest 2.05 V	GMT 1:00
02.03.23 18:07:28.785	Information	[Instrument Response] 0 Status 0 Diagnostic LASER_Board_A_Board_Temperature 23 C	GMT 1:00
02.03.23 18:07:28.785	Information	[Instrument Response] 0 Status 0 Diagnostic LASER_Board_A_Fan_Speed 3662 rpm	GMT 1:00
02.03.23 18:07:28.785	Information	[Instrument Response] 0 Status 0 Diagnostic LASER_Board_A_LED_Voltage 0.00 V	GMT 1:00
02.03.23 18:07:28.785	Information	[Instrument Response] 0 Status 0 Diagnostic LASER_Board_A_Laser_Temperature 25 C	GMT 1:00
02.03.23 18:07:28.785	Information	[Instrument Response] 0 Status 0 Diagnostic LASER_Board_A_Over_Current false	GMT 1:00
02.03.23 18:07:28.785	Information	[Instrument Response] 0 Status 0 Diagnostic LASER_Board_A_Over_Temperature false	GMT 1:00
02.03.23 18:07:28.785	Information	[Instrument Response] 0 Status 0 Diagnostic LASER_Board_A_TE_Cooler_Voltage 0.00 V	GMT 1:00
02.03.23 18:07:28.785	Information	[Instrument Response] 0 Status 0 Diagnostic LASER_Board_A_Under_Voltage false	GMT 1:00
02.03.23 18:07:28.785	Information	[Instrument Response] 0 Status 0 Diagnostic CCD_Board_Box_Dew_Point 0.8 C	GMT 1:00
02.03.23 18:07:28.785	Information	[Instrument Response] 0 Status 0 Diagnostic ICC_+12V_Fuse_Blown false	GMT 1:00
02.03.23 18:07:28.785	Information	[Instrument Response] 0 Status 0 Diagnostic ICC_+3.3V_Fuse_Blown false	GMT 1:00
02.03.23 18:07:28.785	Information	[Instrument Response] 0 Status 0 Diagnostic ICC_+5V_Fuse_Blown false	GMT 1:00
02.03.23 18:07:42.464	Information	Starting acquisition...	GMT 1:00
02.03.23 18:07:44.057	Information	[Instrument Request] 1 Capture Chemi 0 125um 120	GMT 1:00
02.03.23 18:07:44.057	Information	[Instrument Request] 2 Capture 700 0 125um 30	GMT 1:00
02.03.23 18:07:44.151	Information	[Instrument Response] 1 Status 1 Executing command: Capture Chemi 0 125um 120	GMT 1:00
02.03.23 18:07:44.198	Information	[Instrument Response] 1 Status 1 Setting the focus	GMT 1:00
02.03.23 18:07:44.307	Information	[Instrument Response] 1 Status 1 Changing to the Chemi filter position	GMT 1:00
02.03.23 18:07:45.251	Information	[Instrument Response] 1 Status 1 Capture of Chemi channel image in progress	GMT 1:00
02.03.23 18:07:52.483	Information	[Instrument Response] 0 Status 0 Diagnostic CCD_Board_TEC_Voltage 2.64 V	GMT 1:00
02.03.23 18:07:54.493	Information	[Instrument Response] 0 Status 0 Diagnostic ICC_+5VF_Supply 5.06 V	GMT 1:00
02.03.23 18:07:58.562	Information	[Instrument Response] 0 Status 0 Diagnostic ICC_+5VF_Supply 5.00 V	GMT 1:00
02.03.23 18:08:01.428	Information	[Instrument Response] 1 Status 1 Preparing the preview	GMT 1:00
02.03.23 18:08:01.491	Information	[Instrument Response] 0 Status 0 Diagnostic CCD_Board_TEC_Voltage 2.74 V	GMT 1:00
02.03.23 18:08:11.309	Information	[Instrument Response] 1 Status 1 Preview ready	GMT 1:00
02.03.23 18:08:11.325	Information	[Instrument Response] 1 ImagePreview 1822732	GMT 1:00
02.03.23 18:08:12.468	Information	[Instrument Response] 0 Status 0 Diagnostic CCD_Board_TEC_Voltage 2.64 V	GMT 1:00
02.03.23 18:08:22.518	Information	[Instrument Response] 0 Status 0 Diagnostic CCD_Board_Box_Dew_Point 1.4 C	GMT 1:00
02.03.23 18:08:30.551	Information	[Instrument Response] 0 Status 0 Diagnostic ICC_+5VF_Supply 5.06 V	GMT 1:00
02.03.23 18:08:32.309	Information	[Instrument Response] 1 Status 1 Exposing: 2 minutes remaining.	GMT 1:00
02.03.23 18:08:53.298	Information	[Instrument Response] 1 Status 1 Exposing: 60 seconds remaining.	GMT 1:00
02.03.23 18:08:54.676	Information	[Instrument Response] 0 Status 0 Diagnostic ICC_+5VF_Supply 5.00 V	GMT 1:00
02.03.23 18:09:10.754	Information	[Instrument Response] 0 Status 0 Diagnostic CCD_Board_Box_RH 24.8 %	GMT 1:00
02.03.23 18:09:14.291	Information	[Instrument Response] 1 Status 1 Exposing: 40 seconds remaining.	GMT 1:00
02.03.23 18:09:16.774	Information	[Instrument Response] 0 Status 0 Diagnostic ICC_+5VF_Supply 5.06 V	GMT 1:00
02.03.23 18:09:20.796	Information	[Instrument Response] 0 Status 0 Diagnostic ICC_+5VF_Supply 5.00 V	GMT 1:00
02.03.23 18:09:35.289	Information	[Instrument Response] 1 Status 1 Exposing: 20 seconds remaining.	GMT 1:00
02.03.23 18:09:51.024	Information	[Instrument Response] 0 Status 0 Diagnostic CCD_Board_TEC_Voltage 2.74 V	GMT 1:00
02.03.23 18:09:53.415	Information	[Instrument Response] 1 Status 1 Preparing the image	GMT 1:00
02.03.23 18:10:00.458	Information	[Instrument Response] 0 Status 0 Diagnostic CCD_Board_Box_Dew_Point 2.0 C	GMT 1:00
02.03.23 18:10:04.167	Information	[Instrument Response] 1 Status 1 Image ready	GMT 1:00
02.03.23 18:10:04.167	Information	[Instrument Response] 1 Image 1822732	GMT 1:00
02.03.23 18:10:04.214	Information	[Instrument Response] 1 Status 1 Capture of Chemi channel image complete	GMT 1:00
02.03.23 18:10:04.276	Information	[Instrument Response] 1 Result 0 OK	GMT 1:00
02.03.23 18:10:04.276	Information	[Instrument Response] 2 Status 1 Executing command: Capture 700 0 125um 30	GMT 1:00
02.03.23 18:10:04.276	Information	[Instrument Response] 2 Status 1 Turning on the 700 source	GMT 1:00
02.03.23 18:10:04.276	Information	[Instrument Response] 2 Status 1 Setting the focus	GMT 1:00
02.03.23 18:10:04.339	Information	[Instrument Response] 2 Status 1 Changing to the 700 filter position	GMT 1:00
02.03.23 18:10:05.442	Information	[Instrument Response] 0 Status 0 Diagnostic LASER_Board_A_685_LASER_Current 0.58 A	GMT 1:00
02.03.23 18:10:05.848	Information	[Instrument Response] 2 Status 1 Capture of 700 channel image in progress	GMT 1:00
02.03.23 18:10:07.449	Information	[Instrument Response] 0 Status 0 Diagnostic LASER_Board_A_+5VL_Supply 5.00 V	GMT 1:00
02.03.23 18:10:11.529	Information	[Instrument Response] 0 Status 0 Diagnostic LASER_Board_A_TE_Cooler_Voltage 0.06 V	GMT 1:00
02.03.23 18:10:13.562	Information	[Instrument Response] 0 Status 0 Diagnostic LASER_Board_A_TE_Cooler_Voltage 0.12 V	GMT 1:00
02.03.23 18:10:16.405	Information	[Instrument Response] 2 Status 1 Preparing the preview	GMT 1:00
02.03.23 18:10:18.420	Information	[Instrument Response] 0 Status 0 Diagnostic LASER_Board_A_TE_Cooler_Voltage 0.18 V	GMT 1:00
02.03.23 18:10:25.426	Information	[Instrument Response] 0 Status 0 Diagnostic CCD_Board_TEC_Voltage 2.64 V	GMT 1:00
02.03.23 18:10:26.335	Information	[Instrument Response] 2 Status 1 Preview ready	GMT 1:00
02.03.23 18:10:26.335	Information	[Instrument Response] 2 ImagePreview 1822732	GMT 1:00
02.03.23 18:10:35.477	Information	[Instrument Response] 0 Status 0 Diagnostic LASER_Board_A_TE_Cooler_Voltage 0.12 V	GMT 1:00
02.03.23 18:10:43.423	Information	[Instrument Response] 2 Status 1 Preparing the image	GMT 1:00
02.03.23 18:10:44.443	Information	[Instrument Response] 0 Status 0 Diagnostic CCD_Board_TEC_Voltage 2.74 V	GMT 1:00
02.03.23 18:10:53.795	Information	[Instrument Response] 2 Status 1 Image ready	GMT 1:00
02.03.23 18:10:53.795	Information	[Instrument Response] 2 Image 1822732	GMT 1:00
02.03.23 18:10:53.827	Information	[Instrument Response] 2 Status 1 Capture of 700 channel image complete	GMT 1:00
02.03.23 18:10:53.889	Information	[Instrument Response] 2 Result 0 OK	GMT 1:00
02.03.23 18:10:54.280	Information	Setting the Camera Status panel back to the Ready state.	GMT 1:00
02.03.23 18:10:54.280	Information	Acquisition 0000761_01 finished with channels: Chemi 700	GMT 1:00
02.03.23 18:10:55.827	Information	[Instrument Response] 0 Status 0 Diagnostic LASER_Board_A_+5VL_Supply 5.07 V	GMT 1:00
02.03.23 18:10:55.886	Information	[Instrument Response] 0 Status 0 Diagnostic LASER_Board_A_685_LASER_Current -0.00 A	GMT 1:00
02.03.23 18:10:57.829	Information	[Instrument Response] 0 Status 0 Diagnostic LASER_Board_A_TE_Cooler_Voltage 0.00 V	GMT 1:00
02.03.23 18:11:15.925	Information	[Instrument Response] 0 Status 0 Diagnostic CCD_Board_Box_RH 25.8 %	GMT 1:00
02.03.23 18:11:26.541	Information	Starting acquisition...	GMT 1:00
02.03.23 18:11:27.826	Information	[Instrument Request] 3 Capture Chemi 0 125um 600	GMT 1:00
02.03.23 18:11:27.826	Information	[Instrument Request] 4 Capture 700 0 125um 30	GMT 1:00
02.03.23 18:11:27.873	Information	[Instrument Response] 3 Status 1 Executing command: Capture Chemi 0 125um 600	GMT 1:00
02.03.23 18:11:27.888	Information	[Instrument Response] 3 Status 1 Setting the focus	GMT 1:00
02.03.23 18:11:28.232	Information	[Instrument Response] 3 Status 1 Changing to the Chemi filter position	GMT 1:00
02.03.23 18:11:28.998	Information	[Instrument Response] 3 Status 1 Capture of Chemi channel image in progress	GMT 1:00
02.03.23 18:11:29.984	Information	[Instrument Response] 0 Status 0 Diagnostic ICC_+5VF_Supply 5.06 V	GMT 1:00
02.03.23 18:11:38.028	Information	[Instrument Response] 0 Status 0 Diagnostic ICC_+5VF_Supply 5.00 V	GMT 1:00
02.03.23 18:11:40.044	Information	[Instrument Response] 0 Status 0 Diagnostic CCD_Board_TEC_Voltage 2.64 V	GMT 1:00
02.03.23 18:11:50.514	Information	[Instrument Response] 3 Status 1 Exposing: 10 minutes remaining.	GMT 1:00
02.03.23 18:11:58.128	Information	[Instrument Response] 0 Status 0 Diagnostic ICC_+5VF_Supply 5.06 V	GMT 1:00
02.03.23 18:12:11.515	Information	[Instrument Response] 3 Status 1 Exposing: 10 minutes remaining.	GMT 1:00
02.03.23 18:12:14.203	Information	[Instrument Response] 0 Status 0 Diagnostic ICC_+5VF_Supply 5.00 V	GMT 1:00
02.03.23 18:12:26.333	Information	[Instrument Response] 0 Status 0 Diagnostic CCD_Board_TEC_Voltage 2.74 V	GMT 1:00
02.03.23 18:12:28.371	Information	[Instrument Response] 3 Status 1 Preparing the preview	GMT 1:00
02.03.23 18:12:37.901	Information	[Instrument Response] 3 Status 1 Preview ready	GMT 1:00
02.03.23 18:12:37.916	Information	[Instrument Response] 3 ImagePreview 1822732	GMT 1:00
02.03.23 18:12:58.904	Information	[Instrument Response] 3 Status 1 Exposing: 9 minutes remaining.	GMT 1:00
02.03.23 18:13:12.101	Information	[Instrument Response] 0 Status 0 Diagnostic ICC_+5VF_Supply 5.06 V	GMT 1:00
02.03.23 18:13:12.163	Information	[Instrument Response] 0 Status 0 Diagnostic ICC_Board_Temperature 28 C	GMT 1:00
02.03.23 18:13:19.897	Information	[Instrument Response] 3 Status 1 Exposing: 9 minutes remaining.	GMT 1:00
02.03.23 18:13:24.167	Information	[Instrument Response] 0 Status 0 Diagnostic ICC_+5VF_Supply 5.00 V	GMT 1:00
02.03.23 18:13:24.229	Information	[Instrument Response] 0 Status 0 Diagnostic CCD_Board_Box_Dew_Point 2.5 C	GMT 1:00
02.03.23 18:13:36.228	Information	[Instrument Response] 0 Status 0 Diagnostic ICC_+5VF_Supply 5.06 V	GMT 1:00
02.03.23 18:13:40.894	Information	[Instrument Response] 3 Status 1 Exposing: 8 minutes remaining.	GMT 1:00
02.03.23 18:13:52.300	Information	[Instrument Response] 0 Status 0 Diagnostic ICC_+5VF_Supply 5.00 V	GMT 1:00
02.03.23 18:14:01.890	Information	[Instrument Response] 3 Status 1 Exposing: 8 minutes remaining.	GMT 1:00
02.03.23 18:14:22.894	Information	[Instrument Response] 3 Status 1 Exposing: 8 minutes remaining.	GMT 1:00
02.03.23 18:14:43.884	Information	[Instrument Response] 3 Status 1 Exposing: 7 minutes remaining.	GMT 1:00
02.03.23 18:15:00.632	Information	[Instrument Response] 0 Status 0 Diagnostic ICC_+5VF_Supply 5.06 V	GMT 1:00
02.03.23 18:15:04.878	Information	[Instrument Response] 3 Status 1 Exposing: 7 minutes remaining.	GMT 1:00
02.03.23 18:15:06.661	Information	[Instrument Response] 0 Status 0 Diagnostic ICC_+5VF_Supply 5.00 V	GMT 1:00
02.03.23 18:15:18.717	Information	[Instrument Response] 0 Status 0 Diagnostic ICC_+5VF_Supply 5.06 V	GMT 1:00
02.03.23 18:15:25.884	Information	[Instrument Response] 3 Status 1 Exposing: 7 minutes remaining.	GMT 1:00
02.03.23 18:15:30.782	Information	[Instrument Response] 0 Status 0 Diagnostic ICC_+5VF_Supply 5.00 V	GMT 1:00
02.03.23 18:15:46.876	Information	[Instrument Response] 3 Status 1 Exposing: 6 minutes remaining.	GMT 1:00
02.03.23 18:16:07.877	Information	[Instrument Response] 3 Status 1 Exposing: 6 minutes remaining.	GMT 1:00
02.03.23 18:16:28.864	Information	[Instrument Response] 3 Status 1 Exposing: 6 minutes remaining.	GMT 1:00
02.03.23 18:16:49.861	Information	[Instrument Response] 3 Status 1 Exposing: 5 minutes remaining.	GMT 1:00
02.03.23 18:17:10.858	Information	[Instrument Response] 3 Status 1 Exposing: 5 minutes remaining.	GMT 1:00
02.03.23 18:17:23.338	Information	[Instrument Response] 0 Status 0 Diagnostic ICC_+5VF_Supply 5.06 V	GMT 1:00
02.03.23 18:17:31.866	Information	[Instrument Response] 3 Status 1 Exposing: 5 minutes remaining.	GMT 1:00
02.03.23 18:17:33.382	Information	[Instrument Response] 0 Status 0 Diagnostic ICC_+5VF_Supply 5.00 V	GMT 1:00
02.03.23 18:17:52.854	Information	[Instrument Response] 3 Status 1 Exposing: 4 minutes remaining.	GMT 1:00
02.03.23 18:18:13.857	Information	[Instrument Response] 3 Status 1 Exposing: 4 minutes remaining.	GMT 1:00
02.03.23 18:18:25.632	Information	[Instrument Response] 0 Status 0 Diagnostic CCD_Board_Box_RH 26.8 %	GMT 1:00
02.03.23 18:18:25.695	Information	[Instrument Response] 0 Status 0 Diagnostic CCD_Board_Box_Dew_Point 3.1 C	GMT 1:00
02.03.23 18:18:34.841	Information	[Instrument Response] 3 Status 1 Exposing: 3 minutes remaining.	GMT 1:00
02.03.23 18:18:55.848	Information	[Instrument Response] 3 Status 1 Exposing: 3 minutes remaining.	GMT 1:00
02.03.23 18:18:57.794	Information	[Instrument Response] 0 Status 0 Diagnostic ICC_+5VF_Supply 5.06 V	GMT 1:00
02.03.23 18:19:11.858	Information	[Instrument Response] 0 Status 0 Diagnostic ICC_+5VF_Supply 5.00 V	GMT 1:00
02.03.23 18:19:16.835	Information	[Instrument Response] 3 Status 1 Exposing: 3 minutes remaining.	GMT 1:00
02.03.23 18:19:35.980	Information	[Instrument Response] 0 Status 0 Diagnostic ICC_+5VF_Supply 5.06 V	GMT 1:00
02.03.23 18:19:37.829	Information	[Instrument Response] 3 Status 1 Exposing: 2 minutes remaining.	GMT 1:00
02.03.23 18:19:50.053	Information	[Instrument Response] 0 Status 0 Diagnostic ICC_+5VF_Supply 5.00 V	GMT 1:00
02.03.23 18:19:58.833	Information	[Instrument Response] 3 Status 1 Exposing: 2 minutes remaining.	GMT 1:00
02.03.23 18:20:19.833	Information	[Instrument Response] 3 Status 1 Exposing: 2 minutes remaining.	GMT 1:00
02.03.23 18:20:59.228	Information	[Instrument Response] 3 Status 1 Exposing: 40 seconds remaining.	GMT 1:00
02.03.23 18:21:12.443	Information	[Instrument Response] 0 Status 0 Diagnostic ICC_+5VF_Supply 5.06 V	GMT 1:00
02.03.23 18:21:20.213	Information	[Instrument Response] 3 Status 1 Exposing: 20 seconds remaining.	GMT 1:00
02.03.23 18:21:28.545	Information	[Instrument Response] 0 Status 0 Diagnostic ICC_+5VF_Supply 5.00 V	GMT 1:00
02.03.23 18:21:35.260	Information	[Instrument Response] 3 Status 1 Preparing the image	GMT 1:00
02.03.23 18:21:46.503	Information	[Instrument Response] 3 Status 1 Image ready	GMT 1:00
02.03.23 18:21:46.519	Information	[Instrument Response] 3 Image 1822732	GMT 1:00
02.03.23 18:21:46.550	Information	[Instrument Response] 3 Status 1 Capture of Chemi channel image complete	GMT 1:00
02.03.23 18:21:46.612	Information	[Instrument Response] 3 Result 0 OK	GMT 1:00
02.03.23 18:21:46.612	Information	[Instrument Response] 4 Status 1 Executing command: Capture 700 0 125um 30	GMT 1:00
02.03.23 18:21:46.612	Information	[Instrument Response] 4 Status 1 Turning on the 700 source	GMT 1:00
02.03.23 18:21:46.612	Information	[Instrument Response] 4 Status 1 Setting the focus	GMT 1:00
02.03.23 18:21:46.675	Information	[Instrument Response] 4 Status 1 Changing to the 700 filter position	GMT 1:00
02.03.23 18:21:47.269	Information	[Instrument Response] 0 Status 0 Diagnostic LASER_Board_A_685_LASER_Current 0.58 A	GMT 1:00
02.03.23 18:21:48.182	Information	[Instrument Response] 4 Status 1 Capture of 700 channel image in progress	GMT 1:00
02.03.23 18:21:53.332	Information	[Instrument Response] 0 Status 0 Diagnostic LASER_Board_A_+5VL_Supply 5.00 V	GMT 1:00
02.03.23 18:21:53.395	Information	[Instrument Response] 0 Status 0 Diagnostic LASER_Board_A_TE_Cooler_Voltage 0.08 V	GMT 1:00
02.03.23 18:21:55.371	Information	[Instrument Response] 0 Status 0 Diagnostic LASER_Board_A_TE_Cooler_Voltage 0.14 V	GMT 1:00
02.03.23 18:21:59.264	Information	[Instrument Response] 4 Status 1 Preparing the preview	GMT 1:00
02.03.23 18:22:00.278	Information	[Instrument Response] 0 Status 0 Diagnostic CCD_Board_Box_Temperature 24 C	GMT 1:00
02.03.23 18:22:00.479	Information	[Instrument Response] 0 Status 0 Diagnostic LASER_Board_A_TE_Cooler_Voltage 0.22 V	GMT 1:00
02.03.23 18:22:08.742	Information	[Instrument Response] 4 Status 1 Preview ready	GMT 1:00
02.03.23 18:22:08.742	Information	[Instrument Response] 4 ImagePreview 1822732	GMT 1:00
02.03.23 18:22:18.829	Information	[Instrument Response] 0 Status 0 Diagnostic LASER_Board_A_TE_Cooler_Voltage 0.16 V	GMT 1:00
02.03.23 18:22:26.256	Information	[Instrument Response] 4 Status 1 Preparing the image	GMT 1:00
02.03.23 18:22:28.273	Information	[Instrument Response] 0 Status 0 Diagnostic LASER_Board_A_Board_Temperature 24 C	GMT 1:00
02.03.23 18:22:36.154	Information	[Instrument Response] 4 Status 1 Image ready	GMT 1:00
02.03.23 18:22:36.154	Information	[Instrument Response] 4 Image 1822732	GMT 1:00
02.03.23 18:22:36.185	Information	[Instrument Response] 4 Status 1 Capture of 700 channel image complete	GMT 1:00
02.03.23 18:22:36.247	Information	[Instrument Response] 4 Result 0 OK	GMT 1:00
02.03.23 18:22:36.544	Information	Setting the Camera Status panel back to the Ready state.	GMT 1:00
02.03.23 18:22:36.544	Information	Acquisition 0000762_01 finished with channels: Chemi 700	GMT 1:00
02.03.23 18:22:37.295	Information	[Instrument Response] 0 Status 0 Diagnostic LASER_Board_A_+5VL_Supply 5.07 V	GMT 1:00
02.03.23 18:22:37.357	Information	[Instrument Response] 0 Status 0 Diagnostic LASER_Board_A_685_LASER_Current -0.00 A	GMT 1:00
02.03.23 18:22:39.305	Information	[Instrument Response] 0 Status 0 Diagnostic LASER_Board_A_TE_Cooler_Voltage 0.08 V	GMT 1:00
02.03.23 18:22:41.314	Information	[Instrument Response] 0 Status 0 Diagnostic LASER_Board_A_TE_Cooler_Voltage 0.00 V	GMT 1:00
02.03.23 18:23:21.505	Information	[Instrument Response] 0 Status 0 Diagnostic ICC_Board_Temperature 29 C	GMT 1:00
02.03.23 18:30:27.004	Information	[Instrument Response] 0 Drawer Open	GMT 1:00
02.03.23 18:30:27.594	Information	[Instrument Response] 0 Status 0 Diagnostic ICC_+5VF_Supply 5.06 V	GMT 1:00
02.03.23 18:30:27.657	Information	[Instrument Response] 0 Status 0 Diagnostic LASER_Board_A_+5VL_Supply 0.34 V	GMT 1:00
02.03.23 18:30:51.719	Information	[Instrument Response] 0 Status 0 Diagnostic ICC_+5VF_Supply 5.00 V	GMT 1:00
02.03.23 18:30:55.738	Information	[Instrument Response] 0 Status 0 Diagnostic ICC_+5VF_Supply 5.06 V	GMT 1:00
02.03.23 18:31:02.475	Information	[Instrument Response] 0 Drawer Closed	GMT 1:00
02.03.23 18:31:03.495	Information	Starting acquisition...	GMT 1:00
02.03.23 18:31:04.823	Information	[Instrument Request] 5 Capture Chemi 0 125um 120	GMT 1:00
02.03.23 18:31:04.823	Information	[Instrument Request] 6 Capture 700 0 125um 30	GMT 1:00
02.03.23 18:31:04.870	Information	[Instrument Response] 0 Status 0 Diagnostic ICC_+5VF_Supply 5.00 V	GMT 1:00
02.03.23 18:31:04.870	Information	[Instrument Response] 0 Status 0 Diagnostic LASER_Board_A_+5VL_Supply 5.07 V	GMT 1:00
02.03.23 18:31:04.870	Information	[Instrument Response] 5 Status 1 Executing command: Capture Chemi 0 125um 120	GMT 1:00
02.03.23 18:31:04.902	Information	[Instrument Response] 5 Status 1 Setting the focus	GMT 1:00
02.03.23 18:31:05.245	Information	[Instrument Response] 5 Status 1 Changing to the Chemi filter position	GMT 1:00
02.03.23 18:31:05.997	Information	[Instrument Response] 5 Status 1 Capture of Chemi channel image in progress	GMT 1:00
02.03.23 18:31:22.146	Information	[Instrument Response] 5 Status 1 Preparing the preview	GMT 1:00
02.03.23 18:31:32.215	Information	[Instrument Response] 5 Status 1 Preview ready	GMT 1:00
02.03.23 18:31:32.215	Information	[Instrument Response] 5 ImagePreview 1822732	GMT 1:00
02.03.23 18:31:53.214	Information	[Instrument Response] 5 Status 1 Exposing: 2 minutes remaining.	GMT 1:00
02.03.23 18:31:57.288	Information	[Instrument Response] 0 Status 0 Diagnostic ICC_+5VF_Supply 5.06 V	GMT 1:00
02.03.23 18:32:05.329	Information	[Instrument Response] 0 Status 0 Diagnostic ICC_+5VF_Supply 5.00 V	GMT 1:00
02.03.23 18:32:11.352	Information	[Instrument Response] 0 Status 0 Diagnostic CCD_Board_Box_RH 25.8 %	GMT 1:00
02.03.23 18:32:14.210	Information	[Instrument Response] 5 Status 1 Exposing: 60 seconds remaining.	GMT 1:00
02.03.23 18:32:35.202	Information	[Instrument Response] 5 Status 1 Exposing: 40 seconds remaining.	GMT 1:00
02.03.23 18:32:56.191	Information	[Instrument Response] 5 Status 1 Exposing: 20 seconds remaining.	GMT 1:00
02.03.23 18:33:07.635	Information	[Instrument Response] 0 Status 0 Diagnostic CCD_Board_CCD_RH 3.1 %	GMT 1:00
02.03.23 18:33:09.666	Information	[Instrument Response] 0 Status 0 Diagnostic CCD_Board_CCD_RH 2.1 %	GMT 1:00
02.03.23 18:33:14.111	Information	[Instrument Response] 5 Status 1 Preparing the image	GMT 1:00
02.03.23 18:33:24.878	Information	[Instrument Response] 5 Status 1 Image ready	GMT 1:00
02.03.23 18:33:24.878	Information	[Instrument Response] 5 Image 1822732	GMT 1:00
02.03.23 18:33:24.909	Information	[Instrument Response] 5 Status 1 Capture of Chemi channel image complete	GMT 1:00
02.03.23 18:33:24.971	Information	[Instrument Response] 5 Result 0 OK	GMT 1:00
02.03.23 18:33:24.971	Information	[Instrument Response] 6 Status 1 Executing command: Capture 700 0 125um 30	GMT 1:00
02.03.23 18:33:24.971	Information	[Instrument Response] 6 Status 1 Turning on the 700 source	GMT 1:00
02.03.23 18:33:24.971	Information	[Instrument Response] 6 Status 1 Setting the focus	GMT 1:00
02.03.23 18:33:25.034	Information	[Instrument Response] 6 Status 1 Changing to the 700 filter position	GMT 1:00
02.03.23 18:33:26.153	Information	[Instrument Response] 0 Status 0 Diagnostic LASER_Board_A_+5VL_Supply 5.00 V	GMT 1:00
02.03.23 18:33:26.215	Information	[Instrument Response] 0 Status 0 Diagnostic LASER_Board_A_685_LASER_Current 0.58 A	GMT 1:00
02.03.23 18:33:26.550	Information	[Instrument Response] 6 Status 1 Capture of 700 channel image in progress	GMT 1:00
02.03.23 18:33:30.201	Information	[Instrument Response] 0 Status 0 Diagnostic LASER_Board_A_TE_Cooler_Voltage 0.08 V	GMT 1:00
02.03.23 18:33:32.238	Information	[Instrument Response] 0 Status 0 Diagnostic LASER_Board_A_TE_Cooler_Voltage 0.14 V	GMT 1:00
02.03.23 18:33:37.108	Information	[Instrument Response] 6 Status 1 Preparing the preview	GMT 1:00
02.03.23 18:33:37.311	Information	[Instrument Response] 0 Status 0 Diagnostic LASER_Board_A_TE_Cooler_Voltage 0.24 V	GMT 1:00
02.03.23 18:33:46.971	Information	[Instrument Response] 6 Status 1 Preview ready	GMT 1:00
02.03.23 18:33:46.971	Information	[Instrument Response] 6 ImagePreview 1822732	GMT 1:00
02.03.23 18:34:04.130	Information	[Instrument Response] 6 Status 1 Preparing the image	GMT 1:00
02.03.23 18:34:14.779	Information	[Instrument Response] 6 Status 1 Image ready	GMT 1:00
02.03.23 18:34:14.779	Information	[Instrument Response] 6 Image 1822732	GMT 1:00
02.03.23 18:34:14.810	Information	[Instrument Response] 6 Status 1 Capture of 700 channel image complete	GMT 1:00
02.03.23 18:34:14.873	Information	[Instrument Response] 6 Result 0 OK	GMT 1:00
02.03.23 18:34:15.310	Information	Setting the Camera Status panel back to the Ready state.	GMT 1:00
02.03.23 18:34:15.326	Information	Acquisition 0000763_01 finished with channels: Chemi 700	GMT 1:00
02.03.23 18:34:16.167	Information	[Instrument Response] 0 Status 0 Diagnostic LASER_Board_A_+5VL_Supply 5.07 V	GMT 1:00
02.03.23 18:34:16.220	Information	[Instrument Response] 0 Status 0 Diagnostic LASER_Board_A_685_LASER_Current -0.00 A	GMT 1:00
02.03.23 18:34:16.220	Information	[Instrument Response] 0 Status 0 Diagnostic LASER_Board_A_TE_Cooler_Voltage 0.18 V	GMT 1:00
02.03.23 18:34:18.177	Information	[Instrument Response] 0 Status 0 Diagnostic LASER_Board_A_TE_Cooler_Voltage 0.10 V	GMT 1:00
02.03.23 18:34:20.177	Information	[Instrument Response] 0 Status 0 Diagnostic LASER_Board_A_TE_Cooler_Voltage 0.02 V	GMT 1:00
02.03.23 18:38:13.327	Information	[Instrument Response] 0 Status 0 Diagnostic CCD_Board_Box_RH 26.8 %	GMT 1:00
02.03.23 18:38:13.390	Information	[Instrument Response] 0 Status 0 Diagnostic CCD_Board_Box_Dew_Point 3.7 C	GMT 1:00
02.03.23 18:38:41.462	Information	[Instrument Response] 0 Status 0 Diagnostic CCD_Board_TEC_Voltage 2.84 V	GMT 1:00
02.03.23 18:43:06.759	Information	[Instrument Response] 0 Status 0 Diagnostic ICC_Board_Temperature 30 C	GMT 1:00
02.03.23 18:48:22.235	Information	[Instrument Request] 7 Stop	GMT 1:00
02.03.23 18:48:22.250	Information	[Instrument Response] 7 Result 0 OK	GMT 1:00
02.03.23 18:48:23.325	Information	[Instrument Response] 0 Status 1 Closing connection	GMT 1:00
