# Supplementary material for: A genome-wide in vivo CRISPR screen identifies essential regulators of T cell migration to the CNS in a multiple sclerosis model
Source: Nat Neurosci. 2023 Sep 14;26(10):1713–25. doi: 10.1038/s41593-023-01432-2 (PMC10545543; doi:10.1038/s41593-023-01432-2)
Supplement: Supplementary file 19 — Unprocessed western blot images and information file about how to open them. [file 41593_2023_1432_MOESM19_ESM.zip › F5D_WB_SourceData/hTcells_Grk2_20230302_TErk_R1&R2/Logs/ImageStudio.log]

2023-03-02 18:07:21,057 [AWT-EventQueue-0] ERROR easf.rssfeed.FeedReader  -The RSS Feed URL input stream cannot be opened: http://www.licor.com/bio/rss/is.xml
