# Supplementary material for: A genome-wide in vivo CRISPR screen identifies essential regulators of T cell migration to the CNS in a multiple sclerosis model
Source: Nat Neurosci. 2023 Sep 14;26(10):1713–25. doi: 10.1038/s41593-023-01432-2 (PMC10545543; doi:10.1038/s41593-023-01432-2)
Supplement: Supplementary file 19 — Unprocessed western blot images and information file about how to open them. [file 41593_2023_1432_MOESM19_ESM.zip › F5D_WB_SourceData/READme.txt]

Files have to be open with ImageStudioLight v5.2 to have good quality

Log folder is needed to be able to open the files correctly with the above mentioned software

File ending in _700 has the ladder information

Ladder is PageRuler™ Plus Prestained Protein Ladder, 10 to 250 kDa, 26619 ThermoFisher Scientific


Order of samples (from ladder)

1-NT Medium
2-S1PR1 KO Medium
3-Grk2 KO Medium
4-NT 1uM S1P
5-S1PR1 KO 1uM S1P
6-Grk2 KO 1uM S1P


-p-ERK and Grk2 run in the same blot
-t-ERK run alone in a seperate blot
