# Supplementary material for: A genome-wide in vivo CRISPR screen identifies essential regulators of T cell migration to the CNS in a multiple sclerosis model
Source: Nat Neurosci. 2023 Sep 14;26(10):1713–25. doi: 10.1038/s41593-023-01432-2 (PMC10545543; doi:10.1038/s41593-023-01432-2)
Supplement: Supplementary file 20 — Figure and statistical source data. [file 41593_2023_1432_MOESM20_ESM.xlsx]

## Sheet: B
	MvsB	PvsB
	1.45377	1.39794
	1.02838	1.28423
	1.56294	1.33488
	1.28235	1.10571
	1.36217	1.47305
	1.53648	1.62405
	1.6302	1.71515
	1.21224	1.19999
	1.53577	1.43576
	1.20375	1.18503
	1.46888	1.47926
	1.30167	1.40734
Exact p-value	<0.0001	<0.0001

## Sheet: D (H mouse)
log2(FC)	P-value	P-adj	Gene name
0.978687	3.06128e-36	1.56003e-32	Prf1
1.11958	3.38586e-29	8.62717e-26	Nkg7
1.206	1.05269e-19	1.78817e-16	Ccr6
1.41103	5.70838e-18	7.27248e-15	Tnfrsf9
0.801347	6.63185e-16	6.75918e-13	Ctsb
0.609111	2.67648e-14	1.98061e-11	Ccl4
-0.610623	2.72061e-14	1.98061e-11	Vim
1.42493	6.72844e-14	4.28602e-11	Il1rn
-0.873661	2.22051e-12	1.2573e-09	Ccr3
1.26599	2.70691e-11	1.37944e-08	Calca
1.07333	4.13467e-11	1.91548e-08	Timd2
-0.656504	6.31709e-11	2.68266e-08	Tubb5
-1.21603	8.55074e-11	3.35189e-08	AABR07027872.1
0.582007	2.18744e-10	7.96227e-08	Il2ra
0.870513	1.41129e-09	4.79462e-07	Bcl2l11
-0.571157	2.37012e-08	7.54885e-06	Slfn5
0.525286	3.47824e-08	1.04265e-05	S100a6
-0.873054	6.49035e-08	1.83749e-05	Mki67
-0.933539	1.85445e-07	4.97382e-05	Tbc1d4
-0.864087	2.31328e-07	5.89423e-05	Top2a
-0.799861	4.85989e-07	0.000117933	AABR07071838.1
-0.619086	5.89804e-07	0.00013662	Ppp1r9b
0.617577	6.78249e-07	0.000150276	Ccdc88a
0.366153	7.82005e-07	0.000159404	Ccl5
0.928689	7.69535e-07	0.000159404	Fabp5
0.509643	8.29831e-07	0.000162647	Ezh2
-0.653235	9.1734e-07	0.000173139	Ckb
-0.438042	2.00452e-06	0.000364822	Dek
0.695492	2.12206e-06	0.000372897	Plek
0.685829	2.23843e-06	0.000380235	Cemip2
0.360671	2.70446e-06	0.000444578	Ifitm1
0.785744	3.81266e-06	0.000607166	Rgs16
-0.432015	4.9523e-06	0.000764756	Grn
0.531343	6.50768e-06	0.000975386	Ccl3
0.454588	7.0506e-06	0.00102657	Samsn1
0.267883	1.01569e-05	0.00143777	Tmsb4x
0.675707	2.31381e-05	0.00318681	Prdx5
0.481265	2.92322e-05	0.0039202	Cytip
0.62542	3.55643e-05	0.00464707	RGD1564664
0.495502	3.86741e-05	0.00469246	Il17a
0.366022	3.76727e-05	0.00469246	Il2rb
-0.773704	3.85088e-05	0.00469246	Hist1h2an
-0.450422	5.0388e-05	0.00597156	Was
-0.525693	5.73628e-05	0.00664365	Ctsw
0.507663	6.28226e-05	0.00711431	Lag3
-0.448654	7.13746e-05	0.00790707	Stat1
0.502528	8.09383e-05	0.00877577	Myd88
0.373992	8.79339e-05	0.00914512	Egr1
0.387159	8.7076e-05	0.00914512	Fam49b
-0.740817	9.36361e-05	0.00945774	Cenpe
0.710808	9.46517e-05	0.00945774	Magi3
-0.230283	0.000128876	0.0123916	Pabpc1
0.31687	0.000128364	0.0123916	Rbm8a
-0.693938	0.000136546	0.0128859	AABR07008568.1
-0.476101	0.000140339	0.013003	Dap
0.692943	0.00015852	0.0144253	Cst7
-0.668011	0.000173136	0.0152121	Cenpf
-0.411388	0.000170908	0.0152121	H1f4
-0.288702	0.000280641	0.0242398	Fyb1
-0.335784	0.000332314	0.0282245	Satb1
0.633114	0.000406221	0.0337165	Gzma
-0.285657	0.000410208	0.0337165	Nop53
-0.452551	0.000444828	0.0359816	Unc119b
0.480645	0.000452918	0.0360636	Ybx3
-0.276608	0.000461234	0.0361608	Rac2
0.5855	0.000469967	0.0362872	Col12a1
0.628184	0.00056637	0.0430779	Hspa4l
-0.472906	0.000626918	0.046934	Smarca2
0.410231	0.000635488	0.046934	Gda
0.290532	0.00077306	0.0548937	Atp2b4
0.580959	0.000797122	0.0548937	Il22
0.624272	0.000787903	0.0548937	Rin2
0.453448	0.000784842	0.0548937	Sytl3
-0.249353	0.000767536	0.0548937	Rps5
-0.61555	0.000816314	0.0554658	Kdm1b
0.36597	0.000835743	0.0560388	Il4r
0.520209	0.000865072	0.056518	Igf2r
0.348758	0.000861188	0.056518	Ptms
0.192341	0.000891777	0.0575253	Icos
-0.552104	0.000941596	0.0599797	Lig1
-0.40965	0.00100962	0.0635185	Cd74
0.270072	0.00111741	0.0694431	Psip1
-0.346397	0.00114163	0.0700936	Dnajc1
0.503984	0.0011715	0.0710708	Nr4a2
0.321711	0.00120965	0.0716788	Tbx21
0.383168	0.00119966	0.0716788	Chsy1
0.362172	0.00122538	0.0717764	Prdx2
-0.512129	0.00124234	0.071943	Arhgef18
0.483834	0.00135432	0.0775461	Nfil3
0.600204	0.00139767	0.079139	Pde8a
-0.194067	0.00155335	0.0869877	Eif3a
0.273434	0.00158274	0.0874454	Srgn
0.438243	0.00159584	0.0874454	Lbh
-0.420068	0.00161522	0.0875657	Mknk2
-0.521963	0.0016372	0.0878228	Podnl1
0.48783	0.00187137	0.0993386	Adamts14
0.471117	0.00189426	0.0995171	Il21r
-0.417559	0.00254238	0.132204	Serpinb6b
-0.394516	0.00264625	0.134096	Grap
-0.506661	0.0026577	0.134096	Pde4b
0.416123	0.00262448	0.134096	Kif3a
0.472185	0.00288525	0.14415	B4galnt4
-0.44515	0.00296616	0.145342	Btg1
-0.395251	0.00294255	0.145342	Rinl
0.510997	0.00301873	0.145702	Vars1
-0.261763	0.00303069	0.145702	Canx
-0.389558	0.00309578	0.14744	Fam102a
-0.451671	0.00319468	0.150742	Nucb2
-0.487298	0.00332047	0.151201	Bzw2
0.366328	0.00332309	0.151201	Bcat1
0.441779	0.00327026	0.151201	Cep19
-0.17732	0.00330022	0.151201	Slfn4
0.491896	0.00338803	0.152791	Vdr
0.532349	0.00354152	0.158312	Jaml
-0.505852	0.00367138	0.16269	Btbd19
-0.49542	0.00389242	0.170998	Trim30c
-0.536864	0.00424624	0.184947	Selenom
0.419438	0.00434726	0.18653	Nolc1
-0.316205	0.00438721	0.18653	Skap1
-0.456386	0.00439238	0.18653	Oasl2
-0.318899	0.00462335	0.194716	Rpsa
-0.475496	0.00472463	0.196964	Rasa4
0.479694	0.00475404	0.196964	Ccnd2
-0.207381	0.00489113	0.20101	Rpl15
0.45587	0.005331	0.213912	Rangap1
-0.332072	0.00528927	0.213912	Ly49s6
-0.529152	0.00531204	0.213912	H1f5
-0.319363	0.00548198	0.218251	Sit1
-0.450173	0.00553225	0.218545	Cd44
0.496949	0.00613748	0.238753	Magohb
-0.302816	0.00613396	0.238753	Sp110
0.510181	0.00619664	0.239228	Zfpm1
-0.418349	0.00655735	0.247528	Lamp2
-0.399247	0.00652965	0.247528	Card6
-0.316106	0.0064849	0.247528	Tnip1
-0.427569	0.00671081	0.247814	Iqgap2
-0.372268	0.00669792	0.247814	Znrf2
0.199984	0.00667816	0.247814	Sub1
-0.235535	0.00679015	0.24894	Eef2
-0.312066	0.00715436	0.260419	Il17ra
-0.405599	0.0074257	0.268379	Fam217b
0.402377	0.00773299	0.277516	LOC680491
0.333315	0.00795277	0.28144	Rala
0.352013	0.00793222	0.28144	Ahnak
0.424703	0.00807006	0.283621	Stk39
-0.48178	0.00821805	0.286844	Epb41
0.203261	0.00828365	0.287167	Id2
0.251714	0.00854073	0.294078	Eprs
0.271491	0.00886867	0.303321	Arf6
0.486112	0.0090035	0.305879	Rcn2
-0.301882	0.00919619	0.306879	Cdk19
-0.360846	0.0092136	0.306879	Klf3
-0.27148	0.00911915	0.306879	Slc4a7
0.491635	0.00946007	0.313042	Chst11
0.449411	0.00999598	0.328642	Etfb
0.3653	0.0102487	0.33479	Higd1a
-0.385779	0.0103902	0.337252	Ubp1
0.216414	0.0105449	0.337968	Dusp2
-0.41999	0.010499	0.337968	Dok2
0.268886	0.010666	0.339712	Nfat5
-0.316764	0.0109853	0.346778	Rock2
-0.272761	0.0110239	0.346778	Limd2
0.319102	0.0111774	0.349448	Psmd14
0.315606	0.011481	0.354588	Dnajb6
-0.28484	0.0114237	0.354588	Arhgap45
-0.285689	0.0115914	0.355841	Flna
-0.478618	0.0118136	0.36049	Tpmt
-0.402054	0.01197	0.363089	Idh2
0.283479	0.0122232	0.368576	Ggt1
0.372911	0.0127915	0.383444	Batf
-0.37639	0.0128858	0.384012	Arhgef1
-0.449456	0.0132556	0.392734	Neurl3
-0.470147	0.0134276	0.395531	Ccdc136
-0.282158	0.0136291	0.399161	Rpl18a
-0.341275	0.013708	0.399178	Dgka
-0.294433	0.0144668	0.412036	Parp1
0.396474	0.0142948	0.412036	Magoh
0.461009	0.014473	0.412036	Setbp1
-0.46264	0.0143374	0.412036	Cpne8
-0.193806	0.0149073	0.422044	Rps15
0.30471	0.0150721	0.42435	Rgs2
0.429414	0.0156322	0.437701	Xkr8
-0.384701	0.0160654	0.447372	Tnfrsf4
-0.452451	0.0168249	0.465976	Ndc80
-0.332799	0.0171822	0.473301	Txnip
-0.226373	0.0174905	0.477595	Sqstm1
-0.448842	0.0175256	0.477595	Rnf139
0.403039	0.017818	0.480425	Rnh1
-0.286657	0.0177886	0.480425	Septin6
-0.3411	0.0182535	0.489578	Pkib
0.183081	0.0187498	0.500255	Eif2s2
0.426255	0.0190943	0.504549	Bcl2a1
0.159752	0.0191087	0.504549	Snrpd3
0.439732	0.0192904	0.506721	Zbtb32
-0.404142	0.0196134	0.507361	Ppp2r5a
-0.309286	0.0194895	0.507361	Pik3r1
-0.268634	0.0195683	0.507361	Tnrc6b
-0.416382	0.0198723	0.511462	Gimap6
-0.340422	0.0200459	0.513335	Bcl9l
-0.266919	0.02054	0.523358	Clint1
-0.205399	0.0208492	0.524293	Rplp0
-0.232082	0.0207283	0.524293	Stk4
-0.237127	0.0208853	0.524293	Ap3d1
-0.262068	0.02121	0.525017	Crebrf
-0.223392	0.0212232	0.525017	Itsn2
-0.419307	0.0211313	0.525017	Nr1d2
-0.330708	0.0218577	0.538101	Snd1
0.17045	0.0220052	0.539128	Zfp36l1
0.33452	0.0226204	0.551548	Arhgef7
0.395232	0.0228097	0.553516	Pigx
-0.340776	0.0229395	0.553755	Il16
-0.253781	0.0231456	0.553755	Myl12b
0.428898	0.0231012	0.553755	Slc7a6
-0.40268	0.0236288	0.556566	Cdk17
0.290575	0.0236999	0.556566	Fcf1
-0.263743	0.0236987	0.556566	Septin1
-0.337915	0.0235286	0.556566	Stat2
0.342065	0.024421	0.570869	Npepps
-0.255963	0.0250069	0.57925	Hip1
-0.323907	0.0249348	0.57925	Pip5k1c
-0.379221	0.0253992	0.585676	Sharpin
-0.362455	0.0255423	0.586322	Jakmip1
0.291946	0.0261743	0.598136	Chd7
-0.311032	0.0265394	0.603771	Rps6ka1
-0.393929	0.026936	0.60737	Dpp7
0.386252	0.02693	0.60737	Map4k4
0.143129	0.0271169	0.608756	Spn
-0.329999	0.0274383	0.61327	Fnbp1
-0.356354	0.0277968	0.61857	Incenp
-0.265185	0.0284798	0.628281	Zc3h7a
0.28021	0.0283777	0.628281	Smco4
-0.332735	0.0289034	0.634877	Sesn3
-0.406127	0.0293245	0.641364	RGD1305464
0.363489	0.0296204	0.645066	Ldlrad4
-0.409194	0.0300802	0.646105	Rtkn2
0.279775	0.0302475	0.646105	Adipor2
-0.369833	0.030302	0.646105	Smc2
0.392108	0.0299069	0.646105	Slc16a3
0.272062	0.0299373	0.646105	Uqcrq
-0.316953	0.0304305	0.646141	Ccpg1
0.371186	0.0305938	0.646914	Hk2
0.291802	0.0308779	0.650223	Nedd9
-0.249746	0.0310133	0.650386	Wipf1
-0.151274	0.031164	0.650867	Ankrd11
0.394	0.0321792	0.661231	Ranbp1
-0.178117	0.0318309	0.661231	Fnbp4
0.247817	0.0321068	0.661231	Maf
-0.230791	0.0321771	0.661231	Parp9
-0.396021	0.0326951	0.666456	Gsta6
-0.404713	0.0325797	0.666456	AABR07012583.2
-0.405163	0.0328824	0.667605	Impdh1
0.397688	0.033217	0.669067	Sec14l1
0.228284	0.0331716	0.669067	Ddit4
-0.380818	0.0336798	0.672986	Nipsnap1
0.251514	0.0336091	0.672986	Kras
0.391105	0.0339398	0.672986	Bspry
-0.362093	0.0338738	0.672986	Pcmtd2
-0.234389	0.0341578	0.674682	Xrn2
0.293724	0.0353606	0.693067	Txnrd1
-0.209602	0.0352354	0.693067	Rps4x
0.364573	0.0357492	0.698	Bsg
-0.232797	0.0372291	0.713231	Itk
0.395988	0.0371617	0.713231	Txk
-0.329752	0.036862	0.713231	Jun
0.20358	0.037186	0.713231	Rbpj
-0.375465	0.0370115	0.713231	NA
0.265756	0.0378472	0.72222	Mdh2
0.255316	0.0379818	0.72222	Ppfibp1
-0.246929	0.038278	0.725147	Abi1
0.216158	0.0386559	0.729594	Nedd8
0.274302	0.038876	0.731041	Eef1b2
-0.197083	0.0395227	0.737756	Shisa5
-0.383995	0.0394503	0.737756	AABR07006275.1
-0.381443	0.0397976	0.740176	Tor1b
-0.244915	0.0405746	0.751884	Rab8b
-0.137504	0.0410289	0.755851	Laptm5
-0.218176	0.0410853	0.755851	Kat6a
-0.353717	0.0413279	0.756657	St3gal1
0.178528	0.0414261	0.756657	Cd2
-0.265956	0.0415805	0.756766	Rasa1
0.200867	0.0422133	0.757868	Fyn
0.357073	0.0425028	0.757868	Hsd17b12
-0.279762	0.0422724	0.757868	Tbl1xr1
-0.385138	0.0420165	0.757868	Lgals9
-0.167265	0.0425334	0.757868	Rps16
-0.314347	0.0423843	0.757868	Usf2
0.379733	0.0429868	0.763279	Dclk1
-0.27716	0.0434063	0.765425	Srsf6
0.23151	0.0435583	0.765425	Nop58
-0.362722	0.0434452	0.765425	Cep250
0.366583	0.0440077	0.769512	Gusb
-0.240897	0.0440929	0.769512	Zmynd8
0.298114	0.0443255	0.770932	Stard7
-0.277036	0.0451292	0.773208	Gpsm3
0.369676	0.0453223	0.773208	Litaf
-0.345957	0.0455577	0.773208	Mfng
-0.247194	0.0453256	0.773208	Sp1
-0.273476	0.0455874	0.773208	AABR07065438.1
-0.353802	0.0456703	0.773208	Galnt6
0.380063	0.044892	0.773208	Ube2a
0.250054	0.044742	0.773208	Runx3
0.37536	0.0458499	0.773679	Dcaf6
-0.361837	0.0462899	0.777688	Klhl6
-0.359226	0.0463927	0.777688	Wsb1
0.369248	0.0466214	0.77896	Frem3
0.323887	0.0477026	0.794153	Lrrfip2
-0.183907	0.0478424	0.794153	Ifi27l2b
0.373869	0.0492648	0.812783	Txndc17
0.364717	0.0492837	0.812783	Tspan5
0.185958	0.0503565	0.820796	Atp5me
-0.312834	0.050029	0.820796	Reep3
-0.321918	0.0501322	0.820796	Keap1
-0.179908	0.0504139	0.820796	LOC100363469
-0.190654	0.0506235	0.821584	Rpl3
0.249056	0.0512107	0.825853	Fth1
-0.191881	0.0511276	0.825853	Rps10
0.33931	0.0517092	0.828648	Asl
-0.329126	0.0516883	0.828648	Rnf213
-0.164286	0.0527361	0.842455	Tln1
0.266678	0.0531245	0.846008	Tent5a
-0.257531	0.0534237	0.84759	Uggt1
-0.34427	0.0535565	0.84759	Gm2a
-0.331716	0.0538919	0.850258	Phkg2
-0.312184	0.0541642	0.851917	Hyou1
0.25234	0.0551225	0.864321	Zcrb1
-0.222148	0.0561264	0.877362	Ppp1r18
-0.353419	0.0566076	0.882178	Prr5
0.35285	0.058651	0.884879	Uap1
-0.336585	0.0570567	0.884879	Hpcal1
-0.350537	0.0574844	0.884879	Ssbp3
-0.266788	0.058691	0.884879	Mbnl2
0.270531	0.0580066	0.884879	Ddx10
-0.343878	0.0585935	0.884879	Igbp1
-0.207889	0.0585609	0.884879	LOC685067
-0.3415	0.0582004	0.884879	Traf1
0.357799	0.0584394	0.884879	Rap2a
-0.249357	0.0583115	0.884879	Ssr4
0.226334	0.0585172	0.884879	Strn3
-0.304639	0.0593639	0.889824	Vcpip1
-0.346613	0.0593682	0.889824	Ramp3
0.319776	0.0597847	0.890827	LOC100910678
0.184349	0.0596531	0.890827	Pgk1
0.302285	0.0607902	0.894351	Ran
0.327145	0.0608381	0.894351	Fam162a
-0.354967	0.0608987	0.894351	Tcf7
0.197299	0.0603946	0.894351	Tpm4
-0.182029	0.060434	0.894351	Ucp2
-0.254259	0.0614645	0.895632	Ptpn7
0.335012	0.0616472	0.895632	Snf8
0.351354	0.0618647	0.895632	Rbmx2
0.245053	0.0616336	0.895632	Ndufb9
0.277449	0.0617231	0.895632	Acsl4
0.191528	0.062166	0.897445	Psmb3
-0.322885	0.0625191	0.897457	Ankmy2
-0.274958	0.0624683	0.897457	Magt1
-0.314277	0.0629334	0.900867	Tecpr1
-0.300414	0.0633705	0.902056	Sash3
-0.141127	0.0632259	0.902056	Coro1a
-0.351602	0.0637572	0.903935	Aim2
0.28724	0.0640346	0.903935	Gars
0.315983	0.0639302	0.903935	Mpc1
-0.292879	0.0647568	0.906061	Nub1
-0.242226	0.0650742	0.906061	Olfm1
0.305807	0.0645128	0.906061	Atp1b3
-0.115756	0.064569	0.906061	Msn
-0.287497	0.064963	0.906061	Sin3a
-0.293012	0.0657297	0.908452	Arhgap25
0.340862	0.0656557	0.908452	Zc3h12c
-0.342124	0.065959	0.908452	Nbeal2
-0.192432	0.0658559	0.908452	Emb
0.238979	0.0666808	0.908571	Syncrip
-0.200378	0.0666406	0.908571	Niban1
0.332515	0.0663195	0.908571	Txn1
-0.317447	0.0664224	0.908571	Nfkb1
0.131801	0.0703339	0.921811	Calr
-0.223671	0.0721976	0.921811	Nono
0.303702	0.0698808	0.921811	Cfap36
-0.34054	0.0700623	0.921811	Tbc1d20
-0.343935	0.0683609	0.921811	Pcnx1
0.231112	0.0685289	0.921811	Rbpjl2
0.178109	0.0723556	0.921811	Cdv3
0.338969	0.0721624	0.921811	Abca7
-0.310131	0.0689924	0.921811	Dock11
-0.306296	0.0706778	0.921811	Ing2
0.34403	0.0698563	0.921811	Psat1
-0.318078	0.0678359	0.921811	Ap1m1
-0.263604	0.0697797	0.921811	Cerk
0.343675	0.0700915	0.921811	Emc1
-0.340819	0.0723232	0.921811	Adam12
0.320623	0.0710635	0.921811	Rexo2
-0.286621	0.0712453	0.921811	Pycard
-0.344265	0.0702591	0.921811	Ncoa4
0.199913	0.0716175	0.921811	Sars1
-0.281548	0.0680618	0.921811	Sipa1
0.318374	0.0723319	0.921811	Eif5b
0.320415	0.0721904	0.921811	Gbp4
-0.286336	0.0696746	0.921811	Gna13
0.309654	0.0701985	0.921811	Rps27l
0.299804	0.0721291	0.921811	Gcnt1
-0.228562	0.0723039	0.921811	Tuba1b
0.247699	0.0729129	0.926594	Flot2
-0.34026	0.0734333	0.930886	Iffo1
0.338829	0.0736394	0.931182	AC133400.1
-0.302383	0.0752236	0.935511	Itpr1
-0.3375	0.0743733	0.935511	Nubp2
-0.26987	0.0746795	0.935511	AABR07067506.1
0.160009	0.0752668	0.935511	Stat3
-0.337953	0.0752066	0.935511	Vav3
0.271472	0.0749414	0.935511	LOC100360828
-0.330286	0.0749224	0.935511	H1f2
0.159135	0.0756183	0.937594	Wnk1
0.303759	0.0764926	0.944692	Ffar2
-0.205804	0.0765616	0.944692	Tut4
0.31005	0.0780757	0.946575	Zeb2
-0.298576	0.0778147	0.946575	Kif21b
0.218596	0.0774953	0.946575	Fgl2
0.335506	0.0770473	0.946575	Hs6st1
0.276817	0.0774627	0.946575	Sidt2
-0.33496	0.0780883	0.946575	Rasgrp2
-0.33467	0.0774214	0.946575	Rbfa
0.122495	0.0782001	0.946575	AC134224.1
-0.225166	0.078535	0.948376	Ssr3
-0.282027	0.0788984	0.950511	Prr13
-0.200291	0.0795468	0.956063	Lat
-0.331888	0.0797664	0.956446	Dffa
-0.241242	0.0806096	0.964287	Cpd
0.330723	0.0819693	0.97189	Egr2
-0.239347	0.082084	0.97189	Ifnar1
-0.290484	0.0821987	0.97189	Abcg3l1
-0.329891	0.082187	0.97189	Hgs
0.144257	0.081953	0.97189	Ccr5
0.230771	0.0824279	0.972344	Itga4
-0.329647	0.0829493	0.973986	Itga1
0.326523	0.0827684	0.973986	AC113837.9
-0.205002	0.0840244	0.977599	Irf1
0.284199	0.0834621	0.977599	Ddx41
0.121864	0.0839159	0.977599	Arpc2
0.195089	0.0839424	0.977599	Plec
-0.31125	0.0849698	0.98009	Frmd4b
-0.160183	0.0859389	0.98009	Kdm5a
0.287491	0.0853105	0.98009	AABR07006160.1
-0.212445	0.0854155	0.98009	Herpud1
-0.326492	0.0858086	0.98009	Pi4kb
0.131307	0.084713	0.98009	Ptma
-0.302704	0.0859694	0.98009	Appbp2
-0.319409	0.0856816	0.98009	Wfdc21
-0.264645	0.0844513	0.98009	Calhm6
0.198625	0.0862856	0.981383	Atp6v1g1
-0.320334	0.086468	0.981383	Nprl2
-0.278261	0.0870016	0.985245	Snx6
-0.294462	0.0887701	0.995047	Cers4
-0.235599	0.0882421	0.995047	Isy1
0.288982	0.0885733	0.995047	Clptm1
-0.307584	0.0888435	0.995047	Pced1a
-0.249566	0.0887297	0.995047	Fam53b
-0.249453	0.0894393	0.998243	Foxn3
0.319168	0.0898815	0.998243	Trex1
0.184777	0.0897241	0.998243	Atp5mf
0.306693	0.0899124	0.998243	Mafg
-0.142478	0.450577	0.999786	Idua
0.0667585	0.476739	0.999786	Cd82
0.206386	0.255552	0.999786	Gak
-0.00317437	0.986502	0.999786	Pcgf3
0.136502	0.457049	0.999786	Mtf2
0.0492294	0.780821	0.999786	Antxr2
-0.147276	0.240478	0.999786	Hltf
-0.00070564	0.997024	0.999786	Gpr89b
-0.0885791	0.629588	0.999786	Rnf115
0.0683521	0.719253	0.999786	Thoc3
0.0587259	0.74775	0.999786	Aga
-0.10732	0.54992	0.999786	Champ1
0.166182	0.381845	0.999786	Ak2
0.115412	0.523445	0.999786	Rnf19b
-0.164571	0.384567	0.999786	Ldlrap1
-0.169744	0.268837	0.999786	Atg12
0.0591548	0.75527	0.999786	Mpst
-0.0635429	0.735461	0.999786	Lmf1
-0.166799	0.275524	0.999786	Zfp207
0.059844	0.743818	0.999786	Coil
0.16791	0.367715	0.999786	Amz2
-0.0831256	0.389432	0.999786	Srsf2
-0.075235	0.692328	0.999786	Mettl23
-0.0667307	0.710249	0.999786	Jmjd6
-0.106223	0.546612	0.999786	Cd164
-0.110207	0.561723	0.999786	Smpd2
-0.0520167	0.775357	0.999786	Mical1
0.0455781	0.722622	0.999786	Sec63
0.0708147	0.531104	0.999786	Prdm1
-0.10137	0.511384	0.999786	Rtraf
0.167642	0.359425	0.999786	Slc25a16
0.0558341	0.763537	0.999786	Supv3l1
-0.238937	0.191467	0.999786	Ddx50
0.12756	0.275831	0.999786	Ccar1
0.0310901	0.869664	0.999786	Zup1
-0.222905	0.241154	0.999786	Gopc
0.242673	0.176019	0.999786	Nus1
0.0153313	0.935035	0.999786	Cep85l
0.0297807	0.801035	0.999786	Numa1
-0.170115	0.301499	0.999786	Nelfe
-0.0531669	0.776268	0.999786	Skiv2l
0.164301	0.316176	0.999786	Atf6b
-0.00174987	0.989227	0.999786	Prrt1
-0.0956158	0.607235	0.999786	Ppt2
0.157764	0.396089	0.999786	Agpat1
0.0692721	0.698969	0.999786	Pbx2
-0.225552	0.223506	0.999786	RT1-Ba
-0.146359	0.192436	0.999786	Tap1
-0.146231	0.258972	0.999786	Psmb9
-0.00129224	0.994578	0.999786	Rxrb
-0.161845	0.29786	0.999786	Slc39a7
0.196732	0.299924	0.999786	Hsd17b8
-0.242151	0.202394	0.999786	Vps52
-0.101992	0.581066	0.999786	Rgl2
0.0953324	0.615491	0.999786	Zbtb22
-0.132534	0.453803	0.999786	Daxx
-0.0488475	0.795582	0.999786	Phf1
-0.140556	0.425248	0.999786	Cuta
-0.00915671	0.955117	0.999786	Bak1
0.0365658	0.845177	0.999786	Snrpc
0.102305	0.58663	0.999786	Anks1a
-0.048568	0.772561	0.999786	Def6
-0.0398076	0.832718	0.999786	Fance
-0.149858	0.429133	0.999786	Rpl10a
0.00264957	0.98597	0.999786	Srpk1
0.0381003	0.751282	0.999786	Mapk14
-0.0507514	0.680444	0.999786	Stk38
0.0160206	0.918352	0.999786	Srsf3
0.250992	0.168052	0.999786	Cdkn1a
-0.0867526	0.530216	0.999786	Ppil1
0.04558	0.795479	0.999786	RGD735065
-0.0160806	0.92092	0.999786	Mtch1
-0.00529585	0.971119	0.999786	Cmtr1
0.0486224	0.798003	0.999786	Glo1
-0.207036	0.271021	0.999786	Tspyl1
-0.0657423	0.729367	0.999786	Fam241b
0.148578	0.316047	0.999786	Ppa1
0.155131	0.333827	0.999786	Sgpl1
-0.0936716	0.544884	0.999786	Vsir
0.135007	0.21705	0.999786	Psap
0.0124537	0.947539	0.999786	Anapc16
-0.171595	0.35497	0.999786	Cdc40
-0.039803	0.788761	0.999786	Amd1
-0.0897551	0.549349	0.999786	Gtf3c6
0.0713195	0.706438	0.999786	Rpf2
-0.159043	0.385138	0.999786	Rev3l
-0.174303	0.349245	0.999786	Traf3ip2
0.132843	0.482395	0.999786	Hdac2
0.0848257	0.633628	0.999786	Ipmk
-0.00695999	0.958885	0.999786	Cisd1
0.0615582	0.743268	0.999786	Ube2d1
-0.115407	0.539919	0.999786	Tfam
-0.0876538	0.637211	0.999786	Rhobtb1
0.0163946	0.907572	0.999786	Arid5b
0.0010129	0.992617	0.999786	Jmjd1c
-0.0363113	0.589841	0.999786	Ptprc
-0.0630511	0.731069	0.999786	Nek7
0.167079	0.37455	0.999786	Tfip11
-0.0501396	0.750219	0.999786	Tpst2
-0.0516578	0.785569	0.999786	Pitpnb
0.043474	0.818659	0.999786	Coro1c
0.114136	0.543756	0.999786	Iscu
0.144254	0.379633	0.999786	Sart3
0.0812614	0.659877	0.999786	Cmklr1
-0.190012	0.264434	0.999786	Cggbp1
0.158412	0.263131	0.999786	AABR07044273.1
-0.10506	0.53802	0.999786	RT1-M3-1
-0.124491	0.205669	0.999786	Gabbr1
-0.129172	0.468421	0.999786	RT1-S3
-0.0978752	0.550835	0.999786	Znrd1
-0.0450188	0.80745	0.999786	Ppp1r11
-0.205126	0.267589	0.999786	Trim39
-0.23838	0.201099	0.999786	Rpp21
-0.0709779	0.694264	0.999786	RT1-N3
-0.0758271	0.556184	0.999786	Ranbp2
0.0549757	0.731766	0.999786	Gnl1
-0.0429137	0.620195	0.999786	Abcf1
-0.0562483	0.710762	0.999786	Man1a1
0.115812	0.533509	0.999786	Mrps18b
-0.0929404	0.620128	0.999786	RGD1302996
-0.127136	0.223724	0.999786	Gcc2
0.0458101	0.783258	0.999786	Dse
0.0171687	0.899916	0.999786	Ddx39b
0.0341914	0.790114	0.999786	Csnk2b
-0.0130793	0.939126	0.999786	Gpank1
-0.0211691	0.911031	0.999786	Bag6
0.00289593	0.984657	0.999786	Prrc2a
-0.0784441	0.67731	0.999786	Lst1
-0.102497	0.586607	0.999786	Rbmx
-0.179502	0.223367	0.999786	Arhgef6
0.118673	0.380577	0.999786	Cd40lg
0.136357	0.463078	0.999786	Sbds
-0.0166158	0.925112	0.999786	Tmem248
0.20383	0.25766	0.999786	Rabgef1
-0.121169	0.452001	0.999786	Crcp
0.192418	0.263413	0.999786	Hsph1
0.0262321	0.889545	0.999786	Uspl1
-0.018392	0.921345	0.999786	Ubl3
0.113267	0.529434	0.999786	Cct6a
0.111588	0.515148	0.999786	Slc7a1
0.103447	0.583966	0.999786	Mrps17
-0.0836715	0.563083	0.999786	Sfswap
-0.191707	0.231849	0.999786	Polr1d
0.0332206	0.859739	0.999786	Slc15a4
0.0276329	0.868261	0.999786	AABR07036087.1
0.15107	0.425048	0.999786	Rnf6
-0.0715628	0.701942	0.999786	Zfp358
0.0579642	0.758305	0.999786	Xab2
0.170655	0.263519	0.999786	Bud31
0.0194431	0.818152	0.999786	Pdap1
0.0551962	0.470785	0.999786	Arpc1b
0.0683282	0.694046	0.999786	Stxbp2
-0.250714	0.164424	0.999786	Arpc1a
-0.19034	0.251833	0.999786	Trappc5
-0.162313	0.348532	0.999786	Ncor2
-0.23266	0.170018	0.999786	Bri3
0.220829	0.159794	0.999786	Ccz1b
0.124416	0.500569	0.999786	Nufip1
0.0366725	0.847076	0.999786	Gtf2h3
-0.0706192	0.665706	0.999786	Gpalpp1
0.00557483	0.975277	0.999786	Ddx55
0.111791	0.553688	0.999786	Aimp2
-0.0403565	0.673649	0.999786	Tpt1
-0.0910022	0.589386	0.999786	Eif2ak1
-0.00727269	0.963133	0.999786	Tmed2
-0.277632	0.111023	0.999786	Timm44
-0.147022	0.373421	0.999786	Usp42
0.0639268	0.733799	0.999786	Snrnp35
0.103168	0.368516	0.999786	Rilpl2
-0.129032	0.495421	0.999786	Kmt5a
-0.0857395	0.390892	0.999786	Sbno1
-0.0678983	0.577125	0.999786	Rac1
0.0788801	0.630484	0.999786	Elavl1
0.187299	0.262166	0.999786	Cdk2ap1
0.0151372	0.936462	0.999786	Mphosph9
0.0778603	0.614957	0.999786	Arl6ip4
-0.139978	0.458294	0.999786	Rfc3
0.0134588	0.940823	0.999786	Hip1r
-0.130046	0.42492	0.999786	Pds5b
0.0686545	0.717772	0.999786	Rnf216
0.0019241	0.991449	0.999786	Denr
-0.171334	0.218382	0.999786	N4bp2l2
0.0852036	0.596876	0.999786	Med13l
-0.0576696	0.759178	0.999786	Rfc5
0.252031	0.0982774	0.999786	Pebp1
-0.143073	0.337355	0.999786	Taok3
0.104059	0.466122	0.999786	Suds3
-0.23235	0.214814	0.999786	Prkab1
-0.292921	0.119206	0.999786	Pxn
0.0122851	0.948489	0.999786	Abcg1
-0.256415	0.177569	0.999786	Srsf9
0.120189	0.318353	0.999786	Cox6a1
-0.0846034	0.55855	0.999786	Rnf10
0.0300627	0.861447	0.999786	Acads
0.116335	0.540302	0.999786	Sppl3
-0.128936	0.485864	0.999786	Ndufv3
0.0217829	0.905815	0.999786	Pknox1
0.0124105	0.93983	0.999786	RGD1311899
0.248172	0.191814	0.999786	Sik1
-0.030488	0.852732	0.999786	Git2
-0.164914	0.35521	0.999786	Tchp
0.0584965	0.756667	0.999786	Gltp
0.0053978	0.956988	0.999786	Rrp1b
-0.00293131	0.987479	0.999786	Pop5
0.0273825	0.88509	0.999786	Cstb
0.0687577	0.69651	0.999786	Rrp1
-0.281001	0.0947797	0.999786	Ankrd13a
0.084786	0.639338	0.999786	Agpat3
0.0343588	0.855392	0.999786	Gatd3a
-0.116552	0.512866	0.999786	Pfkl
0.139965	0.461181	0.999786	Ube2g2
-0.10622	0.559542	0.999786	Pttg1ip
-0.102819	0.587919	0.999786	Itgb2
0.00663763	0.972006	0.999786	Fam207a
-0.069216	0.715841	0.999786	Adarb1
-0.288588	0.128427	0.999786	Slc19a1
-0.048896	0.796154	0.999786	Cabin1
-0.0988173	0.259313	0.999786	Rsrc2
-0.115041	0.528526	0.999786	Ddt
-0.119895	0.522758	0.999786	Iqce
-0.0240552	0.895992	0.999786	Zcchc8
-0.0643947	0.646653	0.999786	Clip1
0.100661	0.594067	0.999786	Chst12
-0.00056215	0.997432	0.999786	Eif3b
-0.0367416	0.846385	0.999786	Atxn2
0.0319901	0.86588	0.999786	Snx8
-0.0977759	0.418944	0.999786	Ppp1cc
-0.221033	0.187354	0.999786	Mcm3ap
-0.0205676	0.903488	0.999786	Pcnt
-0.153276	0.404111	0.999786	Mafk
0.0646754	0.680679	0.999786	Anapc7
0.10007	0.519454	0.999786	Atp2a2
0.0476748	0.800297	0.999786	Get4
0.0327402	0.862236	0.999786	Prmt2
0.074816	0.693148	0.999786	Specc1l
0.0940755	0.60318	0.999786	Anapc5
-0.0198197	0.915442	0.999786	Rnf34
0.23116	0.157582	0.999786	Orai1
0.101971	0.591605	0.999786	Psmd9
-0.00203532	0.99146	0.999786	Mapkapk5
0.147178	0.384165	0.999786	Cops6
-0.11707	0.538023	0.999786	Erp29
-0.308847	0.10356	0.999786	Mcm7
-0.177066	0.34287	0.999786	Naa25
-0.246071	0.125857	0.999786	Trafd1
-0.136039	0.374346	0.999786	Ddx54
0.122398	0.516748	0.999786	Plbd2
-0.0918153	0.629211	0.999786	Mospd3
-0.295311	0.117384	0.999786	Lrch4
-0.14243	0.450383	0.999786	Agfg2
-0.161141	0.395945	0.999786	Gigyf1
0.0134416	0.938865	0.999786	Ap1s1
0.166091	0.366317	0.999786	Plod3
0.147392	0.357978	0.999786	Znhit1
-0.0233641	0.866224	0.999786	Fis1
-0.0559823	0.748446	0.999786	Prkrip1
-0.202674	0.15102	0.999786	Orai2
-0.187556	0.310468	0.999786	Lrwd1
0.0584639	0.739932	0.999786	Polr2j
-0.0159219	0.926912	0.999786	Ywhag
0.0324398	0.853575	0.999786	Por
0.0750276	0.651751	0.999786	Pom121
-0.123281	0.259417	0.999786	Baz1b
-0.0321655	0.805726	0.999786	Eif4h
-0.117433	0.470187	0.999786	Nup153
-0.157226	0.328898	0.999786	Rfc2
-0.00595185	0.965567	0.999786	Limk1
-0.0695583	0.708873	0.999786	Gtf2i
0.160122	0.200181	0.999786	Psmb1
-0.0794391	0.670671	0.999786	Pdcd2
0.0721552	0.704274	0.999786	Napa
-0.096343	0.606988	0.999786	Rab4b
0.250641	0.187394	0.999786	Snrpa
-0.268496	0.157342	0.999786	Itga6
-0.0276615	0.863473	0.999786	Agps
-0.0420366	0.816422	0.999786	Nfe2l2
0.0510013	0.780892	0.999786	Atp5pf
-0.00147427	0.993227	0.999786	RGD1563888
-0.0608007	0.735503	0.999786	Usp25
0.11927	0.376628	0.999786	Cct8
0.161637	0.209162	0.999786	Atp5mc3
-0.290835	0.123487	0.999786	Atf2
-0.00202735	0.986299	0.999786	Usp16
-0.0771503	0.684675	0.999786	Ltn1
0.222702	0.235203	0.999786	Cep97
-0.0154197	0.854489	0.999786	Rpl24
-0.18838	0.300345	0.999786	Zbtb11
-0.282306	0.136049	0.999786	Senp7
0.0829805	0.662521	0.999786	Zbtb21
-0.0485152	0.793276	0.999786	Brwd1
-0.135821	0.469503	0.999786	Tfg
-0.230742	0.222013	0.999786	Tbc1d23
0.0490685	0.690183	0.999786	Filip1l
0.0059227	0.973258	0.999786	Cpox
0.265472	0.155857	0.999786	Cldnd1
0.020689	0.889613	0.999786	Dyrk1a
-0.0183691	0.908907	0.999786	Ttc3
-0.113816	0.500977	0.999786	Runx1
0.0250811	0.85002	0.999786	Ap2m1
0.0593853	0.72246	0.999786	Opa1
0.103983	0.406333	0.999786	Psmd2
-0.154348	0.41681	0.999786	Lsg1
-0.12479	0.507078	0.999786	Acap2
-0.0639298	0.736097	0.999786	Ppp1r2
0.245018	0.194227	0.999786	Wdr53
0.212636	0.262156	0.999786	Tfrc
0.0921908	0.626638	0.999786	Tnk2
0.0170892	0.92227	0.999786	Lrch3
0.0488694	0.735419	0.999786	Tra2b
0.226451	0.233633	0.999786	Snx4
-0.0254893	0.841346	0.999786	Zfp148
0.0133651	0.943962	0.999786	Umps
0.0878419	0.638455	0.999786	Dnajb11
-0.104178	0.422837	0.999786	Itpr2
0.196459	0.258321	0.999786	Ints13
0.0105856	0.929688	0.999786	Fgfr1op2
-0.0539988	0.775581	0.999786	Dnm1l
-0.0626691	0.696475	0.999786	Eif4a2
0.151513	0.41468	0.999786	Ube2v2
0.131156	0.462655	0.999786	Mrps35
0.00622867	0.973873	0.999786	Bcl6
0.0853807	0.644246	0.999786	Klhl42
0.115224	0.492896	0.999786	Top3b
0.213048	0.249992	0.999786	Ergic2
0.153658	0.417943	0.999786	Sdf2l1
-0.0137532	0.936057	0.999786	Ube2l3
0.00595338	0.97215	0.999786	Snap29
0.00378485	0.98334	0.999786	Med15
-0.0857951	0.645611	0.999786	Trmt2a
0.0624604	0.739726	0.999786	Dgcr8
-0.114869	0.425432	0.999786	Ccdc50
0.254125	0.178473	0.999786	Ift57
-0.217923	0.104839	0.999786	Mx1
-0.228496	0.225538	0.999786	Mx2
0.124221	0.211272	0.999786	Cd47
0.00586802	0.975352	0.999786	Bbx
-0.0373318	0.73214	0.999786	Cblb
-0.0882843	0.621806	0.999786	Alcam
0.155332	0.30499	0.999786	Atp5po
-0.206489	0.276643	0.999786	Atp6v1a
0.0297763	0.766859	0.999786	Ythdc1
-0.228467	0.106821	0.999786	Itsn1
-0.119445	0.529743	0.999786	Donson
-0.0761886	0.305698	0.999786	Son
-0.25187	0.161346	0.999786	Epha5
-0.10758	0.561334	0.999786	Paxbp1
-0.00627275	0.973364	0.999786	Gfi1
0.0252332	0.880092	0.999786	Synj1
0.0256482	0.887425	0.999786	Glmn
-0.0264932	0.848078	0.999786	Rest
-0.0829672	0.633666	0.999786	Cnot6l
0.10035	0.593812	0.999786	Gtf3c3
-0.0433504	0.819665	0.999786	Atg3
0.189258	0.26164	0.999786	Rasl11b
-0.171938	0.343931	0.999786	LOC108348180
0.0922865	0.602761	0.999786	Scaf4
0.0952894	0.612299	0.999786	Usp46
0.0316311	0.856541	0.999786	Zfp644
0.0369637	0.750112	0.999786	Sod1
-0.225733	0.233256	0.999786	Lrrc8d
-0.0270841	0.874016	0.999786	Lrrc8c
-0.125321	0.269581	0.999786	Ccni
-0.023853	0.899203	0.999786	Ppat
0.0208592	0.912628	0.999786	Exoc1
-0.0389268	0.837813	0.999786	Cep135
-0.0683626	0.717114	0.999786	Clock
-0.133966	0.247176	0.999786	Gnpda2
-0.0759138	0.689768	0.999786	Mrps18c
-0.093557	0.620104	0.999786	Tbc1d1
0.114256	0.445582	0.999786	Septin11
0.296958	0.116885	0.999786	Nudt9
0.176446	0.340152	0.999786	Hpse
0.200019	0.227796	0.999786	Rell1
-0.0439626	0.817051	0.999786	Tmem165
-0.226365	0.105462	0.999786	Ociad1
-0.00626071	0.97372	0.999786	Guf1
0.0231506	0.902359	0.999786	Hsd17b11
-0.0476037	0.783408	0.999786	Klhl8
-0.283774	0.11864	0.999786	Aff1
-0.166776	0.378156	0.999786	Slc30a9
-0.103156	0.587531	0.999786	Fryl
-0.106017	0.52661	0.999786	Sec31a
0.0668656	0.725145	0.999786	Tmem33
-0.0324509	0.854437	0.999786	Chic2
0.13386	0.413888	0.999786	Hnrnpdl
0.060521	0.676335	0.999786	Slain2
0.104026	0.441886	0.999786	Fip1l1
0.0365824	0.824068	0.999786	Tec
0.121868	0.49249	0.999786	Brwd3
0.0164715	0.849593	0.999786	Hnrnpd
0.107925	0.455157	0.999786	Uso1
0.0439529	0.747925	0.999786	Tsn
0.0980948	0.539314	0.999786	Commd8
-0.220422	0.140532	0.999786	Trim25
0.161206	0.396195	0.999786	Aldh3a2
0.061452	0.54255	0.999786	Scpep1
0.188043	0.318027	0.999786	Iars2
0.0922642	0.624171	0.999786	Clasp1
-0.0416211	0.795363	0.999786	Trim41
-0.010288	0.956385	0.999786	Morf4l2
-0.100521	0.217835	0.999786	Tpr
-0.302518	0.105683	0.999786	Serpinb8
-0.140066	0.45361	0.999786	Pdxdc1
0.127684	0.496664	0.999786	Pctp
0.160755	0.389858	0.999786	G3bp2
0.126294	0.504308	0.999786	Mfap3
0.175079	0.313877	0.999786	Rrp15
-0.182401	0.336829	0.999786	Txndc11
-0.161198	0.314278	0.999786	Ifi47
-0.0435946	0.818079	0.999786	Odr4
-0.156115	0.160878	0.999786	Gnl3l
-0.0939499	0.621273	0.999786	Ccdc93
0.058782	0.727033	0.999786	Rap2c
0.0848481	0.651768	0.999786	Rhoh
-0.0957218	0.58695	0.999786	Pds5a
0.0127474	0.934069	0.999786	Heatr6
-0.0423706	0.80555	0.999786	Smim14
-0.0867644	0.615819	0.999786	Mcts1
0.0657478	0.692236	0.999786	Taf1
0.140087	0.459859	0.999786	Socs1
-0.151009	0.420161	0.999786	Mrps14
-0.118905	0.424798	0.999786	Cacybp
-0.212401	0.240231	0.999786	Nubp1
-0.0194442	0.918039	0.999786	Sap30l
0.130301	0.487113	0.999786	Trmt1l
-0.24063	0.205429	0.999786	Cul4b
-0.0957001	0.554119	0.999786	Carhsp1
-0.0589446	0.716782	0.999786	Ddx52
-0.199063	0.293043	0.999786	Pmm2
0.103588	0.555191	0.999786	Ivns1abp
-0.0279447	0.883012	0.999786	Cnot8
-0.0742528	0.427795	0.999786	Naca
0.0224601	0.905127	0.999786	Dexi
-0.169395	0.342987	0.999786	Ptges3
0.20154	0.289214	0.999786	Utp18
-0.0189156	0.920674	0.999786	Gemin5
-0.0718592	0.691877	0.999786	Pbdc1
0.152462	0.411126	0.999786	Cluh
0.0306689	0.823425	0.999786	Nme2
0.166235	0.382034	0.999786	Nme1
-0.179551	0.34473	0.999786	Mtmr1
-0.0137269	0.938412	0.999786	Vps4b
0.0700918	0.700378	0.999786	Phf8
0.0393878	0.835919	0.999786	Prpsap2
0.0672599	0.606621	0.999786	Dhx9
-0.0363675	0.79686	0.999786	Rabgap1l
-0.140426	0.452828	0.999786	Ccdc43
-0.0854432	0.542217	0.999786	Spag9
0.136584	0.46883	0.999786	Rc3h1
0.00781127	0.950213	0.999786	Pafah1b1
0.165149	0.381912	0.999786	Tada2a
-0.0597285	0.749037	0.999786	Ulk2
0.120246	0.526373	0.999786	Mettl16
0.121015	0.495993	0.999786	Dlg3
-0.0884133	0.639066	0.999786	Aatf
-0.14571	0.442707	0.999786	Cog1
-0.125978	0.495977	0.999786	Septin9
-0.124288	0.46504	0.999786	Eftud2
0.0117517	0.950275	0.999786	Mapk9
-0.0249105	0.885628	0.999786	Gsk3b
-0.144593	0.120339	0.999786	Luc7l3
0.0399503	0.780225	0.999786	Atp5f1b
-0.0272029	0.875517	0.999786	Fam104a
-0.116434	0.427146	0.999786	Rfc1
0.126012	0.506851	0.999786	Ccdc181
0.0425455	0.818715	0.999786	Nacc1
0.0804882	0.389457	0.999786	Rbm25l1
-0.0541642	0.774428	0.999786	Klhl20
-0.0958049	0.574299	0.999786	Psen2
-0.137704	0.428428	0.999786	Zcchc2
0.059608	0.740162	0.999786	Mnt
-0.104265	0.583402	0.999786	Nagpa
-0.28561	0.115107	0.999786	Prdx6
0.138717	0.447723	0.999786	Slc35a4
0.0164024	0.931267	0.999786	Parn
-0.0542922	0.771151	0.999786	Trmt1
-0.00346171	0.985475	0.999786	Guk1
-0.210675	0.267918	0.999786	Ankrd40
0.0217426	0.845375	0.999786	Ankrd17
0.104045	0.582842	0.999786	Mrpl55
-0.0206607	0.90487	0.999786	RGD1304587
-0.127459	0.501291	0.999786	Pgs1
-0.041881	0.797227	0.999786	Stim2
0.131369	0.471368	0.999786	Faslg
0.248221	0.0986918	0.999786	Tsr1
0.0915611	0.427495	0.999786	Nmt1
0.0763003	0.688111	0.999786	Gadd45gip1
-0.0633283	0.575776	0.999786	Ubn1
0.123587	0.49008	0.999786	Sft2d2
0.18677	0.326044	0.999786	Smg6
0.204876	0.281334	0.999786	Tiprl
-0.16181	0.365701	0.999786	Hsd17b10
-0.155927	0.389696	0.999786	Glyr1
0.0798806	0.671539	0.999786	Vamp4
0.00585123	0.975423	0.999786	Rbms2
-0.0695583	0.710704	0.999786	Dph1
0.13821	0.428231	0.999786	Psmd12
-0.254844	0.149393	0.999786	Rpa1
-0.0391501	0.833792	0.999786	Zfp496
-0.0756468	0.688443	0.999786	Traf7
0.00314645	0.972528	0.999786	Smc1a
0.0774396	0.557989	0.999786	Farsa
-0.283635	0.111771	0.999786	Bfar
-0.0636537	0.686072	0.999786	Sdhc
-0.141543	0.456719	0.999786	Mat2b
-0.0614935	0.724184	0.999786	Acbd3
-0.240067	0.197294	0.999786	Armcx5
0.256825	0.104111	0.999786	Hexim1
-0.032033	0.707117	0.999786	Actr3
-0.0398104	0.640216	0.999786	Fmnl1
-0.0528759	0.780988	0.999786	Srp9
-0.00887219	0.958485	0.999786	Helz
-0.139765	0.374706	0.999786	Lgals3bp
-0.0192206	0.917363	0.999786	Degs1
-0.00340341	0.984751	0.999786	Nudt16l1
0.127862	0.49747	0.999786	Mprip
-0.0174919	0.925553	0.999786	Mid1ip1
-0.0805311	0.671674	0.999786	Cant1
0.021284	0.906447	0.999786	Sde2
0.0357859	0.849295	0.999786	Qdpr
-0.257941	0.168702	0.999786	Ccng1
-0.103138	0.586813	0.999786	Cdc73
-0.0540102	0.664829	0.999786	Usp9x
0.108856	0.56586	0.999786	Pycr2
0.0966014	0.594155	0.999786	Atp6v0e1
0.0286057	0.880333	0.999786	Myo1d
0.189931	0.261864	0.999786	Map3k14
-0.113549	0.48302	0.999786	Rcsd1
0.126175	0.218499	0.999786	Cd247
0.207968	0.127902	0.999786	Btg2
-0.0413779	0.827431	0.999786	Flcn
-0.15145	0.175365	0.999786	Cxcr3
0.0704929	0.705858	0.999786	Ppm1d
0.0495264	0.738576	0.999786	Ogt
0.00063597	0.996876	0.999786	Grsf1
0.0392852	0.835197	0.999786	Adprm
0.0447681	0.698008	0.999786	Hnrnph1
-0.030201	0.834113	0.999786	Stx6
0.0992165	0.599136	0.999786	Rufy3
0.00251066	0.989347	0.999786	Zfp330
-0.0312179	0.869606	0.999786	Fundc1
0.0932197	0.569889	0.999786	Prpf8
0.119343	0.529401	0.999786	Thoc6
-0.0195404	0.916737	0.999786	Rnaseh2a
0.0810448	0.662864	0.999786	Gosr2
0.123891	0.494998	0.999786	Lrrc59
-0.122826	0.515219	0.999786	Clcn4
-0.0859164	0.638889	0.999786	Rufy1
0.114479	0.537506	0.999786	Uchl5
0.165928	0.304994	0.999786	Cnpy2
-0.0368306	0.846212	0.999786	Acbd6
0.120975	0.523052	0.999786	Ccdc112
0.0173312	0.913487	0.999786	Blmh
-0.094503	0.616346	0.999786	Fem1c
0.0120222	0.948936	0.999786	Pou2f1
-0.17645	0.345876	0.999786	Smyd2
-0.00850391	0.96425	0.999786	Med28
-0.0236775	0.88013	0.999786	Tmem183a
0.0751969	0.674345	0.999786	Tuba4a
0.105823	0.379696	0.999786	Utp3
0.154275	0.37885	0.999786	Dynlt3
-0.0190775	0.85372	0.999786	Ubxn4
0.203112	0.162683	0.999786	Atp5pd
0.00899234	0.961599	0.999786	Nvl
-0.119696	0.485642	0.999786	Nt5c
0.1325	0.433639	0.999786	Jpt1
0.0627362	0.680934	0.999786	Med13
-0.150772	0.28202	0.999786	Tbl1x
-0.0155159	0.933712	0.999786	Tmed7
0.0528353	0.776196	0.999786	Mcm6
0.0125508	0.941677	0.999786	Ufc1
0.126906	0.503985	0.999786	Zmym3
0.0126927	0.91333	0.999786	Ppp4r3b
0.0860683	0.645707	0.999786	Clk4
0.0589285	0.749018	0.999786	Cnih4
-0.123751	0.506582	0.999786	Atpaf2
0.0266542	0.816882	0.999786	Wdr26
-0.153556	0.36698	0.999786	Mrpl27
-0.318586	0.0935452	0.999786	Xylt2
0.107772	0.439022	0.999786	Dars
-0.142026	0.445949	0.999786	RGD1565785
0.164091	0.307585	0.999786	Clgn
-0.106701	0.573744	0.999786	Hmox2
0.0647688	0.688754	0.999786	Acot9
-0.139594	0.441468	0.999786	RGD1564613
0.0403266	0.830309	0.999786	Med14
-0.228338	0.226574	0.999786	Angel2
0.211214	0.254449	0.999786	Gpr65
-0.167698	0.10752	0.999786	Sat1
0.282191	0.135016	0.999786	Slc25a11
0.0541997	0.659205	0.999786	Slu7
0.11665	0.534176	0.999786	Wdr75
0.106445	0.575506	0.999786	Mif4gd
0.0991395	0.533627	0.999786	Dhx15
0.12652	0.400753	0.999786	Pitpna
-0.111458	0.549682	0.999786	Med12
-0.0433448	0.819251	0.999786	Scoc
0.158347	0.403325	0.999786	Atp6ap2
-0.308421	0.102056	0.999786	Trir
-0.263559	0.103747	0.999786	Cxcr4
-0.121218	0.417665	0.999786	Rnf167
-0.208317	0.213406	0.999786	Cep350
-0.103713	0.478496	0.999786	Tbc1d15
-0.102962	0.285416	0.999786	Nap1l1
0.00760149	0.957924	0.999786	Rgs1
0.135107	0.454584	0.999786	Nsf
0.0765239	0.684687	0.999786	Cep128
0.0364986	0.846243	0.999786	Rps6kb1
-0.0192024	0.916545	0.999786	Rab21
-0.148135	0.436023	0.999786	Pi4k2b
-0.0615076	0.69034	0.999786	Tmco1
-0.124795	0.502876	0.999786	Pwwp2a
0.0259982	0.890973	0.999786	Asnsd1
-0.120979	0.303492	0.999786	Tor1aip1
0.0981592	0.270481	0.999786	Psmc1
0.0550546	0.534417	0.999786	Il2rg
0.146833	0.325615	0.999786	Vmp1
-0.153955	0.37579	0.999786	Tnpo2
0.166534	0.226146	0.999786	Pfn1
-0.139652	0.370592	0.999786	Ttc1
0.162806	0.390616	0.999786	Pfdn2
-0.0572196	0.721187	0.999786	Nrde2
0.138139	0.419987	0.999786	Msl3
0.0017709	0.992385	0.999786	Phlda1
-0.117992	0.322485	0.999786	Atp2b1
0.0377852	0.841724	0.999786	Krr1
0.0700009	0.710644	0.999786	Snx12
0.185814	0.324674	0.999786	Ptrhd1
0.0156674	0.83501	0.999786	Calm1
-0.0666371	0.489	0.999786	Pnn
-0.109899	0.551585	0.999786	Ncoa1
0.0610523	0.733845	0.999786	Zc3h14
0.119521	0.398335	0.999786	Cwc25
-0.0440723	0.785522	0.999786	R3hdm1
-0.14538	0.0940138	0.999786	Rpl23
-0.0298886	0.838743	0.999786	Trib2
-0.237332	0.208122	0.999786	Anapc4
-0.141993	0.402258	0.999786	Pkn1
-0.119448	0.41864	0.999786	Lasp1
0.104064	0.554194	0.999786	RGD1311745
0.025443	0.873118	0.999786	Ndel1
0.0385012	0.831015	0.999786	Adipor1
-0.163729	0.342283	0.999786	Prorsd1
0.0499888	0.705483	0.999786	Flii
-0.0485716	0.749443	0.999786	Prps2
0.171579	0.222496	0.999786	Mtif2
0.104924	0.581101	0.999786	Slc35e4
-0.0393623	0.835944	0.999786	Sdccag8
0.00670033	0.969144	0.999786	Ccdc59
-0.0115874	0.945478	0.999786	Helb
-0.0709045	0.41741	0.999786	Arhgap30
-0.236444	0.0922214	0.999786	LOC108352650
0.020586	0.911937	0.999786	Glrx5
-0.123007	0.247527	0.999786	Stk10
0.101809	0.591874	0.999786	Dhps
-0.0495887	0.754445	0.999786	Ebag9
0.0511189	0.786407	0.999786	Mgat2
-0.11378	0.549467	0.999786	LOC100362999
-0.0325373	0.84814	0.999786	Spag7
-0.134089	0.411356	0.999786	LOC108348062
0.122562	0.514098	0.999786	Ctps2
0.0773844	0.681231	0.999786	Dohh
0.121935	0.519144	0.999786	Tcn2
-0.150376	0.420222	0.999786	Camta2
0.0814589	0.664682	0.999786	Wdr83
0.0788941	0.515256	0.999786	Cltc
0.030354	0.846836	0.999786	Gtf2a1
0.213613	0.258723	0.999786	Dcaf13
0.250553	0.168297	0.999786	Syap1
-0.0974886	0.603421	0.999786	Tmbim4
-0.0546822	0.525058	0.999786	Sh3kbp1
-0.16233	0.370184	0.999786	Flywch1
-0.0473104	0.800737	0.999786	Fam20b
-0.0186372	0.880132	0.999786	Yy1
0.0866012	0.599278	0.999786	Daam1
-0.0660883	0.691098	0.999786	Wars1
0.0516967	0.77963	0.999786	Babam2
0.0686933	0.637317	0.999786	Elk3
0.12428	0.431033	0.999786	Ddx39a
-0.289666	0.124718	0.999786	Lpin1
-0.27578	0.14264	0.999786	Utp23
0.0912034	0.580339	0.999786	Fbxw11
-0.0865121	0.635955	0.999786	Mrpl13
-0.287018	0.122706	0.999786	Lpgat1
0.0289424	0.87675	0.999786	Slc25a32
0.107439	0.565142	0.999786	Togaram1
0.0132853	0.925038	0.999786	Rad21
-0.222864	0.22764	0.999786	E2f6
-0.219189	0.122381	0.999786	AABR07058615.1
-0.0158714	0.928308	0.999786	Sel1l
-0.183433	0.325287	0.999786	Polr3h
-0.173924	0.237502	0.999786	Adss
0.0154245	0.882294	0.999786	Ccdc88c
-0.0190402	0.897956	0.999786	Eapp
0.0722216	0.648522	0.999786	Slc35b1
-0.0422885	0.778957	0.999786	Pes1
0.0966993	0.603473	0.999786	Wdr60
-0.00270833	0.988259	0.999786	Prpf39
0.0645631	0.712532	0.999786	Desi2
-0.176619	0.151432	0.999786	Cox7a2l
-0.125638	0.36878	0.999786	Brd1
0.262409	0.147001	0.999786	Ube2e3
0.160456	0.33606	0.999786	Cox20
-0.0573651	0.747877	0.999786	Dcaf5
0.162181	0.390127	0.999786	Zfp472
0.0262088	0.875393	0.999786	Ofd1
-0.112631	0.551721	0.999786	Fez2
-0.0402337	0.814193	0.999786	Rnf145
-0.0283618	0.880717	0.999786	Pam16
0.0741744	0.692406	0.999786	Ppp1cb
-0.0537627	0.581498	0.999786	Npm1
0.110959	0.51239	0.999786	Rtn4
0.152525	0.39801	0.999786	Fkbp3
0.0497737	0.789336	0.999786	Fbxo7
0.0753121	0.690579	0.999786	Traf6
-0.210766	0.258771	0.999786	Rbm43
0.225369	0.0934616	0.999786	Eny2
-0.116008	0.541864	0.999786	Mta3
-0.148733	0.275193	0.999786	Spop
-0.00431143	0.981452	0.999786	Arhgap5
-0.080311	0.664974	0.999786	Mta1
-0.053793	0.566427	0.999786	Mapkapk2
0.0615483	0.74569	0.999786	Cd48
-0.115357	0.541999	0.999786	Commd9
0.0567312	0.765465	0.999786	Yaf2
0.129374	0.496256	0.999786	Cstf1
0.114802	0.328725	0.999786	Esf1
-0.0900947	0.632516	0.999786	Crmp1
0.0506503	0.78492	0.999786	Utp25
0.137881	0.436486	0.999786	Ncln
0.0305861	0.871758	0.999786	Strn
0.182861	0.326929	0.999786	Arf2
0.138126	0.467409	0.999786	Rtcb
0.0573822	0.753328	0.999786	Elob
-0.0531847	0.779528	0.999786	Sar1b
-0.294147	0.120696	0.999786	Sos2
-0.0026563	0.985266	0.999786	Papola
0.0213053	0.910466	0.999786	Arid2
0.0477992	0.796608	0.999786	Limd1
-0.176807	0.21702	0.999786	B4galnt1
0.00247467	0.989576	0.999786	Pole3
-0.0298431	0.874411	0.999786	Atp6v1c1
0.0953275	0.278451	0.999786	Prpf40a
-0.079007	0.676906	0.999786	Prkch
0.203472	0.202326	0.999786	Erh
-0.13134	0.479023	0.999786	Arl14ep
0.172583	0.353127	0.999786	Slc4a1ap
0.259054	0.137913	0.999786	Ebp
0.134356	0.332838	0.999786	Pa2g4
0.00188227	0.986755	0.999786	Smc6
-0.295039	0.120814	0.999786	Cnot2
0.090119	0.261683	0.999786	Ppp1r12a
0.0956105	0.615149	0.999786	Gpn1
0.0823025	0.664436	0.999786	Zfp871
-0.0724756	0.70304	0.999786	Kif16b
0.102078	0.160624	0.999786	Actr2
-0.0348989	0.769803	0.999786	Snrpb2
0.0192191	0.918956	0.999786	Txlng
0.0251146	0.816307	0.999786	Upp1
-0.0532201	0.721639	0.999786	Ppp2r5c
-0.103948	0.580182	0.999786	Rangrf
-0.0359312	0.846744	0.999786	Rab1a
-0.243855	0.1225	0.999786	Utp14a
0.0909644	0.566953	0.999786	Rabep1
0.0631145	0.735218	0.999786	Tmed4
-0.0256371	0.892696	0.999786	Surf6
-0.120797	0.403166	0.999786	Ppp2r5e
-0.123859	0.509301	0.999786	Tspan13
-0.316203	0.0962305	0.999786	Slc39a9
0.28444	0.131047	0.999786	Egln3
0.193733	0.308345	0.999786	Dlst
-0.163693	0.372682	0.999786	LOC103694902
0.0443266	0.803185	0.999786	Bcorl1
0.136832	0.173448	0.999786	Rtfdc1
0.0351694	0.769174	0.999786	Cebpz
-0.155091	0.230909	0.999786	Mia2
-0.0460633	0.804378	0.999786	Washc3
-0.00776117	0.959641	0.999786	Emc2
0.0264946	0.887301	0.999786	Dtx3
-0.00730822	0.969045	0.999786	Pip4k2c
0.00359722	0.984754	0.999786	Hus1
0.0636158	0.734998	0.999786	Tmem18
0.0339764	0.855585	0.999786	Sacm1l
0.0718646	0.595068	0.999786	Rbbp7
-0.0921206	0.378876	0.999786	Rtf1
0.0683512	0.714851	0.999786	Nop10
0.0553734	0.768114	0.999786	Trim44
0.0167026	0.927145	0.999786	Cst3
-0.231024	0.145954	0.999786	Slc12a6
0.279269	0.13733	0.999786	Sec61g
-0.187658	0.250006	0.999786	Sf3a1
-0.0560619	0.721922	0.999786	Gxylt1
0.16589	0.381831	0.999786	Slc1a4
0.117629	0.281838	0.999786	Zc3h15
0.208855	0.225475	0.999786	Prkaca
0.0409421	0.817443	0.999786	Myef2
-0.059532	0.732386	0.999786	Fbxl5
0.0500546	0.761988	0.999786	Scaf11
-0.150053	0.424413	0.999786	Vrk1
0.131305	0.394822	0.999786	Csnk2a1
0.13055	0.479156	0.999786	Stx16
0.0575355	0.757539	0.999786	Fbxo33
-0.142745	0.451169	0.999786	Prkd3
0.0819198	0.362944	0.999786	Ywhae
0.249548	0.154548	0.999786	Slc38a1
0.0441703	0.746871	0.999786	Trip11
0.00956632	0.955362	0.999786	Zfp513
0.0477756	0.766026	0.999786	Eif2b4
0.152386	0.366844	0.999786	Cul1
-0.108615	0.521293	0.999786	AABR07064873.1
-0.09257	0.306141	0.999786	Crebbp
-0.0500073	0.76532	0.999786	Azin1
0.147849	0.264376	0.999786	Rassf5
-0.166888	0.365047	0.999786	Nol10
0.0993905	0.600287	0.999786	Tmem128
0.0959143	0.613177	0.999786	Pwp1
0.221623	0.241417	0.999786	Rybp
0.0430338	0.820866	0.999786	Pmm1
0.031461	0.855015	0.999786	Dhrs7b
-0.23985	0.140038	0.999786	S1pr4
0.0197214	0.893742	0.999786	Lyar
-0.0492624	0.793487	0.999786	Tmem11
-0.00215919	0.987497	0.999786	Gna15
0.0745546	0.462178	0.999786	Rbm3
0.0144855	0.938896	0.999786	Rassf3
0.0859227	0.643701	0.999786	Sertad2
-0.0207004	0.903175	0.999786	Maea
0.0584798	0.750882	0.999786	Aftph
-0.0829905	0.640864	0.999786	Odc1
0.0624064	0.690601	0.999786	Ctbp1
-0.0702515	0.591268	0.999786	Sptbn1
-0.0976393	0.607659	0.999786	Rida
0.101652	0.506142	0.999786	Rbm28
0.149105	0.413371	0.999786	Sap30bp
-0.0894232	0.632607	0.999786	Rpap1
-0.0312507	0.856833	0.999786	Phf20l1
-0.0715235	0.689133	0.999786	Ing3
0.0181826	0.91565	0.999786	Ankib1
-0.112683	0.550569	0.999786	Pkp4
0.0601218	0.698229	0.999786	Ndufa4
-0.107396	0.503367	0.999786	Srsf5
0.0975977	0.606679	0.999786	Pno1
-0.199186	0.29314	0.999786	Tbk1
0.164645	0.233254	0.999786	Psmd11
0.147336	0.43314	0.999786	Thg1l
0.0325267	0.855748	0.999786	Derl1
0.117886	0.474823	0.999786	Snrpf
-0.191205	0.171489	0.999786	Ubn2
-0.111368	0.471757	0.999786	Traf3ip3
-0.156477	0.410419	0.999786	Abi3
-0.0598263	0.750009	0.999786	Zbtb44
-0.186645	0.200924	0.999786	Suclg1
0.0635224	0.737642	0.999786	Dhrs7
-0.208662	0.124778	0.999786	Med1
-0.00804088	0.966048	0.999786	Txn2
-0.0768633	0.678982	0.999786	Ncoa3
0.0933106	0.622067	0.999786	Fmc1
-0.0729045	0.444114	0.999786	Lcp2
0.0955963	0.582448	0.999786	Zfx
-0.143928	0.441534	0.999786	Frs2
0.0907963	0.580864	0.999786	Ndufa8
-0.139089	0.434544	0.999786	Suclg2
0.191143	0.146288	0.999786	Yeats4
0.217798	0.162217	0.999786	Ndufa5
-0.18133	0.19979	0.999786	Arfgef1
-0.204963	0.145138	0.999786	Ccdc82
0.0456113	0.753951	0.999786	AABR07065406.1
0.241185	0.149934	0.999786	Emc4
-0.00980519	0.951325	0.999786	Galnt3
-0.000925144	0.99609	0.999786	Palm3
-0.138106	0.195639	0.999786	Pcmtd1
-0.0573142	0.749276	0.999786	Birc3
0.0914507	0.54226	0.999786	Cpsf2
0.0749264	0.613235	0.999786	Eif1ax
-0.228129	0.193198	0.999786	Rab22a
0.0613911	0.640116	0.999786	Phf14
-0.13541	0.171952	0.999786	Bcl11b
-0.0617815	0.726148	0.999786	Cdk5rap2
0.096643	0.609327	0.999786	Aasdhppt
-0.159951	0.342263	0.999786	Usp24
-0.0268699	0.803098	0.999786	Eif3d
-0.131118	0.155681	0.999786	Arhgdib
-0.105976	0.574567	0.999786	Utp20
0.234087	0.215841	0.999786	Lyz2
-0.0127197	0.926184	0.999786	Skp1
0.00558332	0.976556	0.999786	Erp44
0.222975	0.236409	0.999786	Aco1
-0.127432	0.416329	0.999786	AABR07017110.1
-0.0814614	0.591727	0.999786	Lrpprc
0.223847	0.231386	0.999786	Emc7
-0.0106973	0.871279	0.999786	Serbp1
-0.302598	0.0976435	0.999786	Ccdc34
-0.113365	0.55083	0.999786	Cdc27
0.0885623	0.632901	0.999786	Dmtf1
0.066908	0.570572	0.999786	Dstn
-0.246866	0.12262	0.999786	Cpsf6
-0.0375561	0.715063	0.999786	Rrbp1
0.169213	0.305353	0.999786	Rab2a
0.143956	0.44259	0.999786	Nr4a3
-0.0888853	0.625791	0.999786	Irak4
0.177151	0.32395	0.999786	C1d
0.107891	0.553912	0.999786	Arl8a
-0.0261716	0.823949	0.999786	Cdk12
0.0856957	0.47963	0.999786	Luc7l2
-0.194814	0.302273	0.999786	Phc2
0.0406426	0.830685	0.999786	Eif2ak4
0.203225	0.285206	0.999786	Rfx1
-0.0232081	0.902325	0.999786	Med19
0.0667421	0.602604	0.999786	Phf21a
0.0198022	0.903804	0.999786	Aifm1
-0.0472065	0.801235	0.999786	Eif2ak3
0.0282568	0.850935	0.999786	Snx5
0.110427	0.546861	0.999786	Psd4
0.0753496	0.570812	0.999786	Rnf20
-0.0675826	0.721136	0.999786	Pole4
0.00882476	0.959102	0.999786	Nup88
-0.0766837	0.686789	0.999786	Rab5b
0.00162714	0.99289	0.999786	Pdpk1
-0.216258	0.0906665	0.999786	Arid1a
-0.044699	0.80763	0.999786	Ngly1
0.0253312	0.89399	0.999786	RGD1310352
-0.215288	0.185984	0.999786	Rasal3
0.0754579	0.667416	0.999786	Dync1h1
-0.0343662	0.776449	0.999786	Pum2
-0.0434993	0.813482	0.999786	Calu
0.00780741	0.966793	0.999786	Uba3
-0.00962205	0.959439	0.999786	Ifih1
-0.191087	0.311985	0.999786	Traf2
-0.0915381	0.628932	0.999786	Marchf7
-0.117053	0.482704	0.999786	Copa
0.176569	0.352545	0.999786	Trim37
0.101977	0.578003	0.999786	Papolg
-0.20709	0.269572	0.999786	Sh2d1a
-0.154583	0.367168	0.999786	LOC100359922
-0.00249714	0.986752	0.999786	Tlk2
-0.172469	0.325553	0.999786	Cpne3
0.0616815	0.711832	0.999786	Mdm2
0.0469125	0.737043	0.999786	Slc38a2
-0.122383	0.415585	0.999786	Zbp1
0.204162	0.276938	0.999786	Cxcr6
0.0915212	0.628031	0.999786	Atraid
0.272904	0.151293	0.999786	Wwp1
-0.136156	0.469818	0.999786	Klhl9
-0.202265	0.210822	0.999786	Fyco1
0.143912	0.447325	0.999786	Memo1
-0.0341033	0.806794	0.999786	Sec61b
0.0136499	0.926572	0.999786	Akap8l
0.184319	0.332173	0.999786	Galk1
-0.116711	0.536125	0.999786	Dld
-0.180287	0.334546	0.999786	Alg2
0.00874644	0.961536	0.999786	Mga
-0.223398	0.213218	0.999786	Pygl
-0.112628	0.552514	0.999786	Smarcad1
-0.0352813	0.851918	0.999786	Sirt6
-0.234581	0.213911	0.999786	Synj2bp
-0.0704092	0.698535	0.999786	Zhx1
0.0658793	0.727832	0.999786	Fkbp4
0.0950219	0.617125	0.999786	AABR07041140.1
0.126313	0.5063	0.999786	Ero1a
0.0255643	0.880824	0.999786	Eif2b2
-0.0344209	0.790266	0.999786	Topors
-0.0133711	0.925461	0.999786	Casp8ap2
0.0928803	0.584428	0.999786	Cops5
-0.0022169	0.989034	0.999786	Borcs6
0.00262635	0.979803	0.999786	H3f3a
-0.199176	0.276975	0.999786	Crbn
0.1138	0.401182	0.999786	Atp6v0c
0.261477	0.146053	0.999786	Septin7
-0.201846	0.119699	0.999786	Cyfip2
-0.170441	0.318892	0.999786	Akap8
-0.0854823	0.4624	0.999786	Bms1
-0.0656399	0.724661	0.999786	Setd3
0.184012	0.232231	0.999786	Mif
0.0622657	0.714372	0.999786	Grpel1
0.0976193	0.597291	0.999786	Dnajc9
-0.0116249	0.951245	0.999786	Dusp16
0.0785202	0.669724	0.999786	Rps6ka3
0.0795674	0.669709	0.999786	Otud6b
0.18278	0.333346	0.999786	Yipf6
-0.0374917	0.842633	0.999786	Kdm4c
-0.150414	0.336108	0.999786	Vopp1
0.193496	0.267608	0.999786	Ddx1
-0.225208	0.223066	0.999786	Plrg1
-0.240363	0.163789	0.999786	Rbck1
0.0665812	0.706812	0.999786	Mkks
-0.0811767	0.662224	0.999786	Ankrd26
-0.268644	0.132938	0.999786	Rbm33
-0.010469	0.956054	0.999786	Rnpep
-0.101621	0.473986	0.999786	Srgap2
-0.268932	0.133459	0.999786	Fbxo32
0.129559	0.383688	0.999786	Psmd6
-0.0538812	0.594645	0.999786	Brd4
0.0854806	0.650417	0.999786	Crot
0.208165	0.272243	0.999786	Dhcr24
0.0408169	0.828332	0.999786	Ddit3
-0.0176238	0.916823	0.999786	Cep57
0.195855	0.302881	0.999786	Dnajc10
-0.063461	0.651802	0.999786	Ubr5
0.032796	0.831761	0.999786	Arl6ip5
-0.0083452	0.926717	0.999786	Baz1a
-0.0567419	0.765427	0.999786	Zdhhc5
-0.0919079	0.457743	0.999786	Rb1cc1
0.123789	0.258287	0.999786	Scaper
-0.0153045	0.918226	0.999786	Laptm4a
-0.131246	0.311114	0.999786	Mtdh
-0.143763	0.448491	0.999786	Ppm1k
-0.00801181	0.965043	0.999786	Vps53
0.152629	0.411526	0.999786	Mrps16
-0.0607535	0.529168	0.999786	Hectd1
0.188111	0.319125	0.999786	Hnrnpll
-0.241076	0.178999	0.999786	AABR07029272.1
0.240149	0.163761	0.999786	Ndufa7
-0.11727	0.511371	0.999786	AABR07072108.1
-0.253446	0.0985217	0.999786	Arhgap9
0.0361791	0.819708	0.999786	C1qbp
0.0778613	0.681052	0.999786	Prex1
0.0476331	0.789986	0.999786	Snrpb
-0.155319	0.279627	0.999786	Aff4
-0.159917	0.377132	0.999786	Wasl
0.00525535	0.975862	0.999786	Ccnk
-0.223512	0.223809	0.999786	Tmem263
-0.0906906	0.547987	0.999786	Vamp2
-0.0402289	0.69296	0.999786	Rpl7
-0.147003	0.41742	0.999786	Ano6
-0.105433	0.579103	0.999786	Ly75
0.114473	0.54722	0.999786	Mapkbp1
0.0342228	0.855391	0.999786	Galm
0.108195	0.379692	0.999786	Dnaja1
-0.133342	0.34891	0.999786	Hipk2
-0.23162	0.218588	0.999786	Timm17a
-0.0403671	0.822746	0.999786	Prorp
-0.0476037	0.780959	0.999786	Rraga
0.113342	0.550818	0.999786	Med7
0.197572	0.295636	0.999786	Plin2
0.176275	0.348842	0.999786	Xpot
0.128989	0.497318	0.999786	Gtpbp10
-0.0633476	0.734059	0.999786	S100pbp
-0.234978	0.118085	0.999786	Sos1
-0.00467579	0.969705	0.999786	Nrdc
-0.0176161	0.896018	0.999786	Psma6
0.0335518	0.858634	0.999786	Cluap1
0.0300298	0.874207	0.999786	Mtmr3
-0.0544434	0.675488	0.999786	Krcc1
0.0222868	0.902152	0.999786	Vps54
0.112768	0.535923	0.999786	Nop56
0.150539	0.405398	0.999786	Strap
0.258061	0.174794	0.999786	Anxa7
-0.111293	0.546883	0.999786	Preb
0.15654	0.409345	0.999786	Cdk14
-0.00706578	0.962445	0.999786	Bhlhe40
-0.155732	0.390437	0.999786	Kat14
-0.103461	0.584474	0.999786	Cln6
0.203961	0.278729	0.999786	Utp11
-0.132112	0.137672	0.999786	Mier1
0.0438793	0.704292	0.999786	Ikzf3
-0.0247981	0.889008	0.999786	Psmc6
0.211104	0.255254	0.999786	Yars1
0.121022	0.507651	0.999786	Cyp51
0.212064	0.095628	0.999786	Atp5mc1
-0.0113018	0.942797	0.999786	Rrs1
-0.157367	0.406362	0.999786	Ehmt1
-0.148578	0.259049	0.999786	Cdkn1b
-0.0830282	0.557887	0.999786	Cbll1
-0.262947	0.129553	0.999786	Mnat1
0.053326	0.776307	0.999786	Il12rb2
-0.218679	0.171907	0.999786	Erlec1
0.238375	0.206943	0.999786	Slc2a1
-0.0185532	0.921116	0.999786	Terf1
-0.0635969	0.737921	0.999786	Caap1
-0.132783	0.484836	0.999786	Herc3
-0.128426	0.194292	0.999786	Thoc2
-0.0886796	0.639999	0.999786	Idh3b
-0.00102832	0.995468	0.999786	Trib3
0.29911	0.110852	0.999786	Usp28
0.045568	0.806089	0.999786	Frmd6
0.0265508	0.769411	0.999786	Capzb
-0.0932798	0.621082	0.999786	Sstr3
-0.259593	0.127887	0.999786	Churc1
0.000956045	0.995931	0.999786	Dcp1b
-0.105495	0.457791	0.999786	Chmp3
-0.101651	0.537688	0.999786	Casp1
0.00561941	0.947288	0.999786	Nfkbia
0.025155	0.850055	0.999786	Atp6v1f
0.157782	0.406264	0.999786	Ndrg1
0.0271031	0.818755	0.999786	Srebf2
0.0710841	0.694821	0.999786	Dok1
0.0215272	0.909756	0.999786	Polr3b
0.153789	0.418707	0.999786	Ube2j1
-0.0332195	0.825304	0.999786	Unc13d
0.213809	0.256614	0.999786	Ifng
-0.107285	0.319326	0.999786	Setd5
-0.0966757	0.610149	0.999786	Arfgef2
0.0706385	0.690696	0.999786	Atg7
0.000552075	0.997058	0.999786	Rpn2
0.0288274	0.878243	0.999786	Mtmr4
0.0833186	0.633335	0.999786	Actr10
0.0172287	0.905609	0.999786	Srp14
0.212503	0.251013	0.999786	Tmem43
-0.297864	0.114893	0.999786	Tm2d1
-0.177688	0.315689	0.999786	RGD1305178
0.296336	0.117081	0.999786	Asns
-0.154334	0.412836	0.999786	Dera
-0.0453119	0.801336	0.999786	Zfp830
0.23195	0.216357	0.999786	Ehd4
-0.148523	0.42064	0.999786	Tcp11l2
-0.152261	0.422833	0.999786	Rffl
-0.0617087	0.745481	0.999786	AABR07052430.1
0.280311	0.117417	0.999786	Nr4a1
0.257064	0.144009	0.999786	Arrdc1
0.242627	0.121931	0.999786	Sf3a3
-0.177214	0.351389	0.999786	Sipa1l1
-0.0366559	0.835484	0.999786	Rab11b
-0.169454	0.19284	0.999786	Dnm2
-0.0889772	0.53313	0.999786	Zfp800
-0.0607081	0.747883	0.999786	Cse1l
0.0530715	0.766048	0.999786	Smu1
0.0179081	0.829052	0.999786	Ppig
-0.166049	0.352791	0.999786	Cyth4
-0.151432	0.34767	0.999786	Brd3
-0.195936	0.3025	0.999786	Zc3h3
-0.0156362	0.934048	0.999786	Ift52
-0.0213591	0.909435	0.999786	Golga5
0.108789	0.449149	0.999786	Thoc7
-0.14252	0.45198	0.999786	Zfp467
-0.194788	0.304319	0.999786	Usp20
0.132849	0.4846	0.999786	Gsdmd
0.0298287	0.87523	0.999786	Slc35c1
-0.147574	0.24675	0.999786	Hm13
0.139287	0.380929	0.999786	Rars1
-0.0552632	0.761456	0.999786	Ehd3
-0.0142535	0.935665	0.999786	Plaa
0.0872526	0.629331	0.999786	Atg101
-0.144556	0.379216	0.999786	Pqbp1
-0.0576993	0.751766	0.999786	Marchf2
0.0119664	0.944079	0.999786	Cmpk1
-0.0128256	0.945983	0.999786	Stau1
-0.0133725	0.942759	0.999786	Bloc1s1
0.165446	0.345446	0.999786	Glod4
-0.239782	0.13409	0.999786	Pnrc1
-0.163143	0.341649	0.999786	R3hdm2
-0.170373	0.289849	0.999786	C1galt1
0.0183123	0.839081	0.999786	Arf5
0.143982	0.343523	0.999786	Kdm3a
-0.155641	0.370788	0.999786	Dyrk2
-0.249293	0.170285	0.999786	Vgll4
-0.062572	0.658173	0.999786	Ufl1
-0.0861437	0.604175	0.999786	Cand1
0.0148329	0.926231	0.999786	Ddx47
0.030841	0.797352	0.999786	Aup1
0.0548754	0.751469	0.999786	Supt4h1
0.0376987	0.839136	0.999786	Psma3l
0.0790967	0.666453	0.999786	Acat1
-0.0471604	0.80104	0.999786	Vrk2
-0.210324	0.264909	0.999786	Actr6
-0.264555	0.119972	0.999786	Stk26
0.174153	0.356413	0.999786	Timm10
0.0524475	0.663889	0.999786	Bcap29
-0.0970358	0.497119	0.999786	Elk4
0.0130909	0.924596	0.999786	Usp1
-0.0625258	0.552823	0.999786	Tram1
-0.159865	0.38145	0.999786	Pdhb
0.0404888	0.749382	0.999786	Tmed10
0.0417288	0.667793	0.999786	Hnrnpm
0.0125191	0.941159	0.999786	Krit1
0.0803853	0.670857	0.999786	Nf2
0.224449	0.175057	0.999786	Sdhb
0.134488	0.459905	0.999786	RGD1305350
0.0345284	0.85504	0.999786	Slc9a1
-0.052018	0.753804	0.999786	Srsf10
0.0497967	0.64271	0.999786	Ssb
-0.0869383	0.572809	0.999786	Akna
0.267777	0.0928012	0.999786	Fos
-0.0194023	0.917385	0.999786	Cdk5
-0.00982359	0.958451	0.999786	Apaf1
-0.145107	0.445012	0.999786	Dennd4c
0.0803524	0.584474	0.999786	Cul5
-0.130764	0.446445	0.999786	Max
0.0708422	0.707471	0.999786	Hibadh
-0.0133401	0.929567	0.999786	Rcor1
0.0205315	0.910366	0.999786	Ift74
-0.179164	0.338793	0.999786	Ugp2
0.0181122	0.88683	0.999786	Ddx27
0.00202679	0.991454	0.999786	Txndc12
-0.0101688	0.956669	0.999786	Dph7
0.0403196	0.808481	0.999786	Mdh1
0.234842	0.21505	0.999786	Shmt2
-0.0282808	0.880695	0.999786	Ubr7
0.107681	0.526754	0.999786	Brpf1
-0.0977681	0.605824	0.999786	Traf3
0.130927	0.48888	0.999786	Tgs1
-0.0168095	0.929006	0.999786	Abhd6
0.218528	0.154948	0.999786	Ubash3b
0.00849492	0.963925	0.999786	Pnpla7
0.0933635	0.528361	0.999786	Cr1l
-0.0752024	0.642866	0.999786	Znfx1
0.130492	0.142303	0.999786	Ywhaz
-0.0423274	0.823763	0.999786	Wdr5
-0.00501776	0.978905	0.999786	Fbxo9
-0.165213	0.3599	0.999786	Zbtb8os
0.0458059	0.800604	0.999786	Decr1
-0.0169676	0.928514	0.999786	Fam91a1
-0.0525535	0.719876	0.999786	Xpc
0.112377	0.500802	0.999786	Bag1
0.0511955	0.765288	0.999786	Nfrkb
-0.0327514	0.848654	0.999786	Mrps15
0.0377874	0.842501	0.999786	B4galt5
0.0465037	0.76712	0.999786	Akirin2
0.0222567	0.870505	0.999786	Slc25a3
0.0978612	0.189142	0.999786	Hif1a
-0.029152	0.877315	0.999786	Tpgs1
-0.0680668	0.526716	0.999786	Tagln2
0.0549054	0.737268	0.999786	Sc5d
0.0689114	0.712945	0.999786	Orc3
-0.0663116	0.727305	0.999786	Vps39
0.0219246	0.908056	0.999786	Ccdc130
-0.0768966	0.683448	0.999786	Lypla1
0.0151361	0.921574	0.999786	Ndufb11
-0.168802	0.250947	0.999786	Washc4
0.0130773	0.944264	0.999786	Clcn6
0.223575	0.091496	0.999786	Gimap4
-0.157595	0.407284	0.999786	Vamp7
-0.282346	0.137639	0.999786	Zfp414
0.00199714	0.990735	0.999786	Dcun1d5
-0.0772351	0.646575	0.999786	Sbf1
-0.0906998	0.326483	0.999786	Tax1bp1
-0.043048	0.768125	0.999786	Myo1f
-0.0103614	0.95232	0.999786	Cep63
-0.052154	0.78221	0.999786	Sec23b
0.072355	0.592333	0.999786	Gimap5
-0.0856435	0.630291	0.999786	Necap2
0.1432	0.45135	0.999786	Fut8
-0.174631	0.274276	0.999786	Eid1
-0.154635	0.404504	0.999786	Tmem87a
-0.0264657	0.883925	0.999786	Thoc5
0.148273	0.394408	0.999786	Anapc13
0.0317239	0.86694	0.999786	Mettl5
-0.0291089	0.826611	0.999786	Rbm10
-0.133316	0.424936	0.999786	Rbms1
-0.0754391	0.627022	0.999786	Cwc15
-0.136688	0.331513	0.999786	Glcci1
0.247943	0.191806	0.999786	Ago2
-0.032429	0.857418	0.999786	Pdlim2
-0.067854	0.698819	0.999786	Mrpl35
0.0460159	0.804947	0.999786	Slc9a9
0.142748	0.421193	0.999786	Mrpl15
-0.137561	0.430125	0.999786	Ndufa6
-0.13347	0.480873	0.999786	Ppcs
-0.0882012	0.640648	0.999786	Cdk16
0.0433206	0.782997	0.999786	Nbn
-0.144989	0.425511	0.999786	Tada3
0.0620586	0.74237	0.999786	Btbd7
-0.25654	0.167523	0.999786	Sytl1
-0.0330359	0.860931	0.999786	Nsfl1c
0.0963358	0.608216	0.999786	Ost4
-0.0620991	0.688918	0.999786	U2surp
-0.055546	0.769644	0.999786	Agtrap
-0.156548	0.298454	0.999786	Secisbp2l
-0.0330247	0.858444	0.999786	Cc2d1b
0.0148665	0.936894	0.999786	Snx11
0.060295	0.679555	0.999786	Phip
0.0284095	0.877574	0.999786	Arhgap21
0.103314	0.57851	0.999786	Nat10
-0.103941	0.314158	0.999786	AC127920.1
-0.0917865	0.538907	0.999786	Chmp5
0.131779	0.124804	0.999786	Arpc3
0.12834	0.499439	0.999786	Emp1
-0.263788	0.146192	0.999786	Usp45
-0.0949072	0.502734	0.999786	Cbx1
-0.00653628	0.97248	0.999786	RGD1563365
-0.0556524	0.710234	0.999786	Rnps1
-0.0849934	0.652426	0.999786	Med24
-0.126623	0.504302	0.999786	Tmem268
0.233749	0.203371	0.999786	Lsm3
0.0155789	0.934291	0.999786	Zmym2
-0.0811098	0.65903	0.999786	Tp53i11
-0.0993825	0.581502	0.999786	Camsap2
-0.263976	0.144645	0.999786	Cops2
-0.00539687	0.97725	0.999786	Dtd1
-0.0770461	0.675988	0.999786	Nrf1
-0.0593588	0.678819	0.999786	Otud5
-0.221343	0.241795	0.999786	Erg28
-0.021279	0.800887	0.999786	Pnisr
0.00816892	0.963608	0.999786	Ap1b1
-0.126304	0.506607	0.999786	Tmpo
0.00723262	0.96922	0.999786	Dnajc11
0.177958	0.34705	0.999786	Tmem214
-0.083872	0.645921	0.999786	Fbxo46
0.173134	0.279283	0.999786	Fkbp1a
0.0987	0.248208	0.999786	Ssrp1
0.0385422	0.794494	0.999786	Nfe2l1
-0.0605323	0.736512	0.999786	Pdrg1
-0.0281068	0.882346	0.999786	Slc35b4
0.218619	0.221737	0.999786	Adamts10
-0.105292	0.563386	0.999786	Tank
-0.0256248	0.884792	0.999786	Atf7ip
0.0929151	0.562434	0.999786	Ift20
-0.0494127	0.794659	0.999786	Parp2
-0.0817111	0.665408	0.999786	Gga1
-0.136801	0.399072	0.999786	Fli1
0.0203205	0.91476	0.999786	Slc35a1
0.00326234	0.985741	0.999786	Aqr
-0.135141	0.476843	0.999786	Dynll2
-0.281099	0.134114	0.999786	Trim14
-0.209736	0.264581	0.999786	Hbp1
0.0404786	0.831442	0.999786	Aebp2
0.0183949	0.913822	0.999786	Csrp1
0.084253	0.230118	0.999786	Ets1
0.282326	0.133347	0.999786	Ext2
-0.14403	0.443787	0.999786	Nans
-0.126026	0.501851	0.999786	Adi1
-0.00755146	0.962298	0.999786	Pdcd6ip
-0.109213	0.560407	0.999786	Diaph3
-0.180857	0.123391	0.999786	Arpc4
0.0610781	0.720108	0.999786	Mtss1
-0.0958501	0.36853	0.999786	Ccdc47
-0.0789448	0.671173	0.999786	Nfx1
-0.262537	0.165447	0.999786	Slc6a6
-0.142397	0.452847	0.999786	Tsta3
-0.0999258	0.485919	0.999786	Nptn
0.0280034	0.879886	0.999786	Malsu1
-0.0156592	0.932397	0.999786	Sec24c
-0.0443565	0.704646	0.999786	Sec62
0.187848	0.323137	0.999786	Dnajc15
0.0743089	0.62864	0.999786	Gripap1
0.0388466	0.578058	0.999786	AABR07017902.1
-0.164101	0.385271	0.999786	Mrpl37
-0.236011	0.159667	0.999786	Prkar2b
0.0950063	0.582092	0.999786	Atp6v1d
-0.136625	0.342384	0.999786	Dad1
-0.153996	0.369656	0.999786	Nudt4
0.0235704	0.879967	0.999786	Immt
-0.116321	0.540528	0.999786	Chrac1
0.0469642	0.802085	0.999786	AABR07029605.1
-0.138525	0.463796	0.999786	Psen1
0.0959422	0.601632	0.999786	Pon2
-0.104432	0.563787	0.999786	Dis3
-0.204345	0.281223	0.999786	Zc3h12a
-0.08911	0.639236	0.999786	Fubp3
0.0144754	0.923584	0.999786	Caprin1
0.121249	0.523405	0.999786	Ndufs3
0.260337	0.109004	0.999786	Tra2a
0.154936	0.415119	0.999786	Clasp2
0.01302	0.938839	0.999786	Fam133b
0.0169658	0.892645	0.999786	Ddx24
-0.0757671	0.689864	0.999786	Jagn1
0.0651977	0.729663	0.999786	Mkrn2
0.08282	0.546154	0.999786	Szrd1
0.0980216	0.586012	0.999786	Foxp1
-0.0856167	0.646091	0.999786	Rnaseh2b
-0.175239	0.356302	0.999786	Tnks1bp1
-0.0298573	0.860585	0.999786	Rc3h2
-0.143091	0.433908	0.999786	Il17re
-0.0898498	0.636339	0.999786	Lmo4
0.066241	0.717393	0.999786	Pibf1
0.0434441	0.810768	0.999786	Fbxo6
0.0852032	0.635716	0.999786	Ankrd49
-0.090271	0.631122	0.999786	Abhd4
-0.12342	0.335281	0.999786	Pnrc2
0.0813521	0.664319	0.999786	Timm29
0.0658314	0.719198	0.999786	Cdk6
0.23646	0.106315	0.999786	Ifi27
-0.0965534	0.223854	0.999786	Anp32b
-0.033041	0.836372	0.999786	B3gnt2
-0.022435	0.827354	0.999786	Smarca4
-0.0855049	0.564178	0.999786	Kpnb1
-0.112853	0.552198	0.999786	Mkrn1
0.142495	0.453231	0.999786	Commd1
0.055748	0.764698	0.999786	Eipr1
0.195791	0.280464	0.999786	Snapc1
0.197171	0.29449	0.999786	Chchd1
-0.00225019	0.990541	0.999786	Nmd3
0.101667	0.590587	0.999786	Lrpap1
0.130034	0.403842	0.999786	Fuca1
-0.0231305	0.90313	0.999786	Nr1d1
0.0618553	0.74267	0.999786	Osgep
0.131156	0.461839	0.999786	Srp68
-0.17172	0.246577	0.999786	Ogfr
-0.039872	0.833664	0.999786	Sh3bp1
-0.119821	0.52643	0.999786	Tor4a
-0.0670784	0.718354	0.999786	Nelfb
-0.144203	0.111618	0.999786	Rpl4
0.102678	0.565286	0.999786	Mapk6
0.049615	0.79056	0.999786	Pik3cg
-0.00105547	0.994861	0.999786	Rabgap1
-0.0812128	0.63652	0.999786	Tm9sf4
-0.265101	0.16294	0.999786	Chn2
-0.255946	0.168328	0.999786	Ivd
0.197142	0.208079	0.999786	Gnl2
0.239388	0.171501	0.999786	Eif2s1
0.050507	0.78938	0.999786	Trim35
0.12777	0.478589	0.999786	Prpf38a
-0.0540642	0.753929	0.999786	Pdzd8
0.0695772	0.714443	0.999786	Ccdc90b
-0.192102	0.133776	0.999786	Epsti1
-0.140604	0.456348	0.999786	Osbpl7
-0.0606812	0.659688	0.999786	Ddx42
0.0971686	0.603042	0.999786	Phc3
0.0621938	0.743297	0.999786	Mre11
-0.0204086	0.895258	0.999786	Akr1b1
-0.131979	0.479725	0.999786	Rab11fip2
-0.00850571	0.964316	0.999786	Stoml2
-0.0586962	0.755884	0.999786	Polr1a
0.255812	0.170982	0.999786	Sqle
0.0683816	0.707081	0.999786	Serinc3
0.0768839	0.67006	0.999786	Phf12
-0.0913925	0.629071	0.999786	Mrpl10
0.0403109	0.762844	0.999786	Hdac1
-0.060408	0.750568	0.999786	Xpa
-0.267043	0.154873	0.999786	Tcf20
0.0860479	0.648014	0.999786	Ncaph2
-0.0024347	0.988241	0.999786	LOC299312
0.118946	0.528746	0.999786	Mtor
-0.0650528	0.719877	0.999786	Zrsr1
-0.218557	0.162156	0.999786	Psmf1
-0.0276196	0.822736	0.999786	Cct4
-0.0354854	0.806758	0.999786	Msl1
0.0460502	0.79195	0.999786	Rnf19a
0.206963	0.275776	0.999786	Apex1
0.0357894	0.82668	0.999786	Sdcbp
-0.0353098	0.834814	0.999786	Api5
-0.0112257	0.952536	0.999786	Obi1
-0.190424	0.14524	0.999786	Mdm4
-0.0616244	0.545769	0.999786	Lck
-0.041574	0.826907	0.999786	Gale
-0.0788005	0.638152	0.999786	Oxa1l
-0.156727	0.310788	0.999786	Casc3
0.0241427	0.898108	0.999786	C2cd2l
0.053336	0.617377	0.999786	Chd3
0.0548225	0.770716	0.999786	LOC108348453
-0.209294	0.264739	0.999786	Washc5
-0.193018	0.308892	0.999786	Akap17b
-0.0184614	0.920086	0.999786	Nampt
0.0824348	0.66113	0.999786	Pacsin2
-0.0233184	0.887686	0.999786	Tmem59
0.113506	0.268814	0.999786	Dync1i2
-0.131493	0.483773	0.999786	Topbp1
-0.138024	0.466125	0.999786	Dpagt1
-0.0261617	0.854772	0.999786	Wasf2
-0.0651609	0.728966	0.999786	Cnih1
-0.14917	0.38702	0.999786	Vezf1
-0.00539068	0.967626	0.999786	Bnip3l
-0.032782	0.827412	0.999786	Naa38
-0.150221	0.367818	0.999786	Irf2
0.0633249	0.734899	0.999786	Fam204a
-0.0318341	0.740161	0.999786	Rbm26
0.146316	0.420765	0.999786	Tmem131l
0.0406885	0.830054	0.999786	Acadm
-0.201656	0.227138	0.999786	Frg1
-0.0579111	0.758704	0.999786	Eef1akmt1
-0.0237547	0.900246	0.999786	Slc38a9
0.0138268	0.933992	0.999786	Ftsj3
0.00271938	0.987715	0.999786	Ints6
-0.122586	0.434764	0.999786	Ppp3ca
-0.0945401	0.492583	0.999786	Lgals1
0.174342	0.341386	0.999786	Arih1
0.113065	0.540612	0.999786	Timm8b
-0.0866439	0.534465	0.999786	Pcf11
0.177046	0.297382	0.999786	Skil
0.261991	0.154439	0.999786	Bckdhb
-0.0525812	0.782039	0.999786	Mctp2
0.0101585	0.95596	0.999786	Xpo1
-0.08104	0.637033	0.999786	Dido1
0.255679	0.176702	0.999786	Ldlr
-0.124938	0.494778	0.999786	Pip4p1
-0.162581	0.328409	0.999786	Nkapd1
0.0454444	0.746926	0.999786	Puf60
-0.1986	0.243781	0.999786	Rara
-0.153138	0.118922	0.999786	Thrap3
0.23015	0.205994	0.999786	Lrrc42
0.0858788	0.372163	0.999786	Zranb2
0.0328146	0.862714	0.999786	Rabggtb
0.220097	0.245858	0.999786	Dcps
-0.0240379	0.840163	0.999786	Rapgef6
-0.0459005	0.777182	0.999786	Erap1
-0.0423282	0.794349	0.999786	Srsf4
0.160196	0.28515	0.999786	Osbpl3
-0.0846582	0.655458	0.999786	Slc33a1
0.010496	0.951217	0.999786	Cyb5r4
0.0291902	0.862287	0.999786	Polr3d
0.136001	0.35219	0.999786	Psmc5
-0.0680657	0.679712	0.999786	Ube2g1
-0.158063	0.328588	0.999786	Dctn1
-0.0992242	0.473515	0.999786	Lypla2
-0.180686	0.328249	0.999786	Prpsap1
-0.041099	0.827906	0.999786	Ythdf3
0.241157	0.165459	0.999786	Plagl2
0.0608386	0.748275	0.999786	Zfp143
-0.0855441	0.580159	0.999786	Ccdc174
0.0401366	0.793094	0.999786	Efcab14
-0.239742	0.18167	0.999786	Azi2
-0.0387319	0.838391	0.999786	Asb8
-0.156896	0.170422	0.999786	Eif4b
-0.131884	0.484108	0.999786	Nol9
0.0575373	0.745498	0.999786	Leo1
0.0701945	0.588927	0.999786	Mtrex
0.153614	0.404308	0.999786	Bpgm
-0.113858	0.545736	0.999786	Acot2
-0.0131053	0.944311	0.999786	Xpo4
0.00511724	0.974495	0.999786	Pdcd10
0.0684414	0.705281	0.999786	Strbp
0.148154	0.414635	0.999786	Raf1
-0.133192	0.472821	0.999786	Zc3hc1
0.0744104	0.510534	0.999786	Pcm1
-0.113276	0.544306	0.999786	Myo10
-0.0516957	0.785398	0.999786	Tubb4b
-0.0213809	0.909812	0.999786	Map2k1
0.130279	0.48733	0.999786	Gid8
0.0889212	0.571409	0.999786	Brk1
-0.0609252	0.657761	0.999786	Rps24
-0.109694	0.554579	0.999786	Glb1
0.0324498	0.861859	0.999786	Nol12
-0.0119737	0.94968	0.999786	Prrc2b
-0.0143984	0.931663	0.999786	Eif5
-0.0595083	0.724619	0.999786	Map7d1
0.214504	0.114028	0.999786	Cnbp
-0.0349333	0.853988	0.999786	Hexa
-0.0695829	0.705297	0.999786	Vhl
-0.00397533	0.983318	0.999786	Espn
-0.0397084	0.670855	0.999786	Smc4
0.131035	0.471526	0.999786	Idh3a
-0.0163061	0.914492	0.999786	Cd28
-0.116174	0.238285	0.999786	Cast
-0.152149	0.328249	0.999786	Eps15
-0.0405745	0.806133	0.999786	Eif4e3
0.054005	0.773489	0.999786	Nfyb
0.0182018	0.835793	0.999786	Lcp1
-0.0601301	0.703882	0.999786	Mark3
-0.179991	0.169271	0.999786	Dnajc3
0.011593	0.942266	0.999786	Kif3b
0.162814	0.272687	0.999786	Anxa2
-0.103642	0.568284	0.999786	Mrps23
-0.0529121	0.757828	0.999786	Dhx29
-0.215056	0.257489	0.999786	Mknk1
0.0259613	0.889744	0.999786	Hmbs
-0.0611178	0.747074	0.999786	Polr2k
0.0147927	0.937749	0.999786	Nol6
0.16045	0.39743	0.999786	Nek1
0.093944	0.576919	0.999786	Sem1
-0.206572	0.249923	0.999786	Ipo7
-0.132201	0.486641	0.999786	Zbtb17
[truncated: 30,883 more rows]

## Sheet: E-F_Downregulated
source	term_name	negative_log10_of_adjusted_p_value	intersections
GO:MF	microtubule binding	3.58539	CENPE,CENPF,KIF20B,TPX2,KIF15,KIFC1,NUSAP1,KIF11,KIF4A,JAKMIP1
GO:MF	microtubule motor activity	3.53276	CENPE,KIF20B,KIF15,KIFC1,KIF11,KIF4A
GO:MF	tubulin binding	3.25979	CENPE,CENPF,KIF20B,PDE4B,TPX2,KIF15,KIFC1,NUSAP1,KIF11,KIF4A,JAKMIP1
GO:MF	cytoskeletal protein binding	2.57542	CENPE,CENPF,PPP1R9B,KIF20B,PDE4B,TPX2,EPB41,KIF15,KIFC1,WAS,IQGAP2,NUSAP1
GO:MF	motor activity	2.15647	CENPE,KIF20B,KIF15,KIFC1,KIF11,KIF4A
GO:MF	C-C chemokine receptor activity	1.81618	CCR3,AABR07071838.1
GO:MF	G protein-coupled chemoattractant receptor activity	1.74231	CCR3,AABR07071838.1
GO:MF	chemokine receptor activity	1.74231	CCR3,AABR07071838.1
GO:MF	protein C-terminus binding	1.43566	MKI67,TOP2A,CENPF
GO:BP	mitotic nuclear division	5.10055	MKI67,CENPE,KIF20B,TPX2,KIFC1,NDC80,UBE2C,NUSAP1,KIF11,KIF4A,SMC2,INCENP
GO:BP	nuclear division	3.75993	MKI67,TOP2A,CENPE,KIF20B,TPX2,KIFC1,NDC80,UBE2C,NUSAP1,KIF11,KIF4A,SMC2,INCENP
GO:BP	organelle fission	3.30069	MKI67,TOP2A,CENPE,KIF20B,TPX2,KIFC1,NDC80,UBE2C,NUSAP1,KIF11,KIF4A,SMC2,INCENP
GO:BP	chromosome segregation	3.20704	MKI67,TOP2A,CENPE,CENPF,KIFC1,NDC80,UBE2C,NUSAP1,KIF4A,SMC2,INCENP
GO:BP	regulation of cellular component organization	3.00387	TBC1D4,MKI67,TOP2A,CENPE,TUBB5,PPP1R9B,VIM,H1F5,ARHGEF18,KIF20B,TPX2,SMARCA2,NDC80,WAS,CD44,STAT1,UBE2C,GRN,IQGAP2,NUSAP1
GO:BP	mitotic sister chromatid segregation	2.91274	CENPE,KIFC1,NDC80,UBE2C,NUSAP1,KIF4A,SMC2,INCENP
GO:BP	regulation of organelle organization	2.73456	TBC1D4,MKI67,TOP2A,CENPE,H1F5,ARHGEF18,KIF20B,TPX2,NDC80,WAS,UBE2C,GRN,IQGAP2,NUSAP1
GO:BP	spindle assembly	2.64604	TUBB5,TPX2,KIFC1,NDC80,KIF11,KIF4A,INCENP
GO:BP	microtubule cytoskeleton organization involved in mitosis	2.45178	CENPE,TPX2,KIFC1,NDC80,NUSAP1,KIF11,KIF4A
GO:BP	spindle organization	2.34323	CENPE,TUBB5,TPX2,KIFC1,NDC80,KIF11,KIF4A,INCENP
GO:BP	sister chromatid segregation	2.30211	CENPE,KIFC1,NDC80,UBE2C,NUSAP1,KIF4A,SMC2,INCENP
GO:BP	mitotic cell cycle	2.05715	MKI67,CENPE,CENPF,KIF20B,TPX2,KIFC1,NDC80,UBE2C,BTG1,NUSAP1,KIF11,KIF4A,SMC2,CEP250,INCENP
GO:BP	nuclear chromosome segregation	2.05579	CENPE,CENPF,KIFC1,NDC80,UBE2C,NUSAP1,KIF4A,SMC2,INCENP
GO:BP	metaphase plate congression	1.89547	CENPE,CENPF,KIFC1,NDC80
GO:BP	mitotic spindle organization	1.88034	CENPE,TPX2,KIFC1,NDC80,KIF11,KIF4A
GO:BP	mitotic cell cycle process	1.64004	MKI67,CENPE,CENPF,KIF20B,TPX2,KIFC1,NDC80,UBE2C,NUSAP1,KIF11,KIF4A,SMC2,INCENP
GO:BP	regulation of mitotic cell cycle	1.6155	MKI67,CENPE,CENPF,KIF20B,NDC80,UBE2C,BTG1,NUSAP1
GO:BP	establishment of chromosome localization	1.46927	CENPE,CENPF,KIFC1,NDC80
GO:BP	chromosome localization	1.41993	CENPE,CENPF,KIFC1,NDC80
GO:BP	chromosome condensation	1.39096	TOP2A,NUSAP1,SMC2,INCENP
GO:BP	organelle organization	1.33936	TBC1D4,MKI67,TOP2A,HIST1H2AN,CENPE,TUBB5,PPP1R9B,KDM1B,VIM,H1F5,ARHGEF18,KIF20B,TPX2,EPB41,SMARCA2,KIFC1,UNC119B,NDC80,WAS,UBE2C,GRN,IQGAP2,NUSAP1
GO:CC	chromosome, centromeric region	3.6163	MKI67,TOP2A,CENPE,CENPF
GO:CC	condensed chromosome	3.18478	MKI67,TOP2A,CENPE,CENPF
GO:CC	spindle	3.07151	CENPE,CENPF,KIF20B,TPX2,EPB41,KIF15,NUSAP1,KIF11,CEP250,INCENP
GO:CC	chromosomal region	2.87778	MKI67,TOP2A,CENPE,CENPF
GO:CC	macrophage migration inhibitory factor receptor complex	2.5679	CD44,CD74
GO:CC	DNA packaging complex	2.47073	HIST1H2AN,KDM1B,H1F5,H1F4,AABR07012583.2,SMC2
GO:CC	chromosome	2.22474	MKI67,TOP2A,HIST1H2AN,CENPE,CENPF,KDM1B,H1F5,SMARCA2,NDC80,WAS,STAT1
GO:CC	nucleosome	2.17751	HIST1H2AN,KDM1B,H1F5,H1F4,AABR07012583.2
GO:CC	cytoskeleton	2.12314	TOP2A,CENPE,CENPF,TUBB5,PPP1R9B,VIM,KIF20B,PDE4B,TPX2,EPB41,KIF15,SMARCA2,NDC80,WAS
GO:CC	mitotic spindle	2.09536	CENPE,KIF20B,TPX2,EPB41,NUSAP1,KIF11
GO:CC	supramolecular complex	1.78792	CENPE,CENPF,TUBB5,VIM,KIF20B,PDE4B,TPX2,NDC80,WAS,DEK,NUSAP1
GO:CC	mitotic spindle midzone	1.77675	CENPE,KIF20B
GO:CC	microtubule cytoskeleton	1.73348	TOP2A,CENPE,CENPF,TUBB5,KIF20B,PDE4B,TPX2,EPB41,KIF15,NDC80
GO:CC	supramolecular fiber	1.5478	CENPE,TUBB5,VIM,KIF20B,PDE4B,TPX2,WAS,DEK,NUSAP1
GO:CC	supramolecular polymer	1.51282	CENPE,TUBB5,VIM,KIF20B,PDE4B,TPX2,WAS,DEK,NUSAP1
GO:CC	intercellular bridge	1.44968	KIF20B,TPX2,EPB41
TF	Factor: YB-1; motif: CCAMTCNGMR; match class: 1	2.53423	AABR07027872.1,TBC1D4,MKI67,TOP2A,HIST1H2AN,CENPE,CENPF,CKB,KDM1B,VIM,H1F5,TPX2,BZW2,TPMT,RASA4,KIFC1,NUCB2,NEURL3,UBE2C,BTG1,DEK,MKNK2,NR1D2,SERPINB6B,CD74,AABR07012583.2,PPP2R5A,CARD6,GRAP,DPP7,FAM102A
TF	Factor: AP-2gamma; motif: NNNNWGCCYNCRGSCN	1.3394	CENPE,CKB,KDM1B,SLFN5,SELENOM,TPMT,DAP,CCDC136,CPNE8,OASL2,NEURL3,RNF139,BTG1,DEK,GRN,IQGAP2,NUSAP1,H1F4,RTKN2,IMPDH1

## Sheet: E-F_Upregulated
source	term_name	negative_log10_of_adjusted_p_value	intersections
GO:MF	cytokine binding	3.10117	IL1RN,TNFRSF9,CCR6
GO:MF	interleukin-2 receptor activity	1.76155	IL2RA,IL2RB
GO:MF	identical protein binding	1.5605	TNFRSF9,CALCA,PRF1,FABP5,PLEK,CST7,GZMA,CCDC88A,CCL3,S100A6,IGF2R,MYD88,IL17A
GO:MF	interleukin-1, type I receptor binding	1.49052	IL1RN
GO:MF	interleukin-1, type II receptor binding	1.49052	IL1RN
GO:MF	interleukin-1 type II receptor antagonist activity	1.49052	IL1RN
GO:MF	interleukin-1 type I receptor antagonist activity	1.49052	IL1RN
GO:BP	cellular response to chemical stimulus	5.92153	IL1RN,CALCA,CCR6,BCL2L11,CTSB,PRDX5,CCL4,PDE8A,IL2RA,ALPL,CCL3,EZH2,NR4A2,MYD88,IL17A,VDR,CHST11,NFIL3,YBX3,IL21R,RANGAP1,LBH,TRERF1,STK39,TXK,RANBP1,BSPRY,HAVCR2,MAP4K4,EGR1,TXNDC17,HK2,LITAF,CCL5,IL2RB,IL4R,BSG,LDLRAD4,PRDX2,RAP2A
GO:BP	cellular response to organic substance	5.8743	IL1RN,CALCA,CCR6,BCL2L11,CTSB,PDE8A,IL2RA,ALPL,CCL3,EZH2,NR4A2,MYD88,IL17A,VDR,CHST11,NFIL3,YBX3,IL21R,RANGAP1,LBH,TRERF1,STK39,TXK,RANBP1,BSPRY,HAVCR2,MAP4K4,EGR1,TXNDC17,HK2,LITAF,IL2RB,IL4R,LDLRAD4,PRDX2
GO:BP	response to organic substance	5.76605	IL1RN,CALCA,CCR6,BCL2L11,CTSB,PDE8A,IL2RA,IL22,ALPL,CCL3,IGF2R,EZH2,NR4A2,MYD88,IL17A,VDR,CHST11,NFIL3,YBX3,IL21R,RANGAP1,LBH,TRERF1,STK39,TXK,RANBP1,BSPRY,HAVCR2,FAM49B,MAP4K4,EGR1,TXNDC17,HK2,LITAF,CCL5,IL2RB,IL4R,BSG,LDLRAD4,PRDX2
GO:BP	response to cytokine	4.49613	IL1RN,CALCA,CCR6,IL2RA,CCL3,MYD88,IL17A,NFIL3,YBX3,IL21R,STK39,TXK,BSPRY,EGR1,TXNDC17,HK2,CCL5,IL2RB,IL4R
GO:BP	cellular response to cytokine stimulus	4.34458	IL1RN,CALCA,CCR6,IL2RA,CCL3,MYD88,IL17A,NFIL3,YBX3,IL21R,STK39,TXK,BSPRY,EGR1,TXNDC17,HK2,IL2RB,IL4R
GO:BP	cytokine-mediated signaling pathway	4.05575	IL1RN,CCR6,IL2RA,CCL3,MYD88,IL17A,IL21R,STK39,TXK,EGR1,TXNDC17,IL2RB,IL4R
GO:BP	cell activation	3.85977	CCR6,PRF1,PLEK,CST7,IL2RA,JAML,CCL3,EZH2,LAG3,MYD88,IL17A,NFIL3,SAMSN1,ZBTB32,TXK,HAVCR2,FAM49B,EGR1,BATF,IL4R,PRDX2
GO:BP	regulation of multicellular organismal process	3.45333	TNFRSF9,CALCA,CCR6,FABP5,BCL2L11,CST7,RIN2,IL2RA,CCL3,ZFPM1,EZH2,LAG3,NR4A2,MYD88,IL17A,VDR,YBX3,ZBTB32,LBH,STK39,RNH1,TXK,HAVCR2,FAM49B,MAP4K4,CHSY1,EGR1,BATF,HK2,LITAF,IL4R,LDLRAD4,PRDX2
GO:BP	leukocyte activation	3.2477	CCR6,PRF1,CST7,IL2RA,JAML,CCL3,EZH2,LAG3,MYD88,NFIL3,SAMSN1,ZBTB32,TXK,HAVCR2,FAM49B,EGR1,BATF,IL4R,PRDX2
GO:BP	lymphocyte activation	2.91332	CCR6,PRF1,IL2RA,JAML,EZH2,LAG3,MYD88,NFIL3,SAMSN1,ZBTB32,TXK,HAVCR2,FAM49B,EGR1,BATF,IL4R,PRDX2
GO:BP	inflammatory response	2.48666	IL1RN,CALCA,CCR6,CST7,IL2RA,IL22,CCL3,MYD88,IL17A
GO:BP	immune system development	2.41917	CCR6,BCL2L11,PLEK,IL2RA,CCL3,ZFPM1,EZH2,LAG3,IL17A,NFIL3,ZBTB32,XKR8,TXK,HAVCR2,EGR1,BATF,IL4R,PRDX2
GO:BP	regulation of chemokine production	2.27954	ZFPM1,MYD88,IL17A,HAVCR2,EGR1,IL4R
GO:BP	chemokine production	2.24525	ZFPM1,MYD88,IL17A,HAVCR2,EGR1,IL4R
GO:BP	leukocyte differentiation	2.23454	CCR6,IL2RA,CCL3,ZFPM1,EZH2,LAG3,IL17A,NFIL3,TXK,EGR1,BATF,IL4R,PRDX2
GO:BP	regulation of cytokine production	2.08359	TNFRSF9,CCL3,ZFPM1,LAG3,MYD88,IL17A,ZBTB32,TXK,HAVCR2,FAM49B,EGR1,BATF,LITAF,IL4R
GO:BP	immune system process	2.02249	IL1RN,CALCA,CCR6,PRF1,BCL2L11,PLEK,CST7,CCL4,IL2RA,JAML,CCL3,ZFPM1,EZH2,LAG3,MYD88,IL17A,NFIL3,SAMSN1,ZBTB32,XKR8,STK39,SEC14L1,TXK,HAVCR2,FAM49B,EGR1,BATF,CCL5,IL4R,BSG,PRDX2
GO:BP	cytokine production	1.98549	TNFRSF9,CCL3,ZFPM1,LAG3,MYD88,IL17A,ZBTB32,TXK,HAVCR2,FAM49B,EGR1,BATF,LITAF,IL4R
GO:BP	positive regulation of catalytic activity	1.96614	CALCA,BCL2L11,RGS16,PLEK,RIN2,CCDC88A,CCL3,EZH2,NR4A2,VDR,CCND2,RANGAP1,STK39,TXK,RANBP1,MAP4K4,EGR1
GO:BP	T cell activation	1.96297	CCR6,IL2RA,JAML,LAG3,ZBTB32,TXK,HAVCR2,FAM49B,EGR1,BATF,IL4R,PRDX2
GO:BP	response to stress	1.86125	IL1RN,CALCA,CCR6,PRF1,FABP5,BCL2L11,MAGI3,PLEK,CST7,PRDX5,PDE8A,IL2RA,IL22,CCL3,EZH2,LAG3,NR4A2,MYD88,IL17A
GO:BP	programmed cell death	1.86045	TNFRSF9,PRF1,BCL2L11,PRDX5,GZMA,IL2RA,CCL3,IGF2R,NR4A2,MYD88,VDR,CHST11,YBX3,CCND2,XKR8,BCL2A1,MAP4K4,EGR1,HK2,CCL5,IL2RB,HIGD1A,PRDX2
GO:BP	cell death	1.84386	TNFRSF9,PRF1,BCL2L11,PRDX5,GZMA,PDE8A,IL2RA,CCL3,IGF2R,NR4A2,MYD88,VDR,CHST11,YBX3,CCND2,XKR8,BCL2A1,MAP4K4,EGR1,HK2,CCL5,IL2RB,HIGD1A,PRDX2
GO:BP	positive regulation of killing of cells of other organism	1.78406	PRF1,BCL2L11
GO:BP	negative regulation of biological process	1.76458	IL1RN,TNFRSF9,CALCA,FABP5,PLEK,CST7,PRDX5,GZMA,PDE8A,BARX2,IL2RA,IL22,CCL3,ZFPM1,EZH2,LAG3,NR4A2,MYD88,MAGOHB,VDR,CHST11,NFIL3,YBX3,CCND2,RANGAP1,SAMSN1,ZBTB32,LBH,TRERF1,BCL2A1,STK39,SEC14L1,MAGOH,HAVCR2,FAM49B,MAP4K4,CHSY1,EGR1,HK2,LITAF,CCL5,IL2RB,IL4R,HIGD1A,LDLRAD4,PRDX2,RAP2A
GO:BP	response to tetrachloromethane	1.74156	IGF2R,EZH2
GO:BP	positive regulation of chemokine production	1.68746	MYD88,IL17A,HAVCR2,EGR1,IL4R
GO:BP	regulation of killing of cells of other organism	1.61796	PRF1,BCL2L11
GO:BP	regulation of catalytic activity	1.6134	CALCA,BCL2L11,CTSB,RGS16,PLEK,CST7,PRDX5,GZMA,RIN2,CCDC88A
GO:BP	maternal process involved in female pregnancy	1.58501	CTSB,VDR,HAVCR2,UBE2A,BSG
GO:BP	apoptotic process	1.57913	TNFRSF9,BCL2L11,PRDX5,GZMA,IL2RA,CCL3,IGF2R,NR4A2,MYD88,VDR,CHST11,YBX3,CCND2,XKR8,BCL2A1,MAP4K4,EGR1,HK2,CCL5,IL2RB,HIGD1A,PRDX2
GO:BP	intracellular receptor signaling pathway	1.55969	FABP5,EZH2,NR4A2,VDR,LBH,TRERF1,SEC14L1
GO:BP	hematopoietic or lymphoid organ development	1.51818	CCR6,BCL2L11,PLEK,IL2RA,CCL3,ZFPM1,EZH2,LAG3,IL17A,NFIL3,ZBTB32,TXK,EGR1,BATF,IL4R,PRDX2
GO:BP	positive regulation of multicellular organismal process	1.49803	CALCA,FABP5,CST7,IL2RA,CCL3,ZFPM1,EZH2,MYD88,IL17A,VDR,YBX3,LBH,TXK,HAVCR2,FAM49B,EGR1,BATF,HK2,IL4R,PRDX2
GO:BP	regulation of response to external stimulus	1.49056	CCR6,CST7,IL2RA,IL22,CCL3,LAG3,MYD88,IL17A,STK39,SEC14L1,TXK,HAVCR2,FAM49B,CCL5,PRDX2
GO:BP	modulation of process of other organism	1.47947	PRF1,BCL2L11,CCL3,IGF2R
GO:BP	negative regulation of response to stimulus	1.46836	IL1RN,PLEK,CST7,PDE8A,IL2RA,IL22,EZH2,NR4A2,CHST11,YBX3,SAMSN1,LBH,SEC14L1,HAVCR2,FAM49B,MAP4K4,EGR1,LITAF,IL4R,LDLRAD4,PRDX2
GO:BP	lymphocyte differentiation	1.46235	CCR6,IL2RA,EZH2,LAG3,NFIL3,TXK,EGR1,BATF,IL4R,PRDX2
GO:BP	response to lipid	1.41528	IL1RN,BCL2L11,IL22,ALPL,CCL3,IGF2R,EZH2,MYD88,VDR,LBH,TRERF1,RANBP1,HAVCR2,LITAF,PRDX2
GO:BP	regulation of cell killing	1.37314	PRF1,BCL2L11,LAG3,HAVCR2,FAM49B
GO:BP	cell killing	1.36532	PRF1,BCL2L11,LAG3,MYD88,HAVCR2,FAM49B
GO:BP	regulation of nervous system process	1.36503	CALCA,FABP5,CST7,CCL3
GO:BP	positive regulation of interleukin-23 production	1.32366	MYD88,IL17A
GO:BP	multicellular organism development	1.31675	IL1RN,CALCA,CCR6,BCL2L11,CTSB,PLEK,CST7,RIN2,BARX2,COL12A1,IL2RA,ALPL,CCL3,IGF2R,ZFPM1,EZH2,LAG3,NR4A2,IL17A,VDR,CHST11,NFIL3,YBX3,ZBTB32,LBH,XKR8,BCL2A1,NOLC1,TEAD3,RNH1,TXK,RANBP1,HAVCR2,MAP4K4,CHSY1,UBE2A,DCLK1,EGR1,BATF,HK2,IL4R,BSG,LDLRAD4,PRDX2,RAP2A
GO:CC	extracellular space	1.49895	IL1RN,TNFRSF9,CALCA,FABP5,CTSB,CST7,CCL4,IL22,CCL3,IGF2R
GO:CC	extracellular region	1.48124	IL1RN,TNFRSF9,CALCA,FABP5,CTSB,CST7,CCL4,IL22,ALPL,CCL3,IGF2R,LAG3,IL17A,ADAMTS14
KEGG	Cytokine-cytokine receptor interaction	2.73235	IL1RN,TNFRSF9,CCR6,CCL4,IL2RA,IL22,CCL3,IL17A,IL21R
KEGG	Viral protein interaction with cytokine and cytokine receptor	1.76425	CCR6,CCL4,IL2RA,CCL3
KEGG	Apoptosis	1.50828	PRF1,BCL2L11,CTSB

## Sheet: H Human
log2(FC)	P-value	P-adj	Gene name
0.659198	1.04e-09	1.96e-06	GZMB
-0.654479	6.79e-10	1.96e-06	IFITM3
-0.563313	1.45e-09	1.96e-06	IFITM2
-0.510949	4.32e-09	4.37e-06	SLC2A3
0.733199	7.03e-09	5.14e-06	TOX2
0.544625	7.61e-09	5.14e-06	AHI1
-0.494095	1.17e-08	6.8e-06	CORO1B
0.660748	5.41e-08	2.74e-05	PGM2L1
-0.428713	7.6e-07	0.000341898	ALDOC
-0.461386	1.3e-06	0.000527699	RHOG
-0.426502	1.59e-06	0.000585087	PALM2AKAP2
-0.37338	2.19e-06	0.000739777	CYTIP
0.535321	4.72e-06	0.00146938	IKZF3
-0.394874	8.24e-06	0.00238519	NUCB1
0.566635	1.29e-05	0.00348633	IGHM
-0.393415	1.59e-05	0.00401486	DGKA
-0.438405	1.83e-05	0.00435389	HPCAL1
0.360003	2.08e-05	0.00467442	ZFP36L1
-0.403384	2.42e-05	0.00489459	IL16
0.349663	2.4e-05	0.00489459	MT-ATP8
0.368953	2.54e-05	0.00489825	NUCB2
-0.412617	4.87e-05	0.00866708	LFNG
-0.459289	4.92e-05	0.00866708	SLC44A2
0.402033	5.38e-05	0.00871696	PHLDA1
-0.490198	5.32e-05	0.00871696	RXRA
0.464813	6.67e-05	0.0103871	RNASEH2B
-0.459405	0.000105725	0.0158627	LGALS9
-0.452956	0.000122293	0.017196	UNC119
-0.345326	0.000123101	0.017196	RFLNB
-0.417228	0.000173631	0.023446	ADAM8
-0.268853	0.000259457	0.0300303	IL32
-0.334792	0.000246004	0.0300303	GRIPAP1
-0.277477	0.000242617	0.0300303	GPI
-0.317026	0.00025435	0.0300303	ETS1
-0.370933	0.000236578	0.0300303	R3HDM4
-0.361847	0.000306216	0.0344578	ARHGAP25
-0.333508	0.000354958	0.0359483	CD74
-0.353097	0.000340619	0.0359483	PDXK
-0.323223	0.000354579	0.0359483	SYTL3
-0.272117	0.000338562	0.0359483	ARL4C
-0.40556	0.000371804	0.036736	ATP2A3
-0.407283	0.000414418	0.0399716	PTGIR
-0.337482	0.00046773	0.043162	HCST
-0.359153	0.000468805	0.043162	INPP5D
-0.336946	0.000508682	0.0457927	WDR54
-0.276994	0.000526867	0.0463986	ANKZF1
-0.295177	0.000542237	0.0467362	IL2RG
-0.325378	0.000571578	0.0472543	PPDPF
-0.305214	0.000560041	0.0472543	EEF1DP1
0.338245	0.000623857	0.0505449	SEC11C
0.263249	0.000714086	0.0556301	FYB1
-0.296471	0.00070353	0.0556301	EVL
-0.321373	0.000798944	0.0594026	CD37
-0.354376	0.000788264	0.0594026	RASAL3
-0.297129	0.000821166	0.0594026	ID2
0.280695	0.000815739	0.0594026	CCR7
0.370943	0.000907873	0.0612965	TNIP3
-0.372287	0.000876956	0.0612965	MT3
-0.250077	0.000903049	0.0612965	YWHAB
-0.384362	0.000907692	0.0612965	DENND1C
-0.24923	0.00098105	0.0651514	TRAC
-0.357965	0.00111975	0.0731628	CSTB
-0.273751	0.00118032	0.0736776	SH2D2A
-0.261254	0.00117463	0.0736776	CDC37
-0.253537	0.00118219	0.0736776	SNHG25
-0.309152	0.00120187	0.0737692	PGGHG
0.26119	0.00131533	0.0790959	VIM
-0.303387	0.0013277	0.0790959	BRK1
-0.290025	0.0013546	0.079529	SEPTIN1
0.301962	0.00143131	0.0817821	COTL1
-0.368062	0.00143336	0.0817821	ADM
-0.353349	0.00148421	0.0835076	CBX4
0.257033	0.00161897	0.0874458	FAM107B
0.369132	0.00158349	0.0874458	FGFBP2
-0.309606	0.00159844	0.0874458	STRBP
-0.342582	0.00176858	0.0930457	CMTM3
0.414159	0.00176792	0.0930457	MT-TC
0.303381	0.00183569	0.0941313	TCF7
-0.3299	0.00182639	0.0941313	TRIM11
-0.293257	0.0020166	0.0972531	MEA1
-0.26825	0.0019492	0.0972531	GMFG
0.305972	0.00193178	0.0972531	SESN3
-0.233913	0.00199841	0.0972531	UBA52
-0.287643	0.00198393	0.0972531	RPL31P2
-0.258458	0.00204662	0.0975396	CD52
-0.390365	0.00217627	0.102512	CTSH
-0.242437	0.0023399	0.107715	EEF1D
-0.373053	0.00232583	0.107715	GRK5
-0.421263	0.00249802	0.113702	GZMA
-0.317312	0.00265615	0.11511	NFKB2
-0.251311	0.00275628	0.11511	ERP29
-0.344624	0.00272987	0.11511	SELPLG
-0.292251	0.00259546	0.11511	GYPC
-0.318912	0.00271436	0.11511	SH3GL1
-0.311971	0.00268466	0.11511	VKORC1
-0.296225	0.00273009	0.11511	GSTK1
-0.309301	0.00272123	0.11511	GPSM3
-0.278572	0.0028565	0.118078	CD3E
0.266494	0.00289506	0.118464	SLA
-0.29743	0.00299958	0.12031	ARHGAP4
-0.265215	0.00297892	0.12031	ARRB2
-0.332933	0.00314288	0.124551	MAP4K1
-0.359888	0.00316681	0.124551	ORAI1
-0.219292	0.00319817	0.124575	MYL6
-0.359833	0.00336893	0.129977	SYNJ2
-0.228106	0.0034893	0.133108	SPOCK2
-0.243749	0.00351589	0.133108	RPS15
0.25324	0.00358045	0.133108	ADD3
-0.339215	0.00358153	0.133108	GPR183
-0.311093	0.00370318	0.136378	TBCD
-0.290114	0.00394697	0.141874	SLC4A7
-0.360244	0.00395749	0.141874	CTSD
-0.270449	0.00392622	0.141874	RNF187
-0.30127	0.00423327	0.15043	DNAJB1
0.317174	0.00446085	0.155784	MYH10
-0.245967	0.00443448	0.155784	HCLS1
-0.25445	0.00450044	0.155823	HLA-E
-0.350998	0.00468125	0.16071	PCED1B
0.352811	0.00481817	0.16402	MT1E
-0.338026	0.00490929	0.165729	COMMD7
0.248603	0.0050332	0.168508	UCP2
-0.248461	0.00531518	0.17649	SUN2
0.286435	0.00561421	0.184904	S100A6
-0.215888	0.00582421	0.187253	GAPDH
-0.256286	0.00578259	0.187253	CAPNS1
0.213652	0.00576375	0.187253	DBI
0.264867	0.00590831	0.188461	NMI
-0.241103	0.00609004	0.19274	FXYD5
0.331772	0.00631449	0.194177	VDR
-0.243635	0.00628451	0.194177	ENO2
-0.306127	0.00620716	0.194177	SH3GLB2
0.342585	0.00632718	0.194177	PPP1R21
-0.290147	0.00653666	0.199098	USP9Y
0.268822	0.00662643	0.200326	LIMA1
-0.259285	0.0067561	0.202733	CNN2
-0.318606	0.00694807	0.206961	CCDC107
-0.287481	0.00708993	0.209645	KANSL3
0.336711	0.00714469	0.209733	IGF2R
-0.295149	0.00736693	0.214701	GNG2
0.339118	0.00757206	0.217549	IKZF2
-0.306123	0.00757039	0.217549	CST7
0.313617	0.00774868	0.221056	ZBTB38
-0.246302	0.00821474	0.232713	KCNAB2
-0.240884	0.00834997	0.234901	CD5
-0.209954	0.00852761	0.238244	PA2G4P4
0.293206	0.00874473	0.240408	BACH2
-0.32264	0.00877914	0.240408	DUSP5
-0.336391	0.00878312	0.240408	HAPLN3
0.212952	0.00887792	0.240476	MBD2
-0.328261	0.00890432	0.240476	AP3S1
-0.260385	0.00925733	0.24672	IGFBP2
0.25832	0.00925338	0.24672	TCEA1P2
-0.30672	0.00949937	0.250222	SCAMP3
-0.224939	0.00951225	0.250222	NCKAP1L
0.251521	0.0100805	0.263459	TLE4
-0.188506	0.010588	0.26976	ARHGDIB
-0.271001	0.0104237	0.26976	GNPDA1
-0.263785	0.0105131	0.26976	USP34
-0.208929	0.0105379	0.26976	GGNBP2
-0.261392	0.0108276	0.273422	ACAP1
-0.28815	0.0108667	0.273422	AP1S2
-0.217332	0.0110166	0.275482	TRBC2
-0.279798	0.0113555	0.280268	RASSF1
-0.315939	0.0114155	0.280268	GMIP
-0.223418	0.0114022	0.280268	TAPBP
0.309169	0.0115326	0.281438	OTULINL
-0.332149	0.0116253	0.282	ADD2
-0.253824	0.0116988	0.282094	AIF1
-0.228503	0.011794	0.282707	POU2F2
-0.264238	0.0119341	0.284383	ATP6V1F
-0.305961	0.0122554	0.288347	FAH
-0.220037	0.0123884	0.288347	PHF20L1
0.305993	0.0124869	0.288347	LRRCC1
0.278723	0.0125275	0.288347	NIBAN1
-0.176503	0.0125011	0.288347	CFL1
-0.280759	0.012255	0.288347	MAP3K3
0.22884	0.0128023	0.293007	GTF3A
-0.250929	0.0129394	0.294481	TNFRSF1B
-0.272265	0.0130731	0.29586	CARD8
-0.252832	0.0132525	0.296217	FGD3
-0.197534	0.0132611	0.296217	PIM3
-0.274955	0.0133082	0.296217	HSPA1A
-0.267094	0.0135478	0.298574	MLF2
0.196198	0.0136352	0.298574	HSP90B1
-0.295586	0.0136061	0.298574	PRKX
-0.188145	0.0142115	0.307477	PKM
0.297302	0.0147577	0.307477	CMAS
-0.285828	0.0146067	0.307477	ARHGAP9
-0.205206	0.0145419	0.307477	TUBA4A
-0.222133	0.0145011	0.307477	RAC2
-0.251542	0.0146784	0.307477	LIMD2
-0.297069	0.0144759	0.307477	PTP4A3
0.303295	0.0148008	0.307477	F5
-0.280574	0.0147107	0.307477	MCRIP1
-0.224736	0.0143891	0.307477	DYNLL2
-0.184241	0.0150296	0.309377	LRRFIP1
-0.281341	0.015045	0.309377	DPP7
-0.255216	0.0155594	0.318338	SMAD3
-0.246091	0.0158595	0.318812	TRAPPC6A
-0.311062	0.0158158	0.318812	SERPINE2
0.193633	0.0158973	0.318812	TBCA
-0.246728	0.0157703	0.318812	CD47
-0.244962	0.0162452	0.324184	FUT11
0.245931	0.0163873	0.325416	SNORD13
0.311201	0.016501	0.325905	SOX4
0.307282	0.0165728	0.325905	MTSS1
-0.279063	0.0166534	0.325907	YTHDF1
0.232515	0.0174251	0.331466	MYBL2
0.170361	0.0174559	0.331466	EIF3A
-0.263984	0.0171496	0.331466	PPP1R9B
-0.235224	0.0174403	0.331466	BNIP3
-0.1992	0.0170708	0.331466	ZBED2
-0.190502	0.0172542	0.331466	SEPTIN9
-0.245176	0.0175102	0.331466	EIF6
-0.167953	0.0177176	0.332287	TPT1
0.246409	0.0176806	0.332287	XRCC6
-0.253553	0.0181853	0.336253	PHTF2
0.226628	0.0185728	0.336253	VMP1
-0.261412	0.0184499	0.336253	SEC31B
0.233318	0.0183273	0.336253	APEX1
-0.241931	0.0183155	0.336253	MGAT1
0.255513	0.0186761	0.336253	TBC1D4
-0.19372	0.0186016	0.336253	SETD5
-0.298377	0.0182431	0.336253	ATP6V0E2
-0.210258	0.018629	0.336253	S100A10
-0.204838	0.0192733	0.33694	CCDC88C
-0.303427	0.0190799	0.33694	ZNF275
0.233076	0.0192965	0.33694	TFRC
0.23355	0.0188992	0.33694	PDE3B
-0.293741	0.0190543	0.33694	EGR3
-0.297106	0.0189247	0.33694	HGS
-0.188577	0.0191439	0.33694	RPS4X
-0.252809	0.0194728	0.337606	HRH2
-0.226351	0.0195013	0.337606	PPP1R18
-0.29301	0.0200083	0.344909	SLFN12L
0.252481	0.0205708	0.353103	LMO7
0.276585	0.0210577	0.358557	CTNNAL1
-0.241937	0.0210656	0.358557	PEA15
0.283537	0.0212414	0.360037	CMTR1
-0.274663	0.0213667	0.360653	TMED3
-0.289066	0.021942	0.366208	GSDMD
0.205002	0.0220377	0.366208	ETFB
-0.171103	0.0218946	0.366208	TPI1
0.228541	0.0220574	0.366208	PSME3IP1
0.252115	0.0221988	0.36705	SERTAD2
0.244874	0.0223466	0.367992	WARS1
0.301366	0.0225082	0.369152	KIFC1
-0.274037	0.0227235	0.37118	FERMT3
-0.251372	0.0230474	0.37496	PFKFB3
-0.248957	0.0231833	0.375662	NOSIP
-0.272592	0.023473	0.37884	CSRNP1
-0.213719	0.0237731	0.38072	CYRIB
-0.248325	0.0237773	0.38072	TNFRSF4
-0.223976	0.0242755	0.385647	CBFB
0.27548	0.0241929	0.385647	CBX3P9
-0.202927	0.0245941	0.389183	SLC16A3
-0.208767	0.0247728	0.390485	EIF3G
-0.267928	0.0252667	0.395194	DAD1
-0.227899	0.0251902	0.395194	ALOX5AP
-0.278238	0.0254214	0.396084	SLA2
-0.238145	0.0261429	0.405766	KMT2C
-0.234701	0.0268646	0.415126	PFN1
-0.224649	0.0269509	0.415126	KNL1
-0.202732	0.0272015	0.415823	SIT1
0.272176	0.0271216	0.415823	MOV10
0.185593	0.0273918	0.417159	SOD1
-0.230779	0.0275767	0.418401	UBE2F
-0.204562	0.0278249	0.420591	MMS19
-0.197649	0.0285212	0.423202	KAT6A
0.281174	0.0286244	0.423202	OXCT1
0.274776	0.0282938	0.423202	CTSC
0.219039	0.0283461	0.423202	LYAR
-0.181482	0.0284563	0.423202	TRBC1
-0.232106	0.0284401	0.423202	CYTOR
-0.162989	0.0290265	0.426037	PGK1
-0.276126	0.0290101	0.426037	ZC3H12A
-0.270908	0.0296437	0.431821	PDE4A
-0.249701	0.0298401	0.431821	TMEM147
0.220115	0.0298219	0.431821	GRSF1
0.282744	0.0298469	0.431821	RPL24P4
-0.179801	0.030088	0.43376	GNAI2
-0.186949	0.0302166	0.434068	NKTR
-0.272726	0.0306963	0.439402	NTMT1
-0.20743	0.0310639	0.441543	ITGB2
0.241241	0.0310336	0.441543	EEF1B2P3
-0.157495	0.0316439	0.446653	SRRM1
0.194328	0.0315794	0.446653	H4C3
-0.188351	0.0318752	0.446804	U2AF2
-0.255708	0.0318185	0.446804	NOM1
0.249049	0.0324966	0.453944	KIF21A
-0.193857	0.0327578	0.45602	RGS10
-0.188727	0.0337566	0.465129	TUT7
-0.221002	0.0336637	0.465129	DNAJC5
-0.249867	0.033734	0.465129	BEX5
-0.2301	0.0339422	0.466102	TAOK1
-0.192355	0.0341805	0.467788	IMP3
0.178365	0.034597	0.469155	EIF4G2
0.185003	0.0347437	0.469155	DUSP4
-0.175045	0.0345304	0.469155	IER2
0.219378	0.0346331	0.469155	GNL3
-0.228982	0.035065	0.470358	BLMH
0.229964	0.0350528	0.470358	LARS1
-0.264764	0.0354955	0.474562	SYNE1
0.245376	0.0357009	0.475738	TPM3P5
0.264685	0.0358779	0.476529	HLA-DRA
-0.188588	0.0360739	0.477567	WIPF1
0.215736	0.0365122	0.48023	RALB
0.264558	0.0364545	0.48023	NDUFAF2
0.228255	0.0373365	0.48254	PHACTR2
-0.217637	0.0374931	0.48254	VPS13C
-0.189916	0.0371286	0.48254	CWF19L2
0.153445	0.0370487	0.48254	PSIP1
-0.257508	0.0375216	0.48254	DHRS13
-0.253195	0.0369306	0.48254	CSGALNACT2
-0.178473	0.0374274	0.48254	UBALD2
-0.207313	0.0379503	0.486002	ETHE1
-0.189766	0.0380307	0.486002	FBXW7
0.215178	0.0382639	0.487444	NA
-0.252914	0.0383937	0.487563	SDCBP
-0.156728	0.0387098	0.490042	RPL27A
-0.203352	0.0389238	0.490672	TSPO
-0.229082	0.0393498	0.490672	TRAF3
-0.232582	0.0390701	0.490672	ARF3
-0.191765	0.039156	0.490672	MFHAS1
-0.179834	0.0393652	0.490672	RPL11P3
-0.220984	0.0397513	0.493965	ZBTB44
-0.213778	0.0409212	0.505127	PLEKHO1
-0.246882	0.0409257	0.505127	RASSF2
0.253915	0.0410426	0.505127	NDUFS4
0.211036	0.0411483	0.505127	CCT2
0.251552	0.0417236	0.510641	CFLAR
-0.271913	0.04217	0.51455	LTB
-0.172211	0.0425027	0.515504	STK17B
0.213734	0.0424552	0.515504	CYCS
0.205124	0.043078	0.519371	CENPU
0.246453	0.0430112	0.519371	RBM15B
-0.222927	0.0437252	0.52251	ATP6AP1
-0.220629	0.0436501	0.52251	ADAM15
-0.215783	0.0437146	0.52251	EEF1DP2
-0.228864	0.0446317	0.527736	YPEL3
-0.247509	0.0446973	0.527736	KDSR
-0.193267	0.044352	0.527736	CEP350
-0.17388	0.0446499	0.527736	RPS27A
-0.245684	0.0449442	0.527736	USP53
0.198928	0.0449303	0.527736	PSMB8
-0.191875	0.0452052	0.529266	SYNRG
-0.188604	0.0458691	0.535493	WAS
-0.157114	0.0460183	0.535691	LCP1
-0.242267	0.0462878	0.535748	POC1A
0.242021	0.0462586	0.535748	PDIA3P1
0.24032	0.0470423	0.541387	ATP5F1D
-0.217261	0.0469826	0.541387	BCL9L
0.19903	0.0477091	0.541492	IPO5
-0.236854	0.0481203	0.541492	FOSL2
-0.190918	0.0475394	0.541492	USF2
0.233408	0.0479748	0.541492	GLCCI1
0.229743	0.0472159	0.541492	EBNA1BP2
-0.227053	0.0482544	0.541492	TNFRSF14
-0.155801	0.0477382	0.541492	DYNC1H1
-0.21998	0.0477824	0.541492	MAFK
0.205929	0.0481446	0.541492	CCL5
-0.168914	0.0487983	0.544578	CMTM6
0.238116	0.0487879	0.544578	NA
-0.193272	0.0493745	0.546696	AP2S1
-0.231002	0.0493881	0.546696	PPP1R11
-0.192649	0.0493929	0.546696	OIP5-AS1
-0.240837	0.0497706	0.549376	PER1
-0.185529	0.0500253	0.550686	CTDNEP1
-0.192017	0.0501768	0.550856	PSMC5
0.247914	0.0508454	0.553695	CD70
-0.250318	0.0507658	0.553695	RHOF
-0.148173	0.0507278	0.553695	PTPN1
-0.206887	0.0511193	0.554647	POLR2J
-0.217879	0.0514952	0.554647	NUDCD3
-0.227752	0.0517543	0.554647	USP42
-0.188711	0.0513447	0.554647	CCND3
-0.191723	0.0517253	0.554647	UTRN
-0.167478	0.0515918	0.554647	STIP1
-0.238828	0.0521746	0.556312	SKI
0.182744	0.0521843	0.556312	BRD7
0.196137	0.0537164	0.561292	MAP4
-0.206461	0.0536429	0.561292	PSMC1
0.149399	0.053799	0.561292	CCND2
-0.213632	0.0540909	0.561292	MBOAT7
0.21971	0.0533249	0.561292	BCL2L12
-0.200426	0.0528447	0.561292	UXT
0.241337	0.053649	0.561292	PARP9
-0.18622	0.0535844	0.561292	DENR
-0.186086	0.0541756	0.561292	CMIP
-0.215248	0.0529424	0.561292	LAYN
-0.206046	0.0539098	0.561292	NA
-0.232322	0.0548447	0.56305	PHGDH
-0.184604	0.05521	0.56305	ZNF106
0.221175	0.0549988	0.56305	PDCD5
-0.181455	0.0551751	0.56305	PFKL
0.223737	0.0546779	0.56305	SAFB
0.175873	0.0553182	0.56305	JUNB
0.197832	0.0552332	0.56305	HDAC2
0.179733	0.0554809	0.563291	TMSB4X
0.180699	0.0561356	0.567096	ATP5F1A
-0.240316	0.0561264	0.567096	ENTPD4
-0.229804	0.0564517	0.56887	DEF6
0.241938	0.0567896	0.570618	CD226
0.199649	0.0569069	0.570618	HNRNPAB
-0.23807	0.0578584	0.575883	TFPT
-0.209129	0.05783	0.575883	PSD4
-0.163946	0.0576268	0.575883	ZNF292
0.243756	0.0581416	0.577283	LAMTOR1
-0.154195	0.0585042	0.579463	PRRC2C
-0.195209	0.0587493	0.580471	PPP2R5D
-0.207333	0.0592617	0.58411	CPNE1
-0.20997	0.0597492	0.587486	TRAPPC2L
-0.159415	0.0602608	0.588233	CYFIP2
0.161174	0.0602291	0.588233	HSPD1
-0.141667	0.0600729	0.588233	HLA-A
-0.178856	0.060765	0.591728	RAB7A
-0.177307	0.0609697	0.592298	GUK1
-0.212772	0.0612971	0.592636	STARD3
-0.213579	0.0611944	0.592636	TMEM18
0.184063	0.0614439	0.592641	APLP2
0.226232	0.0619404	0.593193	CCDC6
-0.220689	0.0619359	0.593193	RNF166
0.229204	0.0617095	0.593193	SNORD89
0.227544	0.0623009	0.595238	EMC2
-0.164409	0.0624677	0.595428	MTPN
0.235869	0.0627409	0.596628	FMNL1-DT
0.198052	0.063061	0.597058	PFDN4
0.139392	0.0630809	0.597058	LTA
-0.168168	0.0636363	0.598844	CISH
-0.206563	0.0634847	0.598844	GPR65
0.184312	0.0637131	0.598844	PDCD4
0.165543	0.0640156	0.600294	EIF1AY
0.19998	0.0643726	0.602248	HMGN1P38
0.174611	0.0648016	0.604865	PSMB4
0.203192	0.0651144	0.606388	HERPUD1
-0.150706	0.0664539	0.608468	HDAC7
0.158274	0.0656874	0.608468	HNRNPM
-0.139502	0.066803	0.608468	STK4
-0.1829	0.0668666	0.608468	LEPROTL1
-0.22293	0.0663961	0.608468	TGFB1
-0.178933	0.0671402	0.608468	EHD1
-0.159097	0.0656799	0.608468	ZFC3H1
0.199541	0.0670853	0.608468	EIF2B5
0.225835	0.0670273	0.608468	STOML2
0.146605	0.0664707	0.608468	RPL14
-0.203536	0.0657967	0.608468	BORCS6
-0.216626	0.0662764	0.608468	ZNF652
-0.246699	0.0679147	0.610028	PDLIM2
0.205651	0.0675285	0.610028	USO1
0.222798	0.0678247	0.610028	PLAC8
-0.228991	0.0677423	0.610028	NA
-0.168787	0.0681761	0.611021	IVNS1ABP
0.234529	0.0691399	0.61736	HERC5
-0.214504	0.0693174	0.61736	ETV6
-0.140721	0.0693878	0.61736	UBC
-0.172987	0.069493	0.61736	NA
-0.196612	0.0699158	0.617688	MSL3
0.220335	0.0699874	0.617688	SMIM15
-0.165286	0.0697185	0.617688	MAN1A2
-0.222638	0.0703379	0.617722	RRAGD
-0.235038	0.0701497	0.617722	SLC25A37
0.183536	0.0704487	0.617722	KRCC1
-0.219114	0.0710578	0.621717	HLA-DRB1
0.210646	0.0714765	0.622258	EIF2AK2
-0.224999	0.0723018	0.622258	PRKD2
-0.19154	0.072208	0.622258	BIN2
0.170434	0.0725716	0.622258	PAIP2
-0.152399	0.0723507	0.622258	AKAP9
-0.232122	0.0716581	0.622258	N4BP2L1
0.171729	0.0713362	0.622258	NDUFB9
0.208903	0.0721958	0.622258	KAT6B
-0.205478	0.0726233	0.622258	FNTA
0.182865	0.0726556	0.622258	NA
-0.222964	0.0733033	0.623848	SSH1
0.182004	0.0732511	0.623848	DYNLL1
-0.180931	0.0732593	0.623848	CREM
0.225578	0.0738404	0.624977	NDUFB7
0.231133	0.0738311	0.624977	ARL3
0.181859	0.0738988	0.624977	NOL7
-0.213455	0.0742286	0.626459	HERC1
0.193192	0.0744183	0.626754	OCIAD1
-0.180902	0.0749686	0.630079	CD4
-0.145678	0.0754586	0.632884	ZC3H15
-0.159893	0.0760411	0.636451	MED1
0.223556	0.0762966	0.637273	TFDP2
-0.15741	0.0766501	0.638909	BRD4
0.230599	0.0768668	0.639399	HMGB1P6
-0.202066	0.0771627	0.640545	TATDN2
-0.14997	0.0773973	0.641179	RPL32
0.22607	0.0789472	0.643622	MAN2A1
0.160622	0.078939	0.643622	DUT
-0.229785	0.0780247	0.643622	TRIM22
0.221462	0.0791222	0.643622	STAT4
-0.189803	0.077983	0.643622	NUF2
-0.172676	0.0786172	0.643622	NPAT
0.225505	0.0787464	0.643622	PDE7B
-0.184105	0.0788931	0.643622	RELA
-0.174691	0.0790617	0.643622	JPT1
-0.153389	0.0801552	0.650605	CDK2
-0.149422	0.0803018	0.650605	MT-CYB
-0.13738	0.0808176	0.65335	MZT2B
-0.180669	0.0809632	0.65335	TRIAP1
-0.214168	0.081168	0.653701	TMEM106B
-0.206691	0.0813668	0.654002	CACUL1
-0.217307	0.0835014	0.6635	STYXL1
-0.1969	0.082989	0.6635	RAB11FIP4
-0.180527	0.0829047	0.6635	NINJ1
-0.164768	0.0831903	0.6635	HK1
-0.176374	0.0835313	0.6635	MAPRE2
0.225259	0.0834763	0.6635	TMEM120A
-0.199653	0.0845062	0.669931	PKMYT1
0.130348	0.0847782	0.670215	NCL
0.203464	0.0848729	0.670215	HMGB1P29
-0.155309	0.0857812	0.675235	POLR2E
-0.161657	0.085842	0.675235	EPB41
-0.142224	0.086766	0.676741	CD44
-0.188175	0.0868687	0.676741	TTC17
-0.182335	0.0867362	0.676741	LAPTM4A
0.173326	0.0866851	0.676741	NPEPPS
0.211467	0.086555	0.676741	RUVBL1
0.194234	0.0870922	0.677055	DHX9
0.218622	0.0872433	0.677055	UBE2C
-0.22209	0.0878234	0.677152	RASSF7
0.158403	0.0881576	0.677152	ACIN1
0.18744	0.0875792	0.677152	SENP6
0.166724	0.0886084	0.677152	EEF1B2
-0.156392	0.0887145	0.677152	UXS1
0.201761	0.0887602	0.677152	CPSF3
-0.170183	0.0886179	0.677152	MAP2K2
0.217398	0.0884755	0.677152	DDX60
-0.193084	0.087988	0.677152	GPAT4
0.206371	0.0895068	0.681564	CAMK1
-0.14647	0.089733	0.682004	GCC2
-0.125354	0.0899651	0.682488	CHD2
-0.195844	0.0901768	0.682815	UNC45A
-0.170182	0.0908689	0.686772	PGRMC2
-0.186437	0.0935739	0.686817	RANBP3
-0.131293	0.0924096	0.686817	PPP1R12A
0.156519	0.0933686	0.686817	PABPC4
0.201449	0.092874	0.686817	NEDD9
-0.21615	0.0914882	0.686817	NPRL2
-0.210217	0.0926879	0.686817	TBRG4
0.170474	0.0935357	0.686817	COX17
0.148547	0.0932815	0.686817	CALM2
-0.147556	0.0925848	0.686817	MKI67
-0.184494	0.0933122	0.686817	CARHSP1
-0.172339	0.0939009	0.686817	PTDSS1
0.183321	0.092919	0.686817	IFNAR2
-0.153507	0.0937505	0.686817	MZT2A
-0.12413	0.0939267	0.686817	RPLP2
0.203056	0.0934161	0.686817	CYC1
-0.19884	0.0929285	0.686817	ANKRD37
-0.175722	0.0927156	0.686817	MCTS1
0.16803	0.0922154	0.686817	RPL34P18
0.170194	0.0944113	0.689117	BZW1
0.14261	0.0951488	0.693251	YWHAE
-0.170115	0.0957676	0.695259	ABLIM1
0.170536	0.095601	0.695259	CDKN1B
-0.203368	0.0975566	0.697263	E2F2
-0.157874	0.0969366	0.697263	GLG1
-0.210112	0.0976187	0.697263	NDRG3
-0.14351	0.0978811	0.697263	FBL
0.212155	0.0969185	0.697263	IFIH1
0.194419	0.0965815	0.697263	NAA50
-0.16207	0.0972586	0.697263	ATXN2L
-0.192091	0.097876	0.697263	BCAP31
-0.145133	0.097187	0.697263	TUBB4B
-0.200156	0.0979369	0.697263	MICB
0.165142	0.0963488	0.697263	PPME1
-0.15356	0.0988474	0.698952	STK24
0.225981	0.0985766	0.698952	GNLY
-0.125347	0.0984928	0.698952	FLNA
-0.207695	0.0988643	0.698952	FASTKD5
0.177515	0.0993832	0.699428	RORA
0.169312	0.0996223	0.699428	RBBP7
0.203494	0.0992453	0.699428	LSM5
0.148802	0.0995492	0.699428	HMGB1
0.164291	0.100159	0.701983	ACADM
0.155652	0.100887	0.704645	LGALS1
0.183138	0.100803	0.704645	AGFG1
-0.184153	0.101129	0.705119	PEX26
0.183898	0.101515	0.706592	ARPC5
0.161258	0.102544	0.711308	SPTBN1
-0.167866	0.102449	0.711308	DOCK2
-0.136615	0.102822	0.712019	NIPBL
-0.178745	0.104026	0.71668	DNPH1
-0.207542	0.103811	0.71668	LDLRAP1
0.189559	0.10397	0.71668	DDX10
-0.148968	0.105169	0.717651	GNA15
0.160323	0.104621	0.717651	FKBP3
-0.189908	0.104766	0.717651	FRMD8
-0.117233	0.105009	0.717651	RPS11
-0.198651	0.104757	0.717651	RETREG2
0.205403	0.105341	0.717651	ECI2
-0.186321	0.105407	0.717651	EEF1DP5
-0.199981	0.105718	0.718561	ZBED1
-0.123043	0.10605	0.719611	KTN1
-0.174305	0.106246	0.719734	CDC27
0.171207	0.106878	0.72281	CCDC12
-0.161762	0.107738	0.722979	LGALS8
0.170149	0.107906	0.722979	IRAG2
-0.206872	0.107671	0.722979	PIGT
0.180605	0.107974	0.722979	TMX4
-0.143021	0.10753	0.722979	ARF6
0.203423	0.107782	0.722979	ALCAM
-0.19677	0.113088	0.723529	KDM7A
0.189935	0.112177	0.723529	ZZZ3
-0.135138	0.111463	0.723529	KDM5A
-0.186937	0.111978	0.723529	CIC
-0.16318	0.113089	0.723529	DNM2
-0.111331	0.112182	0.723529	PTPRC
-0.156945	0.113225	0.723529	HUWE1
-0.138494	0.11094	0.723529	AKT2
-0.165762	0.111272	0.723529	ANKRD26
-0.163157	0.108882	0.723529	SLC9A3R1
0.176194	0.112976	0.723529	SUDS3
0.135576	0.110796	0.723529	PARK7
-0.179946	0.110379	0.723529	AGO2
0.186741	0.109655	0.723529	STAMBP
-0.198839	0.11293	0.723529	KLC1
0.146556	0.111807	0.723529	PCNA
-0.144613	0.113111	0.723529	ARHGDIA
-0.127711	0.112983	0.723529	SH3BGRL3
0.173085	0.111674	0.723529	CAMK4
-0.140612	0.109874	0.723529	CDC42SE2
0.204927	0.111906	0.723529	ERCC3
-0.177149	0.112605	0.723529	YEATS2
-0.153883	0.108449	0.723529	EIF3K
0.126242	0.109165	0.723529	HSP90AB3P
0.191666	0.110341	0.723529	SETD3
-0.141441	0.111687	0.723529	TOMM7
-0.112182	0.113236	0.723529	CALM1
-0.190703	0.109031	0.723529	MIAT
-0.140493	0.109603	0.723529	HLA-B
-0.146922	0.11381	0.726057	SRPK1
-0.203196	0.114412	0.727048	NFATC3
0.164831	0.115421	0.727048	MTIF2
-0.168902	0.115458	0.727048	RRBP1
-0.178785	0.115428	0.727048	TPP2
-0.195084	0.114703	0.727048	MSRB2
-0.161062	0.115445	0.727048	AP2M1
-0.143112	0.115581	0.727048	SUMO3
-0.145138	0.115343	0.727048	RPL23A
0.177787	0.114529	0.727048	SAMD9
0.196685	0.115841	0.727553	PDIA4
-0.161108	0.116226	0.728843	CD96
0.180018	0.116494	0.729395	ZCCHC17
-0.194216	0.117248	0.729923	TRAF5
0.121704	0.119704	0.729923	EZR
-0.190528	0.118506	0.729923	SAMHD1
0.197833	0.119243	0.729923	AHCY
0.195859	0.117903	0.729923	NUBP1
-0.153828	0.119587	0.729923	CDK6
0.197392	0.117668	0.729923	BCL6
0.138031	0.117049	0.729923	MSH6
0.19715	0.118247	0.729923	CEP20
-0.158802	0.120303	0.729923	MPHOSPH6
0.170068	0.118136	0.729923	BZW2
0.141357	0.119693	0.729923	LEF1
-0.166842	0.117909	0.729923	RAB5A
-0.202235	0.118711	0.729923	NBL1
-0.168597	0.117606	0.729923	FBXW5
-0.183581	0.120352	0.729923	CCDC88B
-0.14332	0.120061	0.729923	MAL
-0.130046	0.120298	0.729923	TMED9
-0.1653	0.119962	0.729923	BTN3A2
0.194461	0.119321	0.729923	RPL37AP1
-0.198435	0.120362	0.729923	POM121C
0.19333	0.12083	0.730572	HEATR1
0.177198	0.120785	0.730572	BCOR
-0.193232	0.121275	0.73108	DESI1
-0.186503	0.121194	0.73108	STX4
-0.154023	0.121894	0.73263	MCUB
0.155864	0.121783	0.73263	HMGCS1
-0.135952	0.122421	0.734705	EIF1
0.165059	0.122677	0.735155	MGAT4A
-0.142031	0.123817	0.740893	AAK1
-0.190404	0.124433	0.742381	GIT2
0.153376	0.124331	0.742381	LITAF
-0.178046	0.124975	0.744522	MRPL11
0.172945	0.126333	0.74657	SPAG7
-0.123455	0.125935	0.74657	ANKRD12
-0.148973	0.125696	0.74657	MFSD10
-0.146164	0.126425	0.74657	RLF
-0.130933	0.126101	0.74657	UBN1
-0.18842	0.126336	0.74657	RNF169
-0.17957	0.12676	0.747459	EHMT2
-0.165243	0.127342	0.74871	SLC7A6OS
-0.165202	0.127223	0.74871	TRAPPC1
-0.10362	0.128536	0.749323	TMSB10
-0.14113	0.128157	0.749323	ICAM3
-0.165945	0.130681	0.749323	SH3BP1
-0.176022	0.130737	0.749323	DAAM1
-0.129364	0.131078	0.749323	CTCF
0.160022	0.130815	0.749323	EIF3J
-0.183852	0.130354	0.749323	XPNPEP1
0.143336	0.130901	0.749323	PSMD3
-0.173039	0.128215	0.749323	BIN1
-0.141798	0.129607	0.749323	TNIK
0.164401	0.13133	0.749323	MAGOH
0.124838	0.129731	0.749323	RYBP
-0.190405	0.127959	0.749323	CTSB
0.173389	0.131309	0.749323	TMX3
-0.148778	0.128698	0.749323	FAM102A
-0.124079	0.130048	0.749323	CD3D
-0.139943	0.128076	0.749323	KDM2A
-0.131599	0.131116	0.749323	NA
-0.185861	0.128895	0.749323	SEC63P1
0.196819	0.129339	0.749323	MIR155HG
0.190863	0.130371	0.749323	HMGB1P19
0.137598	0.131537	0.749445	NUB1
-0.182293	0.132641	0.749741	ZBTB32
-0.1249	0.132346	0.749741	HSPH1
0.177972	0.132531	0.749741	FADS2
-0.186257	0.132811	0.749741	LPAR6
-0.134582	0.132884	0.749741	IL7R
0.182662	0.131901	0.749741	OAZ2
-0.124633	0.132539	0.749741	MT-ND4
0.134256	0.133184	0.750388	TMPO
-0.117019	0.133497	0.751105	LDHA
-0.1737	0.134174	0.752785	PRKCQ
-0.136553	0.134353	0.752785	SND1
-0.162311	0.134326	0.752785	GAPDHP40
0.131547	0.134756	0.754	MCM3
0.189547	0.13502	0.754438	AZI2
-0.13731	0.1359	0.758307	SNU13
-0.144581	0.136753	0.758699	ACTN1
-0.135566	0.13794	0.758699	IL4R
-0.15102	0.137374	0.758699	MAP3K1
0.18791	0.137944	0.758699	SUPT20H
-0.172627	0.137696	0.758699	ZAP70
0.173794	0.137039	0.758699	ARPP19
-0.161172	0.137008	0.758699	DMAC1
-0.192208	0.136749	0.758699	POU2F1
-0.128663	0.13803	0.758699	ARID5B
0.135259	0.136218	0.758699	SRSF10
-0.169018	0.137535	0.758699	RRP7A
-0.144204	0.139074	0.761009	TLE5
-0.120801	0.139202	0.761009	RPS12
-0.155714	0.13887	0.761009	TTF1
-0.115054	0.138645	0.761009	ARHGAP30
-0.149969	0.139515	0.76169	CNOT11
0.193029	0.13985	0.762492	TMED2
0.124176	0.140131	0.763	PSIP1P1
-0.133238	0.140814	0.76361	MLEC
0.176077	0.140987	0.76361	ELOC
0.157816	0.140997	0.76361	DTX3L
-0.174519	0.140862	0.76361	TBC1D10C
0.116039	0.141507	0.76476	SUPT16H
0.127709	0.141606	0.76476	EIF4G1
-0.158858	0.141776	0.76476	KISS1R
-0.124421	0.14347	0.771183	PTBP1
-0.168836	0.143223	0.771183	KMT2A
-0.117662	0.143653	0.771183	TAOK3
-0.153962	0.143765	0.771183	MAP3K2
0.157004	0.143919	0.771183	RPS7
-0.161277	0.145685	0.777237	RNMT
0.156941	0.145816	0.777237	SQLE
0.127202	0.145444	0.777237	SSBP1
0.151735	0.145551	0.777237	SELENOK
-0.118006	0.14603	0.777356	MT-ND3
0.159016	0.14733	0.778241	KIF22
-0.171884	0.146708	0.778241	YJU2B
0.156655	0.147227	0.778241	UBTF
0.18264	0.147407	0.778241	WDR75
-0.166245	0.146546	0.778241	TCF19
-0.128397	0.147647	0.778241	RDX
-0.158511	0.147132	0.778241	SLC20A1
0.161369	0.147733	0.778241	COPS6
-0.165292	0.148367	0.778864	SLC2A1
-0.175453	0.148428	0.778864	ZMYM2
-0.170209	0.148343	0.778864	SPG7
-0.107303	0.148883	0.780242	FUBP1
-0.143971	0.150331	0.780831	FSCN1
-0.1315	0.149765	0.780831	AARS1
-0.175209	0.150345	0.780831	IZUMO4
-0.150534	0.150332	0.780831	MCM5
0.125911	0.149552	0.780831	NASP
0.17091	0.150005	0.780831	ETS2
-0.155476	0.149964	0.780831	DAXX
-0.15241	0.150672	0.781527	REEP4
-0.183798	0.151081	0.781648	IDH3G
-0.165622	0.151024	0.781648	ASB3
-0.107349	0.154548	0.783573	KIF2A
-0.180388	0.153663	0.783573	SEL1L3
-0.168335	0.154198	0.783573	SUCO
0.150837	0.153523	0.783573	PHF14
-0.147549	0.154311	0.783573	SYNGR2
0.153161	0.153195	0.783573	GMNN
-0.177439	0.152462	0.783573	EI24
-0.158928	0.151802	0.783573	TAF3
0.133787	0.153661	0.783573	ASXL1
-0.171626	0.154021	0.783573	ZNF131
0.138939	0.153676	0.783573	MAF
-0.146116	0.154181	0.783573	PTPN11
0.136607	0.153395	0.783573	SNHG5
-0.110371	0.154043	0.783573	RPS29
-0.181372	0.154408	0.783573	CSNK1E
0.172677	0.15344	0.783573	RPL5P4
-0.152186	0.156477	0.785314	MYCBP2
0.124214	0.156871	0.785314	HP1BP3
-0.174767	0.15684	0.785314	KIAA1109
-0.135126	0.156307	0.785314	BUB3
-0.176657	0.157024	0.785314	NDUFS2
0.155763	0.156243	0.785314	MIDN
-0.140565	0.155811	0.785314	LAMTOR4
-0.180574	0.155607	0.785314	LCOR
0.177917	0.156072	0.785314	SPTAN1
-0.181654	0.156759	0.785314	MT-ATP6
-0.168497	0.155149	0.785314	RPL37P2
0.133481	0.157948	0.78737	GPATCH4
-0.173967	0.158405	0.78737	OXR1
0.145039	0.158192	0.78737	NOLC1
-0.175032	0.158392	0.78737	PRELID1
-0.168705	0.158407	0.78737	GCC1
-0.184123	0.159546	0.788922	MED24
-0.145405	0.159154	0.788922	TNRC6B
0.148781	0.159316	0.788922	C6orf62
0.165888	0.159693	0.788922	EPHX2
-0.174183	0.159572	0.788922	PRAF2
-0.101876	0.161165	0.790578	KMT2E
-0.149904	0.161303	0.790578	RGS1
0.169671	0.161242	0.790578	DDX55
0.178308	0.161273	0.790578	HMGCR
-0.157204	0.161084	0.790578	ACTR1A
-0.130849	0.160294	0.790578	WDR45B
-0.167004	0.161394	0.790578	FBXO33
-0.145846	0.163661	0.793764	HEBP2
-0.154778	0.162894	0.793764	PLCG1
-0.121302	0.163926	0.793764	ZNFX1
0.157134	0.163614	0.793764	EIF2AK4
0.124985	0.162642	0.793764	CCT5
0.156054	0.163442	0.793764	MIA3
0.166352	0.164004	0.793764	GTF3C6
-0.176601	0.162901	0.793764	BRWD3
-0.159258	0.163389	0.793764	PLK1
0.140769	0.163973	0.793764	RCSD1
-0.138963	0.174103	0.796901	CLK1
-0.114923	0.177045	0.796901	KARS1
-0.137523	0.175639	0.796901	ARFGEF1
0.138956	0.171053	0.796901	MRPS34
-0.112074	0.175059	0.796901	CAPZB
0.161649	0.166822	0.796901	NCOA1
-0.119554	0.176848	0.796901	SNX10
-0.159335	0.168258	0.796901	TRPM7
-0.143021	0.171875	0.796901	TIMM13
-0.162546	0.174545	0.796901	SPTLC2
0.159566	0.168254	0.796901	SGTA
0.172252	0.169956	0.796901	PRPF31
-0.149102	0.169229	0.796901	NAMPT
0.171136	0.171899	0.796901	SHOC2
0.128676	0.168103	0.796901	WSB1
-0.116751	0.167373	0.796901	DDX6
-0.137421	0.175024	0.796901	CD81
-0.157113	0.170065	0.796901	ITK
0.172543	0.170299	0.796901	CBLB
-0.102197	0.174186	0.796901	SRSF11
0.119737	0.174124	0.796901	CENPF
0.121831	0.165491	0.796901	MYB
-0.175278	0.166339	0.796901	PTK2B
0.107516	0.168015	0.796901	RPL5
-0.147953	0.172828	0.796901	RIOK1
-0.166925	0.174035	0.796901	PRDX5
-0.159157	0.167618	0.796901	EMG1
-0.170705	0.17045	0.796901	MPDU1
-0.141784	0.176996	0.796901	LDLR
-0.158729	0.170324	0.796901	NSUN5
-0.133351	0.176119	0.796901	NFATC1
-0.12152	0.172163	0.796901	RFTN1
-0.135951	0.173728	0.796901	KIF3A
0.156821	0.167798	0.796901	SEC61G
0.16926	0.176525	0.796901	GPALPP1
0.166686	0.175653	0.796901	DPF2
0.171983	0.17318	0.796901	EIF2S1
-0.134725	0.174808	0.796901	SP110
-0.144236	0.177024	0.796901	DBNL
-0.175226	0.166183	0.796901	CERS5
-0.167451	0.174023	0.796901	ZYX
-0.0996857	0.176888	0.796901	CALM3
0.129164	0.171267	0.796901	CD3G
0.17289	0.165855	0.796901	CPSF4
-0.161028	0.165223	0.796901	RBM15
-0.128119	0.169036	0.796901	NEMF
-0.140586	0.176998	0.796901	CCDC186
0.140705	0.170124	0.796901	TSPAN5
0.177267	0.172774	0.796901	LETM1
0.150397	0.167656	0.796901	ATP5MK
-0.147952	0.169804	0.796901	ANKRD36C
-0.149513	0.168831	0.796901	PUF60
0.174129	0.172684	0.796901	SOCS1
0.127578	0.167532	0.796901	SEMA4D
-0.135165	0.175145	0.796901	NCOR2
-0.163229	0.166649	0.796901	GPAA1
-0.162365	0.172341	0.796901	MDM4
0.164076	0.168355	0.796901	DYNC1I2P1
0.124093	0.174621	0.796901	RPS18
-0.110882	0.174935	0.796901	ARPC4
-0.165523	0.173966	0.796901	H2AJ
-0.132936	0.171433	0.796901	CHCHD10
-0.144101	0.169224	0.796901	NORAD
0.117037	0.177431	0.797751	PSMB1
0.159656	0.177725	0.798111	TMEM245
-0.128769	0.177905	0.798111	RPS27AP16
-0.143006	0.178134	0.798253	MTATP6P1
0.165715	0.178455	0.798809	UIMC1
0.124453	0.178653	0.79881	PEBP1
0.151733	0.179883	0.803425	DIAPH3
-0.13587	0.180457	0.804216	JOSD1
-0.160965	0.180416	0.804216	CRTC3
-0.145146	0.180773	0.804658	RPS6KA1
-0.145587	0.180954	0.804658	OXA1L
0.159367	0.181657	0.806899	KLHL22
-0.147214	0.184035	0.808598	WDR18
-0.147134	0.184022	0.808598	DGKD
0.12475	0.183903	0.808598	SSR3
0.112904	0.183213	0.808598	PPM1G
-0.126374	0.183404	0.808598	KDM5B
0.140473	0.182939	0.808598	PPIL4
0.151998	0.184005	0.808598	SELENOS
0.124579	0.182305	0.808598	PDIA6
-0.118115	0.183744	0.808598	CETN3
0.111656	0.182469	0.808598	SMARCA5
0.114703	0.18487	0.810506	SP140
0.164193	0.184773	0.810506	JMY
-0.161755	0.185454	0.812187	RING1
0.149106	0.18634	0.812555	SERPINB1
-0.167633	0.186244	0.812555	ABI2
-0.120102	0.18578	0.812555	ANXA6
-0.159089	0.186035	0.812555	LRP10
-0.15038	0.18712	0.815078	BRD9
-0.150831	0.187554	0.816091	MLLT6
0.154709	0.188032	0.816749	SNAPC1
-0.145326	0.188108	0.816749	RPS13P2
-0.1461	0.188334	0.816853	MLLT3
0.168042	0.18914	0.817762	RRP15
0.145291	0.188829	0.817762	EMD
-0.161465	0.189192	0.817762	NECAP2
-0.143363	0.189351	0.817762	UBE2Z
-0.152967	0.190121	0.820211	NCBP2AS2
0.0990793	0.191111	0.823608	LUC7L3
-0.140554	0.191485	0.824341	MSH3
-0.1495	0.192014	0.824868	UFD1
0.134513	0.191899	0.824868	TIMMDC1
-0.119419	0.196845	0.824937	TM9SF3
0.151914	0.194984	0.824937	CBX7
0.161325	0.195456	0.824937	DHX40
0.12427	0.194206	0.824937	HSPA9
0.106019	0.197121	0.824937	TARS1
-0.158107	0.196798	0.824937	CISD1
0.14905	0.196285	0.824937	BST2
-0.143274	0.193744	0.824937	UBA1
-0.132388	0.194039	0.824937	TLE3
0.102986	0.193553	0.824937	RPL13A
0.116065	0.193377	0.824937	ANP32E
-0.139276	0.195766	0.824937	STT3B
-0.167775	0.193213	0.824937	TIPARP
0.14963	0.192482	0.824937	FASTK
0.133267	0.195234	0.824937	TPM4
-0.147903	0.19705	0.824937	ATG16L2
0.14855	0.195666	0.824937	PKIA
0.149026	0.194445	0.824937	OXSR1
0.127079	0.193003	0.824937	STAT5B
-0.142795	0.193993	0.824937	PTPN2
-0.118037	0.196811	0.824937	ZC3H12D
0.151844	0.196789	0.824937	RPS24P19
-0.152851	0.19559	0.824937	TNF
-0.116003	0.196888	0.824937	SNHG1
0.161966	0.196249	0.824937	NA
0.133952	0.198394	0.826845	CLSPN
0.161247	0.198057	0.826845	CKS2
-0.109681	0.197887	0.826845	ATP5MJ
-0.154252	0.198277	0.826845	VEGFB
-0.140508	0.198635	0.827	MAT2B
0.142798	0.199641	0.828046	RPL3
-0.106878	0.199309	0.828046	AHCYL1
-0.152167	0.199704	0.828046	ANO6
-0.149042	0.199119	0.828046	SNRNP35
-0.178893	0.200078	0.828748	MACF1
0.132606	0.200639	0.830222	SEPTIN7P7
-0.152944	0.202131	0.830652	SPTLC1
0.121749	0.202246	0.830652	HSPB1
-0.157194	0.202808	0.830652	ZBTB16
-0.157623	0.202637	0.830652	KPNA1
-0.136645	0.202173	0.830652	GADD45A
0.111494	0.203818	0.830652	RPS25
-0.111908	0.203688	0.830652	CNTRL
-0.153838	0.203584	0.830652	LPIN1
0.134986	0.203704	0.830652	GALM
0.0968412	0.201144	0.830652	RBMX
-0.150645	0.203464	0.830652	RPL9
0.127896	0.203444	0.830652	DNAJC7
-0.128393	0.202031	0.830652	QARS1
0.104032	0.202017	0.830652	PTP4A2
0.130612	0.202868	0.830652	NA
-0.135363	0.204479	0.832507	CDT1
0.154218	0.205452	0.83347	HMG20B
-0.127072	0.205379	0.83347	YLPM1
-0.147366	0.205538	0.83347	KIF1C
-0.114419	0.205039	0.83347	RASSF5
-0.13893	0.206432	0.83542	XPO7
0.109037	0.206268	0.83542	TAF1D
-0.151605	0.206804	0.836092	KDM2B
-0.155971	0.208118	0.836276	CS
-0.12357	0.210901	0.836276	PFKP
0.126334	0.210948	0.836276	APBB1IP
-0.105643	0.210978	0.836276	FTL
0.105643	0.210283	0.836276	SRRT
-0.154177	0.207893	0.836276	WDR76
-0.161411	0.209968	0.836276	RPS6KA5
-0.140078	0.210544	0.836276	CD40LG
0.129946	0.209546	0.836276	PSMD11
-0.156914	0.210315	0.836276	HEMK1
-0.132263	0.208167	0.836276	AKR1A1
-0.157452	0.209646	0.836276	TAF8
0.13894	0.21034	0.836276	SNRPF
-0.130658	0.210872	0.836276	RNF145
0.158602	0.209021	0.836276	POLR2H
-0.105049	0.208347	0.836276	BPTF
-0.14819	0.210069	0.836276	SUCLG2
-0.110716	0.210302	0.836276	DAZAP2
0.152482	0.210147	0.836276	CCDC137
0.117067	0.207235	0.836276	MBP
-0.143794	0.211775	0.838613	GLUD1
0.152793	0.212321	0.839133	PHF10
0.149374	0.212162	0.839133	BTG3
-0.154011	0.216814	0.839908	ATXN3
0.119797	0.214384	0.839908	EIF2AK1
-0.115617	0.217131	0.839908	DDX18
-0.126832	0.217781	0.839908	ST13
-0.132573	0.2156	0.839908	CSNK2A1
-0.14538	0.216465	0.839908	SEC23B
-0.124676	0.215668	0.839908	RAB5C
0.156692	0.215324	0.839908	EZH1
-0.139266	0.214048	0.839908	SLAIN2
-0.145137	0.217794	0.839908	SRM
0.157761	0.214156	0.839908	NR4A3
0.141657	0.214997	0.839908	UBE2M
0.145629	0.214236	0.839908	METTL5
-0.119905	0.213695	0.839908	HAX1
-0.137077	0.215319	0.839908	NDUFC2
-0.157627	0.217024	0.839908	LRRC58
-0.137465	0.216002	0.839908	ARHGEF3
-0.132784	0.215612	0.839908	APEH
-0.0974485	0.217704	0.839908	ATP5MG
-0.109499	0.21781	0.839908	PIK3CD
-0.148117	0.214317	0.839908	TOMM20
-0.142288	0.217908	0.839908	FAM210A
-0.108183	0.217119	0.839908	MRFAP1L1
-0.156371	0.215953	0.839908	MCRS1
0.123426	0.215667	0.839908	RPS28P7
-0.139162	0.215561	0.839908	PRKCQ-AS1
0.135772	0.219124	0.843793	ATIC
0.109427	0.222312	0.844429	PPP2R5C
0.147726	0.221906	0.844429	CHMP5
0.157462	0.220674	0.844429	ARCN1
-0.145151	0.220433	0.844429	GGA2
-0.128438	0.222582	0.844429	ACTR1B
0.146364	0.222732	0.844429	INO80
-0.148068	0.221262	0.844429	KLHL36
0.137329	0.222832	0.844429	ITGB3BP
-0.142795	0.221351	0.844429	PAK1
0.141515	0.222649	0.844429	MCM3AP
-0.132271	0.220463	0.844429	CHTOP
-0.0960794	0.221449	0.844429	RPL13
-0.149725	0.221995	0.844429	C2orf69
0.150748	0.220078	0.844429	RBM12B
-0.151814	0.219682	0.844429	LRCH3
0.163351	0.219972	0.844429	TCEA1
-0.145716	0.220842	0.844429	CLIC1
-0.119687	0.22407	0.846575	SNRPN
0.15049	0.224235	0.846575	PPP3CA
-0.142723	0.223623	0.846575	CNOT9
0.16567	0.224054	0.846575	H1-2
-0.117579	0.224965	0.847077	TNRC6A
0.137798	0.225204	0.847077	KXD1
-0.142192	0.225195	0.847077	NAA35
-0.136237	0.224836	0.847077	TYW3
-0.12093	0.225503	0.847414	PTBP3
-0.168984	0.226314	0.847603	SYNE2
0.134256	0.230608	0.847603	PRDM1
0.162025	0.226428	0.847603	HSPB11
-0.119797	0.227883	0.847603	IGBP1
-0.0942483	0.230976	0.847603	USP48
-0.12302	0.23242	0.847603	CYB5R3
-0.111921	0.230388	0.847603	SMCHD1
-0.151901	0.231066	0.847603	PALS2
0.165448	0.229842	0.847603	C11orf58
0.148629	0.228793	0.847603	SCAP
-0.119236	0.229019	0.847603	MAPKAPK3
0.136163	0.226824	0.847603	CD48
-0.120071	0.229696	0.847603	APH1A
-0.13855	0.231611	0.847603	PPP6C
0.150885	0.226426	0.847603	RFC3
-0.130092	0.23041	0.847603	USP15
0.150468	0.230407	0.847603	ISCU
-0.12098	0.227257	0.847603	IRF4
-0.132484	0.228517	0.847603	SCAMP2
-0.129204	0.231207	0.847603	CTDSP1
-0.0941637	0.232667	0.847603	MSN
0.112403	0.232617	0.847603	CFDP1
-0.12731	0.23229	0.847603	PPP2R5E
-0.150281	0.225932	0.847603	SLC38A10
0.134252	0.230901	0.847603	PPP1R35
0.132643	0.231271	0.847603	TASOR
-0.13653	0.232083	0.847603	PPM1M
-0.140592	0.228004	0.847603	RPUSD4
0.148434	0.232535	0.847603	FAM204A
-0.11455	0.228361	0.847603	GNG8
0.141146	0.227913	0.847603	CHCHD1
-0.104527	0.229148	0.847603	ZBTB7A
0.136585	0.227782	0.847603	SF3A3
-0.161015	0.231572	0.847603	NHS
0.148626	0.239723	0.847668	LAP3
-0.131626	0.236545	0.847668	GRN
0.148146	0.233933	0.847668	MRPL43
-0.12984	0.237222	0.847668	SUGP2
-0.106534	0.234989	0.847668	CLEC2D
-0.130551	0.238948	0.847668	ATP1B3
-0.121823	0.238735	0.847668	AP3M2
0.143654	0.234175	0.847668	JADE1
0.132041	0.234774	0.847668	KIF3B
-0.14745	0.23558	0.847668	SMS
0.143289	0.239667	0.847668	POLD2
-0.127097	0.239377	0.847668	AIP
0.150915	0.239043	0.847668	MAGOHB
-0.116793	0.236587	0.847668	FRMD4B
0.112923	0.239708	0.847668	NFE2L2
-0.0912008	0.239607	0.847668	BTG1
-0.126468	0.237095	0.847668	CDC73
0.147822	0.23665	0.847668	BICDL1
-0.112706	0.235991	0.847668	DCAF7
0.139109	0.238874	0.847668	NHP2
-0.0987813	0.233269	0.847668	NSD3
0.119706	0.235107	0.847668	PCNT
-0.0983456	0.23917	0.847668	RPL8
0.141726	0.238974	0.847668	MEAF6
0.121546	0.233709	0.847668	RNF168
0.129476	0.233241	0.847668	MAPK1IP1L
-0.0977075	0.234545	0.847668	SLC25A6
-0.139995	0.239807	0.847668	ATF7IP
0.145747	0.238412	0.847668	EIF1AX
-0.118644	0.237062	0.847668	RPS27
0.132667	0.240009	0.847668	ANXA2
-0.111453	0.23376	0.847668	SVIP
0.145101	0.237636	0.847668	RNU5F-1
0.125614	0.235306	0.847668	RPLP0P10
0.115164	0.234842	0.847668	EID1
0.111325	0.240355	0.847751	AURKA
-0.0902539	0.240664	0.847751	CHCHD2
0.147302	0.240613	0.847751	EIF3F
-0.125298	0.240869	0.847751	ZNF267
0.163691	0.241259	0.848387	LMNA
-0.125167	0.242713	0.849382	CABIN1
0.123815	0.242649	0.849382	RPF1
-0.142302	0.243145	0.849382	FAM98A
-0.108152	0.244417	0.849382	ITM2B
-0.11853	0.244688	0.849382	CNOT6L
0.143766	0.243348	0.849382	ATG3
0.144315	0.24349	0.849382	CDYL
-0.123638	0.24255	0.849382	TOMM70
0.143622	0.242644	0.849382	GART
0.100337	0.243718	0.849382	IWS1
-0.108806	0.244652	0.849382	PTTG1
-0.144643	0.243934	0.849382	MMGT1
0.142172	0.244454	0.849382	CACYBPP2
0.127259	0.242581	0.849382	UBBP1
-0.130502	0.244664	0.849382	RNF126P1
-0.151273	0.246012	0.853249	ZNF524
-0.127964	0.246867	0.853507	BCL3
-0.130643	0.248201	0.853507	MAP2K7
-0.133679	0.247777	0.853507	SIRPG
-0.12013	0.249471	0.853507	GPATCH2L
-0.128405	0.247881	0.853507	CBL
-0.12615	0.249879	0.853507	CNOT2
-0.132829	0.248448	0.853507	CREB1
-0.144988	0.24693	0.853507	ZMIZ2
-0.133905	0.24659	0.853507	ZCCHC9
-0.0969036	0.249807	0.853507	SMC2
0.154866	0.248804	0.853507	SINHCAF
0.15031	0.249588	0.853507	ILF2
-0.132141	0.249538	0.853507	MVD
-0.149153	0.248497	0.853507	GPS1
0.122842	0.248149	0.853507	ATAD5
0.119469	0.249264	0.853507	NDUFA4
-0.134198	0.246312	0.853507	NSA2P7
0.12844	0.249777	0.853507	PPP4R3B
-0.106967	0.25084	0.856069	UBE2I
0.15553	0.251137	0.856361	EEF1A1P11
-0.143638	0.251977	0.857258	PSMG2
0.143916	0.252035	0.857258	RUVBL2
0.125407	0.251842	0.857258	TBCAP1
0.0974605	0.252972	0.859173	NOP56
-0.129724	0.253022	0.859173	UGCG
0.126968	0.253284	0.859342	TBL1XR1
-0.0910351	0.253791	0.859347	CANX
0.138253	0.253922	0.859347	MRPL35
-0.119999	0.253549	0.859347	FMNL1
-0.125576	0.254631	0.861027	PYCARD
-0.136964	0.254883	0.861161	GRK3
0.146895	0.25569	0.862449	IARS2
-0.097305	0.255491	0.862449	PSAP
0.11081	0.256157	0.862587	CBX1
-0.142078	0.255972	0.862587	RHOC
-0.0998535	0.256583	0.863023	SARAF
-0.112364	0.256713	0.863023	CDCA8
0.0902813	0.257206	0.863964	CD247
-0.14579	0.25746	0.864101	SMARCB1
-0.1242	0.257961	0.865068	MGMT
-0.122073	0.258183	0.865094	TMC6
0.101124	0.259198	0.865509	FXR1
0.125208	0.259002	0.865509	RTN3
-0.129657	0.259528	0.865509	ADAM19
-0.127056	0.259181	0.865509	FBRS
-0.141776	0.259914	0.865509	LZIC
0.135899	0.260016	0.865509	ZNF395
-0.13935	0.258596	0.865509	RPS3P6
-0.141095	0.25975	0.865509	KIAA0040
-0.132808	0.260758	0.867267	SFMBT1
0.115207	0.261237	0.868146	NUP85
0.0966478	0.263073	0.868803	SARS1
-0.139286	0.262165	0.868803	WWC3
-0.113287	0.262904	0.868803	RELB
0.123101	0.26315	0.868803	TMEM109
-0.128399	0.262997	0.868803	SDF2L1
-0.0812118	0.263111	0.868803	H3-3B
-0.108505	0.262589	0.868803	BCL2L1
0.127956	0.261859	0.868803	DDX23
0.135095	0.263645	0.869728	CD55
-0.128762	0.264025	0.869734	LYPLA2
-0.110444	0.264076	0.869734	POLR2G
-0.127167	0.264344	0.869907	UBA6
-0.130832	0.264761	0.870308	ZNF282
-0.128182	0.264895	0.870308	PARL
-0.130734	0.265835	0.87198	YAF2
-0.11785	0.265734	0.87198	TMOD3
-0.128053	0.26626	0.8726	PRKACA
-0.123622	0.266454	0.8726	CLK3
0.125489	0.267674	0.872724	HIPK2
-0.107246	0.267581	0.872724	MTHFD2
-0.136043	0.266716	0.872724	TYK2
-0.123927	0.26738	0.872724	FLOT1
-0.108261	0.267286	0.872724	TGOLN2
-0.0888927	0.267785	0.872724	NSA2
0.118839	0.268003	0.872732	AK3
-0.102908	0.26853	0.873747	SF1
0.136673	0.270002	0.874178	ST8SIA4
0.082278	0.270034	0.874178	SFPQ
0.129105	0.269677	0.874178	MRPS7
0.140886	0.269845	0.874178	ODF2
-0.130674	0.268943	0.874178	RNF44
0.116747	0.270173	0.874178	THOC7
-0.107955	0.269155	0.874178	HSPA4
-0.129744	0.272006	0.874514	PES1
-0.123098	0.271732	0.874514	ACO2
-0.142474	0.272064	0.874514	ACD
-0.140774	0.270613	0.874514	ATF2
-0.14126	0.270727	0.874514	PLAGL2
0.108253	0.272159	0.874514	G3BP2
-0.137143	0.272455	0.874514	SGSM2
-0.127209	0.271462	0.874514	WTAP
0.142513	0.272867	0.874514	RUNX1
-0.143232	0.271618	0.874514	TMEM223
-0.0895638	0.272562	0.874514	USP7
0.131024	0.272687	0.874514	UBE2J1
0.115042	0.273482	0.875791	DENND4A
0.130295	0.273718	0.875856	ZRANB1
0.0810912	0.274875	0.876097	RPL24
0.128461	0.274553	0.876097	IRF3
0.135107	0.27422	0.876097	PGP
-0.129229	0.274833	0.876097	ARID2
0.125936	0.274602	0.876097	SUPT16HP1
-0.115101	0.27563	0.877811	ARPC5L
0.137632	0.275993	0.878278	VOPP1
-0.0979341	0.277109	0.879757	RPL35
-0.116157	0.277107	0.879757	TTC39C
0.141438	0.276693	0.879757	EEF1B2P2
0.135157	0.277603	0.880634	DNAJC3
-0.0992205	0.278102	0.881389	KDELR1
-0.103019	0.278276	0.881389	RAC1
0.0975708	0.278993	0.881458	LMNB1
-0.0920105	0.279271	0.881458	RPL27
0.103334	0.279007	0.881458	TSC22D3
-0.110232	0.279386	0.881458	CTBP1
-0.111319	0.279333	0.881458	LAMP1
-0.123772	0.27976	0.881952	LAG3
0.131482	0.280533	0.882305	HDAC6
0.0960089	0.280961	0.882305	SUB1
0.0910262	0.280919	0.882305	UBXN4
0.102673	0.280743	0.882305	AKAP17A
-0.12919	0.280671	0.882305	IPO9
-0.108348	0.281986	0.882786	RBBP8
-0.116488	0.281937	0.882786	GLE1
-0.10782	0.281746	0.882786	CAMLG
-0.134015	0.281549	0.882786	PA2G4P5
0.119859	0.282465	0.883604	TMEM134
-0.127899	0.284079	0.885256	ST3GAL1
-0.101138	0.283607	0.885256	UBR5
0.134092	0.284305	0.885256	KDM3B
-0.113434	0.284213	0.885256	SYNCRIP
-0.129485	0.28379	0.885256	EML3
0.113372	0.284062	0.885256	SRSF2
0.13772	0.285007	0.885401	FNDC3A
-0.112385	0.284878	0.885401	HLA-F
-0.128551	0.284688	0.885401	MIR142HG
-0.112966	0.286413	0.886946	HIF1A
-0.133219	0.286266	0.886946	C1GALT1
-0.131143	0.286526	0.886946	PRPS1
0.100775	0.285985	0.886946	PDIA3
0.127674	0.286986	0.886946	TUBA1A
-0.121587	0.287256	0.886946	SELENOW
-0.130275	0.287253	0.886946	SMDT1
0.112597	0.286887	0.886946	RABL6
-0.114892	0.287862	0.888109	ZCCHC2
0.117266	0.288167	0.888109	STK17A
0.124856	0.28829	0.888109	RPS19BP1
-0.10189	0.289409	0.889526	ANKRD13A
-0.119108	0.289351	0.889526	MOB3A
0.0992905	0.289299	0.889526	NA
0.130901	0.292494	0.890071	EIF4B
-0.106823	0.292638	0.890071	SDF4
0.0838141	0.290713	0.890071	SMAP2
-0.0895592	0.292662	0.890071	WAC
-0.135226	0.289809	0.890071	ELF2
0.0872759	0.291214	0.890071	SRSF3
0.121422	0.291929	0.890071	HBS1L
-0.118974	0.290058	0.890071	SLC25A36
-0.130143	0.291865	0.890071	SLC1A4
0.0793557	0.292426	0.890071	ARGLU1
0.101269	0.290708	0.890071	INPPL1
-0.130683	0.290805	0.890071	BANF1
0.129269	0.29224	0.890071	RPS6KA3
0.0952482	0.291336	0.890071	MT-ND5
0.130236	0.294166	0.89023	VPS41
-0.0970534	0.294319	0.89023	TACC3
-0.130773	0.295189	0.89023	NFE2L3
-0.108691	0.296171	0.89023	NUP50
-0.124124	0.296635	0.89023	ATP11C
0.11091	0.294733	0.89023	BRD8
-0.126795	0.29689	0.89023	ADPRS
-0.106528	0.293654	0.89023	MAP7D1
0.116507	0.29635	0.89023	NDUFA10
-0.112981	0.29678	0.89023	DTL
-0.0918762	0.296463	0.89023	TACC1
0.135613	0.294472	0.89023	TMPRSS3
-0.104782	0.293385	0.89023	UBE2E1
-0.113444	0.296699	0.89023	IRAK1
-0.0944183	0.296689	0.89023	NA
0.116529	0.295001	0.89023	TFDP1
0.124725	0.293436	0.89023	WDHD1
-0.115405	0.296875	0.89023	GOLGA8B
-0.132044	0.296363	0.89023	KCTD7
-0.130507	0.297361	0.890427	TM2D1
-0.120024	0.297395	0.890427	LUZP1
-0.122997	0.298973	0.890998	ELAC2
0.0961825	0.298787	0.890998	ITM2A
-0.119422	0.299838	0.890998	AP1B1
0.131066	0.297823	0.890998	DDHD1
-0.130406	0.300106	0.890998	ATG2A
0.133001	0.298305	0.890998	FBXO9
0.137661	0.299303	0.890998	IFNAR1
-0.130442	0.300665	0.890998	SLC25A26
-0.0939465	0.299259	0.890998	EBP
0.129628	0.298932	0.890998	DTYMK
-0.12661	0.300591	0.890998	THEMIS
-0.0845908	0.300567	0.890998	PTMAP9
0.12667	0.300001	0.890998	NA
0.126413	0.299764	0.890998	NA
-0.129836	0.301222	0.891996	MAP3K20
-0.111125	0.301987	0.892632	SS18L2
0.134529	0.301807	0.892632	POLR2F
0.129708	0.302312	0.892632	PRPS2
0.105165	0.302318	0.892632	PNRC1
-0.0941672	0.302876	0.893629	EIF2S3
-0.120508	0.303276	0.894156	CNOT7
-0.105611	0.305331	0.895653	FGFR1OP2
0.129442	0.304899	0.895653	EIF2B4
0.12433	0.305212	0.895653	HMGCL
0.111203	0.305059	0.895653	UBXN7
-0.12684	0.305082	0.895653	ADA
0.129715	0.305041	0.895653	HMGB1P17
-0.0967755	0.304243	0.895653	NA
0.125885	0.305915	0.895696	TP53BP1
-0.126497	0.306009	0.895696	AGAP3
0.119999	0.305881	0.895696	HEXIM1
0.110684	0.306234	0.895707	NAP1L4P3
0.11989	0.306499	0.895835	PMAIP1
0.127656	0.307455	0.896877	UBE2A
0.0924542	0.307939	0.896877	ERH
-0.0872782	0.30796	0.896877	LDHB
-0.0840663	0.307926	0.896877	TCF25
-0.118479	0.307962	0.896877	LYST
-0.108959	0.309362	0.897211	SLC25A39
-0.119598	0.308401	0.897211	R3HDM1
-0.119722	0.310735	0.897211	TFE3
0.11855	0.309812	0.897211	HNRNPL
-0.106424	0.309837	0.897211	CRYBG1
0.123948	0.308758	0.897211	GGA3
-0.0960269	0.30958	0.897211	SNRPB
0.119885	0.310659	0.897211	DDA1
-0.116531	0.309879	0.897211	BNIP2
-0.126182	0.310575	0.897211	MRPL48
-0.104205	0.310544	0.897211	PPP2R2A
0.112701	0.31007	0.897211	MRPL33
-0.103852	0.311737	0.898184	NDUFB4
-0.10258	0.311414	0.898184	ECH1
-0.109695	0.311528	0.898184	CHD7
-0.0806572	0.313502	0.902629	PRPF6
-0.0892854	0.315869	0.903661	OPTN
0.11097	0.315639	0.903661	MORF4L2
0.0844555	0.314399	0.903661	DNAJC8
0.118542	0.314903	0.903661	CFAP36
-0.117786	0.315772	0.903661	RHOH
-0.110353	0.314972	0.903661	PLEKHA2
-0.0962748	0.315083	0.903661	OGA
-0.107443	0.315411	0.903661	BAG6
-0.136323	0.314853	0.903661	MIR124-1HG
-0.108287	0.316458	0.904071	ATXN7
0.0981065	0.316289	0.904071	HMGB2
-0.0902209	0.320698	0.90514	JARID2
-0.126141	0.318043	0.90514	POLB
-0.0867601	0.318214	0.90514	RPL31
-0.125002	0.317614	0.90514	TOLLIP
-0.125475	0.320662	0.90514	NLRP1
0.080686	0.320836	0.90514	NFKBIA
-0.126491	0.318049	0.90514	IKBKB
0.11371	0.31967	0.90514	NRBP1
0.103707	0.320775	0.90514	LSM7
0.115191	0.319745	0.90514	MSI2
0.0897135	0.319492	0.90514	ZC3H18
-0.0991054	0.317691	0.90514	ATP5MC1
0.0965457	0.318496	0.90514	JAML
0.117621	0.319894	0.90514	SLC25A44
-0.127859	0.320855	0.90514	TC2N
0.113368	0.317581	0.90514	MRPL16
0.12369	0.319219	0.90514	SFT2D2
-0.0937955	0.319297	0.90514	RPS29P16
0.113402	0.321173	0.905408	ACSL3
-0.0798795	0.322407	0.907624	ATP5F1E
0.100226	0.322206	0.907624	HOOK3
-0.0767461	0.323232	0.907722	UBE2D3
0.12324	0.323414	0.907722	SLC39A7
0.0994789	0.323562	0.907722	SRSF7
-0.120121	0.323362	0.907722	NDUFB5
-0.104543	0.322712	0.907722	C4orf3
0.114207	0.324399	0.908627	SMNDC1
0.130174	0.32443	0.908627	ATF3
0.0900225	0.324558	0.908627	CNBP
0.121291	0.324895	0.908944	OSTC
-0.0984342	0.326278	0.908952	EPC1
0.0837489	0.326389	0.908952	HNRNPA2B1
-0.125071	0.326469	0.908952	EXOSC10
-0.105897	0.325809	0.908952	SP140L
0.115056	0.326388	0.908952	TXNRD1
0.0728103	0.325295	0.908952	MT-CO2
-0.0814487	0.325981	0.908952	RPL34P27
0.0963801	0.329025	0.909332	MCM4
0.118068	0.332084	0.909332	CLASRP
0.118468	0.332645	0.909332	NUP107
-0.0868533	0.327851	0.909332	FOXP1
0.0955965	0.332666	0.909332	HDAC1
0.11828	0.331383	0.909332	MAPKAP1
0.124842	0.332626	0.909332	ALG5
-0.0941965	0.332521	0.909332	CCDC18
-0.077612	0.332539	0.909332	TUBA1B
-0.114274	0.327505	0.909332	CCNT1
-0.087633	0.330353	0.909332	NMT1
0.0797832	0.327395	0.909332	HNRNPD
0.12356	0.329586	0.909332	AFG3L2
-0.11331	0.32881	0.909332	PGD
0.107193	0.33138	0.909332	REXO4
0.114105	0.330747	0.909332	CCNB2
0.080933	0.327963	0.909332	UBXN1
0.0874625	0.330257	0.909332	RPL36AL
0.115505	0.330359	0.909332	CIAO2A
-0.108617	0.329377	0.909332	RFWD3
0.121201	0.329344	0.909332	TADA3
-0.0892336	0.331703	0.909332	AURKB
0.0707235	0.328437	0.909332	FNBP1
-0.108615	0.330872	0.909332	SREBF2
-0.107281	0.326847	0.909332	TTC3P1
-0.0917479	0.328198	0.909332	TSTD1
-0.102467	0.331391	0.909332	MRPL20
0.093296	0.33297	0.90955	IFI16
0.12021	0.333247	0.909691	MT-RNR1
-0.112242	0.33399	0.910494	NDUFV3
-0.119282	0.333967	0.910494	MPI
-0.0835999	0.334305	0.910739	XRN2
0.123123	0.334859	0.911635	TP53INP1
-0.0905236	0.335994	0.911973	NFATC2
0.125716	0.33594	0.911973	ATP13A3
0.098029	0.336078	0.911973	GNL2
-0.0955628	0.336108	0.911973	APRT
-0.122337	0.335913	0.911973	NFKBIL1
-0.075751	0.339884	0.914223	RSF1
-0.113611	0.338012	0.914223	LMF2
-0.0906857	0.339453	0.914223	SETX
-0.116303	0.338785	0.914223	ABHD14B
0.0862849	0.339427	0.914223	PRDX1
-0.117112	0.338809	0.914223	ATAD2B
-0.108506	0.338379	0.914223	NCOA3
-0.101716	0.338353	0.914223	FURIN
-0.0682981	0.338431	0.914223	RPL11
-0.0925271	0.339631	0.914223	TMEM123
-0.0874948	0.340097	0.914223	CCT8
-0.116894	0.339729	0.914223	EMC10
-0.0722675	0.338488	0.914223	H1-10
0.11115	0.337167	0.914223	RPLP0P9
0.111526	0.340855	0.91446	UNG
0.119269	0.341574	0.91446	ARHGAP5
-0.0819684	0.342217	0.91446	CSNK1A1
0.096303	0.341024	0.91446	ENY2
0.117853	0.34111	0.91446	LMO4
0.116953	0.342193	0.91446	ITGB1
-0.10731	0.3418	0.91446	BLOC1S2
-0.0979461	0.342035	0.91446	OST4
0.107205	0.341139	0.91446	GAS5
0.120657	0.343912	0.915754	HACD3
0.110805	0.343205	0.915754	LRIF1
-0.108804	0.34414	0.915754	RPIA
0.118545	0.344284	0.915754	C8orf33
0.114071	0.343948	0.915754	NCOA6
0.103945	0.344138	0.915754	RPS23P8
-0.0829395	0.343707	0.915754	TXNIP
0.094931	0.345107	0.917271	VRK1
-0.0956945	0.346444	0.917271	SLC38A2
0.0696903	0.346665	0.917271	RPL14P1
-0.0816428	0.345741	0.917271	CWC15
-0.0988168	0.346026	0.917271	IER5
0.119924	0.346126	0.917271	PRDX3
0.0818761	0.345525	0.917271	RPL4
-0.0965081	0.346652	0.917271	KIAA2026
0.0898506	0.34743	0.917497	HMMR
-0.115337	0.347022	0.917497	PLEKHB2
-0.105423	0.347256	0.917497	SAMD1
-0.122186	0.348236	0.919026	CIT
0.0918753	0.351387	0.920989	DDX1
0.0939247	0.350856	0.920989	TNFSF10
0.0893282	0.350509	0.920989	ZC3H7A
0.120733	0.350243	0.920989	DOCK11
-0.107767	0.350213	0.920989	RSU1
-0.0728393	0.350609	0.920989	ARPC2
-0.105315	0.351247	0.920989	SEPTIN2
0.114679	0.34987	0.920989	RPL10AP2
-0.0757319	0.351481	0.920989	MT-CO1
0.0805619	0.35074	0.920989	NAP1L4
0.116809	0.350082	0.920989	SERBP1P1
-0.0811224	0.351952	0.921628	HNRNPUL2
0.0857818	0.352296	0.921932	ZFAS1
-0.115138	0.353857	0.922711	PIAS1
-0.12285	0.354133	0.922711	SBNO2
-0.0880677	0.354416	0.922711	NSD2
-0.0863943	0.352939	0.922711	CFAP97
-0.0880057	0.353099	0.922711	TMED10
-0.0731745	0.353572	0.922711	PA2G4
-0.112799	0.353698	0.922711	BICD2
-0.0990746	0.354276	0.922711	LINC01871
-0.0883639	0.354808	0.92314	CHD1
0.100427	0.356476	0.923295	RBL2
0.108942	0.356919	0.923295	BLOC1S6
0.0776837	0.356668	0.923295	DDX5
-0.10361	0.356039	0.923295	PPP6R3
-0.116492	0.35572	0.923295	MKRN1
-0.0729081	0.356804	0.923295	RPL10
-0.114466	0.35521	0.923295	LRRC8C
-0.0927931	0.356489	0.923295	SUPT5H
-0.112512	0.355763	0.923295	FIS1
-0.102704	0.357232	0.923513	RPS6KB2
0.112299	0.357896	0.92392	LACTB
0.110383	0.358897	0.92392	GYS1
-0.110995	0.357774	0.92392	HAUS6
-0.107973	0.358985	0.92392	SMAD2
-0.113616	0.358815	0.92392	EXOC7
0.101854	0.358528	0.92392	COPB2
0.0859998	0.358887	0.92392	MPHOSPH8
-0.0980394	0.359787	0.924382	MRPL37
-0.115483	0.359849	0.924382	UBXN6
-0.1104	0.359614	0.924382	GTF2H5
0.0775833	0.361148	0.924507	TRAF3IP3
0.113389	0.361887	0.924507	ECHDC1
0.0862425	0.36026	0.924507	HNRNPH3
0.109876	0.361952	0.924507	STX17
0.104318	0.360794	0.924507	LRPPRC
0.0753688	0.361568	0.924507	SNRPD1
0.109725	0.360448	0.924507	ZWILCH
-0.114329	0.361648	0.924507	LAGE3
0.127579	0.361216	0.924507	NA
-0.0893065	0.362505	0.92467	C12orf57
-0.113539	0.36251	0.92467	SLC39A8
-0.0730811	0.362701	0.92467	RPS2
-0.116911	0.363009	0.924873	GTF3C5
-0.0636506	0.365078	0.9255	ENO1
-0.0948323	0.364547	0.9255	DGUOK
-0.0991679	0.365082	0.9255	BIRC6
0.0955007	0.364283	0.9255	TTF2
-0.110104	0.364661	0.9255	PELP1
0.115859	0.363922	0.9255	USP12
0.091789	0.364127	0.9255	XPC
-0.119049	0.364168	0.9255	SDHAF2
0.117709	0.366341	0.926075	AIFM1
-0.0832885	0.365947	0.926075	FASN
0.115591	0.366281	0.926075	SAMD9L
0.103458	0.366452	0.926075	KMT5A
0.0841796	0.366064	0.926075	INSIG1
0.100401	0.36705	0.927008	RPA3
-0.110161	0.367362	0.927218	NOA1
0.0947211	0.367606	0.927254	TMA16
-0.0931194	0.368326	0.928493	SGO2
-0.0780772	0.369857	0.928771	RPS5
0.0851296	0.369559	0.928771	GSTP1
0.10792	0.370851	0.928771	CD59
0.111233	0.36948	0.928771	PDCD7
-0.0658968	0.370958	0.928771	H2AZ2
0.0823843	0.370842	0.928771	RPS10
-0.106552	0.370899	0.928771	UBR4
-0.0877682	0.369545	0.928771	EMC6
-0.112128	0.370362	0.928771	ARL6IP1
-0.0965535	0.370535	0.928771	PRR13
-0.0859731	0.368685	0.928771	MT-ND4L
-0.101071	0.371304	0.929063	SECISBP2L
-0.101262	0.371812	0.929758	DR1
-0.104069	0.373739	0.929947	DIDO1
0.0832433	0.373041	0.929947	SF3B1
-0.099581	0.373616	0.929947	BARD1
0.0966458	0.37359	0.929947	TCHP
-0.0925503	0.372139	0.929947	CCNL1
0.107426	0.373575	0.929947	VIRMA
-0.0821151	0.374088	0.929947	PAK2
-0.112235	0.374183	0.929947	HSD17B11
-0.105221	0.372725	0.929947	ARMH1
-0.0998276	0.373291	0.929947	HADHAP2
-0.0712846	0.376075	0.930396	RPL18
0.1009	0.376243	0.930396	TNPO3
-0.0832936	0.374807	0.930396	DDX3Y
0.0892263	0.374995	0.930396	HNRNPC
0.0903236	0.37666	0.930396	CHD6
-0.103311	0.37514	0.930396	PANK2
-0.107005	0.375803	0.930396	NRM
0.0916717	0.375972	0.930396	CTLA4
-0.108439	0.376237	0.930396	TET2
-0.0735096	0.376587	0.930396	SRP72
-0.0992513	0.377374	0.931025	XRN1
0.0921153	0.377228	0.931025	MDFIC
-0.0753993	0.378055	0.931898	KLF6
-0.0993971	0.37846	0.931898	FRYL
-0.0813553	0.379262	0.931898	VDAC3
-0.0921364	0.37822	0.931898	STK38
-0.106642	0.379339	0.931898	WBP2
-0.0738243	0.37879	0.931898	WASF2
-0.110842	0.379317	0.931898	MRPL55
-0.0906459	0.382943	0.931913	SEC63
-0.0965059	0.383248	0.931913	TAB2
0.0774996	0.380795	0.931913	YBX1
-0.0940523	0.380044	0.931913	PDK3
-0.115458	0.383022	0.931913	TRIB2
0.106881	0.381974	0.931913	LRRFIP2
0.0948613	0.380786	0.931913	PSMA3
0.0835744	0.381896	0.931913	PSMD7
-0.0975197	0.381894	0.931913	ZFAND5
0.0847634	0.383485	0.931913	NCAPG
-0.103596	0.381626	0.931913	ASCC3
0.0665414	0.381058	0.931913	SMC4
0.0965987	0.383259	0.931913	MANF
-0.0880748	0.380806	0.931913	ANAPC16
0.0902956	0.382237	0.931913	TRIM44
-0.112598	0.383326	0.931913	HMCES
0.111888	0.382589	0.931913	TOB2
-0.0947395	0.381395	0.931913	RPL27AP
-0.0958789	0.403535	0.933415	ZMYND11
0.0970752	0.397404	0.933415	CCDC28A
0.0870971	0.394775	0.933415	PRKCH
-0.0681639	0.400488	0.933415	BOD1L1
-0.0893455	0.39562	0.933415	STAU2
-0.10878	0.399943	0.933415	ATP11B
-0.0949342	0.396298	0.933415	PPP2R5A
0.105167	0.396022	0.933415	ACSL4
0.0867958	0.39632	0.933415	MAP4K4
-0.0805818	0.392428	0.933415	RDH11
-0.0993798	0.405071	0.933415	PICALM
0.0778926	0.390045	0.933415	SLC25A3
-0.0972186	0.404589	0.933415	DLG1
0.0750182	0.399999	0.933415	NOP14
0.0688303	0.393921	0.933415	CDV3
-0.0987806	0.399524	0.933415	CRKL
-0.103891	0.390358	0.933415	TAFAZZIN
0.0868512	0.389154	0.933415	EEA1
-0.098307	0.403237	0.933415	MAPK3
0.101191	0.40484	0.933415	MAZ
0.0991954	0.386243	0.933415	SNRNP70
-0.0739337	0.403625	0.933415	HNRNPUL1
0.0843767	0.400285	0.933415	EDF1
-0.0764851	0.403193	0.933415	GATA3
0.0843787	0.390589	0.933415	GTPBP4
-0.102478	0.391813	0.933415	UHRF1BP1L
0.108991	0.38833	0.933415	DAP
-0.111455	0.39423	0.933415	LNPEP
-0.0867137	0.388322	0.933415	PPP1R7
-0.0872819	0.389105	0.933415	UCHL5
-0.088826	0.398806	0.933415	MRPS15
0.102181	0.399134	0.933415	AKT3
-0.0931528	0.402349	0.933415	MTIF3
0.0836576	0.391528	0.933415	NSRP1
-0.0750895	0.401333	0.933415	COX7C
-0.0881783	0.399896	0.933415	CHMP2A
-0.108833	0.400665	0.933415	SHFL
-0.0869252	0.400791	0.933415	PPFIA1
-0.102193	0.394288	0.933415	PTPRA
0.101254	0.39533	0.933415	MICAL2
-0.0776508	0.398813	0.933415	DDB2
-0.0786157	0.395435	0.933415	COX5B
-0.0964863	0.385099	0.933415	KAT7
0.102851	0.403018	0.933415	PRCP
-0.0701833	0.385974	0.933415	RPLP1
0.0876856	0.3933	0.933415	CEP55
0.100609	0.390632	0.933415	NDUFA9
0.0719893	0.385737	0.933415	SERF2
-0.0921766	0.400831	0.933415	USP3
0.102059	0.389955	0.933415	MAP1LC3B
-0.0969163	0.404311	0.933415	MBTPS1
0.104347	0.395599	0.933415	COPS3
0.11302	0.391442	0.933415	TPRKB
0.0704832	0.396996	0.933415	DDX46
0.0748242	0.399183	0.933415	TNIP1
0.10508	0.39985	0.933415	UHRF2
0.107115	0.391519	0.933415	RILPL2
0.0914278	0.404955	0.933415	SREK1IP1
0.0733499	0.401741	0.933415	HNRNPU
0.105346	0.40428	0.933415	MALSU1
-0.107381	0.393481	0.933415	CCDC28B
-0.107318	0.386409	0.933415	GTPBP8
0.071394	0.400498	0.933415	HNRNPK
-0.09468	0.404662	0.933415	MARF1
0.0977098	0.396718	0.933415	SAC3D1
0.0747639	0.391294	0.933415	DNAJC21
-0.0761366	0.401716	0.933415	LMAN2
-0.0722555	0.398921	0.933415	PCBP1
-0.0677002	0.399646	0.933415	HINT1
-0.111391	0.390231	0.933415	DUS1L
-0.101559	0.390709	0.933415	TOR1AIP2
0.0886746	0.397335	0.933415	PPID
-0.0951094	0.387333	0.933415	FIBP
-0.121238	0.384845	0.933415	GRINA
0.0937598	0.385476	0.933415	SEPHS2
0.0982261	0.394074	0.933415	NIPSNAP1
0.108934	0.388585	0.933415	MYL6B
-0.0815595	0.403919	0.933415	ILRUN
-0.102722	0.399091	0.933415	IRF1-AS1
0.097588	0.396415	0.933415	DPP4
0.0999512	0.387722	0.933415	RPS26
-0.102954	0.404688	0.933415	ADH5
-0.0746563	0.396618	0.933415	UBL5
-0.106847	0.38465	0.933415	WWP2
0.0765388	0.385954	0.933415	TLK1
-0.0956527	0.388617	0.933415	SLC5A3
0.117944	0.397769	0.933415	LBH
-0.103288	0.402488	0.933415	RPS20P14
0.0961258	0.403634	0.933415	NA
-0.0994013	0.391436	0.933415	FAM174C
-0.108745	0.395264	0.933415	BOP1
0.106863	0.405414	0.933503	TOMM34
0.107472	0.406136	0.933503	BCAT1
0.0975354	0.407875	0.933503	MCM10
0.0787814	0.407188	0.933503	DYNC1I2
-0.102296	0.40561	0.933503	UNC13D
0.10002	0.407731	0.933503	PSPC1
-0.0703796	0.407681	0.933503	RBBP6
0.0791638	0.40729	0.933503	UPF3B
0.103425	0.406197	0.933503	ANXA1
-0.0880175	0.407653	0.933503	CCM2
0.0881502	0.407834	0.933503	SNRPE
-0.0701306	0.406894	0.933503	SATB1
0.100563	0.411134	0.933701	ADSS2
0.0920191	0.410667	0.933701	CUL1
-0.065409	0.411275	0.933701	WNK1
0.0814639	0.408525	0.933701	NRDC
-0.0790879	0.410186	0.933701	PSMD8
-0.0690298	0.408487	0.933701	COX4I1
-0.079326	0.411241	0.933701	HMGA1
-0.0863465	0.410757	0.933701	NOB1
-0.0694234	0.410073	0.933701	ARL6IP5
-0.0876836	0.411418	0.933701	MARCHF6
-0.101825	0.409925	0.933701	GPATCH11
0.0979474	0.411103	0.933701	PPM1K
0.103228	0.410654	0.933701	PRPF18
0.0829995	0.409566	0.933701	GPX4
-0.0865951	0.409256	0.933701	TRIM56
-0.0767879	0.419852	0.935532	AK2
-0.0804281	0.417677	0.935532	AP2B1
0.0920602	0.416229	0.935532	DBF4
0.0808606	0.424116	0.935532	TCOF1
-0.0960839	0.429078	0.935532	AFF4
0.0820533	0.41459	0.935532	ACADVL
0.104761	0.415472	0.935532	FAM76B
-0.0854614	0.41859	0.935532	RSBN1
0.102554	0.427952	0.935532	TRMT6
0.0944497	0.421825	0.935532	NDUFB2
0.101937	0.412483	0.935532	EXOC1
-0.0978654	0.427014	0.935532	RAB18
0.0871263	0.426375	0.935532	TOMM22
-0.0900113	0.417765	0.935532	RBM23
0.0887813	0.415164	0.935532	VTI1B
0.101031	0.425491	0.935532	RIOK3
-0.103539	0.421831	0.935532	DGKH
0.0895346	0.420586	0.935532	EIF3E
0.0943708	0.413762	0.935532	COPE
0.0883171	0.424744	0.935532	SEC61B
-0.0610819	0.421032	0.935532	METAP2
-0.0945182	0.416	0.935532	MDN1
0.0824323	0.421629	0.935532	RARS1
0.0903134	0.428949	0.935532	SNX17
-0.0802751	0.428012	0.935532	VAMP8
0.0735968	0.428308	0.935532	MXI1
-0.0977642	0.429308	0.935532	KANSL1
0.0826673	0.424566	0.935532	ACAT2
0.0890116	0.41373	0.935532	POLR3GL
-0.0708709	0.426164	0.935532	SSR1
0.0952541	0.426588	0.935532	GTF2F1
-0.056104	0.422979	0.935532	RPL23
0.0796695	0.413759	0.935532	SNRPB2
-0.0875089	0.420286	0.935532	MPRIP
-0.0920908	0.427291	0.935532	PLAAT4
0.0849844	0.428561	0.935532	SRSF1
0.0792265	0.422707	0.935532	SSB
0.0802466	0.419142	0.935532	CIR1
-0.0726744	0.428687	0.935532	IQGAP1
0.0971598	0.420495	0.935532	PARN
-0.0923396	0.417182	0.935532	VAV1
-0.0810521	0.427696	0.935532	UFC1
-0.100952	0.415201	0.935532	RUBCN
-0.0609824	0.42145	0.935532	MTDH
-0.0717849	0.418443	0.935532	GSTO1
-0.0840667	0.427794	0.935532	VPS51
0.0961803	0.424596	0.935532	NEK7
-0.099521	0.429141	0.935532	UBP1
0.100952	0.418255	0.935532	TTN
-0.0775718	0.424383	0.935532	APPL1
-0.0848479	0.42792	0.935532	MITD1
-0.0698286	0.417874	0.935532	ADAR
0.097288	0.419529	0.935532	PWWP3A
-0.100914	0.418446	0.935532	CTSS
0.0851026	0.425277	0.935532	TOPBP1
0.0938418	0.427906	0.935532	ACAA2
-0.0948258	0.424217	0.935532	NFATC2IP
-0.102716	0.415465	0.935532	PNPLA2
-0.090362	0.426032	0.935532	CHID1
-0.093052	0.422841	0.935532	COX14
-0.0767643	0.424952	0.935532	ARHGAP45
-0.0702523	0.418847	0.935532	TUBB
-0.0951862	0.419995	0.935532	DENND4B
-0.0675173	0.413455	0.935532	TOP1
-0.10461	0.417076	0.935532	ZDHHC18
-0.0672228	0.424591	0.935532	HLA-C
-0.0894395	0.416529	0.935532	NA
-0.0772608	0.428859	0.935532	RPS28
-0.077655	0.415962	0.935532	ATP5MF
-0.0860367	0.429315	0.935532	RPL23AP65
-0.0992788	0.421589	0.935532	TMEM141
-0.0727139	0.421564	0.935532	NEAT1
-0.0722824	0.421449	0.935532	MSNP1
0.0837686	0.420775	0.935532	RBM8B
0.081505	0.431072	0.936354	RPAP3
-0.0938212	0.438694	0.936354	UQCRC1
-0.0756417	0.438395	0.936354	STK10
0.098304	0.434632	0.936354	CHMP2B
0.0731403	0.439299	0.936354	RPL6
-0.0996724	0.43266	0.936354	DTX2
-0.087292	0.433578	0.936354	CIRBP
0.0974881	0.438981	0.936354	N4BP1
0.0969236	0.44087	0.936354	AAGAB
-0.0719341	0.438426	0.936354	CEP152
-0.0919449	0.435924	0.936354	GBF1
-0.100158	0.437998	0.936354	ZPR1
-0.0987487	0.434455	0.936354	IL23A
0.0827209	0.437364	0.936354	DUSP16
-0.0943287	0.439205	0.936354	MAPK14
-0.0911693	0.435031	0.936354	RNF8
0.0886565	0.436094	0.936354	SMAP1
0.0922775	0.429965	0.936354	QKI
-0.0892991	0.441785	0.936354	TMEM30A
0.0888168	0.433059	0.936354	BRIX1
0.0914899	0.431211	0.936354	COX7A2L
-0.0977397	0.431213	0.936354	PTPA
-0.0858608	0.439718	0.936354	COPA
-0.098041	0.441909	0.936354	NRN1
-0.085102	0.442636	0.936354	PSMF1
-0.069405	0.438351	0.936354	BCL11B
0.0864305	0.440877	0.936354	AAMP
0.0830554	0.436481	0.936354	ZC3H4
-0.0764719	0.435979	0.936354	COX7B
-0.0704472	0.440117	0.936354	UBE2D2
0.0950749	0.433213	0.936354	CHSY1
0.0761093	0.435462	0.936354	ANKRD17
-0.0804809	0.438627	0.936354	CTNNBL1
-0.097747	0.431701	0.936354	RBM38
0.0760151	0.442556	0.936354	UQCRC2
-0.0880915	0.436677	0.936354	GALNT1
-0.0958117	0.437549	0.936354	COMMD3
-0.0975908	0.439215	0.936354	TPRG1L
0.0947029	0.440766	0.936354	POLR3K
-0.079055	0.439805	0.936354	DENND2D
-0.073978	0.442376	0.936354	ZNF148
0.0743372	0.439835	0.936354	PBRM1
-0.0862082	0.439624	0.936354	CREBRF
0.0712082	0.435128	0.936354	PSMC3
0.0787222	0.441074	0.936354	CEP295
-0.0789118	0.442398	0.936354	NDUFV1
-0.0652206	0.432575	0.936354	RPSA
-0.096372	0.441427	0.936354	NUDT16L1
0.0754977	0.437553	0.936354	IRF2BP2
0.0828839	0.442571	0.936354	TRABD
0.0739296	0.44204	0.936354	RAD23A
0.0702454	0.438949	0.936354	PPP1CC
0.0811639	0.434149	0.936354	CEP290
-0.0867943	0.438535	0.936354	ZNF830
-0.0910021	0.438213	0.936354	APOBEC3G
0.092305	0.440832	0.936354	CCL4
0.0994906	0.442956	0.936542	NDUFA3
-0.0882194	0.444909	0.936905	FKBP4
-0.0668015	0.445804	0.936905	CELF2
-0.0668774	0.445686	0.936905	SMARCA2
-0.0647344	0.446654	0.936905	EIF3D
-0.0795887	0.444843	0.936905	KPNA3
0.0894662	0.443969	0.936905	YKT6
0.0929682	0.444778	0.936905	E2F3
-0.0812909	0.44661	0.936905	NR3C1
-0.0652045	0.445606	0.936905	CAPZA1
0.0934062	0.447975	0.936905	FXR2
-0.0727877	0.445216	0.936905	MAP7D3
-0.0964209	0.447784	0.936905	TUBG1
-0.0875293	0.446799	0.936905	ELP2
-0.0731996	0.447435	0.936905	ATP6V1G1
0.0817317	0.443468	0.936905	PLCB2
0.0868675	0.446245	0.936905	CCNA2
0.0602048	0.446052	0.936905	PRMT2
-0.0800528	0.447815	0.936905	SLC3A2
-0.0918371	0.446955	0.936905	C11orf68
-0.0860967	0.445173	0.936905	KCMF1
-0.0874858	0.447985	0.936905	NACA2
0.0811387	0.448452	0.937398	RSRP1
-0.0670507	0.449675	0.937424	RTF2
0.0910984	0.450177	0.937424	KIF14
-0.0887949	0.449336	0.937424	DCAF8
-0.0959977	0.449591	0.937424	ABI1
-0.0940898	0.450315	0.937424	ZNF787
0.0961107	0.449988	0.937424	DGKZ
-0.0847421	0.450215	0.937424	DCP2
0.094863	0.449954	0.937424	RPS29P5
0.0886006	0.453416	0.937618	POLA1
-0.0944814	0.453417	0.937618	MTMR4
-0.0790193	0.451865	0.937618	GOT2
-0.0921299	0.4528	0.937618	ERGIC3
0.0699477	0.453406	0.937618	DIAPH1
-0.0921094	0.452084	0.937618	TERF2
-0.0520033	0.45098	0.937618	RPS6
0.0877958	0.451508	0.937618	ETFA
0.0664867	0.452415	0.937618	FDPS
0.0831192	0.452734	0.937618	KPNA4
0.0593586	0.451501	0.937618	PCBP2
0.0869765	0.452799	0.937618	RPL26P36
0.0922768	0.450812	0.937618	CDK11B
-0.0914197	0.454017	0.93838	NA
0.0618199	0.454475	0.938846	RBM25
0.0931908	0.457045	0.939027	RECQL
-0.0534561	0.459344	0.939027	TPR
-0.0871212	0.460298	0.939027	PUM2
0.0911568	0.457562	0.939027	N4BP2
-0.0902848	0.455257	0.939027	ZBTB25
-0.0770853	0.46495	0.939027	PPP2R3C
-0.0782796	0.463994	0.939027	XBP1
-0.0712224	0.463691	0.939027	GRAP2
-0.0825206	0.464993	0.939027	NUDT1
-0.0881699	0.455545	0.939027	CAMTA2
-0.0826612	0.46034	0.939027	KMT5B
0.0720787	0.463776	0.939027	RIPOR2
-0.0817089	0.459276	0.939027	CRBN
-0.0719751	0.463998	0.939027	SERP1
-0.0691823	0.45849	0.939027	PDS5A
-0.0747248	0.461035	0.939027	SLC2A4RG
0.0958414	0.455353	0.939027	GNL3L
-0.0941562	0.457386	0.939027	GINS2
-0.0744864	0.461729	0.939027	FLOT2
-0.0599755	0.459777	0.939027	RPS24
-0.073239	0.464257	0.939027	CENPE
-0.0710522	0.463014	0.939027	JTB
-0.0637883	0.456288	0.939027	ARF1
-0.0694924	0.460724	0.939027	PARP1
-0.0578702	0.46184	0.939027	SH3KBP1
-0.0889872	0.463424	0.939027	FOXO1
0.0624372	0.46142	0.939027	MBNL1
-0.0570553	0.462537	0.939027	RAB11FIP1
-0.053484	0.462633	0.939027	SON
-0.0880217	0.45579	0.939027	SLMAP
0.0615079	0.457274	0.939027	U2SURP
0.0600785	0.460036	0.939027	KIF5B
-0.0805363	0.457804	0.939027	ZNF318
0.0870698	0.462832	0.939027	NOC3L
-0.0816809	0.457764	0.939027	CYBC1
-0.0872709	0.464729	0.939027	FCHSD1
-0.0845567	0.459962	0.939027	CCDC167
-0.0911935	0.457026	0.939027	COX20
[truncated: 60,703 more rows]
