# Supplementary material for: A genome-wide in vivo CRISPR screen identifies essential regulators of T cell migration to the CNS in a multiple sclerosis model
Source: Nat Neurosci. 2023 Sep 14;26(10):1713–25. doi: 10.1038/s41593-023-01432-2 (PMC10545543; doi:10.1038/s41593-023-01432-2)
Supplement: Supplementary file 21 — Figure and statistical source data. [file 41593_2023_1432_MOESM21_ESM.xlsx]

## Sheet: A_Blood
sgRNA	x	y
Siglecl1_4	435.107	653.913
Lrrc73_1	190.574	618.374
Prr3_4	113.656	474.188
Ccdc114_2	908.099	710.775
RGD1309748_4	232.478	259.941
Sugp1_2	359.336	497.542
Grpr_2	463.234	489.419
Pxdc1_2	109.064	330.003
Enox1_2	218.701	246.74
Telo2_2	506.285	261.971
Stxbp5l_1	202.055	73.1083
Stk32a_1	176.798	600.097
Fads1_4	239.633	239.633
LOC100363436_1	456.919	512.773
Veph1_4	424.2	532.066
Cxcl6_2	456.345	578.774
Bnip1_2	603.868	518.866
Dpy19l3_3	1104.99	533.081
LOC108349722_4	60.272	75.1391
Sh3bp4_1	57.4019	237.602
Prkg1_4	331.783	516.835
Ptdss2_4	223.294	250.802
Cct7_3	227.312	227.312
Olfml2a_3	312.741	312.741
Olr1137_4	124.562	225.417
Ccdc130_2	249.787	249.787
Tctn1_2	201.481	160.432
Pbld1_4	347.856	409.203
Mmd2_2	1641.12	1520.04
Zscan30_4	60.272	93.4161
Abhd8_4	253.143	454.896
Wls_4	1193.96	736.16
Zdhhc3_4	1743.87	1087.49
Sctr_2	1877.62	913.853
RGD1562039_3	889.156	209.171
Ust_2	245.106	313.756
Slc35e3_3	289.306	488.404
Sapcd1_4	544.17	425.45
Helz_1	114.23	591.974
Fam120b_1	108.647	108.647
Olr439_1	166.466	298.525
Il20rb_3	636.013	454.896
Anapc15_3	258.883	196.986
Extl2_1	128.006	221.356
Adamtsl2_1	375.409	87.3238
Dpysl2_4	662.418	81.2314
Fam26e_4	222.72	410.219
Prkab2_1	284.14	317.818
Krtap1-1_1	240.514	385.849
Olr157_1	74.6225	102.555
RGD1563285_2	109.662	109.662
Tat_2	247.402	148.247
Rpusd2_2	415.59	295.479
LOC100365450_4	1253.08	668.128
Copb1_4	49.9397	183.786
Nrn1l_1	464.956	338.126
RGD1563015_2	303.082	480.281
Fam60a_4	557.947	548.312
Mir3102_2	165.892	256.894
Gmfg_4	486.768	641.728
Dedd_4	889.73	592.989
Tas2r110_1	112.709	112.709
Mad2l1_2	120.544	120.544
Raf1_1	342.69	301.572
Olr879_1	220.997	255.879
Cyp2j4_2	476.219	476.219
Rims3_3	452.327	626.497
Fgf1_4	438.551	811.299
Cbfa2t3_4	233.626	496.527
Ppib_2	109.638	343.203
Zfp579_1	741.059	490.435
Ccnb1_4	282.992	208.155
C1qtnf5_3	857.011	707.729
Tcea3_4	195.741	367.572
Ttc19_3	541.874	382.803
Fam219a_4	363.354	275.171
Ddx23_2	342.69	290.402
Itgam_3	35.0152	260.956
Mall_4	237.602	237.602
Nipal4_2	773.778	567.604
Podxl_2	429.366	294.464
Mir207_3	1618.73	610.251
Cdx2_4	452.901	269.079
Olr1392_1	702.026	978.838
Smagp_3	157.855	194.955
Pdlim3_4	746.799	325.941
Pde6c_1	437.403	403.111
Vps33a_3	502.841	282.279
Non-Targeted_504	451.179	843.791
LOC691693_2	99.8794	94.4315
Cryba4_4	594.684	445.757
Mettl23_3	364.502	177.694
Pigy_4	253.717	574.712
Slc35c2_4	256.587	202.063
Dnajb7_1	389.759	475.204
Senp7_3	308.822	165.509
Rbm33_2	264.623	907.761
Mir325_3	218.701	160.432
Ankrd23_1	48.2176	66.0005
Donson_1	360.484	214.248
Eml2_2	90.6951	313.756
LOC108349780_4	747.373	829.576
Tspan12_1	256.013	602.128
Maml1_1	460.364	604.159
Non-Targeted_395	87.2509	882.376
Adcy6_2	420.756	176.678
Tubg1_1	443.143	351.326
Ptpn11_3	321.451	553.389
Wfdc12_2	231.904	407.172
Lrrtm4_2	110.786	110.786
Cpxm2_4	140.635	316.802
Ccdc159_4	367.946	274.156
LOC680955_4	256.587	285.325
Fam131a_1	1076.29	561.512
Prr11_2	380.001	336.095
Morc2b_3	422.403	422.403
RGD1306995_2	680.213	428.496
Taf12_3	406.98	357.418
Mepe_4	241.088	129.97
Cand1_4	340.393	221.356
Lpcat1_4	677.343	423.419
Dydc1_2	1453.42	962.592
Olr1349_3	58.8928	58.8928
Henmt1_4	299.638	415.296
Cyp4f39_2	111.934	59.9082
Fam166a_4	87.2509	129.97
Pip5k1b_2	256.013	664.067
Gsta2_2	37.8853	281.264
Vom1r42_4	583.204	1109.82
Edn1_4	464.956	576.743
Prkg2_4	188.852	432.557
Lrrc8c_3	327.191	574.712
Olr1197_3	480.454	130.986
Mroh4_2	260.031	396.003
Ube3d_2	60.272	134.032
Jak1_4	354.17	243.694
Bnip1_3	154.411	96.4623
Hid1_2	79.2006	79.2006
Olr93_1	1152.06	545.266
Chd8_4	361.058	322.895
Col5a3_4	470.696	368.588
Rwdd4_1	475.204	475.204
Arfip2_1	70.6044	307.664
Tmem178b_4	608.46	462.004
Slc45a3_2	851.845	479.265
Dthd1_3	298.49	101.539
Mir1193_2	259.941	259.941
Olr329_1	148.247	148.247
LOC367515_3	180.242	60.9236
Far2_1	1160.67	927.053
Cux1_2	944.836	887.453
Deup1_1	389.185	492.465
LOC102551575_3	102.749	467.081
Egfl7_2	277.825	333.049
LOC691354_3	199.185	127.939
Ifnar1_2	196.889	196.889
Pigp_1	264.049	318.833
LOC499542_4	83.2328	117.786
LOC100360774_3	409.276	394.988
Galr3_1	979.277	1201.21
Cdk7_1	250.846	295.479
Morn1_2	115.952	115.952
Dusp28_3	339.245	274.156
Non-Targeted_92	470.696	644.774
Extl3_2	722.116	344.218
Olr537_3	640.606	255.879
Tmem185b_2	127.432	345.233
Itga11_1	273.233	280.248
Ccnb2_1	875.954	682.344
LOC680316_1	547.614	547.614
Uba1y_4	242.236	150.278
Mogat1_3	576.315	426.465
Crim1_3	620.515	564.558
Non-Targeted_553	818.552	739.206
Pcmtd1_3	472.992	842.776
Rhog_3	1155.5	969.7
Ddx11_3	1426.44	844.807
Ric8b_2	1612.42	1040.78
Pate4_1	456.345	68.0313
Tonsl_4	576.315	531.05
Spats1_3	62.5681	142.155
Scpep1_4	311.692	344.218
Ccdc107_1	348.43	637.667
Zfp862_3	505.711	561.512
Bach2_4	106.194	150.278
LOC100911528_1	234.774	198.002
Zcchc10_1	203.203	308.679
Cd37_2	561.965	405.142
Fam124b_4	612.479	475.204
Olr303_3	110.212	245.725
LOC103694733_2	127.939	127.939
Agap1_3	1073.42	769.668
LOC691083_2	404.684	450.834
Ttc25_2	489.638	420.373
Olr770_4	106.194	106.194
Lzts2_3	951.15	648.836
Apoa1_1	590.666	606.189
Krtap2-4_3	333.505	376.711
Cyb5b_1	113.082	93.4161
LOC103690190_1	1121.63	738.19
Lcmt2_3	29.849	191.909
Gpr3_4	153.263	373.664
LOC103695151_1	192.296	60.9236
mrpl9_4	194.593	167.54
Olr1259_4	412.72	136.063
Six6_3	162.447	322.895
Oasl_1	839.216	345.233
Mepce_1	377.131	295.479
Pusl1_4	381.723	397.019
Asb7_1	142.357	378.741
Tmem63c_4	447.735	485.358
Mpg_1	289.306	705.698
Olr1708_3	562.539	244.71
Tmem198b_3	867.917	579.789
Kat7_4	676.769	387.88
Aars2_4	198.037	172.617
Fst_2	348.43	296.495
Tpte2_2	349.004	207.14
Cox6a1_1	133.747	201.048
Prkcb_2	686.527	635.636
Tmem132b_3	82.0848	82.0848
Gli3_3	172.206	163.478
Non-Targeted_64	303.656	1074.29
Mir128-2_2	118.248	154.34
Hmgxb4_2	98.4931	98.4931
Anxa8_2	95.8612	318.833
Mast3_2	433.385	437.634
Hsd3b3_1	359.336	317.818
Supt4h1_1	96.4623	96.4623
Ccdc189_2	594.684	293.448
Ckb_1	422.478	555.42
Stard3_1	138.339	138.339
Non-Targeted_232	194.593	376.711
Chit1_4	924.745	631.574
Urm1_1	102.175	390.926
Fcer1g_3	559.095	699.606
Ccdc134_3	568.279	475.204
Klc4_3	305.952	480.281
Rab33a_2	340.393	649.851
Acyp1_3	241.088	337.11
Neurl1b_4	130.876	322.895
Cnn1_4	509.155	407.172
Ppp1r12c_3	315.711	578.774
Dctn6_3	37.8853	37.8853
Olr34_2	140.124	140.124
Olr176_4	262.901	391.942
Rbsn_4	679.065	428.496
Sh2d5_2	143.505	549.327
Wfdc1_3	600.998	581.82
LOC108352180_4	489.064	308.679
LOC103694591_4	166.466	512.773
Hbe1_4	109.638	270.094
LOC100360049_4	72.0929	72.0929
LOC100364062_4	700.878	305.633
tGap1_1	237.644	103.57
Fam168b_2	351.3	198.002
Noxo1_4	289.88	732.098
Wipi2_2	42.4774	143.17
Doxl1_4	451.753	854.961
Xpr1_2	82.2468	82.2468
Brd9_3	295.62	446.773
Cfap65_4	92.4171	168.555
Pecr_3	720.968	732.098
Sphk2_3	661.27	590.959
Adh7_4	51.6617	128.955
Fgfrl1_1	767.464	582.835
RGD1563354_4	418.46	393.972
Zfp282_2	560.243	684.375
Slc44a3_1	382.871	328.987
Krtcap2_3	133.747	293.448
Nbas_2	797.313	158.401
Noxo1_2	141.783	418.342
LOC100909955_1	543.022	423.419
Chst1_4	597.554	261.971
LOC108350451_2	975.833	748.344
LOC108351053_2	444.865	444.865
Wnt10b_1	183.112	589.943
Acot12_3	107.342	107.342
Scrn2_3	202.629	398.034
LOC500702_3	73.4745	151.294
Fbxw4_3	837.494	620.405
Gabra6_3	71.0775	71.0775
Mir451a_2	691.119	864.099
Plcb2_4	836.92	707.729
Cabp1_3	111.934	335.08
Scpep1_3	222.72	111.693
Stag1_3	226.164	276.187
Olr1078_3	223.868	195.971
Nfkbiz_4	859.881	392.957
Tm9sf1_1	1177.89	370.618
Hpgds_2	193.445	275.171
Exoc6b_1	128.955	128.955
Mir154_2	293.898	121.847
Yif1b_4	800.757	480.281
Mynn_3	619.367	571.666
Glud1_3	227.886	81.2314
Tmem210_3	734.745	617.359
LOC108351325_3	561.391	427.48
Mapre2_4	281.269	253.848
Ttll10_3	296.194	513.789
Olr982_3	695.137	437.634
Olr1463_4	443.717	546.281
Olr756_3	338.097	431.542
Prr13_1	215.831	437.634
Prkdc_1	83.8068	82.2468
Zfp711_4	103.323	87.3238
Shc4_3	385.741	582.835
RGD1306995_1	140.635	142.155
Dph5_4	61.9941	205.109
Cdx1_3	904.654	1401.24
Fam124b_2	480.454	416.311
Pipox_3	242.81	77.1698
Sept10_1	87.2509	87.2509
Slc48a1_3	355.318	764.591
Fmo5_2	342.116	269.079
Papss1_3	374.835	874.253
Klrb1c_1	1018.31	638.682
Cacybp_1	151.294	151.294
Axl_4	358.188	402.095
Ankrd44_3	499.971	393.972
Mamdc4_4	251.42	282.279
Ticam2_3	465.53	621.42
Rpl10l_3	197.463	284.31
Ssb_4	153.837	173.632
Setmar_4	605.016	400.065
Klrg1_1	121.692	181.755
Hpse_4	1335.17	792.006
Plekhd1_2	825.44	570.651
Sppl2b_3	484.472	505.666
Nat6_4	712.932	720.929
Tecr_2	471.27	394.988
RGD1310352_1	455.197	143.17
Myh3_4	81.2314	81.2314
Lipa_3	219.275	716.867
Lrrc41_1	843.234	768.652
RGD1564420_2	894.896	411.234
Olr1595_1	48.7916	205.109
Myot_4	95.8612	443.727
Dusp27_3	100.453	187.848
Ppm1k_4	944.262	681.328
Ehhadh_4	509.727	509.727
Gabpb2_1	251.994	433.573
Mettl17_3	94.7132	525.973
Cuedc2_3	409.85	526.989
Inpp5d_3	751.391	424.434
Dnmt3b_4	143.505	456.927
Fhod1_3	110.678	110.678
Rgmb_2	1269.73	1156.53
Supt3h_1	614.775	390.926
Ndrg4_3	998.794	917.915
Car10_2	138.913	317.818
Zfp366_1	621.663	432.557
LOC290209_3	233.052	361.48
RGD1564748_3	296.768	568.62
Itm2a_1	72.0929	72.0929
Nrg3_4	309.97	265.017
LOC102554283_2	85.5289	141.14
Surf2_3	272.125	272.125
Gpr132_3	733.597	690.467
Kiss1_4	376.557	583.851
Chac2_3	157.855	267.048
Ptprz1_3	69.0467	69.0467
Mir29b2_3	363.354	154.34
LOC108353325_1	95.8612	159.417
Senp17_4	639.458	252.833
LOC102547059_4	954.594	761.544
Plscr5_1	223.386	223.386
Nphs1_3	472.992	169.571
Eppin_3	276.677	445.757
Vsir_3	207.221	207.14
Mb_4	145.227	215.263
Bpifa2f_2	121.118	75.1391
LOC690813_2	559.095	218.309
Astl_3	446.013	373.664
Tmem185a_4	292.75	164.494
Dmrtc1b_1	300.786	282.279
Krt81_4	1506.23	416.311
Stx19_2	196.315	140.124
Tnfrsf26_3	82.6588	229.479
Olr1303_3	483.898	404.126
Mapk15_4	70.0621	70.0621
Olr834_2	815.107	489.419
Atp2b3_2	614.775	673.205
Pomt2_4	439.125	231.51
Sectm1b_2	332.357	308.679
RGD1564074_2	447.735	97.4777
Fam228a_3	361.632	562.528
Isyna1_4	770.334	526.989
Non-Targeted_308	584.352	636.651
Klf10_1	336.375	300.556
Zbtb7a_4	1042.99	1162.62
LOC102547119_1	503.989	348.28
Samd4b_1	441.995	381.788
Nkx2-6_2	51.0877	464.034
Msx1_4	338.671	663.051
Rhbdd3_1	168.762	165.509
Non-Targeted_74	236.496	507.696
Adap1_1	773.204	416.311
Tbc1d14_4	223.294	66.0005
Olr85_1	86.1029	175.663
Vimp_1	241.088	517.85
Spag11a_4	242.81	397.019
Zrsr2_2	132.024	98.4931
Oxct1_2	586.648	476.219
RGD1564804_2	753.687	707.729
Hs3st2_3	102.175	282.279
LOC102551201_3	539.578	586.897
Tmem223_3	72.9005	552.374
Fam170b_1	138.339	291.418
LOC102551486_4	231.33	408.188
Ttc30a1_4	187.13	211.202
Tp53inp2_2	702.6	592.989
Cdon_4	561.965	297.51
RGD1560108_3	441.995	518.866
Ttn_1	208.943	167.54
Vom1r87_3	84.2776	84.2776
Rasal2_2	42.4774	50.7696
Klrk1_2	237.07	310.71
LOC102555635_1	272.085	546.281
Tnnt2_2	747.947	377.726
Myh13_3	39.0333	248.771
Agbl4_3	91.8431	288.372
Nrsn1_1	428.792	432.557
Psma7_1	95.8612	78.1852
Scamp3_1	159.003	95.4469
Ccnt1_2	195.741	605.174
Zbtb37_1	197.463	112.709
Zmat5_4	91.8431	340.157
Eno1_4	951.15	440.68
Tnfrsf21_2	380.575	215.263
LOC100359479_4	48.2176	70.0621
LOC108349347_3	172.206	124.893
Ehbp1_4	1043.57	639.697
Apom_3	187.704	399.049
Vom2r25_3	92.4171	96.4623
Trim47_3	874.805	795.052
Olr1498_4	313.989	397.019
Limd2_3	237.644	449.819
Aurkaip1_3	203.203	179.724
Cnn1_2	591.814	578.774
Has1_3	669.307	296.495
Kcnab3_1	59.124	85.293
Papd7_3	227.886	315.787
Scube2_1	119.816	119.816
Mtdh_2	735.893	906.746
Sumo2_3	587.796	101.539
Prr11_3	795.591	475.204
Cpped1_2	928.189	592.989
Spry3_2	333.505	712.806
Mrpl17_2	963.204	430.526
Olr106_1	489.064	474.188
Thbs2_3	355.318	200.032
Wt1_1	79.2006	79.2006
LOC500956_4	726.708	446.773
Atoh1_3	689.971	924.007
Fam135a_2	546.466	351.326
Anp32e_2	289.306	432.557
Gtf2a1_2	126.858	95.4469
Ndufa4_1	53.9578	71.0775
Zfp319_2	471.844	486.373
Cisd2_1	1393.72	390.926
Epha5_4	1261.12	767.637
Wdfy4_1	129.154	236.586
Golga4_3	503.415	456.927
Sntb1_4	597.554	531.05
Kcne4_1	57.976	102.555
Mmp8_2	293.324	73.1083
Dennd4b_1	77.4926	141.14
Htr6_1	161.299	171.601
LOC303566_2	190	302.587
LOC689589_2	71.0775	71.0775
Kif20a_4	87.825	226.433
Prl2c1_2	89.547	82.2468
RGD1565119_4	318.581	373.664
Adh7_2	145.801	459.973
Slc25a15_4	350.152	293.448
Non-Targeted_675	124.562	605.174
Hap1_3	741.059	406.157
Exosc5_3	82.0848	82.2468
Asmt_4	615.923	402.095
Nid2_4	626.255	444.742
Ribc1_2	301.572	301.572
Akr1cl_1	331.209	299.541
Prdm6_3	350.152	219.325
Dut_4	563.113	380.772
Dhx16_4	970.093	656.959
Igsf9_4	936.8	439.665
Odf4_2	132.024	428.496
Ism2_4	118.248	477.235
Slc4a9_4	521.21	369.603
Sart3_4	123.878	123.878
Ppbp_4	1210.03	486.373
Mir125b1_1	1369.04	813.329
Fam104b_2	284.14	361.48
Hdac9_3	200.907	268.064
Ddx10_3	306.526	228.463
Ct55_2	214.683	195.971
Mocs3_1	1207.74	1170.75
Mtx1_1	86.6769	162.463
Lipe_2	167.04	121.847
Kpna3_1	1164.69	642.744
Dcaf8_1	125.136	88.3392
Lpin2_1	128.58	535.112
Prps2_4	43.6255	295.479
Cbx2_2	584.926	580.805
Kdm4dl2_1	187.848	187.848
Ntan1_1	233.626	312.741
LOC102549226_3	890.304	810.283
Igsf10_2	428.792	575.728
Ltbp3_4	375.409	387.88
Sdccag8_2	701.452	447.788
Olr336_1	893.748	1389.06
Ube2s_4	137.191	307.664
Fam101a_1	419.034	245.725
Smarcc2_3	434.533	355.387
Faap20_1	340.393	272.125
Capn12_4	193.94	193.94
Arc_2	246.828	143.17
Bri3bp_4	216.979	264.002
Nppc_4	232.478	483.327
Plekhh1_3	460.364	437.634
Cpeb4_3	67.1603	114.739
Ms4a6b_3	289.88	196.986
Cnfn_1	265.197	178.709
Olr399_3	184.801	184.801
Igfals_2	465.53	686.405
Ifnar1_3	78.1852	78.1852
Tox2_1	752.539	644.774
Zfat_1	269.789	488.404
Aagab_1	1005.11	378.741
Stag1_1	58.8928	58.8928
RGD1309139_1	968.945	441.696
Mcm4_1	189.426	189.426
Npat_4	142.931	276.187
Mycbp2_1	656.104	585.882
LOC108352854_1	1135.98	611.266
Traf7_2	483.324	586.897
Sidt1_3	1181.33	496.527
Perm1_1	542.448	441.696
Cnih1_3	225.016	487.388
RGD1566368_4	137.765	175.663
Cog4_4	86.3084	86.3084
LOC108352635_4	146.375	95.4469
Olr1361_2	109.662	109.662
Thop1_4	523.506	438.65
Ifitm7_2	854.715	176.678
Tppp3_4	224.442	144.186
Rps17_4	35.0152	84.2776
Rab32_1	693.415	213.232
Mir27b_2	60.272	229.479
Cd19_1	583.778	165.509
Hacd4_2	369.094	198.002
Park7_2	565.409	544.25
LOC102548978_3	98.1573	134.032
Pcdhb19_2	96.4352	122.863
Mtap_4	402.388	1009.3
Ndufa11_3	125.909	125.909
RGD1561795_2	707.766	250.802
Mbnl1_1	317.818	317.818
Gna15_3	119.97	248.771
Eml2_4	178.52	432.557
Fam83f_2	140.124	140.124
Nlrc5_4	355.318	386.865
Cpsf4l_3	715.802	542.22
Dnajb5_4	169.91	753.421
Non-Targeted_547	464.382	754.437
Olfm2_4	571.149	797.083
RT1-Db2_2	64.9851	64.9851
Csnk1g1_1	468.4	468.096
Olr1172_2	502.841	70.0621
Spink14_1	199.759	109.662
Nnmt_1	261.753	182.771
Nkain3_1	86.6769	245.725
Ptprn2_4	500.545	376.711
Thap11_3	275.529	712.806
Sall4_2	520.062	217.294
Nek2_2	241.088	126.924
Smim6_3	828.31	721.944
RGD1563620_1	448.309	78.1852
Akr7a2_1	682.509	357.418
Zzef1_3	525.802	674.221
Kcnq3_4	567.705	172.617
Krt9_3	558.521	293.448
LOC108350451_3	1218.64	1324.07
Pet100_2	658.4	390.926
Pdp2_1	928.189	430.526
RGD1564447_1	187.704	259.941
LOC100360619_1	179.094	264.002
Rab3d_1	766.89	533.081
Snx19_1	281.269	241.663
Olr1485_4	437.403	476.219
Mtmr7_4	182.538	82.2468
Uckl1_2	257.735	205.109
Ifitm6_3	96.4623	96.4623
Nsf_2	91.3853	91.3853
Nfe2l3_1	101.539	101.539
Psmf1_4	392.629	450.834
Tbc1d19_1	96.4623	96.4623
RGD1564515_4	344.412	219.325
Plxnb2_3	937.374	970.715
Olr590_4	773.778	618.374
Rd3_3	581.482	720.929
Polm_1	151.541	308.679
Cebpe_3	152.115	406.157
Rinl_2	179.094	369.603
Chrna1_1	676.769	312.741
LOC102556672_4	149.245	149.245
Inha_1	608.46	282.279
Rasd1_3	1212.33	758.498
Htra4_2	512.025	739.206
Narfl_2	301.36	172.617
Olr456_3	781.814	634.62
Fhl3_4	570.001	682.344
LOC103691376_2	614.201	542.22
Non-Targeted_488	235.922	156.37
Olr586_4	448.883	350.31
RGD2320734_4	1731.82	819.422
Gtf3c2_4	84.9549	76.1544
Hephl1_4	74.6225	225.417
Xpr1_4	338.671	472.158
Nutf2_1	353.022	307.664
Gc_4	148.097	208.155
Actr3_1	38.4593	90.3699
Tmem216_4	783.536	460.988
Ptpa_3	91.8431	210.186
LOC108352945_4	185.982	303.602
LOC679581_3	112.508	99.5085
Olr862_3	568.279	838.714
Fzd4_1	287.01	351.326
Tpd52l2_1	261.753	872.222
LOC108348813_2	349.578	53.8158
Btn2a2_4	144.653	141.14
Noc2l_2	319.729	196.986
Midn_2	154.985	715.852
Xrra1_3	233.626	435.603
Olr13_2	273.233	474.188
Cxxc5_4	629.125	656.959
Pld2_3	1443.66	793.022
Igfbp5_4	301.572	301.572
Aspscr1_2	364.502	374.68
LOC102551394_1	231.33	211.202
Edar_1	273.233	209.171
Fam91a1_4	85.5289	85.5289
Fancd2os_3	594.11	470.127
Heca_2	575.741	875.268
Tm4sf5_3	257.735	281.264
LOC100911331_2	865.047	699.606
Slc26a3_4	353.022	510.742
Cd96_2	584.926	151.294
Spon2_1	986.165	462.004
Lhx5_1	200.907	488.404
RGD1306750_4	410.424	268.064
Rrp1b_1	300.212	483.327
Pla2g12a_4	228.46	420.373
Ndp_1	1059.64	870.191
Ccdc183_2	308.248	56.862
LOC108350577_1	185.982	784.899
Hacd2_3	566.557	352.341
Lbr_4	318.007	466.065
Hdac9_4	96.4352	470.127
Eif4g1_4	119.97	95.4469
Tmem59_4	905.228	680.313
Mir455_2	129.154	245.725
Ccdc113_1	367.946	685.39
Fcgr2a_2	385.167	158.401
Lrrc46_4	594.684	583.851
T_1	447.735	382.803
Pctp_4	809.367	354.372
Pick1_2	88.3392	88.3392
Cldn22_3	339.819	443.727
Tmem59_3	433.959	603.143
Olr671_4	89.3546	89.3546
Olr1106_3	636.587	556.435
Arhgef11_3	234.556	234.556
Gpatch2l_1	1227.25	1112.87
Elmo1_4	962.63	470.127
Mir7a-2_4	707.192	622.436
Pla2g12b_2	402.962	595.02
Tnnc1_3	293.898	358.434
Zfp494_2	203.777	326.956
Col9a2_3	875.379	539.173
Adra2b_3	307.1	415.296
Upk1a_2	847.827	1157.55
Fbln7_1	510.303	126.924
Tgfb1i1_1	613.627	617.359
LOC501230_4	92.4171	121.847
Hk2_2	224.442	536.127
Chmp4c_2	920.727	722.96
Cdh11_1	950.576	523.943
Mrpl47_1	154.985	90.3699
Gzmm_4	427.644	313.756
Dnajb14_2	1300.15	788.96
Spry1_4	225.59	170.586
Mettl4_2	312.741	312.741
Paxip1_2	441.421	490.435
Non-Targeted_558	258.309	364.526
Non-Targeted_109	336.375	247.756
LOC102551828_3	102.175	261.971
Ttc19_4	34.4412	34.4412
G3bp2_1	241.662	178.709
Il17b_4	680.213	346.249
Meis3_4	423.626	483.327
Ism2_3	605.59	432.557
LOC102551408_4	727.282	398.034
LOC103691092_3	56.2539	313.756
Olr1416_3	252.833	252.833
Taco1_4	212.387	227.448
Mrps30_1	488.49	162.463
RGD1309350_4	340.967	471.142
Ctsw_3	485.62	1188.01
Serpina1_4	313.415	216.279
Pex6_4	177.372	398.034
Tatdn2_1	153.263	293.448
PCOLCE2_1	456.919	531.05
Hsf2bp_2	246.74	246.74
Olr757_1	107.342	85.293
Smim13_2	49.3657	361.48
Klhl34_2	553.355	285.325
Sh2d4a_2	51.6617	149.263
Aqp11_3	1103.27	695.544
LOC103691005_4	66.5862	185.817
Actn1_2	362.206	312.741
Eif2ak3_3	140.124	140.124
Esr1_1	490.213	399.049
Sphkap_2	1630.79	435.603
Igdcc4_2	63.7161	90.3699
Cep290_3	456.919	305.633
Spry1_2	301.36	408.188
Atp8b1_1	93.5652	137.078
Mir204_1	369.094	828.56
Wfdc13_3	850.697	530.035
Cradd_1	206.647	148.247
Acp5_3	401.24	478.25
Cxcr4_3	437.977	294.464
Dclre1a_3	120.544	147.232
Dach1_2	967.223	447.788
Phospho2_1	310.544	264.002
Ahdc1_3	392.055	252.833
Ppp1r14b_4	507.433	735.144
Zfp266_1	32.7191	32.7191
Pifo_4	267.493	353.357
Uba52_4	379.427	222.371
Sap18_2	183.686	67.0159
Fam19a2_1	282.418	398.034
Zp3_2	55.1059	134.032
Adgrf5_4	78.0666	78.0666
Snurf_1	168.762	129.97
LOC685667_3	356.466	159.417
Glo1_1	173.354	484.342
Phospho1_2	886.286	637.667
Rragc_3	88.399	210.186
Lyn_2	460.364	341.172
Eif4a1_3	297.342	339.141
Fam122a_4	183.686	265.017
Cntd1_2	115.952	105.601
Kmt2d_4	246.254	394.988
Cyp2d4_2	251.42	454.896
Rbmy1j_4	521.784	673.205
Smptb_2	145.227	286.341
Grasp_2	313.989	466.065
LOC685964_3	50.5137	104.585
Ms4a10_3	239.94	125.909
Fbxo7_1	559.095	292.433
Rbl1_1	107.342	373.664
Snx5_2	123.878	123.878
Tgfbr3_4	48.7916	185.817
Cnnm1_4	690.545	740.221
Wash1_2	141.783	196.986
Acp6_2	498.823	262.987
Bpifa5_3	726.708	119.816
Ywhaq_2	92.4171	160.432
Tmem43_1	148.671	318.833
Arc_4	396.647	383.818
Pnpla5_1	809.367	927.053
Olr361_2	422.478	303.602
Kctd1_4	847.253	711.79
Uba5_2	58.8928	58.8928
RGD1561161_3	139.487	110.678
Olr697_4	556.799	97.4777
Vamp7_2	466.104	624.466
Rln1_1	160.151	298.525
Serpinf2_2	384.019	548.312
Cpt1c_2	295.046	170.586
Fut7_3	1006.83	437.634
Non-Targeted_327	664.14	609.236
Trmt61a_4	57.8774	57.8774
LOC682419_1	647.494	316.802
Prss30_1	102.175	304.618
Galnt1_3	495.379	367.572
Zc3h12d_2	29.849	135.047
LOC298795_1	486.194	361.48
Non-Targeted_12	1466.62	1053.98
Dio1_1	592.962	940.254
Med25_2	134.895	124.893
Mknk2_4	845.53	878.315
Insrr_4	948.28	457.942
Ankrd17_4	837.494	320.864
Dhrs4_1	323.173	717.883
Klf8_2	408.702	260.956
Zfp451_3	462.66	784.899
Tuba1c_4	549.337	317.818
Wfdc21_4	400.665	349.295
Lacc1_4	480.454	280.248
Taco1_1	683.657	490.435
Olr1111_1	407.554	248.771
Micalcl_1	187.848	187.848
R3hdm1_4	99.3053	106.616
Tcn2_3	256.013	150.278
Scly_3	606.164	310.71
Pot1b_3	130.302	54.8312
Foxb2_4	785.258	1231.67
Polrmt_4	437.403	224.402
Lrrc56_2	137.191	250.802
Tfb2m_2	81.5107	92.4007
Gdpd1_3	575.167	596.035
Ccdc8_1	640.032	176.678
Stox2_2	396.073	472.158
Hoxc6_2	63.7161	110.678
Ywhae_2	585.5	432.557
Abcd2_3	35.0152	89.3546
Rnh1_2	44.1995	44.1995
Inhbe_2	293.898	195.971
Nr1d1_2	630.847	317.818
Nanp_2	505.711	600.097
Non-Targeted_781	401.814	783.883
Prss39_4	254.865	600.097
Hsd3b3_4	194.019	472.158
Cux2_2	350.726	179.724
Mir541_4	37.3113	63.9697
Plvap_2	746.225	682.344
Gprasp1_2	249.698	421.388
Dspp_1	375.409	334.064
Mios_4	53.3838	53.3838
Vcp_2	587.796	326.956
Nectin4_1	727.282	1140.29
Cyp26b1_3	477.584	798.099
LOC100361558_2	171.058	170.586
Non-Targeted_75	40.1814	66.0005
Gmds_4	371.965	103.57
Acr_1	118.822	222.371
Stx17_3	396.073	227.448
LOC103693620_3	186.556	181.755
LOC108351956_1	293.324	583.851
Olr1582_1	178.52	354.372
Pcmt1_2	327.191	322.895
Heyl_1	610.757	362.495
Krt34_2	60.272	567.604
Ppard_4	47.6436	411.234
Olr319_2	1197.98	762.56
RGD1310495_3	576.889	206.125
Acaa2_4	130.876	254.864
Gpank1_1	559.669	849.884
Fam96a_2	30.423	237.602
Rarg_4	179.668	287.356
Setd2_2	253.143	348.28
Ptgr1_3	357.614	167.54
Jarid2_1	1392.57	826.53
Arhgef5_3	582.056	232.525
Htr1a_2	440.273	587.912
Xrcc3_4	758.28	327.972
Rp9_2	564.261	898.622
Actl9_2	214.683	368.588
Pold1_4	464.956	166.524
Vom1r102_1	269.215	282.279
LOC108348882_2	310.544	318.833
Kcnj13_1	365.076	255.879
LOC102551166_1	146.217	146.217
Clvs1_4	144.079	456.927
Etfdh_1	245.106	89.3546
Calcrl_2	94.1392	234.556
Olr1339_1	400.091	225.417
Coro2b_1	654.382	423.419
Cndp2_1	235.922	634.62
Yod1_1	421.33	675.236
Prss16_3	591.24	443.727
LOC100364027_4	216.405	545.266
Mov10l1_3	166.466	200.032
Eif3d_1	282.279	282.279
Mocos_1	148.247	148.247
Zfp647_3	931.059	692.498
Mob3c_1	751.965	809.268
F2rl3_4	358.188	511.758
Dnm2_3	491.935	385.849
Alg5_2	126.924	126.924
Krt27_4	75.7706	113.724
LOC102553069_2	125.71	353.357
Klhl3_1	534.412	381.788
LOC100910497_2	283.566	137.078
Non-Targeted_539	163.596	135.047
Slc9a9_3	483.324	95.4469
Slc35c1_2	159.417	159.417
Catsperb_3	182.538	237.602
Stap2_4	271.11	271.11
Egr2_4	1262.27	555.42
LOC682042_4	110.212	81.2314
LOC102555324_1	76.3446	141.14
Scp2d1_2	193.445	177.694
Pax4_4	336.949	437.634
Isoc1_1	277.251	985.946
Olr658_2	1152.63	355.387
Alpk1_1	372.649	372.649
Ndrg4_1	109.064	91.3853
Olr609_1	157.855	277.202
Wee2_2	162.447	188.863
Chsy3_1	707.192	259.941
Zfp423_4	105.046	237.602
Gcsh_1	235.571	235.571
Mterf3_2	57.976	132.001
Phlda2_4	148.671	253.848
Muc5b_4	585.5	576.743
Ttc21b_1	747.373	549.327
Hmgn3_1	90.121	101.539
Zfp770_1	198.037	218.309
Nxpe5l1_1	176.224	248.771
Ski_2	338.097	393.972
Mfap3_4	751.965	1122.01
Ns5atp9_3	419.608	331.018
Atf6_4	131.45	245.725
H2afy_1	815.681	309.695
Pcmt1_1	157.281	227.448
Epsti1_2	654.956	699.606
Hdac6_3	275.529	153.324
Zfp385c_1	250.846	127.939
Pgap2_4	715.228	445.757
Calml4_1	349.578	136.063
Prob1_3	425.922	425.45
Kel_2	59.124	240.648
Dctn4_3	650.938	163.478
Slc22a5_2	508.581	481.296
RGD1564149_2	517.191	311.726
Shox2_1	1591.18	1070.22
Akap6_4	200.333	232.525
Olr415_3	94.4315	94.4315
Tro_2	1707.13	1036.72
Rnps1_2	264.049	457.942
Olr289_4	119.396	204.094
LOC100909961_3	145.227	227.448
Il17f_2	63.9697	63.9697
Pdlim5_2	775.5	681.328
Fan1_2	200.333	452.865
Arhgef18_1	569.427	460.988
Psx1_3	311.118	312.741
Neu4_2	64.8642	474.188
Fbxo16_4	133.747	270.094
Dgcr8_4	459.215	522.927
Fam13b_3	215.831	485.358
Mir874_3	486.768	711.79
Tars2_1	311.118	186.832
Ganc_2	409.85	394.988
Car10_1	304.804	430.526
St6galnac4_3	277.251	452.865
Cabp2_3	272.659	468.096
Pak6_1	277.251	193.94
LOC100361898_2	362.78	535.112
Tardbp_2	147.232	147.232
Matn2_3	755.409	1033.67
Tmem249_3	760.576	309.695
Cry1_3	315.711	417.326
Col6a2_3	578.611	595.02
Asprv1_1	1125.08	403.111
Gtf3c5_1	689.397	277.202
LOC499573_3	696.859	445.757
Kctd12_3	796.739	796.068
Tmem147_2	138.913	146.217
Defb18_1	177.946	107.632
LOC102550654_1	222.371	222.371
Ddit3_2	397.795	201.048
Ugt1a6_2	82.0848	142.155
Asip_3	370.242	654.928
LOC365839_1	47.6436	304.618
Iqch_4	160.725	130.986
Ly9_3	51.0877	97.4777
Xk_4	815.681	507.696
Satl1_3	864.473	488.404
Krtcap3_1	878.824	892.53
LOC689064_2	309.97	354.372
Acss1_4	251.994	743.267
Prim1_4	123.988	123.988
Zfp341_2	706.044	477.235
LOC100363193_1	270.094	270.094
Kcnj16_3	1050.46	957.515
Hist3h2a_4	343.264	161.447
Fmo2_1	316.859	341.172
Foxs1_2	625.107	667.113
Non-Targeted_600	241.088	405.142
Ttpal_3	441.421	231.51
Cyld_3	715.802	156.37
Rtbdn_1	249.124	623.451
Fam109b_4	354.17	563.543
Atp10d_2	796.739	806.222
Galnt15_1	1113.6	430.526
Psd2_2	365.65	206.125
Hspb3_2	366.798	611.266
Mns1_4	482.176	447.788
Ttc39c_2	312.267	144.186
Prrt2_1	183.786	183.786
Cav1_3	294.472	460.988
Olr1768_3	299.064	342.187
Ca5a_4	164.17	264.002
LOC303448_4	103.323	315.787
Sct_4	613.053	1230.66
Vps4b_2	74.1237	74.1237
Zfp395_2	239.633	239.633
Olr375_2	238.218	295.479
Cgn_4	147.523	101.539
Trim37_2	472.418	699.606
LOC102551184_4	401.24	312.741
Gcc1_3	402.962	265.017
Gimap5_4	39.0333	383.818
Dnm1_4	1096.38	715.852
Olr1622_2	49.3657	228.463
Riiad1_2	95.8612	83.2622
Fanci_3	287.01	597.051
Cyp4f5_2	145.227	56.862
Chrna2_2	271.511	271.511
Carmil2_4	1045.86	87.3238
Man2a2_3	511.758	511.758
Olr445_4	163.596	80.216
Mir323_4	154.985	93.4161
Foxj1_3	739.337	539.173
Rap1gds1_2	59.698	116.77
Olr852_1	126.284	126.284
Col4a1_1	355.318	789.975
Tnni3k_1	472.992	345.233
Non-Targeted_355	1317.37	1266.19
Cd226_1	342.69	361.48
Foxred2_1	260.031	137.078
Gjb4_2	585.5	479.265
Nolc1_1	195.741	122.863
Zhx3_3	150.967	215.263
Olr160_2	95.4469	95.4469
Tktl1_4	118.248	60.9236
Olr1014_4	35.5892	35.5892
Olr164_3	60.272	318.833
Nrxn3_4	214.109	243.694
Dnaaf2_3	266.345	296.495
LOC499764_4	39.6073	216.279
Car8_2	64.2902	454.896
Rps16_3	284.14	270.094
RGD1565725_3	166.466	343.203
Tacc1_3	250.846	181.755
Gata4_3	699.73	730.067
Clstn3_2	71.1784	117.786
Alk_4	311.118	339.141
Zbtb8a_4	1439.64	871.207
Prr14_1	265.771	451.85
Cecr5_4	115.378	95.4469
Cxadrl1_3	405.258	291.418
Ndufb9_2	227.312	194.955
Camsap3_2	292.176	246.74
Mir3550_1	779.518	463.019
Dctn2_2	68.3083	68.3083
Gfod2_3	88.973	148.247
Duxbl1_4	34.4412	34.4412
Mrpl35_1	47.6436	488.404
Fosl1_4	312.841	67.0159
Slc8a1_4	974.111	570.651
Plp1_2	664.714	554.404
Nkx3-2_1	1136.56	589.943
Clec1a_1	730.727	496.527
Vpreb3_4	865.047	478.25
Bcas1_1	151.541	151.541
Nfe2l3_3	144.653	267.048
Sowaha_2	91.8431	207.14
Sla2_1	214.109	95.4469
Slc35b4_1	967.797	551.358
Bcl2l14_3	161.299	190.894
Olr1401_3	134.321	137.078
Glyctk_3	57.976	264.002
Iqcb1_1	124.893	124.893
Fsip1_4	637.735	522.927
Hoxc11_4	1297.86	380.772
Fam114a1_3	528.098	335.08
Elfn2_3	883.416	266.033
Olr372_1	274.381	120.832
Slpil2_3	99.3053	275.171
Drd1_2	905.803	357.418
Mir92b_2	581.482	591.974
Mir153_2	471.27	147.232
Vom1r47_3	274.156	274.156
LOC679822_1	1393.14	1221.52
RGD1562036_2	655.53	465.05
Dcstamp_2	459.789	618.374
Pebp1_1	349.578	1119.98
C1qtnf7_4	850.697	715.852
Thpo_2	54.5318	367.572
Cd74_4	224.442	264.002
Slc39a14_1	160.151	221.356
Tmod2_1	894.322	968.685
Olr1423_2	143.505	181.755
Trmt61a_1	364.502	330.003
Vit_2	194.593	101.539
Mettl21a_1	620.515	802.16
B3gnt4_2	130.302	268.064
Tcp11_4	631.421	579.789
Mtus1_1	341.172	341.172
Ncbp3_2	1142.87	650.867
Gbp2_3	102.175	82.2468
C4a_3	1051.03	399.049
Cfh_4	728.431	268.064
Apopt1_2	200.907	472.158
LOC680396_1	423.052	415.296
Ttc36_4	228.46	389.911
Nkiras2_4	218.127	813.329
Zfp692_4	81.5107	228.463
Specc1l_3	132.001	132.001
LOC102548568_3	167.614	299.541
Itga9_3	473.566	306.649
Casc1_1	237.07	181.755
Clcnka_1	563.687	287.356
LOC108348882_4	327.191	208.155
Dnah8_4	1448.82	1119.98
Akap17a_4	513.173	598.066
Msto1_4	192.296	176.678
Lcn9_1	280.695	368.588
LOC102554748_3	389.185	290.402
Mfsd14a_3	1257.1	896.592
LOC108348553_1	137.191	83.2622
Yrdc_2	1025.2	592.989
Ndnf_1	146.217	146.217
Brk1_2	341.542	619.39
Mir6216_4	432.237	70.0621
Fam129b_2	686.527	537.143
Olr200_2	64.2902	151.294
Manbal_2	915.561	799.114
Fbxo41_1	326.617	695.544
Sulf1_3	51.0877	572.681
Gprc5b_4	808.793	743.267
Mtrr_2	555.077	657.974
Pgbd1_2	618.219	799.114
Evi2b_2	74.1237	74.1237
Tfr2_1	824.866	580.805
Stab1_2	847.827	1118.96
Vom2r52_4	308.822	269.079
Synb_4	159.577	367.572
Rhou_1	92.9911	92.9911
LOC103689958_2	510.877	470.127
Bsx_1	417.886	334.064
Bend6_3	359.91	132.001
LOC102552047_4	72.3264	152.309
Tada2b_1	123.878	123.878
Mir6332_2	113.724	113.724
Fbxl5_2	141.783	290.402
Slc16a7_2	736.467	895.576
Papss1_2	401.08	401.08
N4bp3_4	1118.19	584.866
Fam104a_3	262.327	276.187
Olr1107_1	148.671	266.033
Ly6h_4	1250.21	674.221
Rs1_3	109.064	145.201
Notch4_3	472.992	803.176
Tacr1_1	319.155	198.002
LOC680273_4	1238.73	919.946
Syn1_4	429.94	83.2622
Mcf2l_1	376.557	401.08
Mfap2_3	520.636	358.434
Mir423_2	158.429	351.326
Tax1bp1_1	631.421	568.62
Non-Targeted_475	1136.56	1586.04
Gin1_2	689.397	742.252
Alad_3	1718.61	1529.18
Nkiras1_1	1285.8	973.762
LOC683422_3	40.1814	173.632
Wdr97_2	300.786	637.667
Grasp_4	264.623	236.586
Mir17_3	576.315	563.543
Gabrb1_4	304.23	546.281
Snx27_3	477.01	297.51
Vps9d1_4	1014.87	522.927
Tcof1_4	459.789	431.542
Kri1_2	534.412	173.632
Cr1l_1	115.952	173.632
Prkcdbp_3	315.711	410.219
Cplx3_4	196.315	380.772
LOC108348875_3	414.442	144.186
Traf3ip1_3	291.028	601.112
Rpusd4_4	96.4623	96.4623
Lsm12_4	212.387	505.666
Cdc14a_2	458.641	165.509
Nudcd3_4	109.638	109.638
Helq_1	249.124	531.05
Rgl2_1	590.666	664.067
Mmp16_1	111.36	114.739
Acot1_2	978.703	413.265
LOC499219_1	567.705	432.557
RGD1564770_4	501.119	241.663
Asb16_1	349.578	779.822
Sox10_2	118.822	196.986
Rsrc1_3	276.677	501.604
Tph1_2	57.976	126.924
Olr1700_4	113.082	240.648
Fundc2_2	196.315	523.943
Uncx_3	653.808	852.93
Rasgrp3_4	43.0515	43.0515
Snx20_2	1690.49	1017.42
Slc15a2_4	194.019	485.358
Rhbdl3_3	1093.51	647.82
Fam213b_3	885.712	405.142
Slitrk6_2	99.3053	138.093
Phf12_1	43.6255	541.204
Il22ra2_3	54.5318	67.0159
Atg9b_1	229.608	207.14
Npap60_4	367.372	270.094
Rpl22_2	628.551	375.695
Eid3_2	350.726	525.973
Defb43_2	110.212	215.263
LOC100911394_1	477.584	382.803
Arl1_3	406.406	516.835
LOC686084_4	128.006	279.233
Ywhae_3	243.384	367.572
Setd7_2	1173.3	604.159
Slc17a7_4	72.9005	72.9005
Dmrtc1a_1	555.651	72.0929
Rnf5_1	198.611	349.295
Tcam1_4	1181.91	1013.36
Hdlbp_1	40.7554	223.386
Vgll1_1	39.6073	145.201
Slc6a7_3	295.046	475.204
LOC689039_4	256.587	332.033
Mir17_1	83.8068	241.663
Olr637_3	86.1029	78.1852
Pou3f2_4	499.397	596.035
RGD1560652_4	253.717	308.679
Npm1_3	66.5862	221.356
Lemd3_2	321.451	312.741
Fcna_4	572.297	97.4777
S100a5_3	322.025	327.972
Prss34_3	233.052	152.309
RGD1310819_3	284.714	102.555
Fermt3_4	2158.31	1877.46
Apol3_3	464.382	607.205
LOC103693234_1	443.143	561.512
Psmb7_4	858.733	398.034
Mir3547_2	98.1573	364.526
LOC102553760_4	535.56	792.006
Gpr142_2	299.638	200.032
LOC108352180_1	313.756	313.756
Spata24_3	409.85	561.512
Cdk5r2_1	105.046	107.632
LOC290876_3	138.913	153.324
Bcl7b_1	278.973	348.28
Kdelr3_2	238.792	463.019
Vangl2_3	80.3627	101.539
P2rx7_4	173.928	260.956
Tsc1_4	485.046	235.571
LOC103693537_1	579.76	387.88
LOC316820_4	737.615	327.972
Gtf2h2_1	292.176	446.773
Spx_2	81.5107	439.665
Abca6_3	203.777	55.8466
LOC689039_2	182.538	89.3546
Rgn_1	140.061	251.817
RGD1304567_1	144.079	251.817
Olr879_2	203.203	363.511
Kcna5_2	63.7161	458.957
Non-Targeted_192	638.884	819.422
Dnajb8_4	757.132	465.05
Best3_1	603.868	542.22
Lrrc66_4	98.7313	261.971
ND1_4	219.849	118.801
Wrap73_2	578.611	701.636
Cdk2ap1_2	133.172	140.124
Ssr3_3	79.2147	185.817
Mylk3_2	55.1059	153.324
LOC102549174_4	454.049	51.785
Nktr_2	541.3	539.173
RGD1562771_3	169.336	238.617
Brca2_4	151.294	151.294
Actl7a_2	1260.55	557.451
Olr1308_2	108.647	108.647
LOC681470_1	251.994	180.74
Fyb_3	154.411	154.411
Cox7a2l_2	47.6436	72.0929
Pls1_3	770.334	371.634
Cbx2_4	706.044	521.912
Olr271_4	309.97	194.955
Ndufv3_4	607.886	648.836
Ldoc1_DUP_4	44.1995	92.4007
LOC100910977_3	587.222	330.003
Slc28a2_4	533.838	252.833
Fam208b_2	328.339	363.511
Lnx2_1	639.458	765.606
Ptprs_1	336.095	336.095
Endod1_4	132.598	376.711
Trappc9_4	650.364	661.021
Pi15_3	323.173	702.652
Rbp4_3	272.085	530.035
Ttc3_3	227.312	71.0775
Lvrn_4	795.591	703.667
Zswim3_1	531.542	388.895
Xrcc1_3	87.825	347.264
Galnt15_3	471.844	401.08
LOC102547056_1	76.9186	401.08
Gpr61_1	735.319	462.004
Dpp4_4	82.0848	469.111
Tsga13_4	115.378	115.378
Usp48_1	99.3053	122.863
Ints2_3	563.687	216.279
Lemd3_1	168.762	497.542
Lrrc58_2	882.268	498.558
Pdlim5_1	203.777	427.48
B4galt3_2	797.313	497.542
Itgb1_1	312.841	262.987
Capn9_1	403.111	403.111
Lrrc47_4	927.615	699.606
Ralgds_2	184.26	255.879
Pip4k2c_2	53.8158	53.8158
Mir132_3	99.3053	118.801
Sept3_1	515.469	458.957
Tshz3_4	591.814	210.186
Hs3st5_1	90.6951	105.601
Ppip5k1_1	350.726	831.607
Swap70_3	466.104	574.712
Spryd7_1	1361	1376.87
Rbm25l1_2	326.617	433.573
Mrpl45_4	57.4019	107.632
Thumpd3_1	170.484	116.77
Parp8_3	54.8312	54.8312
Cmpk2_1	234.774	718.898
Diras2_4	754.835	472.158
Vim_2	1497.62	787.945
Olr1522_3	487.916	342.187
Nifk_3	84.2776	84.2776
Abl1_3	834.05	548.312
Sh2d2a_4	985.591	549.327
Aldh1l1_4	498.249	370.618
LOC100911357_2	605.59	110.678
Rwdd4_2	1027.49	519.881
E2f2_4	204.925	386.865
Prss47_2	85.5289	78.1852
Lama3_1	202.055	160.432
Snd1_2	796.739	726.006
Syngr3_1	657.826	1533.24
LOC690871_3	132.598	235.571
Appl1_1	104.585	104.585
Leng1_1	955.168	827.545
Pdia3_1	175.076	159.417
Olr1591_2	591.814	180.74
Aadacl3_1	432.237	287.356
Dtx3_3	436.829	490.435
Cblc_3	641.754	656.959
LOC108349459_4	218.127	302.587
Itga8_4	451.753	470.127
Cks2_3	290.454	381.788
Olr288_4	651.512	459.973
Upf1_2	682.509	400.065
Smarce1_4	454.623	440.68
Prdm13_4	271.511	322.895
Ptk7_2	124.562	439.665
Fam210a_2	66.0122	361.48
Tktl1_1	57.4019	87.3238
Chpf2_1	521.784	650.867
Atp6v0e1_3	102.175	254.864
Lipc_2	1070.55	598.066
Birc6_4	537.143	537.143
Vom1r86_3	89.547	386.865
LOC679581_1	282.992	297.51
Scg5_1	152.115	244.71
Lpar1_3	338.097	664.067
Ccdc9_2	300.786	294.464
Mageb16_3	398.943	276.187
Zfp483_3	177.946	255.879
Atp6v0d1_3	130.302	130.302
Slain1_1	256.894	256.894
Olr1615_3	414.442	440.68
Myh13_1	724.986	601.112
Rab26_3	69.4563	187.848
Olr810_1	291.602	134.032
Gga2_4	30.423	274.156
Atp5j2_1	959.76	837.699
Ccdc25_3	159.577	353.357
LOC108352190_4	658.4	550.343
Steap4_3	147.232	147.232
LOC103691999_3	160.725	352.341
Ebi3_1	339.819	189.878
Mfsd10_3	97.0093	256.894
Tpp1_2	133.747	291.418
Pcyox1l_3	861.029	401.08
Cldn11_4	292.176	401.08
Ptprr_4	557.947	605.174
LOC257642_1	248.55	341.172
C3ar1_3	537.856	517.85
Veph1_2	209.171	209.171
Fam124a_2	451.179	619.39
Taar6_1	159.417	159.417
Prss57_1	418.46	268.064
Anxa5_1	111.36	112.709
Ola1_1	557.947	541.204
Olr83_4	736.467	648.836
Mmel1_3	991.905	423.419
Ehd4_1	595.832	464.034
Pdgfc_1	596.98	488.404
LOC100909671_3	295.479	295.479
Fam163b_1	385.741	362.495
Vcpkmt_1	702.026	496.527
Cyp2u1_2	237.644	372.649
LOC102549548_1	67.1603	96.4623
Dnah6_1	229.608	257.91
Rnf148_2	509.155	501.604
Tldc2_1	72.3264	144.186
Acsm3_3	87.2509	115.755
Grpel2_3	278.399	352.341
Olr464_2	170.586	170.586
Olr775_1	86.1029	111.693
Wdfy3_4	126.924	126.924
Aig1_2	477.01	157.386
Olr1453_4	385.167	296.495
Phf14_1	284.714	88.3392
Vom1r67_1	156.133	96.4623
Fgf4_1	909.821	687.421
Olr1251_4	110.212	110.212
Exph5_2	838.642	1344.38
Uso1_4	44.7735	54.8312
Ndufaf5_2	66.0122	222.371
Afdn_3	163.021	235.571
Sh2b3_1	223.868	305.633
Npc1l1_4	396.647	489.419
Plod1_2	1052.18	722.96
Igfbp6_2	749.669	608.22
Ctso_1	720.394	623.451
Coro1c_4	100.453	115.755
Dpcr1_4	252.569	252.569
Galnt1_1	165.318	376.711
Cd44_2	35.0152	144.186
Polq_4	1355.26	504.65
Arid1a_2	82.0848	134.032
Anxa4_1	274.955	754.437
RGD1565806_2	107.342	70.0621
Olr1393_3	720.394	603.143
Olr1619_1	83.2328	189.878
Ptprd_3	210.665	518.866
Fto_2	382.297	753.421
Cmtm4_3	951.724	498.558
Pax4_1	292.176	627.513
Padi3_3	456.919	203.079
Sfxn1_3	577.463	342.187
Smpd1_2	357.04	363.511
Syt10_1	194.593	105.601
Ruvbl1_3	416.164	366.557
Tmem51_1	556.799	460.988
Rwdd2b_4	1091.21	893.546
Tdgf1_4	213.232	213.232
Dnajb4_4	195.167	101.539
LOC108352191_2	386.889	398.034
Fgf8_1	1851.21	555.42
Olr1246_2	256.013	144.186
Tsen2_1	350.152	189.878
Zfp839_2	869.639	385.849
Setbp1_4	1334.59	890.499
Trnau1ap_1	1052.75	977.823
Yipf7_4	501.119	326.956
Dhrs2_1	47.6436	373.664
Asb1_3	423.626	450.834
Gk5_3	330.635	140.124
Olr875_4	48.7916	126.924
Golim4_3	47.6436	105.601
Nrap_4	113.724	113.724
Dennd1c_4	1772.57	288.372
Wdr83_4	1348.37	378.741
Ptges2_1	681.328	681.328
LOC103690888_2	902.932	811.299
Olr818_1	184.26	92.4007
Rhcg_2	86.3084	86.3084
Ubr1_3	254.865	136.063
Wrap53_4	664.714	816.376
Elfn1_3	138.339	293.448
Gpr153_2	491.935	660.005
Kras_3	60.846	211.202
Ldhd_3	404.11	430.526
Slc25a52_2	330.635	232.525
Slc24a3_4	123.414	315.787
Phf21b_1	261.753	142.155
Mfsd12_3	1444.23	794.037
Pikfyve_2	400.665	304.618
H1f0_2	158.401	158.401
Ntpcr_1	138.339	397.019
Trpm1_2	67.7343	423.419
Zcchc3_2	923.023	1492.63
Ocrl_1	156.707	209.171
Fndc1_4	296.768	576.743
Wdr59_3	560.243	686.405
Cd79b_2	324.895	452.865
Mepe_2	377.705	491.45
LOC103690887_4	106.194	106.194
Ptprq_4	86.6769	335.08
Mycbpap_3	958.612	405.142
Mir328_1	296.768	526.989
P2ry14_3	82.0848	306.649
Olr1199_4	427.644	523.943
RGD1566184_3	1033.81	548.312
Kcng3_3	53.3838	352.341
Insc_1	308.822	591.974
Tmem107_3	1374.2	1163.64
Olr39_4	32.1451	273.141
Pes1_3	225.417	225.417
Rmdn2_4	62.9543	62.9543
LOC691921_3	56.8279	375.695
LOC100302465_3	99.8794	455.911
Olr623_2	180.242	145.201
Kcnk3_2	731.875	642.744
Slco2a1_4	487.916	400.065
Alg10_2	75.7706	222.371
Xrcc6_2	29.275	29.275
Mamdc4_3	558.521	226.433
Non-Targeted_386	561.965	639.697
Gli1_3	45.3475	259.941
LOC685789_2	58.8928	58.8928
Zbtb9_2	288.732	250.802
Lysmd2_4	353.596	606.189
Heatr9_3	323.747	445.757
St6gal1_1	522.932	233.54
Rangrf_4	859.881	431.542
Kdm2a_4	63.9697	63.9697
LOC108351823_3	397.795	1018.44
Mocs1_3	610.757	666.098
Il5_2	385.167	255.879
Acads_4	374.835	910.807
C1rl_1	516.617	385.849
Pla2g15_2	626.829	278.218
Esyt3_1	129.154	240.648
LOC685463_3	152.309	152.309
Prcd_3	176.224	479.265
LOC108352027_1	1259.4	778.806
LOC108353325_2	468.974	320.864
Prss37_2	268.064	268.064
Mir375_4	1018.88	910.807
Gpr4_1	518.339	345.233
Mir343_2	837.494	409.203
Foxr1_2	332.931	294.464
Dusp15_4	521.21	326.956
Zfp839_1	169.91	295.479
Ufc1_2	76.3446	150.278
Defb41_4	166.466	394.988
Necap2_1	665.288	674.221
RGD1562618_3	416.164	482.311
Pclo_1	136.617	159.417
Stk32c_3	389.185	501.604
Sp9_3	619.367	359.449
Rhbdf2_1	108.647	108.647
Akap3_1	80.9367	89.3546
Kcna10_3	80.9367	333.049
Nxph4_4	684.805	546.281
Cylc1_2	86.6769	86.6769
Golga3_1	931.059	586.897
Dmrta2_2	734.745	225.417
Uqcr10_1	59.698	127.939
Hrct1_1	1496.47	1091.55
Pbx4_1	899.488	704.682
Nbeal2_3	726.134	828.56
Pipox_4	32.1451	306.649
Cdca4_4	824.866	824.499
Yipf3_2	340.393	382.803
Lrrn3_4	251.994	277.202
Atp6v1e2_1	264.623	109.662
Hoxb6_2	439.125	381.788
Xpnpep3_3	65.4382	470.127
Nr5a1_4	1092.93	1012.35
Muc13_3	745.651	935.177
Acad11_2	99.8794	293.448
Zfp286a_4	502.841	448.804
LOC108351873_3	56.8279	121.847
Gnb1l_4	256.013	319.849
Sh2d2a_1	979.277	1029.61
Ddx19b_1	123.414	209.171
LOC690415_2	710.062	890.499
Atg16l1_2	1099.82	713.821
Slco2b1_1	139.487	233.54
Dhrs7c_1	100.453	100.453
LOC100911196_4	406.98	471.142
Foxl2_1	786.981	460.988
Papln_4	397.795	372.649
Prss45_4	273.807	246.74
Fbl_2	154.411	95.4469
Ankrd9_2	905.228	562.528
Lingo3_3	214.109	576.743
Non-Targeted_408	1222.09	893.546
Caskin1_1	672.177	467.081
Kcnj5_4	83.8068	91.3853
RGD1311164_1	85.293	85.293
Tmem116_2	87.2509	224.402
Wnk4_4	490.787	444.742
Lyc2_4	435.681	529.02
Mir708_4	601.572	654.928
Heatr6_3	316.859	678.282
Rbbp4_2	178.52	136.063
Rgl3_2	819.126	607.205
Pcdh11x_1	373.113	195.971
Zcchc17_4	109.064	143.17
Olr1739_1	142.357	158.401
Mthfd2l_1	196.889	183.786
Col8a2_4	383.445	440.68
Cnn1_3	594.11	347.264
Crybb3_1	253.717	106.616
Maz_4	242.81	462.004
Gas7_2	815.107	540.189
Flrt3_1	875.379	127.939
Hikeshi_4	63.7161	408.188
Hs3st6_4	118.822	113.724
LOC689002_3	297.916	139.109
Tipin_3	1126.8	583.851
Tyrobp_4	1515.99	692.498
Limch1_1	182.538	192.925
Fam162a_3	369.094	220.34
Rcan1_3	221.571	77.1698
Tsg101_3	319.729	140.124
Hn1l_1	82.6588	415.296
Smco2_3	410.998	781.852
Il12a_4	766.89	942.284
Spdef_1	389.759	335.08
Nol6_4	336.375	384.834
Vwa1_4	192.296	552.374
Yeats4_3	149.819	70.0621
Sec11c_2	600.998	420.373
LOC102551309_3	60.846	132.001
Mcmbp_2	468.4	350.31
Cenpm_2	561.391	748.344
Cmtm2a_1	318.007	353.357
Nyap1_3	593.536	844.807
LOC100909660_2	589.518	708.744
Reep2_4	309.396	457.942
Akap8_3	1095.8	858.007
Wdr90_4	137.191	60.9236
Armc7_3	203.777	452.865
Rnf4_3	360.484	139.109
Apon_1	634.865	623.451
LOC686143_3	130.986	130.986
Vom1r90_1	101.027	218.309
Btg1_3	1033.23	986.962
Rasgrp1_2	1865.56	511.758
Sh3pxd2b_2	1119.91	806.222
Mir3556a_1	282.992	471.142
Atf2_2	495.379	526.989
Fancc_3	180.816	265.017
Brcc3_3	580.334	607.205
Mtap_2	204.351	264.002
Dlx6_4	536.134	391.942
Non-Targeted_712	1499.91	1473.33
Wdfy4_4	270.937	174.648
LOC367746_3	349.578	194.955
LOC102548286_3	187.848	187.848
Pex2_2	71.1784	252.833
Crabp2_1	141.209	290.402
Lypla1_2	203.079	203.079
Ube2v1_1	817.404	680.313
LOC108353095_2	421.904	195.971
Hexdc_3	792.147	581.82
LOC100912321_3	436.829	376.711
Cdk5rap3_4	319.729	325.941
Olr1227_4	110.678	110.678
Spsb4_1	1061.36	994.069
Osbpl6_2	556.799	839.73
Sez6l2_3	880.546	227.448
Bbs2_2	67.7343	89.3546
Nek2_3	285.288	223.386
Chst12_2	870.213	1060.07
Rpusd1_2	75.1965	132.001
Pla2g4b_2	227.312	171.601
Nek9_1	953.446	672.19
Olr1007_3	528.098	238.617
Serpinb7_4	190	230.494
RT1-Bb_3	71.7524	208.155
Kctd6_1	434.533	746.314
Fgfbp3_1	845.53	444.742
Smim13_4	400.665	677.267
Olr1156_4	60.9236	60.9236
Cln3_1	53.8158	53.8158
Slc25a47_3	129.154	464.034
Mapk8ip3_1	196.889	243.694
Slc46a2_1	384.593	240.648
Dars2_2	949.428	369.603
LOC108353422_1	88.973	80.216
Pxt1_1	74.1237	74.1237
Hs6st3_4	1024.05	558.466
Olr1055_4	179.668	179.668
Tmem71_2	568.853	176.678
RGD1562378_2	896.618	783.883
Palld_3	538.43	704.682
Mesdc1_3	502.267	712.806
C4b_3	721.542	471.142
Gsg2_1	900.062	594.005
Non-Targeted_777	423.052	432.557
Ptch2_1	603.294	318.833
LOC680920_3	40.1814	185.817
Mir3564_4	381.149	316.802
Stat3_1	244.532	165.509
Dpyd_2	1097.52	501.604
Plcd4_3	225.59	204.094
Fam78b_1	521.21	572.681
Rpl37a_2	61.9941	122.863
Apold1_3	410.424	306.649
Fnip1_4	325.941	325.941
Yipf6_2	196.315	299.541
Nppb_4	117.674	255.879
Cdca5_2	114.804	330.003
LOC103694424_2	218.701	530.035
Col22a1_4	733.597	521.912
Scpep1_1	374.835	260.956
Tacc3_4	212.387	319.849
Il7_4	52.8098	103.57
Tcam1_2	104.472	426.465
Brat1_1	182.538	217.294
Itga11_3	670.455	209.171
Pak3_2	702.6	265.017
LOC102549465_3	544.744	545.266
Mrps15_2	292.75	352.341
Oscp1_3	586.074	355.387
Hdhd3_3	520.636	516.835
Ppp2r5c_1	117.786	117.786
Clpp_1	166.466	123.878
Mbnl2_1	728.431	367.572
Rsad2_2	96.4352	235.571
Itpr3_4	454.049	590.959
Fam131a_4	613.627	427.48
Mycn_3	807.645	607.205
LOC102554988_2	779.518	951.423
RGD1563590_1	149.819	351.326
Casz1_2	513.747	298.525
Prune2_1	404.11	164.494
Gpr75_4	268.067	107.632
Gpsm2_3	944.262	579.789
Taar7c_1	113.082	113.082
Csgalnact1_3	184.26	250.802
Slc5a11_3	239.94	126.924
Cib4_3	560.243	101.539
LOC100912321_4	92.9911	189.878
Fam69b_1	274.955	283.295
Aup1_2	208.943	113.724
Calml3_1	346.134	412.249
Ifrd2_4	472.418	382.803
Sox13_4	251.42	184.801
Lipm_3	677.343	843.791
Klf5_1	231.33	429.511
Slc14a2_4	906.951	863.084
Prr7_2	936.8	977.823
Ceacam9_1	134.321	72.0929
Cd44_1	771.482	683.359
Rpl41_2	559.095	234.556
RGD1565533_1	448.883	712.806
Rft1_3	557.373	200.032
Yes1_4	444.865	549.327
Zfp324_2	233.626	333.049
Olr1616_3	247.402	471.142
Olr1559_2	338.097	191.909
Abtb1_2	755.983	607.205
LOC299190_1	37.8853	98.4931
Yif1a_1	207.221	238.617
Barx2_3	1536.08	1149.42
Tcap_1	786.406	808.253
Dgat2_1	744.503	759.514
Ube2l6_4	145.227	308.679
Fgf6_2	751.391	436.619
Mmp23_2	310.544	331.018
Mir193b_1	246.828	177.694
Tmigd1_2	1187.65	732.098
Olr1373_2	941.392	332.033
Ncr2_3	107.916	292.433
Clca5_1	398.369	223.386
Olr439_2	102.175	210.186
Ccdc51_1	396.073	244.71
LOC103691238_3	377.131	464.034
Il20ra_4	337.523	317.818
LOC100359523_4	466.104	509.727
Bet1l_4	541.3	424.434
Dll1_4	665.288	102.555
Gpr1_3	870.787	457.942
Wwc2_1	742.207	306.649
Npy1r_3	382.871	226.433
Ercc5_1	79.7887	169.571
Lhx1_3	245.106	284.31
Olr803_2	574.019	435.603
Mecom_3	188.852	309.695
Atp6v0d2_4	168.762	176.678
Lrrc4b_3	208.369	600.097
Znf740_4	699.73	625.482
Olr1440_4	69.4563	223.386
Tie1_2	303.656	438.65
Snx17_4	221.571	130.986
Lgals12_4	193.445	206.125
Pla2g2a_2	243.958	185.817
Reep4_2	567.131	1033.67
Rnf135_4	782.962	635.636
C1ql3_4	397.221	730.067
Ddx3x_3	317.433	315.787
Ccdc92_3	269.789	358.434
Hyal3_2	300.786	272.125
Zfp27_3	342.69	415.296
Med13_3	55.6799	92.4007
Nlrc5_2	1141.72	924.007
Chfr_1	363.928	146.217
Cldn1_1	245.68	61.939
Cry1_4	520.062	439.665
Stxbp1_3	297.916	908.776
Me3_3	128.58	124.893
Cdk5rap3_2	251.994	367.572
LOC100363500_3	171.058	93.4161
Gas8_4	546.466	418.342
Asap3_1	630.847	314.772
Slc30a7_1	650.938	436.619
Plpp5_2	958.612	505.666
Mpl_2	801.331	618.374
Kctd10_2	74.1237	74.1237
Commd9_3	956.89	179.724
Rock2_2	459.789	283.295
LOC100911395_4	57.4019	67.0159
Cpm_3	342.69	376.711
Avpr2_3	580.908	564.558
Zbtb25_3	134.895	165.509
Cltb_2	1383.39	566.589
Mir154_4	98.1573	81.2314
Lmf1_3	653.808	788.96
Ccdc30_2	1115.89	531.05
Tubal3_1	858.159	848.868
Fut8_1	219.849	359.449
Clcn2_2	1167.56	649.851
Adm2_4	454.049	649.851
Vstm2l_3	66.0005	66.0005
Cacng6_1	217.553	253.848
Olr181_1	337.523	792.006
Papln_1	172.78	191.909
Cyp2c7_4	465.53	221.356
Olr1737_1	63.1421	138.093
LOC102548231_3	380.001	227.448
Endog_1	492.509	379.757
Mog_2	293.898	326.956
Gtf2h4_2	59.9082	59.9082
Olr1468_4	388.037	140.124
E2f7_2	103.57	103.57
Pigw_2	215.263	215.263
Rbpms2_3	378.853	240.648
Adora2a_1	256.587	391.942
Ltf_1	301.572	301.572
Tmem52_4	533.264	544.25
Nipsnap3a_2	212.387	172.617
Slc26a1_3	389.185	469.111
RGD1305713_1	412.72	619.39
Leprot_2	377.131	326.956
Gipr_3	138.339	115.755
Mad2l1bp_3	273.807	250.802
Gpat3_4	40.1814	105.601
Olr218_1	296.194	114.739
Ctsw_4	180.816	397.019
Rnf19b_4	49.9397	318.833
Ulk3_3	264.623	185.817
Ctsll3_3	524.08	765.606
LOC102548695_4	102.555	102.555
LOC100361693_1	944.836	622.436
Dnal4_2	680.787	378.741
Dlc1_3	301.934	367.572
LOC103694845_3	844.382	587.912
LOC108348739_4	1591.18	609.236
Fgfr1op_3	513.173	190.894
Ap5m1_1	190.894	190.894
LOC680955_2	975.833	283.295
Lgals3bp_4	400.665	578.774
Ubr2_2	102.175	76.1544
Cp_2	270.363	132.001
Tmc8_1	349.578	386.865
LOC102554977_1	1139.43	720.929
Msc_4	1009.7	882.376
Pdzrn4_1	175.076	175.076
Dydc1_1	303.082	221.356
Ocel1_2	665.862	805.206
Emp3_2	193.445	178.709
Slc19a1_1	369.668	104.585
Pigk_1	361.632	737.175
Gpsm3_3	416.164	428.496
Ptrh1_1	367.372	739.206
Nf1_2	941.392	1074.29
Synrg_1	196.315	793.022
RGD1311739_1	1154.35	667.113
Tmem37_4	1099.25	906.746
LOC108351244_3	265.197	199.017
Anapc16_1	419.608	141.14
Cox19_1	491.361	267.048
Myt1l_3	268.641	607.205
Sall2_3	508.007	440.68
Kcmf1_4	93.5652	140.124
Sec31a_1	107.632	107.632
C2cd4d_4	777.796	601.112
Pak2_3	467.252	143.17
Igsf7_4	181.964	378.741
Tsc22d3_2	382.297	74.1237
Olr836_3	165.318	314.772
LOC100360095_1	51.6617	199.017
Onecut1_4	1392	744.283
Try10_2	1378.22	770.683
Adh4_3	302.508	372.649
Pex11b_4	102.749	260.956
Trim46_1	284.14	387.88
Agk_1	571.723	221.356
Slc44a3_4	389.185	216.279
Prkca_3	204.351	94.4315
Nt5c_2	188.278	205.109
Atp2b3_3	695.137	351.326
Prtfdc1_1	502.841	467.081
Hck_1	1324.84	684.375
Rabac1_2	904.08	831.607
Thyn1_3	304.23	501.604
Prss44_3	214.109	222.371
Olr1475_3	29.275	29.275
Gtpbp3_1	255.439	412.249
Scnn1b_2	59.124	346.249
Olr1197_1	181.39	119.816
Brf1_1	320.877	283.295
LOC100365008_3	242.81	422.403
Prkd3_4	62.5681	142.155
Slc12a5_1	1468.92	955.484
Mrps7_2	89.3546	89.3546
Olr155_2	119.97	137.078
Mrpl52_4	883.99	449.819
Wiz_3	47.6436	319.849
Uchl3_4	1078.58	443.727
Svip_4	78.1852	78.1852
Prrg4_3	647.494	278.218
Apoe_4	807.645	510.742
Tmem181_3	209.517	333.049
Slc25a11_3	351.874	467.081
Dnajc7_2	275.529	163.478
Olr148_4	204.925	251.817
LOC103690462_2	81.5107	152.309
Tfec_4	138.339	225.417
Asap2_1	83.2328	218.309
LOC690147_3	414.442	346.249
Pex1_2	205.109	205.109
Cfap100_1	565.983	502.619
Cnr2_1	326.043	1019.45
Faap24_1	1131.97	366.557
Alkbh8_1	470.696	495.512
Cd160_3	1015.44	355.387
Nrg3_2	1062.51	719.913
Pax1_4	67.0159	67.0159
Slfn4_4	247.976	423.419
Clca4l_1	68.3083	136.063
Dnajc4_1	132.024	214.248
Kcnk7_2	1126.23	634.62
Prrc2a_2	691.693	828.56
Myadml2_4	295.046	733.113
Mir150_1	95.2872	160.432
Gabrr3_3	232.525	232.525
Non-Targeted_676	669.881	729.052
Adad2_4	422.478	792.006
Myom3_4	795.017	233.54
Plcd1_4	235.922	650.867
LOC681006_3	86.3084	86.3084
Tecpr2_1	76.3446	166.524
Ybey_1	140.124	140.124
Olr1645_4	188.852	272.125
Zkscan2_1	559.095	577.758
Zkscan1_4	499.971	220.34
Tmc2_4	170.484	216.279
Pdpn_3	114.739	114.739
Ric3_3	656.104	408.188
Ccdc12_2	229.608	229.608
Svs3a_4	470.122	641.728
Alox5ap_2	682.509	503.635
Ace_4	919.005	769.668
LOC102547811_1	122.863	122.863
Wdr13_2	247.756	247.756
Olr288_1	488.49	76.1544
Ttc19_1	813.959	575.728
Syt4_1	547.04	248.771
Npepl1_3	187.13	815.36
Acap2_2	707.192	568.62
Kcnn4_2	92.9911	136.063
Cct5_4	630.273	210.186
Rilp_3	662.992	320.864
Btnl3_2	880.546	656.959
LOC108353325_3	117.786	117.786
Kitlg_3	91.3853	91.3853
Sar1b_4	695.711	313.756
Padi6_3	169.571	169.571
Txndc12_1	1385.11	765.606
Mettl7b_1	103.323	89.3546
Mpa2l_4	615.923	393.972
Clec2d_4	242.236	237.602
Sec24b_3	555.077	486.373
Disp2_2	316.859	213.232
Man2c1_4	280.695	428.496
Olr264_2	754.835	341.172
Sdr16c5_3	453.475	326.956
Nipal4_3	313.989	506.681
Mob3a_1	673.325	475.204
Mir207_2	437.403	282.279
Kcnk6_2	1455.71	1262.13
Cdc42se1_2	1227.83	1075.3
Uqcc3_3	216.979	382.803
Nat9_2	856.437	325.941
RGD1311517_3	458.641	477.235
Neil1_3	323.747	215.263
Tmem190_3	168.555	168.555
Kctd21_1	590.092	258.925
Icmt_3	336.375	209.171
Cfap77_2	418.46	572.681
Gata1_4	996.498	729.052
Hes7_2	400.665	397.019
Auh_4	494.805	841.76
Xpc_3	477.584	316.802
Dll4_4	253.717	485.358
LOC685667_2	319.155	188.863
[truncated: 68,243 more rows]

## Sheet: A_Spleen
sgRNA	x	y
Siglecl1_4	521.282	712.025
Lrrc73_1	547.693	410.474
Prr3_4	362.812	595.035
Ccdc114_2	757.596	591.001
RGD1309748_4	176.541	281.381
Sugp1_2	565.764	684.795
Grpr_2	308.599	214.818
Pxdc1_2	328.06	218.852
Enox1_2	232.144	217.843
Telo2_2	389.224	345.927
Stxbp5l_1	101.476	104.461
Stk32a_1	492.09	779.597
Fads1_4	172.37	83.7084
LOC100363436_1	615.807	661.599
Veph1_4	357.252	382.235
Cxcl6_2	497.65	500.233
Bnip1_2	426.756	204.733
Dpy19l3_3	551.863	763.461
LOC108349722_4	111.207	152.289
Sh3bp4_1	254.385	328.782
Prkg1_4	325.28	460.9
Ptdss2_4	196.002	126.067
Cct7_3	112.597	144.22
Olfml2a_3	154.299	101.862
Olr1137_4	183.491	333.825
Ccdc130_2	280.797	172.459
Tctn1_2	126.498	75.6401
Pbld1_4	319.719	462.917
Mmd2_2	1423.45	1576.34
Zscan30_4	116.767	101.874
Abhd8_4	454.558	455.858
Wls_4	649.169	519.395
Zdhhc3_4	952.208	1114.43
Sctr_2	881.313	718.077
RGD1562039_3	201.562	634.368
Ust_2	251.605	229.946
Slc35e3_3	397.564	445.772
Sapcd1_4	189.051	565.788
Helz_1	407.295	239.023
Fam120b_1	141.789	105.896
Olr439_1	396.174	213.809
Il20rb_3	415.635	395.346
Anapc15_3	255.776	474.011
Extl2_1	187.661	132.118
Adamtsl2_1	255.776	154.494
Dpysl2_4	315.503	234.989
Fam26e_4	70.8943	300.543
Prkab2_1	305.819	103.879
Krtap1-1_1	254.385	551.668
Olr157_1	335.01	299.535
RGD1563285_2	93.1357	66.5633
Tat_2	104.256	50.4267
Rpusd2_2	119.547	155.314
LOC100365450_4	262.726	191.622
Copb1_4	518.501	718.077
Nrn1l_1	119.547	61.5206
RGD1563015_2	510.161	166.408
Fam60a_4	401.734	490.148
Mir3102_2	286.357	498.216
Gmfg_4	333.62	361.055
Dedd_4	453.168	632.351
Tas2r110_1	576.885	900.621
Mad2l1_2	191.832	251.125
Raf1_1	162.64	84.7169
Olr879_1	382.273	416.525
Cyp2j4_2	537.963	517.378
Rims3_3	710.333	539.566
Fgf1_4	558.814	434.678
Cbfa2t3_4	728.404	578.899
Ppib_2	378.103	347.944
Zfp579_1	244.655	220.869
Ccnb1_4	640.829	641.428
C1qtnf5_3	351.691	290.458
Tcea3_4	436.486	581.924
Ttc19_3	265.506	382.235
Fam219a_4	354.472	318.697
Ddx23_2	265.506	92.7852
Itgam_3	159.86	288.441
Mall_4	546.303	442.747
Nipal4_2	223.804	156.323
Podxl_2	589.396	439.721
Mir207_3	250.215	278.356
Cdx2_4	683.922	817.921
Olr1392_1	130.668	220.869
Smagp_3	258.556	440.73
Pdlim3_4	392.004	363.072
Pde6c_1	412.855	199.69
Vps33a_3	1933.61	544.609
Non-Targeted_504	170.98	127.075
LOC691693_2	554.644	424.593
Cryba4_4	362.812	204.733
Mettl23_3	312.769	270.287
Pigy_4	261.336	304.577
Slc35c2_4	471.239	480.062
Dnajb7_1	319.719	69.5889
Senp7_3	841.001	856.246
Rbm33_2	77.8468	59.5035
Mir325_3	87.8067	96.8193
Ankrd23_1	223.804	198.681
Donson_1	386.443	334.833
Eml2_2	881.313	874.399
LOC108349780_4	396.174	268.27
Tspan12_1	103.943	129.092
Maml1_1	774.277	850.195
Non-Targeted_395	1675.05	439.721
Adcy6_2	205.732	300.543
Tubg1_1	250.215	215.826
Ptpn11_3	407.295	487.122
Wfdc12_2	437.877	446.781
Lrrtm4_2	326.67	597.052
Cpxm2_4	354.472	493.173
Ccdc159_4	151.519	192.63
LOC680955_4	455.948	329.791
Fam131a_1	952.208	593.018
Prr11_2	330.84	311.637
Morc2b_3	478.189	336.851
RGD1306995_2	425.366	307.603
Taf12_3	170.98	162.374
Mepe_4	102.866	237.006
Cand1_4	489.31	607.138
Lpcat1_4	956.378	612.18
Dydc1_2	90.3555	145.229
Olr1349_3	364.202	465.943
Henmt1_4	151.519	202.715
Cyp4f39_2	911.895	880.451
Fam166a_4	272.457	379.209
Pip5k1b_2	943.867	755.392
Gsta2_2	480.969	336.851
Vom1r42_4	316.939	348.953
Edn1_4	526.842	584.95
Prkg2_4	162.64	92.7852
Lrrc8c_3	393.394	361.055
Olr1197_3	140.399	144.388
Mroh4_2	204.342	412.491
Ube3d_2	97.7199	70.5974
Jak1_4	450.387	507.293
Bnip1_3	282.187	374.166
Hid1_2	294.698	128.084
Olr93_1	405.905	196.664
Chd8_4	140.399	257.176
Col5a3_4	540.743	916.758
Rwdd4_1	280.797	72.6145
Arfip2_1	351.691	655.547
Tmem178b_4	90.847	100.853
Slc45a3_2	348.911	263.228
Dthd1_3	179.131	272.304
Mir1193_2	621.368	881.459
Olr329_1	617.197	694.88
LOC367515_3	401.734	495.19
Far2_1	400.344	205.741
Cux1_2	241.875	368.115
Deup1_1	222.414	212.801
LOC102551575_3	223.807	250.117
Egfl7_2	289.138	183.553
LOC691354_3	82.015	206.75
Ifnar1_2	234.924	263.228
Pigp_1	1027.27	1136.62
LOC499542_4	218.243	149.263
LOC100360774_3	192.852	145.229
Galr3_1	144.569	111.947
Cdk7_1	1087.05	304.577
Morn1_2	407.295	276.338
Dusp28_3	390.614	172.459
Non-Targeted_92	414.245	453.841
Extl3_2	282.187	209.775
Olr537_3	665.85	736.23
Tmem185b_2	125.054	110.939
Itga11_1	289.138	407.448
Ccnb2_1	535.182	409.465
LOC680316_1	1166.28	422.576
Uba1y_4	640.829	822.964
Mogat1_3	850.732	579.907
Crim1_3	686.702	1317.15
Non-Targeted_553	1192.69	1178.98
Pcmtd1_3	73.6745	252.134
Rhog_3	337.791	619.24
Ddx11_3	118.157	133.779
Ric8b_2	316.939	384.252
Pate4_1	582.445	321.723
Tonsl_4	284.967	684.795
Spats1_3	200.172	312.646
Scpep1_4	177.931	202.715
Ccdc107_1	294.698	400.388
Zfp862_3	458.728	266.253
Bach2_4	500.43	421.567
LOC100911528_1	340.571	212.801
Zcchc10_1	77.8447	270.287
Cd37_2	681.141	866.331
Fam124b_4	465.678	626.3
Olr303_3	436.486	415.516
LOC103694733_2	149.955	134.135
Agap1_3	551.863	671.684
LOC691083_2	656.12	739.256
Ttc25_2	375.323	453.841
Olr770_4	136.16	61.5206
Lzts2_3	599.126	548.643
Apoa1_1	165.42	59.5035
Krtap2-4_3	380.883	392.32
Cyb5b_1	126.498	144.601
LOC103690190_1	170.98	58.495
Lcmt2_3	196.002	76.6486
Gpr3_4	396.174	391.311
LOC103695151_1	365.592	400.388
mrpl9_4	193.222	228.937
Olr1259_4	496.26	418.542
Six6_3	190.442	113.964
Oasl_1	387.834	484.097
Mepce_1	685.312	839.101
Pusl1_4	143.179	325.757
Asb7_1	543.523	444.764
Tmem63c_4	403.124	245.074
Mpg_1	155.689	313.654
Olr1708_3	72.7008	63.5377
Tmem198b_3	183.491	222.886
Kat7_4	126.498	229.946
Aars2_4	221.023	234.989
Fst_2	376.713	455.858
Tpte2_2	108.423	146.238
Cox6a1_1	152.909	100.853
Prkcb_2	1488.78	940.963
Tmem132b_3	141.789	71.6059
Gli3_3	293.308	242.048
Non-Targeted_64	423.976	246.082
Mir128-2_2	214.073	205.741
Hmgxb4_2	209.903	230.954
Anxa8_2	460.118	649.496
Mast3_2	872.973	146.238
Hsd3b3_1	841.001	310.629
Supt4h1_1	268.286	194.647
Ccdc189_2	756.206	747.324
Ckb_1	546.303	482.079
Stard3_1	453.168	337.859
Non-Targeted_232	543.523	511.327
Chit1_4	357.252	528.472
Urm1_1	394.784	774.554
Fcer1g_3	394.784	444.764
Ccdc134_3	597.736	703.957
Klc4_3	127.888	122.033
Rab33a_2	433.706	350.97
Acyp1_3	408.685	374.166
Neurl1b_4	710.333	479.054
Cnn1_4	568.545	383.243
Ppp1r12c_3	332.23	226.92
Dctn6_3	366.982	306.594
Olr34_2	255.776	152.289
Olr176_4	137.618	207.758
Rbsn_4	179.321	76.6486
Sh2d5_2	300.258	208.767
Wfdc1_3	510.161	752.367
LOC108352180_4	164.03	183.553
LOC103694591_4	804.859	1109.39
Hbe1_4	464.288	464.934
LOC100360049_4	139.008	179.519
LOC100364062_4	667.241	608.146
tGap1_1	982.79	239.023
Fam168b_2	204.342	208.767
Noxo1_4	474.019	614.198
Wipi2_2	508.771	520.404
Doxl1_4	474.019	487.122
Xpr1_2	426.756	135.144
Brd9_3	282.187	298.526
Cfap65_4	137.618	211.792
Pecr_3	428.146	305.586
Sphk2_3	423.976	653.53
Adh7_4	450.387	226.92
Fgfrl1_1	599.126	451.823
RGD1563354_4	192.84	216.835
Zfp282_2	1153.77	428.627
Slc44a3_1	487.92	668.658
Krtcap2_3	122.327	174.476
Nbas_2	454.558	665.633
Noxo1_2	97.3059	176.494
LOC100909955_1	451.777	697.906
Chst1_4	685.312	404.422
LOC108350451_2	236.314	264.236
LOC108351053_2	138.625	144.22
Wnt10b_1	201.562	78.6657
Acot12_3	154.299	190.613
Scrn2_3	254.385	307.603
LOC500702_3	546.303	210.784
Fbxw4_3	255.776	231.963
Gabra6_3	82.015	87.7425
Mir451a_2	97.3059	131.029
Plcb2_4	599.126	545.617
Cabp1_3	339.181	453.841
Scpep1_3	87.5753	103.879
Stag1_3	539.353	595.035
Olr1078_3	366.982	237.006
Nfkbiz_4	279.407	339.876
Tm9sf1_1	489.31	478.045
Hpgds_2	262.726	381.226
Exoc6b_1	403.124	398.371
Mir154_2	394.784	596.044
Yif1b_4	355.862	318.697
Mynn_3	129.786	163.383
Glud1_3	216.853	125.058
Tmem210_3	594.956	403.414
LOC108351325_3	77.8447	114.135
Mapre2_4	139.008	141.195
Ttll10_3	1131.53	1238.48
Olr982_3	454.558	250.117
Olr1463_4	134.838	59.5035
Olr756_3	836.831	1303.03
Prr13_1	271.066	315.671
Prkdc_1	503.211	896.587
Zfp711_4	524.062	491.156
Shc4_3	98.696	97.8278
RGD1306995_1	294.698	259.193
Dph5_4	458.728	390.303
Cdx1_3	315.549	399.38
Fam124b_2	554.644	523.429
Pipox_3	603.297	176.494
Sept10_1	100.086	124.05
Slc48a1_3	108.427	136.152
Fmo5_2	369.762	410.474
Papss1_3	204.342	405.431
Klrb1c_1	692.262	950.039
Cacybp_1	551.863	599.069
Axl_4	426.756	492.165
Ankrd44_3	549.083	697.906
Mamdc4_4	234.924	376.183
Ticam2_3	240.485	158.34
Rpl10l_3	443.437	620.249
Ssb_4	881.313	710.008
Setmar_4	554.644	489.139
Klrg1_1	336.4	440.73
Hpse_4	123.718	104.888
Plekhd1_2	815.98	579.907
Sppl2b_3	104.256	102.871
Nat6_4	364.202	643.445
Tecr_2	341.961	438.713
RGD1310352_1	469.849	563.771
Myh3_4	625.538	437.704
Lipa_3	311.379	460.9
Lrrc41_1	316.939	473.003
RGD1564420_2	78.1591	86.734
Olr1595_1	1376.18	1126.53
Myot_4	214.073	201.707
Dusp27_3	902.165	596.044
Ppm1k_4	286.357	159.348
Ehhadh_4	458.728	760.435
Gabpb2_1	389.224	403.414
Mettl17_3	439.267	601.087
Cuedc2_3	120.937	256.168
Inpp5d_3	95.9158	94.8022
Dnmt3b_4	250.215	214.818
Fhod1_3	658.9	524.438
Rgmb_2	457.338	320.714
Supt3h_1	145.959	211.792
Ndrg4_3	212.683	57.4865
Car10_2	165.42	293.484
Zfp366_1	107.036	377.192
LOC290209_3	647.779	653.53
RGD1564748_3	97.3059	86.734
Itm2a_1	257.166	411.482
Nrg3_4	351.691	171.451
LOC102554283_2	255.776	301.552
Surf2_3	176.541	92.7852
Gpr132_3	109.817	98.8364
Kiss1_4	118.157	55.4694
Chac2_3	294.698	552.677
Ptprz1_3	130.668	163.383
Mir29b2_3	216.853	291.466
LOC108353325_1	454.558	555.703
Senp17_4	269.676	182.422
LOC102547059_4	144.569	143.212
Plscr5_1	271.066	336.851
Nphs1_3	144.569	99.4018
Eppin_3	553.254	346.936
Vsir_3	610.247	828.007
Mb_4	316.939	279.364
Bpifa2f_2	375.323	547.634
LOC690813_2	100.731	78.6657
Astl_3	493.48	798.759
Tmem185a_4	326.67	329.791
Dmrtc1b_1	1238.57	568.813
Krt81_4	257.166	468.969
Stx19_2	1112.07	1162.84
Tnfrsf26_3	147.349	110.939
Olr1303_3	346.131	410.474
Mapk15_4	350.301	344.919
Olr834_2	276.627	309.62
Atp2b3_2	464.288	983.321
Pomt2_4	120.937	165.4
Sectm1b_2	631.098	176.494
RGD1564074_2	582.445	484.097
Fam228a_3	129.278	133.127
Isyna1_4	157.08	79.6742
Non-Targeted_308	419.805	195.656
Klf10_1	460.118	202.715
Zbtb7a_4	86.1852	129.092
LOC102547119_1	297.478	470.986
Samd4b_1	397.564	533.515
Nkx2-6_2	329.45	254.151
Msx1_4	643.609	464.934
Rhbdd3_1	415.635	379.209
Non-Targeted_74	113.987	63.5377
Adap1_1	301.648	290.458
Tbc1d14_4	208.513	278.356
Olr85_1	586.616	874.399
Vimp_1	186.271	140.186
Spag11a_4	729.794	488.131
Zrsr2_2	95.9158	123.041
Oxct1_2	187.661	392.32
RGD1564804_2	454.558	485.105
Hs3st2_3	339.181	326.765
LOC102551201_3	175.151	232.971
Tmem223_3	157.08	69.5889
Fam170b_1	297.478	502.25
LOC102551486_4	166.926	52.4438
Ttc30a1_4	202.952	114.973
Tp53inp2_2	375.323	699.923
Cdon_4	176.541	249.108
RGD1560108_3	298.868	572.848
Ttn_1	304.428	523.429
Vom1r87_3	266.896	74.6316
Rasal2_2	151.519	177.502
Klrk1_2	486.53	841.118
LOC102555635_1	293.308	300.543
Tnnt2_2	94.3326	113.964
Myh13_3	1310.85	259.193
Agbl4_3	305.819	345.927
Nrsn1_1	503.211	256.168
Psma7_1	107.036	74.6316
Scamp3_1	457.338	453.841
Ccnt1_2	280.797	385.26
Zbtb37_1	86.1852	73.623
Zmat5_4	198.782	274.321
Eno1_4	70.8943	105.896
Tnfrsf21_2	720.064	585.959
LOC100359479_4	104.256	160.357
LOC108349347_3	561.594	497.208
Ehbp1_4	90.3555	79.6742
Apom_3	533.792	359.038
Vom2r25_3	718.674	353.996
Trim47_3	444.827	451.823
Olr1498_4	433.706	265.245
Limd2_3	157.08	208.767
Aurkaip1_3	403.124	203.724
Cnn1_2	821.54	1032.74
Has1_3	244.655	213.809
Kcnab3_1	339.181	384.252
Papd7_3	72.6491	70.5974
Scube2_1	126.498	186.579
Mtdh_2	537.963	917.766
Sumo2_3	522.672	521.412
Prr11_3	629.708	995.424
Cpped1_2	109.817	173.468
Spry3_2	301.648	477.037
Mrpl17_2	453.168	893.562
Olr106_1	88.9654	259.193
Thbs2_3	361.558	233.98
Wt1_1	148.739	217.843
LOC500956_4	307.209	336.851
Atoh1_3	215.463	281.381
Fam135a_2	113.987	104.888
Anp32e_2	255.776	104.888
Gtf2a1_2	112.597	93.7937
Ndufa4_1	482.359	238.014
Zfp319_2	476.799	563.771
Cisd2_1	251.605	235.997
Epha5_4	1684.78	512.336
Wdfy4_1	451.777	316.68
Golga4_3	91.3365	103.879
Sntb1_4	312.769	275.33
Kcne4_1	269.676	528.472
Mmp8_2	196.002	167.417
Dennd4b_1	180.711	368.115
Htr6_1	229.364	268.27
LOC303566_2	232.144	289.449
LOC689589_2	412.855	744.298
Kif20a_4	303.038	348.953
Prl2c1_2	385.053	369.124
RGD1565119_4	693.652	438.713
Adh7_2	227.974	189.604
Slc25a15_4	118.157	114.973
Non-Targeted_675	467.068	276.338
Hap1_3	815.98	731.188
Exosc5_3	560.204	231.963
Asmt_4	173.761	153.297
Nid2_4	214.073	145.229
Ribc1_2	204.342	139.178
Akr1cl_1	1017.54	1042.82
Prdm6_3	170.98	50.4267
Dut_4	140.878	115.981
Dhx16_4	592.176	600.078
Igsf9_4	453.168	513.344
Odf4_2	286.357	426.61
Ism2_4	621.368	347.944
Slc4a9_4	132.058	253.142
Sart3_4	433.706	234.989
Ppbp_4	588.006	582.933
Mir125b1_1	169.59	114.982
Fam104b_2	350.301	402.405
Hdac9_3	408.685	412.491
Ddx10_3	105.646	269.763
Ct55_2	258.556	578.899
Mocs3_1	1245.52	1108.38
Mtx1_1	227.974	312.646
Lipe_2	221.023	339.876
Kpna3_1	316.939	445.772
Dcaf8_1	175.151	209.775
Lpin2_1	87.5753	364.081
Prps2_4	191.832	260.202
Cbx2_2	225.194	402.405
Kdm4dl2_1	355.862	794.725
Ntan1_1	364.202	316.68
LOC102549226_3	232.144	61.5206
Igsf10_2	86.1852	106.905
Ltbp3_4	215.463	251.125
Sdccag8_2	148.739	67.5718
Olr336_1	562.984	587.976
Ube2s_4	425.366	501.242
Fam101a_1	918.846	557.72
Smarcc2_3	429.536	419.55
Faap20_1	636.659	249.108
Capn12_4	75.0646	101.862
Arc_2	329.45	464.934
Bri3bp_4	418.415	434.678
Nppc_4	500.43	733.205
Plekhh1_3	657.51	672.693
Cpeb4_3	585.226	529.481
Ms4a6b_3	410.075	659.582
Cnfn_1	425.366	603.104
Olr399_3	75.0646	66.5633
Igfals_2	56.847	62.5291
Ifnar1_3	115.377	238.014
Tox2_1	158.47	154.306
Zfat_1	286.357	320.714
Aagab_1	179.321	274.321
Stag1_1	144.569	250.117
RGD1309139_1	190.442	390.303
Mcm4_1	255.776	52.4438
Npat_4	97.3059	222.886
Mycbp2_1	204.342	275.33
LOC108352854_1	419.805	301.552
Traf7_2	129.278	140.186
Sidt1_3	186.271	121.024
Perm1_1	842.391	410.474
Cnih1_3	247.435	163.383
RGD1566368_4	314.159	563.771
Cog4_4	284.967	268.27
LOC108352635_4	101.476	218.852
Olr1361_2	279.407	298.526
Thop1_4	147.349	114.606
Ifitm7_2	282.187	760.435
Tppp3_4	647.779	327.774
Rps17_4	690.872	910.707
Rab32_1	996.69	616.215
Mir27b_2	693.652	368.115
Cd19_1	60.8812	70.5974
Hacd4_2	464.288	207.758
Park7_2	104.256	140.186
LOC102548978_3	125.108	243.057
Pcdhb19_2	252.995	266.253
Mtap_4	294.698	523.429
Ndufa11_3	517.111	328.782
RGD1561795_2	197.392	155.314
Mbnl1_1	315.549	68.5803
Gna15_3	568.545	409.465
Eml2_4	82.015	203.724
Fam83f_2	365.592	581.924
Nlrc5_4	508.771	725.136
Cpsf4l_3	93.1357	232.971
Dnajb5_4	300.258	496.199
Non-Targeted_547	1031.44	878.434
Olfm2_4	273.847	529.481
RT1-Db2_2	562.984	360.047
Csnk1g1_1	241.875	303.569
Olr1172_2	127.888	526.455
Spink14_1	746.475	334.833
Nnmt_1	140.399	132.118
Nkain3_1	421.196	745.307
Ptprn2_4	91.7456	139.178
Thap11_3	158.47	165.4
Sall4_2	75.3181	55.4694
Nek2_2	105.646	200.698
Smim6_3	365.592	531.498
RGD1563620_1	76.4546	201.707
Akr7a2_1	197.392	238.014
Zzef1_3	891.044	971.219
Kcnq3_4	576.885	617.223
Krt9_3	611.637	519.395
LOC108350451_3	234.924	180.528
Pet100_2	389.224	321.723
Pdp2_1	289.138	527.464
RGD1564447_1	531.012	440.73
LOC100360619_1	143.179	331.808
Rab3d_1	817.37	503.259
Snx19_1	718.674	428.627
Olr1485_4	148.739	137.161
Mtmr7_4	544.913	752.367
Uckl1_2	472.629	942.98
Ifitm6_3	421.196	495.19
Nsf_2	383.663	208.767
Nfe2l3_1	308.599	763.461
Psmf1_4	608.857	796.742
Tbc1d19_1	197.392	55.4694
RGD1564515_4	335.01	258.185
Plxnb2_3	234.924	214.818
Olr590_4	79.2348	318.697
Rd3_3	423.976	309.62
Polm_1	182.101	286.424
Cebpe_3	175.151	345.927
Rinl_2	62.4014	72.6145
Chrna1_1	560.204	1039.8
LOC102556672_4	358.642	215.826
Inha_1	928.576	288.441
Rasd1_3	138.944	170.442
Htra4_2	135.636	133.127
Narfl_2	243.265	266.253
Olr456_3	98.696	177.502
Fhl3_4	546.303	768.503
LOC103691376_2	437.877	168.425
Non-Targeted_488	435.096	343.91
Olr586_4	608.857	543.6
RGD2320734_4	970.279	643.445
Gtf3c2_4	165.42	84.7169
Hephl1_4	222.414	404.422
Xpr1_4	243.265	63.5377
Nutf2_1	193.222	597.052
Gc_4	101.476	97.8278
Actr3_1	382.273	519.395
Tmem216_4	821.54	994.415
Ptpa_3	273.847	149.263
LOC108352945_4	644.999	379.209
LOC679581_3	297.478	313.654
Olr862_3	93.1357	159.348
Fzd4_1	483.749	295.501
Tpd52l2_1	307.209	609.155
LOC108348813_2	223.804	216.835
Btn2a2_4	353.081	497.208
Noc2l_2	512.941	652.522
Midn_2	948.038	1218.31
Xrra1_3	148.331	146.238
Olr13_2	543.523	487.122
Cxxc5_4	275.237	252.134
Pld2_3	278.017	383.243
Igfbp5_4	232.144	462.917
Aspscr1_2	140.399	90.7681
LOC102551394_1	517.111	753.375
Edar_1	308.599	556.711
Fam91a1_4	764.546	597.052
Fancd2os_3	134.838	257.176
Heca_2	589.396	330.799
Tm4sf5_3	436.486	358.03
LOC100911331_2	240.485	516.37
Slc26a3_4	517.111	461.909
Cd96_2	364.202	512.336
Spon2_1	405.905	456.866
Lhx5_1	101.476	146.238
RGD1306750_4	745.085	981.304
Rrp1b_1	412.855	351.979
Pla2g12a_4	644.999	649.496
Ndp_1	690.872	298.526
Ccdc183_2	222.414	464.934
LOC108350577_1	271.066	328.782
Hacd2_3	355.862	489.139
Lbr_4	339.181	715.051
Hdac9_4	961.938	1109.39
Eif4g1_4	122.327	125.058
Tmem59_4	309.989	610.163
Mir455_2	115.377	133.127
Ccdc113_1	494.87	502.25
Fcgr2a_2	625.538	519.395
Lrrc46_4	593.566	490.148
T_1	358.642	447.789
Pctp_4	923.016	571.839
Pick1_2	112.597	180.528
Cldn22_3	315.549	201.707
Tmem59_3	400.344	166.408
Olr671_4	1203.81	361.055
Olr1106_3	467.068	228.937
Arhgef11_3	261.336	76.6486
Gpatch2l_1	69.1488	59.5035
Elmo1_4	141.789	527.464
Mir7a-2_4	496.26	437.704
Pla2g12b_2	415.635	331.808
Tnnc1_3	448.997	263.228
Zfp494_2	347.521	269.279
Col9a2_3	180.711	192.63
Adra2b_3	248.825	388.286
Upk1a_2	271.066	168.425
Fbln7_1	143.179	244.065
Tgfb1i1_1	462.898	179.519
LOC501230_4	1016.15	733.205
Hk2_2	339.181	262.219
Chmp4c_2	87.5753	81.6913
Cdh11_1	347.521	856.246
Mrpl47_1	214.073	248.099
Gzmm_4	396.174	849.186
Dnajb14_2	269.676	180.528
Spry1_4	136.17	130.101
Mettl4_2	758.986	720.094
Paxip1_2	269.676	295.501
Non-Targeted_558	80.6249	75.6163
Non-Targeted_109	539.353	1549.11
LOC102551828_3	200.172	96.8193
Ttc19_4	389.224	397.363
G3bp2_1	467.068	253.142
Il17b_4	606.077	477.037
Meis3_4	137.267	120.016
Ism2_3	218.243	577.89
LOC102551408_4	430.926	731.188
LOC103691092_3	878.533	613.189
Olr1416_3	521.282	257.176
Taco1_4	137.618	184.562
Mrps30_1	321.109	382.235
RGD1309350_4	182.101	225.912
Ctsw_3	205.732	405.431
Serpina1_4	457.338	507.293
Pex6_4	266.896	571.839
Tatdn2_1	305.819	137.161
PCOLCE2_1	507.381	1002.48
Hsf2bp_2	133.448	103.051
Olr757_1	283.577	294.492
Smim13_2	201.562	222.886
Klhl34_2	118.157	212.801
Sh2d4a_2	504.601	242.048
Aqp11_3	97.3059	172.459
LOC103691005_4	111.207	180.528
Actn1_2	435.096	382.235
Eif2ak3_3	779.837	635.377
Esr1_1	151.519	168.425
Sphkap_2	446.217	244.065
Igdcc4_2	321.109	461.909
Cep290_3	311.379	169.434
Spry1_2	226.584	516.37
Atp8b1_1	423.976	503.259
Mir204_1	626.928	361.055
Wfdc13_3	369.762	231.963
Cradd_1	661.68	457.875
Acp5_3	101.476	123.041
Cxcr4_3	129.278	258.185
Dclre1a_3	289.138	561.754
Dach1_2	373.933	208.767
Phospho2_1	284.967	204.733
Ahdc1_3	814.589	703.957
Ppp1r14b_4	123.718	198.681
Zfp266_1	259.946	528.472
Pifo_4	219.633	254.151
Uba52_4	147.349	389.294
Sap18_2	387.834	257.176
Fam19a2_1	182.101	459.892
Zp3_2	802.079	868.348
Adgrf5_4	451.777	407.448
Snurf_1	617.197	657.564
LOC685667_3	70.8943	137.161
Glo1_1	449.321	127.075
Phospho1_2	1077.32	413.499
Rragc_3	393.394	264.236
Lyn_2	540.743	458.883
Eif4a1_3	221.023	134.135
Fam122a_4	582.445	512.336
Cntd1_2	1077.32	324.748
Kmt2d_4	97.3059	50.4267
Cyp2d4_2	215.463	204.733
Rbmy1j_4	180.711	140.497
Smptb_2	358.642	237.006
Grasp_2	98.696	120.467
LOC685964_3	341.961	217.843
Ms4a10_3	1682	638.402
Fbxo7_1	967.499	1187.05
Rbl1_1	77.8447	172.459
Snx5_2	727.014	1272.77
Tgfbr3_4	465.678	399.38
Cnnm1_4	237.704	220.869
Wash1_2	588.006	529.481
Acp6_2	269.676	263.228
Bpifa5_3	841.001	373.158
Ywhaq_2	255.776	341.893
Tmem43_1	385.053	826.998
Arc_4	250.215	396.354
Pnpla5_1	476.799	386.269
Olr361_2	347.521	317.688
Kctd1_4	261.336	172.459
Uba5_2	107.036	107.913
RGD1561161_3	70.8943	122.033
Olr697_4	460.118	277.347
Vamp7_2	102.866	87.7425
Rln1_1	889.654	929.869
Serpinf2_2	176.541	319.705
Cpt1c_2	214.073	200.698
Fut7_3	72.2844	228.937
Non-Targeted_327	510.161	596.044
Trmt61a_4	186.271	249.108
LOC682419_1	770.107	210.784
Prss30_1	95.9158	226.92
Galnt1_3	736.745	203.724
Zc3h12d_2	100.086	110.939
LOC298795_1	264.116	87.7425
Non-Targeted_12	237.704	427.619
Dio1_1	604.687	735.222
Med25_2	670.021	492.165
Mknk2_4	615.807	430.644
Insrr_4	357.252	395.346
Ankrd17_4	86.1852	104.888
Dhrs4_1	96.9499	105.896
Klf8_2	696.432	504.267
Zfp451_3	432.316	716.059
Tuba1c_4	475.409	665.633
Wfdc21_4	315.549	154.306
Lacc1_4	924.406	323.74
Taco1_1	799.299	1235.45
Olr1111_1	186.271	249.108
Micalcl_1	221.023	56.4779
R3hdm1_4	84.7951	105.896
Tcn2_3	93.1357	184.562
Scly_3	125.108	257.176
Pot1b_3	269.676	65.5547
Foxb2_4	435.096	777.58
Polrmt_4	237.704	201.707
Lrrc56_2	369.762	320.714
Tfb2m_2	521.282	501.242
Gdpd1_3	425.366	284.407
Ccdc8_1	289.138	319.705
Stox2_2	686.702	816.913
Hoxc6_2	164.03	164.391
Ywhae_2	241.875	240.031
Abcd2_3	888.264	1050.89
Rnh1_2	252.995	171.451
Inhbe_2	279.407	127.075
Nr1d1_2	291.918	319.705
Nanp_2	179.321	84.7169
Non-Targeted_781	920.236	469.977
Prss39_4	169.59	205.741
Hsd3b3_4	533.792	350.97
Cux2_2	168.2	191.622
Mir541_4	576.885	719.085
Plvap_2	333.62	287.432
Gprasp1_2	211.293	92.7852
Dspp_1	134.838	325.757
Mios_4	353.081	337.859
Vcp_2	166.81	318.697
Nectin4_1	205.732	51.4353
Cyp26b1_3	326.67	227.929
LOC100361558_2	79.2348	138.169
Non-Targeted_75	186.271	96.8193
Gmds_4	133.448	238.014
Acr_1	392.004	400.388
Stx17_3	540.743	554.694
LOC103693620_3	521.282	554.694
LOC108351956_1	412.855	660.59
Olr1582_1	422.586	593.018
Pcmt1_2	251.605	120.016
Heyl_1	304.428	166.408
Krt34_2	139.008	179.519
Ppard_4	650.559	701.94
Olr319_2	809.029	426.61
RGD1310495_3	355.862	468.969
Acaa2_4	286.357	359.038
Gpank1_1	177.931	101.862
Fam96a_2	93.1357	67.5718
Rarg_4	405.905	544.609
Setd2_2	335.01	428.627
Ptgr1_3	109.817	92.7852
Jarid2_1	266.896	65.5547
Arhgef5_3	80.6249	106.905
Htr1a_2	95.9158	333.825
Xrcc3_4	219.633	167.417
Rp9_2	415.635	217.843
Actl9_2	257.166	685.803
Pold1_4	105.646	82.6998
Vom1r102_1	118.157	122.033
LOC108348882_2	219.633	178.511
Kcnj13_1	254.385	405.431
LOC102551166_1	929.966	896.587
Clvs1_4	354.472	217.843
Etfdh_1	259.946	197.673
Calcrl_2	122.327	96.8193
Olr1339_1	209.903	238.014
Coro2b_1	265.506	163.452
Cndp2_1	140.399	569.822
Yod1_1	183.491	139.178
Prss16_3	86.1852	71.6059
LOC100364027_4	119.547	121.172
Mov10l1_3	304.428	365.089
Eif3d_1	540.743	701.94
Mocos_1	448.997	496.199
Zfp647_3	72.2844	133.127
Mob3c_1	511.551	217.843
F2rl3_4	127.888	204.733
Dnm2_3	443.437	443.755
Alg5_2	1074.54	1618.7
Krt27_4	280.797	219.861
LOC102553069_2	139.008	237.006
Klhl3_1	189.051	391.311
LOC100910497_2	275.237	122.033
Non-Targeted_539	980.009	896.587
Slc9a9_3	126.498	128.084
Slc35c1_2	204.342	235.997
Catsperb_3	761.766	591.001
Stap2_4	258.556	86.734
Egr2_4	430.926	377.192
LOC682042_4	244.655	136.152
LOC102555324_1	161.25	215.826
Scp2d1_2	394.784	426.61
Pax4_4	126.498	332.816
Isoc1_1	1362.28	1044.84
Olr658_2	257.166	95.8108
Alpk1_1	151.519	173.468
Ndrg4_1	774.277	1052.91
Olr609_1	471.239	507.293
Wee2_2	336.4	222.886
Chsy3_1	104.256	133.127
Zfp423_4	803.469	507.293
Gcsh_1	200.172	77.6572
Mterf3_2	478.189	589.993
Phlda2_4	226.584	351.979
Muc5b_4	422.586	238.014
Ttc21b_1	233.534	206.75
Hmgn3_1	465.678	597.052
Zfp770_1	567.154	430.644
Nxpe5l1_1	497.65	693.872
Ski_2	120.937	252.134
Mfap3_4	474.019	462.917
Ns5atp9_3	419.805	333.825
Atf6_4	221.023	327.774
H2afy_1	487.92	367.107
Pcmt1_1	214.073	502.25
Epsti1_2	468.458	671.684
Hdac6_3	483.749	113.964
Zfp385c_1	1016.15	1130.57
Pgap2_4	333.62	156.323
Calml4_1	507.381	292.475
Prob1_3	480.969	462.917
Kel_2	407.295	593.018
Dctn4_3	239.095	341.893
Slc22a5_2	411.465	216.835
RGD1564149_2	939.697	691.855
Shox2_1	120.937	134.658
Akap6_4	259.539	191.622
Olr415_3	243.265	143.212
Tro_2	232.144	263.228
Rnps1_2	140.399	106.905
Olr289_4	539.353	325.757
LOC100909961_3	268.286	322.731
Il17f_2	97.3059	123.041
Pdlim5_2	75.0646	98.8364
Fan1_2	546.303	1132.58
Arhgef18_1	582.445	838.092
Psx1_3	658.9	737.239
Neu4_2	305.819	445.772
Fbxo16_4	628.318	451.823
Dgcr8_4	133.448	79.6742
Fam13b_3	458.728	527.464
Mir874_3	123.718	217.843
Tars2_1	811.809	1501.71
Ganc_2	194.612	198.681
Car10_1	197.392	178.511
St6galnac4_3	703.383	1165.87
Cabp2_3	618.588	579.907
Pak6_1	132.058	243.057
LOC100361898_2	197.392	200.698
Tardbp_2	586.616	660.59
Matn2_3	604.687	451.823
Tmem249_3	746.475	829.015
Cry1_3	379.493	523.429
Col6a2_3	158.47	221.878
Asprv1_1	533.792	431.653
Gtf3c5_1	237.704	237.006
LOC499573_3	162.64	264.236
Kctd12_3	176.541	80.6828
Tmem147_2	375.323	626.3
Defb18_1	271.066	359.038
LOC102550654_1	221.023	127.075
Ddit3_2	215.463	188.596
Ugt1a6_2	1177.4	1068.04
Asip_3	80.6805	91.7766
LOC365839_1	176.541	418.542
Iqch_4	276.627	277.347
Ly9_3	141.789	60.5121
Xk_4	546.303	586.967
Satl1_3	415.635	113.964
Krtcap3_1	147.349	196.664
LOC689064_2	403.124	379.209
Acss1_4	834.051	1066.02
Prim1_4	183.491	76.6486
Zfp341_2	153.3	166.408
LOC100363193_1	328.06	520.404
Kcnj16_3	73.6745	198.681
Hist3h2a_4	472.629	286.424
Fmo2_1	98.696	158.34
Foxs1_2	133.448	100.853
Non-Targeted_600	701.993	735.222
Ttpal_3	132.058	51.4353
Cyld_3	200.369	306.594
Rtbdn_1	827.1	595.035
Fam109b_4	265.506	162.374
Atp10d_2	1691.73	1160.82
Galnt15_1	208.513	219.861
Psd2_2	134.838	96.8193
Hspb3_2	325.28	573.856
Mns1_4	234.924	84.7169
Ttc39c_2	234.924	169.434
Prrt2_1	72.2844	122.611
Cav1_3	94.5257	140.186
Olr1768_3	287.747	203.724
Ca5a_4	172.37	111.947
LOC303448_4	233.534	148.255
Sct_4	200.172	330.799
Vps4b_2	439.267	411.482
Zfp395_2	264.116	571.839
Olr375_2	232.144	237.006
Cgn_4	161.25	188.596
Trim37_2	676.971	485.105
LOC102551184_4	143.179	287.432
Gcc1_3	190.442	123.041
Gimap5_4	298.868	339.876
Dnm1_4	635.269	636.385
Olr1622_2	943.867	447.789
Riiad1_2	79.2348	135.144
Fanci_3	278.017	640.419
Cyp4f5_2	196.002	120.016
Chrna2_2	272.457	294.492
Carmil2_4	499.04	307.603
Man2a2_3	159.86	226.92
Olr445_4	107.109	115.981
Mir323_4	443.437	465.943
Foxj1_3	107.036	91.7766
Rap1gds1_2	557.424	1085.18
Olr852_1	1075.93	541.583
Col4a1_1	561.594	667.65
Tnni3k_1	554.644	325.757
Non-Targeted_355	532.402	335.842
Cd226_1	79.3079	69.5889
Foxred2_1	193.222	144.22
Gjb4_2	194.612	214.818
Nolc1_1	87.5753	88.751
Zhx3_3	479.579	362.064
Olr160_2	251.605	269.279
Tktl1_4	264.116	196.664
Olr1014_4	396.174	200.698
Olr164_3	533.792	460.9
Nrxn3_4	335.01	314.663
Dnaaf2_3	255.776	506.284
LOC499764_4	259.946	347.944
Car8_2	165.42	64.5462
Rps16_3	403.124	251.125
RGD1565725_3	261.336	403.414
Tacc1_3	546.303	613.189
Gata4_3	118.157	141.195
Clstn3_2	79.2348	101.862
Alk_4	1102.34	1123.51
Zbtb8a_4	419.805	511.327
Prr14_1	417.025	638.402
Cecr5_4	779.837	702.949
Cxadrl1_3	674.191	632.351
Ndufb9_2	443.437	607.138
Camsap3_2	278.017	155.314
Mir3550_1	88.9654	87.7425
Dctn2_2	649.169	820.947
Gfod2_3	127.888	134.135
Duxbl1_4	157.08	297.518
Mrpl35_1	161.25	164.391
Fosl1_4	572.715	897.596
Slc8a1_4	257.166	261.21
Plp1_2	542.133	510.318
Nkx3-2_1	272.457	359.038
Clec1a_1	653.34	332.816
Vpreb3_4	155.31	171.451
Bcas1_1	328.06	278.356
Nfe2l3_3	254.385	258.185
Sowaha_2	422.586	503.259
Sla2_1	436.486	440.73
Slc35b4_1	392.004	216.835
Bcl2l14_3	639.439	444.764
Olr1401_3	186.271	188.596
Glyctk_3	136.228	91.7766
Iqcb1_1	258.556	136.152
Fsip1_4	366.982	287.432
Hoxc11_4	336.4	627.308
Fam114a1_3	186.271	431.653
Elfn2_3	1163.5	1044.84
Olr372_1	594.956	747.324
Slpil2_3	158.47	221.878
Drd1_2	304.428	322.731
Mir92b_2	279.407	164.391
Mir153_2	654.73	830.024
Vom1r47_3	172.052	121.024
LOC679822_1	380.883	431.653
RGD1562036_2	100.086	69.5889
Dcstamp_2	405.905	331.808
Pebp1_1	116.767	140.186
C1qtnf7_4	428.146	433.67
Thpo_2	102.866	191.622
Cd74_4	802.079	732.196
Slc39a14_1	693.652	528.472
Tmod2_1	308.599	413.499
Olr1423_2	635.269	725.136
Trmt61a_1	524.062	665.633
Vit_2	764.546	704.966
Mettl21a_1	631.098	676.727
B3gnt4_2	654.73	1022.65
Tcp11_4	397.564	206.75
Mtus1_1	221.023	149.263
Ncbp3_2	339.181	417.533
Gbp2_3	197.392	310.629
C4a_3	264.116	222.886
Cfh_4	193.222	141.195
Apopt1_2	284.967	180.528
LOC680396_1	758.986	1067.03
Ttc36_4	234.924	250.117
Nkiras2_4	749.255	599.069
Zfp692_4	209.903	349.961
Specc1l_3	214.073	251.125
LOC102548568_3	722.844	657.564
Itga9_3	77.8447	256.168
Casc1_1	793.738	309.62
Clcnka_1	392.004	212.801
LOC108348882_4	910.505	1193.1
Dnah8_4	310.918	162.374
Akap17a_4	476.799	409.465
Msto1_4	448.997	460.9
Lcn9_1	426.756	331.808
LOC102554748_3	372.543	330.799
Mfsd14a_3	1903.03	967.185
LOC108348553_1	115.377	69.5889
Yrdc_2	664.46	998.449
Ndnf_1	1435.96	871.374
Brk1_2	946.647	1079.13
Mir6216_4	182.101	131.109
Fam129b_2	494.87	368.115
Olr200_2	112.597	187.587
Manbal_2	507.381	477.037
Fbxo41_1	649.169	643.445
Sulf1_3	161.25	304.577
Gprc5b_4	369.762	331.808
Mtrr_2	308.599	356.013
Pgbd1_2	144.569	215.035
Evi2b_2	108.427	197.673
Tfr2_1	440.657	378.2
Stab1_2	525.452	366.098
Vom2r52_4	111.207	134.135
Synb_4	508.771	380.218
Rhou_1	130.992	68.5803
LOC103689958_2	264.116	349.961
Bsx_1	262.726	290.458
Bend6_3	603.297	620.249
LOC102552047_4	418.415	867.34
Tada2b_1	358.642	338.868
Mir6332_2	562.984	647.479
Fbxl5_2	332.23	418.542
Slc16a7_2	679.751	878.434
Papss1_2	312.769	303.569
N4bp3_4	269.676	668.658
Fam104a_3	107.036	146.238
Olr1107_1	129.278	168.425
Ly6h_4	300.258	109.93
Rs1_3	75.0646	79.6742
Notch4_3	863.242	489.139
Tacr1_1	881.313	1013.58
LOC680273_4	483.749	528.472
Syn1_4	632.488	654.539
Mcf2l_1	275.237	501.242
Mfap2_3	111.207	89.7596
Mir423_2	482.359	431.653
Tax1bp1_1	169.59	138.169
Non-Targeted_475	180.711	204.733
Gin1_2	383.663	371.141
Alad_3	450.387	714.042
Nkiras1_1	145.959	182.545
LOC683422_3	361.422	497.208
Wdr97_2	113.987	154.207
Grasp_4	354.472	295.501
Mir17_3	329.45	464.934
Gabrb1_4	411.465	298.526
Snx27_3	590.786	420.559
Vps9d1_4	150.129	369.124
Tcof1_4	287.747	133.127
Kri1_2	1075.93	844.143
Cr1l_1	154.299	117.999
Prkcdbp_3	380.883	723.119
Cplx3_4	177.931	320.714
LOC108348875_3	250.215	160.357
Traf3ip1_3	74.5628	88.751
Rpusd4_4	389.224	541.583
Lsm12_4	193.222	248.099
Cdc14a_2	266.896	181.536
Nudcd3_4	130.668	359.038
Helq_1	576.885	351.979
Rgl2_1	148.739	139.178
Mmp16_1	1926.66	1428.08
Acot1_2	736.745	842.126
LOC499219_1	410.075	501.242
RGD1564770_4	269.676	390.303
Asb16_1	383.663	195.656
Sox10_2	556.034	444.764
Rsrc1_3	150.129	157.331
Tph1_2	221.023	174.476
Olr1700_4	896.604	555.703
Fundc2_2	197.392	164.391
Uncx_3	132.058	105.896
Rasgrp3_4	315.549	200.698
Snx20_2	333.62	379.209
Slc15a2_4	234.924	197.673
Rhbdl3_3	136.228	155.314
Fam213b_3	194.612	180.528
Slitrk6_2	432.316	323.74
Phf12_1	218.243	299.535
Il22ra2_3	246.045	266.253
Atg9b_1	286.357	717.068
Npap60_4	184.881	87.7425
Rpl22_2	232.144	227.929
Eid3_2	221.023	134.135
Defb43_2	401.734	300.543
LOC100911394_1	329.45	213.809
Arl1_3	1551.33	609.155
LOC686084_4	362.812	575.873
Ywhae_3	556.034	619.24
Setd7_2	86.2422	100.853
Slc17a7_4	219.633	94.8022
Dmrtc1a_1	107.036	287.432
Rnf5_1	494.87	868.348
Tcam1_4	91.7456	178.511
Hdlbp_1	177.931	180.551
Vgll1_1	198.782	260.202
Slc6a7_3	76.4546	78.6657
LOC689039_4	376.713	294.492
Mir17_1	252.995	357.021
Olr637_3	90.3555	165.4
Pou3f2_4	948.038	812.879
RGD1560652_4	113.987	96.8193
Npm1_3	204.342	430.644
Lemd3_2	266.896	515.361
Fcna_4	575.495	654.539
S100a5_3	194.612	103.879
Prss34_3	700.603	809.853
RGD1310819_3	84.7951	51.4353
Fermt3_4	312.769	211.792
Apol3_3	225.194	271.296
LOC103693234_1	387.834	177.502
Psmb7_4	496.26	316.68
Mir3547_2	212.683	473.003
LOC102553760_4	328.06	209.775
Gpr142_2	526.842	404.422
LOC108352180_1	565.764	567.805
Spata24_3	318.329	454.849
Cdk5r2_1	696.432	522.421
LOC290876_3	414.245	455.858
Bcl7b_1	984.18	200.698
Kdelr3_2	350.301	381.226
Vangl2_3	400.344	375.175
P2rx7_4	325.28	290.458
Tsc1_4	408.685	232.971
LOC103693537_1	73.6745	60.5121
LOC316820_4	255.776	226.92
Gtf2h2_1	436.486	371.141
Spx_2	561.594	765.478
Abca6_3	375.323	360.047
LOC689039_2	333.62	356.013
Rgn_1	161.25	181.536
RGD1304567_1	330.84	258.185
Olr879_2	636.659	484.097
Kcna5_2	197.392	441.738
Non-Targeted_192	579.665	585.959
Dnajb8_4	204.342	557.72
Best3_1	136.228	112.956
Lrrc66_4	803.469	759.426
ND1_4	777.057	508.301
Wrap73_2	2086.52	1002.48
Cdk2ap1_2	301.648	327.774
Ssr3_3	148.739	105.896
Mylk3_2	122.327	86.734
LOC102549174_4	134.563	209.775
Nktr_2	549.083	614.198
RGD1562771_3	478.189	544.609
Brca2_4	686.702	761.444
Actl7a_2	276.627	272.304
Olr1308_2	125.108	102.871
LOC681470_1	537.963	690.846
Fyb_3	622.758	492.165
Cox7a2l_2	304.428	214.818
Pls1_3	73.6745	283.964
Cbx2_4	429.536	822.964
Olr271_4	236.314	121.024
Ndufv3_4	129.278	67.5718
Ldoc1_DUP_4	87.5753	143.212
LOC100910977_3	1278.88	807.836
Slc28a2_4	1451.25	1223.35
Fam208b_2	230.754	150.272
Lnx2_1	578.275	617.223
Ptprs_1	83.4051	119.007
Endod1_4	166.81	224.903
Trappc9_4	205.732	342.902
Pi15_3	496.26	314.663
Rbp4_3	622.758	430.644
Ttc3_3	184.881	77.6572
Lvrn_4	337.791	314.663
Zswim3_1	386.443	340.885
Xrcc1_3	386.443	496.199
Galnt15_3	172.37	401.397
LOC102547056_1	414.245	477.037
Gpr61_1	212.683	184.562
Dpp4_4	879.923	480.062
Tsga13_4	234.924	244.065
Usp48_1	72.2844	116.99
Ints2_3	403.124	695.889
Lemd3_1	237.704	237.006
Lrrc58_2	524.062	579.907
Pdlim5_1	510.161	309.62
B4galt3_2	401.734	276.338
Itgb1_1	196.002	348.953
Capn9_1	535.182	274.321
Lrrc47_4	590.786	565.788
Ralgds_2	307.209	365.089
Pip4k2c_2	284.967	353.996
Mir132_3	147.349	153.297
Sept3_1	133.203	115.981
Tshz3_4	168.2	148.255
Hs3st5_1	561.594	515.361
Ppip5k1_1	493.48	405.431
Swap70_3	173.761	146.238
Spryd7_1	80.6249	84.7169
Rbm25l1_2	223.804	225.912
Mrpl45_4	789.568	704.966
Thumpd3_1	240.485	289.449
Parp8_3	578.275	609.155
Cmpk2_1	130.668	88.751
Diras2_4	319.719	371.141
Vim_2	165.42	385.26
Olr1522_3	444.827	180.528
Nifk_3	250.215	141.195
Abl1_3	535.182	553.685
Sh2d2a_4	234.924	189.604
Aldh1l1_4	350.301	404.422
LOC100911357_2	437.877	303.569
Rwdd4_2	621.368	476.028
E2f2_4	139.008	65.5547
Prss47_2	581.055	535.532
Lama3_1	76.4546	114.973
Snd1_2	318.329	381.226
Syngr3_1	75.0646	90.7681
LOC690871_3	475.409	818.93
Appl1_1	468.458	530.489
Leng1_1	264.116	410.474
Pdia3_1	500.43	392.32
Olr1591_2	309.989	409.465
Aadacl3_1	164.03	94.8022
Dtx3_3	276.627	296.509
Cblc_3	446.217	547.634
LOC108349459_4	471.239	385.26
Itga8_4	177.931	510.318
Cks2_3	414.245	550.66
Olr288_4	66.0346	65.5547
Upf1_2	70.573	74.6316
Smarce1_4	208.513	270.287
Prdm13_4	190.442	387.277
Ptk7_2	187.661	115.981
Fam210a_2	238.827	155.314
Tktl1_1	344.741	361.055
Chpf2_1	158.47	218.852
Atp6v0e1_3	108.77	98.8364
Lipc_2	542.133	538.557
Birc6_4	954.988	901.63
Vom1r86_3	227.974	95.8108
LOC679581_1	369.762	324.748
Scg5_1	125.108	143.212
Lpar1_3	126.498	116.972
Ccdc9_2	606.077	375.175
Mageb16_3	695.042	523.429
Zfp483_3	581.055	373.158
Atp6v0d1_3	599.126	380.218
Slain1_1	175.151	270.287
Olr1615_3	126.001	51.4353
Myh13_1	227.974	405.431
Rab26_3	86.1852	134.135
Olr810_1	500.43	450.815
Gga2_4	129.278	130.101
Atp5j2_1	745.085	653.53
Ccdc25_3	492.09	434.678
LOC108352190_4	487.92	395.346
Steap4_3	789.568	389.294
LOC103691999_3	699.212	363.072
Ebi3_1	517.111	586.967
Mfsd10_3	143.179	273.313
Tpp1_2	101.245	148.255
Pcyox1l_3	360.032	378.2
Cldn11_4	340.571	237.006
Ptprr_4	112.597	238.014
LOC257642_1	458.728	489.139
C3ar1_3	549.083	439.721
Veph1_2	899.385	1020.64
Fam124a_2	284.967	92.7852
Taar6_1	123.718	67.5718
Prss57_1	337.791	224.903
Anxa5_1	547.693	532.506
Ola1_1	112.597	250.117
Olr83_4	207.123	150.272
Mmel1_3	398.954	292.475
Ehd4_1	746.475	644.454
Pdgfc_1	1334.48	598.061
LOC100909671_3	204.342	156.323
Fam163b_1	347.521	191.622
Vcpkmt_1	283.577	287.432
Cyp2u1_2	339.816	198.681
LOC102549548_1	164.03	120.016
Dnah6_1	126.498	91.7766
Rnf148_2	223.804	299.535
Tldc2_1	237.704	242.048
Acsm3_3	443.437	597.052
Grpel2_3	772.887	623.274
Olr464_2	170.98	140.186
Olr775_1	88.429	81.6913
Wdfy3_4	232.793	210.784
Aig1_2	845.171	878.434
Olr1453_4	266.896	417.533
Phf14_1	524.062	598.061
Vom1r67_1	179.321	68.5803
Fgf4_1	314.159	527.464
Olr1251_4	227.974	362.064
Exph5_2	229.364	105.896
Uso1_4	141.789	113.964
Ndufaf5_2	707.553	623.274
Afdn_3	394.784	398.371
Sh2b3_1	151.519	258.185
Npc1l1_4	276.627	497.208
Plod1_2	319.719	372.149
Igfbp6_2	1077.32	1315.13
Ctso_1	252.995	300.543
Coro1c_4	323.89	492.165
Dpcr1_4	542.133	390.303
Galnt1_1	515.721	440.73
Cd44_2	340.571	203.724
Polq_4	148.734	230.954
Arid1a_2	489.31	270.287
Anxa4_1	368.372	307.603
RGD1565806_2	81.1921	91.7766
Olr1393_3	537.963	213.809
Olr1619_1	166.81	167.417
Ptprd_3	464.288	214.818
Fto_2	697.822	607.138
Cmtm4_3	430.926	575.873
Pax4_1	284.967	442.747
Padi3_3	1823.79	1577.35
Sfxn1_3	94.5257	385.26
Smpd1_2	233.534	306.594
Syt10_1	137.618	76.6486
Ruvbl1_3	319.719	290.458
Tmem51_1	419.805	188.596
Rwdd2b_4	104.256	287.487
Tdgf1_4	614.417	814.896
Dnajb4_4	236.314	375.175
LOC108352191_2	208.513	82.6998
Fgf8_1	187.207	77.6572
Olr1246_2	212.683	271.296
Tsen2_1	1073.15	361.055
Zfp839_2	248.825	233.98
Setbp1_4	282.187	171.451
Trnau1ap_1	417.025	486.114
Yipf7_4	375.323	390.303
Dhrs2_1	355.862	280.373
Asb1_3	280.797	504.267
Gk5_3	75.1114	83.7084
Olr875_4	1096.78	1263.69
Golim4_3	661.68	414.508
Nrap_4	162.64	94.8022
Dennd1c_4	799.299	564.779
Wdr83_4	397.564	488.131
Ptges2_1	214.073	503.259
LOC103690888_2	343.351	232.971
Olr818_1	382.273	385.26
Rhcg_2	565.764	937.937
Ubr1_3	75.0646	130.101
Wrap53_4	189.051	386.269
Elfn1_3	234.924	112.956
Gpr153_2	841.001	795.734
Kras_3	447.607	525.446
Ldhd_3	578.275	175.485
Slc25a52_2	297.478	185.57
Slc24a3_4	255.776	683.786
Phf21b_1	254.385	224.903
Mfsd12_3	122.327	269.279
Pikfyve_2	329.45	234.989
H1f0_2	536.573	203.724
Ntpcr_1	651.95	292.475
Trpm1_2	415.635	677.735
Zcchc3_2	511.551	466.951
Ocrl_1	187.661	141.195
Fndc1_4	119.547	203.724
Wdr59_3	339.181	161.366
Cd79b_2	322.5	771.529
Mepe_2	448.997	426.61
LOC103690887_4	216.853	231.963
Ptprq_4	115.377	154.306
Mycbpap_3	902.165	729.17
Mir328_1	556.034	842.126
P2ry14_3	1021.71	1191.08
Olr1199_4	364.202	190.613
RGD1566184_3	720.064	845.152
Kcng3_3	362.812	147.246
Insc_1	150.129	313.654
Tmem107_3	77.8447	64.5462
Olr39_4	319.719	420.559
Pes1_3	544.913	195.656
Rmdn2_4	796.518	1246.55
LOC691921_3	845.171	712.025
LOC100302465_3	232.144	216.835
Olr623_2	547.693	421.567
Kcnk3_2	111.207	205.741
Slco2a1_4	230.754	333.825
Alg10_2	777.057	1623.74
Xrcc6_2	194.612	184.562
Mamdc4_3	682.531	622.266
Non-Targeted_386	685.312	795.734
Gli1_3	308.599	242.048
LOC685789_2	188.842	203.724
Zbtb9_2	649.169	673.701
Lysmd2_4	321.109	870.365
Heatr9_3	519.892	301.552
St6gal1_1	197.392	391.311
Rangrf_4	136.228	148.255
Kdm2a_4	549.083	404.422
LOC108351823_3	357.252	569.822
Mocs1_3	1540.21	886.502
Il5_2	202.952	162.374
Acads_4	119.547	104.888
C1rl_1	165.42	97.8278
Pla2g15_2	372.543	669.667
Esyt3_1	582.445	355.004
LOC685463_3	596.346	356.013
Prcd_3	490.7	560.745
LOC108352027_1	115.377	100.667
LOC108353325_2	134.838	246.082
Prss37_2	525.452	545.617
Mir375_4	104.256	283.398
Gpr4_1	90.3555	93.2728
Mir343_2	122.327	159.348
Foxr1_2	180.711	408.456
Dusp15_4	474.019	336.851
Zfp839_1	287.747	240.031
Ufc1_2	129.278	444.764
Defb41_4	594.956	197.673
Necap2_1	474.019	671.684
RGD1562618_3	152.909	90.7681
Pclo_1	369.762	570.831
Stk32c_3	82.015	136.152
Sp9_3	458.728	526.455
Rhbdf2_1	558.814	646.471
Akap3_1	104.256	206.75
Kcna10_3	368.372	185.57
Nxph4_4	293.308	270.287
Cylc1_2	119.145	149.263
Golga3_1	423.976	344.919
Dmrta2_2	747.865	892.553
Uqcr10_1	988.35	752.367
Hrct1_1	390.614	143.212
Pbx4_1	241.875	142.203
Nbeal2_3	829.88	388.286
Pipox_4	79.2348	104.085
Cdca4_4	451.777	311.637
Yipf3_2	100.086	206.75
Lrrn3_4	348.911	243.057
Atp6v1e2_1	625.538	874.399
Hoxb6_2	215.463	543.6
Xpnpep3_3	692.262	776.572
Nr5a1_4	663.07	932.894
Muc13_3	455.948	395.346
Acad11_2	764.546	1722.58
Zfp286a_4	88.9654	76.6486
LOC108351873_3	355.862	109.93
Gnb1l_4	166.81	132.118
Sh2d2a_1	522.672	455.858
Ddx19b_1	248.825	283.398
LOC690415_2	893.824	819.939
Atg16l1_2	524.062	414.508
Slco2b1_1	660.29	575.873
Dhrs7c_1	401.734	276.338
LOC100911196_4	589.396	459.892
Foxl2_1	147.349	326.765
Papln_4	532.402	346.936
Prss45_4	273.847	273.313
Fbl_2	276.627	641.428
Ankrd9_2	1852.98	1525.91
Lingo3_3	91.7456	334.833
Non-Targeted_408	145.959	348.953
Caskin1_1	140.399	119.007
Kcnj5_4	200.172	87.7425
RGD1311164_1	259.946	128.084
Tmem116_2	144.569	175.485
Wnk4_4	519.892	459.892
Lyc2_4	90.3555	57.4865
Mir708_4	151.519	348.953
Heatr6_3	403.124	629.326
Rbbp4_2	447.607	543.6
Rgl3_2	314.159	259.193
Pcdh11x_1	73.9995	95.8108
Zcchc17_4	921.626	740.264
Olr1739_1	777.057	572.848
Mthfd2l_1	230.754	162.374
Col8a2_4	133.448	84.7169
Cnn1_3	959.158	512.336
Crybb3_1	162.64	197.673
Maz_4	144.569	295.501
Gas7_2	501.82	271.296
Flrt3_1	264.116	257.176
Hikeshi_4	182.101	59.5035
Hs3st6_4	170.98	60.5121
LOC689002_3	533.792	618.232
Tipin_3	497.65	221.878
Tyrobp_4	854.902	368.115
Limch1_1	390.614	247.091
Fam162a_3	214.073	292.475
Rcan1_3	165.42	61.5206
Tsg101_3	483.749	579.907
Hn1l_1	105.646	117.999
Smco2_3	68.155	55.4694
Il12a_4	727.014	425.602
Spdef_1	301.648	333.825
Nol6_4	663.07	950.039
Vwa1_4	592.176	585.959
Yeats4_3	167.061	103.879
Sec11c_2	764.546	962.142
LOC102551309_3	444.827	775.563
Mcmbp_2	682.531	518.387
Cenpm_2	379.493	345.927
Cmtm2a_1	251.605	261.21
Nyap1_3	82.015	92.7852
LOC100909660_2	454.558	255.159
Reep2_4	159.86	82.6998
Akap8_3	368.372	374.166
Wdr90_4	186.271	58.495
Armc7_3	601.907	896.587
Rnf4_3	279.407	282.39
Apon_1	339.181	246.082
LOC686143_3	368.372	283.398
Vom1r90_1	155.689	210.784
Btg1_3	321.109	523.429
Rasgrp1_2	550.473	342.902
Sh3pxd2b_2	615.807	661.599
Mir3556a_1	315.549	284.407
Atf2_2	376.713	327.774
Fancc_3	136.228	112.956
Brcc3_3	314.159	314.663
Mtap_2	232.144	77.6572
Dlx6_4	207.123	335.842
Non-Targeted_712	419.805	549.651
Wdfy4_4	531.012	667.65
LOC367746_3	323.89	653.53
LOC102548286_3	230.754	286.424
Pex2_2	471.239	668.658
Crabp2_1	156.156	195.656
Lypla1_2	304.428	387.277
Ube2v1_1	205.732	356.013
LOC108353095_2	417.025	390.303
Hexdc_3	546.303	332.816
LOC100912321_3	745.085	748.333
Cdk5rap3_4	889.654	877.425
Olr1227_4	189.051	334.833
Spsb4_1	229.364	432.661
Osbpl6_2	170.98	186.579
Sez6l2_3	108.427	90.7681
Bbs2_2	727.014	444.764
Nek2_3	301.648	395.346
Chst12_2	152.909	233.98
Rpusd1_2	188.22	218.852
Pla2g4b_2	145.959	181.536
Nek9_1	154.299	171.451
Olr1007_3	115.377	85.7254
Serpinb7_4	446.217	610.163
RT1-Bb_3	464.288	403.414
Kctd6_1	109.817	82.6998
Fgfbp3_1	546.303	1030.72
Smim13_4	330.84	297.518
Olr1156_4	692.262	645.462
Cln3_1	1555.5	893.562
Slc25a47_3	176.541	79.6742
Mapk8ip3_1	565.764	467.96
Slc46a2_1	611.637	67.5718
Dars2_2	469.849	383.243
LOC108353422_1	340.571	159.348
Pxt1_1	361.422	604.112
Hs6st3_4	186.271	180.528
Olr1055_4	407.295	550.66
Tmem71_2	236.314	123.041
RGD1562378_2	789.568	596.044
Palld_3	182.101	208.767
Mesdc1_3	1007.81	697.906
C4b_3	519.892	438.713
Gsg2_1	742.305	375.175
Non-Targeted_777	80.6249	92.7852
Ptch2_1	373.933	319.705
LOC680920_3	478.189	338.868
Mir3564_4	311.379	375.175
Stat3_1	177.931	179.519
Dpyd_2	864.632	834.058
Plcd4_3	412.855	544.609
Fam78b_1	392.004	330.799
Rpl37a_2	108.427	60.5121
Apold1_3	172.37	166.003
Fnip1_4	154.299	299.535
Yipf6_2	275.237	764.469
Nppb_4	339.181	252.134
Cdca5_2	433.706	466.951
LOC103694424_2	482.359	298.526
Col22a1_4	141.789	125.058
Scpep1_1	311.379	624.283
Tacc3_4	108.427	100.853
Il7_4	257.166	297.518
Tcam1_2	141.655	79.6742
Brat1_1	226.584	298.526
Itga11_3	280.797	355.004
Pak3_2	283.577	119.007
LOC102549465_3	202.952	251.125
Mrps15_2	354.472	726.145
Oscp1_3	610.247	556.711
Hdhd3_3	207.123	177.502
Ppp2r5c_1	558.814	579.907
Clpp_1	251.605	333.825
Mbnl2_1	241.875	263.228
Rsad2_2	254.385	134.135
Itpr3_4	929.966	867.34
Fam131a_4	621.368	570.831
Mycn_3	594.956	451.823
LOC102554988_2	221.023	184.562
RGD1563590_1	257.166	107.913
Casz1_2	182.101	180.528
Prune2_1	411.465	375.175
Gpr75_4	112.597	194.647
Gpsm2_3	1131.53	1640.89
Taar7c_1	254.385	225.912
Csgalnact1_3	86.8867	82.6998
Slc5a11_3	312.769	519.395
Cib4_3	1529.09	721.102
LOC100912321_4	137.618	74.6316
Fam69b_1	75.0646	93.7937
Aup1_2	348.911	316.68
Calml3_1	136.228	115.186
Ifrd2_4	98.696	231.963
Sox13_4	490.7	628.317
Lipm_3	312.769	440.73
Klf5_1	532.402	300.543
Slc14a2_4	454.558	428.627
Prr7_2	496.26	392.32
Ceacam9_1	104.256	237.006
Cd44_1	137.618	311.637
Rpl41_2	223.804	525.446
RGD1565533_1	87.5753	65.5547
Rft1_3	360.032	316.68
Yes1_4	558.814	454.849
Zfp324_2	95.9158	111.947
Olr1616_3	487.92	481.071
Olr1559_2	72.2844	68.5803
Abtb1_2	109.817	89.7596
LOC299190_1	626.928	541.583
Yif1a_1	526.842	237.006
Barx2_3	728.404	850.195
Tcap_1	375.323	143.212
Dgat2_1	535.182	486.114
Ube2l6_4	252.995	786.657
Fgf6_2	298.868	261.21
Mmp23_2	542.133	362.064
Mir193b_1	109.817	138.169
Tmigd1_2	129.278	120.016
Olr1373_2	130.668	114.973
Ncr2_3	168.2	332.816
Clca5_1	562.984	463.926
Olr439_2	205.732	178.511
Ccdc51_1	72.2844	198.681
LOC103691238_3	115.377	81.6913
Il20ra_4	153.258	242.048
LOC100359523_4	337.791	450.815
Bet1l_4	290.528	240.031
Dll1_4	492.09	499.225
Gpr1_3	234.924	191.622
Wwc2_1	599.126	406.439
Npy1r_3	268.286	133.127
Ercc5_1	219.633	84.7169
Lhx1_3	489.31	256.168
Olr803_2	508.771	361.055
Mecom_3	321.109	139.178
Atp6v0d2_4	132.058	176.494
Lrrc4b_3	204.342	105.896
Znf740_4	96.8539	119.007
Olr1440_4	79.2348	212.801
Tie1_2	340.571	381.226
Snx17_4	143.179	137.161
Lgals12_4	109.817	128.084
Pla2g2a_2	663.07	495.19
Reep4_2	125.108	256.168
Rnf135_4	467.068	380.218
C1ql3_4	408.685	453.841
Ddx3x_3	218.243	316.68
Ccdc92_3	501.82	589.993
Hyal3_2	672.801	463.926
Zfp27_3	141.789	289.449
Med13_3	172.37	226.92
Nlrc5_2	147.349	330.799
Chfr_1	447.607	494.182
Cldn1_1	102.866	167.417
Cry1_4	72.2844	81.6913
Stxbp1_3	457.338	580.916
Me3_3	725.624	760.435
Cdk5rap3_2	782.618	983.321
LOC100363500_3	99.0334	100.853
Gas8_4	330.84	131.109
Asap3_1	827.1	774.554
Slc30a7_1	133.448	66.5633
Plpp5_2	544.913	497.208
Mpl_2	403.124	625.291
Kctd10_2	772.887	487.122
Commd9_3	1112.07	1262.69
Rock2_2	476.799	412.491
LOC100911395_4	551.863	482.079
Cpm_3	714.503	1108.38
Avpr2_3	197.392	127.075
Zbtb25_3	381.85	117.999
Cltb_2	213.035	113.964
Mir154_4	279.407	479.054
Lmf1_3	606.077	593.018
Ccdc30_2	407.295	408.456
Tubal3_1	69.5042	167.781
Fut8_1	76.4546	150.272
Clcn2_2	500.43	406.439
Adm2_4	184.881	107.913
Vstm2l_3	380.883	419.55
Cacng6_1	84.8549	80.6828
Olr181_1	332.23	384.252
Papln_1	148.739	120.016
Cyp2c7_4	521.282	1040.81
Olr1737_1	632.488	680.761
LOC102548231_3	318.329	311.637
Endog_1	161.25	205.741
Mog_2	297.478	426.61
Gtf2h4_2	170.98	170.442
Olr1468_4	275.237	145.229
E2f7_2	93.1357	106.905
Pigw_2	546.303	650.505
Rbpms2_3	522.672	550.66
Adora2a_1	736.745	767.495
Ltf_1	1452.64	535.532
Tmem52_4	542.133	270.287
Nipsnap3a_2	202.952	253.142
Slc26a1_3	457.338	283.398
RGD1305713_1	433.706	332.816
Leprot_2	94.5984	77.6572
Gipr_3	294.698	258.185
Mad2l1bp_3	361.422	440.73
Gpat3_4	193.222	187.587
Olr218_1	878.533	614.198
Ctsw_4	132.058	149.263
Rnf19b_4	316.782	130.101
Ulk3_3	442.047	221.878
Ctsll3_3	389.224	234.989
LOC102548695_4	383.663	301.552
LOC100361693_1	104.256	152.289
Dnal4_2	333.62	334.833
Dlc1_3	382.273	615.206
LOC103694845_3	343.351	190.613
LOC108348739_4	978.619	436.695
Fgfr1op_3	158.47	148.307
Ap5m1_1	183.491	196.664
LOC680955_2	221.023	110.939
Lgals3bp_4	223.804	275.33
Ubr2_2	194.612	109.93
Cp_2	189.051	215.826
Tmc8_1	94.5257	145.229
LOC102554977_1	440.657	445.772
Msc_4	885.484	1140.65
Pdzrn4_1	346.131	344.919
Dydc1_1	364.202	258.185
Ocel1_2	339.181	400.388
Emp3_2	735.355	756.401
Slc19a1_1	408.685	866.331
Pigk_1	200.172	305.586
Gpsm3_3	626.928	458.883
Ptrh1_1	565.764	661.599
Nf1_2	663.07	322.731
Synrg_1	190.442	205.741
RGD1311739_1	250.215	120.016
Tmem37_4	1181.57	544.609
LOC108351244_3	597.736	611.172
Anapc16_1	71.0625	77.6572
Cox19_1	244.655	591.001
Myt1l_3	973.059	692.863
Sall2_3	112.597	195.656
Kcmf1_4	318.329	156.323
Sec31a_1	189.051	107.913
C2cd4d_4	145.959	150.272
Pak2_3	393.394	693.872
Igsf7_4	183.491	244.065
Tsc22d3_2	191.832	401.397
Olr836_3	152.909	186.579
LOC100360095_1	325.28	100.853
Onecut1_4	554.644	487.122
Try10_2	517.111	335.842
Adh4_3	860.462	830.024
Pex11b_4	200.172	177.502
Trim46_1	76.4546	348.953
Agk_1	425.366	515.361
Slc44a3_4	179.321	205.741
Prkca_3	567.154	288.441
Nt5c_2	593.566	621.257
Atp2b3_3	159.86	145.229
Prtfdc1_1	240.485	360.047
Hck_1	355.862	452.832
Rabac1_2	777.057	547.634
Thyn1_3	107.036	75.6401
Prss44_3	223.804	440.73
Olr1475_3	1633.35	658.573
Gtpbp3_1	343.351	377.192
Scnn1b_2	236.314	101.862
Olr1197_1	376.713	345.927
Brf1_1	147.349	128.084
LOC100365008_3	378.103	977.27
Prkd3_4	293.308	288.441
Slc12a5_1	309.989	383.243
Mrps7_2	394.784	303.569
Olr155_2	382.273	558.728
Mrpl52_4	275.237	186.579
Wiz_3	989.74	919.783
Uchl3_4	1028.66	626.3
Svip_4	296.088	206.75
Prrg4_3	301.648	655.547
Apoe_4	608.857	438.713
Tmem181_3	180.711	157.331
Slc25a11_3	340.571	158.34
Dnajc7_2	198.782	251.125
Olr148_4	150.129	164.391
LOC103690462_2	524.062	577.89
Tfec_4	604.687	352.987
Asap2_1	373.933	495.19
LOC690147_3	710.333	728.162
Pex1_2	411.465	370.132
Cfap100_1	417.025	350.97
Cnr2_1	290.528	139.178
Faap24_1	95.9158	155.314
Alkbh8_1	457.338	497.208
Cd160_3	264.116	507.293
Nrg3_2	622.758	546.626
Pax1_4	202.952	87.7425
Slfn4_4	387.834	473.003
Clca4l_1	597.736	447.789
Dnajc4_1	158.47	329.791
Kcnk7_2	770.107	570.831
Prrc2a_2	968.889	779.597
Myadml2_4	123.718	87.7425
Mir150_1	366.982	741.273
Gabrr3_3	501.82	409.465
Non-Targeted_676	802.079	441.738
Adad2_4	504.601	780.606
Myom3_4	676.971	421.567
Plcd1_4	1152.38	1075.1
LOC681006_3	104.256	74.6316
Tecpr2_1	286.357	585.959
Ybey_1	360.032	274.321
Olr1645_4	760.376	989.372
Zkscan2_1	425.366	283.398
Zkscan1_4	835.441	684.795
Tmc2_4	257.166	612.18
Pdpn_3	280.797	247.091
Ric3_3	208.513	109.93
Ccdc12_2	348.911	531.498
Svs3a_4	799.299	641.428
Alox5ap_2	718.674	479.054
Ace_4	184.881	264.236
LOC102547811_1	1522.14	1073.08
Wdr13_2	98.696	52.4438
Olr288_1	262.726	398.371
Ttc19_1	218.243	138.169
Syt4_1	728.404	508.301
Npepl1_3	788.178	809.853
Acap2_2	289.138	437.704
Kcnn4_2	154.316	167.417
Cct5_4	176.541	61.5206
Rilp_3	722.844	600.078
Btnl3_2	259.946	543.6
LOC108353325_3	208.513	451.823
Kitlg_3	120.937	135.144
Sar1b_4	423.976	425.602
Padi6_3	204.342	396.354
Txndc12_1	936.917	658.573
Mettl7b_1	211.293	64.5462
Mpa2l_4	344.741	558.728
Clec2d_4	850.732	1032.74
Sec24b_3	176.541	197.673
Disp2_2	257.166	311.637
Man2c1_4	1037	586.967
Olr264_2	368.372	558.728
Sdr16c5_3	264.116	451.823
Nipal4_3	134.018	74.6316
Mob3a_1	586.616	660.59
Mir207_2	676.971	588.984
Kcnk6_2	165.42	277.347
Cdc42se1_2	322.5	816.913
Uqcc3_3	259.946	256.168
Nat9_2	309.989	659.582
RGD1311517_3	76.2233	71.6059
Neil1_3	722.844	191.622
Tmem190_3	251.605	348.953
Kctd21_1	278.017	179.519
Icmt_3	544.913	486.114
Cfap77_2	768.717	539.566
Gata1_4	198.782	238.014
Hes7_2	266.896	306.594
Auh_4	225.194	416.525
Xpc_3	428.146	401.397
Dll4_4	878.533	658.573
LOC685667_2	77.8447	226.92
[truncated: 68,243 more rows]

## Sheet: A_Meninges
sgRNA	x	y
Siglecl1_4	622.993	612.419
Lrrc73_1	502.17	497.154
Prr3_4	406.834	564.683
Ccdc114_2	635.264	743.984
RGD1309748_4	178.403	275.938
Sugp1_2	510.666	530.918
Grpr_2	358.693	272.445
Pxdc1_2	381.347	366.753
Enox1_2	246.366	196.766
Telo2_2	317.16	473.868
Stxbp5l_1	51.9161	61.7076
Stk32a_1	722.106	749.805
Fads1_4	241.646	138.551
LOC100363436_1	559.75	665.976
Veph1_4	252.029	451.746
Cxcl6_2	539.928	450.582
Bnip1_2	462.525	298.059
Dpy19l3_3	738.153	741.655
LOC108349722_4	58.5236	284.088
Sh3bp4_1	283.179	291.074
Prkg1_4	618.274	513.454
Ptdss2_4	264.3	111.772
Cct7_3	158.58	160.673
Olfml2a_3	377.572	80.3363
Olr1137_4	165.188	279.431
Ccdc130_2	281.291	149.03
Tctn1_2	89.6733	115.265
Pbld1_4	300.17	468.046
Mmd2_2	1459.31	1349.42
Zscan30_4	96.2808	70.6749
Abhd8_4	463.469	410.996
Wls_4	693.788	506.468
Zdhhc3_4	1056.26	986.157
Sctr_2	1203.51	845.277
RGD1562039_3	141.589	608.926
Ust_2	303.001	204.916
Slc35e3_3	367.188	450.582
Sapcd1_4	314.328	482.018
Helz_1	404.946	335.317
Fam120b_1	97.2247	101.294
Olr439_1	263.356	174.644
Il20rb_3	386.067	355.11
Anapc15_3	262.412	456.403
Extl2_1	289.786	62.8719
Adamtsl2_1	120.823	83.555
Dpysl2_4	84.0097	339.974
Fam26e_4	144.421	246.83
Prkab2_1	240.702	118.758
Krtap1-1_1	265.244	440.103
Olr157_1	437.983	319.017
RGD1563285_2	79.2901	93.1435
Tat_2	141.589	59.379
Rpusd2_2	117.047	107.115
LOC100365450_4	216.16	239.845
Copb1_4	497.451	676.455
Nrn1l_1	166.132	87.3221
RGD1563015_2	465.357	232.859
Fam60a_4	340.758	440.103
Mir3102_2	387.011	580.983
Gmfg_4	365.301	356.274
Dedd_4	450.254	484.346
Tas2r110_1	585.236	795.213
Mad2l1_2	387.955	328.331
Raf1_1	140.645	97.8007
Olr879_1	416.273	443.596
Cyp2j4_2	584.292	424.967
Rims3_3	796.676	562.354
Fgf1_4	635.264	464.553
Cbfa2t3_4	273.739	695.084
Ppib_2	410.609	401.681
Zfp579_1	157.636	242.173
Ccnb1_4	794.788	590.297
C1qtnf5_3	176.515	429.625
Tcea3_4	630.545	650.84
Ttc19_3	427.6	274.773
Fam219a_4	269.02	179.301
Ddx23_2	141.589	123.415
Itgam_3	134.038	263.13
Mall_4	458.75	434.282
Nipal4_2	191.618	165.33
Podxl_2	576.741	294.566
Mir207_3	286.954	374.903
Cdx2_4	892.013	646.183
Olr1392_1	138.758	230.53
Smagp_3	394.562	656.662
Pdlim3_4	537.096	289.909
Pde6c_1	195.393	192.109
Vps33a_3	774.966	502.975
Non-Targeted_504	67.9629	131.565
LOC691693_2	555.03	499.482
Cryba4_4	305.833	192.109
Mettl23_3	403.058	326.002
Pigy_4	240.702	302.716
Slc35c2_4	618.274	421.474
Dnajb7_1	150.085	104.786
Senp7_3	710.779	565.847
Rbm33_2	168.963	86.1578
Mir325_3	137.814	102.458
Ankrd23_1	139.702	186.287
Donson_1	311.497	459.896
Eml2_2	884.462	812.677
LOC108349780_4	430.432	394.696
Tspan12_1	67.019	146.701
Maml1_1	506.89	631.047
Non-Targeted_395	768.358	329.495
Adcy6_2	326.6	220.052
Tubg1_1	119.879	466.882
Ptpn11_3	551.255	583.311
Wfdc12_2	414.385	582.147
Lrrtm4_2	336.983	487.839
Cpxm2_4	342.646	501.811
Ccdc159_4	270.908	322.509
LOC680955_4	417.217	363.26
Fam131a_1	325.656	620.569
Prr11_2	310.553	274.773
Morc2b_3	720.218	369.081
RGD1306995_2	476.684	281.759
Taf12_3	90.6172	135.058
Mepe_4	180.29	206.08
Cand1_4	390.787	536.74
Lpcat1_4	1035.49	741.655
Dydc1_2	64.5836	78.0077
Olr1349_3	431.376	345.795
Henmt1_4	101	132.73
Cyp4f39_2	667.358	806.856
Fam166a_4	106.664	188.616
Pip5k1b_2	933.546	775.42
Gsta2_2	606.003	261.966
Vom1r42_4	366.245	472.703
Edn1_4	545.591	587.969
Prkg2_4	122.711	97.8007
Lrrc8c_3	309.609	468.046
Olr1197_3	112.328	100.015
Mroh4_2	275.627	414.489
Ube3d_2	103.983	86.1578
Jak1_4	486.124	485.511
Bnip1_3	389.843	273.609
Hid1_2	359.637	216.559
Olr93_1	521.993	188.616
Chd8_4	276.571	169.987
Col5a3_4	631.489	700.905
Rwdd4_1	162.356	100.129
Arfip2_1	457.806	585.64
Tmem178b_4	134.038	76.8434
Slc45a3_2	186.898	256.145
Dthd1_3	105.72	139.715
Mir1193_2	1007.17	971.021
Olr329_1	689.068	762.613
LOC367515_3	634.32	456.403
Far2_1	461.581	156.015
Cux1_2	272.796	208.409
Deup1_1	184.066	139.715
LOC102551575_3	70.7947	175.808
Egfl7_2	295.45	225.873
LOC691354_3	116.103	218.887
Ifnar1_2	307.721	323.674
Pigp_1	1314.89	1193.4
LOC499542_4	211.44	235.187
LOC100360774_3	85.8976	125.744
Galr3_1	255.805	119.922
Cdk7_1	479.516	395.86
Morn1_2	254.861	358.603
Dusp28_3	171.795	81.5006
Non-Targeted_92	287.898	407.503
Extl3_2	190.674	203.751
Olr537_3	592.788	796.377
Tmem185b_2	160.468	82.6649
Itga11_1	454.974	495.989
Ccnb2_1	375.684	423.803
LOC680316_1	601.283	428.46
Uba1y_4	724.938	754.463
Mogat1_3	1122.33	699.741
Crim1_3	975.079	974.514
Non-Targeted_553	1245.99	1000.13
Pcmtd1_3	137.814	189.78
Rhog_3	387.955	570.504
Ddx11_3	73.6265	73.3505
Ric8b_2	314.328	335.317
Pate4_1	616.386	320.181
Tonsl_4	336.983	653.169
Spats1_3	190.674	419.146
Scpep1_4	122.711	195.601
Ccdc107_1	340.758	334.152
Zfp862_3	299.226	360.931
Bach2_4	414.385	305.045
LOC100911528_1	156.692	258.473
Zcchc10_1	143.477	254.98
Cd37_2	788.181	781.241
Fam124b_4	460.637	363.26
Olr303_3	336.039	377.231
LOC103694733_2	114.184	105.951
Agap1_3	750.424	449.418
LOC691083_2	740.984	663.648
Ttc25_2	299.226	388.874
Olr770_4	88.7294	125.672
Lzts2_3	421.936	489.004
Apoa1_1	178.403	154.369
Krtap2-4_3	536.152	449.418
Cyb5b_1	109.76	73.3505
LOC103690190_1	103.832	97.8007
Lcmt2_3	259.581	90.8149
Gpr3_4	336.983	336.481
LOC103695151_1	473.852	391.203
mrpl9_4	269.02	201.423
Olr1259_4	469.133	449.418
Six6_3	450.254	199.094
Oasl_1	509.722	363.26
Mepce_1	702.283	916.299
Pusl1_4	117.047	221.216
Asb7_1	507.834	409.832
Tmem63c_4	667.358	343.467
Mpg_1	192.562	239.845
Olr1708_3	53.804	125.262
Tmem198b_3	226.543	179.301
Kat7_4	127.43	330.66
Aars2_4	176.515	183.958
Fst_2	597.507	521.604
Tpte2_2	115.159	181.63
Cox6a1_1	105.72	123.415
Prkcb_2	953.369	925.614
Tmem132b_3	244.478	58.2147
Gli3_3	275.627	256.145
Non-Targeted_64	401.17	287.581
Mir128-2_2	248.253	280.595
Hmgxb4_2	211.44	218.887
Anxa8_2	489.899	561.19
Mast3_2	250.141	97.8007
Hsd3b3_1	577.685	328.331
Supt4h1_1	261.468	360.931
Ccdc189_2	858.976	840.62
Ckb_1	334.151	495.989
Stard3_1	359.637	313.195
Non-Targeted_232	623.937	478.525
Chit1_4	391.731	612.419
Urm1_1	357.749	704.398
Fcer1g_3	369.076	383.053
Ccdc134_3	616.386	502.975
Klc4_3	116.103	139.715
Rab33a_2	454.974	365.588
Acyp1_3	323.768	380.724
Neurl1b_4	436.095	470.375
Cnn1_4	572.021	390.039
Ppp1r12c_3	276.571	263.13
Dctn6_3	424.768	367.917
Olr34_2	277.515	183.958
Olr176_4	343.59	188.616
Rbsn_4	159.524	94.3078
Sh2d5_2	281.291	264.295
Wfdc1_3	717.386	607.762
LOC108352180_4	137.814	261.966
LOC103694591_4	625.825	976.843
Hbe1_4	426.656	324.838
LOC100360049_4	89.6733	159.508
LOC100364062_4	657.919	672.962
tGap1_1	484.236	359.767
Fam168b_2	198.225	250.323
Noxo1_4	505.946	556.533
Wipi2_2	372.852	435.446
Doxl1_4	619.218	546.054
Xpr1_2	567.301	107.115
Brd9_3	253.917	323.674
Cfap65_4	218.048	245.666
Pecr_3	441.759	298.059
Sphk2_3	570.133	518.111
Adh7_4	221.823	171.151
Fgfrl1_1	735.321	614.747
RGD1563354_4	107.608	264.295
Zfp282_2	436.095	464.553
Slc44a3_1	506.89	564.683
Krtcap2_3	187.842	252.652
Nbas_2	646.592	440.103
Noxo1_2	106.664	164.165
LOC100909955_1	765.527	769.598
Chst1_4	583.348	435.446
LOC108350451_2	304.889	223.544
LOC108351053_2	172.739	89.6506
Wnt10b_1	271.852	71.0219
Acot12_3	207.664	258.473
Scrn2_3	288.842	292.238
LOC500702_3	253.917	153.687
Fbxw4_3	350.198	211.902
Gabra6_3	65.1311	84.9935
Mir451a_2	66.075	131.702
Plcb2_4	455.918	577.49
Cabp1_3	578.629	732.341
Scpep1_3	69.8508	109.444
Stag1_3	498.395	770.763
Olr1078_3	467.245	279.431
Nfkbiz_4	248.253	320.181
Tm9sf1_1	472.909	462.225
Hpgds_2	405.89	412.16
Exoc6b_1	364.357	414.489
Mir154_2	407.777	457.568
Yif1b_4	455.918	316.688
Mynn_3	54.7479	196.766
Glud1_3	65.1311	139.715
Tmem210_3	557.862	383.053
LOC108351325_3	109.496	73.0191
Mapre2_4	141.589	204.916
Ttll10_3	1321.5	1237.64
Olr982_3	180.29	422.639
Olr1463_4	106.664	170.572
Olr756_3	808.947	854.592
Prr13_1	239.758	398.189
Prkdc_1	455.918	799.87
Zfp711_4	646.592	497.154
Shc4_3	111.384	133.894
RGD1306995_1	275.627	182.794
Dph5_4	291.674	281.759
Cdx1_3	357.749	415.653
Fam124b_2	521.049	466.882
Pipox_3	270.908	200.259
Sept10_1	96.2808	154.851
Slc48a1_3	191.618	121.087
Fmo5_2	382.291	430.789
Papss1_3	269.964	353.945
Klrb1c_1	863.695	879.042
Cacybp_1	528.6	430.789
Axl_4	612.61	487.839
Ankrd44_3	720.218	622.897
Mamdc4_4	168.963	397.024
Ticam2_3	135.926	238.68
Rpl10l_3	819.331	294.566
Ssb_4	757.975	618.24
Setmar_4	515.385	326.002
Klrg1_1	316.216	416.817
Hpse_4	228.431	107.115
Plekhd1_2	548.423	712.548
Sppl2b_3	154.804	82.6649
Nat6_4	403.058	567.011
Tecr_2	302.057	487.839
RGD1310352_1	366.245	456.403
Myh3_4	460.637	384.217
Lipa_3	446.479	443.596
Lrrc41_1	426.656	515.782
RGD1564420_2	257.191	137.387
Olr1595_1	1125.16	1249.29
Myot_4	343.59	243.337
Dusp27_3	801.396	632.212
Ppm1k_4	290.73	143.208
Ehhadh_4	577.685	691.591
Gabpb2_1	410.609	385.381
Mettl17_3	533.32	599.611
Cuedc2_3	182.178	381.888
Inpp5d_3	56.6358	126.908
Dnmt3b_4	207.664	250.323
Fhod1_3	594.675	647.348
Rgmb_2	515.385	264.295
Supt3h_1	298.282	243.337
Ndrg4_3	241.646	59.379
Car10_2	214.272	328.331
Zfp366_1	201.057	246.83
LOC290209_3	828.77	770.763
RGD1564748_3	143.477	117.594
Itm2a_1	294.506	419.146
Nrg3_4	257.693	196.766
LOC102554283_2	286.011	309.702
Surf2_3	237.87	115.265
Gpr132_3	105.978	171.151
Kiss1_4	206.721	71.0219
Chac2_3	483.292	478.525
Ptprz1_3	158.58	192.109
Mir29b2_3	210.496	266.623
LOC108353325_1	346.422	434.282
Senp17_4	65.1311	73.3505
LOC102547059_4	88.7294	125.744
Plscr5_1	300.17	277.102
Nphs1_3	93.449	139.603
Eppin_3	473.852	374.903
Vsir_3	680.573	898.835
Mb_4	319.048	181.63
Bpifa2f_2	481.404	441.267
LOC690813_2	53.804	105.951
Astl_3	724.938	624.062
Tmem185a_4	360.581	433.117
Dmrtc1b_1	492.731	500.646
Krt81_4	411.553	416.817
Stx19_2	888.237	1067.66
Tnfrsf26_3	111.384	75.7902
Olr1303_3	434.207	457.568
Mapk15_4	546.535	286.416
Olr834_2	195.393	424.967
Atp2b3_2	696.62	926.778
Pomt2_4	188.786	143.208
Sectm1b_2	348.31	338.81
RGD1564074_2	496.507	402.846
Fam228a_3	59.4675	97.8007
Isyna1_4	167.075	125.744
Non-Targeted_308	474.796	249.159
Klf10_1	185.954	267.788
Zbtb7a_4	133.094	238.68
LOC102547119_1	422.88	476.196
Samd4b_1	497.451	438.939
Nkx2-6_2	295.45	232.859
Msx1_4	754.199	657.826
Rhbdd3_1	508.778	451.746
Non-Targeted_74	281.291	82.6649
Adap1_1	432.32	401.681
Tbc1d14_4	163.3	275.938
Olr85_1	446.479	1014.1
Vimp_1	303.945	202.587
Spag11a_4	627.713	450.582
Zrsr2_2	146.309	166.494
Oxct1_2	256.749	359.767
RGD1564804_2	327.543	427.296
Hs3st2_3	244.478	293.402
LOC102551201_3	198.225	230.53
Tmem223_3	173.683	78.0077
Fam170b_1	328.487	521.604
LOC102551486_4	72.6826	119.922
Ttc30a1_4	56.6358	102.458
Tp53inp2_2	819.331	570.504
Cdon_4	135.926	225.873
RGD1560108_3	461.581	528.59
Ttn_1	316.216	532.082
Vom1r87_3	261.468	123.415
Rasal2_2	92.5051	216.559
Klrk1_2	550.311	647.348
LOC102555635_1	359.637	310.867
Tnnt2_2	74.5704	98.965
Myh13_3	623.937	222.38
Agbl4_3	417.217	457.568
Nrsn1_1	592.788	254.98
Psma7_1	146.309	137.387
Scamp3_1	639.04	400.517
Ccnt1_2	405.89	319.017
Zbtb37_1	110.198	107.115
Zmat5_4	347.366	299.224
Eno1_4	125.543	86.1578
Tnfrsf21_2	682.461	619.404
LOC100359479_4	92.5051	239.845
LOC108349347_3	519.161	414.489
Ehbp1_4	81.4927	110.608
Apom_3	581.46	472.703
Vom2r25_3	655.087	300.388
Trim47_3	389.843	426.132
Olr1498_4	628.657	329.495
Limd2_3	227.487	213.066
Aurkaip1_3	425.712	244.502
Cnn1_2	789.125	635.705
Has1_3	325.656	252.652
Kcnab3_1	335.095	395.86
Papd7_3	80.4447	116.429
Scube2_1	68.9068	132.73
Mtdh_2	393.619	568.176
Sumo2_3	647.535	493.661
Prr11_3	606.003	1221.34
Cpped1_2	305.833	139.715
Spry3_2	454.974	395.86
Mrpl17_2	428.544	804.527
Olr106_1	118.92	190.944
Thbs2_3	54.7479	268.952
Wt1_1	156.692	236.352
LOC500956_4	225.599	270.116
Atoh1_3	232.207	317.852
Fam135a_2	58.5236	81.5006
Anp32e_2	210.496	96.6364
Gtf2a1_2	101.944	115.265
Ndufa4_1	139.702	286.416
Zfp319_2	437.983	562.354
Cisd2_1	101	189.78
Epha5_4	514.441	465.718
Wdfy4_1	374.74	355.11
Golga4_3	100.057	103.622
Sntb1_4	336.039	291.074
Kcne4_1	309.609	556.533
Mmp8_2	259.581	159.508
Dennd4b_1	235.038	277.102
Htr6_1	175.571	261.966
LOC303566_2	207.664	292.238
LOC689589_2	599.395	787.063
Kif20a_4	307.721	252.652
Prl2c1_2	327.543	562.354
RGD1565119_4	539.928	312.031
Adh7_2	292.618	201.423
Slc25a15_4	145.365	150.194
Non-Targeted_675	297.338	252.652
Hap1_3	693.788	834.799
Exosc5_3	373.796	322.509
Asmt_4	319.992	221.216
Nid2_4	150.085	133.894
Ribc1_2	84.9536	129.237
Akr1cl_1	961.864	938.421
Prdm6_3	113.272	59.379
Dut_4	153.86	84.9935
Dhx16_4	646.592	626.39
Igsf9_4	685.293	612.419
Odf4_2	226.543	381.888
Ism2_4	500.283	638.033
Slc4a9_4	113.272	214.23
Sart3_4	290.73	224.709
Ppbp_4	604.115	548.383
Mir125b1_1	126.487	105.876
Fam104b_2	488.955	489.004
Hdac9_3	354.917	544.89
Ddx10_3	97.2247	229.193
Ct55_2	402.114	512.289
Mocs3_1	1233.72	1047.86
Mtx1_1	237.87	251.488
Lipe_2	371.908	245.666
Kpna3_1	234.094	328.331
Dcaf8_1	432.32	218.887
Lpin2_1	246.366	365.588
Prps2_4	207.664	202.587
Cbx2_2	351.142	414.489
Kdm4dl2_1	337.927	763.777
Ntan1_1	367.188	203.751
LOC102549226_3	135.926	73.3505
Igsf10_2	90.6172	144.372
Ltbp3_4	376.628	316.688
Sdccag8_2	86.8415	123.415
Olr336_1	682.461	484.346
Ube2s_4	470.077	553.04
Fam101a_1	410.609	704.398
Smarcc2_3	221.823	330.66
Faap20_1	521.993	355.11
Capn12_4	65.1311	68.6934
Arc_2	201.057	374.903
Bri3bp_4	637.152	353.945
Nppc_4	659.807	859.249
Plekhh1_3	575.797	714.877
Cpeb4_3	711.723	353.945
Ms4a6b_3	395.506	683.441
Cnfn_1	477.628	513.454
Olr399_3	182.178	72.1862
Igfals_2	96.2808	132.73
Ifnar1_3	101.944	227.037
Tox2_1	77.4022	66.717
Zfat_1	334.151	295.731
Aagab_1	151.029	260.802
Stag1_1	282.235	253.816
RGD1309139_1	141.589	173.48
Mcm4_1	265.244	75.6791
Npat_4	68.9068	217.723
Mycbp2_1	253.917	309.702
LOC108352854_1	516.329	342.302
Traf7_2	137.814	142.044
Sidt1_3	134.038	167.658
Perm1_1	1018.5	478.525
Cnih1_3	140.645	86.1578
RGD1566368_4	290.73	465.718
Cog4_4	400.226	370.246
LOC108352635_4	135.926	246.83
Olr1361_2	267.132	218.887
Thop1_4	340.758	189.869
Ifitm7_2	435.151	622.897
Tppp3_4	581.46	457.568
Rps17_4	883.518	700.905
Rab32_1	588.068	628.719
Mir27b_2	669.246	371.41
Cd19_1	55.6918	76.8434
Hacd4_2	379.46	278.266
Park7_2	57.5797	73.3505
LOC102548978_3	164.244	159.508
Pcdhb19_2	216.16	268.952
Mtap_4	395.506	502.975
Ndufa11_3	475.74	336.481
RGD1561795_2	218.048	189.78
Mbnl1_1	100.057	69.8576
Gna15_3	589.012	451.746
Eml2_4	137.814	234.023
Fam83f_2	295.45	508.797
Nlrc5_4	567.301	648.512
Cpsf4l_3	72.6826	227.037
Dnajb5_4	400.226	464.553
Non-Targeted_547	1109.12	950.064
Olfm2_4	261.468	440.103
RT1-Db2_2	315.272	485.511
Csnk1g1_1	233.151	435.446
Olr1172_2	407.777	338.81
Spink14_1	466.301	337.645
Nnmt_1	239.758	114.101
Nkain3_1	531.432	511.125
Ptprn2_4	87.7854	132.73
Thap11_3	209.552	185.123
Sall4_2	72.6	60.5433
Nek2_2	92.5051	270.116
Smim6_3	336.983	448.253
RGD1563620_1	105.72	174.644
Akr7a2_1	143.477	169.987
Zzef1_3	818.387	899.999
Kcnq3_4	823.106	547.218
Krt9_3	727.769	497.154
LOC108350451_3	295.45	164.165
Pet100_2	469.133	364.424
Pdp2_1	487.068	441.267
RGD1564447_1	287.898	317.852
LOC100360619_1	237.87	301.552
Rab3d_1	766.471	471.539
Snx19_1	606.947	533.247
Olr1485_4	169.907	211.902
Mtmr7_4	617.33	521.604
Uckl1_2	768.358	961.707
Ifitm6_3	530.488	327.167
Nsf_2	101.944	153.687
Nfe2l3_1	381.347	671.798
Psmf1_4	684.349	792.884
Tbc1d19_1	214.272	119.922
RGD1564515_4	467.245	234.023
Plxnb2_3	174.627	176.973
Olr590_4	182.178	321.345
Rd3_3	577.685	381.888
Polm_1	161.412	123.415
Cebpe_3	336.039	195.601
Rinl_2	90.6172	126.908
Chrna1_1	729.657	972.186
LOC102556672_4	224.655	247.995
Inha_1	556.918	241.009
Rasd1_3	52.86	78.0077
Htra4_2	167.075	111.772
Narfl_2	207.664	247.995
Olr456_3	110.44	126.908
Fhl3_4	433.264	672.962
LOC103691376_2	240.702	174.644
Non-Targeted_488	328.487	387.71
Olr586_4	653.199	563.518
RGD2320734_4	760.807	748.641
Gtf3c2_4	255.805	123.415
Hephl1_4	241.646	350.453
Xpr1_4	74.5704	64.0362
Nutf2_1	257.693	600.776
Gc_4	174.627	125.744
Actr3_1	440.815	471.539
Tmem216_4	937.322	766.105
Ptpa_3	383.235	257.309
LOC108352945_4	631.489	320.181
LOC679581_3	433.264	287.581
Olr862_3	131.206	146.701
Fzd4_1	326.6	364.424
Tpd52l2_1	507.834	523.932
LOC108348813_2	173.683	231.695
Btn2a2_4	439.871	379.56
Noc2l_2	354.917	712.548
Midn_2	858.976	1025.74
Xrra1_3	89.6733	156.015
Olr13_2	454.974	430.789
Cxxc5_4	282.235	370.246
Pld2_3	471.965	422.639
Igfbp5_4	340.758	338.81
Aspscr1_2	64.1872	108.279
LOC102551394_1	881.63	608.926
Edar_1	213.328	513.454
Fam91a1_4	631.489	475.032
Fancd2os_3	129.318	334.152
Heca_2	457.806	278.266
Tm4sf5_3	323.768	341.138
LOC100911331_2	392.675	560.025
Slc26a3_4	575.797	392.367
Cd96_2	398.338	469.211
Spon2_1	471.965	371.41
Lhx5_1	141.589	128.072
RGD1306750_4	1050.59	1033.89
Rrp1b_1	515.385	291.074
Pla2g12a_4	808.003	598.447
Ndp_1	490.843	350.453
Ccdc183_2	433.264	544.89
LOC108350577_1	319.992	258.473
Hacd2_3	326.6	583.311
Lbr_4	471.965	638.033
Hdac9_4	1267.7	1154.98
Eif4g1_4	171.795	146.701
Tmem59_4	493.675	615.912
Mir455_2	101	176.973
Ccdc113_1	553.143	512.289
Fcgr2a_2	761.751	709.055
Lrrc46_4	719.274	353.945
T_1	359.637	469.211
Pctp_4	943.929	442.432
Pick1_2	180.29	180.466
Cldn22_3	253.917	115.265
Tmem59_3	410.609	309.702
Olr671_4	295.45	400.517
Olr1106_3	252.029	260.802
Arhgef11_3	134.038	105.951
Gpatch2l_1	67.019	72.1862
Elmo1_4	195.393	374.903
Mir7a-2_4	175.571	465.718
Pla2g12b_2	382.291	338.81
Tnnc1_3	349.254	369.081
Zfp494_2	380.403	324.838
Col9a2_3	154.804	188.616
Adra2b_3	244.478	214.23
Upk1a_2	112.328	196.766
Fbln7_1	137.814	210.737
Tgfb1i1_1	565.414	210.737
LOC501230_4	845.761	618.24
Hk2_2	279.403	265.459
Chmp4c_2	124.599	82.6649
Cdh11_1	338.871	695.084
Mrpl47_1	282.235	252.652
Gzmm_4	425.712	742.82
Dnajb14_2	294.506	242.173
Spry1_4	56.6358	185.123
Mettl4_2	236.926	537.904
Paxip1_2	245.422	268.952
Non-Targeted_558	101.944	79.172
Non-Targeted_109	574.853	1277.23
LOC102551828_3	141.589	125.744
Ttc19_4	447.422	475.032
G3bp2_1	341.702	243.337
Il17b_4	490.843	435.446
Meis3_4	80.234	158.344
Ism2_3	347.366	509.961
LOC102551408_4	375.684	697.412
LOC103691092_3	646.592	620.569
Olr1416_3	474.796	522.768
Taco1_4	155.748	202.587
Mrps30_1	324.712	372.574
RGD1309350_4	353.03	263.13
Ctsw_3	130.262	518.111
Serpina1_4	319.992	444.76
Pex6_4	314.328	292.238
Tatdn2_1	301.113	122.251
PCOLCE2_1	757.975	898.835
Hsf2bp_2	83.0658	95.1285
Olr757_1	363.413	372.574
Smim13_2	179.347	241.009
Klhl34_2	133.094	169.987
Sh2d4a_2	341.702	306.209
Aqp11_3	146.309	107.115
LOC103691005_4	133.094	143.208
Actn1_2	469.133	454.075
Eif2ak3_3	648.479	667.141
Esr1_1	294.506	152.523
Sphkap_2	281.291	207.244
Igdcc4_2	337.927	274.773
Cep290_3	316.216	125.744
Spry1_2	286.011	406.339
Atp8b1_1	491.787	427.296
Mir204_1	614.498	483.182
Wfdc13_3	211.44	236.352
Cradd_1	519.161	421.474
Acp5_3	90.6172	119.922
Cxcr4_3	153.86	207.244
Dclre1a_3	343.59	593.79
Dach1_2	440.815	221.216
Phospho2_1	76.4583	251.488
Ahdc1_3	537.096	753.298
Ppp1r14b_4	142.533	278.266
Zfp266_1	340.758	600.776
Pifo_4	139.702	237.516
Uba52_4	180.29	328.331
Sap18_2	223.711	257.309
Fam19a2_1	420.049	471.539
Zp3_2	776.854	798.706
Adgrf5_4	400.226	514.618
Snurf_1	615.442	572.833
LOC685667_3	138.758	149.03
Glo1_1	168.602	175.808
Phospho1_2	458.75	341.138
Rragc_3	399.282	270.116
Lyn_2	428.544	594.954
Eif4a1_3	147.253	178.137
Fam122a_4	350.198	383.053
Cntd1_2	519.161	308.538
Kmt2d_4	75.5143	97.8007
Cyp2d4_2	299.226	195.601
Rbmy1j_4	186.898	61.7076
Smptb_2	377.572	175.808
Grasp_2	143.477	164.313
LOC685964_3	274.683	217.723
Ms4a10_3	893.901	712.548
Fbxo7_1	729.657	1029.24
Rbl1_1	60.4115	209.573
Snx5_2	729.657	1023.41
Tgfbr3_4	331.319	405.174
Cnnm1_4	359.637	335.317
Wash1_2	592.788	569.34
Acp6_2	325.656	245.666
Bpifa5_3	708.891	444.76
Ywhaq_2	305.833	370.246
Tmem43_1	328.487	745.148
Arc_4	219.936	468.046
Pnpla5_1	504.058	417.982
Olr361_2	266.188	339.974
Kctd1_4	110.44	214.23
Uba5_2	77.4022	86.1578
RGD1561161_3	126.487	135.058
Olr697_4	369.076	370.246
Vamp7_2	79.2901	126.129
Rln1_1	1150.65	901.164
Serpinf2_2	171.795	285.252
Cpt1c_2	235.038	190.944
Fut7_3	125.543	210.737
Non-Targeted_327	632.433	438.939
Trmt61a_4	165.188	298.059
LOC682419_1	305.833	319.017
Prss30_1	52.86	131.565
Galnt1_3	437.983	293.402
Zc3h12d_2	78.3461	75.411
LOC298795_1	198.225	125.744
Non-Targeted_12	369.076	366.753
Dio1_1	774.966	674.126
Med25_2	772.134	533.247
Mknk2_4	680.573	427.296
Insrr_4	338.871	327.167
Ankrd17_4	185.01	290.443
Dhrs4_1	73.8441	98.965
Klf8_2	506.89	464.553
Zfp451_3	504.058	628.719
Tuba1c_4	407.777	567.011
Wfdc21_4	305.833	164.165
Lacc1_4	835.377	373.738
Taco1_1	650.367	1029.24
Olr1111_1	196.337	300.388
Micalcl_1	134.038	87.3221
R3hdm1_4	105.72	156.015
Tcn2_3	117.991	207.244
Scly_3	208.608	258.473
Pot1b_3	217.104	110.608
Foxb2_4	639.04	698.576
Polrmt_4	289.786	206.08
Lrrc56_2	394.562	225.873
Tfb2m_2	593.732	585.64
Gdpd1_3	468.189	271.281
Ccdc8_1	465.357	306.209
Stox2_2	794.788	834.799
Hoxc6_2	230.319	167.658
Ywhae_2	364.357	221.216
Abcd2_3	827.826	866.235
Rnh1_2	183.122	200.259
Inhbe_2	339.815	260.802
Nr1d1_2	385.123	320.181
Nanp_2	100.057	131.565
Non-Targeted_781	505.946	479.689
Prss39_4	234.094	138.551
Hsd3b3_4	509.722	296.895
Cux2_2	329.431	221.216
Mir541_4	683.405	710.219
Plvap_2	313.385	268.952
Gprasp1_2	187.842	101.294
Dspp_1	160.468	145.537
Mios_4	222.767	300.388
Vcp_2	201.057	299.224
Nectin4_1	62.2993	123.724
Cyp26b1_3	319.992	194.437
LOC100361558_2	66.075	102.458
Non-Targeted_75	261.468	101.294
Gmds_4	209.552	279.431
Acr_1	579.573	465.718
Stx17_3	775.91	547.218
LOC103693620_3	665.47	409.832
LOC108351956_1	405.89	614.747
Olr1582_1	548.423	448.253
Pcmt1_2	268.076	160.673
Heyl_1	174.627	201.423
Krt34_2	151.029	144.372
Ppard_4	752.312	548.383
Olr319_2	787.237	599.611
RGD1310495_3	443.647	410.996
Acaa2_4	353.973	373.738
Gpank1_1	108.552	119.922
Fam96a_2	91.5611	66.3648
Rarg_4	272.796	563.518
Setd2_2	331.319	422.639
Ptgr1_3	142.533	123.415
Jarid2_1	73.6265	82.6649
Arhgef5_3	93.449	124.579
Htr1a_2	165.188	281.759
Xrcc3_4	199.169	157.18
Rp9_2	199.169	187.451
Actl9_2	389.843	741.655
Pold1_4	96.2808	126.908
Vom1r102_1	184.066	140.88
LOC108348882_2	194.449	202.587
Kcnj13_1	482.348	509.961
LOC102551166_1	751.368	689.262
Clvs1_4	434.207	217.723
Etfdh_1	194.449	189.78
Calcrl_2	131.206	115.265
Olr1339_1	185.01	281.759
Coro2b_1	84.0097	128.184
Cndp2_1	218.992	539.068
Yod1_1	151.029	195.601
Prss16_3	84.9536	79.172
LOC100364027_4	132.15	98.965
Mov10l1_3	332.263	292.238
Eif3d_1	580.516	736.998
Mocos_1	471.965	430.789
Zfp647_3	109.496	163.001
Mob3c_1	187.842	207.244
F2rl3_4	246.366	236.352
Dnm2_3	493.675	417.982
Alg5_2	1013.78	1269.08
Krt27_4	286.954	203.751
LOC102553069_2	126.487	228.202
Klhl3_1	299.226	393.531
LOC100910497_2	198.225	123.415
Non-Targeted_539	793.845	728.848
Slc9a9_3	136.87	107.115
Slc35c1_2	159.524	192.109
Catsperb_3	462.525	570.504
Stap2_4	200.113	59.379
Egr2_4	420.992	417.982
LOC682042_4	196.337	167.658
LOC102555324_1	257.693	192.109
Scp2d1_2	377.572	522.768
Pax4_4	319.992	310.867
Isoc1_1	995.845	901.164
Olr658_2	312.441	98.965
Alpk1_1	127.43	258.473
Ndrg4_1	798.564	849.935
Olr609_1	319.992	522.768
Wee2_2	270.908	273.609
Chsy3_1	143.477	95.4721
Zfp423_4	832.546	494.825
Gcsh_1	346.422	71.0219
Mterf3_2	527.656	556.533
Phlda2_4	356.805	405.174
Muc5b_4	327.543	192.109
Ttc21b_1	188.786	313.195
Hmgn3_1	458.75	563.518
Zfp770_1	479.516	394.696
Nxpe5l1_1	512.554	582.147
Ski_2	173.683	164.165
Mfap3_4	428.544	377.231
Ns5atp9_3	247.309	394.696
Atf6_4	622.993	362.095
H2afy_1	355.861	424.967
Pcmt1_1	117.047	505.304
Epsti1_2	412.497	492.496
Hdac6_3	77.4022	143.208
Zfp385c_1	905.228	1042.04
Pgap2_4	301.113	207.244
Calml4_1	532.376	254.98
Prob1_3	349.254	450.582
Kel_2	428.544	521.604
Dctn4_3	355.861	369.081
Slc22a5_2	321.88	260.802
RGD1564149_2	822.162	605.433
Shox2_1	150.085	80.3363
Akap6_4	68.9068	126.908
Olr415_3	235.038	257.309
Tro_2	168.019	201.423
Rnps1_2	106.664	204.916
Olr289_4	432.32	349.288
LOC100909961_3	274.683	376.067
Il17f_2	184.066	98.965
Pdlim5_2	169.907	101.294
Fan1_2	563.526	764.941
Arhgef18_1	590.9	576.326
Psx1_3	1043.99	557.697
Neu4_2	302.057	378.396
Fbxo16_4	698.508	490.168
Dgcr8_4	108.552	91.9792
Fam13b_3	420.049	543.725
Mir874_3	310.553	167.658
Tars2_1	1042.1	1206.21
Ganc_2	130.262	247.995
Car10_1	273.739	176.973
St6galnac4_3	844.817	975.678
Cabp2_3	453.086	492.496
Pak6_1	337.927	317.852
LOC100361898_2	163.3	131.565
Tardbp_2	638.096	542.561
Matn2_3	644.704	444.76
Tmem249_3	821.218	621.733
Cry1_3	385.123	436.61
Col6a2_3	140.645	289.909
Asprv1_1	480.46	469.211
Gtf3c5_1	323.768	296.895
LOC499573_3	114.215	247.995
Kctd12_3	79.2901	94.3078
Tmem147_2	517.273	536.74
Defb18_1	245.422	430.789
LOC102550654_1	284.123	166.494
Ddit3_2	392.675	288.745
Ugt1a6_2	1142.15	710.219
Asip_3	93.449	59.379
LOC365839_1	223.711	312.031
Iqch_4	183.122	330.66
Ly9_3	171.795	154.851
Xk_4	401.17	671.798
Satl1_3	236.926	107.115
Krtcap3_1	157.636	172.316
LOC689064_2	382.291	293.402
Acss1_4	563.526	959.378
Prim1_4	189.73	152.523
Zfp341_2	52.86	159.508
LOC100363193_1	471.021	508.797
Kcnj16_3	239.206	190.944
Hist3h2a_4	640.928	289.909
Fmo2_1	148.197	174.644
Foxs1_2	93.449	119.922
Non-Targeted_600	732.489	534.411
Ttpal_3	94.3929	84.6525
Cyld_3	129.318	342.302
Rtbdn_1	808.003	597.283
Fam109b_4	315.272	207.244
Atp10d_2	1122.33	903.492
Galnt15_1	264.3	221.216
Psd2_2	175.571	180.466
Hspb3_2	347.366	427.296
Mns1_4	202.945	142.044
Ttc39c_2	141.589	115.265
Prrt2_1	109.496	81.5006
Cav1_3	114.981	97.8007
Olr1768_3	156.692	235.187
Ca5a_4	264.3	152.523
LOC303448_4	203.889	167.658
Sct_4	122.711	352.781
Vps4b_2	426.656	441.267
Zfp395_2	270.908	324.838
Olr375_2	332.263	348.124
Cgn_4	170.851	131.565
Trim37_2	513.498	734.67
LOC102551184_4	167.075	292.238
Gcc1_3	199.169	86.1578
Gimap5_4	214.272	306.209
Dnm1_4	860.863	791.72
Olr1622_2	319.992	455.239
Riiad1_2	90.5294	128.072
Fanci_3	344.534	501.811
Cyp4f5_2	149.141	86.1578
Chrna2_2	240.702	397.024
Carmil2_4	473.852	350.453
Man2a2_3	211.44	309.702
Olr445_4	64.1872	213.066
Mir323_4	555.03	402.846
Foxj1_3	88.7294	135.058
Rap1gds1_2	582.404	859.249
Olr852_1	487.068	428.46
Col4a1_1	290.73	695.084
Tnni3k_1	515.385	291.074
Non-Targeted_355	493.675	313.195
Cd226_1	64.1872	62.8719
Foxred2_1	273.739	115.265
Gjb4_2	273.739	373.738
Nolc1_1	68.9068	197.93
Zhx3_3	372.852	528.59
Olr160_2	191.618	232.859
Tktl1_4	130.262	180.466
Olr1014_4	341.702	260.802
Olr164_3	560.694	406.339
Nrxn3_4	484.236	370.246
Dnaaf2_3	217.104	507.632
LOC499764_4	304.889	282.923
Car8_2	172.739	103.622
Rps16_3	351.142	176.973
RGD1565725_3	433.264	471.539
Tacc1_3	483.292	475.032
Gata4_3	135.926	156.015
Clstn3_2	67.9629	78.0077
Alk_4	901.452	873.221
Zbtb8a_4	434.207	363.26
Prr14_1	805.172	502.975
Cecr5_4	832.546	724.191
Cxadrl1_3	546.535	854.592
Ndufb9_2	470.077	380.724
Camsap3_2	236.926	160.673
Mir3550_1	156.692	126.908
Dctn2_2	833.49	821.992
Gfod2_3	86.8415	130.401
Duxbl1_4	397.394	394.696
Mrpl35_1	92.5051	203.751
Fosl1_4	644.704	899.999
Slc8a1_4	206.721	244.502
Plp1_2	690.956	575.161
Nkx3-2_1	285.067	370.246
Clec1a_1	515.385	435.446
Vpreb3_4	118.935	142.044
Bcas1_1	434.207	246.83
Nfe2l3_3	246.366	211.902
Sowaha_2	335.095	568.176
Sla2_1	370.964	339.974
Slc35b4_1	303.945	330.66
Bcl2l14_3	728.713	557.697
Olr1401_3	355.861	209.573
Glyctk_3	174.627	115.265
Iqcb1_1	234.094	143.208
Fsip1_4	204.833	328.331
Hoxc11_4	268.076	532.082
Fam114a1_3	158.58	285.252
Elfn2_3	1187.46	1015.26
Olr372_1	727.769	601.94
Slpil2_3	158.58	239.845
Drd1_2	367.188	366.753
Mir92b_2	182.178	298.059
Mir153_2	866.527	754.463
Vom1r47_3	56.6358	105.951
LOC679822_1	473.852	518.111
RGD1562036_2	151.029	154.851
Dcstamp_2	871.247	613.583
Pebp1_1	111.384	244.502
C1qtnf7_4	502.17	449.418
Thpo_2	97.2247	206.08
Cd74_4	1023.22	725.355
Slc39a14_1	624.881	580.983
Tmod2_1	406.834	349.288
Olr1423_2	721.162	902.328
Trmt61a_1	837.265	610.09
Vit_2	703.227	621.733
Mettl21a_1	688.124	519.275
B3gnt4_2	1042.1	1202.72
Tcp11_4	222.767	173.48
Mtus1_1	372.852	230.53
Ncbp3_2	350.198	440.103
Gbp2_3	404.002	281.759
C4a_3	137.814	218.887
Cfh_4	143.477	89.6506
Apopt1_2	180.29	234.023
LOC680396_1	706.059	842.949
Ttc36_4	404.946	217.723
Nkiras2_4	545.591	482.018
Zfp692_4	212.384	390.039
Specc1l_3	244.478	220.052
LOC102548568_3	664.526	785.898
Itga9_3	117.047	258.473
Casc1_1	819.331	376.067
Clcnka_1	212.384	119.922
LOC108348882_4	790.069	948.9
Dnah8_4	153.86	224.709
Akap17a_4	452.142	429.625
Msto1_4	488.011	465.718
Lcn9_1	395.506	296.895
LOC102554748_3	622.993	321.345
Mfsd14a_3	1300.73	947.735
LOC108348553_1	114.215	156.015
Yrdc_2	668.302	896.506
Ndnf_1	1125.16	1092.11
Brk1_2	1151.59	888.356
Mir6216_4	94.3929	186.287
Fam129b_2	408.721	457.568
Olr200_2	214.272	164.165
Manbal_2	364.357	502.975
Fbxo41_1	406.834	583.311
Sulf1_3	324.712	324.838
Gprc5b_4	453.086	376.067
Mtrr_2	391.731	442.432
Pgbd1_2	168.019	234.747
Evi2b_2	206.721	154.851
Tfr2_1	413.441	249.159
Stab1_2	376.628	329.495
Vom2r52_4	170.851	231.695
Synb_4	551.255	291.074
Rhou_1	163.686	111.772
LOC103689958_2	516.329	346.96
Bsx_1	208.608	230.53
Bend6_3	844.817	454.075
LOC102552047_4	555.03	961.707
Tada2b_1	328.487	277.102
Mir6332_2	451.198	660.155
Fbxl5_2	463.469	305.045
Slc16a7_2	751.368	692.755
Papss1_2	276.571	409.832
N4bp3_4	477.628	580.983
Fam104a_3	171.795	151.358
Olr1107_1	205.777	229.366
Ly6h_4	562.582	167.658
Rs1_3	101	90.8149
Notch4_3	918.443	576.326
Tacr1_1	947.705	619.404
LOC680273_4	520.105	392.367
Syn1_4	625.825	801.034
Mcf2l_1	404.946	438.939
Mfap2_3	187.842	93.1435
Mir423_2	817.443	335.317
Tax1bp1_1	166.132	173.48
Non-Targeted_475	289.786	171.151
Gin1_2	307.721	268.952
Alad_3	423.824	544.89
Nkiras1_1	233.151	124.579
LOC683422_3	606.947	463.389
Wdr97_2	67.9629	84.8364
Grasp_4	399.282	273.609
Mir17_3	267.132	427.296
Gabrb1_4	289.786	322.509
Snx27_3	673.965	442.432
Vps9d1_4	49.0843	122.251
Tcof1_4	112.328	221.216
Kri1_2	689.068	1166.62
Cr1l_1	201.057	185.123
Prkcdbp_3	401.17	560.025
Cplx3_4	226.543	228.202
LOC108348875_3	140.645	142.044
Traf3ip1_3	143.477	103.622
Rpusd4_4	553.143	500.646
Lsm12_4	278.459	390.039
Cdc14a_2	267.132	166.494
Nudcd3_4	180.29	327.167
Helq_1	341.702	345.795
Rgl2_1	106.664	110.608
Mmp16_1	480.46	393.531
Acot1_2	443.647	845.277
LOC499219_1	543.703	384.217
RGD1564770_4	368.132	452.91
Asb16_1	438.927	365.588
Sox10_2	714.554	332.988
Rsrc1_3	222.767	133.894
Tph1_2	252.973	220.052
Olr1700_4	614.498	499.482
Fundc2_2	197.281	124.579
Uncx_3	129.318	192.109
Rasgrp3_4	369.076	190.944
Snx20_2	341.702	339.974
Slc15a2_4	113.43	178.137
Rhbdl3_3	185.01	103.622
Fam213b_3	136.87	208.409
Slitrk6_2	516.329	417.982
Phf12_1	280.347	249.159
Il22ra2_3	566.358	202.587
Atg9b_1	455.918	624.062
Npap60_4	133.315	108.279
Rpl22_2	219.936	285.252
Eid3_2	181.234	217.723
Defb43_2	484.236	504.139
LOC100911394_1	429.488	185.123
Arl1_3	738.153	601.94
LOC686084_4	529.544	430.789
Ywhae_3	757.031	551.875
Setd7_2	57.5797	86.1578
Slc17a7_4	174.627	107.115
Dmrtc1a_1	208.608	211.902
Rnf5_1	806.116	719.534
Tcam1_4	132.15	123.415
Hdlbp_1	147.253	61.7076
Vgll1_1	155.748	272.445
Slc6a7_3	84.0097	60.5433
LOC689039_4	438.927	362.095
Mir17_1	257.693	337.645
Olr637_3	174.627	185.123
Pou3f2_4	498.395	665.976
RGD1560652_4	130.262	72.1862
Npm1_3	225.599	231.695
Lemd3_2	360.581	330.66
Fcna_4	586.18	594.954
S100a5_3	175.571	139.715
Prss34_3	759.863	704.398
RGD1310819_3	70.7947	66.3648
Fermt3_4	364.357	172.316
Apol3_3	265.244	229.366
LOC103693234_1	321.88	172.316
Psmb7_4	717.386	366.753
Mir3547_2	282.235	388.874
LOC102553760_4	346.422	306.209
Gpr142_2	603.171	337.645
LOC108352180_1	638.096	512.289
Spata24_3	554.086	295.731
Cdk5r2_1	680.573	492.496
LOC290876_3	309.609	450.582
Bcl7b_1	303.001	101.294
Kdelr3_2	404.002	414.489
Vangl2_3	207.664	401.681
P2rx7_4	465.357	314.359
Tsc1_4	406.834	291.074
LOC103693537_1	112.328	88.1384
LOC316820_4	248.253	203.751
Gtf2h2_1	585.236	407.503
Spx_2	381.347	778.913
Abca6_3	403.058	305.045
LOC689039_2	440.815	499.482
Rgn_1	186.898	118.758
RGD1304567_1	378.516	330.66
Olr879_2	752.312	565.847
Kcna5_2	223.711	234.023
Non-Targeted_192	494.619	551.875
Dnajb8_4	308.665	391.203
Best3_1	111.384	126.908
Lrrc66_4	891.069	663.648
ND1_4	393.619	484.346
Wrap73_2	1268.64	1147.99
Cdk2ap1_2	434.207	291.074
Ssr3_3	56.6358	100.129
Mylk3_2	117.047	97.8007
LOC102549174_4	54.7479	172.316
Nktr_2	651.311	695.084
RGD1562771_3	478.572	494.825
Brca2_4	781.573	840.62
Actl7a_2	239.758	362.095
Olr1308_2	95.3369	109.444
LOC681470_1	595.619	585.64
Fyb_3	471.021	518.111
Cox7a2l_2	268.076	174.644
Pls1_3	71.7386	186.911
Cbx2_4	475.74	872.056
Olr271_4	240.702	149.03
Ndufv3_4	70.7947	71.0219
Ldoc1_DUP_4	109.496	200.259
LOC100910977_3	513.498	587.969
Slc28a2_4	1335.66	1264.42
Fam208b_2	201.057	108.279
Lnx2_1	831.602	607.762
Ptprs_1	110.44	98.965
Endod1_4	97.2247	185.123
Trappc9_4	214.272	345.795
Pi15_3	323.768	299.224
Rbp4_3	620.162	410.996
Ttc3_3	160.468	78.0077
Lvrn_4	279.403	253.816
Zswim3_1	299.226	200.259
Xrcc1_3	495.563	470.375
Galnt15_3	331.319	387.71
LOC102547056_1	382.291	265.459
Gpr61_1	262.412	227.037
Dpp4_4	460.637	455.239
Tsga13_4	270.908	252.652
Usp48_1	66.075	115.265
Ints2_3	438.927	667.141
Lemd3_1	193.505	314.359
Lrrc58_2	466.301	541.397
Pdlim5_1	323.768	323.674
B4galt3_2	484.236	350.453
Itgb1_1	267.132	334.152
Capn9_1	186.898	137.387
Lrrc47_4	648.479	529.754
Ralgds_2	197.281	339.974
Pip4k2c_2	358.693	273.609
Mir132_3	326.6	119.922
Sept3_1	76.4583	95.4721
Tshz3_4	322.824	131.565
Hs3st5_1	488.011	477.361
Ppip5k1_1	326.6	506.468
Swap70_3	262.412	168.823
Spryd7_1	284.123	156.015
Rbm25l1_2	395.506	257.309
Mrpl45_4	777.798	711.384
Thumpd3_1	342.646	222.38
Parp8_3	588.068	516.947
Cmpk2_1	134.982	114.101
Diras2_4	490.843	390.039
Vim_2	237.87	334.152
Olr1522_3	348.31	172.316
Nifk_3	254.861	160.673
Abl1_3	507.834	570.504
Sh2d2a_4	187.842	359.767
Aldh1l1_4	598.451	366.753
LOC100911357_2	471.965	395.86
Rwdd4_2	478.572	322.509
E2f2_4	202.001	97.8007
Prss47_2	606.947	529.754
Lama3_1	163.3	150.194
Snd1_2	282.235	338.81
Syngr3_1	94.3929	64.0362
LOC690871_3	596.563	697.412
Appl1_1	568.245	564.683
Leng1_1	286.011	294.566
Pdia3_1	296.394	535.575
Olr1591_2	358.693	420.31
Aadacl3_1	152.917	118.758
Dtx3_3	323.768	259.638
Cblc_3	544.647	478.525
LOC108349459_4	436.095	501.811
Itga8_4	173.683	438.939
Cks2_3	551.255	645.019
Olr288_4	97.2247	66.3648
Upf1_2	108.552	90.8149
Smarce1_4	303.001	296.895
Prdm13_4	119.879	237.516
Ptk7_2	117.047	114.101
Fam210a_2	284.123	169.987
Tktl1_1	429.488	359.767
Chpf2_1	81.1779	179.301
Atp6v0e1_3	159.524	64.0362
Lipc_2	632.433	544.89
Birc6_4	1150.65	1242.3
Vom1r86_3	247.309	138.551
LOC679581_1	350.198	394.696
Scg5_1	142.533	90.8149
Lpar1_3	51.9161	49.4061
Ccdc9_2	552.199	369.081
Mageb16_3	488.955	639.197
Zfp483_3	575.797	489.004
Atp6v0d1_3	505.002	492.496
Slain1_1	145.365	150.194
Olr1615_3	66.075	78.0077
Myh13_1	456.862	266.623
Rab26_3	118.935	158.344
Olr810_1	483.292	417.982
Gga2_4	51.9161	73.3505
Atp5j2_1	929.77	662.483
Ccdc25_3	533.32	458.732
LOC108352190_4	568.245	420.31
Steap4_3	638.096	417.982
LOC103691999_3	492.731	441.267
Ebi3_1	571.077	457.568
Mfsd10_3	153.86	316.688
Tpp1_2	52.86	118.758
Pcyox1l_3	315.272	280.595
Cldn11_4	189.73	250.323
Ptprr_4	127.43	158.344
LOC257642_1	333.207	523.932
C3ar1_3	533.32	380.724
Veph1_2	881.63	1011.77
Fam124a_2	248.253	165.33
Taar6_1	73.6265	97.7173
Prss57_1	490.843	190.944
Anxa5_1	469.133	508.797
Ola1_1	189.73	217.723
Olr83_4	256.749	187.451
Mmel1_3	501.226	316.688
Ehd4_1	790.069	719.534
Pdgfc_1	673.022	656.662
LOC100909671_3	235.982	228.202
Fam163b_1	245.422	258.473
Vcpkmt_1	343.59	463.389
Cyp2u1_2	65.1311	144.372
LOC102549548_1	130.262	105.951
Dnah6_1	123.655	73.3505
Rnf148_2	269.02	211.902
Tldc2_1	364.357	224.709
Acsm3_3	489.899	608.926
Grpel2_3	663.582	865.07
Olr464_2	86.8415	150.194
Olr775_1	117.767	82.6649
Wdfy3_4	131.206	237.516
Aig1_2	557.862	755.627
Olr1453_4	227.487	358.603
Phf14_1	862.751	521.604
Vom1r67_1	105.72	129.237
Fgf4_1	474.796	416.817
Olr1251_4	281.291	378.396
Exph5_2	241.646	152.523
Uso1_4	103.832	161.837
Ndufaf5_2	812.723	801.034
Afdn_3	365.301	470.375
Sh2b3_1	185.954	230.53
Npc1l1_4	521.049	420.31
Plod1_2	424.768	364.424
Igfbp6_2	1235.6	1150.32
Ctso_1	303.945	356.274
Coro1c_4	605.059	459.896
Dpcr1_4	537.096	307.374
Galnt1_1	461.581	404.01
Cd44_2	384.179	211.902
Polq_4	70.7947	274.773
Arid1a_2	396.45	186.287
Anxa4_1	449.31	254.98
RGD1565806_2	67.9629	171.151
Olr1393_3	381.347	247.995
Olr1619_1	290.73	185.123
Ptprd_3	492.731	279.431
Fto_2	553.143	529.754
Cmtm4_3	396.45	509.961
Pax4_1	585.236	447.089
Padi3_3	1324.33	1472.83
Sfxn1_3	163.3	315.524
Smpd1_2	201.057	288.745
Syt10_1	78.3461	86.1578
Ruvbl1_3	340.758	285.252
Tmem51_1	274.683	157.18
Rwdd2b_4	94.3929	60.5433
Tdgf1_4	542.759	698.576
Dnajb4_4	341.702	472.703
LOC108352191_2	312.441	67.5291
Fgf8_1	101	117.594
Olr1246_2	277.515	352.781
Tsen2_1	747.592	409.832
Zfp839_2	252.973	227.037
Setbp1_4	250.141	186.287
Trnau1ap_1	663.582	486.675
Yipf7_4	430.432	429.625
Dhrs2_1	232.207	366.753
Asb1_3	402.114	543.725
Gk5_3	89.8674	90.8149
Olr875_4	816.499	1230.66
Golim4_3	615.442	447.089
Nrap_4	150.085	97.8007
Dennd1c_4	898.621	525.097
Wdr83_4	482.348	570.504
Ptges2_1	359.637	417.982
LOC103690888_2	236.926	345.795
Olr818_1	428.544	370.246
Rhcg_2	888.237	799.87
Ubr1_3	94.3929	82.6649
Wrap53_4	294.506	378.396
Elfn1_3	151.973	171.151
Gpr153_2	783.461	828.977
Kras_3	401.17	449.418
Ldhd_3	617.33	230.53
Slc25a52_2	190.674	176.973
Slc24a3_4	152.917	551.875
Phf21b_1	223.711	225.873
Mfsd12_3	177.459	221.216
Pikfyve_2	383.235	303.881
H1f0_2	640.928	216.559
Ntpcr_1	497.451	274.773
Trpm1_2	427.6	691.591
Zcchc3_2	558.806	399.353
Ocrl_1	110.44	179.301
Fndc1_4	83.0658	271.281
Wdr59_3	213.328	244.502
Cd79b_2	576.741	621.733
Mepe_2	463.469	468.046
LOC103690887_4	210.496	243.337
Ptprq_4	120.823	84.9935
Mycbpap_3	990.182	798.706
Mir328_1	836.321	867.399
P2ry14_3	532.376	1131.69
Olr1199_4	312.441	210.737
RGD1566184_3	817.443	764.941
Kcng3_3	324.712	136.222
Insc_1	127.43	237.516
Tmem107_3	150.085	104.786
Olr39_4	205.777	416.817
Pes1_3	440.815	146.701
Rmdn2_4	849.536	978.007
LOC691921_3	642.816	1036.22
LOC100302465_3	158.58	214.23
Olr623_2	480.46	463.389
Kcnk3_2	174.627	322.509
Slco2a1_4	284.123	332.988
Alg10_2	983.574	1257.44
Xrcc6_2	217.104	159.508
Mamdc4_3	640.928	667.141
Non-Targeted_386	702.283	755.627
Gli1_3	190.674	227.037
LOC685789_2	130.262	182.794
Zbtb9_2	430.432	575.161
Lysmd2_4	379.46	650.84
Heatr9_3	399.282	288.745
St6gal1_1	251.085	334.152
Rangrf_4	188.786	131.565
Kdm2a_4	655.087	356.274
LOC108351823_3	543.703	586.804
Mocs1_3	663.582	823.156
Il5_2	374.74	245.666
Acads_4	257.693	88.4863
C1rl_1	173.683	145.537
Pla2g15_2	496.507	736.998
Esyt3_1	390.787	618.24
LOC685463_3	508.778	381.888
Prcd_3	654.143	484.346
LOC108352027_1	83.0658	132.584
LOC108353325_2	200.113	216.559
Prss37_2	620.162	350.453
Mir375_4	166.132	378.396
Gpr4_1	94.3929	93.179
Mir343_2	293.562	218.887
Foxr1_2	311.497	294.566
Dusp15_4	526.713	313.195
Zfp839_1	274.683	149.03
Ufc1_2	87.7854	326.002
Defb41_4	344.534	241.009
Necap2_1	450.254	697.412
RGD1562618_3	292.618	62.8719
Pclo_1	533.32	470.375
Stk32c_3	99.1126	224.709
Sp9_3	700.396	471.539
Rhbdf2_1	590.9	461.06
Akap3_1	105.72	265.459
Kcna10_3	244.478	192.109
Nxph4_4	115.159	204.916
Cylc1_2	90.6172	128.072
Golga3_1	269.02	399.353
Dmrta2_2	740.984	648.512
Uqcr10_1	931.658	803.363
Hrct1_1	399.282	249.159
Pbx4_1	295.45	172.316
Nbeal2_3	443.647	384.217
Pipox_4	173.683	217.785
Cdca4_4	296.394	221.216
Yipf3_2	130.262	266.623
Lrrn3_4	395.506	272.445
Atp6v1e2_1	741.928	1058.34
Hoxb6_2	321.88	562.354
Xpnpep3_3	720.218	865.07
Nr5a1_4	1025.11	770.763
Muc13_3	336.983	355.11
Acad11_2	814.611	1327.3
Zfp286a_4	56.6358	61.8151
LOC108351873_3	185.01	197.93
Gnb1l_4	173.683	195.601
Sh2d2a_1	543.703	482.018
Ddx19b_1	199.169	202.587
LOC690415_2	837.265	882.535
Atg16l1_2	353.03	487.839
Slco2b1_1	796.676	662.483
Dhrs7c_1	357.749	339.974
LOC100911196_4	565.414	506.468
Foxl2_1	289.786	362.095
Papln_4	596.563	349.288
Prss45_4	414.385	190.944
Fbl_2	354.917	535.575
Ankrd9_2	1810.46	1305.17
Lingo3_3	139.702	427.296
Non-Targeted_408	194.449	194.437
Caskin1_1	149.141	71.0219
Kcnj5_4	170.851	156.988
RGD1311164_1	213.328	114.101
Tmem116_2	354.917	151.358
Wnk4_4	601.283	464.553
Lyc2_4	218.048	154.093
Mir708_4	265.244	317.852
Heatr6_3	474.796	448.253
Rbbp4_2	347.366	490.168
Rgl3_2	185.954	182.794
Pcdh11x_1	133.094	163.001
Zcchc17_4	957.144	930.271
Olr1739_1	734.377	553.04
Mthfd2l_1	194.449	209.573
Col8a2_4	156.692	86.1578
Cnn1_3	973.191	693.919
Crybb3_1	194.449	140.88
Maz_4	314.328	339.974
Gas7_2	656.975	286.416
Flrt3_1	221.823	238.68
Hikeshi_4	196.337	116.429
Hs3st6_4	162.356	121.087
LOC689002_3	677.741	365.588
Tipin_3	456.862	299.224
Tyrobp_4	545.591	409.832
Limch1_1	512.554	309.702
Fam162a_3	260.524	387.71
Rcan1_3	176.515	130.401
Tsg101_3	428.544	390.039
Hn1l_1	193.505	180.466
Smco2_3	98.1686	115.47
Il12a_4	511.61	469.211
Spdef_1	203.889	301.552
Nol6_4	640.928	672.962
Vwa1_4	828.77	632.212
Yeats4_3	140.82	152.523
Sec11c_2	603.171	1023.41
LOC102551309_3	528.6	590.297
Mcmbp_2	588.068	457.568
Cenpm_2	392.675	535.575
Cmtm2a_1	336.039	314.359
Nyap1_3	162.356	111.772
LOC100909660_2	373.796	320.181
Reep2_4	114.215	129.237
Akap8_3	266.188	367.917
Wdr90_4	185.01	87.3221
Armc7_3	543.703	893.014
Rnf4_3	256.749	413.324
Apon_1	400.226	275.938
LOC686143_3	432.32	328.331
Vom1r90_1	194.449	193.273
Btg1_3	228.431	417.982
Rasgrp1_2	538.04	307.374
Sh3pxd2b_2	544.647	636.869
Mir3556a_1	349.254	259.638
Atf2_2	274.683	364.424
Fancc_3	115.159	122.251
Brcc3_3	440.815	292.238
Mtap_2	273.739	73.3505
Dlx6_4	276.571	241.009
Non-Targeted_712	277.515	415.653
Wdfy4_4	535.208	638.033
LOC367746_3	308.665	632.212
LOC102548286_3	224.655	417.982
Pex2_2	489.899	693.919
Crabp2_1	82.1218	254.98
Lypla1_2	252.973	339.974
Ube2v1_1	355.861	288.745
LOC108353095_2	546.535	293.402
Hexdc_3	477.628	274.773
LOC100912321_3	733.433	821.992
Cdk5rap3_4	810.835	704.398
Olr1227_4	432.32	223.544
Spsb4_1	325.656	546.054
Osbpl6_2	308.665	317.852
Sez6l2_3	84.9536	143.273
Bbs2_2	532.376	482.018
Nek2_3	301.113	338.81
Chst12_2	158.58	295.731
Rpusd1_2	181.435	239.845
Pla2g4b_2	173.683	98.965
Nek9_1	219.936	152.523
Olr1007_3	84.9536	124.393
Serpinb7_4	398.338	417.982
RT1-Bb_3	283.179	449.418
Kctd6_1	174.627	82.6649
Fgfbp3_1	918.443	1243.47
Smim13_4	482.348	478.525
Olr1156_4	714.554	563.518
Cln3_1	1076.08	823.156
Slc25a47_3	101	70.294
Mapk8ip3_1	659.807	360.931
Slc46a2_1	260.524	103.622
Dars2_2	566.358	360.931
LOC108353422_1	261.468	200.259
Pxt1_1	393.619	541.397
Hs6st3_4	291.674	284.088
Olr1055_4	560.694	427.296
Tmem71_2	141.589	172.316
RGD1562378_2	690.956	607.762
Palld_3	97.2247	114.101
Mesdc1_3	885.406	808.02
C4b_3	411.553	655.498
Gsg2_1	550.311	364.424
Non-Targeted_777	118.885	139.715
Ptch2_1	266.188	355.11
LOC680920_3	542.759	374.903
Mir3564_4	252.029	321.345
Stat3_1	121.767	153.687
Dpyd_2	776.854	830.142
Plcd4_3	501.226	472.703
Fam78b_1	373.796	321.345
Rpl37a_2	350.198	69.8576
Apold1_3	139.702	163.339
Fnip1_4	327.543	243.337
Yipf6_2	371.908	536.74
Nppb_4	420.049	228.202
Cdca5_2	430.432	427.296
LOC103694424_2	352.086	285.252
Col22a1_4	159.524	144.372
Scpep1_1	531.432	455.239
Tacc3_4	316.216	88.4863
Il7_4	262.412	259.638
Tcam1_2	70.7947	125.744
Brat1_1	264.3	379.56
Itga11_3	235.038	402.846
Pak3_2	274.683	174.644
LOC102549465_3	105.72	166.494
Mrps15_2	522.937	599.611
Oscp1_3	724.938	512.289
Hdhd3_3	357.749	238.68
Ppp2r5c_1	451.198	570.504
Clpp_1	67.9629	284.088
Mbnl2_1	260.524	409.832
Rsad2_2	233.151	173.48
Itpr3_4	810.835	699.741
Fam131a_4	699.452	620.569
Mycn_3	917.499	372.574
LOC102554988_2	387.955	174.644
RGD1563590_1	255.805	102.458
Casz1_2	175.571	261.966
Prune2_1	409.665	419.146
Gpr75_4	155.498	202.587
Gpsm2_3	965.64	1414.62
Taar7c_1	162.356	180.466
Csgalnact1_3	73.7903	101.294
Slc5a11_3	454.974	541.397
Cib4_3	1063.81	627.555
LOC100912321_4	154.804	94.3078
Fam69b_1	89.6733	158.344
Aup1_2	209.552	324.838
Calml3_1	58.5236	161.424
Ifrd2_4	134.038	229.366
Sox13_4	386.067	542.561
Lipm_3	426.656	362.095
Klf5_1	456.862	298.059
Slc14a2_4	334.151	553.04
Prr7_2	474.796	406.339
Ceacam9_1	120.823	273.609
Cd44_1	117.991	289.909
Rpl41_2	312.441	690.426
RGD1565533_1	57.5797	89.3894
Rft1_3	247.309	338.81
Yes1_4	413.441	589.133
Zfp324_2	235.982	81.5006
Olr1616_3	481.404	681.112
Olr1559_2	71.7386	62.8719
Abtb1_2	121.767	98.3394
LOC299190_1	764.583	603.104
Yif1a_1	438.927	286.416
Barx2_3	1006.23	799.87
Tcap_1	281.291	143.208
Dgat2_1	673.022	535.575
Ube2l6_4	535.208	752.134
Fgf6_2	424.768	257.309
Mmp23_2	430.432	519.275
Mir193b_1	342.646	149.03
Tmigd1_2	286.011	115.265
Olr1373_2	149.141	156.015
Ncr2_3	143.477	136.222
Clca5_1	343.59	373.738
Olr439_2	330.375	218.887
Ccdc51_1	89.6733	171.151
LOC103691238_3	183.122	100.129
Il20ra_4	150.085	176.973
LOC100359523_4	160.468	296.895
Bet1l_4	313.385	195.601
Dll1_4	189.73	626.39
Gpr1_3	325.656	228.202
Wwc2_1	480.46	228.202
Npy1r_3	104.776	86.1578
Ercc5_1	141.589	205.393
Lhx1_3	486.124	252.652
Olr803_2	656.031	393.531
Mecom_3	235.038	135.058
Atp6v0d2_4	71.7386	104.786
Lrrc4b_3	252.973	130.401
Znf740_4	92.34	62.8719
Olr1440_4	72.6826	193.273
Tie1_2	384.179	345.795
Snx17_4	239.758	117.594
Lgals12_4	187.842	160.673
Pla2g2a_2	695.676	575.161
Reep4_2	160.468	252.652
Rnf135_4	543.703	364.424
C1ql3_4	372.852	377.231
Ddx3x_3	404.002	275.938
Ccdc92_3	772.134	539.068
Hyal3_2	777.798	501.811
Zfp27_3	152.917	169.987
Med13_3	118.935	313.195
Nlrc5_2	252.973	344.631
Chfr_1	303.945	407.503
Cldn1_1	56.6358	137.387
Cry1_4	63.2433	137.387
Stxbp1_3	568.245	564.683
Me3_3	593.732	899.999
Cdk5rap3_2	983.574	958.214
LOC100363500_3	67.4943	83.8292
Gas8_4	245.422	237.516
Asap3_1	703.227	802.199
Slc30a7_1	95.3369	71.0219
Plpp5_2	591.844	391.203
Mpl_2	312.441	421.474
Kctd10_2	589.956	563.518
Commd9_3	1102.51	1145.67
Rock2_2	572.965	387.71
LOC100911395_4	564.47	378.396
Cpm_3	841.985	833.635
Avpr2_3	239.758	158.344
Zbtb25_3	140.645	58.2147
Cltb_2	164.223	128.072
Mir154_4	370.964	326.002
Lmf1_3	688.124	433.117
Ccdc30_2	492.731	405.174
Tubal3_1	64.1872	179.481
Fut8_1	58.5236	74.5148
Clcn2_2	789.125	394.696
Adm2_4	97.2247	88.4863
Vstm2l_3	341.702	443.596
Cacng6_1	88.7294	90.8149
Olr181_1	373.796	291.074
Papln_1	101	136.222
Cyp2c7_4	593.732	955.885
Olr1737_1	705.115	451.746
LOC102548231_3	409.665	238.68
Endog_1	260.524	213.066
Mog_2	387.011	342.302
Gtf2h4_2	189.73	164.165
Olr1468_4	232.207	151.358
E2f7_2	179.347	122.251
Pigw_2	418.161	635.705
Rbpms2_3	422.88	535.575
Adora2a_1	712.667	620.569
Ltf_1	581.46	711.384
Tmem52_4	505.002	320.181
Nipsnap3a_2	328.487	242.173
Slc26a1_3	419.105	305.045
RGD1305713_1	259.581	386.546
Leprot_2	120.823	98.965
Gipr_3	303.001	423.803
Mad2l1bp_3	358.693	374.903
Gpat3_4	69.8508	144.372
Olr218_1	959.032	579.818
Ctsw_4	119.879	164.165
Rnf19b_4	109.496	94.3078
Ulk3_3	408.721	314.359
Ctsll3_3	327.543	273.609
LOC102548695_4	551.255	209.573
LOC100361693_1	59.4675	179.301
Dnal4_2	336.983	234.023
Dlc1_3	471.021	511.125
LOC103694845_3	387.011	249.159
LOC108348739_4	458.75	296.895
Fgfr1op_3	134.982	180.468
Ap5m1_1	162.356	250.323
LOC680955_2	181.234	116.429
Lgals3bp_4	293.562	272.445
Ubr2_2	320.936	175.808
Cp_2	255.805	252.652
Tmc8_1	163.3	180.466
LOC102554977_1	675.853	383.053
Msc_4	986.406	1144.5
Pdzrn4_1	271.852	405.174
Dydc1_1	387.955	256.145
Ocel1_2	489.899	468.046
Emp3_2	791.013	792.884
Slc19a1_1	428.544	792.884
Pigk_1	249.197	223.544
Gpsm3_3	688.124	458.732
Ptrh1_1	592.788	615.912
Nf1_2	565.414	415.653
Synrg_1	122.711	229.366
RGD1311739_1	269.964	75.6791
Tmem37_4	579.573	530.918
LOC108351244_3	626.769	576.326
Anapc16_1	62.2993	61.7076
Cox19_1	230.319	484.346
Myt1l_3	353.973	546.054
Sall2_3	100.057	146.701
Kcmf1_4	270.908	203.751
Sec31a_1	103.832	150.194
C2cd4d_4	189.73	160.673
Pak2_3	582.404	454.075
Igsf7_4	244.478	229.366
Tsc22d3_2	310.553	428.46
Olr836_3	184.066	178.137
LOC100360095_1	494.619	143.208
Onecut1_4	642.816	417.982
Try10_2	397.394	320.181
Adh4_3	874.079	670.633
Pex11b_4	194.449	187.451
Trim46_1	168.963	253.816
Agk_1	523.881	500.646
Slc44a3_4	202.001	202.587
Prkca_3	702.283	280.595
Nt5c_2	508.778	627.555
Atp2b3_3	149.141	142.044
Prtfdc1_1	315.272	302.716
Hck_1	442.703	530.918
Rabac1_2	603.171	459.896
Thyn1_3	162.356	87.3221
Prss44_3	197.281	332.988
Olr1475_3	1020.39	698.576
Gtpbp3_1	545.591	236.352
Scnn1b_2	202.001	119.922
Olr1197_1	321.88	349.288
Brf1_1	226.543	138.551
LOC100365008_3	387.955	808.02
Prkd3_4	330.375	268.952
Slc12a5_1	151.973	450.582
Mrps7_2	521.049	242.173
Olr155_2	568.245	475.032
Mrpl52_4	216.16	256.145
Wiz_3	1076.08	883.699
Uchl3_4	1175.19	615.912
Svip_4	223.711	165.33
Prrg4_3	354.917	720.698
Apoe_4	431.376	499.482
Tmem181_3	127.43	139.715
Slc25a11_3	78.3461	94.3078
Dnajc7_2	270.908	256.145
Olr148_4	217.104	93.1435
LOC103690462_2	556.918	573.997
Tfec_4	422.88	442.432
Asap2_1	346.422	618.24
LOC690147_3	698.508	750.97
Pex1_2	289.786	288.745
Cfap100_1	476.684	341.138
Cnr2_1	278.459	116.429
Faap24_1	148.197	125.744
Alkbh8_1	774.966	378.396
Cd160_3	420.049	554.204
Nrg3_2	477.628	615.912
Pax1_4	208.608	189.78
Slfn4_4	280.347	497.154
Clca4l_1	327.543	442.432
Dnajc4_1	168.963	253.816
Kcnk7_2	679.629	618.24
Prrc2a_2	781.573	716.041
Myadml2_4	102.888	133.894
Mir150_1	564.47	732.341
Gabrr3_3	437.983	475.032
Non-Targeted_676	710.779	438.939
Adad2_4	647.535	657.826
Myom3_4	450.254	435.446
Plcd1_4	938.266	1016.43
LOC681006_3	106.664	102.458
Tecpr2_1	358.693	563.518
Ybey_1	387.011	363.26
Olr1645_4	746.648	1092.11
Zkscan2_1	354.917	362.095
Zkscan1_4	678.685	662.483
Tmc2_4	236.926	465.718
Pdpn_3	283.179	259.638
Ric3_3	313.385	122.251
Ccdc12_2	490.843	464.553
Svs3a_4	769.302	543.725
Alox5ap_2	656.031	475.032
Ace_4	337.927	349.288
LOC102547811_1	688.124	903.492
Wdr13_2	145.365	126.908
Olr288_1	319.048	261.966
Ttc19_1	224.655	217.723
Syt4_1	741.928	469.211
Npepl1_3	779.686	723.027
Acap2_2	479.516	470.375
Kcnn4_2	130.262	163.001
Cct5_4	200.113	217.601
Rilp_3	942.985	611.254
Btnl3_2	188.786	433.117
LOC108353325_3	464.413	407.503
Kitlg_3	54.7479	125.744
Sar1b_4	250.141	301.552
Padi6_3	355.861	473.868
Txndc12_1	762.695	540.232
Mettl7b_1	147.253	60.5433
Mpa2l_4	495.563	475.032
Clec2d_4	1230.88	975.678
Sec24b_3	258.637	206.08
Disp2_2	341.702	293.402
Man2c1_4	1110.06	840.62
Olr264_2	342.646	567.011
Sdr16c5_3	420.992	399.353
Nipal4_3	140.22	125.744
Mob3a_1	557.862	672.962
Mir207_2	1089.29	728.848
Kcnk6_2	194.449	292.238
Cdc42se1_2	546.535	617.076
Uqcc3_3	365.301	293.402
Nat9_2	95.3369	486.675
RGD1311517_3	54.7479	77.0108
Neil1_3	377.572	193.273
Tmem190_3	302.057	336.481
Kctd21_1	247.309	174.644
Icmt_3	733.433	468.046
Cfap77_2	994.901	527.425
Gata1_4	291.674	221.216
Hes7_2	372.852	324.838
Auh_4	404.002	527.425
Xpc_3	365.301	383.053
Dll4_4	360.581	534.411
LOC685667_2	153.86	224.709
[truncated: 68,243 more rows]

## Sheet: A_Parenchyma
sgRNA	x	y
Siglecl1_4	741.114	658.48
Lrrc73_1	466.584	494.16
Prr3_4	504.287	536.139
Ccdc114_2	665.707	910.357
RGD1309748_4	300.452	393.409
Sugp1_2	487.792	448.582
Grpr_2	406.493	279.464
Pxdc1_2	286.313	492.96
Enox1_2	181.449	176.314
Telo2_2	361.72	422.195
Stxbp5l_1	74.2292	130.736
Stk32a_1	722.262	771.225
Fads1_4	384.107	97.1528
LOC100363436_1	566.734	623.697
Veph1_4	444.197	217.094
Cxcl6_2	560.843	530.142
Bnip1_2	410.028	345.432
Dpy19l3_3	592.656	700.459
LOC108349722_4	100.151	250.678
Sh3bp4_1	372.324	340.634
Prkg1_4	670.42	510.952
Ptdss2_4	377.037	111.546
Cct7_3	137.854	205.1
Olfml2a_3	269.817	142.731
Olr1137_4	196.766	289.059
Ccdc130_2	256.857	122.341
Tctn1_2	156.706	181.112
Pbld1_4	438.306	672.873
Mmd2_2	1690.78	1435.7
Zscan30_4	291.026	94.7539
Abhd8_4	488.97	279.464
Wls_4	684.558	546.934
Zdhhc3_4	1067.49	1197.02
Sctr_2	1278.39	764.029
RGD1562039_3	150.815	536.139
Ust_2	324.017	173.915
Slc35e3_3	430.058	446.183
Sapcd1_4	331.086	494.16
Helz_1	364.077	333.438
Fam120b_1	136.676	117.543
Olr439_1	240.361	280.664
Il20rb_3	289.847	353.828
Anapc15_3	299.273	345.432
Extl2_1	199.123	87.5574
Adamtsl2_1	133.141	287.86
Dpysl2_4	77.764	193.106
Fam26e_4	352.294	123.54
Prkab2_1	275.709	431.79
Krtap1-1_1	534.922	472.57
Olr157_1	94.2593	86.358
RGD1563285_2	128.428	64.7685
Tat_2	104.864	122.341
Rpusd2_2	388.82	249.479
LOC100365450_4	626.825	545.735
Copb1_4	74.2292	97.1528
Nrn1l_1	367.611	271.068
RGD1563015_2	357.007	355.027
Fam60a_4	368.79	543.336
Mir3102_2	483.079	452.18
Gmfg_4	860.117	611.703
Dedd_4	642.142	839.592
Tas2r110_1	84.8334	110.346
Mad2l1_2	62.1572	63.5691
Raf1_1	229.757	286.661
Olr879_1	230.935	76.7627
Cyp2j4_2	494.862	417.397
Rims3_3	686.915	465.374
Fgf1_4	836.552	778.422
Cbfa2t3_4	389.998	430.591
Ppib_2	359.364	629.694
Zfp579_1	294.56	379.016
Ccnb1_4	238.005	212.297
C1qtnf5_3	702.232	519.348
Tcea3_4	300.452	450.981
Ttc19_3	398.246	806.008
Fam219a_4	302.808	490.562
Ddx23_2	302.808	297.455
Itgam_3	172.023	103.15
Mall_4	144.924	177.514
Nipal4_2	538.457	458.177
Podxl_2	272.174	251.878
Mir207_3	537.278	341.834
Cdx2_4	415.919	398.206
Olr1392_1	854.225	748.436
Smagp_3	289.847	183.511
Pdlim3_4	255.678	556.529
Pde6c_1	470.118	490.562
Vps33a_3	101.329	262.672
Non-Targeted_504	738.758	480.966
LOC691693_2	110.755	208.699
Cryba4_4	413.563	518.148
Mettl23_3	229.757	310.649
Pigy_4	443.019	459.377
Slc35c2_4	394.711	241.083
Dnajb7_1	620.933	456.978
Senp7_3	140.211	92.3551
Rbm33_2	789.422	765.228
Mir325_3	223.866	100.751
Ankrd23_1	113.111	70.7656
Donson_1	268.639	233.886
Eml2_2	378.216	458.177
LOC108349780_4	891.929	742.439
Tspan12_1	455.98	338.236
Maml1_1	734.045	701.659
Non-Targeted_395	1050.99	340.634
Adcy6_2	196.766	298.655
Tubg1_1	338.155	652.483
Ptpn11_3	756.431	504.955
Wfdc12_2	497.218	662.078
Lrrtm4_2	82.085	64.7685
Cpxm2_4	301.63	521.746
Ccdc159_4	420.632	431.79
LOC680955_4	250.966	229.089
Fam131a_1	334.621	332.238
Prr11_2	314.591	543.336
Morc2b_3	455.98	220.693
RGD1306995_2	699.876	482.166
Taf12_3	488.97	440.186
Mepe_4	229.757	254.276
Cand1_4	169.667	151.127
Lpcat1_4	374.681	569.723
Dydc1_2	979.119	647.685
Olr1349_3	103.597	119.942
Henmt1_4	430.058	540.937
Cyp4f39_2	113.111	101.839
Fam166a_4	166.132	200.303
Pip5k1b_2	929.633	1171.83
Gsta2_2	153.171	254.276
Vom1r42_4	1062.77	876.774
Edn1_4	332.264	322.643
Prkg2_4	479.544	468.972
Lrrc8c_3	669.241	680.069
Olr1197_3	144.924	163.121
Mroh4_2	391.176	387.412
Ube3d_2	140.211	124.776
Jak1_4	347.581	542.136
Bnip1_3	62.4468	239.883
Hid1_2	71.4202	74.3639
Olr93_1	472.475	461.776
Chd8_4	388.82	295.057
Col5a3_4	357.007	220.693
Rwdd4_1	321.66	176.314
Arfip2_1	247.431	237.485
Tmem178b_4	765.857	1072.28
Slc45a3_2	438.306	485.764
Dthd1_3	120.181	146.329
Mir1193_2	230.935	292.658
Olr329_1	107.22	80.3609
LOC367515_3	143.746	70.7656
Far2_1	635.072	1102.26
Cux1_2	612.686	839.592
Deup1_1	590.299	417.397
LOC102551575_3	477.188	223.092
Egfl7_2	162.597	266.271
LOC691354_3	148.458	164.32
Ifnar1_2	67.1598	182.311
Pigp_1	354.651	251.878
LOC499542_4	122.537	256.675
LOC100360774_3	553.774	341.834
Galr3_1	1194.74	1273.78
Cdk7_1	360.542	200.303
Morn1_2	95.4376	143.93
Dusp28_3	233.292	163.121
Non-Targeted_92	576.16	319.045
Extl3_2	393.533	313.048
Olr537_3	113.111	137.933
Tmem185b_2	281.6	503.755
Itga11_1	160.241	291.458
Ccnb2_1	683.38	718.451
LOC680316_1	177.334	169.118
Uba1y_4	155.528	76.7627
Mogat1_3	450.088	363.423
Crim1_3	606.795	337.036
Non-Targeted_553	514.892	508.553
Pcmtd1_3	706.945	724.448
Rhog_3	996.793	693.263
Ddx11_3	1219.48	983.522
Ric8b_2	969.693	1141.84
Pate4_1	182.873	183.511
Tonsl_4	708.123	417.397
Spats1_3	102.507	85.1586
Scpep1_4	349.938	267.47
Ccdc107_1	605.616	432.99
Zfp862_3	286.313	527.743
Bach2_4	169.667	500.157
LOC100911528_1	217.975	147.528
Zcchc10_1	365.255	257.875
Cd37_2	358.186	406.602
Fam124b_4	415.919	243.482
Olr303_3	156.706	232.687
LOC103694733_2	166.132	337.036
Agap1_3	730.51	764.029
LOC691083_2	471.297	447.383
Ttc25_2	599.725	400.605
Olr770_4	130.496	101.95
Lzts2_3	592.656	543.336
Apoa1_1	718.728	540.937
Krtap2-4_3	491.327	406.602
Cyb5b_1	83.6552	97.0506
LOC103690190_1	632.716	459.377
Lcmt2_3	287.491	81.5604
Gpr3_4	463.049	569.723
LOC103695151_1	111.258	62.3697
mrpl9_4	101.329	105.549
Olr1259_4	139.033	89.9563
Six6_3	401.78	420.995
Oasl_1	336.977	351.429
Mepce_1	296.917	267.47
Pusl1_4	451.267	444.984
Asb7_1	355.829	165.52
Tmem63c_4	562.021	533.741
Mpg_1	1016.82	1065.08
Olr1708_3	289.847	419.796
Tmem198b_3	606.795	454.579
Kat7_4	457.158	304.652
Aars2_4	175.558	267.47
Fst_2	382.929	163.121
Tpte2_2	213.262	423.394
Cox6a1_1	229.757	337.036
Prkcb_2	401.78	478.567
Tmem132b_3	148.925	232.687
Gli3_3	158.678	116.343
Non-Targeted_64	1002.68	911.557
Mir128-2_2	180.271	85.1586
Hmgxb4_2	84.8334	63.5691
Anxa8_2	355.829	316.646
Mast3_2	413.563	419.796
Hsd3b3_1	273.352	341.834
Supt4h1_1	82.4769	151.127
Ccdc189_2	180.271	146.329
Ckb_1	432.415	569.723
Stard3_1	88.3681	195.505
Non-Targeted_232	320.482	101.95
Chit1_4	564.378	400.605
Urm1_1	400.602	453.38
Fcer1g_3	876.612	820.401
Ccdc134_3	457.158	494.16
Klc4_3	497.218	304.652
Rab33a_2	791.779	634.492
Acyp1_3	459.514	526.544
Neurl1b_4	486.614	765.228
Cnn1_4	331.086	401.805
Ppp1r12c_3	551.417	698.061
Dctn6_3	100.041	71.965
Olr34_2	123.715	93.5545
Olr176_4	414.741	263.872
Rbsn_4	448.91	414.998
Sh2d5_2	562.021	483.365
Wfdc1_3	678.667	414.998
LOC108352180_4	239.183	230.288
LOC103694591_4	488.97	263.872
Hbe1_4	77.764	194.306
LOC100360049_4	135.498	73.1644
LOC100364062_4	156.706	233.886
tGap1_1	147.28	115.144
Fam168b_2	279.243	254.276
Noxo1_4	494.862	749.636
Wipi2_2	166.132	255.476
Doxl1_4	560.843	1321.76
Xpr1_2	83.6552	75.5633
Brd9_3	445.375	393.409
Cfap65_4	384.107	179.913
Pecr_3	618.577	791.615
Sphk2_3	737.579	413.799
Adh7_4	202.658	233.886
Fgfrl1_1	387.642	576.92
RGD1563354_4	301.63	536.139
Zfp282_2	593.834	639.289
Slc44a3_1	293.382	134.335
Krtcap2_3	347.581	411.4
Nbas_2	263.926	242.282
Noxo1_2	424.167	329.84
LOC100909955_1	574.982	492.96
Chst1_4	240.361	248.279
LOC108350451_2	966.158	626.096
LOC108351053_2	61.2686	229.089
Wnt10b_1	818.878	573.321
Acot12_3	85.6533	85.1586
Scrn2_3	539.635	555.33
LOC500702_3	186.162	275.866
Fbxw4_3	631.538	626.096
Gabra6_3	80.1204	158.323
Mir451a_2	598.547	863.58
Plcb2_4	708.123	430.591
Cabp1_3	407.672	291.458
Scpep1_3	104.864	67.1673
Stag1_3	427.702	82.7598
Olr1078_3	181.449	263.872
Nfkbiz_4	465.406	392.209
Tm9sf1_1	407.672	284.262
Hpgds_2	259.213	151.127
Exoc6b_1	120.901	82.7598
Mir154_2	69.5163	83.9592
Yif1b_4	546.704	683.668
Mynn_3	604.438	876.774
Glud1_3	86.0117	152.326
Tmem210_3	841.265	838.392
LOC108351325_3	412.385	444.984
Mapre2_4	233.292	369.42
Ttll10_3	675.133	518.148
Olr982_3	537.278	385.013
Olr1463_4	470.118	466.573
Olr756_3	384.107	488.163
Prr13_1	543.169	467.773
Prkdc_1	68.338	195.505
Zfp711_4	116.646	128.338
Shc4_3	387.642	322.643
RGD1306995_1	137.854	174.403
Dph5_4	203.836	158.323
Cdx1_3	1384.43	1237.8
Fam124b_2	320.482	417.397
Pipox_3	102.507	161.147
Sept10_1	58.9121	113.945
Slc48a1_3	869.542	1167.03
Fmo5_2	196.766	380.215
Papss1_3	611.508	736.442
Klrb1c_1	804.739	473.77
Cacybp_1	148.458	135.534
Axl_4	348.76	188.308
Ankrd44_3	287.491	388.611
Mamdc4_4	395.889	416.198
Ticam2_3	481.901	482.166
Rpl10l_3	301.63	244.681
Ssb_4	192.053	199.103
Setmar_4	431.237	434.189
Klrg1_1	208.549	419.796
Hpse_4	770.57	827.598
Plekhd1_2	481.901	498.957
Sppl2b_3	553.774	496.559
Nat6_4	752.897	708.855
Tecr_2	212.084	426.992
RGD1310352_1	166.132	242.282
Myh3_4	78.9422	205.1
Lipa_3	731.688	423.394
Lrrc41_1	721.084	628.494
RGD1564420_2	430.058	307.051
Olr1595_1	110.755	67.1673
Myot_4	466.584	391.01
Dusp27_3	142.567	141.531
Ppm1k_4	904.89	886.369
Ehhadh_4	346.403	500.157
Gabpb2_1	441.841	400.605
Mettl17_3	464.227	528.943
Cuedc2_3	711.658	403.004
Inpp5d_3	375.859	509.752
Dnmt3b_4	606.795	424.594
Fhod1_3	113.727	124.739
Rgmb_2	1129.93	1255.79
Supt3h_1	484.257	302.253
Ndrg4_3	850.691	568.524
Car10_2	267.461	226.69
Zfp366_1	496.04	789.216
LOC290209_3	312.234	385.013
RGD1564748_3	645.677	754.433
Itm2a_1	71.8728	159.522
Nrg3_4	209.727	356.227
LOC102554283_2	103.685	131.936
Surf2_3	199.123	297.455
Gpr132_3	484.257	777.222
Kiss1_4	524.318	353.828
Chac2_3	216.796	223.092
Ptprz1_3	107.22	143.93
Mir29b2_3	108.398	73.1644
LOC108353325_1	156.706	237.485
Senp17_4	296.917	362.224
LOC102547059_4	779.996	906.759
Plscr5_1	180.271	140.332
Nphs1_3	184.984	507.353
Eppin_3	298.095	203.901
Vsir_3	327.551	310.649
Mb_4	182.627	127.138
Bpifa2f_2	86.0117	133.135
LOC690813_2	240.361	68.3668
Astl_3	336.977	513.35
Tmem185a_4	234.47	199.103
Dmrtc1b_1	300.452	332.238
Krt81_4	605.616	552.931
Stx19_2	190.875	144.586
Tnfrsf26_3	126.072	157.124
Olr1303_3	272.174	263.872
Mapk15_4	175.558	62.3697
Olr834_2	410.028	413.799
Atp2b3_2	559.665	988.32
Pomt2_4	274.53	242.282
Sectm1b_2	381.75	503.755
RGD1564074_2	97.7941	104.349
Fam228a_3	670.42	653.682
Isyna1_4	420.632	203.901
Non-Targeted_308	567.913	496.559
Klf10_1	280.422	527.743
Zbtb7a_4	1029.78	1125.05
LOC102547119_1	418.276	508.553
Samd4b_1	441.841	302.253
Nkx2-6_2	404.137	548.134
Msx1_4	591.477	947.539
Rhbdd3_1	161.419	170.317
Non-Targeted_74	326.373	251.878
Adap1_1	339.334	432.99
Tbc1d14_4	86.0117	94.7539
Olr85_1	142.567	99.5516
Vimp_1	388.82	206.3
Spag11a_4	394.711	407.802
Zrsr2_2	160.241	291.458
Oxct1_2	407.672	545.735
RGD1564804_2	485.436	699.26
Hs3st2_3	286.313	341.834
LOC102551201_3	460.693	645.286
Tmem223_3	519.605	495.359
Fam170b_1	341.69	79.1615
LOC102551486_4	401.78	340.634
Ttc30a1_4	243.896	322.643
Tp53inp2_2	412.385	760.43
Cdon_4	242.718	179.913
RGD1560108_3	682.202	395.808
Ttn_1	229.757	229.089
Vom1r87_3	135.498	142.731
Rasal2_2	70.6945	86.358
Klrk1_2	220.331	453.38
LOC102555635_1	546.704	446.183
Tnnt2_2	408.85	494.16
Myh13_3	384.107	231.487
Agbl4_3	166.132	88.7569
Nrsn1_1	315.769	696.861
Psma7_1	144.165	140.332
Scamp3_1	130.785	128.338
Ccnt1_2	683.38	852.785
Zbtb37_1	206.192	181.112
Zmat5_4	410.028	579.318
Eno1_4	571.447	549.333
Tnfrsf21_2	228.579	185.91
LOC100359479_4	62.4468	86.358
LOC108349347_3	172.023	287.86
Ehbp1_4	549.061	684.867
Apom_3	392.355	405.403
Vom2r25_3	142.567	91.1557
Trim47_3	623.29	195.505
Olr1498_4	536.1	603.307
Limd2_3	541.991	333.438
Aurkaip1_3	217.975	103.15
Cnn1_2	516.07	338.236
Has1_3	397.067	291.458
Kcnab3_1	136.606	130.736
Papd7_3	223.866	328.64
Scube2_1	182.627	80.3609
Mtdh_2	811.809	674.072
Sumo2_3	120.181	128.338
Prr11_3	625.646	283.062
Cpped1_2	604.438	578.119
Spry3_2	684.558	305.851
Mrpl17_2	507.822	333.438
Olr106_1	503.109	305.851
Thbs2_3	146.102	255.476
Wt1_1	129.607	292.658
LOC500956_4	365.255	253.077
Atoh1_3	901.355	898.363
Fam135a_2	437.128	209.898
Anp32e_2	335.799	420.995
Gtf2a1_2	141.389	151.127
Ndufa4_1	113.111	154.725
Zfp319_2	537.278	610.503
Cisd2_1	357.007	513.35
Epha5_4	789.422	1002.71
Wdfy4_1	190.875	105.549
Golga4_3	334.621	292.658
Sntb1_4	613.864	863.58
Kcne4_1	156.461	185.91
Mmp8_2	130.785	298.655
Dennd4b_1	230.935	274.666
Htr6_1	189.697	311.848
LOC303566_2	269.817	435.388
LOC689589_2	86.0117	80.3609
Kif20a_4	179.093	106.748
Prl2c1_2	221.509	101.95
RGD1565119_4	359.364	334.637
Adh7_2	451.267	502.556
Slc25a15_4	136.676	209.898
Non-Targeted_675	473.653	460.576
Hap1_3	362.898	500.157
Exosc5_3	76.5857	76.7627
Asmt_4	437.128	387.412
Nid2_4	419.454	711.254
Ribc1_2	127.25	202.701
Akr1cl_1	248.609	404.204
Prdm6_3	119.002	233.886
Dut_4	404.137	397.007
Dhx16_4	782.353	664.477
Igsf9_4	412.385	244.681
Odf4_2	485.436	707.656
Ism2_4	606.795	495.359
Slc4a9_4	219.153	172.716
Sart3_4	150.815	134.335
Ppbp_4	551.417	206.3
Mir125b1_1	838.908	850.387
Fam104b_2	414.741	218.294
Hdac9_3	212.084	206.3
Ddx10_3	259.213	191.907
Ct55_2	93.0811	163.121
Mocs3_1	1167.64	1014.71
Mtx1_1	141.389	68.3668
Lipe_2	100.151	140.332
Kpna3_1	604.438	513.35
Dcaf8_1	151.993	132.876
Lpin2_1	610.329	550.532
Prps2_4	355.829	461.776
Cbx2_2	448.91	626.096
Kdm4dl2_1	281.6	245.88
Ntan1_1	394.711	322.643
LOC102549226_3	571.447	555.33
Igsf10_2	364.077	449.781
Ltbp3_4	545.526	432.99
Sdccag8_2	270.996	453.38
Olr336_1	1345.55	1333.75
Ube2s_4	265.104	298.655
Fam101a_1	430.058	345.432
Smarcc2_3	327.551	441.385
Faap20_1	285.135	226.69
Capn12_4	121.359	423.394
Arc_2	157.884	257.875
Bri3bp_4	361.72	414.998
Nppc_4	477.188	918.753
Plekhh1_3	270.996	298.655
Cpeb4_3	162.597	63.5691
Ms4a6b_3	61.2686	157.124
Cnfn_1	289.847	299.854
Olr399_3	183.806	123.54
Igfals_2	709.302	777.222
Ifnar1_3	114.289	197.904
Tox2_1	433.593	352.629
Zfat_1	241.54	615.301
Aagab_1	197.945	356.227
Stag1_1	110.755	110.6
RGD1309139_1	365.255	274.666
Mcm4_1	61.2686	89.9563
Npat_4	268.639	452.18
Mycbp2_1	605.616	418.597
LOC108352854_1	642.142	852.785
Traf7_2	539.635	689.665
Sidt1_3	580.873	556.529
Perm1_1	340.512	658.48
Cnih1_3	563.2	422.195
RGD1566368_4	159.063	89.9563
Cog4_4	149.637	134.335
LOC108352635_4	146.102	238.684
Olr1361_2	82.4769	76.029
Thop1_4	378.216	401.805
Ifitm7_2	180.271	290.259
Tppp3_4	266.283	295.057
Rps17_4	116.646	126.8
Rab32_1	123.715	267.47
Mir27b_2	212.084	70.7656
Cd19_1	131.963	265.071
Hacd4_2	154.35	269.869
Park7_2	417.098	335.837
LOC102548978_3	222.688	157.124
Pcdhb19_2	120.181	131.936
Mtap_4	922.563	455.778
Ndufa11_3	248.609	128.338
RGD1561795_2	486.614	337.036
Mbnl1_1	675.133	351.429
Gna15_3	312.234	251.878
Eml2_4	252.144	349.03
Fam83f_2	219.153	155.412
Nlrc5_4	516.07	706.457
Cpsf4l_3	405.315	576.92
Dnajb5_4	861.295	832.395
Non-Targeted_547	650.389	525.345
Olfm2_4	797.67	557.729
RT1-Db2_2	76.5857	69.5662
Csnk1g1_1	318.125	275.866
Olr1172_2	86.0156	80.3609
Spink14_1	76.5857	83.9592
Nnmt_1	195.588	103.15
Nkain3_1	163.776	281.863
Ptprn2_4	404.137	615.301
Thap11_3	696.341	370.62
Sall4_2	219.153	189.508
Nek2_2	173.202	75.5633
Smim6_3	1034.5	375.418
RGD1563620_1	245.074	176.314
Akr7a2_1	509	515.749
Zzef1_3	646.855	513.35
Kcnq3_4	267.461	211.097
Krt9_3	217.975	627.295
LOC108350451_3	1404.46	1067.48
Pet100_2	351.116	347.831
Pdp2_1	287.491	466.573
RGD1564447_1	372.324	485.764
LOC100360619_1	294.56	399.406
Rab3d_1	516.07	453.38
Snx19_1	344.047	146.329
Olr1485_4	579.695	442.585
Mtmr7_4	64.8033	135.534
Uckl1_2	269.817	187.109
Ifitm6_3	124.894	61.1703
Nsf_2	89.5464	77.9621
Nfe2l3_1	78.9422	351.429
Psmf1_4	336.977	516.949
Tbc1d19_1	137.854	170.317
RGD1564515_4	193.232	286.661
Plxnb2_3	1010.93	782.02
Olr590_4	628.003	663.278
Rd3_3	741.114	564.925
Polm_1	236.827	139.132
Cebpe_3	347.581	449.781
Rinl_2	490.149	428.192
Chrna1_1	382.929	254.276
LOC102556672_4	76.1879	97.1528
Inha_1	188.519	262.672
Rasd1_3	997.971	482.166
Htra4_2	673.954	567.324
Narfl_2	288.669	219.493
Olr456_3	428.88	584.116
Fhl3_4	862.473	889.967
LOC103691376_2	500.753	380.215
Non-Targeted_488	167.31	145.129
Olr586_4	459.514	762.829
RGD2320734_4	702.232	772.425
Gtf3c2_4	156.984	199.103
Hephl1_4	272.174	179.913
Xpr1_4	437.128	241.083
Nutf2_1	123.715	231.487
Gc_4	161.419	305.851
Actr3_1	76.5857	63.5691
Tmem216_4	464.227	286.661
Ptpa_3	207.371	97.1528
LOC108352945_4	235.648	209.898
LOC679581_3	101.329	134.335
Olr862_3	1104.01	979.924
Fzd4_1	382.929	420.995
Tpd52l2_1	824.769	394.608
LOC108348813_2	68.338	153.525
Btn2a2_4	182.963	143.93
Noc2l_2	228.579	275.866
Midn_2	586.764	646.486
Xrra1_3	303.986	183.511
Olr13_2	255.678	363.423
Cxxc5_4	607.973	616.5
Pld2_3	812.987	744.838
Igfbp5_4	273.352	171.517
Aspscr1_2	278.065	329.84
LOC102551394_1	63.6251	99.5516
Edar_1	196.766	498.957
Fam91a1_4	176.736	128.338
Fancd2os_3	570.269	406.602
Heca_2	802.383	978.724
Tm4sf5_3	235.648	243.482
LOC100911331_2	479.544	369.42
Slc26a3_4	247.431	443.784
Cd96_2	89.5464	129.537
Spon2_1	397.067	418.597
Lhx5_1	605.616	581.717
RGD1306750_4	395.889	243.482
Rrp1b_1	355.829	420.995
Pla2g12a_4	362.898	834.794
Ndp_1	1005.04	1147.84
Ccdc183_2	82.4769	157.124
LOC108350577_1	603.26	566.125
Hacd2_3	518.426	290.259
Lbr_4	362.898	476.169
Hdac9_4	309.878	307.051
Eif4g1_4	106.513	95.9534
Tmem59_4	678.667	753.234
Mir455_2	400.602	512.151
Ccdc113_1	788.244	377.816
Fcgr2a_2	65.9815	313.048
Lrrc46_4	514.892	387.412
T_1	352.294	328.64
Pctp_4	249.787	776.023
Pick1_2	136.676	118.742
Cldn22_3	313.412	371.819
Tmem59_3	425.345	593.711
Olr671_4	89.5464	99.5516
Olr1106_3	501.931	335.837
Arhgef11_3	78.9422	75.5633
Gpatch2l_1	1048.64	1336.15
Elmo1_4	452.445	352.629
Mir7a-2_4	656.281	615.301
Pla2g12b_2	425.345	428.192
Tnnc1_3	377.037	660.879
Zfp494_2	148.458	289.059
Col9a2_3	580.873	591.313
Adra2b_3	348.76	683.668
Upk1a_2	1116.97	1171.83
Fbln7_1	148.458	231.487
Tgfb1i1_1	557.308	488.163
LOC501230_4	117.824	146.329
Hk2_2	516.07	566.125
Chmp4c_2	686.915	789.216
Cdh11_1	745.827	447.383
Mrpl47_1	147.343	67.1673
Gzmm_4	358.186	375.418
Dnajb14_2	584.408	640.489
Spry1_4	175.558	109.147
Mettl4_2	302.808	231.487
Paxip1_2	351.116	191.907
Non-Targeted_558	331.086	262.672
Non-Targeted_109	270.996	169.118
LOC102551828_3	216.796	209.898
Ttc19_4	95.551	125.939
G3bp2_1	256.857	399.406
Il17b_4	380.572	550.532
Meis3_4	283.956	307.051
Ism2_3	500.753	267.47
LOC102551408_4	245.074	280.664
LOC103691092_3	154.35	196.704
Olr1416_3	263.926	214.696
Taco1_4	220.331	206.3
Mrps30_1	260.391	151.127
RGD1309350_4	417.098	268.669
Ctsw_3	1032.14	776.023
Serpina1_4	336.977	311.848
Pex6_4	288.669	773.624
Tatdn2_1	280.422	249.479
PCOLCE2_1	306.343	807.208
Hsf2bp_2	182.627	217.094
Olr757_1	134.782	182.311
Smim13_2	441.841	630.893
Klhl34_2	303.986	387.412
Sh2d4a_2	260.391	106.748
Aqp11_3	871.899	1222.21
LOC103691005_4	91.9029	152.326
Actn1_2	288.669	492.96
Eif2ak3_3	103.685	110.379
Esr1_1	270.996	251.878
Sphkap_2	726.975	472.57
Igdcc4_2	90.7246	142.731
Cep290_3	292.204	670.474
Spry1_2	523.139	684.867
Atp8b1_1	67.5546	74.3639
Mir204_1	763.501	592.512
Wfdc13_3	379.394	368.221
Cradd_1	160.241	158.323
Acp5_3	593.834	501.356
Cxcr4_3	252.144	323.843
Dclre1a_3	62.4468	399.406
Dach1_2	377.037	452.18
Phospho2_1	180.271	369.42
Ahdc1_3	445.375	195.505
Ppp1r14b_4	948.485	1110.66
Zfp266_1	80.1204	91.9699
Pifo_4	407.672	343.033
Uba52_4	169.667	289.059
Sap18_2	98.9723	170.317
Fam19a2_1	346.403	277.065
Zp3_2	222.688	146.687
Adgrf5_4	72.8395	68.3668
Snurf_1	137.854	275.866
LOC685667_3	190.875	202.701
Glo1_1	534.922	525.345
Phospho1_2	688.093	918.753
Rragc_3	228.579	175.115
Lyn_2	303.986	335.837
Eif4a1_3	486.614	298.655
Fam122a_4	254.5	127.138
Cntd1_2	86.0117	79.453
Kmt2d_4	322.838	411.4
Cyp2d4_2	451.267	497.758
Rbmy1j_4	765.857	422.195
Smptb_2	206.192	289.059
Grasp_2	435.949	452.18
LOC685964_3	78.9422	65.9679
Ms4a10_3	89.5464	209.898
Fbxo7_1	359.364	490.562
Rbl1_1	476.01	308.25
Snx5_2	71.8728	67.1673
Tgfbr3_4	131.963	259.074
Cnnm1_4	790.6	659.679
Wash1_2	128.428	183.511
Acp6_2	406.493	555.33
Bpifa5_3	199.123	231.487
Ywhaq_2	247.431	356.227
Tmem43_1	367.611	305.851
Arc_4	283.956	426.992
Pnpla5_1	618.577	759.231
Olr361_2	380.572	369.42
Kctd1_4	628.003	731.644
Uba5_2	98.9723	82.0678
RGD1561161_3	89.5464	149.927
Olr697_4	234.788	225.49
Vamp7_2	662.172	470.171
Rln1_1	294.56	248.279
Serpinf2_2	461.871	562.527
Cpt1c_2	70.6945	155.924
Fut7_3	392.355	454.579
Non-Targeted_327	501.931	351.429
Trmt61a_4	58.9121	63.5691
LOC682419_1	507.822	337.036
Prss30_1	147.28	207.499
Galnt1_3	367.611	202.701
Zc3h12d_2	187.34	186.997
LOC298795_1	460.693	269.869
Non-Targeted_12	1214.77	773.624
Dio1_1	1062.77	895.964
Med25_2	142.567	223.092
Mknk2_4	754.075	903.161
Insrr_4	463.049	373.019
Ankrd17_4	276.887	382.614
Dhrs4_1	658.637	516.949
Klf8_2	246.253	215.895
Zfp451_3	735.223	411.4
Tuba1c_4	386.463	362.224
Wfdc21_4	447.732	741.24
Lacc1_4	276.887	315.447
Taco1_1	478.366	316.646
Olr1111_1	282.778	340.634
Micalcl_1	130.785	236.285
R3hdm1_4	153.171	127.138
Tcn2_3	129.607	193.106
Scly_3	477.188	247.08
Pot1b_3	123.715	165.677
Foxb2_4	1151.14	1023.1
Polrmt_4	155.528	350.23
Lrrc56_2	368.79	199.103
Tfb2m_2	110.755	81.5604
Gdpd1_3	552.595	420.995
Ccdc8_1	255.678	345.432
Stox2_2	314.591	301.054
Hoxc6_2	83.6552	129.537
Ywhae_2	384.107	344.233
Abcd2_3	164.954	188.505
Rnh1_2	70.6945	86.7047
Inhbe_2	235.648	260.273
Nr1d1_2	262.748	347.831
Nanp_2	735.223	783.219
Non-Targeted_781	602.082	516.949
Prss39_4	281.6	430.591
Hsd3b3_4	381.75	314.247
Cux2_2	110.755	166.376
Mir541_4	130.199	122.341
Plvap_2	491.327	636.89
Gprasp1_2	519.605	552.931
Dspp_1	394.711	623.697
Mios_4	64.8033	69.4011
Vcp_2	353.473	161.921
Nectin4_1	944.95	424.594
Cyp26b1_3	941.415	1110.66
LOC100361558_2	147.28	295.057
Non-Targeted_75	97.7941	93.6277
Gmds_4	147.28	170.317
Acr_1	137.854	107.948
Stx17_3	229.757	316.646
LOC103693620_3	180.271	88.7569
LOC108351956_1	498.396	653.682
Olr1582_1	208.549	164.32
Pcmt1_2	366.433	309.45
Heyl_1	293.382	554.131
Krt34_2	332.264	315.447
Ppard_4	385.285	339.435
Olr319_2	776.461	776.023
RGD1310495_3	176.736	200.303
Acaa2_4	293.382	256.675
Gpank1_1	777.64	852.785
Fam96a_2	219.153	221.892
Rarg_4	324.017	176.314
Setd2_2	285.135	339.435
Ptgr1_3	94.2593	103.15
Jarid2_1	798.848	692.064
Arhgef5_3	192.053	190.707
Htr1a_2	478.366	434.189
Xrcc3_4	325.195	256.675
Rp9_2	868.364	809.606
Actl9_2	254.5	331.039
Pold1_4	220.331	131.936
Vom1r102_1	344.047	302.253
LOC108348882_2	294.56	544.535
Kcnj13_1	222.688	406.602
LOC102551166_1	136.676	74.3639
Clvs1_4	499.575	271.068
Etfdh_1	142.567	153.014
Calcrl_2	213.262	105.549
Olr1339_1	230.935	226.69
Coro2b_1	454.801	432.99
Cndp2_1	664.528	491.761
Yod1_1	478.366	449.781
Prss16_3	589.121	492.96
LOC100364027_4	527.852	496.559
Mov10l1_3	137.854	238.684
Eif3d_1	249.787	137.933
Mocos_1	156.706	73.1644
Zfp647_3	871.899	758.032
Mob3c_1	544.348	448.582
F2rl3_4	374.681	542.136
Dnm2_3	366.433	425.793
Alg5_2	182.958	101.95
Krt27_4	78.9422	125.939
LOC102553069_2	336.977	780.82
Klhl3_1	311.056	401.805
LOC100910497_2	151.993	79.1615
Non-Targeted_539	170.845	133.467
Slc9a9_3	136.868	81.5604
Slc35c1_2	129.607	233.886
Catsperb_3	122.537	238.684
Stap2_4	250.966	248.279
Egr2_4	466.584	777.222
LOC682042_4	116.646	235.086
LOC102555324_1	115.468	143.93
Scp2d1_2	137.854	147.528
Pax4_4	391.176	431.79
Isoc1_1	921.385	710.055
Olr658_2	544.348	273.467
Alpk1_1	296.917	285.461
Ndrg4_1	134.32	291.458
Olr609_1	308.699	319.045
Wee2_2	80.1204	100.806
Chsy3_1	279.243	602.107
Zfp423_4	180.271	149.927
Gcsh_1	222.688	77.9621
Mterf3_2	209.727	103.15
Phlda2_4	342.868	277.065
Muc5b_4	638.607	680.069
Ttc21b_1	367.611	623.697
Hmgn3_1	144.924	143.93
Zfp770_1	358.186	164.32
Nxpe5l1_1	327.551	236.285
Ski_2	360.542	468.972
Mfap3_4	980.297	1288.17
Ns5atp9_3	427.702	291.458
Atf6_4	247.431	232.687
H2afy_1	183.806	435.388
Pcmt1_1	219.153	115.144
Epsti1_2	829.482	586.515
Hdac6_3	201.479	133.135
Zfp385c_1	153.171	241.083
Pgap2_4	527.852	603.307
Calml4_1	223.866	118.742
Prob1_3	460.693	301.054
Kel_2	329.908	163.121
Dctn4_3	195.588	217.094
Slc22a5_2	305.165	540.937
RGD1564149_2	372.324	314.247
Shox2_1	1062.77	964.331
Akap6_4	142.567	107.948
Olr415_3	135.498	268.669
Tro_2	1039.21	1071.08
Rnps1_2	500.753	596.11
Olr289_4	289.847	340.634
LOC100909961_3	126.072	133.135
Il17f_2	167.31	59.9708
Pdlim5_2	642.142	328.64
Fan1_2	242.718	92.3551
Arhgef18_1	302.808	621.298
Psx1_3	315.769	410.201
Neu4_2	384.107	185.91
Fbxo16_4	219.153	296.256
Dgcr8_4	570.269	566.125
Fam13b_3	485.436	431.79
Mir874_3	628.003	597.31
Tars2_1	233.292	217.094
Ganc_2	395.889	291.458
Car10_1	430.058	316.646
St6galnac4_3	574.982	379.016
Cabp2_3	426.524	367.022
Pak6_1	134.32	575.72
LOC100361898_2	602.082	644.087
Tardbp_2	155.528	194.306
Matn2_3	1082.8	1069.88
Tmem249_3	214.44	209.898
Cry1_3	658.637	149.927
Col6a2_3	518.426	610.503
Asprv1_1	428.88	376.617
Gtf3c5_1	375.859	400.605
LOC499573_3	311.056	267.47
Kctd12_3	818.878	705.257
Tmem147_2	124.894	75.5633
Defb18_1	104.864	104.349
LOC102550654_1	279.243	193.106
Ddit3_2	192.053	182.311
Ugt1a6_2	140.211	178.713
Asip_3	492.505	428.192
LOC365839_1	239.183	467.773
Iqch_4	205.014	112.745
Ly9_3	139.033	154.725
Xk_4	591.477	778.422
Satl1_3	512.535	768.826
Krtcap3_1	943.772	873.176
LOC689064_2	347.581	558.928
Acss1_4	868.364	591.313
Prim1_4	131.743	105.549
Zfp341_2	472.475	480.966
LOC100363193_1	238.005	254.276
Kcnj16_3	930.811	1448.9
Hist3h2a_4	170.845	278.265
Fmo2_1	220.331	179.913
Foxs1_2	992.08	1030.3
Non-Targeted_600	387.642	533.741
Ttpal_3	248.609	269.869
Cyld_3	172.023	164.32
Rtbdn_1	546.704	690.864
Fam109b_4	708.123	492.96
Atp10d_2	631.538	711.254
Galnt15_1	635.072	586.515
Psd2_2	252.144	187.109
Hspb3_2	512.535	618.899
Mns1_4	446.554	328.64
Ttc39c_2	174.38	279.464
Prrt2_1	113.111	80.3609
Cav1_3	471.297	530.142
Olr1768_3	301.63	291.458
Ca5a_4	238.005	239.883
LOC303448_4	276.887	265.071
Sct_4	1058.06	903.161
Vps4b_2	102.507	105.549
Zfp395_2	143.746	356.227
Olr375_2	186.162	362.224
Cgn_4	221.509	253.077
Trim37_2	728.153	716.052
LOC102551184_4	227.401	82.7598
Gcc1_3	151.993	149.927
Gimap5_4	491.327	280.664
Dnm1_4	695.163	918.753
Olr1622_2	114.289	100.751
Riiad1_2	134.32	263.872
Fanci_3	454.801	530.142
Cyp4f5_2	103.685	94.9166
Chrna2_2	162.288	95.9534
Carmil2_4	62.4468	207.499
Man2a2_3	385.285	355.027
Olr445_4	131.963	139.132
Mir323_4	82.4769	112.745
Foxj1_3	693.984	635.691
Rap1gds1_2	140.211	278.265
Olr852_1	92.1851	82.7598
Col4a1_1	831.839	574.521
Tnni3k_1	270.996	251.878
Non-Targeted_355	1561.17	1110.66
Cd226_1	242.718	224.291
Foxred2_1	164.954	243.482
Gjb4_2	480.723	568.524
Nolc1_1	91.9029	171.517
Zhx3_3	117.824	187.109
Olr160_2	82.4769	111.546
Tktl1_4	91.7278	85.1586
Olr1014_4	67.1598	76.7627
Olr164_3	241.54	250.678
Nrxn3_4	217.975	139.132
Dnaaf2_3	233.292	250.678
LOC499764_4	228.579	434.189
Car8_2	308.699	486.963
Rps16_3	226.222	419.796
RGD1565725_3	371.146	304.652
Tacc1_3	159.063	197.904
Gata4_3	858.938	790.416
Clstn3_2	169.667	266.271
Alk_4	504.287	442.585
Zbtb8a_4	844.799	837.193
Prr14_1	435.949	623.697
Cecr5_4	102.507	175.115
Cxadrl1_3	422.989	615.301
Ndufb9_2	123.715	80.3609
Camsap3_2	173.202	321.444
Mir3550_1	537.278	351.429
Dctn2_2	196.05	195.505
Gfod2_3	236.827	197.904
Duxbl1_4	179.897	233.886
Mrpl35_1	676.311	426.992
Fosl1_4	174.38	101.95
Slc8a1_4	697.519	1024.3
Plp1_2	485.436	576.92
Nkx3-2_1	764.679	621.298
Clec1a_1	657.459	314.247
Vpreb3_4	577.338	244.681
Bcas1_1	103.829	83.9592
Nfe2l3_3	293.382	131.936
Sowaha_2	243.896	479.767
Sla2_1	123.715	217.094
Slc35b4_1	618.577	466.573
Bcl2l14_3	207.371	191.907
Olr1401_3	199.123	243.482
Glyctk_3	426.524	176.314
Iqcb1_1	122.537	89.9563
Fsip1_4	744.649	471.371
Hoxc11_4	511.357	465.374
Fam114a1_3	319.304	634.492
Elfn2_3	362.898	305.851
Olr372_1	246.253	123.54
Slpil2_3	467.762	225.49
Drd1_2	426.524	520.547
Mir92b_2	597.369	585.315
Mir153_2	62.4468	158.323
Vom1r47_3	161.419	121.022
LOC679822_1	974.406	1078.28
RGD1562036_2	378.216	496.559
Dcstamp_2	762.322	587.714
Pebp1_1	994.436	939.143
C1qtnf7_4	645.677	723.248
Thpo_2	513.713	437.787
Cd74_4	303.986	158.323
Slc39a14_1	213.262	146.329
Tmod2_1	765.857	822.8
Olr1423_2	122.537	170.317
Trmt61a_1	255.678	380.215
Vit_2	98.9723	251.878
Mettl21a_1	617.399	807.208
B3gnt4_2	314.591	163.121
Tcp11_4	788.244	522.946
Mtus1_1	307.521	399.406
Ncbp3_2	854.225	546.934
Gbp2_3	97.7941	131.936
C4a_3	241.54	380.215
Cfh_4	153.171	341.834
Apopt1_2	438.306	530.142
LOC680396_1	295.739	432.99
Ttc36_4	458.336	302.253
Nkiras2_4	883.681	533.741
Zfp692_4	327.551	139.132
Specc1l_3	159.063	196.704
LOC102548568_3	366.433	157.124
Itga9_3	333.442	373.019
Casc1_1	151.993	62.3697
Clcnka_1	480.723	394.608
LOC108348882_4	187.34	351.429
Dnah8_4	985.01	1044.69
Akap17a_4	649.211	536.139
Msto1_4	266.283	171.517
Lcn9_1	389.998	401.805
LOC102554748_3	186.162	325.042
Mfsd14a_3	785.887	923.551
LOC108348553_1	114.289	209.898
Yrdc_2	417.098	506.154
Ndnf_1	149.637	130.736
Brk1_2	296.917	289.059
Mir6216_4	122.537	220.693
Fam129b_2	576.16	545.735
Olr200_2	110.755	151.127
Manbal_2	943.772	784.419
Fbxo41_1	441.841	672.873
Sulf1_3	322.838	272.268
Gprc5b_4	739.936	659.679
Mtrr_2	689.271	653.682
Pgbd1_2	761.144	750.835
Evi2b_2	121.359	62.3697
Tfr2_1	500.753	468.972
Stab1_2	1088.7	1267.78
Vom2r52_4	96.6158	110.346
Synb_4	450.088	274.666
Rhou_1	134.32	145.024
LOC103689958_2	349.938	459.377
Bsx_1	371.146	459.377
Bend6_3	160.241	230.288
LOC102552047_4	155.528	158.323
Tada2b_1	89.5464	236.285
Mir6332_2	83.6552	113.945
Fbxl5_2	298.095	349.03
Slc16a7_2	904.89	943.941
Papss1_2	245.074	149.927
N4bp3_4	451.267	450.981
Fam104a_3	220.331	328.64
Olr1107_1	242.718	155.924
Ly6h_4	644.498	665.676
Rs1_3	176.736	425.793
Notch4_3	673.954	552.931
Tacr1_1	188.519	169.118
LOC680273_4	755.253	929.548
Syn1_4	133.141	313.048
Mcf2l_1	598.547	581.717
Mfap2_3	388.82	304.652
Mir423_2	440.662	355.027
Tax1bp1_1	460.693	418.597
Non-Targeted_475	1028.61	895.964
Gin1_2	798.848	1049.49
Alad_3	1286.64	1147.84
Nkiras1_1	1149.96	1000.31
LOC683422_3	86.0117	141.531
Wdr97_2	487.792	388.611
Grasp_4	345.225	207.499
Mir17_3	453.623	484.564
Gabrb1_4	352.294	504.955
Snx27_3	206.192	355.027
Vps9d1_4	490.149	503.755
Tcof1_4	426.524	359.825
Kri1_2	186.162	383.554
Cr1l_1	129.607	230.288
Prkcdbp_3	351.116	248.279
Cplx3_4	342.868	558.928
LOC108348875_3	159.063	165.52
Traf3ip1_3	669.241	279.464
Rpusd4_4	71.4677	75.5633
Lsm12_4	379.394	375.418
Cdc14a_2	252.144	321.444
Nudcd3_4	84.7037	61.1703
Helq_1	734.045	566.125
Rgl2_1	695.163	815.604
Mmp16_1	77.764	65.9679
Acot1_2	447.732	333.438
LOC499219_1	573.804	683.668
RGD1564770_4	419.454	331.039
Asb16_1	842.443	876.774
Sox10_2	179.093	411.4
Rsrc1_3	584.408	539.738
Tph1_2	104.864	82.7598
Olr1700_4	220.331	169.118
Fundc2_2	470.118	176.314
Uncx_3	1063.95	602.107
Rasgrp3_4	94.0317	87.5574
Snx20_2	936.702	851.586
Slc15a2_4	655.102	461.776
Rhbdl3_3	629.181	710.055
Fam213b_3	511.357	574.521
Slitrk6_2	193.232	83.9592
Phf12_1	578.517	508.553
Il22ra2_3	87.1899	65.9679
Atg9b_1	289.847	238.684
Npap60_4	175.558	194.306
Rpl22_2	603.26	350.23
Eid3_2	671.598	635.691
Defb43_2	260.391	227.889
LOC100911394_1	404.137	447.383
Arl1_3	552.595	223.092
LOC686084_4	348.76	537.339
Ywhae_3	411.206	370.62
Setd7_2	625.646	447.383
Slc17a7_4	102.932	103.15
Dmrtc1a_1	139.087	165.52
Rnf5_1	292.204	399.406
Tcam1_4	1015.64	1074.68
Hdlbp_1	287.491	153.525
Vgll1_1	60.0903	109.147
Slc6a7_3	619.755	584.116
LOC689039_4	286.313	195.505
Mir17_1	215.618	139.132
Olr637_3	156.706	175.115
Pou3f2_4	500.753	371.819
RGD1560652_4	269.817	401.805
Npm1_3	255.678	269.869
Lemd3_2	209.727	242.282
Fcna_4	142.567	258.49
S100a5_3	388.82	352.629
Prss34_3	62.4468	121.141
RGD1310819_3	91.383	104.349
Fermt3_4	451.267	500.157
Apol3_3	618.577	972.727
LOC103693234_1	664.528	594.911
Psmb7_4	393.533	349.03
Mir3547_2	434.771	325.042
LOC102553760_4	690.45	464.174
Gpr142_2	382.929	63.5691
LOC108352180_1	221.509	256.675
Spata24_3	598.547	570.922
Cdk5r2_1	200.301	154.725
LOC290876_3	214.44	89.9563
Bcl7b_1	348.76	191.907
Kdelr3_2	411.206	328.64
Vangl2_3	111.471	123.54
P2rx7_4	226.222	190.707
Tsc1_4	307.521	230.288
LOC103693537_1	425.345	429.391
LOC316820_4	193.232	279.464
Gtf2h2_1	379.394	292.658
Spx_2	650.389	735.243
Abca6_3	102.558	135.534
LOC689039_2	108.398	85.1586
Rgn_1	234.47	385.013
RGD1304567_1	302.808	141.531
Olr879_2	395.889	488.163
Kcna5_2	431.237	134.335
Non-Targeted_192	688.093	592.512
Dnajb8_4	402.959	581.717
Best3_1	562.021	546.934
Lrrc66_4	175.558	77.9621
ND1_4	121.359	214.696
Wrap73_2	630.359	947.539
Cdk2ap1_2	173.202	128.338
Ssr3_3	186.162	62.3697
Mylk3_2	201.479	331.039
LOC102549174_4	122.537	69.5662
Nktr_2	334.621	374.218
RGD1562771_3	225.044	430.591
Brca2_4	182.627	146.329
Actl7a_2	645.677	641.688
Olr1308_2	116.646	111.546
LOC681470_1	175.558	239.883
Fyb_3	96.6158	98.5609
Cox7a2l_2	131.963	95.2498
Pls1_3	295.739	361.025
Cbx2_4	606.795	567.324
Olr271_4	127.25	224.291
Ndufv3_4	494.862	654.882
Ldoc1_DUP_4	71.8728	76.2492
LOC100910977_3	556.13	200.303
Slc28a2_4	217.975	367.022
Fam208b_2	258.035	177.514
Lnx2_1	650.389	356.227
Ptprs_1	367.611	459.377
Endod1_4	479.544	388.611
Trappc9_4	461.871	627.295
Pi15_3	629.181	528.943
Rbp4_3	341.69	430.591
Ttc3_3	156.706	116.457
Lvrn_4	632.716	490.562
Zswim3_1	441.841	525.345
Xrcc1_3	340.512	121.141
Galnt15_3	384.107	462.975
LOC102547056_1	321.66	374.218
Gpr61_1	452.445	468.972
Dpp4_4	243.896	334.637
Tsga13_4	113.111	223.092
Usp48_1	137.854	98.3522
Ints2_3	286.313	208.699
Lemd3_1	571.447	477.368
Lrrc58_2	510.179	771.225
Pdlim5_1	326.373	346.631
B4galt3_2	428.88	441.385
Itgb1_1	122.537	73.1644
Capn9_1	256.857	236.285
Lrrc47_4	670.42	686.066
Ralgds_2	331.086	254.276
Pip4k2c_2	145.049	148.728
Mir132_3	104.864	75.5633
Sept3_1	407.672	680.069
Tshz3_4	252.144	397.007
Hs3st5_1	122.537	187.109
Ppip5k1_1	758.788	702.858
Swap70_3	504.287	580.518
Spryd7_1	1140.54	1116.66
Rbm25l1_2	432.415	413.799
Mrpl45_4	127.25	100.751
Thumpd3_1	147.28	146.329
Parp8_3	196.737	268.669
Cmpk2_1	768.214	651.283
Diras2_4	526.674	598.509
Vim_2	625.646	765.228
Olr1522_3	163.776	391.01
Nifk_3	107.22	97.1528
Abl1_3	644.498	662.078
Sh2d2a_4	457.158	534.94
Aldh1l1_4	329.908	247.08
LOC100911357_2	305.394	83.9592
Rwdd4_2	524.318	820.401
E2f2_4	347.581	122.341
Prss47_2	75.4075	89.9563
Lama3_1	201.479	178.713
Snd1_2	679.846	668.075
Syngr3_1	1491.65	1522.06
LOC690871_3	228.579	160.722
Appl1_1	129.607	67.1673
Leng1_1	536.1	584.116
Pdia3_1	148.458	118.742
Olr1591_2	164.954	239.883
Aadacl3_1	387.642	361.025
Dtx3_3	424.167	521.746
Cblc_3	459.514	521.746
LOC108349459_4	397.067	332.174
Itga8_4	524.318	440.186
Cks2_3	437.128	195.505
Olr288_4	261.57	544.535
Upf1_2	325.195	502.556
Smarce1_4	361.72	357.426
Prdm13_4	247.431	202.701
Ptk7_2	646.855	471.371
Fam210a_2	275.709	329.84
Tktl1_1	90.7246	178.713
Chpf2_1	471.297	718.451
Atp6v0e1_3	318.125	334.637
Lipc_2	453.623	671.673
Birc6_4	533.744	364.623
Vom1r86_3	486.614	315.447
LOC679581_1	236.827	450.981
Scg5_1	261.57	275.866
Lpar1_3	593.834	597.31
Ccdc9_2	195.588	339.435
Mageb16_3	374.681	478.567
Zfp483_3	234.47	188.308
Atp6v0d1_3	68.338	97.1528
Slain1_1	331.086	139.132
Olr1615_3	380.572	551.732
Myh13_1	545.526	450.981
Rab26_3	182.627	236.285
Olr810_1	229.757	111.546
Gga2_4	295.739	315.447
Atp5j2_1	596.19	816.803
Ccdc25_3	461.871	422.195
LOC108352190_4	511.357	560.128
Steap4_3	144.924	118.742
LOC103691999_3	339.334	440.186
Ebi3_1	164.954	400.605
Mfsd10_3	313.412	135.534
Tpp1_2	281.6	143.93
Pcyox1l_3	503.109	532.541
Cldn11_4	311.056	404.204
Ptprr_4	639.785	423.394
LOC257642_1	335.799	524.145
C3ar1_3	643.32	495.359
Veph1_2	226.222	71.965
Fam124a_2	540.813	496.559
Taar6_1	227.401	278.265
Prss57_1	335.799	283.062
Anxa5_1	91.9029	68.3668
Ola1_1	558.487	822.8
Olr83_4	619.755	486.963
Mmel1_3	342.868	351.429
Ehd4_1	454.801	343.033
Pdgfc_1	355.829	495.359
LOC100909671_3	210.905	87.5574
Fam163b_1	312.234	391.01
Vcpkmt_1	397.067	626.096
Cyp2u1_2	530.209	399.406
LOC102549548_1	61.2686	85.3051
Dnah6_1	340.512	395.808
Rnf148_2	566.734	597.31
Tldc2_1	75.4075	159.194
Acsm3_3	119.547	104.349
Grpel2_3	320.482	261.473
Olr464_2	73.051	278.265
Olr775_1	127.25	83.9592
Wdfy3_4	89.5464	122.341
Aig1_2	225.044	193.106
Olr1453_4	450.088	297.455
Phf14_1	242.718	130.736
Vom1r67_1	58.9121	112.843
Fgf4_1	558.487	596.11
Olr1251_4	63.6251	61.633
Exph5_2	1423.32	1171.83
Uso1_4	61.2686	125.618
Ndufaf5_2	225.044	63.5691
Afdn_3	300.452	364.623
Sh2b3_1	169.667	127.138
Npc1l1_4	435.949	311.848
Plod1_2	728.153	485.764
Igfbp6_2	564.378	440.186
Ctso_1	697.519	397.007
Coro1c_4	160.241	241.083
Dpcr1_4	70.6945	111.546
Galnt1_1	342.868	297.455
Cd44_2	169.667	197.904
Polq_4	553.774	485.764
Arid1a_2	88.3681	143.586
Anxa4_1	691.628	822.8
RGD1565806_2	144.924	115.144
Olr1393_3	578.517	611.703
Olr1619_1	201.479	83.9592
Ptprd_3	496.04	339.435
Fto_2	867.186	412.599
Cmtm4_3	346.403	557.729
Pax4_1	564.378	584.116
Padi3_3	268.639	319.045
Sfxn1_3	299.273	447.383
Smpd1_2	265.104	364.623
Syt10_1	193.232	271.068
Ruvbl1_3	307.521	531.342
Tmem51_1	762.322	429.391
Rwdd2b_4	620.933	1229.4
Tdgf1_4	229.757	99.5516
Dnajb4_4	87.1899	72.3109
LOC108352191_2	420.632	173.915
Fgf8_1	679.846	650.084
Olr1246_2	87.1899	297.455
Tsen2_1	155.528	203.901
Zfp839_2	441.841	351.429
Setbp1_4	981.475	778.422
Trnau1ap_1	444.197	576.92
Yipf7_4	357.007	277.065
Dhrs2_1	289.847	250.678
Asb1_3	433.593	491.761
Gk5_3	77.764	80.8515
Olr875_4	223.866	153.902
Golim4_3	208.549	142.731
Nrap_4	111.933	128.338
Dennd1c_4	225.044	414.998
Wdr83_4	274.53	275.866
Ptges2_1	557.308	604.506
LOC103690888_2	553.774	814.404
Olr818_1	116.646	71.965
Rhcg_2	102.507	97.1528
Ubr1_3	78.9422	311.848
Wrap53_4	665.707	610.503
Elfn1_3	266.283	474.969
Gpr153_2	668.063	483.365
Kras_3	253.322	115.144
Ldhd_3	487.792	431.79
Slc25a52_2	392.355	351.429
Slc24a3_4	253.322	172.716
Phf21b_1	146.102	176.314
Mfsd12_3	750.54	699.26
Pikfyve_2	417.098	338.236
H1f0_2	133.141	187.109
Ntpcr_1	380.572	406.602
Trpm1_2	500.753	381.415
Zcchc3_2	1342.02	1213.81
Ocrl_1	259.213	362.224
Fndc1_4	413.563	526.544
Wdr59_3	611.508	502.556
Cd79b_2	530.209	554.131
Mepe_2	262.748	179.913
LOC103690887_4	172.861	237.485
Ptprq_4	326.373	239.883
Mycbpap_3	435.949	377.816
Mir328_1	472.475	430.591
P2ry14_3	93.0811	142.731
Olr1199_4	613.864	243.482
RGD1566184_3	538.457	695.662
Kcng3_3	401.78	420.995
Insc_1	512.535	424.594
Tmem107_3	1135.83	1531.66
Olr39_4	324.017	331.039
Pes1_3	319.304	477.368
Rmdn2_4	127.848	118.742
LOC691921_3	341.69	464.174
LOC100302465_3	333.442	207.499
Olr623_2	113.111	209.523
Kcnk3_2	599.725	707.656
Slco2a1_4	193.232	188.308
Alg10_2	235.648	110.346
Xrcc6_2	75.4075	152.326
Mamdc4_3	228.579	482.166
Non-Targeted_386	488.97	350.23
Gli1_3	294.56	353.828
LOC685789_2	80.1204	61.1703
Zbtb9_2	313.412	121.141
Lysmd2_4	651.568	473.77
Heatr9_3	468.94	468.972
St6gal1_1	220.331	303.452
Rangrf_4	485.436	620.099
Kdm2a_4	130.785	104.349
LOC108351823_3	824.769	1346.95
Mocs1_3	636.251	518.148
Il5_2	245.074	127.138
Acads_4	866.008	593.711
C1rl_1	520.783	598.509
Pla2g15_2	293.382	417.397
Esyt3_1	296.917	308.25
LOC685463_3	150.815	86.358
Prcd_3	414.741	455.778
LOC108352027_1	592.656	862.381
LOC108353325_2	279.243	510.952
Prss37_2	174.38	115.144
Mir375_4	850.691	899.563
Gpr4_1	347.581	446.183
Mir343_2	703.41	188.308
Foxr1_2	303.986	224.291
Dusp15_4	258.035	460.576
Zfp839_1	301.63	236.285
Ufc1_2	131.963	284.262
Defb41_4	666.885	334.637
Necap2_1	509	269.869
RGD1562618_3	411.206	320.244
Pclo_1	200.301	77.9621
Stk32c_3	474.831	682.468
Sp9_3	404.137	507.353
Rhbdf2_1	131.963	194.306
Akap3_1	141.491	212.297
Kcna10_3	372.324	343.033
Nxph4_4	466.584	568.524
Cylc1_2	87.1899	101.95
Golga3_1	392.355	540.937
Dmrta2_2	291.026	205.1
Uqcr10_1	162.597	117.543
Hrct1_1	1205.34	681.269
Pbx4_1	863.651	688.465
Nbeal2_3	917.85	798.812
Pipox_4	266.283	160.722
Cdca4_4	964.98	893.566
Yipf3_2	307.521	115.144
Lrrn3_4	306.343	243.482
Atp6v1e2_1	86.0117	75.5633
Hoxb6_2	327.551	450.981
Xpnpep3_3	468.94	161.921
Nr5a1_4	724.619	1005.11
Muc13_3	972.05	1204.21
Acad11_2	332.264	172.716
Zfp286a_4	554.952	479.767
LOC108351873_3	135.498	340.634
Gnb1l_4	413.563	449.781
Sh2d2a_1	1257.18	1228.2
Ddx19b_1	333.442	195.505
LOC690415_2	599.725	543.336
Atg16l1_2	685.737	833.595
Slco2b1_1	214.44	146.329
Dhrs7c_1	86.0117	153.525
LOC100911196_4	673.954	761.63
Foxl2_1	384.107	856.384
Papln_4	519.605	275.866
Prss45_4	283.956	375.418
Fbl_2	139.033	154.725
Ankrd9_2	630.359	441.385
Lingo3_3	520.783	749.636
Non-Targeted_408	1161.75	767.627
Caskin1_1	498.396	224.291
Kcnj5_4	321.66	81.5604
RGD1311164_1	63.8614	64.7685
Tmem116_2	209.727	124.739
Wnk4_4	437.128	634.492
Lyc2_4	631.538	840.791
Mir708_4	494.862	479.767
Heatr6_3	702.232	594.911
Rbbp4_2	200.301	238.684
Rgl3_2	500.753	444.984
Pcdh11x_1	102.507	357.426
Zcchc17_4	86.0117	82.2142
Olr1739_1	157.884	197.904
Mthfd2l_1	199.123	223.092
Col8a2_4	484.257	405.403
Cnn1_3	299.273	280.664
Crybb3_1	143.746	301.054
Maz_4	438.306	215.895
Gas7_2	451.267	713.653
Flrt3_1	222.688	63.5691
Hikeshi_4	419.454	578.119
Hs3st6_4	100.151	81.0002
LOC689002_3	114.289	164.32
Tipin_3	466.584	527.743
Tyrobp_4	513.713	281.863
Limch1_1	292.433	286.661
Fam162a_3	63.6251	141.531
Rcan1_3	162.597	195.505
Tsg101_3	133.141	178.713
Hn1l_1	537.278	352.629
Smco2_3	769.392	832.395
Il12a_4	1248.94	676.471
Spdef_1	547.882	260.273
Nol6_4	374.681	166.719
Vwa1_4	511.357	459.377
Yeats4_3	117.98	64.7685
Sec11c_2	405.315	278.265
LOC102551309_3	71.8728	275.866
Mcmbp_2	195.588	273.467
Cenpm_2	657.459	1011.11
Cmtm2a_1	319.304	616.5
Nyap1_3	779.996	1060.28
LOC100909660_2	771.748	758.032
Reep2_4	188.519	266.271
Akap8_3	923.742	1462.09
Wdr90_4	70.6945	103.15
Armc7_3	590.299	184.71
Rnf4_3	131.963	205.1
Apon_1	598.547	524.145
LOC686143_3	104.864	61.1703
Vom1r90_1	188.519	196.704
Btg1_3	920.207	816.803
Rasgrp1_2	349.938	465.374
Sh3pxd2b_2	681.024	681.269
Mir3556a_1	419.454	395.808
Atf2_2	565.556	518.148
Fancc_3	306.343	236.285
Brcc3_3	628.003	690.864
Mtap_2	234.47	227.889
Dlx6_4	494.862	426.992
Non-Targeted_712	1581.2	1348.14
Wdfy4_4	261.57	468.972
LOC367746_3	180.271	249.479
LOC102548286_3	135.498	85.1586
Pex2_2	245.074	215.312
Crabp2_1	313.412	134.335
Lypla1_2	197.945	161.921
Ube2v1_1	571.447	410.201
LOC108353095_2	347.581	292.658
Hexdc_3	543.169	546.934
LOC100912321_3	366.433	609.304
Cdk5rap3_4	302.808	255.476
Olr1227_4	63.6251	193.106
Spsb4_1	915.494	1071.08
Osbpl6_2	761.144	681.269
Sez6l2_3	207.371	127.138
Bbs2_2	104.702	119.942
Nek2_3	159.063	135.534
Chst12_2	1171.17	728.046
Rpusd1_2	275.709	94.7539
Pla2g4b_2	247.431	285.461
Nek9_1	922.563	361.025
Olr1007_3	230.935	226.69
Serpinb7_4	201.479	75.5633
RT1-Bb_3	229.757	101.95
Kctd6_1	739.936	476.169
Fgfbp3_1	577.338	329.84
Smim13_4	470.118	638.09
Olr1156_4	93.0811	86.3011
Cln3_1	75.4075	117.777
Slc25a47_3	517.248	328.64
Mapk8ip3_1	411.206	358.626
Slc46a2_1	221.509	111.546
Dars2_2	552.595	375.418
LOC108353422_1	169.667	118.742
Pxt1_1	77.764	78.6426
Hs6st3_4	571.447	467.773
Olr1055_4	73.051	99.4798
Tmem71_2	302.808	389.811
RGD1562378_2	761.144	834.794
Palld_3	775.283	658.48
Mesdc1_3	716.371	975.126
C4b_3	470.118	642.887
Gsg2_1	629.181	391.01
Non-Targeted_777	316.947	490.562
Ptch2_1	357.007	380.215
LOC680920_3	155.528	113.945
Mir3564_4	398.246	347.831
Stat3_1	157.884	88.7569
Dpyd_2	243.896	622.497
Plcd4_3	219.153	74.3639
Fam78b_1	574.982	837.193
Rpl37a_2	130.785	170.317
Apold1_3	342.868	309.45
Fnip1_4	238.005	277.065
Yipf6_2	291.026	315.447
Nppb_4	203.836	133.135
Cdca5_2	334.621	337.036
LOC103694424_2	500.753	202.701
Col22a1_4	514.892	660.879
Scpep1_1	312.234	257.875
Tacc3_4	242.718	428.192
Il7_4	159.063	160.722
Tcam1_2	446.554	280.664
Brat1_1	196.766	68.3668
Itga11_3	207.371	153.525
Pak3_2	354.651	460.576
LOC102549465_3	666.885	647.685
Mrps15_2	321.66	590.113
Oscp1_3	354.651	462.975
Hdhd3_3	497.218	803.609
Ppp2r5c_1	84.8334	109.147
Clpp_1	134.32	261.473
Mbnl2_1	260.391	480.966
Rsad2_2	239.183	289.059
Itpr3_4	413.563	426.992
Fam131a_4	586.764	331.039
Mycn_3	747.005	816.803
LOC102554988_2	772.927	765.228
RGD1563590_1	359.364	311.848
Casz1_2	329.908	482.166
Prune2_1	201.479	227.889
Gpr75_4	150.815	70.7656
Gpsm2_3	643.32	458.177
Taar7c_1	130.876	111.546
Csgalnact1_3	247.431	381.415
Slc5a11_3	128.428	287.86
Cib4_3	241.437	281.863
LOC100912321_4	242.718	135.534
Fam69b_1	240.361	143.93
Aup1_2	157.884	134.717
Calml3_1	357.007	455.778
Ifrd2_4	360.542	566.125
Sox13_4	163.776	94.7539
Lipm_3	742.292	1039.89
Klf5_1	552.595	393.409
Slc14a2_4	979.119	609.304
Prr7_2	829.482	858.783
Ceacam9_1	136.676	59.9708
Cd44_1	825.948	584.116
Rpl41_2	258.035	125.939
RGD1565533_1	579.695	380.215
Rft1_3	209.727	221.892
Yes1_4	303.986	594.911
Zfp324_2	291.026	164.32
Olr1616_3	590.299	500.157
Olr1559_2	167.31	121.141
Abtb1_2	985.01	809.606
LOC299190_1	148.458	76.7627
Yif1a_1	104.864	106.748
Barx2_3	1007.4	767.627
Tcap_1	525.496	701.659
Dgat2_1	487.792	460.576
Ube2l6_4	393.533	371.819
Fgf6_2	603.26	327.441
Mmp23_2	339.334	309.45
Mir193b_1	149.637	91.1557
Tmigd1_2	816.522	886.369
Olr1373_2	410.028	435.388
Ncr2_3	439.484	453.38
Clca5_1	190.875	140.332
Olr439_2	193.232	257.867
Ccdc51_1	189.697	314.247
LOC103691238_3	347.581	585.315
Il20ra_4	293.382	272.268
LOC100359523_4	431.237	435.388
Bet1l_4	417.098	346.631
Dll1_4	122.537	187.109
Gpr1_3	599.725	526.544
Wwc2_1	255.678	86.358
Npy1r_3	351.116	269.869
Ercc5_1	119.002	125.939
Lhx1_3	210.905	411.4
Olr803_2	320.482	428.192
Mecom_3	142.567	230.288
Atp6v0d2_4	115.468	187.109
Lrrc4b_3	364.077	614.101
Znf740_4	632.716	672.873
Olr1440_4	382.929	244.681
Tie1_2	349.938	546.934
Snx17_4	142.567	232.687
Lgals12_4	259.213	381.415
Pla2g2a_2	143.746	211.097
Reep4_2	838.908	777.222
Rnf135_4	591.477	578.119
C1ql3_4	691.628	389.811
Ddx3x_3	291.026	316.646
Ccdc92_3	501.931	77.9621
Hyal3_2	202.658	298.655
Zfp27_3	435.949	482.166
Med13_3	70.6945	205.1
Nlrc5_2	1042.74	1352.94
Chfr_1	140.211	166.719
Cldn1_1	144.272	115.144
Cry1_4	404.137	552.931
Stxbp1_3	1060.42	627.295
Me3_3	87.1899	142.731
Cdk5rap3_2	240.361	283.062
LOC100363500_3	140.211	358.626
Gas8_4	448.91	521.746
Asap3_1	411.206	423.394
Slc30a7_1	478.366	302.253
Plpp5_2	518.426	536.139
Mpl_2	394.711	344.233
Kctd10_2	121.359	128.338
Commd9_3	322.838	356.227
Rock2_2	270.996	580.518
LOC100911395_4	65.9815	69.5662
Cpm_3	443.019	432.99
Avpr2_3	458.336	684.867
Zbtb25_3	242.718	107.948
Cltb_2	675.133	585.315
Mir154_4	114.289	74.3639
Lmf1_3	484.257	612.902
Ccdc30_2	651.568	249.479
Tubal3_1	868.364	782.02
Fut8_1	275.709	64.7685
Clcn2_2	769.392	407.802
Adm2_4	435.949	873.176
Vstm2l_3	111.933	97.936
Cacng6_1	353.473	268.669
Olr181_1	572.626	500.157
Papln_1	214.44	167.918
Cyp2c7_4	190.875	167.918
Olr1737_1	160.241	159.522
LOC102548231_3	168.489	239.883
Endog_1	387.642	295.057
Mog_2	281.6	286.661
Gtf2h4_2	97.7941	296.256
Olr1468_4	203.836	116.343
E2f7_2	124.894	193.106
Pigw_2	133.141	292.658
Rbpms2_3	103.685	296.256
Adora2a_1	293.382	668.075
Ltf_1	265.104	307.051
Tmem52_4	481.901	253.077
Nipsnap3a_2	184.984	148.728
Slc26a1_3	437.128	345.432
RGD1305713_1	483.079	473.77
Leprot_2	283.956	185.91
Gipr_3	200.301	127.138
Mad2l1bp_3	134.32	221.892
Gpat3_4	164.954	161.998
Olr218_1	157.884	190.707
Ctsw_4	313.412	530.142
Rnf19b_4	288.669	173.915
Ulk3_3	248.609	112.745
Ctsll3_3	834.195	660.879
LOC102548695_4	97.7941	277.065
LOC100361693_1	697.519	555.33
Dnal4_2	287.491	436.588
Dlc1_3	375.859	289.059
LOC103694845_3	586.764	540.937
LOC108348739_4	716.371	668.075
Fgfr1op_3	254.5	124.739
Ap5m1_1	229.757	340.634
LOC680955_2	298.095	417.397
Lgals3bp_4	422.989	388.611
Ubr2_2	75.4075	83.9592
Cp_2	128.428	110.346
Tmc8_1	435.949	544.535
LOC102554977_1	858.938	1045.89
Msc_4	972.05	963.132
Pdzrn4_1	97.9498	130.736
Dydc1_1	252.144	305.851
Ocel1_2	930.811	870.777
Emp3_2	258.035	216.822
Slc19a1_1	144.047	81.5604
Pigk_1	544.348	447.383
Gpsm3_3	471.297	620.099
Ptrh1_1	767.035	491.761
Nf1_2	1155.86	1194.62
Synrg_1	457.158	480.966
RGD1311739_1	702.232	593.711
Tmem37_4	854.225	738.841
LOC108351244_3	169.667	173.915
Anapc16_1	134.32	158.323
Cox19_1	354.651	441.385
Myt1l_3	566.734	612.902
Sall2_3	562.021	600.908
Kcmf1_4	106.116	71.965
Sec31a_1	113.111	61.1703
C2cd4d_4	795.313	440.186
Pak2_3	82.4769	59.9708
Igsf7_4	447.732	301.054
Tsc22d3_2	95.4376	85.1586
Olr836_3	366.433	376.617
LOC100360095_1	106.042	80.3609
Onecut1_4	618.577	994.317
Try10_2	730.51	557.729
Adh4_3	308.699	325.042
Pex11b_4	208.549	189.508
Trim46_1	281.6	423.394
Agk_1	168.489	127.138
Slc44a3_4	227.401	189.508
Prkca_3	60.0903	119.942
Nt5c_2	103.685	167.811
Atp2b3_3	398.246	609.304
Prtfdc1_1	499.575	630.893
Hck_1	704.589	699.26
Rabac1_2	736.401	644.087
Thyn1_3	391.176	301.054
Prss44_3	234.47	293.857
Olr1475_3	136.149	133.135
Gtpbp3_1	385.285	250.678
Scnn1b_2	319.304	404.204
Olr1197_1	215.618	65.9679
Brf1_1	366.433	432.99
LOC100365008_3	539.635	508.553
Prkd3_4	100.151	122.341
Slc12a5_1	924.92	815.604
Mrps7_2	133.56	123.54
Olr155_2	254.843	104.349
Mrpl52_4	443.019	262.672
Wiz_3	340.512	386.212
Uchl3_4	729.332	397.007
Svip_4	150.394	116.343
Prrg4_3	352.294	320.244
Apoe_4	650.389	512.151
Tmem181_3	433.593	183.511
Slc25a11_3	433.593	350.23
Dnajc7_2	96.6158	124.516
Olr148_4	208.549	410.201
LOC103690462_2	320.482	142.731
Tfec_4	180.271	382.614
Asap2_1	332.264	177.514
LOC690147_3	443.019	219.493
Pex1_2	89.5464	131.936
Cfap100_1	970.871	452.18
Cnr2_1	1029.78	1398.52
Faap24_1	378.216	382.614
Alkbh8_1	414.741	268.669
Cd160_3	355.829	458.177
Nrg3_2	795.313	801.211
Pax1_4	58.9121	76.7627
Slfn4_4	431.237	946.34
Clca4l_1	91.9029	125.939
Dnajc4_1	339.334	315.447
Kcnk7_2	596.19	764.029
Prrc2a_2	464.227	593.711
Myadml2_4	651.568	485.764
Mir150_1	134.32	268.669
Gabrr3_3	193.232	123.54
Non-Targeted_676	759.966	551.732
Adad2_4	743.471	573.321
Myom3_4	318.125	630.893
Plcd1_4	626.825	560.128
LOC681006_3	154.35	205.1
Tecpr2_1	246.253	184.71
Ybey_1	161.419	184.71
Olr1645_4	256.857	177.514
Zkscan2_1	652.746	525.345
Zkscan1_4	238.005	202.701
Tmc2_4	315.769	486.963
Pdpn_3	81.2987	178.713
Ric3_3	464.227	191.907
Ccdc12_2	84.1515	61.1703
Svs3a_4	657.459	435.388
Alox5ap_2	433.593	205.1
Ace_4	715.193	716.052
LOC102547811_1	119.002	86.358
Wdr13_2	333.442	206.3
Olr288_1	151.993	226.69
Ttc19_1	612.686	514.55
Syt4_1	307.521	317.845
Npepl1_3	804.739	322.643
Acap2_2	646.855	827.598
Kcnn4_2	258.035	201.502
Cct5_4	189.697	272.268
Rilp_3	342.868	597.31
Btnl3_2	595.012	588.914
LOC108353325_3	90.7246	89.9563
Kitlg_3	58.9121	62.5899
Sar1b_4	163.776	313.048
Padi6_3	120.181	65.9679
Txndc12_1	803.561	749.636
Mettl7b_1	189.697	263.872
Mpa2l_4	381.75	235.086
Clec2d_4	269.817	109.147
Sec24b_3	441.841	339.435
Disp2_2	321.66	205.1
Man2c1_4	419.454	788.017
Olr264_2	367.611	285.461
Sdr16c5_3	395.889	375.418
Nipal4_3	562.021	263.872
Mob3a_1	483.079	597.31
Mir207_2	437.128	238.684
Kcnk6_2	1069.84	952.337
Cdc42se1_2	962.624	567.324
Uqcc3_3	194.41	169.118
Nat9_2	340.512	778.422
RGD1311517_3	509	582.917
Neil1_3	266.283	190.707
Tmem190_3	144.924	141.531
Kctd21_1	276.887	332.238
Icmt_3	249.787	157.124
Cfap77_2	605.616	675.272
Gata1_4	781.174	381.415
Hes7_2	459.514	486.963
Auh_4	611.508	954.736
Xpc_3	291.026	374.218
Dll4_4	557.308	496.559
LOC685667_2	254.5	182.311
[truncated: 68,243 more rows]

## Sheet: B
id	neg|score	neg|p-value	neg|lfc			id	neg|p-value	neg|lfc	pos|p-value
Phf5a	9.5693e-09	2.284e-07	-2.0502			Non-Targeted-416	0.00099539	-0.96397	0.97216
Mrpl57	8.535e-08	2.284e-07	-2.0505			Non-Targeted-89	0.0027668	-0.62226	0.96683
Adar	9.1206e-08	2.284e-07	-1.9414			Non-Targeted-383	0.0063468	-0.57277	0.99879
Sf3b5	9.5569e-08	2.284e-07	-1.7826			Non-Targeted-425	0.011747	-0.3287	0.82955
Cdk1	1.8025e-07	2.284e-07	-1.9132			Non-Targeted-424	0.013921	-0.44422	0.20716
Psmg3	2.9751e-07	2.284e-07	-1.923			Non-Targeted-122	0.015583	-0.45786	0.98222
Thoc3	2.996e-07	2.284e-07	-1.7395			Non-Targeted-473	0.017328	-0.22394	0.44849
Mybbp1a	3.04e-07	2.284e-07	-3.0306			Non-Targeted-627	0.017328	-0.44056	0.93649
Mrpl44	4.002e-07	2.284e-07	-1.5551			Non-Targeted-437	0.020699	-0.35686	0.33041
Ddx54	6.313e-07	2.284e-07	-2.2381			Non-Targeted-343	0.021505	-0.36453	0.9558
Cd3e	6.3242e-07	2.284e-07	-2.2699			Non-Targeted-371	0.021505	-0.42952	0.98741
RGD1309748	9.9087e-07	2.284e-07	-1.8103			Non-Targeted-475	0.021892	-0.099386	0.29144
Plrg1	1.3558e-06	2.284e-07	-1.6196			Non-Targeted-286	0.02228	-0.39929	0.9983
Lck	1.7818e-06	2.284e-07	-2.1221			Non-Targeted-647	0.024502	-0.61521	0.81678
Cops4	2.329e-06	2.284e-07	-1.4529			Non-Targeted-101	0.024502	-0.54519	0.83703
Sap18	2.3857e-06	2.284e-07	-2.0966			Non-Targeted-712	0.024502	-0.35905	0.21649
Pop7	2.6737e-06	2.284e-07	-2.3115			Non-Targeted-476	0.024502	-0.44855	0.84866
2007-09-01	3.5307e-06	2.284e-07	-1.8512			Non-Targeted-173	0.024913	-0.45699	0.86773
RGD1564062	3.7109e-06	2.284e-07	-2.7517			Non-Targeted-370	0.024913	-0.3646	0.99337
Pabpn1	4.204e-06	2.284e-07	-1.8645			Non-Targeted-70	0.025271	-0.3521	0.91709
Mcm6	4.8693e-06	2.284e-07	-1.542			Non-Targeted-353	0.028811	-0.35024	0.90868
Rrs1	5.0534e-06	2.284e-07	-1.9116			Non-Targeted-523	0.030994	-0.59783	0.66501
Znrd1	5.4103e-06	2.284e-07	-2.0945			Non-Targeted-455	0.032785	-0.38573	0.7351
Pik3r5	5.5641e-06	2.284e-07	-1.3951			Non-Targeted-201	0.034731	-0.22155	0.58706
Hsp90ab1	5.9808e-06	2.284e-07	-1.3974			Non-Targeted-492	0.035407	-0.18858	0.65978
Mrpl36	6.0736e-06	2.284e-07	-1.3857			Non-Targeted-218	0.039766	-0.27434	0.97252
H2afz	6.1874e-06	2.284e-07	-1.8916			Non-Targeted-112	0.042191	0.065534	0.51012
Fdx1l	7.1576e-06	2.284e-07	-2.3467			Non-Targeted-98	0.044623	-0.39991	0.99337
Rnaseh2c	7.8998e-06	2.284e-07	-1.9293			Non-Targeted-518	0.045389	-0.34774	0.58833
Imp3	9.3412e-06	2.284e-07	-2.9451			Non-Targeted-179	0.045389	0.020959	0.10072
Hnrnpk	9.3689e-06	2.284e-07	-1.9234			Non-Targeted-121	0.047006	-0.10847	0.31024
Rpa1	9.6034e-06	2.284e-07	-1.9523			Non-Targeted-551	0.049427	-0.23784	0.89581
Srbd1	9.9807e-06	2.284e-07	-1.7608			Non-Targeted-726	0.049427	0.096184	0.58164
LOC108351094	1.0057e-05	2.284e-07	-1.7959			Non-Targeted-53	0.055203	-0.2794	0.82213
Rpl37a	1.0599e-05	2.284e-07	-2.4627			Non-Targeted-150	0.055203	-0.21328	0.87086
Atp1b3	1.0737e-05	2.284e-07	-1.7609			Non-Targeted-380	0.055203	-0.47514	0.68635
Trmt112	1.0777e-05	2.284e-07	-1.8488			Non-Targeted-221	0.055203	-0.24031	0.90868
Aasdhppt	1.191e-05	2.284e-07	-2.5885			Non-Targeted-283	0.057615	-0.18309	0.81044
Ppp2ca	1.2966e-05	2.284e-07	-2.4654			Non-Targeted-46	0.057615	0.10159	0.85177
Rps19_DUP	1.4974e-05	2.284e-07	-1.259			Non-Targeted-232	0.057615	0.18446	0.19617
Alg2	1.5229e-05	2.284e-07	-2.4851			Non-Targeted-556	0.057615	-0.17407	0.73404
Atp5d	1.54e-05	2.284e-07	-2.0812			Non-Targeted-312	0.060927	-0.17149	0.80301
Zfp335	1.5603e-05	2.284e-07	-1.6562			Non-Targeted-361	0.070269	-0.027318	0.39488
Prim1	1.686e-05	2.284e-07	-2.1921			Non-Targeted-408	0.070269	-0.43355	0.99533
Pcna	1.7185e-05	2.284e-07	-2.6878			Non-Targeted-615	0.07269	-0.44178	0.88983
Srp14	1.7475e-05	2.284e-07	-1.877			Non-Targeted-631	0.07269	0.14071	0.35446
Rps15	1.7639e-05	2.284e-07	-2.5726			Non-Targeted-781	0.07269	0.4893	0.10954
Sptssa	1.7984e-05	2.284e-07	-2.6603			Non-Targeted-246	0.07269	-0.1438	0.79129
Camlg	1.8032e-05	2.284e-07	-1.8737			Non-Targeted-688	0.07269	0.016241	0.9351
H2afx	1.8568e-05	2.284e-07	-1.5587			Non-Targeted-474	0.075131	-0.28418	0.51307
Timm10	1.8794e-05	2.284e-07	-1.7877			Non-Targeted-611	0.075131	-0.37465	0.82955
Mrps34	2.0286e-05	2.284e-07	-1.9491			Non-Targeted-233	0.077106	-0.28578	0.74986
Nudc	2.1409e-05	2.284e-07	-1.1248			Non-Targeted-236	0.079522	-0.33677	0.76903
LOC302192	2.1896e-05	2.284e-07	-1.3429			Non-Targeted-427	0.079522	0.27871	0.35129
Med11	2.2041e-05	2.284e-07	-1.8978			Non-Targeted-655	0.079522	-0.22108	0.95976
LOC108351097	2.2381e-05	2.284e-07	-2.6767			Non-Targeted-774	0.085956	-0.31832	0.42245
Timeless	2.4607e-05	2.284e-07	-1.3844			Non-Targeted-203	0.085956	-0.34274	0.99337
Jak3	2.6666e-05	2.284e-07	-1.8479			Non-Targeted-595	0.087022	-0.25702	0.89085
U2af1	2.7197e-05	2.284e-07	-1.3623			Non-Targeted-274	0.090498	-0.11589	0.76688
Cenpa	2.7228e-05	2.284e-07	-0.74524			Non-Targeted-592	0.090498	-0.004073	0.26152
Snrnp40	2.7755e-05	2.284e-07	-1.2852			Non-Targeted-293	0.090498	0.15026	0.50876
Pik3r4	2.875e-05	2.284e-07	-2.2419			Non-Targeted-600	0.090498	0.21147	0.35028
Hist2h2aa3	2.9764e-05	2.284e-07	-1.4634			Non-Targeted-363	0.090498	0.34485	0.50473
N6amt1	3.0847e-05	2.284e-07	-2.0184			Non-Targeted-351	0.090498	0.13284	0.57333
Ndufa1	3.1103e-05	2.284e-07	-1.1119			Non-Targeted-154	0.090498	-0.1171	0.66822
Eif3f	3.4112e-05	2.284e-07	-1.7643			Non-Targeted-355	0.090498	-0.33051	0.94878
Cyb5b	3.4247e-05	2.284e-07	-1.687			Non-Targeted-663	0.090498	-0.35732	0.86669
Rps21	3.6049e-05	2.284e-07	-2.3328			Non-Targeted-462	0.090498	0.072971	0.44598
Isca2	3.9075e-05	2.284e-07	-1.4225			Non-Targeted-58	0.090498	-0.032563	0.75519
Ruvbl2	3.9781e-05	2.284e-07	-2.0449			Non-Targeted-29	0.090498	0.19305	0.51896
Rps10	3.9796e-05	2.284e-07	-1.4049			Non-Targeted-718	0.090498	0.17343	0.57471
Plcxd1	4.008e-05	2.284e-07	-1.0061			Non-Targeted-19	0.090498	0.18734	0.85708
Dhps	4.1064e-05	2.284e-07	-1.7658			Non-Targeted-151	0.090498	-0.16732	0.91869
RGD1309188	4.2693e-05	2.284e-07	-1.4565			Non-Targeted-234	0.090498	-0.088314	0.71177
Tra2b	4.4133e-05	2.284e-07	-1.773			Non-Targeted-717	0.090498	0.33866	0.21649
Slc7a6os	4.4784e-05	2.284e-07	-2.144			Non-Targeted-402	0.092888	-0.37286	0.9459
Dtl	4.6478e-05	2.284e-07	-1.9177			Non-Targeted-99	0.098535	-0.091284	0.88983
Ran	4.757e-05	2.284e-07	-1.0973			Non-Targeted-685	0.098535	0.29094	0.14835
Il2rg	4.8095e-05	2.284e-07	-2.9755			Non-Targeted-507	0.098535	-0.036764	0.21649
Dido1	4.8427e-05	2.284e-07	-1.7891			Non-Targeted-453	0.1009	-0.28725	0.9521
Utp4	4.852e-05	2.284e-07	-1.0113			Non-Targeted-680	0.10327	0.084536	0.63327
Bud13	4.9197e-05	2.284e-07	-1.2932			Non-Targeted-385	0.10327	0.12261	0.58164
Sf3b1	5.0987e-05	2.284e-07	-2.0774			Non-Targeted-561	0.10327	0.12627	0.64514
Srcap	5.1301e-05	2.284e-07	-1.1848			Non-Targeted-119	0.10327	-0.067196	0.72673
Eef2	5.1466e-05	2.284e-07	-1.3492			Non-Targeted-649	0.10327	0.18873	0.51896
Slbp	5.2963e-05	2.284e-07	-1.3915			Non-Targeted-792	0.10327	-0.17229	0.8094
Txnl4a	5.4173e-05	2.284e-07	-2.139			Non-Targeted-478	0.10562	-0.12527	0.94987
Bcl2l1	5.4356e-05	2.284e-07	-2.0235			Non-Targeted-138	0.11496	-0.29509	0.93012
Rps20	5.4491e-05	2.284e-07	-2.479			Non-Targeted-375	0.11731	0.044823	0.78603
Msto1	5.5889e-05	2.284e-07	-3.0851			Non-Targeted-96	0.11731	-0.012824	0.7012
Rnaseh2a	5.6403e-05	2.284e-07	-1.3101			Non-Targeted-195	0.11731	0.30973	0.2273
Bcl11b	5.7065e-05	2.284e-07	-1.397			Non-Targeted-618	0.11731	-0.078195	0.32449
Fam120a	5.7159e-05	2.284e-07	-1.327			Non-Targeted-555	0.12446	-0.32739	0.94708
Pdcd2	5.7645e-05	2.284e-07	-1.5492			Non-Targeted-415	0.12446	-0.17956	0.10954
Fkbpl	5.9178e-05	2.284e-07	-1.2539			Non-Targeted-777	0.128	0.18499	0.75948
Tbrg4	6.1111e-05	2.284e-07	-0.99183			Non-Targeted-642	0.13036	0.15582	0.18234
Thg1l	6.1262e-05	2.284e-07	-0.31841			Non-Targeted-174	0.13158	0.033627	0.35129
Dcaf13	6.1262e-05	2.284e-07	-1.0579			Non-Targeted-602	0.13158	-0.35942	0.87836
Rnpc3	6.2853e-05	2.284e-07	-1.3546			Non-Targeted-406	0.13158	-0.10956	0.4936
Arcn1	6.6164e-05	2.284e-07	-2.4764			Non-Targeted-171	0.13652	-0.058051	0.57333
Hspe1	6.7211e-05	2.284e-07	-2.3086			Non-Targeted-471	0.13652	-0.30406	0.93441
Dkc1	6.7441e-05	2.284e-07	-1.0807			Non-Targeted-20	0.14007	-0.25277	0.98247
Lipt2	6.89e-05	2.284e-07	-1.3873			Non-Targeted-278	0.14007	-0.11841	0.8094
Nop9	7.0043e-05	2.284e-07	-2.7245			Non-Targeted-791	0.14007	-0.12731	0.72777
RGD1564093	7.0854e-05	2.284e-07	-1.5395			Non-Targeted-519	0.14239	-0.24347	0.9922
Narfl	7.5786e-05	2.284e-07	-1.4353			Non-Targeted-105	0.14496	-0.2012	0.47395
Rpl13a	8.0035e-05	2.284e-07	-2.0068			Non-Targeted-188	0.14759	-0.038953	0.41537
Clpb	8.0584e-05	6.8519e-07	-0.91435			Non-Targeted-252	0.1535	-0.17326	0.65742
Nop2	8.0815e-05	6.8519e-07	-1.9509			Non-Targeted-187	0.15719	0.44155	0.23033
Cog4	8.1293e-05	6.8519e-07	-1.8206			Non-Targeted-586	0.15719	-0.13069	0.98147
Zfp622	8.1534e-05	6.8519e-07	-1.4856			Non-Targeted-541	0.16222	-0.1396	0.9558
LOC102552170	8.2178e-05	2.284e-07	-1.8618			Non-Targeted-773	0.16823	-0.44142	0.89771
Psmc3	8.335e-05	6.8519e-07	-1.4969			Non-Targeted-459	0.16823	-0.36441	0.75732
Mrps18a	8.3716e-05	6.8519e-07	-1.3858			Non-Targeted-225	0.16823	-0.40207	0.92572
Atp2a2	8.5939e-05	2.284e-07	-1.5028			Non-Targeted-289	0.16823	-0.15874	0.71177
Id2	8.6497e-05	2.284e-07	-1.055			Non-Targeted-358	0.16965	-0.25418	0.86773
Emc6	8.6661e-05	2.284e-07	-1.9249			Non-Targeted-629	0.17693	-0.28625	0.89284
Bysl	8.7602e-05	2.284e-07	-3.112			Non-Targeted-360	0.17922	-0.17229	0.67678
Phb2	9.234e-05	6.8519e-07	-1.4222			Non-Targeted-739	0.18234	-0.0462	0.58164
Cmpk1	9.306e-05	6.8519e-07	-0.99374			Non-Targeted-581	0.18461	-0.081412	0.89865
Dad1	9.6551e-05	6.8519e-07	-2.6755			Non-Targeted-692	0.18461	-0.23571	0.74668
Spc24	0.00010456	6.8519e-07	-1.5837			Non-Targeted-744	0.18606	0.026267	0.37716
Nedd8	0.00010607	2.284e-07	-2.1296			Non-Targeted-263	0.18606	-0.11133	0.69591
Pwp2	0.00010872	6.8519e-07	-1.4849			Non-Targeted-573	0.19446	0.22537	0.47395
Med12	0.00011006	6.8519e-07	-1.0787			Non-Targeted-350	0.19446	-0.12765	0.98173
Wdr12	0.00011512	6.8519e-07	-1.371			Non-Targeted-64	0.19897	0.48963	0.16799
Eif3b	0.00011996	2.284e-07	-1.625			Non-Targeted-524	0.20579	-0.1119	0.86563
Fbrs	0.00012695	6.8519e-07	-1.6409			Non-Targeted-535	0.20579	-0.31825	0.98618
Naa30	0.00013284	1.142e-06	-1.6398			Non-Targeted-194	0.20579	-0.026556	0.58968
RGD1566225	0.00013613	1.142e-06	-0.49211			Non-Targeted-622	0.20579	0.11274	0.35446
Emg1	0.00013746	1.142e-06	-1.2477			Non-Targeted-357	0.20727	0.044182	0.56512
Rplp1	0.0001392	1.5988e-06	-1.6088			Non-Targeted-510	0.20727	-0.13424	0.74986
Wdr75	0.00014305	1.142e-06	-1.1697			Non-Targeted-417	0.20727	0.059147	0.50473
LOC103692831	0.00014566	2.284e-07	-1.7666			Non-Targeted-35	0.20727	-0.26756	0.99494
Cpsf1	0.00014767	1.5988e-06	-1.3138			Non-Targeted-193	0.21031	0.25787	0.011617
Abce1	0.00014858	1.5988e-06	-1.2967			Non-Targeted-543	0.21184	-0.068304	0.76373
Zfp830	0.00014963	2.284e-07	-2.3608			Non-Targeted-450	0.21702	0.28844	0.40543
Anapc11	0.00014975	2.284e-07	-1.5388			Non-Targeted-392	0.21702	0.71158	0.0069336
Sdhd	0.0001505	1.142e-06	-1.2918			Non-Targeted-668	0.21702	0.55009	0.08193
Mrpl10	0.00015542	1.142e-06	-1.5114			Non-Targeted-433	0.21702	-0.24578	0.9621
Fdps	0.00015602	2.284e-07	-2.3632			Non-Targeted-292	0.21702	0.20442	0.53741
Cars2	0.000163	1.5988e-06	-1.0389			Non-Targeted-463	0.21702	0.17997	0.7351
Dolk	0.00017071	1.5988e-06	-2.2243			Non-Targeted-477	0.21998	0.36013	0.32884
Strap	0.00017317	1.5988e-06	-1.3925			Non-Targeted-563	0.21998	0.3123	0.19332
Clp1	0.00017509	1.142e-06	-0.82965			Non-Targeted-42	0.22294	0.025331	0.8847
Pfdn5	0.00017817	1.142e-06	-1.4332			Non-Targeted-213	0.22587	0.44752	0.12941
Idi2	0.00017857	1.142e-06	-1.2823			Non-Targeted-285	0.22587	0.39922	0.31635
Clns1a	0.00017884	1.142e-06	-0.71569			Non-Targeted-623	0.22587	0.17202	0.50205
Ppan	0.00018147	2.284e-07	-1.8419			Non-Targeted-772	0.22587	0.11392	0.21649
Nfkb1	0.0001833	1.142e-06	-0.88028			Non-Targeted-315	0.22587	0.2584	0.62639
Csk	0.00018926	2.0556e-06	-1.7486			Non-Targeted-44	0.22587	0.30857	0.3052
Abcb7	0.00019038	2.284e-07	-2.2984			Non-Targeted-562	0.22587	0.081129	0.49944
RGD1565170	0.00019058	2.0556e-06	-0.76684			Non-Targeted-403	0.22587	-0.0068296	0.72458
Noa1	0.00019585	2.5124e-06	-0.98748			Non-Targeted-701	0.22587	0.10671	0.50876
Capzb	0.00021108	2.0556e-06	-1.4179			Non-Targeted-501	0.22587	-0.11815	0.74986
LOC100909897	0.00021355	2.0556e-06	-2.1697			Non-Targeted-109	0.22587	-0.040703	0.87622
Ebna1bp2	0.000216	4.3395e-06	-1.3915			Non-Targeted-321	0.22587	-0.26004	0.66398
Med22	0.00021959	2.0556e-06	-1.336			Non-Targeted-61	0.22587	-0.14039	0.96642
Ddx28	0.00021987	5.2531e-06	-0.86857			Non-Targeted-639	0.2288	0.0060468	0.9121
Srsf3	0.00022	2.284e-07	-2.0511			Non-Targeted-585	0.2288	-0.20518	0.8094
Atp6v0b	0.00022507	5.7099e-06	-1.4565			Non-Targeted-568	0.2288	0.58716	0.11829
Fermt3	0.00022554	5.7099e-06	-1.0451			Non-Targeted-326	0.2288	0.0087735	0.88365
Arid1a	0.00022862	5.7099e-06	-1.5968			Non-Targeted-419	0.23464	0.21121	0.21649
Tfdp1	0.0002327	2.284e-07	-2.4969			Non-Targeted-671	0.23464	0.4279	0.089301
Gak	0.00023308	2.5124e-06	-1.2524			Non-Targeted-601	0.23464	0.35079	0.23711
Vars2	0.00023551	6.6235e-06	-1.0231			Non-Targeted-511	0.23464	0.62695	0.030639
Tomm70	0.00024075	3.8827e-06	-1.0233			Non-Targeted-243	0.23464	0.44158	0.16243
Junb	0.00024304	6.6235e-06	-1.7774			Non-Targeted-182	0.23464	0.50837	0.07147
Mfn2	0.00024408	3.8827e-06	-1.5565			Non-Targeted-579	0.23464	0.10809	0.51896
Rpl13	0.00024503	7.0803e-06	-1.2358			Non-Targeted-508	0.23757	0.1013	0.50473
Sf3a3	0.00024533	2.284e-07	-1.9323			Non-Targeted-130	0.2405	0.27897	0.50876
Nat8l	0.00025042	7.0803e-06	-1.3298			Non-Targeted-65	0.2405	0.00023486	0.69805
Ppcs	0.00025067	3.8827e-06	-2.5379			Non-Targeted-608	0.2405	0.054434	0.42954
Tsen34	0.00025312	3.8827e-06	-1.9626			Non-Targeted-207	0.2405	0.15075	0.58164
Twistnb	0.00025865	2.284e-07	-2.2176			Non-Targeted-249	0.2405	0.32947	0.20239
Ltv1	0.0002639	3.8827e-06	-1.0401			Non-Targeted-537	0.2405	-0.19544	0.96025
Terf2	0.00026545	3.8827e-06	-0.62008			Non-Targeted-73	0.2405	0.34333	0.17209
Ephx2	0.00026625	3.8827e-06	-1.0308			Non-Targeted-322	0.2405	-0.2528	0.64904
Gclc	0.00026803	3.8827e-06	-1.786			Non-Targeted-384	0.2405	-0.15354	0.89186
Rpl11	0.00026879	3.8827e-06	-1.4357			Non-Targeted-705	0.2405	-0.11072	0.91626
Polr3e	0.00026902	8.9075e-06	-1.5356			Non-Targeted-356	0.2405	0.48157	0.22388
Ccz1b	0.00027068	2.284e-07	-1.4535			Non-Targeted-324	0.2405	-0.10805	0.84446
Naa25	0.00027338	2.284e-07	-2.2403			Non-Targeted-342	0.24344	0.13745	0.89481
Cd3d	0.00027887	3.8827e-06	-2.1551			Non-Targeted-564	0.24934	0.12551	0.63033
LOC685963	0.00027966	3.8827e-06	-1.5257			Non-Targeted-364	0.25529	-0.27925	0.71177
Yars2	0.00028156	9.3643e-06	-1.2414			Non-Targeted-341	0.26113	0.44237	0.15856
Rpl8	0.00028813	4.3395e-06	-1.4756			Non-Targeted-429	0.2641	-0.21034	0.42656
Dda1	0.00029389	9.8211e-06	-1.4818			Non-Targeted-566	0.2641	-0.027627	0.89865
Aldoa	0.00029682	2.284e-07	-1.8494			Non-Targeted-382	0.2641	-0.17011	0.33984
Cers2	0.00029767	4.3395e-06	-1.2154			Non-Targeted-373	0.2641	0.056414	0.71177
Rack1	0.00030631	2.284e-07	-3.2127			Non-Targeted-192	0.26705	0.34572	0.43522
Sepsecs	0.00030693	4.3395e-06	-1.7631			Non-Targeted-554	0.26705	0.16961	0.78811
Cited2	0.00030921	1.0278e-05	-1.1945			Non-Targeted-369	0.27001	-0.16531	0.96723
Tdrd1	0.00031049	1.0278e-05	-0.7094			Non-Targeted-574	0.27001	0.20852	0.14976
LOC108348257	0.00031229	1.0278e-05	-2.0224			Non-Targeted-306	0.27001	0.294	0.077593
Pop5	0.0003131	2.284e-07	-1.7665			Non-Targeted-387	0.27001	-0.076802	0.9521
Txnrd2	0.00031329	1.0278e-05	-0.84844			Non-Targeted-164	0.27001	0.14635	0.56785
Nrde2	0.00031519	4.3395e-06	-1.7371			Non-Targeted-211	0.27001	0.42527	0.15119
Psenen	0.00031569	4.3395e-06	-1.3544			Non-Targeted-521	0.27001	0.52444	0.15856
Rpl28	0.00031636	2.284e-07	-1.8542			Non-Targeted-570	0.27297	-0.18632	0.33984
LOC108352751	0.00031733	2.284e-07	-1.8808			Non-Targeted-374	0.27594	0.012363	0.17563
Med10	0.0003183	2.284e-07	-1.4761			Non-Targeted-493	0.27594	-0.3987	0.96723
Slc25a1	0.00032188	4.3395e-06	-1.7087			Non-Targeted-22	0.27594	0.15033	0.57197
Use1	0.0003225	1.0278e-05	-0.93574			Non-Targeted-456	0.27594	-0.018607	0.84446
Rcl1	0.00032272	4.3395e-06	-1.4533			Non-Targeted-677	0.27892	0.22395	0.54988
Hdac4	0.00032364	1.0278e-05	-1.053			Non-Targeted-412	0.27892	0.1286	0.59248
Mybpc1	0.00032818	1.0278e-05	-0.76941			Non-Targeted-24	0.27892	0.40806	0.23313
Atp5f1	0.00033339	1.0735e-05	-1.2485			Non-Targeted-169	0.28781	0.22337	0.85921
Gtf2h4	0.00033512	1.0735e-05	-1.4496			Non-Targeted-513	0.28781	0.47772	0.083943
Pop4	0.00033527	1.0735e-05	-1.05			Non-Targeted-204	0.29077	0.26068	0.53741
Fxn	0.00033635	1.0735e-05	-1.1231			Non-Targeted-226	0.29077	-0.1431	0.81678
Ikzf1	0.00034055	5.7099e-06	-0.94255			Non-Targeted-262	0.29077	-0.0602	0.78071
Ddx47	0.00034563	1.0735e-05	-1.6954			Non-Targeted-153	0.29077	-0.013684	0.77751
Atp6v1a	0.00034712	5.7099e-06	-0.55704			Non-Targeted-115	0.29077	-0.067902	0.96518
Cwc15	0.0003475	1.0735e-05	-1.3162			Non-Targeted-335	0.29077	-0.304	0.8847
Med27	0.00034782	1.0735e-05	-1.4937			Non-Targeted-80	0.29667	0.59838	0.06848
Srsf1	0.00035636	5.7099e-06	-2.2569			Non-Targeted-328	0.29961	0.46835	0.32884
Rbm14	0.00036573	1.3932e-05	-1.0536			Non-Targeted-191	0.30254	0.1382	0.47817
Mars2	0.00036754	2.284e-07	-2.9499			Non-Targeted-438	0.30254	0.049664	0.77644
LOC103694627	0.00037244	6.1667e-06	-1.8977			Non-Targeted-397	0.30549	-0.15315	0.92868
Pkmyt1	0.00038108	1.5303e-05	-1.0874			Non-Targeted-217	0.30549	0.19203	0.31796
Rnf31	0.00038153	6.1667e-06	-2.5599			Non-Targeted-15	0.30549	0.4028	0.26722
Tmed10	0.00038795	7.5371e-06	-2.0942			Non-Targeted-779	0.30549	0.10729	0.6372
Hist1h2bd	0.0003898	7.5371e-06	-1.6431			Non-Targeted-400	0.30549	-0.23495	0.92029
Tceb2	0.0003972	8.9075e-06	-1.1252			Non-Targeted-329	0.30549	0.03927	0.89284
Sdad1	0.00039816	8.9075e-06	-2.5058			Non-Targeted-567	0.31136	0.21012	0.31183
Thap11	0.00039986	8.9075e-06	-0.91611			Non-Targeted-366	0.31136	0.22218	0.58968
LOC108351431	0.00040075	8.9075e-06	-1.3001			Non-Targeted-610	0.31431	0.036029	0.21649
Rfk	0.00040836	1.8957e-05	-0.58937			Non-Targeted-517	0.31728	0.13404	0.89284
Pmpca	0.00041042	1.8957e-05	-1.2543			Non-Targeted-756	0.32021	-0.24263	0.94987
Vps25	0.00041134	8.9075e-06	-1.795			Non-Targeted-167	0.32021	0.029956	0.20716
Peo1	0.00041391	1.8957e-05	-1.637			Non-Targeted-16	0.32907	0.19643	0.5939
Rpl24	0.00041523	2.284e-07	-2.8208			Non-Targeted-796	0.33201	0.15246	0.27899
Atp6ap1	0.00042064	1.9414e-05	-1.7321			Non-Targeted-265	0.33201	0.13	0.54988
Apex2	0.00042569	8.9075e-06	-1.4116			Non-Targeted-208	0.33201	0.20073	0.10954
Stx18	0.00042859	8.9075e-06	-1.6756			Non-Targeted-72	0.33201	-0.052275	0.62255
Hist1h2an	0.00042878	8.9075e-06	-0.34958			Non-Targeted-318	0.33201	0.67725	0.11829
Rps13	0.00042884	2.284e-07	-3.1791			Non-Targeted-296	0.33201	0.19402	0.82955
Mepce	0.0004315	8.9075e-06	-2.0271			Non-Targeted-97	0.33201	0.22336	0.31183
Nsmce4a	0.00043786	2.0784e-05	-1.1168			Non-Targeted-69	0.33201	0.0081799	0.70223
LOC690386	0.00044561	2.1241e-05	-1.33			Non-Targeted-447	0.33201	0.31664	0.27464
Eif2b5	0.00044634	2.1241e-05	-1.4778			Non-Targeted-57	0.33201	-0.015615	0.80619
Tpr	0.00045116	9.3643e-06	-1.8242			Non-Targeted-734	0.33498	0.52417	0.09335
Ppm1d	0.0004528	9.3643e-06	-1.0663			Non-Targeted-697	0.33498	0.034429	0.65033
Bop1	0.00045696	2.4438e-05	-1.1249			Non-Targeted-605	0.33797	-0.14436	0.94104
Pfn1	0.00046014	9.3643e-06	-1.4852			Non-Targeted-365	0.33797	0.17251	0.77008
Stat5a	0.00046031	9.3643e-06	-1.0887			Non-Targeted-648	0.34388	0.033741	0.79444
Stx4	0.00046468	2.4895e-05	-1.4198			Non-Targeted-658	0.34977	0.10154	0.56921
Diexf	0.00047086	9.3643e-06	-1.502			Non-Targeted-367	0.35568	0.34923	0.39488
Msl1	0.00047633	1.1191e-05	-1.7211			Non-Targeted-345	0.35568	0.084754	0.85814
Kri1	0.00047934	2.4895e-05	-1.0368			Non-Targeted-17	0.35865	0.17368	0.88883
Arpc5l	0.00048891	2.7636e-05	-0.7795			Non-Targeted-769	0.35865	-0.058616	0.92343
Rpn2	0.00049273	2.284e-07	-1.5839			Non-Targeted-689	0.35865	0.32584	0.10013
Glrx5	0.00049534	2.8093e-05	-0.93596			Non-Targeted-767	0.36164	0.080229	0.59248
Emc10	0.00049611	2.8093e-05	-0.97674			Non-Targeted-161	0.36164	0.21531	0.50608
Nol11	0.00049758	2.284e-07	-1.7508			Non-Targeted-259	0.36164	0.20943	0.18988
Drosha	0.00049774	2.8093e-05	-1.0092			Non-Targeted-467	0.36164	-0.019969	0.88259
Nup160	0.00049879	2.284e-07	-1.9629			Non-Targeted-534	0.36164	-0.28281	0.87513
Lage3	0.0005027	2.9006e-05	-1.4661			Non-Targeted-413	0.3646	0.45183	0.17922
Sars2	0.00050638	1.1191e-05	-1.4672			Non-Targeted-470	0.3646	0.19739	0.33765
Itk	0.00050684	1.1191e-05	-0.98259			Non-Targeted-552	0.3646	0.18229	0.42509
Mcm2	0.00051044	1.1191e-05	-0.57542			Non-Targeted-691	0.3646	0.063443	0.93012
Gnl3l	0.00051149	2.9006e-05	-0.97304			Non-Targeted-644	0.36757	-0.075046	0.8094
Supt5h	0.00051808	1.1191e-05	-1.3199			Non-Targeted-198	0.36757	-0.16774	0.95098
Atrip	0.00052125	1.1191e-05	-1.2952			Non-Targeted-248	0.36757	-0.077472	0.8847
Polrmt	0.00052723	2.9463e-05	-1.0858			Non-Targeted-319	0.37052	0.16582	0.065656
Irak1	0.00052764	1.1191e-05	-1.3841			Non-Targeted-690	0.37345	0.11614	0.46106
Nhp2	0.00052812	2.9463e-05	-1.096			Non-Targeted-743	0.37345	0.35838	0.23313
Actl6a	0.0005284	2.9463e-05	-1.1181			Non-Targeted-14	0.37937	0.37667	0.59248
Fars2	0.00052871	1.1191e-05	-1.9786			Non-Targeted-716	0.37937	-0.020784	0.67038
Srp9	0.00053847	2.284e-07	-1.6404			Non-Targeted-349	0.37937	-0.12472	0.95528
Ppp1r10	0.00054933	1.1648e-05	-1.9953			Non-Targeted-472	0.38231	0.0018912	0.9621
Pnkp	0.00054952	2.9463e-05	-1.5601			Non-Targeted-431	0.38231	0.41807	0.23818
Uqcrfs1	0.00055261	2.9463e-05	-1.0272			Non-Targeted-753	0.38231	-0.21395	0.75626
Nrcam	0.00055544	2.992e-05	-0.80816			Non-Targeted-290	0.38231	0.090689	0.43372
Adat3	0.00056467	3.129e-05	-1.0399			Non-Targeted-34	0.38231	-0.44685	0.19617
Srsf7	0.00056596	3.129e-05	-1.2888			Non-Targeted-239	0.38524	-0.013258	0.67787
Fancg	0.0005742	3.1747e-05	-1.3339			Non-Targeted-180	0.3882	-0.062616	0.31183
Tpx2	0.00059052	3.4945e-05	-1.0108			Non-Targeted-91	0.3882	0.081438	0.89959
Rorc	0.00059512	1.1648e-05	-1.2379			Non-Targeted-325	0.3882	0.6282	0.13528
Nhlrc2	0.00060998	1.1648e-05	-1.0756			Non-Targeted-699	0.39121	0.18874	0.36993
Tsen15	0.00061583	1.1648e-05	-1.7314			Non-Targeted-750	0.39121	-0.19146	0.99337
Ccdc115	0.0006175	3.9969e-05	-1.1214			Non-Targeted-565	0.39423	-0.19222	0.95976
Slc38a10	0.00061759	3.9969e-05	-0.62551			Non-Targeted-693	0.39721	-0.10775	0.7351
Pak2	0.00062121	1.4389e-05	-1.2759			Non-Targeted-82	0.39721	-0.20079	0.67569
Ncdn	0.00062962	3.9969e-05	-0.97175			Non-Targeted-710	0.39721	0.074104	0.28659
Cdk6	0.00063085	3.9969e-05	-0.97979			Non-Targeted-76	0.40014	0.37936	0.28482
Sprtn	0.00063114	3.9969e-05	-1.0521			Non-Targeted-165	0.40014	-0.15527	0.75626
Hars	0.00064278	1.4846e-05	-1.773			Non-Targeted-85	0.40014	0.19706	0.54576
Tfb2m	0.00064764	3.9969e-05	-1.2023			Non-Targeted-30	0.40014	-0.071836	0.96802
Zfp574	0.00064768	3.9969e-05	-0.89733			Non-Targeted-330	0.40014	0.030236	0.79234
Tsr1	0.00065109	1.6673e-05	-1.6004			Non-Targeted-754	0.40308	-0.028811	0.72566
Heatr1	0.00066904	4.0426e-05	-1.0103			Non-Targeted-272	0.40308	-0.34407	0.97181
Nelfb	0.00067374	1.713e-05	-1.3188			Non-Targeted-294	0.40308	-0.055979	0.92421
Hapln4	0.00068021	4.0426e-05	-0.65286			Non-Targeted-499	0.40308	0.52974	0.054756
Alyref	0.00068481	4.0426e-05	-0.83599			Non-Targeted-479	0.40308	0.11381	0.84446
Ranbp2	0.00068927	2.2611e-05	-1.2386			Non-Targeted-148	0.40601	0.25088	0.22479
LOC685788	0.00069253	4.0426e-05	-1.2401			Non-Targeted-372	0.41187	-0.17308	0.98907
RT1-CE2	0.00069401	4.0426e-05	-1.2105			Non-Targeted-659	0.41187	0.18825	0.25875
Tmx2	0.0006988	4.0426e-05	-1.038			Non-Targeted-558	0.41482	-0.010155	0.74456
Ndrg3	0.00070891	4.0426e-05	-1.2443			Non-Targeted-620	0.41779	-0.00092704	0.47817
Polr2g	0.00070946	2.284e-07	-1.5713			Non-Targeted-4	0.41779	-0.040192	0.64233
Ost4	0.00071019	2.3068e-05	-1.2755			Non-Targeted-461	0.41779	-0.03454	0.92421
Men1	0.00071102	4.0426e-05	-0.67093			Non-Targeted-435	0.41779	0.042255	0.92796
Haus4	0.00071575	2.3068e-05	-1.6512			Non-Targeted-762	0.42374	-0.0061085	0.52587
Hist3h2a	0.00071623	4.0883e-05	-0.68381			Non-Targeted-583	0.42374	-0.06878	0.9398
Ak2	0.00071897	4.0883e-05	-1.5626			Non-Targeted-509	0.42374	0.42127	0.017038
Nfkbid	0.00072125	4.0883e-05	-0.90016			Non-Targeted-214	0.42964	-0.00051645	0.35288
Txn1	0.00072688	4.134e-05	-0.78514			Non-Targeted-414	0.42964	0.37671	0.47249
Serf2	0.00073116	4.134e-05	-1.0889			Non-Targeted-745	0.42964	0.13985	0.45543
Nup62	0.00073752	2.6722e-05	-1.1398			Non-Targeted-284	0.43263	0.11915	0.73089
Fxyd1	0.00074773	4.3167e-05	-0.8739			Non-Targeted-158	0.43263	0.20577	0.18988
Pcdhgc3	0.00075069	4.3167e-05	-0.94255			Non-Targeted-242	0.43564	0.17072	0.45543
Fdft1	0.00075538	2.9006e-05	-0.025336			Non-Targeted-348	0.4386	-0.10583	0.47817
Hgs	0.00075883	2.9006e-05	-1.6962			Non-Targeted-140	0.44153	0.41326	0.11227
LOC691658	0.00076042	2.9006e-05	-0.80197			Non-Targeted-557	0.44445	0.12036	0.58968
Mrps18c	0.00076273	4.3167e-05	-0.98556			Non-Targeted-612	0.44445	0.30024	0.50742
Mrps26	0.00077542	4.3167e-05	-1.2474			Non-Targeted-59	0.44445	0.22493	0.57333
Rpl27a	0.00077775	2.284e-07	-2.514			Non-Targeted-260	0.44445	0.20854	0.15192
Srrt	0.00079129	2.9463e-05	-1.6764			Non-Targeted-430	0.44445	0.4927	0.065656
Cdc6	0.00079355	2.9463e-05	-1.4254			Non-Targeted-707	0.44445	-0.081786	0.76688
Isg20l2	0.00079621	2.9463e-05	0.32065			Non-Targeted-785	0.44445	-0.012457	0.84446
Fau	0.00079642	2.284e-07	-2.9992			Non-Targeted-525	0.44445	0.44376	0.28482
Zc3h18	0.00079987	2.9463e-05	-0.98496			Non-Targeted-596	0.44735	0.14255	0.63459
Mrm1	0.00080157	4.3624e-05	-0.93858			Non-Targeted-323	0.45026	0.20346	0.15705
Mrpl4	0.00080226	4.3624e-05	-0.88704			Non-Targeted-657	0.45026	0.38148	0.1456
Ddx49	0.00082242	2.284e-07	-1.6606			Non-Targeted-398	0.45321	0.045475	0.78811
Rps29	0.0008232	2.284e-07	-1.6307			Non-Targeted-748	0.45617	0.19486	0.43372
RGD1307830	0.00082859	5.0019e-05	-0.98889			Non-Targeted-313	0.45617	0.062046	0.64514
Psmg4	0.00083518	3.5858e-05	-1.6624			Non-Targeted-538	0.45617	0.26088	0.29946
Dtymk	0.00083699	5.0019e-05	-1.5014			Non-Targeted-766	0.45617	0.08298	0.33984
Nop16	0.0008438	5.0476e-05	-1.3783			Non-Targeted-288	0.45617	-0.0016133	0.67038
Sfswap	0.00084651	5.0476e-05	-0.96443			Non-Targeted-8	0.45617	0.023901	0.43372
Kdsr	0.00084839	2.284e-07	-1.3008			Non-Targeted-604	0.45617	0.27858	0.18988
Hypk	0.00085862	3.6315e-05	-1.4349			Non-Targeted-607	0.46205	0.029956	0.86669
Urod	0.00087152	5.9611e-05	-1.283			Non-Targeted-731	0.46205	0.030731	0.94987
LOC100359692	0.00087471	3.6315e-05	-1.4069			Non-Targeted-624	0.465	0.20694	0.55965
RGD1304884	0.00087757	3.6315e-05	-1.0804			Non-Targeted-49	0.465	-0.025598	0.84866
Sec63	0.00087784	3.6315e-05	-0.34541			Non-Targeted-117	0.465	-0.11916	0.76373
Chmp4bl1	0.00089099	6.7834e-05	-0.61839			Non-Targeted-505	0.46797	0.022916	0.47817
Sephs2	0.00089133	4.0426e-05	-1.2684			Non-Targeted-454	0.46797	0.62745	0.031066
LOC498465	0.0008983	4.0426e-05	-1.927			Non-Targeted-730	0.46797	-0.15802	0.52878
Myd88	0.00090167	6.8291e-05	-1.4707			Non-Targeted-422	0.47686	0.082118	0.64514
Card11	0.0009025	4.0426e-05	-1.4382			Non-Targeted-498	0.47982	0.058665	0.66086
Taf8	0.00090673	6.8291e-05	-1.3366			Non-Targeted-74	0.47982	-0.12565	0.84446
Wee1	0.00091092	4.0426e-05	-1.68			Non-Targeted-529	0.47982	0.23229	0.24552
Mrps18b	0.0009122	1.5988e-06	-1.9841			Non-Targeted-651	0.47982	-0.089399	0.81784
Fnta	0.00091797	4.0426e-05	-1.2175			Non-Targeted-634	0.47982	-0.018697	0.67038
Rab40c	0.0009234	7.0575e-05	-0.67869			Non-Targeted-667	0.47982	-0.099786	0.66822
Igbp1	0.0009468	7.7883e-05	-1.4105			Non-Targeted-227	0.47982	0.19492	0.54017
Ube2m	0.00095216	4.0883e-05	-1.3663			Non-Targeted-396	0.47982	0.0026274	0.89771
Sdhb	0.00095948	4.0883e-05	0.24008			Non-Targeted-302	0.48276	0.27602	0.26318
Yeats2	0.00096629	7.7883e-05	-1.0014			Non-Targeted-346	0.48276	0.18746	0.43372
Ubl5	0.00096636	1.5988e-06	-1.8244			Non-Targeted-650	0.48276	0.10171	0.58164
Atp5b	0.00097101	7.834e-05	-0.87937			Non-Targeted-393	0.4857	0.32703	0.24019
Dut	0.00097822	4.0883e-05	-1.416			Non-Targeted-591	0.4857	0.20833	0.63327
Pgk1	0.00098097	4.0883e-05	-0.90399			Non-Targeted-418	0.4857	0.065679	0.84657
Eef1a1	0.00099393	4.7735e-05	-1.7565			Non-Targeted-333	0.4857	-0.061201	0.31408
Med4	0.00099578	4.7735e-05	-1.1907			Non-Targeted-176	0.4857	0.025044	0.93232
Oxa1l	0.00099963	4.7735e-05	-1.4429			Non-Targeted-709	0.48864	0.02367	0.54576
Sfpq	0.0010017	4.7735e-05	-1.645			Non-Targeted-763	0.48864	0.094213	0.3445
LOC501391	0.0010023	8.1994e-05	-0.98765			Non-Targeted-317	0.49157	0.067633	0.81784
Vpreb1	0.0010061	8.1994e-05	-1.2838			Non-Targeted-175	0.49157	0.13392	0.8094
Dyrk1a	0.0010169	4.7735e-05	-1.3478			Non-Targeted-269	0.49157	0.15633	0.42245
Ube2i	0.0010187	8.1994e-05	-1.153			Non-Targeted-407	0.49451	0.30384	0.53741
Utf1	0.0010192	8.1994e-05	-0.61446			Non-Targeted-421	0.49451	-0.03446	0.76688
Vhl	0.0010311	8.1994e-05	-1.1365			Non-Targeted-155	0.49451	0.038259	0.8698
Tsfm	0.0010334	8.1994e-05	-1.2007			Non-Targeted-575	0.50339	0.082588	0.43221
Runx1	0.0010521	8.2451e-05	-0.90992			Non-Targeted-489	0.50339	0.86859	0.090774
Rsrp1	0.0010605	8.2451e-05	-0.96692			Non-Targeted-27	0.50339	-0.0094259	0.79871
LOC100912845	0.0010629	8.2451e-05	-1.2359			Non-Targeted-720	0.50339	-0.1452	0.96342
Yrdc	0.0010651	8.2451e-05	-1.1118			Non-Targeted-770	0.50635	-0.089804	0.84126
Exosc4	0.0010752	7.9939e-06	-1.6306			Non-Targeted-540	0.50635	0.41751	0.28482
Slc3a2	0.0010762	4.7735e-05	-1.2747			Non-Targeted-484	0.50635	-0.18468	0.8847
Copb2	0.0011028	4.7735e-05	-2.0372			Non-Targeted-588	0.50635	-0.23641	0.79765
Txnl4b	0.0011135	4.7735e-05	-1.4235			Non-Targeted-465	0.50635	0.054059	0.77857
Tomm40	0.0011258	9.113e-05	-1.2273			Non-Targeted-127	0.50635	0.080148	0.384
Scap	0.001133	4.7735e-05	-1.3928			Non-Targeted-741	0.50635	0.042964	0.71708
Tmem41b	0.0011349	7.9939e-06	-1.9033			Non-Targeted-162	0.50635	0.99907	0.0082118
Aurkb	0.0011456	9.5241e-05	-1.1249			Non-Targeted-45	0.50635	-0.047298	0.71177
RGD1561812	0.0011544	9.5698e-05	-0.70398			Non-Targeted-81	0.50635	0.23066	0.39273
Rps27a	0.001164	2.284e-07	-2.9713			Non-Targeted-724	0.52417	0.35503	0.28367
Fdx1	0.0011655	4.7735e-05	-1.6952			Non-Targeted-747	0.52417	0.17449	0.40543
Ppp1r14a	0.0011677	0.00010346	-0.60121			Non-Targeted-687	0.52417	0.093208	0.90052
Haus7	0.0011775	4.7735e-05	-1.4336			Non-Targeted-245	0.52417	-0.15348	0.6693
Prelid3b	0.0011881	0.00010346	-1.1119			Non-Targeted-755	0.52417	-0.12305	0.83917
Aip	0.0011994	0.00010392	-0.84282			Non-Targeted-764	0.52417	0.12309	0.94412
Ranbp3	0.0012067	0.00010392	-0.979			Non-Targeted-141	0.52715	0.28376	0.79129
Pym1	0.001213	0.00010392	-1.211			Non-Targeted-758	0.52715	-0.23553	0.98247
Tardbp	0.001233	4.8192e-05	-1.4775			Non-Targeted-256	0.52715	0.23848	0.63033
Sharpin	0.0012438	4.8192e-05	-1.1226			Non-Targeted-139	0.52715	0.27231	0.28182
Smg9	0.0012454	0.00010529	-1.121			Non-Targeted-145	0.53009	0.18522	0.44354
Cdan1	0.0012491	0.00010529	-1.0609			Non-Targeted-616	0.536	0.52791	0.10072
Gne	0.0012576	4.8192e-05	-0.80317			Non-Targeted-133	0.536	0.05727	0.50608
Tada2b	0.0012613	0.00010575	-1.3109			Non-Targeted-790	0.536	-0.17777	0.83917
Fzr1	0.0012663	0.00010575	-0.66324			Non-Targeted-606	0.536	0.24549	0.54853
Atg7	0.0012783	0.0001094	-1.1806			Non-Targeted-60	0.536	0.094671	0.54017
Srsf2	0.0012858	4.8192e-05	-0.98078			Non-Targeted-751	0.536	0.50489	0.084469
Ndufb9	0.0012894	4.8192e-05	-1.4286			Non-Targeted-110	0.53893	0.21382	0.45692
Irs2	0.001291	4.8192e-05	-1.6176			Non-Targeted-33	0.53893	0.27338	0.29044
Romo1	0.0012983	0.0001094	-1.08			Non-Targeted-446	0.53893	0.028712	0.80086
Polr2c	0.0013011	0.0001094	-1.1434			Non-Targeted-609	0.53893	0.0216	0.94042
Ddx23	0.0013048	4.8192e-05	-0.96879			Non-Targeted-389	0.53893	0.16102	0.60072
Ndufb11	0.0013106	0.0001094	-0.96295			Non-Targeted-338	0.54186	-0.05056	0.94104
Srebf2	0.0013162	4.8192e-05	-1.436			Non-Targeted-486	0.54186	0.22659	0.44849
Bms1	0.0013162	0.00010986	-0.94632			Non-Targeted-297	0.54186	-0.20381	0.93441
Znhit2	0.0013288	4.8192e-05	-1.0314			Non-Targeted-28	0.54186	0.4783	0.19424
Jade2	0.0013298	0.00010986	-0.81424			Non-Targeted-702	0.54186	-0.061301	0.89771
Mfap1a	0.0013452	4.8192e-05	-0.89702			Non-Targeted-672	0.54186	-0.019312	0.6895
Usp36	0.001346	0.00010986	-1.0325			Non-Targeted-621	0.54186	0.23641	0.34355
Bub3	0.0013546	2.284e-07	-3.3098			Non-Targeted-539	0.54186	0.27976	0.35129
Prmt7	0.0013839	0.0001263	-0.68044			Non-Targeted-503	0.54186	-0.054209	0.70861
Arpc4	0.001388	0.0001263	-1.1014			Non-Targeted-229	0.54186	-0.054948	0.73192
Snf8	0.0014044	0.00012676	-0.95148			Non-Targeted-215	0.54186	0.36116	0.26837
Msmo1	0.001409	2.284e-07	-2.2266			Non-Targeted-653	0.54186	0.30292	0.19332
Casp8	0.0014279	5.3673e-05	-1.1333			Non-Targeted-261	0.54478	-0.12342	0.14214
Ctrb1	0.001433	0.00013087	-0.99898			Non-Targeted-31	0.54478	-0.21911	0.81357
Cct4	0.0014389	0.00013087	-0.99285			Non-Targeted-378	0.54771	0.070881	0.81465
LOC108353379	0.0014423	0.00013133	-0.75468			Non-Targeted-237	0.5535	0.11366	0.70648
Rsrc2	0.0014487	0.00013133	-1.4606			Non-Targeted-146	0.5535	0.15683	0.086632
Gatc	0.0014544	0.00013133	-0.90863			Non-Targeted-752	0.5535	-0.0077238	0.68317
Ticrr	0.0014613	0.00013635	-1.2998			Non-Targeted-56	0.5535	0.19595	0.20716
Bap1	0.0014712	0.00014366	-1.1023			Non-Targeted-645	0.55635	0.0027386	0.62373
Psmb4	0.0014907	2.284e-07	-3.1244			Non-Targeted-43	0.55635	0.21219	0.38134
Dhx33	0.0014986	3.0377e-05	-2.1297			Non-Targeted-230	0.55635	0.22557	0.6089
Ccdc113	0.0015053	0.00014914	-0.65292			Non-Targeted-587	0.55635	0.24696	0.22557
Ints3	0.0015102	3.0377e-05	-1.1214			Non-Targeted-149	0.55635	0.14806	0.80301
Mrps7	0.0015145	0.00014914	-0.63973			Non-Targeted-656	0.55635	-0.19348	0.79657
Pgs1	0.0015179	0.00014914	-1.2721			Non-Targeted-281	0.55635	0.12566	0.38705
Coq6	0.0015408	0.0001496	-1.1601			Non-Targeted-789	0.55635	0.063504	0.44111
Bcdin3d	0.0015453	0.0001496	-0.68802			Non-Targeted-308	0.55635	0.092524	0.21649
Rrp1	0.001565	4.4537e-05	-1.454			Non-Targeted-628	0.55635	0.038264	0.50608
Med26	0.0015707	6.8291e-05	-0.80497			Non-Targeted-742	0.55635	0.086509	0.57333
LOC691918	0.0015716	6.8291e-05	-1.351			Non-Targeted-548	0.55635	-0.24405	0.98889
Il21r	0.001576	0.00016193	-0.95394			Non-Targeted-102	0.5592	0.24159	0.50473
Coa5	0.0015775	6.8291e-05	-1.4589			Non-Targeted-661	0.5592	0.1557	0.37822
Spata33	0.0015855	0.00016513	-0.63141			Non-Targeted-405	0.56203	0.33369	0.36888
Zcchc11	0.0015884	4.4537e-05	-1.2139			Non-Targeted-219	0.56203	0.49866	0.13326
Tsen2	0.0016071	7.5142e-05	-1.4966			Non-Targeted-516	0.56203	0.24229	0.15192
Rps4x	0.0016133	2.284e-07	-2.6636			Non-Targeted-578	0.56203	-0.018834	0.83703
Atg12	0.0016195	0.00016513	-1.0744			Non-Targeted-759	0.56203	-0.029825	0.93302
Ppih	0.0016229	0.00016513	-1.0338			Non-Targeted-625	0.56485	0.10562	0.57333
Nrbf2	0.0016243	8.0624e-05	-0.91312			Non-Targeted-410	0.56485	0.15225	0.90868
Sbds	0.0016389	8.1081e-05	-1.5397			Non-Targeted-120	0.56485	0.42081	0.16799
Ncl	0.0016419	0.00016559	-1.2736			Non-Targeted-103	0.56485	0.57213	0.20716
Rttn	0.0016464	8.1081e-05	-1.1836			Non-Targeted-68	0.56485	0.15418	0.47817
Rps7	0.001654	8.1081e-05	-1.5578			Non-Targeted-452	0.56769	0.45303	0.16641
Crebbp	0.0016608	4.4994e-05	-1.3413			Non-Targeted-316	0.57056	0.0070971	0.87513
Ggps1	0.0016767	9.3414e-05	-1.4771			Non-Targeted-683	0.57056	-0.0048673	0.83917
Cnot1	0.0016889	0.00010027	-1.1929			Non-Targeted-652	0.57056	0.54002	0.15047
Utp3	0.001694	0.00010072	-0.78587			Non-Targeted-181	0.57056	0.13236	0.40996
Trmt12	0.0016974	0.00017335	-0.87369			Non-Targeted-159	0.57056	0.13706	0.51012
Letm1	0.0016997	0.00017335	-0.81684			Non-Targeted-160	0.57056	-0.021508	0.77751
Hspa5	0.0016999	4.4994e-05	-1.8401			Non-Targeted-388	0.57337	0.24478	0.54714
Igf1r	0.0017107	0.00017381	-0.62645			Non-Targeted-83	0.57337	0.30596	0.17922
Pmf1	0.0017169	0.00011032	-1.8905			Non-Targeted-711	0.57617	0.51694	0.075259
Hist1h2bl	0.0017186	0.00017381	-0.88779			Non-Targeted-202	0.57617	0.068062	0.91039
Lonp1	0.0017519	6.1439e-05	-1.933			Non-Targeted-776	0.57895	0.15892	0.32884
Olr442	0.0017582	0.00011077	-0.69345			Non-Targeted-719	0.57895	0.16416	0.36993
Flvcr1	0.001759	0.00017975	-1.0353			Non-Targeted-314	0.58168	-0.12365	0.87622
Ets1	0.0017686	0.00017975	-0.83348			Non-Targeted-675	0.58439	0.38862	0.38246
Gtf2h3	0.0017737	0.00011077	-1.1273			Non-Targeted-337	0.58439	0.026344	0.96342
Mpdu1	0.0017773	0.00011077	-0.84878			Non-Targeted-189	0.58439	0.14435	0.86669
Psmd3	0.0018098	6.1439e-05	-1.4693			Non-Targeted-728	0.58439	-0.20024	0.79978
Csnk2b	0.0018228	0.00018569	-1.1068			Non-Targeted-793	0.58439	-0.13058	0.74034
Rpsa	0.0018311	2.284e-07	-2.7039			Non-Targeted-178	0.58439	-0.10068	0.47395
Polr1e	0.0018595	6.1439e-05	-1.3787			Non-Targeted-704	0.58713	0.068147	0.62639
Rps3a	0.0018607	6.1439e-05	-1.3162			Non-Targeted-698	0.58987	0.056577	0.76688
Hist1h2bo	0.00187	0.00012904	-1.9853			Non-Targeted-228	0.59525	-0.090691	0.45543
Smg1	0.0018706	0.00012904	-1.0139			Non-Targeted-715	0.59525	0.093391	0.74243
RGD1561557	0.0018929	0.00019117	-0.98961			Non-Targeted-528	0.59525	0.32465	0.26722
Gtf2h2	0.0018937	6.1439e-05	-1.0463			Non-Targeted-436	0.59525	0.29946	0.071037
Hcfc1	0.0018973	0.00013955	-1.8196			Non-Targeted-512	0.59525	0.41875	0.19071
Golt1b	0.0019231	0.00013955	-1.2564			Non-Targeted-794	0.59525	0.26126	0.49507
Ppcdc	0.0019245	0.00013955	-1.2551			Non-Targeted-483	0.59791	0.30532	0.18988
Cflar	0.0019458	6.1439e-05	-1.7432			Non-Targeted-482	0.59791	0.049251	0.70436
LOC689453	0.0019571	6.1439e-05	-1.0903			Non-Targeted-134	0.59791	0.18406	0.81044
Mybl2	0.0019616	0.00020304	-0.95251			Non-Targeted-1	0.59791	-0.038508	0.065656
Ddx41	0.0019634	0.00014001	-1.2426			Non-Targeted-78	0.59791	0.052373	0.536
LOC108348236	0.0019728	0.00014001	-0.90564			Non-Targeted-212	0.59791	-0.19111	0.9912
Rrm2	0.0019819	0.00014001	-1.4679			Non-Targeted-327	0.60057	0.1541	0.64774
Luc7l3	0.0020026	0.00014001	-1.7746			Non-Targeted-264	0.60057	0.36783	0.23313
LOC102557368	0.0020038	0.00014001	-0.89773			Non-Targeted-713	0.60057	0.47086	0.15633
Cnot3	0.0020241	0.0002035	-1.2748			Non-Targeted-266	0.60057	0.07725	0.62506
Cox17	0.0020312	0.0002035	-0.88888			Non-Targeted-93	0.60057	0.21791	0.82745
Pcyt2	0.00204	0.0002035	-0.90191			Non-Targeted-7	0.60057	0.18212	0.6372
Usp39	0.0020401	0.00014914	-1.5557			Non-Targeted-727	0.60057	-0.035162	0.78176
Dgcr8	0.0020477	0.00021949	-0.67356			Non-Targeted-40	0.60057	0.11645	0.47817
Eif3j	0.002061	0.00014914	-1.2166			Non-Targeted-190	0.60057	-0.0015151	0.82955
Gatad2a	0.0020695	0.00023091	-0.88219			Non-Targeted-88	0.60323	-0.16125	0.75309
Uqcrc1	0.0020751	0.00023091	-1.0638			Non-Targeted-746	0.60323	0.065872	0.59789
Fbxl14	0.0020812	0.00023091	-0.89373			Non-Targeted-520	0.6111	0.26537	0.44598
Ogt	0.0020864	0.00014914	-1.1299			Non-Targeted-200	0.61365	0.011229	0.76268
Gtf3c4	0.0020927	0.00023091	-0.85558			Non-Targeted-571	0.61365	0.15948	0.49211
Hnrnpc	0.0021008	0.00014914	-0.63733			Non-Targeted-63	0.61876	-0.065655	0.90868
Cap1	0.0021019	0.00014914	-0.91967			Non-Targeted-300	0.61876	-0.01284	0.87513
Pcbp1	0.0021111	0.00023091	-1.0456			Non-Targeted-735	0.62382	0.16227	0.70436
Dnajc2	0.0021138	0.00023091	-1.1271			Non-Targeted-619	0.62885	-0.0056546	0.70967
Vps28	0.0021189	0.0001496	-1.0473			Non-Targeted-255	0.62885	-0.017818	0.82745
Mir343	0.0021361	0.00023091	-0.59591			Non-Targeted-368	0.63135	0.42403	0.15856
LOC100911353	0.0021685	0.0001496	-1.3849			Non-Targeted-725	0.63135	0.10501	0.60072
Rps9	0.0021748	6.1895e-05	-1.8222			Non-Targeted-124	0.63385	0.27042	0.3982
Dcp2	0.0021781	0.0001496	-0.72484			Non-Targeted-362	0.63385	0.3262	0.20716
Ctps1	0.0021794	0.0001496	-1.1277			Non-Targeted-311	0.63633	0.32584	0.21838
Ppp1r18	0.0022084	0.00015737	-1.3825			Non-Targeted-681	0.65088	0.11395	0.78811
Nup205	0.0022348	0.00017107	-1.2674			Non-Targeted-580	0.65088	0.366	0.18903
Atp6v1b2	0.002237	0.00017107	-1.3947			Non-Targeted-79	0.65088	-0.022616	0.8847
Nol7	0.002242	0.00023959	-0.87157			Non-Targeted-522	0.6533	0.12125	0.50338
Prpf8	0.002245	7.9254e-05	-1.3667			Non-Targeted-404	0.6533	0.055108	0.66086
Vps13d	0.002248	0.00017107	-1.204			Non-Targeted-500	0.6533	0.29653	0.21649
Nipbl	0.00227	0.00017107	-1.2964			Non-Targeted-331	0.6533	0.047928	0.68213
Psph	0.0022783	0.00024004	-1.0224			Non-Targeted-646	0.6533	0.075571	0.45395
Mtg2	0.0022847	0.00024004	-0.51656			Non-Targeted-665	0.6533	0.16604	0.83382
LOC108353205	0.0022854	7.9254e-05	-1.3689			Non-Targeted-111	0.6533	0.051584	0.41687
Cstf3	0.0023003	0.00024004	-0.66177			Non-Targeted-18	0.6533	0.3881	0.10954
Ddost	0.0023058	0.00017153	-0.19086			Non-Targeted-334	0.6533	0.25996	0.48514
Aar2	0.0023068	0.00017153	-0.78112			Non-Targeted-576	0.6533	-0.14743	0.92108
Rrp7a	0.0023124	0.00024553	-0.25144			Non-Targeted-784	0.65571	-0.15544	0.8189
Rbck1	0.0023128	0.00024553	-1.1673			Non-Targeted-196	0.65571	0.069198	0.19617
Psrc1	0.0023146	0.00024553	-0.53944			Non-Targeted-706	0.66279	0.11895	0.80086
Arfrp1	0.0023146	0.00017153	-0.85718			Non-Targeted-760	0.66279	0.0033631	0.94472
Sap130	0.0023232	0.00017153	-1.4149			Non-Targeted-142	0.66279	0.1994	0.89865
Pam16	0.0023423	0.00024553	-1.1769			Non-Targeted-670	0.66279	0.27161	0.24834
Cit	0.0023455	0.00024553	-0.68306			Non-Targeted-559	0.66279	0.015723	0.36425
Kmt2d	0.0023586	0.00024553	-0.95963			Non-Targeted-449	0.66279	0.19919	0.5939
Zyg11a	0.0023633	0.00024553	-0.84001			Non-Targeted-62	0.6651	0.38069	0.43522
Txnrd1	0.0023667	0.00024598	-0.40534			Non-Targeted-487	0.66738	0.52175	0.1578
LOC108349748	0.0024105	0.00024598	-1.1826			Non-Targeted-77	0.66738	-0.064978	0.92796
Atp6v1f	0.0024301	2.284e-07	-2.9606			Non-Targeted-666	0.66738	0.096993	0.70018
Cyld	0.0024419	0.00025603	-0.64402			Non-Targeted-129	0.66967	0.29641	0.011617
Ranbp10	0.002451	7.971e-05	-1.019			Non-Targeted-12	0.66967	0.089086	0.59248
Mrpl28	0.0024575	0.00025603	-0.92479			Non-Targeted-703	0.66967	0.40225	0.19891
Aatf	0.0024626	7.971e-05	-1.3624			Non-Targeted-307	0.66967	0.4111	0.12879
Mcm3ap	0.0024754	0.00025649	-0.939			Non-Targeted-481	0.66967	0.52621	0.24458
LOC684762	0.0024811	0.00025649	-1.1176			Non-Targeted-577	0.66967	0.11351	0.63179
LOC310926	0.0024845	2.284e-07	-2.7092			Non-Targeted-125	0.66967	0.2049	0.75626
Gucy1b2	0.0024859	0.00025649	-1.0826			Non-Targeted-55	0.66967	0.11862	0.92263
Sik3	0.0024889	0.00025649	-0.65022			Non-Targeted-515	0.66967	0.62938	0.048562
LOC108348225	0.0025022	0.00025649	-0.63988			Non-Targeted-582	0.66967	0.52102	0.12818
RGD1566134	0.002507	0.00025649	-0.52112			Non-Targeted-546	0.66967	0.020756	0.82955
G6pd	0.002541	0.000193	-0.95952			Non-Targeted-52	0.66967	0.14672	0.6693
Cbx4	0.0025421	0.00011488	-1.0643			Non-Targeted-445	0.67428	0.38477	0.2273
Galk1	0.0025619	0.0002839	-0.9661			Non-Targeted-749	0.68104	0.51669	0.13195
Cdc40	0.0025632	0.000193	-1.2144			Non-Targeted-502	0.68104	0.39106	0.14976
Zc3h3	0.0025686	0.0002839	-0.96557			Non-Targeted-87	0.68551	0.10219	0.58024
LOC501389	0.0025702	0.000193	-1.4623			Non-Targeted-432	0.68772	0.11614	0.7012
Mcm5	0.0025866	0.00021081	-1.2766			Non-Targeted-106	0.68772	0.13619	0.53019
Maea	0.0025919	0.0002839	-1.1541			Non-Targeted-444	0.68772	0.15479	0.49944
Polr2d	0.0025942	0.0002839	-1.1581			Non-Targeted-395	0.68772	0.2076	0.76373
Slc39a10	0.0025973	0.00014275	-1.3929			Non-Targeted-532	0.6943	0.14939	0.80301
Rpap1	0.0026055	0.00021127	-1.3842			Non-Targeted-597	0.69644	0.051621	0.81465
Arf6	0.0026083	0.0002839	-1.0964			Non-Targeted-460	0.69644	0.41787	0.22479
Zmat2	0.0026253	0.00028435	-1.1237			Non-Targeted-598	0.69644	-0.015641	0.89677
Fam103a1	0.0026301	0.00028435	-0.98273			Non-Targeted-186	0.69644	0.164	0.68529
Actb	0.0026307	0.00014275	-1.9854			Non-Targeted-547	0.69644	0.092307	0.65742
LOC288913	0.0026452	0.00028435	-1.0444			Non-Targeted-54	0.69644	0.3293	0.27151
Tubgcp3	0.0026481	0.00022177	-1.2418			Non-Targeted-257	0.69644	-0.020482	0.86773
Utp18	0.0026519	0.00028435	-1.29			Non-Targeted-86	0.69644	0.23804	0.26152
Usp5	0.002653	0.00014275	-1.8282			Non-Targeted-590	0.69859	-0.041298	0.43372
Lsm11	0.002653	0.00028435	-1.2061			Non-Targeted-504	0.69859	0.1327	0.81465
Srsf10	0.0026786	0.00028435	-0.47328			Non-Targeted-768	0.70074	0.2103	0.53454
Tyk2	0.002684	0.00028435	-0.87856			Non-Targeted-152	0.70074	-0.03603	0.96518
Ube2z	0.0026901	0.00028435	-0.63039			Non-Targeted-71	0.70074	0.29528	0.33765
Paxbp1	0.0026911	0.00023913	-1.0185			Non-Targeted-714	0.70074	0.091509	0.60757
RGD1563680	0.0026925	0.0001432	-0.93378			Non-Targeted-9	0.70074	0.60076	0.048562
Etf1	0.002701	0.0001432	-1.457			Non-Targeted-170	0.70286	0.00067028	0.45837
Actr10	0.0027123	0.0001432	-1.4715			Non-Targeted-247	0.71333	0.18765	0.74349
Slc35a2	0.0027185	0.00030856	-0.73076			Non-Targeted-694	0.71333	-0.02276	0.89186
LOC685544	0.0027326	0.00030856	-0.98969			Non-Targeted-136	0.7154	0.41024	0.18651
Pmm2	0.0027345	0.0001432	-1.3921			Non-Targeted-736	0.7154	0.14375	0.82213
Mrps30	0.0027416	0.00023913	-1.4961			Non-Targeted-32	0.73151	-0.015811	0.94933
Rraga	0.0027529	0.00030902	-0.8414			Non-Targeted-426	0.73151	0.27555	0.47395
Ppp4c	0.0027537	0.00023913	-1.5114			Non-Targeted-94	0.73151	0.09876	0.10954
Racgap1	0.0027543	0.00023913	-0.21822			Non-Targeted-630	0.73349	0.12031	0.63033
Nop56	0.0027608	0.00017564	-1.4486			Non-Targeted-199	0.73349	0.26685	0.50338
Tln1	0.0027672	0.00030902	-0.99176			Non-Targeted-144	0.73349	0.36965	0.21649
Mrps14	0.0028024	0.00023959	-1.5349			Non-Targeted-279	0.73349	0.2247	0.45543
mageb1l1	0.0028124	0.00032227	-0.73014			Non-Targeted-177	0.73349	0.32524	0.24284
Med18	0.0028144	0.00032227	-0.55404			Non-Targeted-800	0.73349	-0.054669	0.71814
Trmt61a	0.0028147	0.00023959	-1.0956			Non-Targeted-5	0.73349	0.32904	0.10954
Cenpj	0.0028231	0.00032227	-0.76194			Non-Targeted-379	0.73349	0.28419	0.31183
Pole4	0.0028247	0.00032227	-1.096			Non-Targeted-50	0.73349	0.26716	0.50338
Ndufb10	0.0028496	0.00033232	-1.1071			Non-Targeted-25	0.73547	0.018843	0.75519
Trmt6	0.0028749	0.00026882	-0.66435			Non-Targeted-113	0.73547	0.13525	0.065656
Rrp9	0.0028815	0.00026882	-0.64461			Non-Targeted-423	0.73547	0.11868	0.37976
Sf3a1	0.0028886	0.00026882	-1.6969			Non-Targeted-38	0.73743	0.056022	0.95425
Ube2o	0.0028958	0.00033277	-0.83424			Non-Targeted-273	0.73743	0.075806	0.37144
Rora	0.002936	0.00026928	-1.1107			Non-Targeted-258	0.73743	0.10586	0.43754
Dnajc11	0.0029361	0.00033277	-1.0582			Non-Targeted-536	0.73743	0.35518	0.13942
Rpl7a	0.002952	0.00017564	-1.7614			Non-Targeted-309	0.73743	0.07384	0.82529
LOC257642	0.0029675	0.00034556	-0.50663			Non-Targeted-209	0.73743	0.21857	0.49944
Eif2b4	0.002971	0.00034556	-1.3134			Non-Targeted-267	0.73937	0.0085333	0.66822
Sptlc1	0.0029793	0.00034556	-1.1238			Non-Targeted-497	0.73937	0.16391	0.41537
Gapdh	0.0029857	0.00034556	-1.1732			Non-Targeted-466	0.73937	0.37659	0.47395
Slc29a2	0.0029922	0.00034556	-0.63131			Non-Targeted-157	0.73937	0.55921	0.048237
Ngdn	0.0030034	0.00017564	-1.7597			Non-Targeted-48	0.73937	0.16669	0.91125
Ttf1	0.0030089	0.00026928	-1.5751			Non-Targeted-238	0.73937	0.29411	0.2273
LOC100359498	0.0030153	0.00017564	-1.3122			Non-Targeted-560	0.73937	0.58706	0.11829
LOC103694046	0.0030189	0.00034602	-0.56604			Non-Targeted-310	0.7432	-0.076942	0.58299
Mrpl43	0.0030468	0.00035835	-0.9274			Non-Targeted-640	0.7432	0.30206	0.27731
Wdr82	0.0030475	0.00035835	-1.2833			Non-Targeted-617	0.7432	0.11927	0.81357
Il11	0.0030483	0.00035835	-0.70945			Non-Targeted-442	0.7432	-0.094032	0.77112
Tbx20	0.0030667	0.00038713	-0.69865			Non-Targeted-660	0.74698	0.54308	0.0766
Golga3	0.0030774	0.00038713	-0.80918			Non-Targeted-553	0.74883	0.14498	0.90782
Dnajc9	0.0030804	0.00029623	-1.1726			Non-Targeted-386	0.75069	0.18001	0.41537
Mdh2	0.0030905	0.00030902	-1.5514			Non-Targeted-222	0.75069	0.44915	0.36164
Polr2e	0.0030956	0.00033003	-1.2489			Non-Targeted-635	0.75258	0.084667	0.57197
Nsdhl	0.003101	0.00033003	-1.7249			Non-Targeted-464	0.75258	0.42164	0.15411
Ddx51	0.0031059	0.00033003	-1.2263			Non-Targeted-107	0.75632	0.116	0.7288
Tbx21	0.0031084	0.00033003	-1.0804			Non-Targeted-132	0.75632	0.21777	0.71708
Polr3d	0.0031245	0.00038759	-1.241			Non-Targeted-128	0.75815	0.31539	0.15705
Nus1	0.0031281	0.00040084	-1.5069			Non-Targeted-457	0.75815	0.175	0.63033
Smarca4	0.003129	0.00033003	-0.95441			Non-Targeted-686	0.75815	0.17997	0.76688
Polr2l	0.0031514	0.00017609	-1.0424			Non-Targeted-738	0.75815	0.24656	0.42805
Mettl1	0.0031534	0.0004118	-0.88608			Non-Targeted-332	0.75997	0.80879	0.022729
Osbpl6	0.0031578	0.00033003	-0.80164			Non-Targeted-220	0.75997	0.28623	0.85708
Uqcrc2	0.0031619	0.00033049	-0.2841			Non-Targeted-458	0.75997	0.33179	0.27566
Sf1	0.0031763	0.00033049	-1.2364			Non-Targeted-303	0.76358	0.28776	0.19804
Borcs5	0.0031816	0.0004118	-1.1382			Non-Targeted-116	0.76358	0.23953	0.24834
Dhx8	0.0032135	0.00033049	-0.96418			Non-Targeted-603	0.76533	0.23977	0.6089
Mtmr11	0.0032215	0.00033049	-0.63058			Non-Targeted-428	0.7671	0.50895	0.091266
Stat5b	0.0032224	0.00033049	-0.9431			Non-Targeted-614	0.7671	0.49371	0.10402
Depdc5	0.0032349	0.00035105	-0.93877			Non-Targeted-488	0.7671	0.12606	0.46106
Rpl36a	0.0032367	0.00035105	-1.5077			Non-Targeted-268	0.7689	0.42206	0.44476
Rras2	0.0032409	0.00035105	-1.5599			Non-Targeted-599	0.7827	0.30781	0.36785
Wdr46	0.0032511	0.00017609	-1.124			Non-Targeted-626	0.7827	0.16196	0.4837
Gtpbp6	0.0032813	0.00042276	-0.84015			Non-Targeted-183	0.7827	0.23144	0.63179
Ptbp1	0.0032852	0.00037206	-0.85841			Non-Targeted-223	0.78602	0.23636	0.51896
Uqcr10	0.0032891	0.00044332	-1.0265			Non-Targeted-434	0.78602	0.36071	0.26722
LOC102551184	0.0032949	0.00044332	-0.89037			Non-Targeted-205	0.78602	0.40732	0.23122
Atp6v1h	0.0032989	0.00037206	-1.008			Non-Targeted-250	0.78602	-0.050068	0.71177
Rpl41	0.0033091	0.00044332	-0.49702			Non-Targeted-544	0.78602	0.41791	0.10954
Nek9	0.0033204	0.00044332	-0.64121			Non-Targeted-339	0.78602	0.17309	0.65291
Def6	0.0033219	0.00044377	-0.64322			Non-Targeted-100	0.78602	-0.043173	0.82213
Arpc2	0.0033326	0.00021264	-1.2458			Non-Targeted-37	0.78602	0.41408	0.24019
Aurkaip1	0.003336	0.00044377	-0.91954			Non-Targeted-549	0.78602	-0.059296	0.8698
Srp19	0.0033388	0.00037206	-1.0821			Non-Targeted-721	0.78602	0.30275	0.19617
Incenp	0.0033397	0.00037206	-0.99021			Non-Targeted-394	0.78931	0.23849	0.56236
Aebp2	0.0033415	0.00044377	-0.87013			Non-Targeted-451	0.78931	0.12746	0.42805
Sec61b	0.0033441	0.00037206	-1.0877			Non-Targeted-206	0.79094	0.050626	0.90868
Polr3h	0.0033848	0.00021264	-1.1487			Non-Targeted-480	0.79256	0.14193	0.66501
Cdc73	0.0033861	0.00045382	-1.0635			Non-Targeted-654	0.79256	0.65877	0.036196
Rps5	0.003387	0.00021264	-1.2938			Non-Targeted-765	0.79256	0.469	0.24019
Dmgdh	0.0033918	0.00045382	-0.5995			Non-Targeted-231	0.79417	0.22777	0.41537
RGD1564574	0.0034191	0.00037206	-1.2411			Non-Targeted-530	0.79417	0.32363	0.2273
Mrpl53	0.0034192	0.00045382	-1.0686			Non-Targeted-448	0.79417	0.37147	0.23313
Lcp1	0.0034271	0.00037206	-1.2578			Non-Targeted-10	0.7974	0.60664	0.23818
Elmsan1	0.0034272	0.00037206	-1.5294			Non-Targeted-275	0.79901	0.16478	0.58164
Sec22b	0.0034414	0.00021264	-0.36265			Non-Targeted-270	0.80059	0.28112	0.37716
Itgb2	0.0034598	0.00045382	-0.90124			Non-Targeted-797	0.80059	0.18612	0.5939
Ik	0.0034685	0.00021264	-0.7126			Non-Targeted-722	0.80059	0.42552	0.065656
Dbr1	0.0034732	0.00037251	-1.3972			Non-Targeted-613	0.80059	0.27914	0.54988
Hnrnpl	0.0034887	0.00037251	-1.0239			Non-Targeted-495	0.80369	0.016615	0.49211
LOC100158225	0.0035078	0.00045428	-0.8584			Non-Targeted-253	0.80369	0.34723	0.15411
Wdr1	0.0035229	0.00021309	-1.5555			Non-Targeted-340	0.80369	0.53852	0.10954
Vps52	0.0035305	0.00037251	-0.88109			Non-Targeted-673	0.80369	0.19386	0.45395
Tti1	0.0035305	0.00021309	-1.2389			Non-Targeted-3	0.80369	0.41887	0.3052
Khnyn	0.0035551	0.00037251	-0.87517			Non-Targeted-67	0.80524	0.25264	0.64774
Med17	0.0035621	0.00045428	-0.43347			Non-Targeted-786	0.80524	0.18304	0.21649
Sgf29	0.0035694	0.00037251	-0.023007			Non-Targeted-13	0.80524	0.1703	0.384
Cpsf4	0.0035716	0.00037251	-1.3925			Non-Targeted-240	0.80524	0.14197	0.10954
Drap1	0.0035803	0.00048626	-0.92214			Non-Targeted-280	0.80677	0.27963	0.50742
Grpel1	0.0035827	0.00037251	-1.4418			Non-Targeted-381	0.80677	0.50832	0.11528
RGD1561558	0.0036044	0.00021309	-1.8993			Non-Targeted-36	0.80677	0.31832	0.59248
Abhd11	0.0036128	0.00048671	-0.53275			Non-Targeted-282	0.8083	0.41286	0.23313
Ercc2	0.0036151	0.00048671	-1.0125			Non-Targeted-47	0.8083	0.31006	0.44354
Rpl30	0.0036281	2.284e-07	-2.95			Non-Targeted-118	0.81432	0.19276	0.33041
Pgd	0.0036358	0.00050727	-0.92863			Non-Targeted-775	0.81871	0.21331	0.41537
Qrsl1	0.003662	0.00054016	-1.227			Non-Targeted-584	0.82305	0.61322	0.069777
Lamtor2	0.0036635	0.00054016	-1.0121			Non-Targeted-664	0.82732	0.34641	0.16011
LOC103694165	0.0036905	0.00056071	-0.64606			Non-Targeted-143	0.8329	0.28802	0.46407
Psmb2	0.0036908	0.00025375	-1.8228			Non-Targeted-399	0.83429	0.2298	0.88883
Coq2	0.0036985	0.00038896	-1.1862			Non-Targeted-469	0.83565	0.48803	0.12084
Akp3	0.0037162	0.00038896	-1.2115			Non-Targeted-347	0.83565	0.40265	0.13663
Dctn1	0.0037191	0.00056071	-0.44156			Non-Targeted-336	0.837	0.62273	0.14489
Pes1	0.0037504	0.00056117	-0.9897			Non-Targeted-390	0.837	0.082167	0.8847
Sap30bp	0.0037683	0.00040906	-0.96556			Non-Targeted-443	0.84105	0.182	0.83596
Wdr77	0.003798	0.00040951	-0.91756			Non-Targeted-11	0.85264	0.44824	0.1776
Mir5132	0.0038035	0.00056848	-0.85399			Non-Targeted-778	0.85388	0.29007	0.47817
Mtx1	0.0038055	0.00056848	-1.126			Non-Targeted-733	0.85388	0.18718	0.8094
Ciapin1	0.003834	0.00056894	-1.1675			Non-Targeted-156	0.85875	0.29442	0.50338
Mir216b	0.0038656	0.00058218	-0.75519			Non-Targeted-783	0.85992	0.1851	0.76373
Smlr1	0.0038702	0.00058218	-1.177			Non-Targeted-2	0.8611	0.43906	0.21838
Ss18l2	0.0038886	0.00029486	-1.6267			Non-Targeted-761	0.86471	0.4218	0.13942
Ppil2	0.0038892	0.00047803	-1.0471			Non-Targeted-90	0.8659	0.21556	0.42805
Hist1h4b	0.0039156	0.00058264	-0.74473			Non-Targeted-298	0.86707	0.31567	0.25715
Mir299b	0.0039296	0.00058264	-0.67081			Non-Targeted-440	0.86707	0.45663	0.14835
Il19	0.0039326	0.00058264	-0.88836			Non-Targeted-235	0.8682	0.19566	0.44849
Pcid2	0.0039361	0.00050042	-0.78504			Non-Targeted-276	0.87161	0.47496	0.32884
Lcn8	0.0039369	0.00050042	-0.53664			Non-Targeted-166	0.87161	0.15261	0.92185
Pola2	0.0039422	0.00058264	-0.68482			Non-Targeted-545	0.87161	0.58886	0.030639
Lat	0.0039541	0.00058264	-0.6345			Non-Targeted-420	0.87611	0.16469	0.8698
Adcy7	0.0039604	0.00050042	-1.2785			Non-Targeted-104	0.87718	0.19738	0.54017
Abt1	0.0039816	0.00050042	-1.2472			Non-Targeted-708	0.87824	0.21064	0.065656
RGD1563365	0.0039903	0.00050042	-1.3357			Non-Targeted-244	0.88255	0.15626	0.58833
Fancc	0.0039938	0.00061644	-0.73298			Non-Targeted-51	0.88255	0.14324	0.85074
Ctdp1	0.0040128	0.00061644	-0.60757			Non-Targeted-114	0.88255	0.16843	0.64514
Mrpl41	0.0040175	0.00050042	-1.4015			Non-Targeted-662	0.88361	0.52636	0.1705
Natd1	0.0040251	0.0006169	-0.84119			Non-Targeted-593	0.88465	0.21152	0.45543
Eef1g	0.0040938	0.00050087	-1.3056			Non-Targeted-799	0.88465	0.27188	0.59248
Myadm	0.0041092	0.00063197	-0.37573			Non-Targeted-377	0.8867	0.52426	0.11528
Chaf1b	0.0041107	0.00029486	-1.3571			Non-Targeted-737	0.88874	0.16621	0.87086
Eif3c	0.0041397	0.00050087	-0.36661			Non-Targeted-569	0.88978	0.30506	0.56921
Skiv2l	0.0041608	0.00063243	-1.0237			Non-Targeted-216	0.89083	0.29186	0.83917
Ppp1r11	0.0041652	0.00050087	-0.95829			Non-Targeted-490	0.89083	0.51361	0.10954
Gltscr2	0.0041696	0.00063243	-0.90805			Non-Targeted-696	0.89083	0.3432	0.50473
Eif4g2	0.0041727	0.00050087	-1.0379			Non-Targeted-572	0.89083	0.31552	0.44598
Ccer2	0.0041795	0.00063243	-0.4873			Non-Targeted-172	0.8928	0.18734	0.85387
Ufl1	0.0041872	0.00050087	-1.257			Non-Targeted-254	0.89767	0.34673	0.29144
RGD1359127	0.0041965	0.00063243	-0.78198			Non-Targeted-669	0.89767	0.44177	0.11346
Prkcq	0.0042142	0.00065344	-0.73321			Non-Targeted-301	0.90417	0.44615	0.23407
Cfap74	0.0042205	0.00050087	-1.0158			Non-Targeted-401	0.90417	0.66384	0.078644
LOC102547059	0.0042398	0.00065344	-0.91436			Non-Targeted-123	0.90688	0.37349	0.1705
Naa35	0.004243	0.00065344	-0.91985			Non-Targeted-409	0.90688	0.46906	0.011617
Zfat	0.0042579	0.00065344	-0.48956			Non-Targeted-168	0.90688	0.61472	0.17994
Nmnat1	0.0042652	0.00065344	-0.77522			Non-Targeted-299	0.91041	0.56742	0.10348
RGD1565363	0.0042672	0.00065344	-0.81148			Non-Targeted-41	0.91041	0.19682	0.74243
Rad50	0.0042694	0.0006539	-0.98273			Non-Targeted-66	0.913	0.37861	0.10954
Birc5	0.0042838	0.00029486	-0.8947			Non-Targeted-320	0.913	0.20403	0.77008
Il2rb	0.0042862	0.0006539	-1.2326			Non-Targeted-729	0.913	0.22588	0.51896
Nars	0.004304	0.00052874	-1.1426			Non-Targeted-678	0.91387	1.1383	0.049696
RGD1564541	0.0043042	0.00052874	-0.87876			Non-Targeted-780	0.91387	0.6587	0.017455
Stat3	0.004306	0.0006539	-1.2093			Non-Targeted-92	0.91387	0.41245	0.12879
Rtcb	0.0043076	0.0006539	-1.0744			Non-Targeted-287	0.91473	0.36165	0.40543
LOC691546	0.0043085	0.00052874	-0.9948			Non-Targeted-108	0.91473	0.37401	0.11528
Nop14	0.0043434	0.00052874	0.01853			Non-Targeted-359	0.91473	0.50958	0.071037
Rrp12	0.0043498	0.00029532	-1.5683			Non-Targeted-674	0.91721	0.3739	0.20152
Ptf1a	0.0043762	0.00067263	-0.43736			Non-Targeted-633	0.91721	0.31687	0.28839
Rpl26	0.0043765	0.00067263	-0.915			Non-Targeted-441	0.91883	0.32615	0.21838
Pigz	0.0044003	0.00067263	-0.59161			Non-Targeted-632	0.91961	0.56294	0.043384
Hist1h2bf	0.0044177	2.284e-07	-1.598			Non-Targeted-291	0.91961	0.58483	0.10296
LOC108349154	0.0044304	0.00067263	-0.71653			Non-Targeted-376	0.91961	0.68502	0.027062
Pdcd6ip	0.0044308	0.00067263	-0.7547			Non-Targeted-295	0.91961	0.4159	0.29537
Olr1358	0.0044395	0.00067263	-0.69924			Non-Targeted-782	0.91961	0.27548	0.63033
Ndufv1	0.0044647	0.00067308	-0.9182			Non-Targeted-95	0.91961	0.35595	0.23818
Trpv5	0.0044972	0.0005566	-0.82239			Non-Targeted-795	0.92118	0.32873	0.2273
Cd3eap	0.004499	0.0005566	-0.98818			Non-Targeted-638	0.92118	0.18667	0.83917
Mt1	0.004514	0.00067308	-0.55488			Non-Targeted-643	0.92118	0.35435	0.19891
Mad2l2	0.0045206	0.00062375	-1.3845			Non-Targeted-184	0.92118	0.26929	0.45543
Rps14	0.0045349	0.00029532	-1.394			Non-Targeted-126	0.92271	0.41258	0.16966
LOC499770	0.004538	0.00067308	-0.84188			Non-Targeted-589	0.92271	0.18642	0.79234
RGD1563748	0.0045422	0.00062375	-1.4288			Non-Targeted-21	0.92271	0.88815	0.074039
Nifk	0.0045477	0.00029532	-1.1416			Non-Targeted-491	0.92271	0.23989	0.44849
Ptprq	0.0045576	0.00062375	-0.78962			Non-Targeted-732	0.92271	0.29921	0.24649
Terf2ip	0.004574	0.00069273	-0.5383			Non-Targeted-531	0.92349	0.33096	0.26527
Cenpu	0.0045827	0.00069273	-0.92038			Non-Targeted-23	0.92426	0.52921	0.15856
Snrpb	0.0045877	0.00062375	-1.0721			Non-Targeted-75	0.92426	0.44692	0.083427
Gar1	0.0045942	0.00069273	-0.81774			Non-Targeted-131	0.92426	0.43368	0.011617
Ndufa2	0.0046281	0.00069318	-0.80855			Non-Targeted-411	0.92426	0.26399	0.63033
Pcf11	0.0046284	0.00062375	-0.24183			Non-Targeted-352	0.92426	0.24919	0.54714
LOC100362432	0.00464	0.00062375	-1.3135			Non-Targeted-468	0.92647	0.37876	0.1456
Spcs1	0.0046417	0.00069318	-1.1083			Non-Targeted-224	0.92863	0.26267	0.51896
Plcg1	0.0046449	0.00062375	-1.1805			Non-Targeted-740	0.92863	0.29451	0.50608
LOC100911848	0.0046555	0.00069318	-0.50485			Non-Targeted-147	0.92863	0.43715	0.077593
Keap1	0.0046598	0.00069318	-0.95141			Non-Targeted-354	0.92933	0.41487	0.23313
Mrpl51	0.004673	0.0007142	-0.41544			Non-Targeted-197	0.93074	0.71937	0.053468
LOC102551754	0.0046862	0.00071465	-0.51922			Non-Targeted-6	0.93827	0.29957	0.31024
Ppard	0.0046964	0.00071465	-0.88431			Non-Targeted-542	0.94019	0.60097	0.023714
Trappc8	0.0047234	0.00062421	-1.5303			Non-Targeted-241	0.94204	0.50629	0.1019
Nr2f1	0.0047246	0.00062421	-0.54501			Non-Targeted-637	0.94385	0.3126	0.63996
Hspa8	0.0047351	0.00073338	-1.3658			Non-Targeted-514	0.94508	0.50069	0.091266
Fech	0.0047519	0.00034739	-1.039			Non-Targeted-271	0.94508	0.47512	0.26837
Rabep2	0.0047774	0.00073384	-0.70187			Non-Targeted-277	0.95026	0.36314	0.21838
Psmb1	0.0047789	0.00062421	-0.96342			Non-Targeted-533	0.95138	0.40444	0.10742
Anapc5	0.0047921	0.00073384	-0.74109			Non-Targeted-723	0.95353	0.29775	0.43372
LOC103693419	0.0048332	0.00077084	-0.96511			Non-Targeted-39	0.95561	0.29351	0.51012
Dpy30	0.0048411	0.00077084	-0.81766			Non-Targeted-485	0.95861	0.38848	0.43754
Cbll1	0.0048452	0.00065116	-1.0087			Non-Targeted-700	0.96006	0.57271	0.11955
Dnajc14	0.0048577	0.00077084	-0.7477			Non-Targeted-679	0.96329	0.52035	0.16397
Hap1	0.0048724	0.00077084	-0.66743			Non-Targeted-798	0.9646	0.52903	0.10243
Nuggc	0.0048944	0.00077084	-0.56222			Non-Targeted-391	0.96545	0.42077	0.27464
Samd4b	0.0049065	0.00077084	-0.69082			Non-Targeted-84	0.96545	0.34068	0.21838
Blk	0.0049186	0.00077084	-0.54636			Non-Targeted-135	0.96587	0.56418	0.23313
Myom2	0.0049228	0.00077084	-0.84158			Non-Targeted-506	0.96672	0.51967	0.17129
Dars	0.0049358	0.00034739	-1.3464			Non-Targeted-210	0.96672	0.52444	0.15856
Rps23	0.0049396	0.00034739	-1.2506			Non-Targeted-439	0.96672	0.38368	0.1556
Mrpl38	0.0049466	0.00071648	-0.78917			Non-Targeted-344	0.96672	0.91397	0.0082118
Cyp51	0.004975	0.00071694	-0.74055			Non-Targeted-526	0.96793	0.30234	0.2273
Utp20	0.0049814	0.0007713	-1.256			Non-Targeted-771	0.97023	0.39417	0.21366
Donson	0.0049985	0.0007713	-0.92983			Non-Targeted-695	0.9706	0.38643	0.054107
Rictor	0.0050415	0.00034785	-0.94575			Non-Targeted-305	0.97486	0.5816	0.045117
LOC691392	0.0050444	0.00034785	-0.82841			Non-Targeted-185	0.97519	0.38378	0.044572
Dync1i2	0.0050531	0.00034785	-1.5673			Non-Targeted-550	0.97519	0.45508	0.044572
Cpsf2	0.0050805	0.00082291	-0.91687			Non-Targeted-684	0.97552	0.45156	0.04427
Fam32a	0.0051107	0.00088458	-0.6123			Non-Targeted-676	0.97552	0.32176	0.04427
Lamtor1	0.0051198	0.00078728	-0.94678			Non-Targeted-641	0.97716	0.54491	0.041946
Atp5a1	0.0051362	0.00078728	-0.28669			Non-Targeted-787	0.97865	0.59423	0.039133
Ppp2r2a	0.0051484	0.00034785	-1.29			Non-Targeted-682	0.97922	0.54144	0.038076
Mir1224	0.0051606	0.00078774	-0.51451			Non-Targeted-527	0.98036	0.41678	0.035572
Ipo13	0.0051716	0.00091244	-0.72123			Non-Targeted-496	0.98298	0.4628	0.03221
Aagab	0.0051827	0.00078774	-0.53776			Non-Targeted-494	0.98419	0.54322	0.029854
Tox2	0.005233	0.00082246	-0.77368			Non-Targeted-788	0.98854	0.45974	0.022374
Fam122a	0.0052385	0.00083388	-0.84967			Non-Targeted-304	0.98872	0.41613	0.022201
Dcaf7	0.0052422	0.00083388	-1.0047			Non-Targeted-163	0.98872	0.41613	0.022201
Slc7a9	0.0052694	0.00083388	-0.5279			Non-Targeted-26	0.99208	1.6044	0.00052291
Ccdc94	0.0053158	0.00085626	-0.99874			Non-Targeted-137	0.99301	0.46459	0.01602
Sympk	0.0053376	0.00094168	-1.3446			Non-Targeted-251	0.99546	0.6811	0.007247
Clasrp	0.0053485	0.00085672	-1.035			Non-Targeted-594	0.99656	0.84532	0.0041126
Zc3hav1	0.0053675	0.00039764	-0.93154			Non-Targeted-636	0.99677	0.6587	0.0049835
U2af2	0.0053695	0.00039764	-1.202			Non-Targeted-757	0.99677	1.0204	0.0049835
LOC108352688	0.0053766	0.00085672	-0.41233
Ddx27	0.0053935	0.0004488	-1.2329
Ilf3	0.0053983	0.00098873	-0.51122
Nphs1	0.0054048	0.00087727	-0.32361
Hinfp	0.0054317	0.00098873	-0.80965
RGD1560436	0.0054419	0.00090057	-1.0843
Skp1	0.0054703	0.00098873	-0.84109
Exosc3	0.0054824	0.00098873	-1.2587
Tmed2	0.0055198	0.00098919	-1.0241
Ss18l1	0.0055307	0.00090057	-0.85771
LOC689955	0.0055332	0.0004488	-2.1309
Col4a1	0.0055342	0.00090057	-0.4846
Gtf3c1	0.0055454	0.00098919	-1.1789
Ell	0.0055474	0.00090057	-0.92245
Bloc1s2	0.0055518	0.00098919	-0.51974
Alg1	0.0055646	0.00098919	-1.4137
Dph5	0.0055709	0.0004488	-1.7382
Brf1	0.0055801	0.00090057	-0.52213
LOC103692862	0.0056394	0.001018	-0.75722
Oxct2a	0.0056815	0.00090102	-0.55546
LOC108348046	0.0057118	0.001018	-1.054
RGD1559909	0.0057573	0.00090102	-0.53737
Rpl35a	0.0057729	0.00044926	-1.5048
Lrrc9	0.0057781	0.00090102	-0.82865
Chd8	0.0057789	0.0010184	-0.74256
Shq1	0.0058047	0.00044926	-1.8588
Snip1_DUP	0.0058335	0.0010184	-1.0755
Pura	0.005842	0.00091884	-0.44824
Ptges2	0.005845	0.00094396	-0.72041
Gfpt1	0.0058494	0.0010184	-0.5336
LOC690871	0.005857	0.00096223	-0.6938
Pop1	0.0058611	0.00044926	-1.2885
Mrpl2	0.0058685	0.00098553	-0.71424
Nmd3	0.0059113	0.00044926	-1.5536
Rad51	0.0059307	0.0010545	-1.612
Pola1	0.0059387	0.0010545	-1.3509
Uap1	0.0059422	0.0010545	-0.9991
Smim22	0.0059428	0.001076	-0.44672
Nup98	0.0059561	2.284e-07	-2.7657
Eps8	0.0059623	0.0010892	-0.85836
LOC103694726	0.0059663	0.001076	-0.77654
Atf7ip	0.0059676	0.00044926	-0.67784
Reep4	0.0059763	0.001076	-0.62798
LOC102549235	0.0059964	0.0010764	-0.83995
Tmem185b	0.0060285	0.0010764	-0.6528
Bud31	0.0060352	0.0010892	-0.86699
Pdcd11	0.0060501	0.0010892	-0.9141
Toe1	0.0060724	0.0011057	-0.83289
Apol3	0.0060732	0.0011057	-0.86591
Pcgf2	0.0060868	0.0010897	-0.78481
Nolc1	0.0060881	0.0010897	-0.74238
Nudt21	0.0061023	0.0011061	-0.66581
Fam21c	0.0061112	0.0011061	-0.45679
Pdcd7	0.006152	0.0010897	-1.0682
Mx1	0.0061839	0.0010897	-0.77617
Pacs2	0.0061986	0.0010897	-1.0676
Prelp	0.0062094	0.00116	-0.55423
Irf4	0.0062284	2.284e-07	-1.6516
Myo9b	0.0062301	0.0011856	-0.71483
Suds3	0.0062335	0.0011856	-0.97357
Rpa2	0.0063205	0.00050636	-1.3881
Polr3b	0.0063375	0.0011851	-0.58674
Exosc10	0.0063433	0.0011851	-1.537
C1ql3	0.006346	0.0012039	-0.55859
Eif5	0.0063678	0.00050636	-1.2466
Polr2m	0.0063692	0.0012043	-0.87952
Sp1	0.0063749	0.0012043	-0.62038
Daxx	0.0064024	0.0012304	-0.58949
Kmt2b	0.0064143	0.0012614	-0.37947
RGD1561114	0.0064396	0.0012614	-0.51976
Mms19	0.0064833	0.00050636	-1.6706
Rbm17	0.0065115	0.0012436	-1.0097
Znhit3	0.0065117	0.0012436	-1.0001
Mki67	0.0065142	0.00050636	-1.0735
Atp5l	0.0065229	0.0012436	-0.87106
Cog1	0.0065432	0.0013679	-0.81096
Prpmp5	0.0065597	0.0012436	-0.96645
Meaf6	0.0065745	0.0012436	-1.1755
Wdr26	0.0065825	0.00050636	-1.755
Ptov1	0.0065913	0.0013989	-0.53671
Brd2	0.0066	0.0013994	-1.1271
LOC102550988	0.0066377	0.0012441	-0.60512
Elac2	0.0067084	0.0014295	-0.32781
Exoc3	0.0067084	0.0012441	-1.1629
Rps11	0.0067276	0.00050681	-1.8454
Tsc2	0.0067406	0.0012441	-0.86824
Zbtb1	0.0067441	0.0012441	-1.2102
Il23r	0.0067727	0.0012861	-0.65545
Wdr61	0.0067796	0.0012861	-1.0946
Cd247	0.0067818	0.00050681	-1.7816
Rpap3	0.0067928	0.00143	-0.45631
Fam50a	0.0068002	2.284e-07	-1.9583
Cpox	0.0068021	0.0012861	-0.86358
Zfp161	0.006819	0.00143	-0.65523
Rpl7l1	0.0068314	0.0012861	-0.66825
Rcc1	0.0068361	0.00050681	-1.4388
LOC103693267	0.0068391	0.0014629	-0.54119
Exosc5	0.0069003	0.0012861	-0.97849
Atg3	0.0069041	0.0012866	-1.1562
Prelid1	0.0069067	0.0012866	0.19438
Brf2	0.0069079	0.0012866	-1.4933
Gtf2f2	0.0069305	0.00050681	-1.8745
Phf12	0.0069404	0.0014629	-0.82466
Osbpl11	0.0069499	0.0014629	-0.40786
Smg5	0.0069618	0.0014629	-0.95164
Rpl34	0.0069792	0.0014629	-0.96975
Gosr2	0.006995	0.0014629	-0.71667
Atp13a1	0.0070043	0.00050681	-1.7837
LOC100910054	0.0070148	0.0014629	-0.57346
Mbtps1	0.0070221	0.0012866	-1.2494
Dcaf1	0.007026	0.00050681	-1.3049
Tacr2	0.0070289	0.0014629	-0.54551
Smim3	0.0070565	0.0012866	-0.93409
Kcnh6	0.0070684	0.0014633	-0.70122
Setx	0.0070803	0.00050681	-1.2122
Pbrm1	0.0070935	0.00050681	-1.0409
Chtf18	0.0071506	0.0013715	-0.30528
Aldh7a1	0.0071706	0.0014099	-0.50204
Acly	0.0072077	0.0014633	-0.66447
Hist2h3c2	0.0072086	2.284e-07	-2.6961
Snx4	0.007246	0.0014633	-0.75322
LOC102551050	0.007257	0.0014103	-1.0553
Psma6	0.0072767	2.284e-07	-2.1905
Abcf1	0.007278	0.0014633	-0.95566
Hexb	0.0072781	0.00056757	-0.79024
Pelp1	0.0072892	0.0014633	-0.64987
Dctn5	0.0073405	0.001525	-0.86792
Nip7	0.0073456	0.00056757	-1.7702
LOC102547029	0.0073813	0.0015031	-0.56947
Brd8	0.0074519	0.0015474	-0.59583
Tbcc	0.0074758	0.0016104	-0.13777
RGD1305178	0.0074802	0.0016104	-0.49781
Vps37a	0.0075144	0.00063334	-1.4245
Ccdc134	0.007568	0.0015474	-0.86593
Mir628	0.0075696	0.0016456	-0.83028
Ankrd16	0.0075795	0.0015474	-0.64479
Olr471	0.0075854	0.0016456	-0.76793
Wdr4	0.0075889	0.0015474	-0.69781
Isca1	0.0075949	0.0016456	-0.84227
Dis3	0.0075985	0.0016456	-1.2798
Nom1	0.0075996	0.0016456	-0.90618
Aqp11	0.0076897	0.0015478	-0.78535
Phb	0.0077374	0.0015478	-0.219
LOC688613	0.0077416	0.0015478	-0.7199
Ppm1e	0.0078057	0.0015478	-0.68335
Slc25a38	0.0078485	0.0015478	-0.92789
LOC108348336	0.0079029	2.284e-07	-1.9844
Rpp21	0.0079111	0.0017438	-0.87888
LOC102551929	0.0079262	0.0017438	-0.69519
Lsm12	0.0079528	0.0015876	-1.1597
LOC102551936	0.0079539	0.0015876	-0.44256
LOC103690642	0.0079634	0.0017918	-0.50648
LOC100912904	0.0080085	0.0018676	-1.0047
Nob1	0.008038	0.00078409	-1.7654
Psma7	0.0080568	0.00078409	-1.3432
Rpl21	0.0080726	0.0016264	-1.1008
Htatip2	0.0081326	0.0018681	-0.53452
Wdr3	0.0081653	0.00085489	-1.0204
Cox10	0.0081705	0.0016269	0.38068
Gtpbp8	0.0081721	0.0018681	-1.4857
Gsta1	0.0081945	0.0016269	-0.99385
LOC690155	0.0081983	0.0016269	-1.1212
Mat2a	0.0082071	0.0018681	-0.81524
Sox17	0.0082412	0.0016812	-0.7069
Hebp1	0.0082707	0.0016812	-0.97254
Snapc1	0.0082787	0.0016812	-0.50477
Rpl15	0.0082939	0.00092889	-1.7908
Acp2	0.0082958	0.0019151	-1.1249
Uqcrb	0.008296	0.0016812	-0.86589
Hcfc1r1	0.0083078	0.0016812	-0.69276
Pno1	0.0083166	0.0019151	-1.0115
Dhx38	0.0083173	0.0019151	-0.93543
Stk11	0.0083435	0.00092889	-1.1613
Cnot8	0.0083538	0.0016817	-0.8665
Fcf1	0.0083658	2.284e-07	-2.1224
Xrcc3	0.0083869	0.0016817	-0.287
Rpl36	0.0084066	2.284e-07	-1.8229
Golga1	0.0084454	0.0019156	-0.54695
Slc24a1	0.0084466	0.0017077	-1.0636
Ccdc130	0.0084699	0.0017077	-0.99297
Plscr5	0.0084759	0.0019156	-0.77911
Lsm10	0.0084914	0.0019156	-0.66608
RGD1306954	0.0084934	0.00092935	-1.1941
Lmtk2	0.0085048	0.0019156	-0.86162
Rabgef1	0.0085083	0.0019156	-1.1459
Mcm4	0.0085559	0.0019156	-1.1084
Tmem30a	0.0085799	0.0019654	-0.63236
LOC299190	0.0086034	0.0017082	0.46296
Rbm15	0.0086049	0.0019654	-1.058
Ppat	0.0086373	0.0017082	-1.2589
Rel	0.0086451	0.0019654	-0.66789
Smarcd1	0.0086454	0.0017082	-0.69905
Lclat1	0.0086674	0.00092935	-1.2517
Dcp1a	0.00872	0.0017082	-0.74683
Rpl35	0.008735	0.0019658	-0.50094
Banf1	0.0087516	0.0017082	-0.52889
Kdm3b	0.0088424	0.0019658	-0.98022
Trip12	0.0088568	0.0020256	-0.25093
Rsl1d1	0.0088638	0.0020256	-1.027
LOC102547093	0.0088831	2.284e-07	-1.9283
Tbca	0.0088894	0.0011153	-0.95508
Mapkap1	0.0089119	0.0017973	-0.44037
Sde2	0.0089239	0.0017973	-0.72127
Bdp1	0.0089323	0.0020256	-0.8307
Uba52	0.0089709	0.0020256	-0.953
Ccdc84	0.0089786	0.0020256	-0.7133
Ube2q2	0.0089838	0.0020256	-0.99139
Ankrd24	0.0090079	0.0020256	-0.65305
Znhit6	0.0090192	0.0020256	-0.89829
Dctn4	0.0090196	0.0018343	-0.88636
Vars	0.0090328	0.0011157	-1.0662
Nup54	0.0090663	0.0020256	-0.80056
Rplp0	0.009087	0.0011157	-2.002
Dock7	0.0091179	0.0020261	-0.97484
Trap1a	0.0091269	0.0020261	-0.58434
Sys1	0.0091393	0.0020261	-1.0987
Pcyt1a	0.0091714	0.0011157	-1.0121
Wisp1	0.0092125	0.0018347	-0.90466
Pot1	0.0092225	0.0012052	-1.5148
Casp8ap2	0.009255	0.0012052	-1.0233
Trmu	0.0092786	0.0020261	-0.90665
Cenpt	0.0092975	0.0018827	-0.76672
LOC108348366	0.009309	0.0018827	-0.67339
Ksr1_DUP	0.0093158	0.0018827	-0.53849
Tubb2b	0.009317	0.0018827	-0.67287
Taf1c	0.0093341	0.0018831	-0.95709
Miga1	0.0093516	0.0018831	-0.63866
Osbp	0.009358	0.0012052	-1.3166
Pacs1	0.0094507	0.0019265	-0.68839
Atp5o	0.0094828	0.0020786	-0.49739
Lsm2	0.0095047	0.0020786	-0.43343
Jak1	0.0095094	2.284e-07	-1.6597
Fmo4	0.0095735	0.0020786	-1.312
LOC688858	0.00962	0.0012057	-0.94245
Fbl	0.0097218	0.0019777	-0.61654
Elp6	0.0097931	0.0019781	-0.51358
Kat7	0.0098028	0.0019781	-0.86209
LOC680396	0.0098178	0.0019781	-0.67753
Nubp1	0.0098234	0.002355	-1.0424
Cyc1	0.0098457	0.0012057	-1.1461
Mcm7	0.0098683	0.002355	-0.95098
Rfx1	0.0099495	0.002355	-0.71721
Exosc8	0.009954	0.0023555	-1.1652
Taf10	0.0099593	0.0020937	-0.54
Cstf1	0.01001	0.0023555	-0.87214
Vps18	0.010022	0.0020942	-0.52862
Vps11	0.010034	0.0020942	-0.95175
mrpl9	0.010084	0.0020942	-0.85576
Usb1	0.01009	0.0020942	-0.67728
Ndufs8	0.010126	0.0020942	-0.56256
Dennd1c	0.010136	0.0020942	-0.88442
Fzd3	0.010142	0.0023555	-0.68026
Usp1	0.010161	0.0023555	-0.94219
Uba1	0.010171	0.0013866	-1.4294
Kat5	0.010171	0.0021472	-0.21617
Vom1r32	0.010173	0.0013866	-1.3279
RT1-CE10	0.010193	0.0021476	-0.63171
Dmap1	0.010197	0.0021476	-1.0554
Myo1g	0.0102	0.0021476	-0.56212
Pfdn1	0.010203	0.0013866	-0.9183
LOC103693202	0.010225	0.0021992	0.059256
RGD1565775	0.010244	0.0013866	-0.95705
Gpatch3	0.01025	0.0021992	-0.80018
Enkd1	0.010263	0.0021992	-0.5394
LOC683469	0.010273	0.002413	-0.9241
Tmem234	0.010284	0.002413	-0.49867
Lgals3bp	0.010293	0.0021992	-0.54961
LOC102557111	0.010295	0.0021992	-0.55975
Pthlh	0.010301	0.0021992	-0.80124
Ptpn13	0.010311	0.002413	-0.4963
Gpn2	0.01033	0.0013866	-0.95918
Rnf40	0.010346	0.0013866	-1.2603
Exosc7	0.010356	0.002413	-0.73023
Taf2	0.010389	0.0013866	-1.6442
Col9a3	0.010439	0.0024135	-0.72234
Ska2	0.010442	0.0021992	-0.76807
Tdp1	0.010461	0.0021992	-0.66376
Vps36	0.010462	0.0021992	-0.97505
LOC102550211	0.01048	0.0024135	-0.010526
LOC100909955	0.010482	0.0024135	-0.7586
Smg6	0.010486	0.0024135	-0.74709
Pfdn2	0.01055	0.0021997	0.47238
Spetex-2B	0.01055	0.0013866	-0.85552
Papss1	0.010565	0.0021997	-0.78423
Tma16	0.010598	2.284e-07	-1.8892
Hoxb9	0.01061	0.0021997	-0.79814
Tcea1	0.010659	0.0013866	-0.90832
Frrs1	0.010679	0.0025117	-0.62519
Arhgap6	0.010727	0.0021997	-0.58391
Dync1h1	0.010733	0.0021997	-0.50122
Trpv1	0.01076	0.0013866	-0.94378
mrpl11	0.010766	0.0022481	-0.6139
Arhgef37	0.01077	0.0025117	-0.96971
Nelfe	0.010783	0.0025117	-0.93021
Ggt6	0.010917	0.0022486	-0.77774
LOC102549189	0.01092	0.0025121	-1.0444
Dnajc28	0.010976	0.0013866	-1.2715
Eif3d	0.011007	0.0025121	0.32496
LOC108350189	0.01101	0.0013866	-1.2706
LOC100361180	0.011017	0.0025121	-0.37886
Nup93	0.011038	0.0013866	-1.0271
Ccdc47	0.011048	0.0025121	-1.2731
Pitrm1	0.011065	0.002365	-0.87117
Ssbp1	0.011071	0.002365	-0.77263
Mrpl52	0.01109	0.002365	-0.70019
Cmip	0.011125	0.002365	-0.94849
Acbd6	0.011133	0.0026373	-0.57751
Mpi	0.011155	0.002365	-0.83548
Ncbp1	0.011173	0.0013866	-1.6107
Defb12	0.011184	0.002365	-0.66717
Med15	0.01121	0.0026378	-0.91524
Terf1	0.011252	0.0023655	0.040654
Cd207	0.011253	0.002693	-0.53591
Dhodh	0.011291	0.002693	-0.76429
Cse1l	0.011293	2.284e-07	-2.2788
Capn8	0.011296	0.002693	-0.9372
Ptger1	0.011336	0.002693	-0.65406
LOC103694733	0.011391	0.002693	-1.0572
Snrpd3	0.011411	0.002693	-1.241
Cdk9	0.011453	0.002693	-0.84558
Akap17a	0.011467	0.0023655	-0.57381
Preb	0.011469	0.002693	-1.5503
Olr1457	0.011474	0.002693	-1.4273
MGC116121	0.011552	0.0026935	-1.2573
Dzip3	0.011553	0.0026935	-0.90413
Osgep	0.011561	0.0024345	-0.90892
Pfas	0.011575	0.0026935	-1.0402
Cox6a1	0.011606	0.0026935	-0.52739
Prcc	0.011651	0.0024349	-0.79608
Hsd17b10	0.011656	0.0026935	-0.19415
Rfc3	0.011658	0.0026935	-1.0508
Rpl27	0.011695	0.0013871	-1.2753
Llgl1	0.011713	0.0025053	-0.69731
Tomm22	0.011714	0.0013871	-1.5035
Mbnl1	0.011717	0.0025053	-1.1509
Nomo1	0.011738	0.0025053	-0.59604
Ccdc92	0.011793	0.0025053	-0.9008
Pi4kb	0.01183	0.0028109	-0.84307
Grwd1	0.011923	0.0025053	-0.94017
Cdc45	0.011931	0.0013871	-1.2749
Yeats4	0.011957	0.0028109	-0.85882
Cinp	0.011969	0.0025053	-0.66996
Impa2	0.012046	0.0028109	-0.96214
Ccdc96	0.012052	0.0025053	-0.23794
Noc2l	0.012058	0.0025053	-0.78789
Yod1	0.012068	0.0028113	-0.63536
Tmem199	0.012142	0.0028113	-0.098939
Afap1l1	0.012143	0.0028113	-0.66491
Ift172	0.012152	0.0028113	-0.49217
Itgal	0.01216	0.0028113	-0.8382
Bst2	0.012161	0.0025057	-0.72687
Psme3	0.012202	0.0025057	-0.89727
Nfatc2	0.01224	0.0025057	-0.59408
Mcart1	0.012277	0.0025057	-0.039955
RT1-CE5	0.012295	0.0028703	-0.50142
Dlst	0.012325	0.0028703	-1.1208
Msl2	0.01233	0.0028703	-0.6762
Cad	0.012339	0.0013871	-1.0553
Slc12a6	0.012358	0.0028703	-0.84379
LOC102547212	0.01242	0.0028703	-1.0417
Rpl31	0.012445	0.0013871	-1.458
Hmgcs1	0.012448	0.0028703	-0.751
Snw1	0.012452	0.0028703	-0.82224
Kdm8	0.012493	0.0025057	-0.13565
Coasy	0.012536	0.0028707	-0.86851
Nup133	0.012607	0.0028707	-0.59725
Iscu	0.012618	0.0028707	-0.65054
Nfil3	0.012642	0.002609	-0.39465
Sf3a2	0.012652	0.0029328	-0.92636
Med1	0.01267	0.002609	-0.37794
Fbn1	0.012708	0.002609	-0.93014
Mia3	0.012713	0.002609	-0.72207
Actn3	0.01276	0.0029328	-0.53831
Plb1	0.012762	0.0029328	-0.45886
Tbc1d17	0.01279	0.0026793	-0.60411
Il12rb1	0.012811	0.0026793	-0.77178
Mir1956	0.012832	0.0026793	-0.62591
Actr2	0.012959	0.0017082	-1.5467
Ndufab1	0.012962	0.0029333	-0.46743
Tpt1	0.013029	0.0026798	-0.75449
Ppp2r3c	0.013041	0.0030046	-0.67438
Pold1	0.01306	0.0026798	-0.74571
Nme2	0.013065	0.0026798	-0.80888
Yae1d1	0.013067	0.0017082	-1.0304
LOC100911413	0.013082	0.0026798	-0.73227
Zfp259	0.013134	0.003005	-0.62354
Ptpmt1	0.013148	0.0017082	-1.0119
Supv3l1	0.013181	0.003005	-1.0498
Ubap1	0.013239	0.0027478	-0.98742
Npm1	0.013251	0.0017082	-1.023
Cacng6	0.013271	0.0030699	-0.84307
Gfi1	0.013289	0.0027478	-0.59646
Pcgf5	0.013316	0.0031357	-0.65845
Sdha	0.013321	0.0027478	-0.85498
Ccnd3	0.013339	0.0027478	-0.76917
Trnt1	0.013376	0.0031357	-0.9156
Olr327	0.013393	0.0031357	-0.7312
Dhx37	0.013439	0.0031361	-1.3629
Arl6ip6	0.013444	0.0031361	-1.0589
Prdm10	0.013449	0.0017086	-1.1363
Kat14	0.013458	0.0027483	-0.56338
Ggct	0.013464	0.0031361	-0.61608
Mrpl34	0.013484	0.0027483	-0.43727
Luzp1	0.013489	0.0027483	-0.56574
Numa1	0.013509	0.0027483	-0.81786
Parg	0.013548	0.0031361	-0.97189
Pole3	0.013549	0.0028196	-0.47502
Phax	0.013607	0.00282	-0.68037
Inpp4b	0.013627	0.0033234	-0.94869
Rbbp7	0.013644	0.00282	-0.985
Notum	0.013673	0.002899	-0.34053
RGD1562932	0.013674	0.0033234	-1.3577
Wsb2	0.01368	0.002899	-0.63666
Itpk1	0.013681	0.002899	-0.86486
Lrrn4cl	0.013688	0.002899	-0.87657
Vps72	0.013706	0.0033234	-1.2666
B3gat3	0.01371	0.0033234	-0.44631
Ly49s6	0.013743	0.0018073	-1.1603
Hira	0.013761	0.0033234	-0.31986
Wdr73	0.013801	0.0029781	-0.77447
Alad	0.013819	0.0029781	-0.66712
Timm44	0.013856	0.0029781	-0.78024
LOC108351090	0.013858	0.0033239	-0.73961
Cetn2	0.013882	0.0033239	-0.56615
Spop	0.013885	0.0029781	-0.71363
Zfyve16	0.013892	0.0019242	-0.99028
Sart3	0.013901	0.0033239	-0.60508
Fnbp4	0.013957	0.0033947	-0.4213
Gbf1	0.013969	0.0019242	-1.2347
Lypd3	0.013976	0.0029785	-0.65187
Asna1	0.014057	0.0029785	-0.61539
Endod1	0.014086	0.0029785	-0.57012
Rps3	0.014095	0.0020489	-0.9905
Anapc2	0.014122	0.0020489	-1.1997
Plet1	0.01415	0.0033947	-0.55636
Hist1h2ai	0.014176	0.0031096	-0.58591
Olr495	0.014176	0.0033947	-0.35039
Ftl1	0.014197	0.0031096	-0.58088
Tll2	0.014218	0.0031096	-0.62687
Ncor1	0.014218	0.0031096	-0.34537
Hist1h2ba	0.014231	0.0033947	-0.45312
Acin1	0.014237	0.0033947	-1.2646
Kif11	0.014257	0.0021682	-1.0913
Nop10	0.014263	0.0033947	-0.89063
LOC103695338	0.014277	0.0033947	-0.61082
Atp6v0c	0.014287	0.0033951	-0.72531
Ostm1	0.014291	0.0031101	-0.84006
Mvd	0.014299	0.0031101	-0.41063
Elp2	0.014328	0.0033951	-0.95014
Trat1	0.014378	0.0033951	-0.55954
Emc8	0.014379	0.0031101	-0.70583
Psmg1	0.014388	0.0033951	-1.0704
Hnrnpf	0.014403	0.0032567	-0.10784
Phf3	0.014461	0.0033951	-0.57801
Xrn1	0.014468	0.0033951	-1.4045
Olr1563	0.014478	2.284e-07	-1.0776
Cd53	0.014498	0.0023011	-0.72934
Wdr55	0.014508	0.0023011	-1.1313
Smu1	0.014519	2.284e-07	-1.482
Otud5	0.014541	0.0033951	-0.84502
Acaca	0.014541	0.0023011	-1.4985
C1qtnf4	0.014583	0.0032567	-0.74083
Hist1h2ak	0.014595	0.0032567	-0.21446
RGD1561444	0.014597	0.0033951	-0.5683
Ttc1	0.014611	0.0033951	-0.74584
Ppp1r2	0.014653	0.0035536	-0.72475
LOC690431	0.014668	0.0035536	-0.85964
Hoxa13	0.014686	0.0032567	-0.81504
Mir336	0.014692	0.0035536	0.41059
LOC102549465	0.014723	0.0035536	-0.72676
LOC363337	0.014773	0.0035541	-0.069652
Mark4	0.014801	0.0032567	-0.2778
Gps2	0.014809	0.0032567	-0.35731
Spdl1	0.01481	0.0035541	-1.009
Olr1472	0.014812	0.0035541	-0.48353
Wbp11	0.014854	0.0037007	-0.034518
M1ap	0.014869	0.0037007	-0.62381
Olr698	0.014884	0.0032572	-0.92001
Cxcr6	0.014889	0.0037007	-0.50128
Rpl39	0.014898	0.0025505	-1.719
Gsta2	0.01493	0.0037007	-0.81217
Snrnp70	0.014933	0.0025505	-1.1018
Arl16	0.01499	0.0032572	-0.60286
Ttk	0.014998	0.002551	-1.6906
Tmem258	0.014998	0.0032572	-0.44599
Gnl3	0.015009	2.284e-07	-1.6576
LOC100910078	0.015041	0.002551	-0.29295
Sugp1	0.015051	0.0037012	-1.1446
Elp4	0.015064	2.284e-07	-1.4808
Slc25a32	0.0151	0.0037012	-0.43977
Themis	0.015115	0.0037012	-0.59791
Ptpa	0.015156	0.0032572	-0.87994
Chrm3	0.015177	0.0038323	0.5789
Cbfb	0.015178	0.0032572	-0.62589
Kars	0.015178	0.002551	-1.0144
Tmub1	0.015235	0.0032572	-0.57522
Mrpl20	0.015244	0.0038327	-1.2582
Cbx3	0.015245	0.0038327	-0.83033
Dcaf6	0.015258	0.0032572	-0.72794
Mrps11	0.015265	0.0032572	-0.68591
Mecp2	0.01528	0.0039117	-0.70656
Zfp318	0.01529	0.0039117	-0.54737
Kcnc4	0.015293	0.0039117	-0.68646
Lsm8	0.015305	0.0039117	-1.1852
Ccdc150	0.015351	0.0039122	-0.59275
Med14	0.015365	0.0026738	-1.1858
Mrpl46	0.015419	0.003523	-0.58209
Ddx18	0.015446	0.0026738	-1.1572
Mmachc	0.015477	0.003523	-0.47135
Fosl2	0.015514	0.003523	-0.49246
Elp5	0.015539	0.0026738	-1.0497
Tubg1	0.015564	0.003523	-0.47358
Cdipt	0.015595	2.284e-07	-2.0962
Acd	0.015622	0.0041242	-0.1155
Serbp1	0.015636	0.0035235	-0.7001
Dr1	0.015647	0.0035235	-0.7326
Cops3	0.015655	0.0026743	-0.76315
Ska3	0.015656	0.0041246	-0.8435
Snapin	0.015669	0.0035235	-0.75117
Lrriq4	0.015703	0.0035235	-0.49232
Telo2	0.015706	0.0035235	-0.73767
Polr3c	0.015716	0.0026743	-1.2156
Rps17	0.01577	0.0026743	-1.6277
Rpf1	0.015887	0.0036025	-0.75441
Olr1598	0.015937	0.0036025	-0.77876
Fhit	0.015978	0.0036025	-0.64887
Polr1b	0.015985	0.004284	-0.46799
Ccdc40	0.016016	0.0036025	-0.66033
Safb	0.016023	0.0036025	-0.63877
Sp100	0.016042	0.0028173	-0.85616
St3gal1	0.016046	0.0036025	-0.61983
Ccnl1	0.01606	0.004374	-0.52182
Hmgcr	0.016073	0.004374	-0.51935
Rbm8a	0.016085	0.004374	-0.98252
Retn	0.016136	0.0036025	-0.59103
Rpp40	0.016142	0.004374	-0.91802
Trim25	0.016143	0.0036025	-0.3596
Mrto4	0.016159	0.004374	-1.3292
Cdc37	0.016167	0.0036025	-0.70645
Arpc3	0.016185	0.004374	-0.60922
Nbeal2	0.016238	0.004374	-0.58127
Dazap2	0.016254	0.0036025	-0.74709
Fam129a	0.016285	0.0036025	-0.33097
Calr3	0.016288	0.0036025	-0.54078
Ddx59	0.016316	2.284e-07	-2.3498
RGD1565369	0.016325	0.0036025	-0.72395
Olr1186	0.016326	0.0028173	-1.0959
LOC306079	0.016371	0.003603	0.078891
Zfc3h1	0.016389	0.0043745	-0.11363
Trappc3	0.016404	0.0043745	-0.83218
Kcna5	0.016409	0.0043745	-0.49127
Spata2L	0.016428	0.003603	-0.68909
Art2b	0.016432	0.0043745	-0.91693
Polr2b	0.016494	0.0028177	-1.073
Ogdh	0.0165	0.0028177	-1.4018
Psmd1	0.016504	0.0028177	-1.2103
LOC100362967	0.016535	0.003603	-0.75071
Zc3h4	0.016562	0.003603	-0.53534
Arntl	0.016586	0.0044608	-0.42146
Fibp	0.016619	0.003603	-0.68828
B3gntl1	0.016659	0.003603	-0.69666
LOC688649	0.016689	0.0028177	-1.0037
Folr1	0.016712	0.003603	-0.54318
Mrpl50	0.016755	0.003603	-0.70669
Ewsr1	0.016786	0.0044613	-0.90724
Tnfsf10	0.01681	0.0044613	-0.55205
Cenpn	0.016834	2.284e-07	-1.4683
Hist1h2ail1	0.016835	0.003603	-0.73303
Snrpc	0.016907	0.0036843	-0.71119
Mrps24	0.016963	0.0036843	-0.68453
Pcdhgb5	0.016973	0.0029479	-0.68369
LOC689927	0.016976	0.0037715	-0.59327
LOC108349761	0.016976	0.0045494	-1.1931
Bpifa2	0.016988	0.0045494	-0.74563
Mpz	0.017058	0.0038597	-0.67304
Mrpl40	0.017062	0.0038597	-0.64003
Tbc1d10b	0.017089	0.0038597	-0.95628
Bckdha	0.017097	0.0038597	-0.66011
Gcc1	0.0171	0.0038597	-0.28347
Nedd1	0.017157	0.0045499	-0.48512
Kif5b	0.017196	0.0045499	-0.72911
Hnrnpu	0.017197	0.0045499	-0.2492
Eif3e	0.017303	0.0046888	-0.99434
Wash1	0.017305	0.0038601	-0.59282
Upf1	0.01735	0.0046888	-0.80858
Gps1	0.017358	0.0046888	-0.54655
Banp	0.017368	0.0038601	-0.68405
Tut1	0.017398	0.0046888	-1.1125
Mcm3	0.017439	0.0046892	-0.80736
Kras	0.017444	0.0030781	-1.1694
Hrh3	0.017458	0.0038601	-0.68196
Wipf1	0.017516	0.0046892	-0.70765
LOC681177	0.017542	2.284e-07	-1.5739
Ints9	0.017601	0.0047742	-0.38649
Rtbdn	0.017605	0.0039487	-0.39914
Ikbkap	0.017608	0.0039487	-0.55554
2005-09-01	0.017719	0.0041502	-0.74038
Chrna9	0.017747	0.0047746	-0.86661
Cept1	0.01775	0.0041507	-0.91548
Hebp2	0.017826	0.0042511	-0.28316
Ppp2r3a	0.017831	0.0032284	-0.73287
Asrgl1	0.01785	0.0042516	-0.88023
LOC100360950	0.017866	0.0042516	-0.57188
RT1-CE7	0.018015	0.0049583	-0.95328
Pik3c3	0.018065	0.0032288	-0.40167
LOC102556703	0.018107	0.0049587	-0.53656
Chmp5	0.018153	0.0049587	-1.1115
Dmrtc1c1	0.018165	0.0043603	-0.75624
LOC298111	0.018195	2.284e-07	-1.5959
Rbm22	0.018246	0.0050569	-0.25762
Utp23	0.018308	0.0032288	-1.5165
Znfx1	0.018325	0.0051423	-0.42017
Thoc5	0.01834	0.0032288	-0.68561
Usp8	0.018346	0.0051423	-0.97454
Rpl14	0.018347	0.0032288	-1.2523
Pdrg1	0.018356	0.0032288	-1.0027
Iyd	0.018392	0.0032288	-0.8605
Psmd2	0.018424	0.0043603	-0.080178
Dimt1	0.018455	0.0051423	-0.95331
Ncbp2	0.01847	0.0033814	-1.1514
Epb41l4a	0.018491	0.004549	-0.35099
Bet1	0.018497	0.0033814	-0.88997
RT1-N2	0.018536	0.0051423	-0.74237
LOC681193	0.01865	0.0051423	-0.62126
LOC302228	0.018674	0.0047664	-0.94496
Mtm1	0.018704	0.0051423	-0.78527
Tubgcp6	0.018725	0.0051428	-0.73404
Prpf6	0.018734	0.0051428	-1.1321
Srrm2	0.018755	0.0033819	-0.82103
Ankrd65	0.018765	0.0047664	-0.85826
LOC103689924	0.018843	0.0047664	0.18905
Faap100	0.01886	0.0047664	-0.70889
Timd4	0.018956	0.0047664	-0.85368
Rpl6	0.018985	2.284e-07	-1.6722
MGC116197	0.018991	0.0051428	-0.90902
Aspm	0.019009	0.0051428	-0.63587
Pcp2	0.019027	0.0047664	-0.54916
LOC100910843	0.019035	0.0051428	-0.33362
Zzz3	0.019035	0.0047664	-0.5619
Ccnt1	0.019064	0.0051428	-0.71219
Vrk3	0.01909	0.0036879	-0.83029
Olr48	0.019121	0.0047669	-0.76679
LOC291276	0.019192	0.0047669	-0.66419
Pabpc1	0.019198	0.0036884	-0.57031
Trerf1	0.019203	0.0047669	-0.60296
Gpr31	0.019277	0.0047669	-0.29483
Xcl1	0.019289	0.005241	-1.0782
Hsd17b7	0.019302	0.0047669	-0.5079
Pgm3	0.019431	0.0047669	-0.82245
Ccser2	0.019439	0.0047669	-0.50444
Trps1	0.019443	0.0053369	-0.43984
Atrx	0.019478	0.0053369	-0.73136
Fam184a	0.019531	0.0053369	-0.39992
Manf	0.019553	0.0053369	-0.85699
Polr3a	0.019611	2.284e-07	-2.036
Ccar2	0.019611	0.0048811	-0.6978
Ago1	0.01962	0.0053369	-0.64164
Fitm2	0.019636	0.0048811	-0.71146
Tspan9	0.019648	0.0048811	-0.70175
Zap70	0.019687	0.0048811	-1.0788
Snrnp48	0.01971	0.003846	-0.82375
Setd5	0.019765	0.0053374	-0.97071
Gpx4	0.019826	0.0053374	-0.67155
Timm22	0.019847	0.0053374	-1.0519
Wdr5	0.019872	0.003846	-1.035
Vps33b	0.019874	0.0053374	-0.56461
Rbm15b	0.019913	0.0048811	-0.22637
Pprc1	0.019926	0.003846	-0.69057
Hoxb8	0.019928	0.0053374	-0.84722
Rmi2	0.019979	0.0048815	-0.74974
Ankle2	0.01998	0.0054365	-0.94882
Rnf6	0.019982	0.0048815	-0.58715
Helq	0.019991	0.0048815	-0.34322
Naa20	0.020006	0.003846	-0.8769
Mrpl18	0.020043	0.0048815	-0.48653
Myc	0.020061	0.003846	-0.84005
Wdr18	0.020061	0.0054365	0.052146
Ears2	0.020065	0.0048815	-0.79048
Ripk1	0.020101	0.0054365	-0.19531
LOC100910714	0.02013	0.0048815	-0.77126
Yy1	0.020131	0.0048815	0.097641
Scaf4	0.020209	0.0048815	-0.7301
Aqr	0.020238	0.0041831	-1.0716
Ciao1	0.020275	0.005437	-0.53911
Il1rl1	0.020278	0.0048815	-0.86497
Mad1l1	0.020296	0.0048815	-0.49024
Smad9	0.020331	0.0048815	-0.41722
Uhrf2	0.020389	0.005437	-0.62945
Polr2i	0.020411	0.0041831	-1.0805
Ncoa7	0.020464	0.005437	-0.4834
Tars	0.020487	0.0052177	-0.62792
Ccm2	0.020505	0.0052182	-0.59428
Exosc6	0.020506	0.0052182	-0.5854
Ccar1	0.020586	0.0055827	-0.8501
Mirlet7i	0.020619	0.0053287	-0.81367
Rrp36	0.020647	0.0053287	-0.61384
Fam96b	0.020673	2.284e-07	-2.1293
LOC100909799	0.020707	0.0053287	-0.50229
Hmg20b	0.020725	0.0053287	-0.45041
Brca2	0.020731	0.0055827	-1.015
Rpl3	0.020745	0.0055832	-0.29019
Ccdc185	0.020751	0.0053287	-0.4943
Hspa1a	0.020787	0.0055832	-0.77895
Zfp395	0.020809	0.0053287	-0.57813
Faxdc2	0.020811	0.0055832	-0.74661
Rabggtb	0.020826	0.0055832	-0.5851
LOC100910180	0.020841	0.0053287	-0.66213
Spata31e1	0.020882	0.0055832	-0.55558
Tmem92	0.020906	0.0053292	-0.6733
Zbtb32	0.020911	0.0053292	-0.62587
Taf1a	0.020972	0.004364	-1.1659
Lrrc63	0.020979	0.0055832	-0.52247
Eprs	0.02108	0.0056818	-0.61612
Nol12	0.021125	0.0053292	-0.60109
LOC102548714	0.021162	0.0059449	-0.55297
Ccdc93	0.021218	0.0055356	-0.61644
Rps15a	0.021219	0.0045366	-0.74638
Xpnpep3	0.021259	0.0055356	-0.65994
Mir124-2	0.021269	0.0047079	-0.71927
Enpp1	0.021281	0.0047079	-1.1766
Syvn1	0.021303	0.0055356	-0.69377
Rab5b	0.021306	0.0061615	-0.59649
Lias	0.021309	0.0047079	-0.85453
Pyy	0.021321	0.0055361	-0.46066
Papd7	0.021325	0.0061615	-0.96573
Gale	0.021349	0.0061615	-0.45436
Slc39a6	0.021365	0.0047079	-0.75692
Rpl10	0.021367	2.284e-07	-1.7744
Dnajb11	0.02139	0.0061615	-0.76856
Tssc1	0.021418	0.0055361	-0.16112
Olr1411	0.021439	0.0056576	-0.59726
Khdc3	0.021497	0.0056576	-0.51983
Gnb1l	0.02159	0.0056581	-0.37906
Spata5	0.021606	0.0061619	-0.69143
Rbbp5	0.021631	0.0061619	0.74698
Coa7	0.021632	0.00578	-0.23871
Fbxo18	0.021644	0.00578	-0.62753
Pdxk	0.021657	0.0061619	-1.0143
Gpr88	0.021687	0.00578	-0.65722
Plekha1	0.021762	0.0064926	-0.63053
RGD1309870	0.02178	0.0047084	-0.94278
Ctf2	0.021815	0.00578	-0.54992
Phf23	0.021833	0.0064926	-0.6646
Mdm2	0.021839	0.0048888	-0.70344
Eif1a	0.02187	0.0064926	-0.93947
Scaf8	0.021893	0.0048888	-1.1247
Polg2	0.021905	0.0064926	-1.346
LOC100363531	0.021953	2.284e-07	-0.98248
Malt1	0.021953	0.0064931	-0.015715
Scarb1	0.022021	0.0064931	-0.76321
Angptl2	0.022039	0.00578	-0.72303
Polr2a	0.022075	2.284e-07	-1.6632
Rsph4a	0.022075	0.00578	-0.59406
Cars	0.022078	0.0065963	-0.5901
Psmf1	0.022098	0.00578	-0.68533
Dgkq	0.022112	0.00578	-0.47273
Cox7c	0.022114	0.00578	-0.61943
Copb1	0.022135	0.00578	-0.72777
Tmem192	0.022186	0.00578	-0.43786
Atp2a3	0.022255	0.00578	-0.65087
Cd38	0.022269	0.0065968	-0.42881
Sumo4	0.022275	0.00578	-0.50891
Mtfr2	0.022314	0.00578	-0.24798
Tmprss7	0.02235	0.00578	-0.51725
Bnip3	0.022379	0.0067128	-0.53782
Fam134c	0.022382	0.0067128	-0.49178
Khdrbs1	0.022421	0.0067128	-0.39412
Fbxl7	0.022479	0.0067128	-0.54569
Cav1	0.022597	0.0057805	-0.19773
Gemin5	0.02262	0.0050784	-1.2604
Ap3d1	0.022649	0.0057805	-0.68113
C1d	0.022673	0.0050784	-1.4034
Gabrd	0.02268	0.0057805	-0.4074
Agtpbp1	0.022687	0.0057805	-0.47206
Zscan5b	0.022698	0.0057805	-0.92686
Arglu1	0.022703	0.0057805	-0.48236
Snapc3	0.022747	0.0071047	-0.76882
LOC102548682	0.022779	0.0071047	-0.67583
Hnrnpm	0.022801	0.0050789	-0.59882
Olr1381	0.022806	0.0071052	-0.8159
Gna15	0.022846	0.0057805	-0.72901
Tcf12	0.022891	0.0050789	-0.73898
Krt34	0.022917	0.0057805	0.17998
Ffar2	0.022966	0.0057805	-0.26247
Slc5a1	0.02301	0.0072358	-0.41359
Spock3	0.023073	0.0073509	-0.4327
Znf740	0.023151	0.0057805	-0.31529
Cabin1	0.023169	0.0059084	-0.44785
Get4	0.023197	0.0059084	-0.59559
Tspan2	0.023209	0.0059084	-0.46125
Sdk2	0.023216	0.007652	-0.87693
RGD1309676	0.023243	0.007652	-0.35108
Clec12b	0.023244	0.0059084	-0.68459
Mettl15	0.023259	0.0050789	-0.92329
Fbxo43	0.023261	0.0059084	-0.67016
Sh2d1b	0.023276	0.007652	-0.39113
Cfl1	0.023276	0.0050789	-0.85387
Fndc9	0.02329	0.0059084	-0.40173
Tmco3	0.023351	0.0050789	-0.66573
Txnrd3	0.02337	0.0059084	-0.60896
LOC691196	0.023503	0.007652	-0.58529
Tle3	0.023514	0.0059084	-0.55117
Psmc2	0.023542	0.0059084	-0.42791
LOC108351379	0.023561	0.005268	-1.1446
Paip2	0.023588	0.005268	-0.59315
Fat3	0.023642	0.0059084	-0.72596
Mrpl37	0.023666	0.0059084	-0.15308
Zfp791	0.023691	0.0059088	-0.41263
Zw10	0.023751	0.007652	-1.3364
Slc9c2	0.023765	0.005268	-1.0861
LOC691153	0.023826	0.0059088	-0.6472
Olr1415	0.023849	0.0059088	-0.74601
Cox19	0.02387	0.007652	-0.4196
LOC108349954	0.023902	0.0059088	-0.64757
Smc1a	0.023903	0.0052684	-1.1149
Inpp5k	0.023965	0.0052684	-0.72299
Naif1	0.02397	0.0059088	-0.61456
Naca	0.023983	0.0076524	-1.1679
Cds2	0.024004	0.0076524	-0.59822
Antxr2	0.024039	0.0059088	-0.62682
Psmd11	0.024049	2.284e-07	-1.6714
RGD1561736	0.024085	0.0076524	-0.64879
LOC300308	0.024117	2.284e-07	-1.6621
Lsm4	0.024148	0.0076524	-1.0409
Adsl	0.024165	0.0076524	-0.010031
Sdccag3	0.024168	0.0059088	-0.74
Nt5c	0.0242	0.0060244	-0.63242
Hist1h2bh	0.024234	0.0054584	-1.2878
Ddx42	0.024244	0.0076524	-0.63213
Imp4	0.024261	0.0054584	-0.84328
Slx1b	0.02429	0.0060244	-0.42363
Slc23a2	0.02431	0.0076524	-0.29178
Ercc6	0.024326	0.0076524	-0.80881
Olr724	0.024364	0.0054589	-1.3231
Rngtt	0.02443	2.284e-07	-2.028
Rnasek	0.024449	0.0054589	-0.92507
Eif3i	0.024486	0.0076524	-0.36024
Taf12	0.024521	0.0062775	-0.29455
Ddx20	0.02453	0.0056567	-0.72633
Mis18a	0.024641	0.0056572	-0.81425
Vom1r79	0.024687	0.007858	0.22251
LOC680160	0.024751	0.0062775	-0.50091
Pkd1l2	0.024761	0.0062775	-0.37062
Iars2	0.024808	0.0080763	-0.2483
Olr286	0.024811	0.0080763	-1.1674
LOC497938	0.024857	0.0062779	-0.44381
Rapgef2	0.024894	0.0080763	-0.98571
Mir19b1	0.024941	0.0060783	-0.73828
Mrpl3	0.024978	0.0062779	-0.53628
Ypel5	0.024987	0.0060783	-1.3737
Sfxn1	0.025023	0.0062779	-0.56243
Psmc5	0.025089	0.0080763	-0.62503
Lyrm9	0.025187	0.00643	-0.59232
Cd163	0.025188	0.0080763	-0.93406
Fgd2	0.025242	0.00643	-0.57836
Chmp2a	0.025254	0.0080763	-1.0031
Uggt1	0.025277	0.00643	-0.48881
Tor1aip1	0.025297	0.00643	-0.53337
Pcdhb10	0.025363	0.0080768	-1.0276
Ccnd2	0.025367	0.0064305	-0.71696
Zwilch	0.025391	0.0080768	-0.89861
Wdr70	0.02541	0.0080768	-0.33738
Gabpb1	0.025417	0.0060783	-1.0152
Csrnp1	0.025442	0.0064305	-0.61554
Noc4l	0.02545	0.0080768	0.56184
Cdca5	0.025511	0.0064305	-0.6189
Ttll2	0.025517	0.0064305	-0.53174
Tinf2	0.025525	0.0060783	-0.82182
Trrap	0.025525	0.0080768	-0.83468
Atp8b4	0.025539	0.0080768	-1.1718
Mms22l	0.025572	0.0064305	-0.59406
Cgn	0.025583	0.0064305	-0.57033
Mtss1	0.025598	0.0064305	-0.50328
Tfe3	0.025623	0.0080768	-0.85035
Alg13	0.02563	0.0060783	-1.0728
Supt4h1	0.025632	0.0060783	-0.81324
Usp40	0.025637	0.0080768	-0.85571
Zfp358	0.025658	0.0065657	-0.50302
LOC103694121	0.025729	0.0065657	-0.47117
Eif2s3	0.025731	0.0080768	0.69648
Tyms	0.025771	0.0080768	0.21249
Rgma	0.025835	0.0080768	-0.68553
LOC102553659	0.025845	0.0065662	-0.76705
Brap	0.025852	0.0080768	-0.74925
Lamtor3	0.025936	0.0065662	-0.97564
Abcb9	0.025977	0.0067886	-0.63636
Rabggta	0.026018	0.0067886	-0.65802
Nup188	0.026027	0.0067886	-0.59993
Trim31	0.026084	0.0067886	-0.70674
Rims4	0.026105	0.0067886	-0.47691
Csnk1a1	0.026118	2.284e-07	-1.7613
Olr416	0.026205	0.0083061	-0.71522
RGD1563231	0.026213	0.0083061	-0.37817
mrpl24	0.026231	0.0067886	-0.65955
Cog3	0.026255	0.0083061	-1.1228
LOC102554748	0.026284	0.0067891	-0.13742
Jmjd6	0.026333	0.0083061	-0.32742
Krtap5-1	0.026444	0.0067891	0.34081
Bmp8b	0.026548	0.0083061	-0.78457
Iba57	0.026571	0.0060788	-1.1194
Pdap1	0.026574	0.0083061	-0.13583
Nufip2	0.026589	0.0060788	-0.99386
Mgme1	0.026617	0.0069298	-0.76094
Psma2	0.026631	0.0083061	-1.1972
Tprn	0.026676	0.0069302	-0.36038
Gpkow	0.026787	0.0062903	-1.2666
Vom2r67	0.026811	0.0062903	-0.88643
Rusc1	0.026824	0.0070773	-0.62047
Gal	0.026824	0.0070773	-0.78536
Dusp12	0.026834	0.0070773	-0.55782
Nle1	0.026895	0.0083066	-0.77175
Lamc3	0.026917	0.0070778	-0.66527
Pebp1	0.026938	0.0070778	-0.65981
Sec14l1	0.026953	0.0070778	-0.5789
Dnttip2	0.027015	0.0083066	0.0055536
Myh2	0.027021	0.0072294	-0.60792
Rpusd2	0.027052	0.0072294	-0.55841
Ago2	0.027262	0.0072294	-0.60995
Vmp1	0.027276	2.284e-07	-1.3303
Stil	0.027361	0.0072294	-0.78604
Hspa14	0.027405	0.0072294	-0.63903
Ppp5c	0.027419	0.0072294	-0.51808
Nsl1	0.027442	0.0072294	-0.84252
Esco2	0.027496	0.0083066	-1.0669
Slc25a11	0.027536	0.0083066	-0.3002
Svep1	0.027555	0.0072299	-0.73486
LOC102548459	0.027592	0.0072299	-0.50022
Mcm10	0.027592	0.0072299	-0.77978
Nbas	0.027662	0.0072299	-0.75826
Gins2	0.027674	0.0065104	-0.34599
Ccdc86	0.027688	0.0065104	-0.92208
Vom1r19	0.027692	0.0065104	-0.7151
Ppa1	0.027737	0.0085432	-0.72237
LOC103694624	0.02774	0.0072299	-0.59795
Adh4	0.027756	0.0072299	-0.5554
Klrh1	0.027774	0.0065104	-0.89298
Dctd	0.027823	0.0072299	-0.68733
Pgam1	0.027835	0.0065104	-0.578
Tomm20	0.027847	0.0087793	-0.72929
Zc3h7a	0.027857	0.0087793	-0.56282
Kcnh1	0.027867	0.0072299	-0.57508
Mau2	0.027884	0.0072299	-0.33834
Tpgs1	0.027894	0.0072299	-0.43355
Col4a3bp	0.02792	0.0072299	-0.82876
Stt3b	0.027994	0.0072299	-0.80536
Tep1	0.028016	0.0073815	-0.47915
Drd3	0.028038	0.0073815	-0.81437
Apba3	0.028067	0.0087793	-0.66972
Cstf2t	0.028096	0.0073815	-0.67412
LOC100911669	0.028126	0.0073815	-0.27292
LOC100364958	0.028148	0.0087793	-0.66676
Mrpl19	0.028166	0.0073815	-0.56765
Fam124a	0.028236	0.0087793	-0.88212
Rtfdc1	0.028297	2.284e-07	-1.9666
Sacm1l	0.028372	0.0065109	-1.1234
Mrps2	0.02841	0.007382	-0.38961
Spcs3	0.028458	0.0087793	-0.86699
LOC108351569	0.028471	0.007382	-0.43541
Dhx15	0.028578	0.0087793	-1.124
Aamp	0.02861	2.284e-07	-1.9525
Bptf	0.028667	0.0067292	-1.0272
Acad10	0.028671	0.0067292	-0.9996
Wars	0.028695	0.007382	-0.16042
Tpi1	0.028756	0.007382	-0.53245
Ier2	0.028879	0.0076195	-0.2669
B4galnt1	0.02895	0.00762	-0.36125
Ercc4l1	0.028994	0.0087793	-1.0233
Atp13a2	0.029059	0.0087793	-0.078889
Ap1g2	0.029088	0.0077922	-0.70668
Rcn1	0.029099	0.0077922	-0.65638
Efna1	0.029105	0.0077922	-0.73388
Fam90a1	0.02911	0.0077922	-0.10523
LOC108353138	0.029123	0.0071705	-1.4713
Myh9l1	0.02915	0.0071705	-1.0898
Zfp683	0.029165	0.0077927	-0.34772
Yars	0.029179	0.0087793	-0.24183
Rps25	0.029203	0.0087793	-1.0017
LOC103693608	0.029214	0.0077927	-0.61507
Rce1	0.029249	0.0080407	-0.41175
Stxbp3	0.029254	0.0071705	-0.46812
Fignl1	0.029299	0.0087793	-0.34884
Ugt1a2	0.029323	0.0080407	-0.67461
Defal1	0.029323	0.0080407	0.51824
Cep97	0.029338	0.0073857	-0.77002
Prpf38b	0.029406	0.0087793	-0.96206
Dctn3	0.029459	0.0087793	-0.70803
Testin	0.029492	0.0076264	-1.0536
LOC108352180	0.029499	0.0080407	-0.62467
Lmbrd1	0.029507	0.0080407	-0.32346
Wdr83	0.029589	0.0080412	-0.02243
Top3a	0.029619	0.0087793	-0.046811
Cdc7	0.0297	0.0087793	-0.61472
LOC108348237	0.02973	0.0080412	-0.42232
LOC685767	0.02974	0.0080763	-0.73316
Rpl18a	0.029794	2.284e-07	-1.6207
Camsap1	0.029813	0.0080412	-0.58765
Nyap1	0.029844	0.0087793	-0.58143
Olr409	0.029935	0.0087793	-0.82551
Flvcr2	0.029954	0.0083184	-0.63942
LOC689730	0.029957	0.0082056	-0.64753
Parn	0.029996	0.0082056	-0.54598
Tmem116	0.030025	0.0082056	-0.90119
Sf3b2	0.03006	0.0087793	-0.39302
Zcchc9	0.030063	0.0082056	-0.51715
Cdc42ep3	0.030068	0.0082056	-0.59563
C1H10orf76	0.030077	0.0082056	-0.67873
Calr4	0.030161	0.0082056	-0.72585
Tmem82	0.030185	0.0082056	-0.46372
Cers1	0.030207	0.0082056	-0.49882
Olfr1330-ps1	0.030234	0.0082056	-0.28614
Ddx46	0.03026	0.0087793	-0.31992
Slc35c1	0.03034	0.0087793	-0.051658
Evc	0.030422	0.0082056	-0.63632
Cass4	0.030496	0.0082056	-0.19671
LOC501230	0.0305	0.0087793	0.076273
Gemin4	0.030597	0.0088095	-0.81602
Smok2a	0.030652	0.0088095	-1.2168
Klk1c10	0.030682	0.0087793	-0.61688
Scrg1	0.030716	0.0082061	-0.68462
Cd320	0.030723	0.0082061	-0.58909
Smc2	0.030727	0.0082061	-0.57625
Fus	0.03074	0.0087793	-0.43036
Samm50	0.030746	0.0082061	-0.69839
LOC100911153	0.030786	0.0088095	-0.66226
LOC100362909	0.030789	0.0087793	-0.7794
Fpgs	0.030813	0.0082061	-0.10668
Ube2c	0.030821	0.0082061	-0.42892
Mir144	0.030897	0.0013126	-1.1308
Phpt1	0.031011	0.0082061	-0.55559
Ncan	0.031033	0.0082061	-0.62173
Wdr66	0.031079	0.0082061	-0.53173
LOC678774	0.03112	0.0087793	-1.0199
Wipi2	0.031143	0.0087793	-0.82942
Btg1	0.031148	0.0082061	-0.48208
Dock11	0.031176	0.0088099	-0.75953
Ipo5	0.031176	0.0082061	-0.54993
Alg10	0.031191	0.0082061	-0.20756
Adgrl3	0.031239	0.0082061	-0.58711
Olr282	0.031285	0.0082061	-0.54064
Ankrd17	0.031318	0.0082061	-0.44611
Brd1	0.031368	0.0087793	-0.63337
Tomm34	0.031376	0.0082061	-0.71966
Nkap	0.03138	0.0087793	-1.2858
Spink5	0.031382	0.0082061	-0.29622
Srsf6	0.031387	0.0082061	-0.59235
Zscan18	0.031422	0.0087793	-0.81001
Ddx4	0.031492	0.0087798	-0.96606
Mcl1	0.031505	0.0083687	-0.48355
Pggt1b	0.031536	0.0088099	-0.99135
Psmd12	0.031569	0.0087798	-1.1568
LOC690422	0.031584	0.0083687	-0.22211
Cct6a	0.03162	0.0087798	-0.36819
Map2k7	0.031734	0.0083687	-0.62713
RGD1565117	0.03174	0.0087798	-0.76144
Thrb	0.031754	0.0083687	-0.55735
Icmt	0.031755	0.0083687	-0.64837
LOC108353265	0.03177	0.0083687	0.39223
LOC100363454	0.031779	0.0087798	-0.33722
Olr83	0.031831	0.0090475	-0.69942
Bloc1s5	0.031872	0.0083691	-0.5908
Taar4	0.031881	0.0087798	-0.94758
Kat6a	0.031894	0.0083691	-0.28052
Rax	0.031927	0.0083691	-0.49366
Zbtb24	0.03193	0.0083691	-0.47557
Tmem161a	0.031933	0.0083691	-0.49282
Pik3cd	0.031935	0.0087798	-0.77857
Olr1673	0.031939	0.0087798	0.70096
Col28a1	0.031967	0.0083691	-0.54225
Capn10	0.031973	0.0083691	-0.50013
Dynlrb1	0.03199	0.0087798	-0.70371
Mrps25	0.03199	0.0083691	-0.6582
Rfc1	0.031991	0.0090475	-0.62016
LOC108350839	0.032006	0.0087798	-0.64312
Psma3	0.032045	0.0090475	-1.2066
Samd10	0.032076	0.0083691	-0.17943
Rc3h1	0.032087	0.0083691	0.047008
Prkcsh	0.032108	0.0083691	-0.40365
Bnc2	0.03213	0.0083691	-0.3967
Gnb4	0.032193	0.0083691	-0.55338
Rpia	0.032193	0.0090479	-0.90344
Iars	0.032219	0.0087798	-0.035545
Slc7a5	0.032249	0.0083691	0.46883
Gnb2	0.032339	0.0087798	-0.59583
Myo10	0.03235	0.008714	-0.56023
Tnrc18	0.032355	0.008714	-0.38766
Cysrt1	0.032379	0.008714	-0.53688
Derl1	0.032419	0.0087798	0.70835
Gata3	0.032463	0.0087145	-0.44211
Ap2s1	0.032496	0.0087145	-0.73572
Rpl36al	0.032506	0.0087145	-0.59243
Gpam	0.032542	0.0087145	-0.62674
Psmd4	0.03261	0.0090479	-0.68193
LOC501416	0.032619	0.0087798	-0.55101
Ier5l	0.032621	0.0089159	-0.11009
Tjp1	0.032689	0.0093156	-0.48819
Mrpl12	0.032698	0.0087798	-0.35483
Spetex-2F	0.032708	0.0026291	-1.2819
Mpp2	0.032711	0.0089164	-0.45796
Hcst	0.032744	0.0087798	-0.58459
LOC100302372	0.032765	0.0089164	-0.56612
Tuba3a	0.0328	0.0089164	-0.56981
Eaf1	0.032822	0.0093161	-0.83199
Dcp1b	0.032827	0.0093161	-0.83653
Cbln2	0.032833	0.0091781	0.55749
Mcmbp	0.032938	0.0087798	-0.50834
Dclre1b	0.032956	0.0095595	-0.88276
Wdr81	0.032958	0.0087798	-0.63771
Tecr	0.032966	0.0087798	-0.6719
Recql4	0.032976	0.0091781	-0.61095
Rint1	0.033089	0.0095595	-1.1542
Poc1b	0.033102	0.0091781	-0.62938
Serpinb6	0.033124	0.0091781	-0.4687
Hspa2	0.033189	0.0091781	-0.41447
Il22ra1	0.033236	0.0091781	-0.60735
Rap1gap2	0.033289	0.0091781	-0.41836
Elovl1	0.033298	0.0087798	-0.71303
LOC100910200	0.033304	0.0095595	-1.072
Psd4	0.033396	0.0091781	-0.78922
Ss18	0.033412	0.0091781	-0.34367
Kif20a	0.033419	0.0087798	-1.1576
Mtch2	0.033446	0.00956	-0.79659
Gstt4	0.033446	0.0091781	-0.63646
Mrpl23	0.033457	0.0087798	-0.81992
LOC108350572	0.033461	0.0091781	-0.43926
Sh2d6	0.033524	0.0091786	-0.7689
Dnmt1	0.033524	0.0091786	-0.69725
Caap1	0.033576	0.00956	-0.6479
Tada1	0.033576	0.0091786	-0.52752
Prpf40a	0.033586	0.00956	-1.1883
Mif	0.033586	0.0091786	-0.44784
Exo1	0.033593	0.0091786	-0.56679
Cwc22	0.033616	0.00956	-0.89488
Slc27a2	0.033634	0.0087798	-0.65305
Mrps10	0.033647	0.0091786	-0.54405
Churc1	0.033658	0.0087798	-0.70191
Adgrg2	0.033771	0.0091786	-0.57201
Ufd1l	0.033801	0.0091786	-0.65087
Rbm19	0.033812	0.0091786	-0.52481
Vcp	0.033933	0.0091786	-0.70067
LOC102552669	0.033979	0.0087798	-0.83633
Acy3	0.033999	0.0091786	-0.63975
Tlr12	0.034054	0.0091786	0.13237
Mars	0.034092	0.0087798	-0.56603
Olr840	0.03412	0.0091786	-0.44649
Mfsd11	0.034125	0.0091786	-0.53522
Stip1	0.034133	0.010089	-1.0728
Gpr146	0.034155	0.0091786	-0.44873
Baz2a	0.034197	0.0091786	-0.38732
Flii	0.034216	0.0087798	-0.40595
LOC102551620	0.03423	0.0093636	-0.56879
Tbkbp1	0.034233	0.0093636	-0.59598
Lhx3	0.034241	0.0093636	-0.59773
Tmem208	0.034266	0.0093636	-0.57416
Ttc33	0.034294	0.010089	-0.76861
Igfbp3	0.034374	0.0093636	-0.54803
Map3k12	0.034406	0.0087798	-0.75383
Stom	0.03442	0.0093636	-0.52816
Nptx1	0.034451	0.0093636	-0.28109
Acat2l1	0.034478	0.0093636	0.15983
Chrdl2	0.034503	0.0087798	-1.0494
Slc25a37	0.034506	0.0093636	-0.55189
Prl7d1	0.034527	0.0087798	-0.84856
Nr2c2ap	0.034568	0.0087798	-0.60436
Susd2	0.034571	0.0093636	-0.54269
Prpf4	0.034615	0.0087798	-0.50828
Gla	0.034637	0.010089	-1.0329
Adck2	0.034682	0.0026295	-0.91217
Phc3	0.034774	0.0087798	-0.13955
Mtg1	0.034806	0.0093636	-0.78747
Ino80b	0.034814	0.0087798	-0.35153
Hjurp	0.034829	0.010089	-1.0464
RT1-O1	0.034839	0.0093636	-0.44558
Klhdc9	0.03485	0.0093636	0.15012
Taf3	0.034884	0.0093636	-0.64287
Arl6ip1	0.034888	0.0093636	-0.49482
Sec14l5	0.034984	0.0093636	-0.4858
Eaf2	0.035047	0.0087798	-0.85803
Abca5	0.035115	0.0093636	0.45621
Atg9a	0.035169	0.0090242	-0.61936
LOC100125364	0.035212	0.0093636	-0.59082
Syngr3	0.035229	0.0093636	-0.48665
Arhgap8	0.035241	0.0093636	-0.54606
LOC102546892	0.035319	0.0093636	-0.52679
Ndufb4	0.035327	0.0093636	-0.46164
Med7	0.035337	0.01009	-1.1816
Semg1	0.035396	0.0093636	-0.5676
Ddx60	0.035401	0.01009	-0.76259
Mfsd9	0.035437	0.01009	-0.8719
LOC103691392	0.035487	0.0093636	-0.25446
Kel	0.03552	0.0093636	-0.44561
Hist3h3	0.035539	0.0093636	-0.14642
Atoh7	0.035568	0.0093636	-0.44958
RGD1309821	0.035574	0.0093636	-0.59841
Kdm6b	0.035579	0.0092896	-0.72945
Faf2	0.035587	0.0093636	-0.67002
Slc30a3	0.035624	0.0093636	-0.55045
Atp5j	0.035645	0.0093636	-0.1714
LOC108351584	0.035711	0.0093636	-0.43136
Hbq1b	0.035716	0.0093636	-0.57024
[truncated: 19,675 more rows]

## Sheet: C_MvsB
id	neg|p-value	neg|lfc	pos|p-value			id	neg|p-value	neg|lfc	pos|p-value
Cxcr3	2.2912e-07	-1.5955	1			Non-Targeted-1	0.36592	-0.18949	0.36936
Itga4	2.2912e-07	-2.02	0.99848			Non-Targeted-10	0.69722	0.005005	0.45639
Fermt3	2.2912e-07	-1.9765	1			Non-Targeted-100	0.76695	0.089778	0.18236
Cbfb	6.6443e-06	-1.1672	0.75196			Non-Targeted-101	0.81157	-0.12271	0.82217
Grk2	2.5203e-06	-1.2481	1			Non-Targeted-102	0.81157	-0.15476	0.75921
Mgat4a	0.00014091	-0.6181	0.34943			Non-Targeted-103	0.69115	-0.054522	0.3562
Tln1	0.00014091	-1.1436	0.99643			Non-Targeted-104	0.51382	-0.20291	0.69695
LOC691030	0.00024447	-0.60989	0.99989			Non-Targeted-105	0.29684	-0.14511	0.79314
LOC102547047	0.00030724	-1.0085	0.99986			Non-Targeted-106	0.0089552	-0.51475	0.99691
Rai1	0.00052582	-0.61404	0.83222			Non-Targeted-107	0.11279	-0.47859	0.60163
RGD1561648	0.00015282	-1.6035	0.99985			Non-Targeted-108	0.84491	0.20802	0.063815
Hrasls5	0.0001826	-1.4503	0.99982			Non-Targeted-109	0.3625	-0.084044	0.38558
LOC100363225	0.00063053	-0.82618	0.99972			Non-Targeted-11	0.90519	0.083344	0.64929
Nt5e	0.0006555	-0.8189	0.99969			Non-Targeted-110	0.14095	-0.051409	0.58572
Amot	0.00038743	-1.6383	0.81166			Non-Targeted-111	0.7815	-0.14791	0.45639
Flrt3	0.00040164	-1.1836	0.99922			Non-Targeted-112	0.21972	-0.049686	0.7463
Mtx3	0.0001826	-1.284	0.99982			Non-Targeted-113	0.59064	-0.089253	0.11557
Adrm1	0.00065596	-0.87662	0.98897			Non-Targeted-114	0.86744	-0.1381	0.93392
Metrnl	0.00040164	-0.9638	0.99972			Non-Targeted-115	0.41522	-0.2112	0.3562
Spink2	0.00073019	-0.010529	0.27048			Non-Targeted-116	0.1863	-0.40183	0.86174
Nfkb2	0.00095518	-0.43625	0.58719			Non-Targeted-117	0.83029	0.15775	0.55769
Tas2r137	0.0003077	-1.2693	0.45703			Non-Targeted-118	0.93859	0.10334	0.45928
LOC689679	2.2912e-07	-2.5778	1			Non-Targeted-119	0.31977	-0.2159	0.86233
Cic	0.0012072	-0.44003	0.96181			Non-Targeted-12	0.4547	-0.25703	0.94303
Slc10a7	0.00068024	-0.82165	0.99956			Non-Targeted-120	0.49846	-0.11998	0.66223
Trip4	0.00070636	-1.0958	0.99686			Non-Targeted-121	0.29684	-0.16552	0.59378
Nipal1	0.0013969	-0.67646	0.69817			Non-Targeted-122	0.49601	-0.055541	0.6235
Dynlt3	0.0007334	-0.71145	0.99951			Non-Targeted-123	0.056602	-0.72238	0.56197
Tex101	0.0015051	-0.917	0.99932			Non-Targeted-124	0.83839	0.06925	0.3562
Mpped2	0.0015055	-0.52771	0.99932			Non-Targeted-125	0.7931	0.17558	0.0076234
Crtc3	0.0017177	-0.066861	0.037735			Non-Targeted-126	0.9581	0.12209	0.21497
Derl3	0.0017181	-0.94805	0.99216			Non-Targeted-127	0.013279	-0.48135	0.99476
Slc7a13	0.0010803	-0.86744	0.99941			Non-Targeted-128	0.63427	-0.16689	0.87986
LOC102555039	0.00063075	-1.4571	0.99937			Non-Targeted-129	0.0024986	-0.70968	0.99203
RGD1564074	0.0011449	-0.9862	0.99934			Non-Targeted-13	0.58374	-0.023113	0.69041
Mcemp1	0.0012068	-1.5321	0.88304			Non-Targeted-130	0.52258	-0.11898	0.77417
Isy1	0.0012068	-0.26656	0.36544			Non-Targeted-131	0.68348	-0.17885	0.86174
Psmc5	0.0012663	-0.96827	0.99922			Non-Targeted-132	0.63891	0.12937	0.69695
Tmem175	0.0020577	-1.1779	0.31172			Non-Targeted-133	0.0038823	-0.76886	0.18119
Ngly1	0.00063121	-1.5007	0.99937			Non-Targeted-134	0.51811	-0.19302	0.89839
Gnai2	0.0023015	-0.7518	0.75749			Non-Targeted-135	0.61955	-0.17455	0.83628
Olr1627	0.00070865	-1.2671	0.99929			Non-Targeted-136	0.12339	-0.405	0.97431
Gria4	0.0023019	-0.78581	0.999			Non-Targeted-137	0.49601	-0.28299	0.38558
Kansl1	0.0013786	-1.1956	0.9991			Non-Targeted-138	0.68812	-0.19437	0.31599
Thumpd1	0.001379	-0.87988	0.9991			Non-Targeted-139	0.30921	-0.28923	0.48135
Stim1	0.0023019	-0.66701	0.91794			Non-Targeted-14	0.4011	-0.073045	0.61715
Gng3	0.0014597	-1.3667	0.99902			Non-Targeted-140	0.21725	-0.30118	0.98023
Enthd1	0.0025691	-0.78661	0.86526			Non-Targeted-141	0.42942	-0.1403	0.83628
Stmn1	0.0025691	-0.76513	0.99741			Non-Targeted-142	0.97581	0.14971	0.63349
LOC103693664	0.0025691	-0.72397	0.55064			Non-Targeted-143	0.81532	0.056196	0.43274
G6pc3	0.0014922	0.53077	0.017816			Non-Targeted-144	0.75106	0.029132	0.23287
Mogat1	0.0026612	0.29114	0.11375			Non-Targeted-145	0.51241	-0.10823	0.40471
Sh3pxd2b	0.0026612	-0.51399	0.9988			Non-Targeted-146	0.42125	-0.24525	0.4077
Cetn4	0.0027249	-0.97406	0.70034			Non-Targeted-147	0.44294	-0.31089	0.94208
Bcor	0.001698	-0.82232	0.99898			Non-Targeted-148	0.20422	-0.3865	0.59513
Iffo2	0.0028885	0.11571	0.22136			Non-Targeted-149	0.71714	-0.15268	0.13599
Ctc1	0.0028889	-0.80411	0.14085			Non-Targeted-15	0.75791	-0.12408	0.79795
Sox15	0.0019427	-0.77981	0.99885			Non-Targeted-150	0.64354	0.041192	0.13599
Spg20	0.0030149	-0.41694	0.97815			Non-Targeted-151	0.07287	-0.47706	0.88305
Prss33	0.0035973	-0.57973	0.99848			Non-Targeted-152	0.37159	-0.15462	0.73675
LOC102551683	0.0022066	-0.41337	0.40564			Non-Targeted-153	0.14216	-0.3018	0.62853
Calml5	0.0013919	-1.325	0.8693			Non-Targeted-154	0.71176	-0.21752	0.97499
Ppcdc	0.0022066	-1.008	0.66012			Non-Targeted-155	0.52106	-0.21441	0.77417
Mttp	0.0037316	-0.91438	0.99841			Non-Targeted-156	0.43141	0.62774	8.95e-05
Dennd1c	0.0037893	-0.19918	0.75196			Non-Targeted-157	0.85742	-0.065008	0.60163
Fcar	0.0037893	-1.0747	0.24255			Non-Targeted-158	0.60042	0.018186	0.4505
Olr4	0.0038242	-0.81716	0.84434			Non-Targeted-159	0.05829	-0.47558	0.51249
Calml4	0.0038246	-0.67807	0.31172			Non-Targeted-16	0.2155	-0.20852	0.5911
LOC100911464	0.0039612	0.068111	0.21698			Non-Targeted-160	0.011887	-0.55779	0.5732
Tas2r108	0.0027702	-0.78077	0.50222			Non-Targeted-161	0.36601	-0.059267	0.0057346
Ccdc30	0.0027702	-1.0139	0.9967			Non-Targeted-162	0.31336	-0.23104	0.56475
Zic1	0.0040964	-0.54704	0.99815			Non-Targeted-163	0.88398	-0.048784	0.46515
Alk	0.0040968	-0.88968	0.80896			Non-Targeted-164	0.86395	-0.049226	0.37226
Akr1c14	2.2912e-07	-1.5376	1			Non-Targeted-165	0.61878	0.0062686	0.44607
Fmo3	0.0041348	-0.5555	0.48581			Non-Targeted-166	0.6467	-0.10066	0.8569
Tas2r135	2.2912e-07	-2.2449	1			Non-Targeted-167	0.33491	-0.10088	0.24965
Olr1391	0.00427	-0.47188	0.73481			Non-Targeted-168	0.7217	-0.25642	0.15802
Astl	0.00427	-0.84789	0.44758			Non-Targeted-169	0.82045	-0.14472	0.75096
LOC103694069	0.0032363	-0.90842	0.99826			Non-Targeted-17	0.022461	-0.76684	0.38706
Crem	0.0032363	-0.95621	0.99826			Non-Targeted-170	0.39209	-0.27636	0.57602
LOC498063	0.0042705	-0.71733	0.36512			Non-Targeted-171	0.48155	-0.11152	0.83071
Ccdc85c	0.0042705	-0.82803	0.99797			Non-Targeted-172	0.8807	0.025305	0.63268
Rogdi	0.0042705	-0.84982	0.61597			Non-Targeted-173	0.81157	0.027841	0.31897
Olr322	0.0042705	-0.80254	0.99797			Non-Targeted-174	0.84938	0.28915	0.0076234
Rnf144a	0.0043342	-0.6118	0.99797			Non-Targeted-175	0.51097	-0.18412	0.88305
Rrh	0.0035781	-0.52618	0.68632			Non-Targeted-176	0.51382	-0.23772	0.46955
Ooep	0.0035781	-0.69541	0.99808			Non-Targeted-177	0.41583	-0.23077	0.92753
Ankrd2	0.0044112	-0.73964	0.53013			Non-Targeted-178	0.85917	-0.1203	0.89318
Arhgef4	0.0044116	-0.82007	0.98647			Non-Targeted-179	0.0382	-0.59191	0.536
Mmp16	0.0035786	-1.0267	0.99808			Non-Targeted-18	0.4011	-0.19164	0.85502
Cdc42ep1	0.0044936	-0.70887	0.2323			Non-Targeted-180	0.46444	-0.28369	0.76636
Ccl2	0.0044941	-0.43043	0.66697			Non-Targeted-181	0.043666	-0.53763	0.86696
Rida	0.0018258	-1.0422	0.99817			Non-Targeted-182	0.65208	0.054897	0.46955
Dstyk	0.0044941	-0.70986	0.89016			Non-Targeted-183	0.52564	0.18933	0.23501
Smarcd3	0.0036445	-0.75179	0.99522			Non-Targeted-184	0.14216	-0.35386	0.93325
RGD1310352	0.0045752	-0.9875	0.75196			Non-Targeted-185	0.93859	0.095355	0.65171
Arl1	0.004029	-0.72716	0.99761			Non-Targeted-186	0.53938	-0.060292	0.52568
Plxnb2	0.0051274	0.13972	0.31771			Non-Targeted-187	0.77538	-0.19134	0.75921
Bhlha9	0.0051278	-0.68398	0.71901			Non-Targeted-188	0.10821	-0.32519	0.5911
Tbk1	0.0051979	-0.81737	0.52133			Non-Targeted-189	0.12167	-0.4746	0.95288
Plekhg3	0.0051984	-0.81156	0.93564			Non-Targeted-19	0.44265	0.31981	0.11331
Mapk8ip1	0.0051984	-0.249	0.34149			Non-Targeted-190	0.097727	-0.39138	0.93392
Stk36	0.004029	-0.86488	0.99761			Non-Targeted-191	0.2155	-0.2347	0.38558
Csf3r	0.0052713	-1.0245	0.93011			Non-Targeted-192	0.17752	-0.26795	0.86696
Dolpp1	0.0052713	-0.71389	0.33249			Non-Targeted-193	0.020416	-0.73805	0.94147
Olr129	0.0040295	-0.99488	0.99761			Non-Targeted-194	0.16472	-0.3326	0.50361
Ostc	0.0040295	-0.22458	0.78739			Non-Targeted-195	0.7011	-0.1037	0.31897
Cdkl2	0.0056498	-0.61912	0.99776			Non-Targeted-196	0.83439	0.087014	0.048055
LOC100909688	2.2912e-07	-1.546	1			Non-Targeted-197	0.12618	0.06634	0.19782
Evx1_DUP	0.0056502	-0.76703	0.28823			Non-Targeted-198	0.5485	-0.043265	0.42245
Dusp23	0.0057533	-0.26349	0.75931			Non-Targeted-199	0.57062	-0.00048141	0.25703
Fam65b	0.0040295	0.49484	0.071233			Non-Targeted-2	0.012253	-0.74089	0.95044
Carmil2	0.0057533	-0.80962	0.98647			Non-Targeted-20	0.85742	-0.061495	0.70539
Pih1d2	0.0040295	-0.30751	0.025114			Non-Targeted-200	0.29684	-0.14835	0.41658
Fam131b	0.0057538	0.33968	0.014091			Non-Targeted-201	0.9322	0.099588	0.38706
Olr217	0.0042842	-1.0094	0.99755			Non-Targeted-202	0.088916	-0.26456	0.72488
Smyd1	0.0042842	-0.70494	0.99755			Non-Targeted-203	0.091268	-0.4386	0.22155
LOC102547060	0.0042842	-0.95621	0.43511			Non-Targeted-204	0.071206	-0.4544	0.77417
Slc28a2	0.0057538	-0.57926	0.99764			Non-Targeted-205	0.94457	0.25513	0.18236
Aldh1a7	0.0057538	-0.67161	0.51546			Non-Targeted-206	0.4547	-0.17787	0.70539
Lmo3	0.0046756	-0.084042	0.56175			Non-Targeted-207	0.52887	-0.25586	0.97193
RGD1563217	0.0058967	-0.66469	0.63114			Non-Targeted-208	0.51811	-0.16685	0.48872
Klf2	0.0058967	-0.79426	0.20993			Non-Targeted-209	0.3492	-0.12758	0.33542
Ccdc117	0.004748	-0.60531	0.99727			Non-Targeted-21	0.47547	-0.020601	0.040373
Edem1	0.0060979	-0.59122	0.99747			Non-Targeted-210	0.97316	0.2501	0.12578
RGD1560652	0.0060984	0.14413	0.50358			Non-Targeted-211	0.40678	-0.15478	0.89604
Cyp7b1	0.0047484	-0.062682	0.31725			Non-Targeted-212	0.22423	-0.23169	0.92753
LOC102548111	0.0064837	-0.75799	0.98607			Non-Targeted-213	0.41357	0.0020847	0.27032
Prkca	0.0064837	-0.091961	0.4977			Non-Targeted-214	0.71364	0.39992	0.02308
Sytl5	0.0064837	-0.8093	0.99741			Non-Targeted-215	0.321	0.12312	0.60033
Ryr3	0.0024531	-0.96573	0.99755			Non-Targeted-216	0.4024	-0.2378	0.25851
Smap2	0.0024531	-0.91699	0.99755			Non-Targeted-217	0.82262	0.093721	0.55482
Oaz1	0.0065813	-0.6243	0.99741			Non-Targeted-218	0.66047	-0.099887	0.4505
Olr262	0.0050339	0.44634	0.089515			Non-Targeted-219	0.90519	-0.029854	0.75096
LOC499229	0.0050339	-0.68377	0.99718			Non-Targeted-22	0.97316	0.21634	0.17219
Zfp2	0.0051127	0.078655	0.55493			Non-Targeted-220	0.63891	0.14814	0.18236
Slc10a3	0.0073498	-0.20865	0.6482			Non-Targeted-221	0.51811	-0.068444	0.42981
Stat2	0.0073498	-0.85312	0.80439			Non-Targeted-222	0.3389	-0.25453	0.48428
Kif22	0.0076087	-0.56334	0.3947			Non-Targeted-223	0.55077	0.1132	0.2301
Wdr78	0.0053776	-0.285	0.28235			Non-Targeted-224	0.087016	-0.32179	0.4947
St8sia3	0.0076609	-0.77918	0.19662			Non-Targeted-225	0.94053	0.075643	0.37226
Tmem52	0.0076614	-0.71828	0.98176			Non-Targeted-226	0.40342	-0.14096	0.6235
Il22	0.0077654	-0.57131	0.37103			Non-Targeted-227	0.50954	-0.22473	0.93392
Osgin1	0.0054555	-0.46425	0.9458			Non-Targeted-228	0.20259	-0.31702	0.18119
Tatdn3	0.0077654	-0.62057	0.97815			Non-Targeted-229	0.44294	-0.32496	0.37226
Homer3	0.0078314	-0.70961	0.55923			Non-Targeted-23	0.4112	-0.23959	0.88965
Rnf24	0.0057574	-0.18295	0.60984			Non-Targeted-230	0.4492	-0.089214	0.69695
Atg2a	0.0057574	-0.7145	0.99686			Non-Targeted-231	0.70337	-0.17921	0.82217
Fancd2os	0.0079295	-0.47596	0.93011			Non-Targeted-232	0.67893	-0.057563	0.88096
Atp5b	0.0031277	-0.89741	0.99687			Non-Targeted-233	0.17889	-0.36185	0.35471
Syt3	0.0080935	-0.59018	0.039019			Non-Targeted-234	0.5959	0.11171	0.24965
Hcfc1r1	0.008094	-0.68714	0.95848			Non-Targeted-235	0.88709	-0.032591	0.70961
Scel	0.0031281	-0.83145	0.99687			Non-Targeted-236	0.35268	-0.27604	0.43859
Egln3	0.0083973	-0.73429	0.80123			Non-Targeted-237	0.58681	0.10114	0.33986
Fkbp15	0.0084573	-0.45895	0.9971			Non-Targeted-238	0.9857	0.22227	0.23894
Socs3	0.0084578	-0.45026	0.35628			Non-Targeted-239	0.1528	-0.39625	0.7491
Mir30c2	0.0031281	-1.7546	0.99687			Non-Targeted-24	0.11548	-0.49043	0.98471
Dusp6	0.0085879	-0.70946	0.92793			Non-Targeted-240	0.51811	-0.18502	0.93531
Mir365b	0.0085884	-0.80848	0.42994			Non-Targeted-241	0.78461	-0.14602	0.51687
Shisa7	0.008659	-0.3962	0.99688			Non-Targeted-242	0.51811	-0.14239	0.26297
Camsap2	0.0060447	-0.44189	0.31725			Non-Targeted-243	0.87652	-0.083399	0.75921
Mllt6	0.0090494	-0.68609	0.99668			Non-Targeted-244	0.31977	-0.066656	0.74437
Ikzf1	0.0092372	-0.7137	0.90435			Non-Targeted-245	0.86395	-0.099944	0.89318
Olr795	0.0061213	0.96783	0.0020073			Non-Targeted-246	0.29684	-0.27471	0.44165
Umodl1	0.0063444	-0.93218	0.99297			Non-Targeted-247	0.4112	-0.19076	0.70329
Gzmb	0.0064292	-0.83947	0.99661			Non-Targeted-248	0.33153	-0.30197	0.58841
Ap2a2	0.009591	-0.04635	0.27048			Non-Targeted-249	0.24854	-0.39982	0.35907
Slc38a4	0.009591	-0.59524	0.99652			Non-Targeted-25	0.51811	-0.26045	0.97938
Glra4	0.006728	-0.75514	0.99652			Non-Targeted-250	0.66047	0.19212	0.44165
Tmem176a	0.0067284	-0.5499	0.99652			Non-Targeted-251	0.20259	-0.26195	0.42981
Arhgef33	0.0067284	-0.92674	0.97442			Non-Targeted-252	0.85065	-0.078471	0.56902
Kctd11	0.009591	-0.54968	0.42698			Non-Targeted-253	0.7662	-0.09625	0.6235
Rgs6	0.006805	-0.60304	0.79428			Non-Targeted-254	0.29988	-0.26501	0.75921
Dedd2	0.0069837	-0.76172	0.99625			Non-Targeted-255	0.12618	-0.1317	0.5732
Commd7	0.0095915	-0.61252	0.99652			Non-Targeted-256	0.22016	-0.18574	0.69587
Wnt5a	0.0095915	-0.74376	0.99652			Non-Targeted-257	0.58681	0.23869	0.054694
RGD1562636	0.0096652	-0.3195	0.13059			Non-Targeted-258	0.20259	-0.28186	0.80661
Rnf170	0.0069841	-1.1614	0.99625			Non-Targeted-259	0.19827	-0.21417	0.46515
Dok7	0.0097363	-0.62501	0.99637			Non-Targeted-26	0.34573	-0.14015	0.77417
Mdfic	0.0097363	-0.70675	0.89218			Non-Targeted-260	0.29684	-0.081947	0.70539
Gstm5	0.0097367	-0.6658	0.99637			Non-Targeted-261	0.096943	-0.36636	0.90833
Fam159a	0.0097367	-0.52026	0.50656			Non-Targeted-262	0.087016	-0.33469	0.73379
LOC499544	0.0097367	-0.88374	0.87212			Non-Targeted-263	0.2646	-0.3234	0.90255
Prkaca	0.0098123	-0.46935	0.84174			Non-Targeted-264	0.8993	0.14361	0.20358
Nhlh2	0.0098128	-0.56689	0.99629			Non-Targeted-265	0.69115	0.0075272	0.063815
Fst	0.0099182	-0.55523	0.99629			Non-Targeted-266	0.010475	-0.2276	0.18834
Ppp1r12a	0.0075972	-0.96857	0.99249			Non-Targeted-267	0.32561	-0.072568	0.28508
Dlgap3	0.0099186	-0.7733	0.98176			Non-Targeted-268	0.38968	-0.27231	0.95872
Ppm1g	0.0075977	-1.1544	0.90257			Non-Targeted-269	0.74952	0.24784	0.10093
Sco1	0.004353	-0.92508	0.78714			Non-Targeted-27	0.68348	-0.094085	0.51249
Acap1	0.0043534	-1.0651	0.99565			Non-Targeted-270	0.8622	0.016616	0.4077
Prph2	0.0081297	-0.39373	0.78175			Non-Targeted-271	0.8047	0.069724	0.5732
Atp8a1	0.0043534	-1.0388	0.99565			Non-Targeted-272	0.05113	-0.5846	0.80661
Tmc4	0.010334	0.20027	0.069391			Non-Targeted-273	0.46161	-0.071864	0.73675
Gys2	0.0082246	-0.94916	0.96485			Non-Targeted-274	0.0382	-0.4784	0.97791
Rhebl1	0.010694	-0.71105	0.28823			Non-Targeted-275	0.29988	-0.21734	0.75921
Stmnd1	0.010811	-0.65529	0.48877			Non-Targeted-276	0.1863	-0.28029	0.048055
Mpc1	0.0045404	-0.90777	0.99546			Non-Targeted-277	0.7662	-0.20666	0.0076234
Ldhal6b	0.010811	-0.62309	0.9957			Non-Targeted-278	0.26604	-0.33195	0.60163
Ahnak	0.010941	-0.56115	0.6482			Non-Targeted-279	0.43826	-0.24084	0.51249
LOC689600	0.0045404	-1.1811	0.94877			Non-Targeted-28	0.11548	-0.34841	0.90704
Aagab	0.010941	-0.68567	0.87658			Non-Targeted-280	0.4547	-0.23835	0.96855
C2	0.010942	-0.6881	0.24688			Non-Targeted-281	0.12618	-0.14543	0.87986
Akr1b8	0.0086223	0.00059139	0.46936			Non-Targeted-282	0.50674	-0.26642	0.86411
Slc43a3	0.011372	-0.034898	0.075761			Non-Targeted-283	0.76695	-0.073459	0.60163
Olfr873	0.0086223	-1.2903	0.48482			Non-Targeted-284	0.76174	0.012738	0.3145
Olr1868	0.011445	-0.42206	0.004813			Non-Targeted-285	0.44294	-0.26145	0.96971
Il5	0.011539	-0.92461	0.9932			Non-Targeted-286	0.048931	-0.074995	0.34583
Dirc2	0.0088817	-0.48281	0.99533			Non-Targeted-287	0.27332	-0.13119	0.63595
Tram1	0.0045408	-0.91018	0.99546			Non-Targeted-288	0.78918	-0.016517	0.56475
Adra1b	0.011621	-0.54797	0.99543			Non-Targeted-289	0.98815	0.26107	0.10093
Vrk2	0.011621	-0.70808	0.13779			Non-Targeted-29	0.27383	-0.39203	0.80352
Mir212	0.0045408	-0.8901	0.37663			Non-Targeted-290	0.88709	0.1484	0.35174
Rxfp2	0.0089834	-0.72149	0.33875			Non-Targeted-291	0.7011	0.060829	0.2301
Inpp5a	0.011621	-0.30402	0.66697			Non-Targeted-292	0.57448	0.0078234	0.2836
Olr920	0.0089834	-0.88667	0.093925			Non-Targeted-293	0.81157	-0.05936	0.3369
Slc25a10	0.011621	-0.47657	0.99543			Non-Targeted-294	0.17448	-0.31605	0.5732
Il10rb	0.011621	-0.24146	0.10333			Non-Targeted-295	0.32561	-0.2486	0.69695
B3galt5	0.012036	-0.68504	0.18962			Non-Targeted-296	0.57448	0.044385	0.39734
Tbc1d9	0.0094751	-1.3111	0.97643			Non-Targeted-297	0.26603	-0.35384	0.77587
Stk4	0.0094751	-0.18271	0.018634			Non-Targeted-298	0.031362	-0.29233	0.40471
Foxm1	0.012037	0.054497	0.20993			Non-Targeted-299	0.81306	-0.15618	0.79635
Fbxo31	0.012115	-0.58106	0.99285			Non-Targeted-3	0.23992	-0.19296	0.536
Ly49s4	0.0095887	-0.80924	0.63661			Non-Targeted-30	0.22423	-0.37861	0.7491
Appl1	0.0095887	-0.69765	0.99486			Non-Targeted-300	0.10287	-0.4108	0.92753
Cst5	0.012208	-1.0044	0.46807			Non-Targeted-301	0.83439	0.19275	0.17784
Nup107	0.0095887	-1.0357	0.98869			Non-Targeted-302	0.90964	-0.016643	0.6235
Txnrd3	0.012208	-0.64692	0.99514			Non-Targeted-303	0.86744	-0.097279	0.71168
Unc45a	0.012208	-0.32822	0.61597			Non-Targeted-304	0.5959	0.10316	0.14235
Olr1569	0.0095892	-1.1108	0.4823			Non-Targeted-305	0.073448	-0.41749	0.48135
LOC103693700	0.0096991	-0.73404	0.23403			Non-Targeted-306	0.63891	0.1687	0.6235
LOC100360218	0.012291	0.056902	0.041027			Non-Targeted-307	0.90068	0.20809	0.11983
Lzts3	0.012384	-0.4839	0.99495			Non-Targeted-308	0.74335	-0.15922	0.88096
Fthl17e	0.012384	-0.52106	0.99495			Non-Targeted-309	0.85065	0.22243	0.037732
Stard4	0.0047168	-0.88872	0.99528			Non-Targeted-31	0.85858	0.061824	0.62094
LOC500007	0.0098128	-0.68467	0.94352			Non-Targeted-310	0.10114	-0.43717	0.536
Zfp212	0.012385	-0.54605	0.41218			Non-Targeted-311	0.099678	-0.47486	0.31159
Ppp1r15a	0.01281	-1.0646	0.75569			Non-Targeted-312	0.45737	0.21289	0.039015
Ksr1	0.01281	-0.48213	0.74061			Non-Targeted-313	0.53573	0.15097	0.39297
Cd96	0.01281	-0.64485	0.99485			Non-Targeted-314	0.10287	-0.38814	0.21845
Cd163	0.012987	-0.48608	0.99466			Non-Targeted-315	0.0035427	-0.42099	0.9983
Nfe2l2	0.012987	-0.10885	0.72301			Non-Targeted-316	0.48155	-0.10496	0.50361
Smco4	0.013131	-0.27651	0.13059			Non-Targeted-317	0.38968	-0.19574	0.29984
LOC691670	0.013131	-0.57634	0.99466			Non-Targeted-318	0.7815	0.13002	0.20358
Itfg2	0.013131	-0.55513	0.99466			Non-Targeted-319	0.59514	0.11805	0.0076234
Nek10	0.0099406	-0.59328	0.40027			Non-Targeted-32	0.58837	-0.0093004	0.77587
Olr1405	0.0099411	-0.85328	0.071234			Non-Targeted-320	0.17448	-0.086247	0.45639
Ngfr	0.013471	-0.75734	0.89016			Non-Targeted-321	0.81157	0.039054	0.35174
LOC100359498	0.0050747	-1.093	0.60248			Non-Targeted-322	0.10114	-0.39489	0.60163
Vps9d1	0.013471	-0.66297	0.99456			Non-Targeted-323	0.47953	-0.35637	0.59513
Pou2af1	0.013471	-0.5383	0.99456			Non-Targeted-324	0.07802	-0.42257	0.976
Clspn	0.013471	-0.37501	0.24391			Non-Targeted-325	0.74335	-0.016884	0.72488
Pcsk9	0.013471	-0.38957	0.99456			Non-Targeted-326	0.87652	0.03479	0.33542
Grm6	0.013471	-0.56387	0.51546			Non-Targeted-327	0.55837	0.11566	0.18896
Ogfod1	0.013965	-0.81186	0.95653			Non-Targeted-328	0.41357	-0.051571	0.1912
Il11	0.013966	-0.78635	0.99446			Non-Targeted-329	0.22755	-0.28515	0.85993
Hist1h2af	0.01405	-0.57401	0.94331			Non-Targeted-33	0.53938	-0.23299	0.19782
Rab6b	0.01405	-0.70769	0.98966			Non-Targeted-330	0.60042	0.11133	0.36936
Sh3glb1	0.01405	0.085466	0.010658			Non-Targeted-331	0.49846	-0.13338	0.51249
Mga	0.010323	-1.0465	0.97406			Non-Targeted-332	0.08553	-0.34061	0.28508
Vom2r36	0.010455	-0.66261	0.93304			Non-Targeted-333	0.96496	0.073447	0.27032
Ablim1	0.014197	-0.114	0.31172			Non-Targeted-334	0.83575	-0.023636	0.15802
Pdzk1	0.014197	-0.59319	0.27048			Non-Targeted-335	0.72319	0.041364	0.58841
Fam102a	0.010592	-0.7629	0.99408			Non-Targeted-336	0.65208	-0.28286	0.96855
S100a4	0.014553	-0.19843	0.37391			Non-Targeted-337	0.023694	-0.54834	0.99021
Rrbp1	0.0078873	-1.0931	0.99454			Non-Targeted-338	0.22423	-0.24979	0.93256
Tmed2	0.010592	-0.62475	0.81297			Non-Targeted-339	0.4924	0.034836	0.23501
RGD1304745	0.010592	-1.3094	0.30922			Non-Targeted-34	0.42187	-0.26703	0.12578
Prokr2	0.014553	-0.41568	0.99425			Non-Targeted-340	0.8047	-5.3e-05	0.4077
Slc38a2	0.014553	-0.88532	0.33849			Non-Targeted-341	0.20259	-0.30491	0.96042
Olr631	0.008094	-1.1151	0.99433			Non-Targeted-342	0.76695	-0.052388	0.45639
Cldn9	0.014694	0.20847	0.049594			Non-Targeted-343	0.16585	-0.39283	0.23287
Serpind1	0.014694	-0.83334	0.99425			Non-Targeted-344	0.4547	-0.17968	0.89015
Rab12	0.010592	-0.2264	0.89484			Non-Targeted-345	0.51811	-0.17838	0.83628
Zfand4	0.008094	-1.1393	0.99433			Non-Targeted-346	0.88709	-0.078665	0.46515
Tmem9	0.015553	-0.81802	0.7368			Non-Targeted-347	0.096559	-0.19446	0.93599
Mmp19	0.010717	-0.47108	0.71806			Non-Targeted-348	0.08629	-0.41731	0.4947
Olr1105	0.015753	-0.37946	0.33849			Non-Targeted-349	0.35438	-0.18678	0.69695
Thap3	0.015753	-0.48608	0.99381			Non-Targeted-35	0.031362	-0.48198	0.69262
Alpk1	0.011231	-0.709	0.99369			Non-Targeted-350	0.010475	-0.096521	0.025685
Kdm2a	0.011521	-1.2291	0.30922			Non-Targeted-351	0.24036	-0.20102	0.61335
Kif9	0.016124	-0.62293	0.91632			Non-Targeted-352	0.17752	-0.26567	0.46955
Tspan18	0.016525	-0.42243	0.99357			Non-Targeted-353	0.07802	-0.43162	0.92939
Tff2	0.016635	-0.64435	0.71083			Non-Targeted-354	0.071206	-0.27644	0.41362
Col11a2	0.016747	-0.54241	0.98471			Non-Targeted-355	0.096559	-0.31036	0.9203
Prnd	0.011831	-0.67651	0.56175			Non-Targeted-356	0.27332	-0.13483	0.16936
Tmed11	0.017064	-0.70034	0.835			Non-Targeted-357	0.42457	-0.35214	0.90961
Stk38	0.017064	-0.80992	0.96734			Non-Targeted-358	0.56071	0.016307	0.46515
Rps6kb1	0.011831	-0.39011	0.34943			Non-Targeted-359	0.80236	0.11175	0.31159
Lhx9	0.017183	-0.30809	0.3475			Non-Targeted-36	0.39147	-0.12364	0.69587
Slc6a16	0.017183	-0.4247	0.9932			Non-Targeted-360	0.41583	-0.10086	0.75096
Olr41	0.011965	-0.63323	0.78458			Non-Targeted-361	0.73946	-0.0027841	0.51687
Gpr87	0.017183	-0.40833	0.9932			Non-Targeted-362	0.78766	-0.01323	0.2836
Nkx6-3	0.017183	-0.68533	0.34453			Non-Targeted-363	0.5485	-0.1418	0.89318
RGD1562963	0.011965	-0.79405	0.45893			Non-Targeted-364	0.68579	-0.0079356	0.38706
B4gat1	0.017183	-0.72597	0.96733			Non-Targeted-365	0.49601	-0.24955	0.75921
Csn1s2b	0.017183	-0.60273	0.9932			Non-Targeted-366	0.92155	0.0093078	0.46955
Akr1e2	0.011965	-0.65623	0.99355			Non-Targeted-367	0.75715	0.13714	0.084216
Mblac2	0.011966	-0.48167	0.99355			Non-Targeted-368	0.67197	-0.011545	0.29692
Nsmaf	0.011966	-0.79229	0.64654			Non-Targeted-369	0.44625	-0.09446	0.46955
Tssk4	0.011966	-0.59122	0.55258			Non-Targeted-37	0.72859	0.26336	0.1179
Rasgrp1	0.0084839	-0.76367	0.91784			Non-Targeted-370	0.10287	-0.46802	0.31897
Ddx3	0.017886	-0.53421	0.10333			Non-Targeted-371	0.4492	0.17148	0.20987
Ccdc158	0.017886	-0.64948	0.99285			Non-Targeted-372	0.013694	-0.6444	0.99461
Shtn1	0.011966	-0.6142	0.99355			Non-Targeted-373	0.67583	-0.16584	0.89015
Wfdc10	0.018531	0.22314	0.3917			Non-Targeted-374	0.51528	-0.17344	0.24523
Zfp281	0.011966	-0.70835	0.99355			Non-Targeted-375	0.33153	-0.27749	0.31897
Slc25a2	0.018697	-0.74972	0.96928			Non-Targeted-376	0.93626	0.031184	0.5911
Lacc1	0.018698	-0.64085	0.57333			Non-Targeted-377	0.10287	-0.40022	0.35174
Clnk	0.019009	-0.79698	0.85446			Non-Targeted-378	0.32561	-0.16698	0.58572
Slc35a4	0.019979	-0.45733	0.9923			Non-Targeted-379	0.83839	-0.16795	0.69695
Kbtbd6	0.019979	-0.69582	0.98842			Non-Targeted-38	0.71176	-0.13221	0.92343
Apobr	0.019979	0.17671	0.36512			Non-Targeted-380	0.8622	-0.03662	0.71881
Otud7b	0.012513	-0.86251	0.99297			Non-Targeted-381	0.44294	-0.21821	0.50361
Ubxn7	0.012514	-0.31919	0.66778			Non-Targeted-382	0.82262	-0.16709	0.74053
Gabrr1	0.019979	-0.11726	0.68732			Non-Targeted-383	0.54323	-0.24823	0.98064
Olr641	0.012666	-0.6268	0.99281			Non-Targeted-384	0.22423	0.1122	0.1179
Lancl3	0.012667	-0.56068	0.99281			Non-Targeted-385	0.37509	-0.22339	0.31159
Tspan6	0.01998	-0.51153	0.99229			Non-Targeted-386	0.071206	-0.34212	0.90073
LOC307727	0.012959	-0.98252	0.98929			Non-Targeted-387	0.22423	0.01963	0.62094
RGD1565611	0.01998	0.039778	0.74061			Non-Targeted-388	0.76322	-0.062105	0.65993
Rbpms	0.012959	-0.62845	0.92701			Non-Targeted-389	0.75333	-0.027896	0.51687
Bckdhb	0.01998	-0.75034	0.27932			Non-Targeted-39	0.95054	0.12141	0.3562
Sertad3	0.01998	-0.45945	0.99229			Non-Targeted-390	0.5653	0.017149	0.46955
Serpinb8	0.012959	0.3395	0.11862			Non-Targeted-391	0.017677	-0.72181	0.63595
Glrx	0.01998	-0.79527	0.75196			Non-Targeted-392	0.82045	0.098383	0.31897
Syce2	0.01998	-0.20644	0.29704			Non-Targeted-393	0.55303	-0.077979	0.61075
Rdh14	0.01998	-0.53717	0.99229			Non-Targeted-394	0.0077648	-0.59117	0.99731
LOC108350166	0.012959	-1.0608	0.47706			Non-Targeted-395	0.19712	-0.3105	0.45928
Olr1323	0.012959	-0.45063	0.1589			Non-Targeted-396	0.88398	-0.098071	0.56902
Zfp867	0.0089064	-1.1246	0.99351			Non-Targeted-397	0.17381	-0.4287	0.97775
Nipal2	0.020493	-0.63353	0.84693			Non-Targeted-398	0.071206	-0.28555	0.84936
Tmem171	0.012959	0.0011295	0.014195			Non-Targeted-399	0.95132	0.22683	0.093189
Runx3	0.020493	-0.63377	0.62111			Non-Targeted-4	0.88709	0.086377	0.43274
Ttc25	0.020493	-0.58459	0.22264			Non-Targeted-40	0.36018	-0.28792	0.94603
Olr554	0.0039401	-1.4407	0.99606			Non-Targeted-400	0.78461	-0.005888	0.35907
Olr704	0.013096	-0.07451	0.34943			Non-Targeted-401	0.16113	-0.36309	0.70961
Olr784	0.013381	-0.76718	0.99235			Non-Targeted-402	0.95881	0.08534	0.057059
Epx	0.013527	-0.94884	0.99219			Non-Targeted-403	0.94053	0.18845	0.23962
RGD1310212	0.020493	-0.057182	0.47697			Non-Targeted-404	0.52564	-0.17642	0.51687
Krtap7-1	0.020494	-0.65272	0.90435			Non-Targeted-405	0.74024	0.049505	0.4505
Cerk	0.013528	-1.4045	0.90508			Non-Targeted-406	0.58837	-0.099403	0.7574
Fyb	0.013528	-0.52469	0.99219			Non-Targeted-407	0.31046	-0.10976	0.53898
Setd5	0.013833	-0.6477	0.99219			Non-Targeted-408	0.45603	-0.28757	0.85314
Cnbp	0.013833	-0.75984	0.99219			Non-Targeted-409	0.6467	-0.13823	0.81185
LOC108352427	0.020494	-0.17928	0.32065			Non-Targeted-41	0.96188	0.11734	0.52568
LOC684545	0.014289	-0.74509	0.99205			Non-Targeted-410	0.40678	-0.23987	0.77073
Dmp1	0.020742	-0.49796	0.89319			Non-Targeted-411	0.29684	-0.25078	0.82931
Hey2	0.020742	-0.47482	0.99188			Non-Targeted-412	0.19407	0.0041767	0.60427
Sh3gl2	0.014441	-0.78543	0.78458			Non-Targeted-413	0.56833	-0.051706	0.35027
Vom2r27	0.014441	-0.87518	0.94352			Non-Targeted-414	0.90519	0.035357	0.0076234
Fez2	0.021305	-0.60186	0.79645			Non-Targeted-415	0.37334	-0.27149	0.42685
Celf3	0.021305	-0.53831	0.92717			Non-Targeted-416	0.27332	0.0054908	0.75921
Serinc4	0.0097541	-0.80749	0.90217			Non-Targeted-417	0.94053	0.27394	0.18236
Gpx5	0.0039401	-1.878	0.99606			Non-Targeted-418	0.52887	-0.21868	0.9279
Aamdc	0.021305	-0.060389	0.47992			Non-Targeted-419	0.68348	-0.11416	0.77587
RGD1559810	0.021305	-0.8271	0.98842			Non-Targeted-42	0.74489	-0.24831	0.22155
Zscan10	0.021305	-0.49863	0.99174			Non-Targeted-420	0.89405	0.035015	0.52568
Wbscr27	0.021305	-0.53836	0.97292			Non-Targeted-421	0.85065	0.2591	0.034804
Mfsd7	0.01474	-0.59689	0.99157			Non-Targeted-422	0.27332	0.11918	0.21434
Ms4a14	0.0097541	-0.69766	0.67361			Non-Targeted-423	0.65511	0.14552	0.50654
LOC290595	0.022068	-0.39172	0.9916			Non-Targeted-424	0.76695	0.16752	0.44607
LOC102555598	0.022068	0.12334	0.37982			Non-Targeted-425	0.49015	-0.061621	0.60033
Vps25	0.01537	-0.65898	0.99124			Non-Targeted-426	0.10926	-0.43929	0.45928
Mettl26	0.022068	-0.65788	0.13059			Non-Targeted-427	0.63968	0.097197	0.3369
Slc27a3	0.022068	-0.55731	0.55347			Non-Targeted-428	0.29684	-0.33658	0.98169
Hspa14	0.022068	-0.48915	0.95017			Non-Targeted-429	0.61878	-0.21799	0.43859
Tnfsf13	0.022068	-0.41544	0.40335			Non-Targeted-43	0.83575	-0.080746	0.86813
Mcpt4l1	0.019318	-0.2842	0.86624			Non-Targeted-430	0.39838	-0.048211	0.4002
Fam114a1	0.019318	-0.64402	0.99106			Non-Targeted-431	0.49601	-0.036344	0.15177
Smpd5	0.022578	-0.19803	0.66697			Non-Targeted-432	0.77154	0.00075092	0.36936
Rbfox2	0.019318	-0.87224	0.99106			Non-Targeted-433	0.98706	0.13151	0.28064
Ube2e2	0.0099842	-1.0659	0.90133			Non-Targeted-434	0.83839	0.020046	0.16936
Cmah	0.0099842	-0.90629	0.99241			Non-Targeted-435	0.63891	0.039054	0.60033
Casp14	0.019318	-0.93796	0.22329			Non-Targeted-436	0.96188	0.072664	0.31159
Tchh	0.022702	-0.4661	0.99129			Non-Targeted-437	0.54323	-0.22527	0.70539
Rab5c	0.022702	-0.42249	0.99129			Non-Targeted-438	0.23534	0.029632	0.35174
Zfp263	0.0099842	-0.96754	0.99241			Non-Targeted-439	0.7011	-0.074681	0.73379
Eef1g	0.0099842	-0.8584	0.99241			Non-Targeted-44	0.17889	-0.47842	0.97775
Eif4ebp3	0.022892	-0.53488	0.99129			Non-Targeted-440	0.66507	-0.21742	0.78425
Ptgr1	0.023025	-0.69231	0.99114			Non-Targeted-441	0.46444	0.043044	0.20987
Knstrn	0.023025	-0.5199	0.99114			Non-Targeted-442	0.087016	-0.52826	0.89165
Utp15	0.012643	-0.79091	0.11783			Non-Targeted-443	0.74335	-0.17807	0.80889
mrpl11	0.02332	-0.89312	0.91306			Non-Targeted-444	0.44294	-0.18031	0.86986
Gpank1	0.02332	0.083588	0.13059			Non-Targeted-445	0.83575	-0.046814	0.4505
Aspscr1	0.020087	-0.51761	0.94747			Non-Targeted-446	0.44294	-0.34308	0.47549
Cacna1e	0.023451	-0.69871	0.95703			Non-Targeted-447	0.040998	-0.32902	0.057059
Cxcl11	0.023451	-0.45556	0.99065			Non-Targeted-448	0.46444	-0.28897	0.31599
Piezo2	0.023584	-0.036459	0.69167			Non-Targeted-449	0.54323	-0.08553	0.21434
LOC102546579	0.020087	-0.71544	0.99057			Non-Targeted-45	0.12532	-0.53574	0.89165
Map2k5	0.020087	-0.71001	0.99057			Non-Targeted-450	0.74489	0.045471	0.11983
Fzd7	0.02374	-0.38719	0.99033			Non-Targeted-451	0.65586	-0.027501	0.31159
Olr126	0.020087	-1.3208	0.92055			Non-Targeted-452	0.53416	-0.055926	0.31599
Arap1	0.013078	-0.71178	0.87307			Non-Targeted-453	0.13732	-0.35274	0.97742
Slc5a10	0.024208	-0.5023	0.99033			Non-Targeted-454	0.49601	0.12452	0.054694
Snx29	0.024208	-0.40768	0.46221			Non-Targeted-455	0.17889	-0.43858	0.96613
Actl7a	0.024401	-0.31961	0.99033			Non-Targeted-456	0.33491	-0.13811	0.52127
Pcdh8	0.024401	-0.50907	0.32954			Non-Targeted-457	0.97316	0.099286	0.474
F10	0.024401	-0.32844	0.99033			Non-Targeted-458	0.84427	0.0038886	0.60163
Rasa3	0.024401	-0.30102	0.33849			Non-Targeted-459	0.17448	0.28944	0.0076234
Kcnb1	0.024401	-0.58798	0.97815			Non-Targeted-46	0.014931	-0.35815	0.99414
Ppp6c	0.013319	-0.70618	0.29114			Non-Targeted-460	0.075039	-0.51032	0.4947
Psors1c2	0.024401	0.087053	0.22136			Non-Targeted-461	0.32561	0.11401	0.18473
Nr3c1	0.024401	-0.91444	0.34453			Non-Targeted-462	0.26604	-0.37995	0.85993
Dmrta2	0.024535	-0.56645	0.96967			Non-Targeted-463	0.28188	-0.094453	0.23894
Nlrp5	0.020087	-0.88641	0.30922			Non-Targeted-464	0.73946	-0.067911	0.29692
Crb1	0.024535	-0.65975	0.17787			Non-Targeted-465	0.38968	-0.14579	0.60033
Mir26a	0.020087	-0.88831	0.99057			Non-Targeted-466	0.27332	-0.026309	0.83628
Mir125b1	0.024984	-0.56737	0.79964			Non-Targeted-467	0.071206	-0.37389	0.87821
RGD1566324	0.025143	-0.38281	0.36512			Non-Targeted-468	0.8138	-0.066657	0.39734
Vom1r22	0.013539	-1.077	0.99125			Non-Targeted-469	0.58681	-0.13614	0.81633
LOC100362078	0.025144	-0.5801	0.14846			Non-Targeted-47	0.23534	-0.060788	0.61715
Adam34	0.013539	-0.85087	0.99125			Non-Targeted-470	0.91386	0.1026	0.11983
Vom2r8	0.020417	-0.90693	0.99057			Non-Targeted-471	0.67197	0.027955	0.23501
Spdl1	0.020417	-0.82376	0.13562			Non-Targeted-472	0.87652	0.056486	0.3562
Olr507	0.020417	-1.2704	0.97925			Non-Targeted-473	0.10114	-0.41688	0.77417
Catip	0.025336	-0.46429	0.99			Non-Targeted-474	0.32561	-0.22417	0.31897
Bbs1	0.01354	-1.1889	0.99125			Non-Targeted-475	0.87761	-0.062787	0.28508
Smad9	0.025337	-0.22457	0.96088			Non-Targeted-476	0.23992	-0.36182	0.85993
LOC102554096	0.020417	-0.19207	0.2662			Non-Targeted-477	0.26603	-0.29979	0.26297
Plcxd2	0.025337	-0.59766	0.031454			Non-Targeted-478	0.021723	-0.51864	0.99203
Gabpa	0.020417	-0.93354	0.99057			Non-Targeted-479	0.78461	0.029582	0.58162
Tm9sf1	0.025337	-0.46405	0.95017			Non-Targeted-48	0.22755	-0.34772	0.95288
Gfra3	0.025337	-0.68486	0.3917			Non-Targeted-480	0.48246	0.1207	0.14743
Sphkap	0.025628	-0.72644	0.98251			Non-Targeted-481	0.39838	-0.11177	0.5732
Phb2	0.025628	-0.96354	0.97688			Non-Targeted-482	0.17381	-0.41773	0.31897
Cst7	0.025628	-0.69047	0.29704			Non-Targeted-483	0.015431	-0.74157	0.99345
Xpa	0.025628	0.048398	0.30875			Non-Targeted-484	0.30495	-0.14032	0.51687
Wnt16	0.020758	-1.1127	0.62646			Non-Targeted-485	0.23534	0.084686	0.063815
RGD1306186	0.013775	-1.1379	0.99101			Non-Targeted-486	0.24308	-0.17898	0.68046
Efna5	0.025628	-1.0593	0.87658			Non-Targeted-487	0.35438	0.16502	0.14235
St3gal4	0.020758	-0.60663	0.99057			Non-Targeted-488	0.5043	-0.25236	0.75921
Slco1a2	0.013775	-0.78196	0.45316			Non-Targeted-489	0.95511	-0.0034576	0.52568
Armcx1	0.025628	-0.64208	0.9772			Non-Targeted-49	0.43826	-0.10864	0.066565
Rwdd3	0.025773	-0.55644	0.9895			Non-Targeted-490	0.8047	-0.035052	0.33986
Pak2	0.020758	-1.4264	0.88209			Non-Targeted-491	0.59739	0.20648	0.63472
Olr834	0.020758	-0.54612	0.99057			Non-Targeted-492	0.86744	0.081623	0.08937
Olr827	0.020759	-0.3751	0.12753			Non-Targeted-493	0.46444	0.0045479	0.18236
Nus1	0.020759	-1.2444	0.51703			Non-Targeted-494	0.017677	-0.82051	0.97264
Zfp185	0.020759	-0.56804	0.99057			Non-Targeted-495	0.19827	-0.36475	0.64687
Lcn9	0.025934	-0.62889	0.52427			Non-Targeted-496	0.65221	-0.059441	0.51952
Dnmt3l	0.026133	-0.54119	0.80439			Non-Targeted-497	0.47201	0.047699	0.62853
Gtpbp10	0.01401	-0.96963	0.99077			Non-Targeted-498	0.066454	-0.60285	0.1912
Pkp2	0.020759	-1.308	0.94804			Non-Targeted-499	0.7011	0.048767	0.39297
Wdr44	0.01401	-1.1034	0.99077			Non-Targeted-5	0.83575	0.034689	0.55769
Cecr2	0.02092	-0.88365	0.14182			Non-Targeted-50	0.67197	-0.16156	0.52127
Pxn	0.026133	-0.37132	0.98931			Non-Targeted-500	0.77999	0.093073	0.048055
Med28	0.01425	-0.31449	0.045768			Non-Targeted-501	0.071206	0.067421	0.20358
Prps1l1	0.02092	-0.8509	0.92492			Non-Targeted-502	0.59064	-0.13615	0.88712
Plcxd1	0.02643	-0.19602	0.28523			Non-Targeted-503	0.0099251	-0.71248	0.22071
Olr57	0.026431	-0.57132	0.98897			Non-Targeted-504	0.69115	0.023349	0.39297
Spata25	0.026805	-0.51245	0.98879			Non-Targeted-505	0.70337	0.058459	0.24965
LOC685321	0.026805	-0.54505	0.98879			Non-Targeted-506	0.20259	-0.35004	0.98117
LOC100910731	0.026805	0.060161	0.48581			Non-Targeted-507	0.23834	-0.38289	0.83511
RGD1565363	0.026805	-0.52591	0.98879			Non-Targeted-508	0.39394	-0.10695	0.536
Tmem26	0.026805	-0.45837	0.91632			Non-Targeted-509	0.11116	-0.33873	0.80193
Gabra1	0.021082	0.45954	0.078418			Non-Targeted-51	0.029757	-0.49789	0.86522
Ceacam1	0.0065955	-1.7493	0.9934			Non-Targeted-510	0.61878	-0.092346	0.46955
Eme2	0.026805	0.053211	0.52133			Non-Targeted-511	0.73552	-0.14409	0.39297
Rnasek	0.0145	-1.4785	0.95173			Non-Targeted-512	0.2595	-0.062584	0.22155
Gen1	0.021428	-0.066158	0.7673			Non-Targeted-513	0.52887	-0.01106	0.5732
COX3	0.027127	-0.69082	0.26166			Non-Targeted-514	0.6498	-0.2072	0.63472
Fam46c	0.027127	-0.32161	0.45058			Non-Targeted-515	0.69115	-0.21152	0.82217
Adcy6	0.027127	-0.59997	0.98842			Non-Targeted-516	0.52564	-0.06596	0.75921
Cacna2d1	0.021428	-1.1536	0.98984			Non-Targeted-517	0.17889	-0.32779	0.50361
Pcdhga11	0.027127	0.036356	0.68511			Non-Targeted-518	0.16113	-0.033717	0.60163
Tmc5	0.027127	-0.71796	0.57891			Non-Targeted-519	0.039144	-0.61657	0.98347
RGD1563870	0.027127	-0.39058	0.98842			Non-Targeted-52	0.38439	0.15098	0.22311
Olr783	0.014995	-0.85531	0.5635			Non-Targeted-520	0.4924	-0.13948	0.49022
Denr	0.021801	-0.27825	0.28503			Non-Targeted-521	0.96621	0.047793	0.040373
Actl9	0.027127	-0.034028	0.42698			Non-Targeted-522	0.6498	-0.18047	0.60033
Fsd2	0.027127	-0.5072	0.98842			Non-Targeted-523	0.20801	-0.32271	0.97938
Cdc42ep5	0.027127	-0.72433	0.92193			Non-Targeted-524	0.90831	0.20106	0.54907
Proser3	0.027341	-0.43669	0.34453			Non-Targeted-525	0.32561	-0.29324	0.77587
Ppp1r3b	0.027341	-0.72408	0.37982			Non-Targeted-526	0.2595	0.11618	0.35174
Cd69	0.022165	-0.34634	0.63661			Non-Targeted-527	0.0052017	-0.82861	0.62094
Adam4	0.0065955	-1.7054	0.9934			Non-Targeted-528	0.5959	0.051887	0.42102
Gabarapl2	0.027341	-0.61973	0.57612			Non-Targeted-529	0.14618	-0.38154	0.82077
Samt3	0.022165	-0.19972	0.26887			Non-Targeted-53	0.24036	-0.10241	0.46515
LOC102555078	0.027341	-0.58988	0.94146			Non-Targeted-530	0.7194	-0.25495	0.0076234
Ankef1	0.027341	-0.59419	0.96353			Non-Targeted-531	0.12618	-0.20297	0.65877
Nbeal1	0.022535	-0.81838	0.98588			Non-Targeted-532	0.5485	-0.17704	0.86696
Adi1	0.027341	-0.11256	0.21827			Non-Targeted-533	0.66047	-0.19278	0.62094
Cntn1	0.028047	-0.5726	0.31771			Non-Targeted-534	0.84938	-0.07323	0.35174
Ppbp	0.028047	-0.39469	0.061586			Non-Targeted-535	0.24854	-0.49916	0.97431
Pdzd8	0.022536	-0.98593	0.23403			Non-Targeted-536	0.1109	-0.31988	0.96042
Slpi	0.022536	-0.47729	0.98984			Non-Targeted-537	0.056601	-0.45812	0.51249
Stard10	0.028211	-0.66048	0.9529			Non-Targeted-538	0.42125	-0.25279	0.9203
Frg1l1	0.023258	0.12922	0.045852			Non-Targeted-539	0.3971	-0.22134	0.95799
Cspg4	0.023661	-0.58637	0.98947			Non-Targeted-54	0.60502	-0.12893	0.44165
Rnf39	0.032626	-0.54941	0.89415			Non-Targeted-540	0.23735	-0.24939	0.77587
Slc2a4	0.032626	-0.51202	0.33553			Non-Targeted-541	0.071206	-0.16007	0.51249
LOC108353098	0.032626	0.13206	0.44456			Non-Targeted-542	0.88398	0.11845	0.18652
Smim24	0.032626	-0.51443	0.98824			Non-Targeted-543	0.4924	0.035015	0.69262
Rps3a	0.0065955	-1.3415	0.9934			Non-Targeted-544	0.86744	0.034737	0.41362
Leprot	0.023661	-0.73374	0.98947			Non-Targeted-545	0.91957	0.052714	0.45639
Fam69c	0.032784	-0.61427	0.35628			Non-Targeted-546	0.43826	-0.14629	0.86696
Nup62	0.02405	-0.86046	0.98947			Non-Targeted-547	0.55763	-0.025728	0.74053
Mir195	0.032784	-0.70964	0.84566			Non-Targeted-548	0.92429	0.069824	0.75921
Shroom1	0.02405	-0.17728	0.17218			Non-Targeted-549	0.86395	-0.08564	0.77417
Csmd1	0.032784	0.11962	0.66005			Non-Targeted-55	0.64354	-0.013379	0.12578
Psma4	0.006596	-1.5805	0.9934			Non-Targeted-550	0.49015	-0.28395	0.72083
Il3ra	0.032784	-0.51553	0.80123			Non-Targeted-551	0.96621	0.20119	0.22754
Clcn4	0.032784	-0.26315	0.29704			Non-Targeted-552	0.66507	0.072645	0.52568
Rbm34	0.02405	-1.0887	0.22068			Non-Targeted-553	0.26604	-0.37726	0.60427
Sncaip	0.02405	-0.44738	0.98947			Non-Targeted-554	0.16744	-0.41599	0.39734
Ccdc120	0.032784	-0.17382	0.47992			Non-Targeted-555	0.5959	0.35161	0.054694
Klhl22	0.032784	-0.48262	0.98805			Non-Targeted-556	0.0095848	-0.66312	0.99661
Ypel5	0.024051	-0.13521	0.28235			Non-Targeted-557	0.17448	-0.081343	0.4002
LOC108352005	0.024051	-1.2515	0.92562			Non-Targeted-558	0.51811	-0.19157	0.86233
Smpd3	0.024051	-0.38869	0.98947			Non-Targeted-559	0.7217	0.081137	0.56902
Slc39a9	0.033007	-0.073398	0.22529			Non-Targeted-56	0.67583	0.086075	0.23962
Zfp36l1	0.024051	-0.73773	0.86521			Non-Targeted-560	0.6281	-0.064669	0.83071
Hsbp1l1	0.033007	-0.58192	0.8606			Non-Targeted-561	0.11414	-0.34738	0.81633
LOC100911772	0.024051	-0.97389	0.91309			Non-Targeted-562	0.21423	-0.2839	0.58572
Arhgef38	0.024051	-0.43348	0.26097			Non-Targeted-563	0.75106	-0.023707	0.22155
Olr1646	0.024051	-0.82881	0.98418			Non-Targeted-564	0.19944	-0.48828	0.77417
Adck5	0.033007	-0.39937	0.3475			Non-Targeted-565	0.38968	-0.22669	0.93325
Ppp2r2d	0.024051	-0.76739	0.92562			Non-Targeted-566	0.24308	-0.37963	0.83628
Tbx21	0.024209	-0.1189	0.22601			Non-Targeted-567	0.34288	-0.35372	0.97791
Themis	0.024209	-0.56056	0.96485			Non-Targeted-568	0.51811	-0.16612	0.81856
LOC102549235	0.033229	0.0047263	0.026468			Non-Targeted-569	0.8397	-0.15911	0.68602
Pfpl	0.024209	-0.51366	0.98929			Non-Targeted-57	0.94917	0.11602	0.22155
Hsd17b7	0.033695	-0.92998	0.57054			Non-Targeted-570	0.55303	-0.24684	0.96042
Dip2a	0.033695	-0.36983	0.032043			Non-Targeted-571	0.55763	0.016905	0.38111
Map9	0.006596	-1.6836	0.9934			Non-Targeted-572	0.19636	-0.3253	0.98064
Olr1512	0.033695	-0.6053	0.3475			Non-Targeted-573	0.69115	0.010917	0.60033
Mlh3	0.024209	-0.072894	0.66778			Non-Targeted-574	0.93289	0.051514	0.30864
Hdc	0.033696	-0.66699	0.55633			Non-Targeted-575	0.32339	-0.29846	0.89839
Abcb1a	0.017608	-0.90325	0.98949			Non-Targeted-576	0.37509	-0.17329	0.59513
LOC685171	0.024209	-0.84489	0.46936			Non-Targeted-577	0.99194	0.091807	0.57602
LOC100302372	0.034173	-0.4268	0.89319			Non-Targeted-578	0.94053	0.12444	0.5732
Calhm3	0.034173	-0.61411	0.97752			Non-Targeted-579	0.75181	0.033653	0.3562
Fpr-rs4	0.024399	-0.86646	0.76139			Non-Targeted-58	0.81306	0.096133	0.52714
Vom1r3	0.006596	-1.7567	0.9934			Non-Targeted-580	0.84427	-0.029055	0.24965
Tarbp2	0.034173	-0.42747	0.21122			Non-Targeted-581	0.73708	-0.02021	0.50361
Tmem25	0.034173	-0.54461	0.40335			Non-Targeted-582	0.75791	-0.12469	0.86411
Ighmbp2	0.034685	-0.61936	0.90435			Non-Targeted-583	0.33322	-0.29416	0.34583
Rmnd1	0.024755	-0.61217	0.98869			Non-Targeted-584	0.74489	0.1392	0.20515
Rpl38	0.034686	0.003538	0.72103			Non-Targeted-585	0.04567	-0.57355	0.34583
Synpo	0.034686	-0.34453	0.36805			Non-Targeted-586	0.15675	-0.29885	0.511
Wdr25	0.03513	-0.6534	0.96134			Non-Targeted-587	0.33153	-0.078378	0.80661
Tcaim	0.025143	-0.55262	0.59273			Non-Targeted-588	0.68812	-0.028584	0.24965
Cyp2d5	0.03513	0.29548	0.22136			Non-Targeted-589	0.53109	-0.098941	0.74437
Tulp1	0.03513	-0.5009	0.78843			Non-Targeted-59	0.071206	-0.15541	0.48428
Dpysl5	0.025143	-0.73723	0.96694			Non-Targeted-590	0.89305	0.065688	0.69907
Vom2r30	0.018686	-1.0553	0.97544			Non-Targeted-591	0.099003	-0.48496	0.56475
Olr1607	0.025143	-0.43588	0.11943			Non-Targeted-592	0.70337	-0.028484	0.39297
Rasd1	0.03513	-0.4884	0.18962			Non-Targeted-593	0.27065	-0.33205	0.46955
Gm2a	0.03513	-0.70833	0.44456			Non-Targeted-594	0.9742	0.22742	0.23962
Bpifa1	0.03513	-0.073465	0.77171			Non-Targeted-595	0.70414	-0.064006	0.39734
Tg	0.03513	-0.61086	0.43869			Non-Targeted-596	0.36592	-0.086005	0.39297
Olr354	0.03513	-0.80735	0.36805			Non-Targeted-597	0.4492	-0.14684	0.58162
Pros1	0.025143	-0.46563	0.98869			Non-Targeted-598	0.12618	-0.27986	0.71168
Mir224	0.025143	-0.67191	0.94176			Non-Targeted-599	0.71023	-0.2075	0.96203
Tmem150b	0.03513	-0.13824	0.31172			Non-Targeted-6	0.59064	-0.16266	0.37665
Tmem33	0.025143	-0.75082	0.98869			Non-Targeted-60	0.67893	-0.17524	0.83286
Eif4a2	0.025143	-0.94534	0.44302			Non-Targeted-600	0.55837	-0.081189	0.38111
Snap47	0.03513	-0.60209	0.68732			Non-Targeted-601	0.66276	-0.1581	0.15974
Olr1640	0.025143	0.34219	0.060962			Non-Targeted-602	0.72859	-0.0095582	0.45639
LOC108353273	0.025143	-0.67906	0.98869			Non-Targeted-603	0.25318	-0.17503	0.17388
Kdm1b	0.035361	-0.20037	0.80439			Non-Targeted-604	0.11142	-0.50621	0.96855
Lrp12	0.035361	-0.61542	0.47992			Non-Targeted-605	0.50674	-0.19687	0.63595
Plek	0.035603	-0.59691	0.72301			Non-Targeted-606	0.29684	-0.044627	0.58572
F11r	0.025143	-0.48141	0.98869			Non-Targeted-607	0.99709	0.52797	0.0076234
Mrpl13	0.018966	-0.48189	0.015925			Non-Targeted-608	0.71406	-0.16352	0.31599
Mns1	0.028401	-0.44606	0.98869			Non-Targeted-609	0.3971	-0.12704	0.12031
Eci1	0.035834	0.24039	0.36805			Non-Targeted-61	0.23694	-0.2461	0.955
Spryd4	0.035834	-0.38224	0.55347			Non-Targeted-610	0.11142	-0.46474	0.91467
Olr395	0.028401	-0.99166	0.98342			Non-Targeted-611	0.90342	-0.057479	0.75921
Olr1337	0.018966	-0.75948	0.98808			Non-Targeted-612	0.66735	-0.055728	0.40471
Krt81	0.035834	-0.57605	0.43869			Non-Targeted-613	0.079034	-0.47654	0.5911
Adprhl1	0.035834	-0.81832	0.38577			Non-Targeted-614	0.83575	0.085617	0.4002
Nfkbiz	0.035834	-0.79538	0.07576			Non-Targeted-615	0.4492	0.16073	0.18236
Glb1l2	0.028591	-0.61446	0.98847			Non-Targeted-616	0.010475	-0.56128	0.31159
Nudt1	0.035834	-0.3896	0.65772			Non-Targeted-617	0.65586	-0.0022013	0.59513
Prlr	0.028591	-0.992	0.90508			Non-Targeted-618	0.4492	-0.1093	0.60033
LOC102552675	0.018966	-0.19976	0.013868			Non-Targeted-619	0.23862	-0.44265	0.82217
Jup	0.035834	-0.54237	0.70455			Non-Targeted-62	0.1211	-0.40112	0.72488
Coa4	0.035834	-0.15016	0.65539			Non-Targeted-620	0.22423	-0.25644	0.93392
Grifin	0.035834	-0.52655	0.26166			Non-Targeted-621	0.81532	-0.034053	0.5911
Prdm11	0.036318	-0.012597	0.4977			Non-Targeted-622	0.83644	-0.033704	0.28508
Msantd3	0.036318	-0.53207	0.36805			Non-Targeted-623	0.33153	-0.12527	0.64326
RGD1563365	0.028592	-0.67944	0.45628			Non-Targeted-624	0.12618	0.015271	0.75096
Gskip	0.036319	0.059043	0.24688			Non-Targeted-625	0.064871	-0.4021	0.040373
Mief1	0.02921	0.078744	0.58179			Non-Targeted-626	0.96098	0.15727	0.46955
RGD1565212	0.02921	-0.68917	0.98827			Non-Targeted-627	0.12618	-0.34136	0.95604
Sun5	0.02921	-0.92737	0.97643			Non-Targeted-628	0.23086	-0.16421	0.51687
Mark2	0.02921	-0.11091	0.3735			Non-Targeted-629	0.35211	0.0070392	0.50361
Cep85l	0.036562	-0.5807	0.72301			Non-Targeted-63	0.86744	-0.075682	0.31599
Zfp775	0.036562	-0.014802	0.47992			Non-Targeted-630	0.7011	-0.050224	0.41658
Olr132	0.02921	-0.14966	0.40837			Non-Targeted-631	0.43826	0.023756	0.18896
Coq10b	0.036562	-0.31576	0.55923			Non-Targeted-632	0.5959	0.032087	0.63102
Usp31	0.036562	-0.56048	0.33249			Non-Targeted-633	0.96278	0.29167	0.17219
Gpr85	0.02921	-0.32746	0.86728			Non-Targeted-634	0.071206	-0.34381	0.50361
Olr278	0.018967	-0.90918	0.41362			Non-Targeted-635	0.7011	-0.11669	0.69695
Gphb5	0.036562	-0.092984	0.45934			Non-Targeted-636	0.19407	0.12866	0.5732
Tspan13	0.018967	-1.0041	0.98808			Non-Targeted-637	0.2595	-0.048786	0.18236
Olr1479	0.036562	-0.23685	0.031161			Non-Targeted-638	0.26834	-0.22423	0.63595
Olr227	0.036562	-0.80487	0.40335			Non-Targeted-639	0.94599	0.02066	0.11187
LOC108353314	0.029391	-0.99627	0.39493			Non-Targeted-64	0.26604	-0.42787	0.97834
Cyp3a9	0.029391	-0.24963	0.22068			Non-Targeted-640	0.22755	-0.30532	0.76277
Ndst1	0.036802	-0.054433	0.21698			Non-Targeted-641	0.51382	-0.11391	0.5732
Foxo6	0.036802	-0.57121	0.95237			Non-Targeted-642	0.10994	-0.16595	0.31897
Nup85	0.0079001	-1.0647	0.9921			Non-Targeted-643	0.91757	0.060168	0.63472
Ddx19a	0.029392	-1.0835	0.84677			Non-Targeted-644	0.088916	-0.47948	0.91467
Pcgf1	0.029392	-0.094433	0.61195			Non-Targeted-645	0.5775	0.18683	0.51687
Eprs	0.029577	-0.68075	0.98785			Non-Targeted-646	0.42187	-0.22732	0.8126
Rab43	0.036803	-0.020353	0.14958			Non-Targeted-647	0.040998	-0.43027	0.95288
Scube2	0.036803	-0.6264	0.89888			Non-Targeted-648	0.18552	-0.41522	0.75921
Zfp770	0.036803	-0.76545	0.89319			Non-Targeted-649	0.029378	0.23441	0.11983
Arih1	0.019799	-1.0633	0.95682			Non-Targeted-65	0.73708	-0.1564	0.41658
Mir3588	0.036803	-0.38132	0.30291			Non-Targeted-650	0.090826	-0.44366	0.69262
Col8a1	0.036803	-0.65953	0.84693			Non-Targeted-651	0.51811	-0.23248	0.97849
Tmem107	0.036803	0.074334	0.31172			Non-Targeted-652	0.2595	-0.099509	0.25851
Tmem56	0.029925	-0.86406	0.43777			Non-Targeted-653	0.80159	0.24056	0.08378
Tmlhe	0.029925	-0.5516	0.98746			Non-Targeted-654	0.12251	-0.33227	0.3562
RGD1561143	0.036803	-0.44834	0.58719			Non-Targeted-655	0.79701	-0.059039	0.38111
M6pr	0.030119	-0.60228	0.79152			Non-Targeted-656	0.52564	0.1373	0.536
Olr1878	0.037283	-0.84329	0.48581			Non-Targeted-657	0.67583	-0.18544	0.91467
Lcn12	0.037283	-0.50119	0.21122			Non-Targeted-658	0.76322	0.15311	0.22311
Hdac10	0.030543	-0.49208	0.98724			Non-Targeted-659	0.064871	-0.45305	0.97649
Chm	0.0092244	-1.6639	0.99078			Non-Targeted-66	0.51811	-0.013424	0.31897
Cep162	0.030938	0.73908	0.020777			Non-Targeted-660	0.56071	0.037172	0.55339
Zfp51	0.02009	-1.0106	0.98691			Non-Targeted-661	0.10926	-0.355	0.74053
Gypc	0.037543	-0.65488	0.79645			Non-Targeted-662	0.32561	-0.2598	0.60427
Shroom2	0.037544	-0.79009	0.9685			Non-Targeted-663	0.59064	-0.027086	0.60033
Tbck	0.030939	-0.59977	0.9868			Non-Targeted-664	0.99315	0.29179	0.12307
Nagk	0.030939	-0.5816	0.9868			Non-Targeted-665	0.75106	-0.063731	0.69041
RGD1359158	0.037544	-0.83568	0.79485			Non-Targeted-666	0.87652	0.013939	0.48872
Rbfox3	0.038063	-0.67304	0.95552			Non-Targeted-667	0.46349	-0.12169	0.64929
Slc2a10	0.030939	-0.85523	0.25564			Non-Targeted-668	0.90431	0.0075541	0.43274
Ttll12	0.038063	0.023049	0.24391			Non-Targeted-669	0.23534	0.19511	0.17109
RT1-DMb	0.03114	-0.87914	0.71973			Non-Targeted-67	0.088916	-0.40859	0.95044
Rbbp5	0.038063	-0.63013	0.028598			Non-Targeted-670	0.97134	0.13466	0.29692
Taok3	0.020683	-0.82662	0.9863			Non-Targeted-671	0.61573	-0.19751	0.90389
Ccng2	0.020683	-0.74561	0.9863			Non-Targeted-672	0.66583	0.04194	0.12578
Psph	0.03857	-0.60362	0.93221			Non-Targeted-673	0.30705	-0.13041	0.15177
Ufd1l	0.031351	-0.23431	0.3681			Non-Targeted-674	0.71714	0.039739	0.65993
Zfp647	0.03857	-0.61216	0.98202			Non-Targeted-675	0.69956	-0.22139	0.87599
Bpifa3	0.03857	-0.43288	0.33849			Non-Targeted-676	0.59294	-0.18752	0.85314
Rsad1	0.031565	-0.31834	0.98611			Non-Targeted-677	0.076904	-0.36589	0.38706
Rnaset2	0.020981	-0.82771	0.98599			Non-Targeted-678	0.78461	-0.099649	0.89015
Sv2a	0.03857	-0.77468	0.93498			Non-Targeted-679	0.019618	-0.3018	0.99309
Bloc1s5	0.031983	-0.94805	0.20988			Non-Targeted-68	0.23735	-0.28555	0.50214
Bmpr1a	0.038819	-0.78091	0.49472			Non-Targeted-680	0.22016	-0.31784	0.96855
LOC688842	0.021598	-1.2762	0.97462			Non-Targeted-681	0.36936	-0.064278	0.063815
Ppip5k2	0.03908	-0.31565	0.57333			Non-Targeted-682	0.83575	0.012762	0.73675
LOC103690374	0.03935	-0.78301	0.93564			Non-Targeted-683	0.81898	0.06572	0.56336
Olr1610	0.03935	-0.36383	0.55633			Non-Targeted-684	0.61955	0.047567	0.69695
Taf2	0.0092249	-1.5022	0.99078			Non-Targeted-685	0.7931	0.15616	0.35174
Plk3	0.032181	-0.64438	0.98588			Non-Targeted-686	0.79701	0.00056333	0.41658
Sparc	0.032181	-0.63332	0.13562			Non-Targeted-687	0.3492	-0.22223	0.60163
Pkp3	0.032181	-0.78289	0.98588			Non-Targeted-688	0.056601	-0.54088	0.75921
Gpr146	0.039603	-0.52904	0.12306			Non-Targeted-689	0.4492	-0.22506	0.31159
Cox4i1	0.021599	-0.58175	0.53339			Non-Targeted-69	0.79387	0.012455	0.44607
C1qtnf3	0.032181	-0.33561	0.35478			Non-Targeted-690	0.67583	-0.2482	0.94661
LOC102547612	0.032181	-0.44797	0.98588			Non-Targeted-691	0.041734	-0.58658	0.98347
LOC103690612	0.0092249	-0.94829	0.99078			Non-Targeted-692	0.019618	-0.55201	0.26297
LOC108351075	0.039603	-0.51017	0.27341			Non-Targeted-693	0.0747	-0.52458	0.93425
Akr1d1	0.039603	-0.79475	0.87322			Non-Targeted-694	0.46349	0.0044449	0.72083
Phf2	0.032181	-0.71358	0.98588			Non-Targeted-695	0.27332	-0.027896	0.29692
Dhrs7b	0.040131	-0.78151	0.16767			Non-Targeted-696	0.8138	-0.051554	0.7491
Lpo	0.040131	0.11075	0.21122			Non-Targeted-697	0.74177	0.03138	0.76277
Olr792	0.021932	-0.87153	0.74688			Non-Targeted-698	0.24536	-0.19902	0.18119
Atp5o	0.032181	-0.6444	0.78739			Non-Targeted-699	0.33153	-0.27749	0.92753
LOC108350204	0.040132	-0.035787	0.40335			Non-Targeted-7	0.49601	-0.16211	0.60427
Cnksr3	0.032583	-0.71864	0.97511			Non-Targeted-70	0.087016	-0.52174	0.86813
Pramel6	0.032583	-1.0714	0.92492			Non-Targeted-700	0.44625	0.078841	0.22754
Slc35d2	0.040132	-0.71839	0.90615			Non-Targeted-701	0.84686	-0.077473	0.44165
E2f8	0.040375	-0.57634	0.96398			Non-Targeted-702	0.7011	-0.21576	0.55769
Krt77	0.040927	-0.33766	0.28523			Non-Targeted-703	0.48155	-0.26373	0.7875
Ankrd26	0.040927	-0.51661	0.78682			Non-Targeted-704	0.37509	-0.079591	0.12031
Naga	0.040927	-0.62678	0.84174			Non-Targeted-705	0.61955	-0.010941	0.38706
Fads1	0.040927	-0.68855	0.98225			Non-Targeted-706	0.12532	-0.40658	0.33542
Unc80	0.032993	-0.52612	0.98588			Non-Targeted-707	0.37974	-0.15584	0.75921
Cables1	0.040927	-0.63604	0.56778			Non-Targeted-708	0.69115	-0.051898	0.73675
Pygo2	0.040927	-0.50865	0.27932			Non-Targeted-709	0.96903	0.20246	0.17219
Ftmt	0.032993	-0.49414	0.98588			Non-Targeted-71	0.23534	-0.010867	0.64687
Irf6	0.040927	-0.70191	0.835			Non-Targeted-710	0.051885	-0.58082	0.43859
Glmn	0.033202	-0.16629	0.30113			Non-Targeted-711	0.11116	-0.38901	0.048055
Lrrk2	0.040927	-0.30489	0.66469			Non-Targeted-712	0.68579	-0.073954	0.511
Fanca	0.033202	-0.69703	0.78175			Non-Targeted-713	0.66735	-0.056025	0.15974
Rnd3	0.033202	0.1301	0.1589			Non-Targeted-714	0.076904	-0.12736	0.23695
Fgf8	0.040927	-0.40297	0.73091			Non-Targeted-715	0.51382	-0.073343	0.60163
Ppp4r2	0.01053	-1.2029	0.98947			Non-Targeted-716	0.63891	0.28122	0.013112
Rell2	0.033849	-0.51773	0.98541			Non-Targeted-717	0.7931	0.044617	0.5911
Vtn	0.041214	-0.67281	0.47697			Non-Targeted-718	0.3625	-0.082378	0.80814
Pcsk1	0.03385	-0.71208	0.98541			Non-Targeted-719	0.32561	0.0099389	0.22311
Clca5	0.03385	-0.3185	0.16419			Non-Targeted-72	0.92686	0.58998	0.0040031
LOC108351723	0.041469	-0.57542	0.98323			Non-Targeted-720	0.063579	-0.4507	0.71168
Gnat2	0.042029	-0.1144	0.57333			Non-Targeted-721	0.74335	-0.0052018	0.69695
Fetub	0.03385	-0.41231	0.49235			Non-Targeted-722	0.38968	-0.071714	0.35907
LOC103694522	0.01053	-1.5745	0.98947			Non-Targeted-723	0.94716	0.10215	0.22945
Scrn1	0.034044	-0.17803	0.84224			Non-Targeted-724	0.4492	-0.086249	0.536
Eml4	0.024872	-1.1105	0.98437			Non-Targeted-725	0.15804	-0.38879	0.89318
RGD1565498	0.034044	-0.24023	0.85454			Non-Targeted-726	0.77999	-0.061596	0.40471
Slc16a6	0.04203	-0.25785	0.43869			Non-Targeted-727	0.29684	-0.29359	0.59513
Rnase17	0.025195	-0.67742	0.98403			Non-Targeted-728	0.70337	-0.050944	0.69907
Ccdc169	0.034044	0.15872	0.16155			Non-Targeted-729	0.33601	0.083162	0.07692
Fxyd1	0.046506	-0.629	0.31172			Non-Targeted-73	0.37509	-0.07959	0.048055
Mir673	0.046506	-0.25304	0.24688			Non-Targeted-730	0.96621	0.024498	0.4947
LOC100362110	0.034044	-0.0048601	0.014195			Non-Targeted-731	0.53573	0.23263	0.12031
Olr502	0.026809	-0.89592	0.98236			Non-Targeted-732	0.051885	-0.37303	0.44607
Areg	0.046507	-0.38569	0.66469			Non-Targeted-733	0.65208	-0.052964	0.15177
Ifitm7	0.046507	-0.59863	0.23978			Non-Targeted-734	0.24308	-0.40974	0.44165
Fam189a2	0.037505	-0.60562	0.98495			Non-Targeted-735	0.73244	0.14198	0.56197
Decr1	0.046507	-0.84202	0.91632			Non-Targeted-736	0.17381	-0.35347	0.58841
Slc31a2	0.037505	-0.58067	0.7599			Non-Targeted-737	0.26834	-0.15027	0.21434
Rcc1	0.037505	-0.8139	0.70601			Non-Targeted-738	0.013911	-0.70795	0.94908
Egr2	0.046785	-0.43903	0.9685			Non-Targeted-739	0.34402	0.44386	0.013051
Stt3b	0.046785	-0.6963	0.33248			Non-Targeted-74	0.91472	0.29306	0.084216
Olr1496	0.037977	-0.68638	0.98443			Non-Targeted-740	0.31336	-0.23271	0.3562
Tusc3	0.037977	-0.44181	0.98443			Non-Targeted-741	0.66735	0.016905	0.45639
LOC102555599	0.027138	-0.66129	0.98202			Non-Targeted-742	0.94457	0.21788	0.094032
Cflar	0.01319	-1.4395	0.98681			Non-Targeted-743	0.10926	-0.36518	0.44607
Satb1	0.047078	-0.63767	0.56213			Non-Targeted-744	0.7815	-0.1306	0.31897
Olr1587	0.047078	-0.202	0.91794			Non-Targeted-745	0.3492	-0.28233	0.90389
Chia	0.01319	-1.2328	0.98681			Non-Targeted-746	0.23534	-0.14305	0.89015
Mrpl15	0.03819	-0.98657	0.98418			Non-Targeted-747	0.27065	-0.40332	0.83628
Olr1457	0.03819	0.082663	0.17218			Non-Targeted-748	0.68348	-0.045174	0.48872
LOC103693538	0.03819	-0.85072	0.98418			Non-Targeted-749	0.86744	-0.15873	0.77073
LOC102556967	0.047079	-0.22477	0.71083			Non-Targeted-75	0.31046	-0.043353	0.3562
Spast	0.027138	-0.99477	0.97331			Non-Targeted-750	0.81157	-0.07285	0.16936
Smtnl2	0.03819	-0.43201	0.98418			Non-Targeted-751	0.86973	0.067315	0.24965
Otc	0.03819	-0.29279	0.1749			Non-Targeted-752	0.72859	0.02844	0.17556
Taf1a	0.027138	-0.95546	0.98202			Non-Targeted-753	0.32339	-0.16763	0.60163
Dusp5	0.047886	-0.52813	0.87322			Non-Targeted-754	0.81532	-0.071561	0.38111
Vom2r44	0.027138	-0.90597	0.98202			Non-Targeted-755	0.010538	-0.82799	0.99615
LOC680227	0.03819	-0.96524	0.7214			Non-Targeted-756	0.81532	-0.099833	0.73379
Sema7a	0.047886	-0.31179	0.33553			Non-Targeted-757	0.90831	0.095312	0.60163
Zar1l	0.03819	-0.43465	0.98418			Non-Targeted-758	0.76322	0.057407	0.29984
Nhp2	0.047886	-0.51536	0.84174			Non-Targeted-759	0.7194	-0.21212	0.31159
P2ry6	0.038654	-0.58066	0.30922			Non-Targeted-76	0.86395	0.033849	0.59513
LOC100909683	0.027138	-0.84906	0.98202			Non-Targeted-760	0.54323	-0.19311	0.74437
Chd9	0.038654	-0.52136	0.98365			Non-Targeted-761	0.70337	0.028647	0.75096
Adra1d	0.047886	-0.62627	0.12405			Non-Targeted-762	0.42125	-0.22753	0.94936
Ccnc	0.038654	-0.64893	0.92768			Non-Targeted-763	0.51097	-0.13922	0.68602
Rsph6a	0.047886	-0.50466	0.89115			Non-Targeted-764	0.10926	-0.35637	0.86696
Mcrs1	0.038654	-0.70083	0.98365			Non-Targeted-765	0.51528	-0.30649	0.86986
Ddx17	0.038868	-0.68657	0.98342			Non-Targeted-766	0.62425	-0.088208	0.24523
LOC684871	0.038868	-0.6923	0.2662			Non-Targeted-767	0.17448	-0.26205	0.95288
Arl16	0.047886	-0.52565	0.69383			Non-Targeted-768	0.68812	0.092815	0.63595
Pcdhb8	0.038868	-0.088424	0.35746			Non-Targeted-769	0.4924	0.21545	0.55482
Ebp	0.047886	-0.2111	0.063056			Non-Targeted-77	0.29684	-0.015103	0.68602
Armcx2	0.027138	-0.27224	0.22206			Non-Targeted-770	0.97581	0.065683	0.27032
Olr1192	0.038868	-0.49793	0.98342			Non-Targeted-771	0.81157	-0.072174	0.89839
Mbip	0.027138	-0.95791	0.89109			Non-Targeted-772	0.091268	-0.46304	0.3562
Rnf181	0.038868	-0.47187	0.98342			Non-Targeted-773	0.55077	0.026064	0.77924
Hist1h2bk	0.038868	-0.4296	0.98342			Non-Targeted-774	0.48697	-0.27205	0.77417
Atp8b3	0.048441	-0.63038	0.85072			Non-Targeted-775	0.64354	-0.2545	0.81633
Nsg1	0.048441	-0.51981	0.20993			Non-Targeted-776	0.45603	-0.11929	0.11187
Zer1	0.048441	-0.53499	0.98018			Non-Targeted-777	0.2595	0.33212	0.0044527
Zfp606	0.01319	-1.5755	0.98681			Non-Targeted-778	0.57217	-0.058659	0.82289
Epgn	0.048441	-0.3004	0.10429			Non-Targeted-779	0.59064	-0.14356	0.24523
Cd163l1	0.038869	-0.52949	0.28771			Non-Targeted-78	0.75791	-0.084785	0.28508
LOC102556129	0.038869	-0.81895	0.20988			Non-Targeted-780	0.35438	-0.28719	0.89015
Twf1	0.01319	-1.6681	0.98681			Non-Targeted-781	0.74024	-0.069757	0.40471
Noxa1	0.048441	-0.51133	0.93357			Non-Targeted-782	0.7011	-0.10577	0.60163
S100b	0.048441	-0.66273	0.8618			Non-Targeted-783	0.1163	-0.046519	0.86986
Pard3b	0.048441	-0.80335	0.31172			Non-Targeted-784	0.83439	0.25321	0.093189
Upk2	0.048441	-0.44861	0.92497			Non-Targeted-785	0.4112	-0.047854	0.51249
Syt2	0.01319	-1.178	0.98681			Non-Targeted-786	0.96255	0.23957	0.22311
Ficd	0.038869	-0.45314	0.98342			Non-Targeted-787	0.5417	-0.0027464	0.51249
Gkn1	0.048441	-0.5016	0.75749			Non-Targeted-788	0.12618	-0.22357	0.8569
Gpr153	0.048441	-0.53863	0.89319			Non-Targeted-789	0.41583	-0.042986	0.24965
Nacad	0.027138	-0.87191	0.89284			Non-Targeted-79	0.51097	-0.18749	0.91467
Mir199a2	0.039283	-1.0466	0.90508			Non-Targeted-790	0.10114	-0.41138	0.80661
Trim63	0.048441	-0.21925	0.0044057			Non-Targeted-791	0.1987	-0.48104	0.77417
Pigr	0.039283	-0.4961	0.98342			Non-Targeted-792	0.15388	-0.44681	0.24523
Cnot9	0.027138	-0.87298	0.64451			Non-Targeted-793	0.45406	-0.31677	0.45928
Ctdspl	0.048442	-0.11041	0.034198			Non-Targeted-794	0.85065	-0.0064715	0.44165
Nptx1	0.048442	-0.48284	0.47697			Non-Targeted-795	0.80159	0.16475	0.18896
Dusp2	0.048442	-0.64151	0.31471			Non-Targeted-796	0.019618	-0.75948	0.75376
Wdr54	0.048442	-0.3975	0.75196			Non-Targeted-797	0.29684	-0.15541	0.85993
Olr131	0.040403	-1.1852	0.17218			Non-Targeted-798	0.74024	0.053037	0.42685
Maob	0.040403	-0.42812	0.9826			Non-Targeted-799	0.24036	-0.092867	0.37665
LOC102550438	0.048442	-0.56097	0.68732			Non-Targeted-8	0.37159	-0.25069	0.93392
Snx15	0.048442	-0.49432	0.87658			Non-Targeted-80	0.015358	-0.52246	0.98347
Sec23ip	0.048442	-0.70999	0.87767			Non-Targeted-800	0.22423	-0.28136	0.35907
Gorasp2	0.048442	-0.83462	0.66697			Non-Targeted-81	0.90519	-0.047242	0.80352
RGD1565664	0.027138	-0.58397	0.61893			Non-Targeted-82	0.17889	-0.39836	0.64929
Fbxo48	0.027472	-0.63575	0.98167			Non-Targeted-83	0.52564	-0.053942	0.5732
Klhdc8b	0.048733	-0.5448	0.47992			Non-Targeted-84	0.17448	-0.036913	0.87821
Wdr11	0.048733	-0.76407	0.97428			Non-Targeted-85	0.28188	-0.27624	0.098586
Osbpl8	0.027472	-0.80823	0.98167			Non-Targeted-86	0.46444	-0.27012	0.11187
Tmem178a	0.048733	-0.42337	0.69167			Non-Targeted-87	0.85065	-0.03658	0.71881
Prdm1	0.048733	-0.45525	0.98347			Non-Targeted-88	0.3971	-0.3209	0.97499
Olr30	0.01319	-1.4172	0.98681			Non-Targeted-89	0.60424	-0.14393	0.78425
Cdc20	0.027473	-1.0611	0.98167			Non-Targeted-9	0.21972	-0.1605	0.6235
Olr851	0.027473	-0.88086	0.98167			Non-Targeted-90	0.93114	0.25835	0.08937
Hdac11	0.048733	-0.39514	0.75011			Non-Targeted-91	0.61573	-0.12965	0.85993
Crls1	0.027473	-0.67637	0.98167			Non-Targeted-92	0.5485	0.026883	0.24375
Cyp2ab1	0.041073	0.049131	0.30653			Non-Targeted-93	0.37159	-0.026	0.48872
Cald1	0.041073	-0.63417	0.63661			Non-Targeted-94	0.75106	0.038675	0.19593
Hba1	0.049026	0.4873	0.011121			Non-Targeted-95	0.49846	-0.17736	0.72083
Defb50	0.049026	-0.59622	0.84819			Non-Targeted-96	0.99011	0.41722	0.018817
Adarb1	0.049026	-0.6711	0.19787			Non-Targeted-97	0.91472	0.18793	0.1342
Zfp326	0.041073	-0.61991	0.90993			Non-Targeted-98	0.91006	-0.19271	0.81633
Ascc2	0.049026	0.1794	0.42698			Non-Targeted-99	0.097727	-0.066662	0.015674
Cd22	0.041074	-0.55481	0.98233
Olr601	0.041074	-0.96758	0.95276
Msra	0.049309	-0.55148	0.8294
Glyatl2	0.049309	-0.30339	0.38577
Gfap	0.049309	-0.34579	0.47992
Kif11	0.028565	-0.75122	0.98054
Havcr2	0.041074	-0.38851	0.90176
Olfm2	0.04931	-0.60244	0.84174
Hnrnph2	0.041074	-0.36265	0.98233
Asb11	0.04931	0.40857	0.0022052
Synpo2	0.04931	-0.54044	0.9685
LOC683674	0.041747	-0.26374	0.1409
Mthfd1	0.041747	-0.92178	0.70601
Upk3b	0.04931	-0.45143	0.98396
LOC685590	0.041748	-0.66335	0.98207
Pcdhga1	0.049884	-0.081321	0.27048
RGD1564513	0.041981	-0.27387	0.44302
Ackr3	0.049884	0.058386	0.61597
Car15	0.041981	-0.54167	0.98181
LOC102548231	0.049885	-0.49697	0.78189
Fam131a	0.050487	-0.5604	0.31172
Pasd1	0.041981	-0.25367	0.44043
RGD1309534	0.050487	-0.77052	0.97625
Sftpb	0.050487	-0.26075	0.074966
Polr1e	0.031192	-0.71877	0.68838
Mir106a	0.042224	0.42439	0.093925
Steap3	0.050487	-0.44074	0.80896
Wsb2	0.050487	-0.6095	0.97292
Olr1172	0.031192	-0.89371	0.57044
Galm	0.042461	-0.69331	0.88867
Itgav	0.050487	-0.27567	0.17906
LOC102547665	0.050487	-0.71067	0.96088
Notch1	0.050487	-0.28471	0.67612
Map1a	0.050781	-0.42487	0.57891
Olr537	0.01319	-1.2877	0.98681
Wnt9a	0.05138	-0.39459	0.78843
Moxd2	0.051696	-0.27583	0.53013
Slc2a9	0.04322	-0.87992	0.45893
Gprasp1	0.05203	0.42064	0.027525
Ptprm	0.052627	-0.44294	0.80746
Alpl	0.052627	-0.40186	0.76996
Acy3	0.053248	-0.066065	0.38277
Gatad2b	0.053248	-0.31097	0.61597
Tmem202	0.04367	-0.43215	0.98042
Kif1bp	0.053249	-0.023095	0.21827
Cox20	0.04367	0.23163	0.24485
Pgm3	0.053249	0.016041	0.21698
Cog6	0.04367	-0.61639	0.98042
Dctn5	0.043916	-0.74375	0.31725
Jrk	0.053914	0.44614	0.034198
Psmb3	0.053914	-0.50782	0.6482
Sct	0.053914	-0.40259	0.96967
Ddx10	0.031559	-0.76755	0.9798
Mir3577	0.044375	0.022972	0.69716
Emc10	0.053914	-0.0024562	0.25276
Ubxn2b	0.053914	-0.64749	0.9815
Fn1	0.053914	-0.61026	0.43869
Adcy10	0.031559	-0.79829	0.58749
Cyp2d2	0.04482	0.0032302	0.55021
Coro2a	0.053914	-0.63701	0.68511
LOC100362432	0.031559	-0.76911	0.9798
Rab14	0.031559	-1.1417	0.9798
Pusl1	0.053914	0.027622	0.24255
Mxi1	0.045282	-0.48104	0.78035
Olr595	0.045282	-0.58874	0.48984
Gcnt1	0.031916	-0.56874	0.97943
Mir6327	0.053914	-0.44466	0.81495
LOC691170	0.053914	-0.7125	0.59263
LOC102555469	0.053915	-0.057673	0.38577
Gbgt1	0.053915	-0.6216	0.68732
Olr1166	0.031916	-1.1118	0.97943
LOC103694018	0.031916	-0.7233	0.97943
Krt86	0.053915	-0.29176	0.08204
Nenf	0.053915	-0.48551	0.80439
Bicdl1	0.053915	-0.39003	0.86873
LOC103692784	0.031916	-1.018	0.63818
Golga2	0.045546	-0.53365	0.96571
Ddx50	0.015806	-1.4465	0.98419
Samd4b	0.053915	-0.10883	0.038378
Ube3a	0.045547	-0.28284	0.20444
Lhfpl1	0.053915	-0.50624	0.45058
Serpina10	0.03228	-0.88487	0.80376
Atf5	0.053915	0.072398	0.091197
Npepo	0.053915	-0.571	0.72301
Mettl21c	0.045547	-0.88965	0.78598
LOC103693323	0.045547	-0.5001	0.97985
Fam149b1	0.045547	-0.51824	0.97985
LOC102553671	0.054218	-0.33803	0.835
Rusc1	0.054218	-0.62015	0.89697
LOC100911357	0.054218	-0.66547	0.24688
Mir6324	0.054218	-0.7276	0.68063
Gpr160	0.046068	0.39913	0.10804
RGD1559903	0.046068	-0.67288	0.75212
Aifm3	0.046068	-0.52077	0.97302
Zfp777	0.054219	-0.49277	0.43572
Rgs14	0.046068	-0.72522	0.25834
Sdccag3	0.054219	-0.70992	0.98626
Rpn2	0.054219	-0.39561	0.25873
Olr588	0.046069	-0.21158	0.88397
Zcchc17	0.054219	-0.46975	0.97815
Apof	0.046069	0.51684	0.066096
Faxdc2	0.046069	-0.4957	0.23403
Olr1538	0.032638	-0.79314	0.77115
Zfp295	0.046069	-0.64353	0.97925
Stt3a	0.032638	-0.9063	0.81966
Scarf2	0.058266	-0.46268	0.93083
LOC100363993	0.032638	-0.73999	0.97867
Katna1	0.047025	0.34137	0.10961
Espl1	0.058266	-0.60152	0.71901
Cdx2	0.058266	-0.24753	0.91794
LOC108351097	0.017095	-1.6442	0.98291
Ankrd63	0.058266	-0.22491	0.53603
LOC687399	0.058266	-0.092098	0.55633
Hoga1	0.058905	-0.51157	0.80439
Fcnb	0.058905	0.11822	0.20993
Esr2	0.058906	-0.52521	0.87658
Gldn	0.058906	-0.16195	0.25873
Golga7	0.033011	-0.78498	0.97827
Mylk	0.058906	-0.58837	0.89016
Sspn	0.058906	-0.6034	0.835
Pdzrn4	0.058906	-0.78192	0.78682
Cap1	0.033011	-0.72895	0.97827
Olr633	0.033011	-0.4765	0.14821
Mir488	0.048141	-0.17101	0.61815
Fam177b	0.048634	-0.07955	0.66966
Zar1	0.059531	-0.37354	0.20993
Top2a	0.017095	-1.528	0.9829
Smpx	0.048928	-0.43454	0.97708
Olr1596	0.059532	-0.076686	0.55923
Ptgs2	0.048928	-0.61357	0.78175
LOC100911320	0.048928	0.035802	0.25564
LOC100364769	0.048928	-0.69342	0.97087
LOC102552940	0.059532	0.034892	0.44456
Cdpf1	0.059532	-0.51814	0.37982
Nbn	0.059532	-0.44055	0.23096
LOC679924	0.059532	-0.57097	0.45642
Serp2	0.049671	-0.35108	0.97677
Zbtb40	0.059532	-0.30544	0.79006
Fhl4	0.035585	-0.65744	0.97787
RGD1560986	0.059532	-0.35649	0.89415
Nav1	0.059532	-0.46375	0.44758
Olr285	0.049671	0.27004	0.13562
Nat8f3	0.049672	-0.8927	0.87235
Ppp1r10	0.049672	-0.4314	0.97677
Cat	0.035961	-0.52607	0.97748
Slc29a2	0.060197	-0.61026	0.86873
Olr11	0.049672	-0.11862	0.46161
Cpt1b	0.060197	-0.53787	0.062309
LOC500300	0.060197	-0.48394	0.79164
Akr7a3	0.060197	-0.51351	0.3947
Lynx1	0.060197	-0.58708	0.95653
Zfx	0.05356	-0.45346	0.97643
LOC685067	0.05356	-1.0164	0.40027
Fam188b2	0.05356	0.29028	0.045852
Trim27	0.05356	-0.45402	0.97643
Spta1	0.060532	-0.5034	0.94908
LOC102548286	0.060532	-0.60875	0.29119
Atpaf2	0.035961	-0.85699	0.97748
LOC100910180	0.060533	0.05836	0.64583
Trpm8	0.060869	-0.41815	0.86756
Bach2	0.061224	-0.14975	0.011751
Serpina16	0.061224	-0.36219	0.27932
Porcn	0.061224	-0.46021	0.33553
Krtap15-1	0.05356	-0.63345	0.7007
Trmt44	0.061224	-0.094089	0.86873
Irf8	0.061224	-0.35326	0.55633
Rer1	0.061224	-0.20611	0.10238
Lrg1	0.061224	-0.44163	0.8606
Il2	0.054013	0.59139	0.015705
Rdm1	0.061224	0.11234	0.49472
Bcas1	0.054013	-0.72598	0.66394
Iqub	0.061224	-0.45147	0.86416
Olr1325	0.035961	-0.80663	0.69865
LOC103693812	0.036732	-0.71511	0.97667
Prkrip1	0.061225	-0.71533	0.93083
Fam13a	0.061225	0.0012434	0.68947
Rpl37a	0.036732	-0.43451	0.33446
RGD1565660	0.055064	-0.66015	0.97578
RGD1561212	0.036732	-0.82003	0.97667
Ube2k	0.036732	-0.56189	0.20476
Cldn34d	0.055361	-0.93644	0.42712
Plin4	0.055361	-0.50859	0.97544
LOC108348037	0.036732	-0.86866	0.97667
Syt11	0.055361	-1.007	0.74109
Sys1	0.061225	-0.47614	0.78843
Dsc2	0.036732	-0.94272	0.97667
Il12rb2	0.061225	-0.63165	0.97357
Jph1	0.061225	-0.37705	0.33849
Tmem121	0.061576	-0.45846	0.64583
Ak3	0.055645	-0.79757	0.80906
Ecsit	0.062211	-0.50302	0.98202
Taf8	0.055645	-0.27217	0.85232
Sbpl	0.062211	-0.36423	0.083749
Psip1	0.036732	-0.70342	0.54763
Tspan17	0.062212	-0.1626	0.22136
Mtnr1a	0.062574	-0.56935	0.41805
Ns5atp4	0.037114	-1.0729	0.97627
Best4	0.062574	-0.23741	0.91551
Jarid2	0.055645	-0.28877	0.61604
LOC108350189	0.037509	-0.91846	0.94761
Il12rb1	0.055938	-0.73566	0.20988
Rhbg	0.062574	-0.37329	0.95394
Tmem45a	0.056248	-0.32986	0.87719
Dpf3	0.062574	0.14634	0.13059
Paqr8	0.062574	-0.16288	0.54188
Efcab5	0.056249	-0.64497	0.96398
LOC108351821	0.062574	-0.48524	0.95653
Thoc5	0.037893	-0.65353	0.97544
Eif1ad	0.037893	-0.63355	0.30434
Tdrd6	0.062574	-0.82704	0.3917
Nat8	0.062574	-0.29344	0.17555
Tmem236	0.056562	-1.0215	0.8782
Zcchc18	0.056562	-0.48135	0.97406
Rsph3	0.062574	-0.53978	0.082886
LOC103694155	0.062574	-0.6034	0.72301
RGD1306626	0.056562	-0.29449	0.18829
Plac9	0.062574	-0.3498	0.40335
LOC360479	0.062574	0.06473	0.081239
B4galt3	0.056563	-0.46214	0.97406
Dpep1	0.062574	-0.60151	0.48286
Upf2	0.037894	-0.53574	0.29774
Pclo	0.062574	-0.14701	0.19086
Necab2	0.062574	0.15017	0.62111
Man1b1	0.056563	-0.56641	0.97406
Trpm3	0.056563	-0.69888	0.67346
Ncapd3	0.037894	-0.67536	0.97544
Prkag3	0.056563	-0.25866	0.045291
Romo1	0.062945	-0.64724	0.84174
Olr1423	0.057067	-0.46693	0.97406
Bok	0.057067	-0.68924	0.41099
Atp6v1g2	0.063316	-0.34359	0.78682
Mir592	0.057068	-0.79295	0.9737
Dchs1	0.063316	-0.57209	0.67838
Pfkfb4	0.063316	-0.49502	0.86873
Dbx1	0.063317	-0.146	0.12306
Zfp36	0.063317	-0.33627	0.91055
Arhgef6	0.057874	-0.45527	0.9737
LOC103691749	0.057874	-0.1488	0.7112
Frmpd4	0.063676	-0.5895	0.096759
LOC102550816	0.057874	-0.71319	0.9737
Grap	0.063676	-0.17509	0.19662
Manf	0.057874	-0.67367	0.9737
Cct7	0.057875	-0.88766	0.9737
Bid	0.063676	0.18196	0.46515
LOC499565	0.063676	-0.069321	0.45058
Rbpj	0.057875	-0.51331	0.9737
Bst2	0.063676	-0.50025	0.35047
Tomm40l	0.064044	-0.20062	0.31172
Nme2	0.064044	-0.59547	0.90794
Tra2a	0.064407	-0.10711	0.43869
Mir145	0.058371	-0.57461	0.47449
Slc6a8	0.058371	-0.21562	0.81166
Tmtc4	0.058371	-0.56631	0.25296
MGC93861	0.064808	-0.25035	0.68947
Specc1	0.058371	-0.83769	0.91309
Bbof1	0.039524	-0.90794	0.97373
Anks4b	0.039524	-0.6664	0.84029
LOC100363368	0.065434	-0.57141	0.72301
Ubl7	0.065434	-0.33417	0.40335
Zfp428	0.065434	-0.85946	0.66697
Epb42	0.058371	-0.36184	0.9737
Hist1h2ail1	0.065434	-0.19587	0.15517
Rpl10a	0.058371	-0.63	0.42442
Cog1	0.065434	-0.37018	0.016163
Tmem64	0.065434	-0.55954	0.958
Keap1	0.065434	-0.35795	0.55633
Lamp3	0.058371	-0.42676	0.9737
Elp2	0.039524	-0.84489	0.90048
Ptp4a3	0.065434	-0.1789	0.14958
Gipc2	0.058371	-0.57145	0.37885
Nap1l3	0.058371	-0.966	0.63661
LOC108351339	0.065434	-0.35218	0.42698
Sgca	0.058371	-0.69263	0.96486
Ccdc84	0.058371	-0.88819	0.020326
Rnf112	0.065434	-0.11497	0.029426
Mir3570	0.065434	-0.27064	0.082887
LOC103691020	0.039524	-0.74108	0.97373
Pigl	0.058371	-0.52576	0.20717
Eral1	0.065434	-0.21829	0.79485
RGD1564515	0.058662	-0.87875	0.026729
LOC108349780	0.065825	-0.37644	0.66697
Gal	0.065825	-0.64295	0.31771
Srcap	0.059459	-0.55195	0.16155
Ncald	0.065825	-0.49869	0.57054
Aadat	0.042117	-0.78009	0.88932
Nebl	0.065825	-0.45335	0.26459
Fgfr1	0.059765	0.011073	0.30922
Recql4	0.065825	-0.072977	0.50358
A2ml1	0.065825	-0.61732	0.72498
Clic4	0.059765	-0.68803	0.78739
Csf2ra	0.065825	-0.54705	0.025155
Scgb2b2	0.059765	-0.78213	0.20177
Rhox3	0.065825	-0.18394	0.040335
LOC103692896	0.065825	-0.19177	0.55923
Map2k4	0.024937	-1.2297	0.97506
LOC102549506	0.065825	-0.64137	0.94908
Apip	0.042117	-0.96694	0.77483
Vwa3b	0.059766	-0.46254	0.97267
Mid2	0.066882	0.01253	0.20993
LOC299277	0.042117	-1.0409	0.97331
Gnpda2	0.024937	-0.8917	0.97506
Ctrb1	0.06729	-0.46302	0.17555
Tnks1bp1	0.06729	-0.73857	0.98176
LOC687119	0.061099	-0.66432	0.92201
Emc8	0.06729	-0.19362	0.69383
Dapk3	0.061099	-0.82213	0.9723
Igfbp5	0.06729	-0.48601	0.92421
Olr1529	0.042117	-0.35355	0.10465
Ppia	0.06729	-0.64611	0.53603
Ythdf1	0.061099	-0.91952	0.51946
Bfsp1	0.061099	-0.54935	0.9723
Gjc2	0.06729	-0.35463	0.26459
Gc	0.061099	0.12322	0.093925
Tsg101	0.061099	-0.40037	0.9723
Dmrt1	0.06729	-0.18399	0.24115
LOC683282	0.061099	-0.57306	0.9723
Cmas	0.0611	-0.4514	0.9723
Mrps12	0.06729	-0.18119	0.21122
Mbnl2	0.0611	-0.42812	0.9723
Raet1e	0.067691	-0.21581	0.9147
LOC102549491	0.0611	-0.38499	0.85993
Pmm2	0.0611	-0.67141	0.13648
Syt4	0.067691	-0.74413	0.92793
Asf1a	0.042503	-0.38281	0.096048
Olr1633	0.0611	-1.0901	0.77319
Gdpgp1	0.067691	-0.63016	0.26753
Xcr1	0.0611	-0.66379	0.9723
Atg16l2	0.067691	-0.39529	0.45058
RGD1359334	0.067691	0.1436	0.40926
Ct55	0.064091	-0.86976	0.34943
LOC100363361	0.064091	-0.7298	0.9723
Mir770	0.067691	-0.30204	0.66697
Ndufa4l2	0.067691	-0.43951	0.27932
Prkaa1	0.064377	-0.35747	0.81685
Alpp	0.067691	0.0043454	0.12405
LOC103690101	0.024937	-1.0707	0.97506
Cyp2w1	0.064377	-0.57188	0.050256
LOC680112	0.067691	-0.34844	0.16084
Parp16	0.067691	-0.7215	0.62111
RGD1562608	0.043728	-1.2897	0.97161
Rapgef1	0.06467	-0.50529	0.97162
LOC100360296	0.043728	-0.67453	0.97161
Gbp4	0.067691	-0.4792	0.24688
Olr175	0.06467	-0.9047	0.17218
RGD1560718	0.06467	-0.74152	0.76582
LOC108352180	0.067691	-0.61302	0.9685
Vill	0.067691	-0.49116	0.24688
Chmp1a	0.067691	-0.5721	0.32954
LOC102549174	0.024937	-1.4888	0.97506
RT1-CE4	0.067691	-0.49415	0.78682
Pde8a	0.068326	-0.5171	0.89319
Srcin1	0.068326	-0.54542	0.76469
Tlr10	0.06467	-0.90548	0.24485
LOC685215	0.043729	-0.5655	0.29773
RGD1561551	0.06467	-0.2141	0.015065
Glrx5	0.068327	-0.57173	0.95703
Hnrnpul2	0.064989	-0.37129	0.97124
Rad21	0.064989	-1.001	0.017816
Slc18a1	0.068327	-0.71601	0.78355
RGD1559441	0.06897	-0.48731	0.46807
Tmc1	0.06897	-0.082034	0.27637
Taar7e	0.064989	-0.86941	0.86831
Olr621	0.06897	-0.71393	0.96353
Adamts9	0.06897	-0.34657	0.071044
Il9r	0.06897	-0.52355	0.98072
Olr104	0.06897	-0.52944	0.66005
Chchd10	0.06897	-0.28627	0.22136
RGD1562107	0.065636	-0.12133	0.8206
Snapc2	0.06897	-0.69242	0.49472
Sema4b	0.065954	-0.38204	0.97012
LOC102551340	0.065954	-0.94546	0.13648
Syt5	0.06897	-0.69299	0.66697
Podxl	0.06897	-0.65322	0.97815
Atrn	0.065954	-0.71335	0.78458
Gcn1l1	0.068971	-0.062377	0.81495
LOC100911886	0.068971	-0.47872	0.65304
Col6a1	0.065954	-0.48181	0.95176
Map4k5	0.066638	-0.58029	0.96934
Heg1	0.068971	-0.56651	0.31172
Nupl2	0.066638	-0.68867	0.96934
Ndn	0.068971	-0.43342	0.36805
Csad	0.069635	-0.44837	0.43869
Uba1y	0.044971	-0.78495	0.97029
Ccdc151	0.066639	-0.6631	0.96777
Jph4	0.069635	-0.36169	0.083748
Gpr137	0.066639	-0.57493	0.96934
Vipas39	0.069635	-0.55673	0.97292
Mir216a	0.066639	-0.45959	0.96934
Fubp3	0.069635	-0.53343	0.76469
Inpp5d	0.066639	-0.30693	0.96934
Kdelr1	0.069635	0.15303	0.47697
Puf60	0.047167	-0.80223	0.97029
Ankrd11	0.069635	-0.58974	0.67612
Cd248	0.069635	-0.48069	0.93011
Kctd20	0.066639	0.54876	0.045291
Ifngr2	0.069635	-0.50978	0.98711
Etv3l	0.069635	-0.6072	0.89218
LOC103693258	0.069635	-0.44775	0.98176
Ankrd39	0.069635	-0.49418	0.80896
Cwc22	0.024938	-1.0592	0.97506
Drd3	0.069635	0.32836	0.10531
Pf4	0.069635	-0.45203	0.87322
LOC108351645	0.067327	-0.75645	0.84341
Ovol3	0.069635	-0.34736	0.89319
LOC108351831	0.047581	-0.63521	0.74028
Olr417	0.047581	-0.49485	0.96985
Cfap46	0.069635	-0.35591	0.12306
Zbtb16	0.069635	-0.42615	0.3917
Ahdc1	0.069635	-0.37323	0.98045
Snf8	0.069635	-0.65245	0.72301
Olr558	0.069635	-0.062952	0.080452
Peli3	0.069635	-0.52135	0.86873
Zbtb26	0.06786	-0.43159	0.96854
Fam193a	0.06786	-0.6965	0.55021
Sik3	0.067861	-0.49029	0.96854
Rnase6	0.069635	-0.48123	0.48877
Fdx1l	0.067861	0.88238	0.00012029
Trim32	0.069635	-0.38694	0.061587
Cops2	0.067861	-0.84165	0.96854
Olr866	0.073549	-0.57666	0.81495
Eif2d	0.073549	-0.37131	0.64583
Csn1s1	0.048417	-0.78331	0.96896
Cyth4	0.073549	-0.50629	0.52427
Syde2	0.068199	-0.47108	0.52901
Naglt1	0.073549	-0.091134	0.43869
LOC108349907	0.073549	0.070542	0.41218
Rabggta	0.073549	0.21349	0.14501
Drd4	0.073549	-0.39291	0.26166
LOC100910843	0.073549	0.13312	0.092105
Igip	0.073549	-0.52895	0.79645
Olr1331	0.048856	-1.2279	0.9685
Poll	0.073549	-0.72957	0.85697
LOC680819	0.068543	-0.45396	0.96777
LOC108351580	0.073549	-0.51078	0.68511
Neurl2	0.073549	-0.72858	0.17787
Atg12	0.073549	-0.52689	0.7406
Pdpn	0.073549	-0.36016	0.24688
Rbmx	0.068543	0.57356	0.023569
Rwdd4	0.068906	-0.34205	0.96735
Med13l	0.068906	-0.60864	0.46676
Bicc1	0.048857	-0.71951	0.94328
Pygb	0.068906	-0.41387	0.74908
Ntn4	0.073549	-0.71641	0.62359
Fbxo30	0.048857	-0.54201	0.67361
LOC108349727	0.073549	-0.23605	0.27048
Oma1	0.073549	-0.43676	0.50656
Tnfaip3	0.073963	-0.47509	0.98396
Il18r1	0.026253	-1.3322	0.97375
Tldc1	0.073963	0.19421	0.21122
Gmds	0.073963	-0.60085	0.79645
Nxph4	0.073963	0.061973	0.72301
Ap3b2	0.069764	-0.4238	0.96694
Adamts14	0.073963	-0.23843	0.57891
Nr1h4	0.069764	-0.53233	0.40837
Mir138-1	0.073964	-0.58978	0.27932
Fas	0.073964	-0.19202	0.48581
Usp8	0.069764	-0.40503	0.46417
Nup88	0.069764	-0.67509	0.96694
Odf3b	0.073964	-0.15204	0.28523
Ndufs5	0.069764	0.72678	0.008615
Rtp4	0.070307	-0.60031	0.074021
Atxn1	0.073964	-0.22856	0.57054
LOC100360574	0.070307	-0.72761	0.17489
Olr1201	0.074349	-0.61738	0.92421
Bin2	0.074349	0.2687	0.24391
RGD1561730	0.070308	-0.77649	0.96694
Tgif1	0.074349	-0.54728	0.47992
RT1-S2	0.053128	-0.55586	0.9685
Kmt2d	0.074349	-0.053114	0.49472
Pacs2	0.070308	-0.21432	0.44302
Chst2	0.074349	-0.29672	0.21122
LOC102551433	0.07435	-0.29358	0.34149
Mgst1	0.07435	0.10091	0.45058
LOC102552988	0.07435	-0.28384	0.50358
Tubgcp4	0.071583	-0.56635	0.96612
Plxnd1	0.07435	-0.47387	0.94017
Lcn2	0.07435	-0.55694	0.042496
LOC100909755	0.07435	0.11982	0.27048
LOC102556288	0.07435	-0.56793	0.20993
Hist1h1a	0.07435	-0.53192	0.15411
Tomm20l	0.07435	-0.40152	0.78682
Isyna1	0.07435	-0.54675	0.62359
RGD1311703	0.053574	-0.52708	0.96802
Grid2	0.07249	-0.36183	0.70951
Kcnab2	0.074791	-0.54205	0.61852
Itsn2	0.072491	-0.49968	0.96571
Sp140	0.072491	-0.59991	0.96571
Art3	0.075208	-0.55842	0.44456
Ces1c	0.075208	-0.20668	0.50656
Sema3d	0.075208	-0.53406	0.97292
LOC108351077	0.075208	-0.28388	0.57333
Wdr83	0.075208	0.12054	0.17673
Nedd1	0.072858	-0.49358	0.96529
Serpinb11	0.072858	-0.60211	0.96529
Tfeb	0.075208	-0.62765	0.9772
Tnfsf4	0.053574	-0.33421	0.47631
Smn1	0.072858	-0.018354	0.34943
Cdc14a	0.072859	-0.39506	0.96529
Nkain1	0.072859	-0.77335	0.30113
Cdh9	0.053574	-0.5928	0.96802
Zscan20	0.075208	-0.50673	0.26166
Tgfbrap1	0.075208	-0.47069	0.97114
Aox2	0.075208	0.17549	0.13779
Tbc1d15	0.028901	-1.5173	0.9711
Ncor1	0.073233	-0.06909	0.050868
Them4	0.073788	-0.67126	0.73463
LOC100910905	0.075209	0.10829	0.12306
LOC680396	0.075209	-0.29589	0.18025
Oxnad1	0.073788	-0.84677	0.52667
Vim	0.075209	-0.43751	0.68732
Sap30	0.075209	-0.61042	0.27932
Ablim3	0.075209	-0.016756	0.33553
LOC108348051	0.075209	-0.33225	0.31471
Slc1a7	0.075209	0.074048	0.55347
Idh2	0.073788	0.37543	0.092469
Ing1	0.075886	-0.4777	0.031455
LOC102552619	0.054444	-0.29808	0.29553
Vom2r29	0.073788	-0.39228	0.96486
Med10	0.054444	-0.6904	0.86447
Zmynd15	0.075886	-0.39639	0.97391
Gns	0.076694	-0.45238	0.96486
Fam20a	0.076694	-0.3248	0.34943
Cul3	0.028901	-1.3059	0.9711
Olr785	0.076694	-0.63993	0.76434
Oprl1	0.075887	-0.44668	0.15629
Shf	0.075887	-0.36631	0.49472
Gde1	0.076694	-0.13888	0.56175
Rpp38	0.075887	-0.35937	0.53899
Taar9	0.075887	-0.46211	0.73288
Epb41	0.076694	-0.075475	0.79152
Zan	0.076557	-0.38459	0.24688
Wdr27	0.076557	-0.45104	0.11001
Maea	0.076557	-0.20089	0.44456
Hormad2	0.076694	-0.5859	0.023113
Ints5	0.076694	-0.45698	0.96485
Rhag	0.076557	-0.59408	0.42698
Olr850	0.076694	-0.97459	0.054637
Nprl3	0.076694	0.0004297	0.14812
Nrip2	0.076557	-0.43676	0.72301
Cdca3	0.076557	-0.54818	0.46221
Abca5	0.076694	-0.13844	0.1589
Chic2	0.054444	-0.72523	0.88494
Mrps2	0.076557	-0.36226	0.48877
Prom1	0.076557	-0.51465	0.84174
RGD1561916	0.076557	-0.65459	0.9529
Piwil2	0.054873	-0.67729	0.96662
Olr1404	0.076694	-0.16882	0.10648
Arhgap15	0.076694	-0.46273	0.96485
Olr397	0.077057	0.095494	0.63251
LOC690235	0.054874	-0.66155	0.96662
Ssr4	0.076557	-0.63395	0.79964
Zscan26	0.077057	-0.60582	0.96442
Olr140	0.076557	0.23469	0.08204
LOC257643	0.055311	-0.36189	0.19395
Sim1	0.076557	-0.61459	0.15412
Chn3	0.077057	0.18187	0.47706
Gdnf	0.077057	-0.38417	0.96442
Mrpl47	0.077057	-0.55816	0.96442
Tpt1	0.076557	-0.48044	0.9147
RGD1560482	0.030211	-1.0993	0.96979
RGD1565033	0.077057	-0.323	0.45893
LOC100911938	0.076996	-0.47493	0.70662
LOC690147	0.077413	-0.47012	0.78189
Gtf2ird2	0.077058	-0.54484	0.95476
Lrit3	0.077058	-0.46546	0.96442
Rrp36	0.077414	-0.49952	0.9815
Ttc9b	0.078099	-0.15816	0.18962
Cacnb2	0.077058	-0.73259	0.57292
LOC100909833	0.078099	-0.5839	0.22529
Mir107	0.077058	-0.45301	0.51946
LOC689959	0.078099	-0.52635	0.15629
Fcrl6	0.077058	-0.49671	0.96442
Try4	0.078099	-0.10398	0.56213
LOC102555149	0.077434	-1.0067	0.69537
Reep6	0.078099	-0.5274	0.92193
Sez6l2	0.077434	0.46455	0.026173
RGD1561552	0.077434	-0.77049	0.00017161
Oscp1	0.078099	-0.40357	0.91055
Bcl2a1	0.077434	-0.54502	0.011357
Stim2	0.077434	-0.78686	0.30922
Znf750	0.078099	-0.50634	0.48877
Cd93	0.078099	-0.094921	0.3947
Tsn	0.077434	-0.47751	0.96398
Serpina12	0.077434	-0.73532	0.20988
Hpn	0.078099	-0.19717	0.41805
Ppp3r1	0.055766	-0.90538	0.72125
Olr1169	0.055766	-1.0133	0.96566
Tmem39a	0.077434	-0.06805	0.1589
Bcl11a	0.078099	-0.4472	0.94511
Myl3	0.078099	-0.24752	0.20993
Tmem147	0.077434	-0.72301	0.96398
Tpbpa	0.077434	-0.054681	0.20444
Cldn5	0.078099	-0.45038	0.4977
Lyplal1	0.078099	-0.51309	0.50358
Cipc	0.077434	-0.26418	0.57292
Sec63	0.077434	-0.65086	0.86831
Sec24a	0.077434	-0.59364	0.96398
Cst6	0.078099	-0.60125	0.74444
Adarb2	0.078099	-0.49169	0.83079
Pif1	0.078099	-0.42765	0.93564
Myc	0.077434	-0.95263	0.23951
Pld5	0.078099	-0.011143	0.020502
Ankrd27	0.078099	-0.5103	0.062308
Fut7	0.078802	-0.46576	0.36512
Hif3a	0.078802	0.1461	0.21827
Stk33	0.077434	0.40589	0.039156
Serping1	0.077434	-0.63867	0.85993
Socs4	0.077434	-0.95914	0.64654
RGD1559908	0.031501	-0.84075	0.9685
Glis2	0.078802	-0.1056	0.45058
Rab22a	0.077434	-0.41262	0.96398
Hist1h2bf	0.031501	-0.77167	0.9685
Fam47a	0.031501	-0.8695	0.9685
Sgtb	0.077434	-0.27458	0.87235
Apc	0.077434	-0.3917	0.96398
Crip3	0.078802	-0.44948	0.43285
Krtap4-3	0.078802	-0.32098	0.24391
Spata33	0.078803	-0.55912	0.71901
Atad2	0.078803	-0.58124	0.97815
Bag5	0.077434	-0.2282	0.23403
Ptchd1	0.078803	-0.42375	0.79006
Olr1060	0.055766	-0.86133	0.96566
Prpf38a	0.055766	-0.84113	0.96566
LOC100912026	0.055766	-0.64299	0.96566
Haus3	0.031502	-1.5346	0.9685
Nkd1	0.078803	0.68047	0.0020783
Tceal5	0.056208	-0.34628	0.24574
Gmppa	0.077434	-0.67445	0.69537
Ppp1r3g	0.078803	-0.41264	0.45642
Grik5	0.078803	-0.46652	0.27637
Cers1	0.079217	-0.39547	0.3769
Cyp2b3	0.079217	0.1846	0.31172
Mmel1	0.077434	-0.53499	0.68814
Psenen	0.079217	-0.60016	0.46221
Zfp358	0.079217	-0.39851	0.97114
Olr1311	0.056208	-0.74341	0.96517
LOC100909494	0.079217	-0.73071	0.958
Olr840	0.079217	-0.16329	0.17329
Mir124-3	0.077434	-0.64251	0.27158
Zfp398	0.077434	-0.21103	0.05588
Zfp870	0.056208	-0.76483	0.39315
LOC102550225	0.078	-0.80719	0.1589
Egr1	0.079218	-0.35578	0.70455
Fgf7	0.079218	-0.43072	0.26166
Mcee	0.079218	-0.37273	0.76469
Klk4	0.079218	-0.29362	0.62863
Pcbp1	0.079218	-0.57551	0.62111
Abcg1	0.078	-0.37359	0.28235
Zpbp	0.078001	-0.22582	0.80514
Pym1	0.079218	-0.47502	0.76646
LOC102555511	0.078001	-0.36672	0.59489
Apitd1	0.079218	-0.49072	0.76469
Soat2	0.078564	-0.74703	0.17756
Ppfia1	0.078564	-0.16805	0.61398
Ube2o	0.083081	-0.55913	0.7406
Olr673	0.083081	-0.52029	0.98562
Spock1	0.083081	-0.050213	0.020891
Hmgcs2	0.083081	-0.68899	0.94209
Bicd2	0.079105	-0.46248	0.87918
Gipc1	0.083081	-0.43927	0.96134
Mir30c1	0.079105	0.41662	0.045291
LOC103693627	0.083081	-0.40065	0.59263
RGD1304963	0.083081	-0.58134	0.55633
Rab33b	0.083081	-0.27196	0.18025
LOC102551143	0.079105	-0.67639	0.78739
Sorcs1	0.056208	-0.65071	0.96517
Gpr81	0.083762	0.25146	0.18025
Olr219	0.083762	-0.49213	0.87658
Mir3545	0.083762	-0.5903	0.75749
Lrrc8a	0.079106	-0.6073	0.51221
Znf235	0.083762	0.0023241	0.31172
Ehf	0.083762	-0.50633	0.5899
Lage3	0.079106	-0.62954	0.40027
Foxn1	0.083762	-0.42894	0.67612
Efcab6	0.079106	-0.69511	0.57074
Wisp1	0.083762	-0.51307	0.31771
LOC102554371	0.083762	-0.23904	0.43869
Yod1	0.079106	-0.3208	0.58179
Nkx2-5	0.084184	-0.27454	0.016163
LOC108351350	0.057142	-0.66533	0.78835
Pnpla1	0.079665	-0.44931	0.68632
Dbnl	0.057142	-1.0396	0.93221
Zranb3	0.079665	-0.079775	0.45628
RGD1560015	0.084615	-0.16339	0.019394
Trim15	0.084615	-0.29288	0.37391
Tead3	0.084615	-0.38683	0.30291
Tmem165	0.084615	-0.21077	0.19086
Ednra	0.079665	-0.75468	0.027297
Tnip2	0.084615	-0.59446	0.69167
Myo10	0.085298	0.48898	0.01491
Olr1718	0.08575	-0.53583	0.24391
Pigbos1	0.079665	0.68201	0.0088775
Pcdhb7	0.080247	0.14797	0.11863
Klrb1a	0.080247	0.53851	0.017066
Naa60	0.080247	-0.60876	0.69716
Tada3	0.087185	-0.46448	0.24391
Gpsm1	0.087185	-0.21903	0.075761
Pttg1ip	0.087185	-0.24493	0.55633
Defb37	0.087185	-0.49986	0.72301
Pcdh7	0.087185	-0.41445	0.8194
LOC691485	0.087185	-0.23307	0.56496
Slc23a3	0.080802	-0.23884	0.7112
LOC100912139	0.035531	-1.5134	0.96447
Tmbim1	0.058573	-0.61294	0.38078
Peg12	0.087185	-0.37725	0.835
Myh13	0.087185	-0.47446	0.33849
Psx1	0.087185	0.11104	0.15629
Usp25	0.080802	-0.70858	0.40027
Hoxc11	0.087185	-0.63819	0.41218
Zc2hc1b	0.058573	-0.83817	0.96265
Ythdf3	0.087185	-0.51582	0.54188
Fndc3a	0.087185	-0.4249	0.95653
Taco1	0.080802	-0.57113	0.91912
Cib3	0.087185	-0.37248	0.70248
Ube2w	0.058573	-0.39997	0.19395
Scaf4	0.087185	-0.39146	0.835
Olr89	0.087185	-0.31687	0.89981
Minpp1	0.087185	-0.41106	0.53603
Tle4	0.087185	-0.45707	0.36805
Map3k4	0.087185	0.1122	0.12306
Phf19	0.087185	-0.04167	0.20993
Hesx1	0.080802	-0.62656	0.74908
P2rx5	0.087185	-0.53416	0.17787
Cntfr	0.080802	-0.50635	0.72308
Adgrf1	0.080802	-0.63828	0.82792
Trim16	0.087185	-0.50035	0.40335
Olr1368	0.059589	-0.59058	0.47441
Akr1c1	0.087185	-0.53286	0.93564
Klhl28	0.087185	-0.53358	0.90526
Hgd	0.087185	-0.29937	0.15629
Ewsr1	0.081946	0.31737	0.12026
Npc1l1	0.087185	-0.52361	0.50656
Ly6k	0.059589	-0.42537	0.063289
Gpr12	0.087185	-0.13835	0.32362
Zfp286a	0.087185	-0.52267	0.74061
Bend2	0.059589	-0.5752	0.96156
Ctsj	0.08255	-0.95961	0.57958
Lrrc63	0.059589	-0.58862	0.96156
Ppp1r15b	0.08255	-0.92578	0.93622
LOC100366030	0.061688	-0.70223	0.50069
Src	0.087185	0.14725	0.062308
Mir668	0.087185	-0.4243	0.082887
LOC497940	0.087185	0.034457	0.041762
LOC108352464	0.087185	-0.48487	0.75011
Ddx24	0.087185	-0.069407	0.37982
Ndrg3	0.087185	-0.22396	0.52133
Mir3085	0.087185	-0.44905	0.44456
Txnl4a	0.085362	-1.0133	0.1856
RGD1305184	0.036851	-1.2609	0.96315
Dtx1	0.087185	-0.27297	0.74634
Calhm1	0.087185	-0.59803	0.43572
Mir935	0.087185	-0.26216	0.36805
Atxn3	0.064721	-0.54916	0.96054
Vasp	0.087185	-0.43822	0.98805
Fam76b	0.085363	-0.63695	0.47706
H1fnt	0.087185	-0.31762	0.91715
Mesdc2	0.087185	-0.61431	0.89319
LOC103691272	0.087185	-0.48825	0.91632
LOC686660	0.087185	-0.43332	0.016332
Tm6sf1	0.064721	-0.78084	0.95682
Fam43b	0.087185	-0.36846	0.011648
Mterf4	0.087185	-0.58623	0.87544
Smg8	0.085363	-0.85135	0.47196
Lama3	0.087185	-0.099402	0.45349
Itgb3bp	0.064721	-0.76491	0.96054
Ncstn	0.085363	-0.42442	0.31725
Ccdc163	0.087636	-0.50363	0.36805
Ahsa1	0.064721	-0.91628	0.87398
Psg29	0.064721	-0.66371	0.96054
Olr1330	0.087636	-0.38058	0.27932
Tnnc1	0.087636	-0.42119	0.17329
Camta2	0.087636	-0.5393	0.46807
Jund	0.087636	-0.46141	0.24391
Prr23a	0.087636	-0.1135	0.25573
LOC102550614	0.064721	-0.60618	0.96054
Olr744	0.085957	0.059349	0.14812
Krt33b	0.088408	-0.46335	0.26753
Dync1li2	0.088408	-0.49743	0.68732
Iqgap1	0.088408	-0.12079	0.020502
Klhl5	0.065211	-0.96166	0.95515
LOC683849	0.088408	-0.14643	0.37982
Pank2	0.088408	-0.52117	0.95992
Olr20	0.065703	-0.67757	0.71006
Ltbp1	0.088408	-0.29255	0.17787
Rfx5	0.088408	-0.043674	0.74061
LOC108349762	0.088408	-0.23333	0.36512
Irg1	0.088408	-0.41171	0.53603
LOC686720	0.088408	-0.50701	0.3475
Tmcc2	0.088408	-0.44087	0.8606
Ccdc92	0.088408	0.10993	0.083749
Zcrb1	0.065703	-0.15161	0.015024
LOC298795	0.085957	-0.83307	0.69537
Anapc16	0.088409	-0.55329	0.76469
Usp39	0.068295	-0.77274	0.95892
Prg4	0.088409	0.26567	0.063056
Ankrd29	0.068295	-0.26528	0.2523
Tsta3	0.088409	-0.69628	0.80896
Gnb4	0.088409	-0.19184	0.49472
Rnf17	0.039486	-0.6768	0.96051
Gfra1	0.088409	-0.57793	0.076561
C8b	0.088409	-0.63607	0.72301
Mir186	0.068296	-0.92209	0.95892
Olr1273	0.088409	-0.5989	0.24391
Tigd2	0.087163	-0.99159	0.94056
Sox14	0.088409	-0.27148	0.76646
Slc38a6	0.087163	-0.75953	0.94176
Ap1g2	0.088409	-0.57118	0.72301
Gpr25	0.088409	-0.38523	0.42698
Klhdc4	0.087163	-0.0098635	0.64849
B3glct	0.087163	-0.65385	0.19643
Ino80e	0.087163	-0.37216	0.65434
Tmed1	0.088847	-0.37607	0.54188
Mir342	0.088847	-0.21824	0.38577
Chsy3	0.087163	-0.66533	0.87235
LOC100363494	0.088847	-0.36026	0.79645
Dffb	0.088847	-0.49644	0.96353
Olr807	0.069731	-0.58785	0.95736
Cyp27a1	0.089555	-0.4797	0.96265
Zfp469	0.089555	-0.50265	0.98728
Cyss	0.087163	-0.52789	0.89658
Adck4	0.089555	-0.59931	0.68063
Itpr3	0.089555	-0.42436	0.14846
Mvd	0.089555	0.0085244	0.28523
Optc	0.089556	0.046799	0.51841
Sgcb	0.089556	-0.32126	0.80123
Ddx3x	0.069731	-0.64779	0.95736
Tnfrsf17	0.089556	0.42748	0.026467
Actl11	0.089556	-0.041189	0.14846
Taf6l	0.070219	-0.65936	0.95682
LOC691520	0.087164	-0.77184	0.84341
Axdnd1	0.089556	-0.40655	0.9604
Olr1160	0.090312	-0.39713	0.12405
Spata1	0.070219	-0.41626	0.2069
LOC103694622	0.090312	-0.65053	0.024661
Pdlim5	0.090312	0.051627	0.44456
Nxf5	0.087164	-0.97232	0.22068
Zfp36l3	0.090759	-0.06666	0.17329
LOC100359972	0.07022	-0.69611	0.79675
Tmem115	0.090759	-0.42031	0.47697
Rap1gap2	0.090759	-0.45581	0.52133
LOC689271	0.07022	-0.47409	0.95682
Mogat3	0.090759	-0.22043	0.039019
Wdr81	0.087164	0.35278	0.060962
RGD1559924	0.039487	-1.0577	0.96051
Lyl1	0.090759	-0.43434	0.80592
Skor1	0.090759	-0.17922	0.9474
Dym	0.090759	-0.55963	0.93011
Gys1	0.090759	-0.22011	0.32362
Trim46	0.090759	-0.58127	0.73091
Olr96	0.087164	-0.80504	0.73463
Pdpr	0.090759	-0.47461	0.25873
Zhx2	0.090759	-0.36442	0.88715
Kcnk15	0.090759	-0.46586	0.50656
Ap2m1	0.071218	-0.87037	0.94877
Olr1355	0.091532	-0.59732	0.96088
Ccdc28b	0.091532	-0.35547	0.24391
Spag1	0.071218	-0.47031	0.95572
Uhrf1	0.040785	-0.74465	0.95922
Podxl2	0.091763	-0.38092	0.62614
Rpl36	0.071737	-0.86314	0.95515
MGC95210	0.091994	-0.51011	0.76469
Kifc2	0.091995	-0.62985	0.98176
Olr1085	0.071737	-0.43733	0.13081
Mir190b	0.071737	-0.58362	0.95515
Tnfsf8	0.091167	-0.70831	0.58179
LOC102548694	0.071737	-0.58267	0.95515
Ccpg1os	0.095746	-0.51281	0.31771
Glipr2	0.091168	-0.61455	0.86624
Gnat3	0.071737	-0.96703	0.95515
Olr86	0.091168	0.13146	0.23951
RGD1560146	0.071737	-0.7972	0.95515
Dmxl1	0.071737	-0.7857	0.95515
Prss48	0.09698	0.11586	0.46515
Ercc4	0.09698	-0.42612	0.2323
RGD1311739	0.09698	-0.1903	0.55347
Tmem126b	0.071737	-0.71363	0.91249
Ly6g5c	0.098215	-0.42586	0.75011
Polr3g	0.094283	-0.89203	0.69537
Zfp773-ps1	0.098215	0.41648	0.037735
C1ql1	0.098215	-0.40114	0.66697
Trim26	0.071737	-0.52997	0.76866
Arl13a	0.094283	-0.35626	0.84341
Hspb6	0.098215	-0.44496	0.19086
Stoml1	0.098215	-0.34822	0.62359
Hddc2	0.094283	-0.76267	0.11125
Eci2	0.094283	-0.92319	0.92562
Tmem216	0.098215	-0.40014	0.95552
Olr686	0.098215	-0.1483	0.20993
Ndufb3	0.071737	-0.52223	0.95515
Atf2	0.094283	0.085158	0.19102
Nlrp10	0.098671	-0.50661	0.62614
Itpripl1	0.094283	-0.077525	0.78035
Islr	0.098671	-0.47575	0.020891
Dpp4	0.094283	-0.46111	0.57074
Cdh5	0.098671	-0.31042	0.037736
Smim22	0.099115	-0.52613	0.75749
Fads3	0.099115	-0.36468	0.49472
LOC500956	0.099606	-0.41413	0.49175
LOC686774	0.099606	0.13917	0.18025
Pitx1	0.099606	-0.32094	0.2734
Scn9a	0.099606	-0.20453	0.20993
Tex38	0.073727	-0.74287	0.95515
Pragmin	0.099606	-0.59358	0.97906
Ccdc103	0.099606	-0.1685	0.26166
LOC102555392	0.094283	-0.57608	0.66206
Mir19b2	0.094283	-0.27948	0.047077
Olfm1	0.099606	-0.43551	0.87322
Arid3b	0.099606	0.63475	0.0017117
LOC108352515	0.099606	-0.60064	0.45642
Fos	0.099606	-0.49938	0.17444
Rprd2	0.073727	-0.76102	0.88674
Acsm1	0.099606	-0.53033	0.33849
Mphosph9	0.094283	-0.98329	0.61815
Celf6	0.099606	-0.49325	0.27048
C2cd2l	0.099606	-0.67058	0.14396
Ctsd	0.073727	-0.78785	0.95515
LOC102556178	0.10009	-0.43804	0.76996
Rab40b	0.10009	-0.33732	0.36512
Dpt	0.10009	-0.4534	0.89415
Unc13b	0.10059	-0.54094	0.81642
Stc2	0.10059	-0.57437	0.55633
Murc	0.094283	-0.043626	0.024589
LOC100912365	0.10059	-0.46973	0.42401
Ckap5	0.073727	-0.67436	0.95515
Lekr1	0.073727	-0.027141	0.071967
Gadd45gip1	0.10059	-0.55494	0.68511
Fis1	0.10059	-0.04592	0.76292
Sprr1b	0.10059	-0.4617	0.73481
[truncated: 19,877 more rows]

## Sheet: C_PvsB
id	neg|p-value	neg|lfc	pos|p-value			id	neg|p-value	neg|lfc	pos|p-value
[truncated: 21,567 more rows]

[truncated: 2 more sheets: D_MvsS, D_PvsS]
