# Supplementary material for: A genome-wide in vivo CRISPR screen identifies essential regulators of T cell migration to the CNS in a multiple sclerosis model
Source: Nat Neurosci. 2023 Sep 14;26(10):1713–25. doi: 10.1038/s41593-023-01432-2 (PMC10545543; doi:10.1038/s41593-023-01432-2)
Supplement: Supplementary file 23 — Figure and statistical source data. [file 41593_2023_1432_MOESM23_ESM.xlsx]

## Sheet: A-D
id	neg|score	neg|p-value	neg|goodsgrna	neg|lfc	pos|score	pos|p-value	pos|goodsgrna	pos|lfc			id	neg|lfc
P2ry10	8.7546e-05	2.7755e-05	5	-0.85641	0.97878	0.97368	0	-0.85641			Non-Targeted-90	-0.22807
Htr2b	0.00015599	7.3172e-05	3	-0.45969	0.8988	0.87487	0	-0.45969			Non-Targeted-48	-0.67129
Prelid3b	0.00017452	0.0001085	2	-0.64422	0.75947	0.71696	0	-0.64422			Non-Targeted-222	-0.29442
Grpr	0.00025978	0.00016905	1	0.026816	0.88592	0.85599	0	0.026816			Non-Targeted-105	-0.15126
Ddx47	0.00034723	0.00021447	5	-0.64301	0.56336	0.47221	1	-0.64301			Non-Targeted-162	0.07569
Rbm27	0.00047928	0.00029017	2	-0.17558	0.11428	0.13039	2	-0.17558			Non-Targeted-104	-0.013216
LOC108351099	0.00061231	0.00037596	3	-0.83402	0.19692	0.19666	1	-0.83402			Non-Targeted-33	-0.16686
Fnbp1l	0.00062336	0.00040623	4	-0.84727	0.89733	0.87006	0	-0.84727			Non-Targeted-123	-0.1035
Commd4	0.00063876	0.00041128	3	-0.45559	0.60437	0.48551	1	-0.45559			Non-Targeted-64	-0.25514
Polr3g	0.00064622	0.00041128	4	-0.79054	0.21198	0.23858	1	-0.79054			Non-Targeted-73	-0.45813
Anxa2	0.00077917	0.00062827	1	0.451	0.0027348	0.002339	4	0.451			Non-Targeted-81	-0.49252
Itgb3bp	0.00085489	0.00062827	4	-0.94898	0.8701	0.83438	0	-0.94898			Non-Targeted-89	-0.11715
Erich6	0.0010036	0.00063332	2	-0.06845	0.036139	0.034	2	-0.06845			Non-Targeted-170	-0.11759
Grk2	0.0012553	0.00069892	3	-0.65247	0.95459	0.94886	0	-0.65247			Non-Targeted-45	0
Prdm1	0.0012983	0.00081499	3	-0.36961	0.42766	0.38089	1	-0.36961			Non-Targeted-183	-0.24088
Dzip3	0.0014582	0.00081499	3	-0.74432	0.39629	0.36744	1	-0.74432			Non-Targeted-11	0.00040018
Enpp4	0.0014736	0.00081499	4	-0.68547	0.79861	0.70402	0	-0.68547			Non-Targeted-15	-0.077754
Scn5a	0.0015115	0.00082004	2	-0.0091084	0.21267	0.23858	2	-0.0091084			Non-Targeted-113	0.054976
Zfp36l1	0.0015745	0.00082004	4	-0.63627	0.99922	0.99955	0	-0.63627			Non-Targeted-110	-0.26968
Cpne9	0.0017212	0.00082004	2	-0.12583	0.30273	0.31486	1	-0.12583			Non-Targeted-146	-0.12002
Med10	0.0021658	0.0019908	2	-0.017232	0.86681	0.84042	0	-0.017232			Non-Targeted-137	-0.34953
Hsp90ab1	0.0022877	0.0010471	3	-0.14414	0.0049108	0.0044332	3	-0.14414			Non-Targeted-111	0.072598
Amdhd1	0.002334	0.0010471	3	-0.25516	0.27222	0.26323	2	-0.25516			Non-Targeted-79	-0.28067
Bdkrb1	0.002336	0.0010471	2	-0.22159	0.98933	0.99103	0	-0.22159			Non-Targeted-87	-0.30786
Plcl2	0.0023725	0.0010471	4	-0.63449	0.83432	0.76234	0	-0.63449			Non-Targeted-7	-0.4548
Eif3c	0.0025254	0.002228	2	-0.19633	0.14373	0.13997	2	-0.19633			Non-Targeted-41	-0.12142
Fnta	0.0031077	0.0017385	2	0.038443	0.075912	0.060287	2	0.038443			Non-Targeted-179	-0.3472
Arhgap30	0.0031434	0.0017385	4	-0.43255	0.96435	0.96302	0	-0.43255			Non-Targeted-24	-0.42039
Rnasek	0.0031445	0.0015316	2	-0.57538	0.25256	0.23235	1	-0.57538			Non-Targeted-23	-0.074174
LOC108348302	0.003327	0.0017435	2	-0.20914	0.050103	0.048256	1	-0.20914			Non-Targeted-71	-0.31086
Erap1	0.0033728	0.0017435	2	0.12853	0.29772	0.31486	2	0.12853			Non-Targeted-161	-0.061621
Smc1b	0.0034393	0.0017435	2	-0.064612	0.46942	0.42005	1	-0.064612			Non-Targeted-211	-0.078781
Junb	0.0036324	0.0017738	2	0.08795	0.00086574	0.00072415	2	0.08795			Non-Targeted-169	-0.017183
LOC108349752	0.0038908	0.0027831	1	-0.12057	0.93454	0.92007	0	-0.12057			Non-Targeted-217	-0.32351
Wbp4	0.0042752	0.0032978	2	-0.27273	0.97705	0.97241	0	-0.27273			Non-Targeted-158	-0.28478
Olr601	0.0044086	0.0033029	1	0.068143	0.49346	0.42005	1	0.068143			Non-Targeted-168	0.077933
Ei24	0.0045054	0.0029647	3	-0.64664	0.81195	0.76175	0	-0.64664			Non-Targeted-230	-0.13108
Ddx39b	0.004573	0.0035905	2	-0.34498	0.023411	0.023635	1	-0.34498			Non-Targeted-198	0
Rell2	0.0047475	0.0035905	3	-0.38472	0.96508	0.96302	0	-0.38472			Non-Targeted-74	0.089462
Usp22	0.0048195	0.0035955	3	-0.24732	0.81292	0.74683	0	-0.24732			Non-Targeted-156	-0.2313
Cyp3a62	0.0049262	0.0035955	2	0.16493	0.55443	0.47221	1	0.16493			Non-Targeted-194	-0.0097938
Cdkl2	0.0050218	0.0035955	3	-0.38028	0.27218	0.26323	1	-0.38028			Non-Targeted-92	-0.20001
Olr175	0.0051069	0.003757	4	-0.39758	0.83971	0.77705	0	-0.39758			Non-Targeted-60	0.14838
Apln	0.0052432	0.0040144	3	-0.47669	0.097128	0.088985	2	-0.47669			Non-Targeted-159	0.13655
Zer1	0.0057819	0.004297	3	-0.4184	0.69619	0.52497	1	-0.4184			Non-Targeted-52	0.031062
Ticam2	0.0058227	0.004297	3	-0.38998	0.55363	0.47221	1	-0.38998			Non-Targeted-232	-0.039005
Baz1a	0.0059607	0.004297	1	-0.12969	0.69983	0.5384	0	-0.12969			Non-Targeted-236	-0.29877
Il31ra	0.0062539	0.0051296	2	-0.34883	0.29694	0.31486	1	-0.34883			Non-Targeted-96	0.26205
Ticrr	0.0064677	0.0054476	4	-0.60575	0.1599	0.16947	1	-0.60575			Non-Targeted-28	-0.24799
Mtnr1a	0.0064776	0.0054476	3	-0.21926	0.78956	0.70402	0	-0.21926			Non-Targeted-84	-0.056002
Timm8a1	0.0069943	0.0062903	1	-0.09127	0.88566	0.85599	0	-0.09127			Non-Targeted-228	-0.057744
Adam8	0.0075108	0.0069161	2	0.17907	0.060035	0.052656	2	0.17907			Non-Targeted-10	0.020086
Olr124	0.0076534	0.0069161	3	-0.32573	0.81472	0.74683	0	-0.32573			Non-Targeted-220	-0.22855
Plcb4	0.0077308	0.0069161	2	0.079025	0.09956	0.10526	2	0.079025			Non-Targeted-190	0.044938
Il12rb1	0.0077598	0.0049177	3	-0.64512	0.37812	0.3212	1	-0.64512			Non-Targeted-91	-0.073541
LOC102555149	0.0084153	0.0056242	1	0.3101	0.046941	0.041378	2	0.3101			Non-Targeted-176	-0.1035
Il1rl2	0.0085431	0.0074005	2	-0.19554	0.18782	0.21913	1	-0.19554			Non-Targeted-32	-0.019686
Bok	0.0090589	0.0074005	2	0.16146	0.18234	0.18949	2	0.16146			Non-Targeted-98	-0.248
Gnai2	0.010535	0.0079001	2	0.18148	0.62982	0.49848	1	0.18148			Non-Targeted-34	0.054623
Puf60	0.010605	0.0085208	2	-0.27491	0.24833	0.24401	1	-0.27491			Non-Targeted-65	0.19228
Zfp353	0.010921	0.0085208	2	-0.42374	0.018305	0.02256	1	-0.42374			Non-Targeted-155	0.051871
Pak3	0.011036	0.0085259	3	-0.41748	0.74891	0.60079	0	-0.41748			Non-Targeted-216	-0.1171
Imp3	0.011116	0.0096512	3	-0.56162	0.47489	0.35621	1	-0.56162			Non-Targeted-192	-0.043267
Lage3	0.011596	0.0093383	3	-0.64976	0.9931	0.99406	0	-0.64976			Non-Targeted-130	-0.16008
Lpxn	0.011635	0.0094796	1	0.4099	0.0064002	0.0064619	4	0.4099			Non-Targeted-85	-0.11849
Mrpl41	0.011775	0.0090507	2	-0.6438	0.76905	0.7662	0	-0.6438			Non-Targeted-80	-0.18109
Cwc15	0.012196	0.0094796	3	-0.34578	0.15616	0.16947	2	-0.34578			Non-Targeted-240	-0.028603
Ackr3	0.012324	0.0094796	2	-0.098353	0.3491	0.34097	1	-0.098353			Non-Targeted-186	0.010871
Guca1a	0.012663	0.0094847	1	-0.17197	0.51801	0.4329	1	-0.17197			Non-Targeted-197	0.010871
Ccnc	0.012709	0.010837	1	-0.25861	0.71035	0.59557	0	-0.25861			Non-Targeted-76	-0.0035802
Tbc1d15	0.012777	0.010837	2	0.14495	0.32928	0.29622	1	0.14495			Non-Targeted-66	0.10818
Mir378b	0.013177	0.0094847	2	-0.24428	0.84756	0.77705	0	-0.24428			Non-Targeted-193	-0.023289
Map3k1	0.013374	0.0094847	2	0.10388	0.29307	0.2964	2	0.10388			Non-Targeted-138	-0.20701
Capn3	0.013691	0.0094847	1	0.1221	0.24908	0.24401	2	0.1221			Non-Targeted-20	-0.22468
RGD1309362	0.013994	0.01329	2	-0.21257	0.12468	0.13525	2	-0.21257			Non-Targeted-151	-0.16082
Ppp1r15a	0.014022	0.011306	2	-0.3075	0.97738	0.97241	0	-0.3075			Non-Targeted-142	0.061003
RGD1561648	0.014264	0.011306	3	-0.46045	0.6676	0.49849	1	-0.46045			Non-Targeted-56	0.12179
Tti1	0.014422	0.01329	1	-0.068747	0.10703	0.094652	1	-0.068747			Non-Targeted-26	-0.1371
Slc4a11	0.014718	0.011311	2	-0.31666	0.92951	0.91342	0	-0.31666			Non-Targeted-62	-0.080141
Ltb4r2	0.014909	0.011311	2	-0.26128	0.33109	0.32777	1	-0.26128			Non-Targeted-132	0.011881
Il27	0.014949	0.011311	3	-0.37187	0.52111	0.4329	1	-0.37187			Non-Targeted-37	-0.21748
Plcl1	0.015059	0.012936	3	-0.23278	0.47764	0.42005	1	-0.23278			Non-Targeted-187	0.22785
Nckap1l	0.015504	0.012936	3	-0.58712	0.85839	0.79773	0	-0.58712			Non-Targeted-131	-0.056228
Gnat3	0.015705	0.014602	1	-0.038768	0.087886	0.076107	1	-0.038768			Non-Targeted-127	0.021876
Zfp407	0.016257	0.014925	1	-0.13643	0.95918	0.95436	0	-0.13643			Non-Targeted-143	-0.15472
Gmfb	0.016992	0.014925	2	-0.036445	0.20265	0.23858	2	-0.036445			Non-Targeted-200	0.088695
Ran	0.017691	0.01011	1	-0.033946	0.14524	0.1271	1	-0.033946			Non-Targeted-88	-0.24957
Tgfb1	0.017793	0.014925	2	-0.03823	0.56725	0.47221	1	-0.03823			Non-Targeted-210	-0.10722
Wsb2	0.017957	0.01493	2	-0.28281	0.5281	0.4329	1	-0.28281			Non-Targeted-9	-0.10699
Calml4	0.018008	0.01493	3	-0.29872	0.57673	0.47222	1	-0.29872			Non-Targeted-214	0.14838
Il17ra	0.018022	0.015449	3	-0.51234	0.92132	0.91813	0	-0.51234			Non-Targeted-171	-0.15884
Pgk1	0.01821	0.015449	2	0.024654	0.052512	0.041383	2	0.024654			Non-Targeted-167	-0.12671
Ech1	0.018305	0.01493	1	0.14084	0.4908	0.42005	1	0.14084			Non-Targeted-225	-0.049218
Npr3	0.018545	0.01493	3	-0.31598	0.46202	0.42005	1	-0.31598			Non-Targeted-38	0
Akirin2	0.018779	0.01493	2	-0.33496	0.9955	0.99657	0	-0.33496			Non-Targeted-238	-0.11849
Tango6	0.018833	0.016292	3	-0.55826	0.4376	0.37045	1	-0.55826			Non-Targeted-215	-0.088475
Wasl	0.019787	0.01763	3	-0.34475	0.082827	0.066852	2	-0.34475			Non-Targeted-121	-0.091882
Dicer1	0.019839	0.01763	2	0.0053229	0.58203	0.47222	1	0.0053229			Non-Targeted-178	0.53996
Cwc25	0.019974	0.016297	1	0.045747	0.7472	0.66196	0	0.045747			Non-Targeted-189	-0.013657
Drosha	0.020214	0.01763	2	-0.14914	0.93215	0.91684	0	-0.14914			Non-Targeted-175	-0.0061289
Ccnb3	0.020739	0.017251	3	-0.43979	0.011422	0.014536	1	-0.43979			Non-Targeted-93	0.076391
Nfe2l2	0.020819	0.017635	2	-0.31522	0.89248	0.86089	0	-0.31522			Non-Targeted-53	0
Mad2l1	0.020825	0.017251	2	-0.11594	0.9636	0.96383	0	-0.11594			Non-Targeted-237	0.031062
Amot	0.020861	0.017635	1	0.16741	0.070368	0.058707	2	0.16741			Non-Targeted-109	-0.077754
Ccrl2	0.021255	0.017635	2	-0.03769	0.16573	0.16948	1	-0.03769			Non-Targeted-16	-0.098098
Fam69a	0.021371	0.018296	1	-0.26956	0.96703	0.96607	0	-0.26956			Non-Targeted-63	0.026324
Smim22	0.021416	0.018296	3	-0.38128	0.97238	0.97007	0	-0.38128			Non-Targeted-21	0.027485
Gemin2	0.021437	0.017256	3	-0.51858	0.86972	0.84513	0	-0.51858			Non-Targeted-241	0.22759
Prmt1	0.021647	0.018381	2	-0.19761	0.80944	0.76174	0	-0.19761			Non-Targeted-173	0.089462
Gpr65	0.021881	0.018301	2	-0.17418	0.98446	0.9868	0	-0.17418			Non-Targeted-22	-0.034929
Nudcd1	0.021962	0.018301	2	-0.084773	0.70344	0.55094	0	-0.084773			Non-Targeted-77	-0.097466
Ogg1	0.022428	0.019083	3	-0.29341	0.92934	0.91342	0	-0.29341			Non-Targeted-229	0
Iws1	0.022835	0.018381	3	-0.51206	0.66608	0.50757	0	-0.51206			Non-Targeted-177	-0.17027
Upp1	0.023708	0.019875	3	-0.36543	0.92679	0.91013	0	-0.36543			Non-Targeted-114	0.089462
Or7e24	0.024046	0.019875	3	-0.38161	0.88036	0.85077	0	-0.38161			Non-Targeted-55	-0.13855
Rnaset2	0.024144	0.01988	3	-0.37609	0.94051	0.92868	0	-0.37609			Non-Targeted-70	-0.074174
Rnf20	0.024227	0.019386	2	-0.46518	0.99664	0.99773	0	-0.46518			Non-Targeted-125	0.0072905
Olr1689	0.02433	0.01988	2	-0.38251	0.80956	0.73033	0	-0.38251			Non-Targeted-2	-0.13357
Pcgf3	0.024429	0.01988	2	0.035834	0.13304	0.15839	1	0.035834			Non-Targeted-218	-0.013216
Msmo1	0.024851	0.019391	3	-0.47844	0.39627	0.35812	1	-0.47844			Non-Targeted-201	0.41676
Fcho2	0.025447	0.020995	1	0.35685	0.31115	0.31487	1	0.35685			Non-Targeted-119	-0.0035802
Gpr6	0.025986	0.020995	3	-0.40553	0.89289	0.86089	0	-0.40553			Non-Targeted-50	0.20048
Gulp1	0.026088	0.020995	3	-0.49875	0.95215	0.95227	0	-0.49875			Non-Targeted-117	0.10615
Agtrap	0.026464	0.021	1	-0.23705	0.15133	0.1584	1	-0.23705			Non-Targeted-174	-0.014302
Nbas	0.026652	0.021	3	-0.39573	0.89911	0.87914	0	-0.39573			Non-Targeted-68	0.22006
Slc25a3	0.026972	0.021	1	-0.17968	0.69696	0.53839	1	-0.17968			Non-Targeted-163	0.17905
Cpq	0.027171	0.021	3	-0.24615	0.3396	0.32777	1	-0.24615			Non-Targeted-208	-0.12812
Klhl30	0.027289	0.021	2	-0.0038245	0.12513	0.12093	2	-0.0038245			Non-Targeted-164	-0.11718
Gpr119	0.027479	0.021	1	-0.062113	0.81433	0.74683	0	-0.062113			Non-Targeted-150	0.24242
Snap91	0.027485	0.021	2	-0.086896	0.22887	0.244	1	-0.086896			Non-Targeted-101	-0.074174
Spdl1	0.027619	0.023756	1	-0.10303	0.79706	0.72714	0	-0.10303			Non-Targeted-17	0
Tomm40	0.027987	0.023372	3	-0.4273	0.5063	0.43289	1	-0.4273			Non-Targeted-212	0.39181
Gzmbl3	0.028474	0.023377	2	-0.3079	0.91764	0.90279	0	-0.3079			Non-Targeted-112	-0.034701
Mc1r	0.028494	0.023377	1	-0.071134	0.73134	0.57634	0	-0.071134			Non-Targeted-4	-0.19616
Zfp131	0.029049	0.022156	2	-0.44509	0.96369	0.96403	0	-0.44509			Non-Targeted-58	-0.023924
Ptprc	0.029581	0.02478	3	-0.40531	0.84218	0.77705	0	-0.40531			Non-Targeted-27	-0.22374
Ttf2	0.029966	0.02478	3	-0.38843	0.96099	0.95804	0	-0.38843			Non-Targeted-1	-0.056002
Zcchc12	0.030015	0.02478	3	-0.2444	0.45171	0.42005	1	-0.2444			Non-Targeted-188	-0.0038383
Gtf2i	0.03005	0.028348	3	-0.32556	0.053045	0.041383	2	-0.32556			Non-Targeted-118	-0.1035
Cxcl12	0.030561	0.030341	2	0.030698	0.8367	0.80439	0	0.030698			Non-Targeted-141	0.089757
Ndufb2	0.030802	0.02478	3	-0.41228	0.9413	0.93416	0	-0.41228			Non-Targeted-136	0.024323
Sestd1	0.031028	0.02478	1	-0.040144	0.9627	0.96301	0	-0.040144			Non-Targeted-51	0.0070586
Ccne2	0.031219	0.024785	2	-0.085366	0.49552	0.43289	1	-0.085366			Non-Targeted-191	0.12436
Tacr3	0.031534	0.024785	3	-0.26228	0.77958	0.67582	0	-0.26228			Non-Targeted-25	-0.097466
Wdr25	0.031671	0.03238	2	-0.33391	0.46728	0.37046	1	-0.33391			Non-Targeted-72	-0.056939
Spag9	0.031709	0.024785	3	-0.20184	0.73702	0.57634	0	-0.20184			Non-Targeted-152	-0.10647
Nfkbiz	0.031739	0.024785	2	-0.3312	0.72466	0.57633	0	-0.3312			Non-Targeted-108	-0.025485
Hsp90b1	0.031757	0.03238	2	0.35406	0.15992	0.17926	1	0.35406			Non-Targeted-103	0.10711
LOC100361558	0.032157	0.024785	2	-0.04104	0.24299	0.244	1	-0.04104			Non-Targeted-82	0.83278
RGD1561916	0.032514	0.024785	3	-0.26096	0.90319	0.8834	0	-0.26096			Non-Targeted-30	0.32775
Smc2	0.032545	0.024785	2	0.15941	0.4257	0.38089	1	0.15941			Non-Targeted-14	-0.0035802
Atrx	0.032896	0.024785	2	-0.067915	0.80455	0.72168	0	-0.067915			Non-Targeted-5	-0.074174
Cd47	0.033556	0.024785	1	-0.18489	0.70794	0.55095	0	-0.18489			Non-Targeted-196	-0.026743
Nifk	0.033859	0.015404	2	-0.75246	0.87803	0.88714	0	-0.75246			Non-Targeted-75	0
LOC683897	0.034061	0.026395	2	-0.099664	0.75234	0.61257	0	-0.099664			Non-Targeted-149	-0.088646
Clec2l	0.034178	0.026395	2	0.21667	0.017968	0.022555	3	0.21667			Non-Targeted-182	-0.050587
Cd81	0.034565	0.026395	2	-0.34993	0.76051	0.63446	0	-0.34993			Non-Targeted-235	0.090258
Ntrk2	0.03458	0.026395	3	-0.39662	0.95605	0.95228	0	-0.39662			Non-Targeted-102	0.074099
Csf3r	0.034821	0.026395	3	-0.3501	0.90229	0.8834	0	-0.3501			Non-Targeted-106	0.026109
Slc38a6	0.034826	0.026395	2	-0.064245	0.76365	0.63446	0	-0.064245			Non-Targeted-3	-0.0096356
Epha8	0.035044	0.026395	2	0.010995	0.72431	0.57633	0	0.010995			Non-Targeted-83	0.058374
N6amt1	0.035217	0.037366	2	-0.56224	0.63934	0.4836	0	-0.56224			Non-Targeted-199	-0.010672
Mdfic	0.035244	0.026395	3	-0.37638	0.324	0.32776	1	-0.37638			Non-Targeted-69	-0.077754
Olr199	0.035262	0.026395	2	-0.012186	0.94261	0.93897	0	-0.012186			Non-Targeted-148	-0.070545
Ifngr1	0.035574	0.0264	1	-0.12843	0.80995	0.73033	0	-0.12843			Non-Targeted-99	-0.074631
Rbm34	0.035977	0.0264	3	-0.26195	0.65815	0.49849	1	-0.26195			Non-Targeted-165	-0.16082
Defb12	0.03625	0.0264	2	-0.052542	0.74924	0.60079	0	-0.052542			Non-Targeted-223	-0.035065
Il18bp	0.036409	0.0264	3	-0.38252	0.98473	0.98754	0	-0.38252			Non-Targeted-97	0.10519
Cxcr3	0.036471	0.0264	3	-0.43937	0.39697	0.36744	1	-0.43937			Non-Targeted-29	0
Jund	0.036533	0.0264	3	-0.28815	0.51318	0.43289	1	-0.28815			Non-Targeted-31	0.15296
Thumpd1	0.036582	0.0264	2	0.00021871	0.80105	0.72168	0	0.00021871			Non-Targeted-185	0.169
Eef1g	0.036899	0.037366	1	0.0018331	0.045273	0.041378	2	0.0018331			Non-Targeted-205	-0.012487
Cdhr3	0.037086	0.028025	2	-0.092268	0.75364	0.62356	0	-0.092268			Non-Targeted-126	0.3449
Sfswap	0.037137	0.028025	2	0.037818	0.62411	0.49848	1	0.037818			Non-Targeted-116	0.21068
Gpr149	0.037156	0.028025	3	-0.056431	0.08249	0.066852	2	-0.056431			Non-Targeted-35	0.10615
Golph3l	0.037319	0.037366	1	-0.089918	0.74285	0.65336	0	-0.089918			Non-Targeted-18	0
Sytl5	0.037344	0.028025	3	-0.35321	0.29306	0.2964	1	-0.35321			Non-Targeted-227	0.14856
Dnm2	0.037396	0.024422	2	-0.48752	0.78118	0.74212	0	-0.48752			Non-Targeted-59	-0.045987
Cdk1	0.037472	0.028025	2	0.056107	0.19	0.21913	2	0.056107			Non-Targeted-226	-0.056002
Crnkl1	0.037589	0.02803	2	-0.36516	0.65452	0.49849	1	-0.36516			Non-Targeted-180	0.044938
Gpr34	0.038313	0.037366	2	-0.02437	0.15146	0.15322	2	-0.02437			Non-Targeted-124	0.14187
Lepr	0.038595	0.030407	1	0.28864	0.26908	0.26323	2	0.28864			Non-Targeted-154	0.027204
Mpc1	0.038826	0.032224	2	-0.20936	0.9382	0.92007	0	-0.20936			Non-Targeted-139	0
Oprk1	0.039098	0.032224	2	-0.32436	0.52055	0.4329	1	-0.32436			Non-Targeted-54	-0.01915
Ppp2r2a	0.039337	0.026774	2	-0.2213	0.55491	0.41302	0	-0.2213			Non-Targeted-133	0
Rtkn2	0.039601	0.032224	2	-0.090595	0.77721	0.67582	0	-0.090595			Non-Targeted-6	-0.030997
Il7r	0.039624	0.032224	2	-0.2339	0.601	0.4855	1	-0.2339			Non-Targeted-36	0.048695
Anapc5	0.039838	0.032224	3	-0.20723	0.78105	0.68563	0	-0.20723			Non-Targeted-213	-0.10046
Tfg	0.039903	0.032224	3	-0.36271	0.98872	0.99054	0	-0.36271			Non-Targeted-120	0.083133
Ralgapa1	0.040084	0.032224	2	-0.21888	0.74693	0.60079	0	-0.21888			Non-Targeted-231	0.0051466
Mttp	0.040103	0.032224	1	0.06112	0.70682	0.55094	0	0.06112			Non-Targeted-44	0.016506
Ffar3	0.040199	0.032224	2	0.022977	0.056556	0.048261	2	0.022977			Non-Targeted-172	-0.022779
Zfp133	0.040558	0.032224	3	-0.22287	0.7377	0.57634	0	-0.22287			Non-Targeted-184	0.092939
Psd4	0.040605	0.032224	2	0.018536	0.94653	0.94613	0	0.018536			Non-Targeted-46	0
Ap2a2	0.040954	0.032229	3	-0.2067	0.83045	0.75482	0	-0.2067			Non-Targeted-43	0.091073
Crhr1	0.041021	0.032229	3	-0.25909	0.025955	0.026203	1	-0.25909			Non-Targeted-209	0.026029
Ckap5	0.041093	0.037371	1	-0.16102	0.79802	0.73446	0	-0.16102			Non-Targeted-144	0.058374
Icam4	0.041153	0.032229	3	-0.41434	0.98617	0.9882	0	-0.41434			Non-Targeted-219	4.9168e-05
Lgals2	0.041219	0.032229	3	-0.4324	0.94996	0.94819	0	-0.4324			Non-Targeted-147	0
Syvn1	0.041592	0.032229	2	0.0018843	0.53253	0.4329	1	0.0018843			Non-Targeted-134	0.13609
Hsd17b7	0.041608	0.032229	2	-0.030911	0.78469	0.70402	0	-0.030911			Non-Targeted-8	0.079601
Cep85l	0.041619	0.032229	3	-0.4622	0.58827	0.4855	1	-0.4622			Non-Targeted-157	0.010871
Exosc8	0.042132	0.02634	1	-0.25178	0.71448	0.68776	0	-0.25178			Non-Targeted-12	0.069699
Irf6	0.042295	0.032229	2	0.00046697	0.19332	0.23356	2	0.00046697			Non-Targeted-224	0.20131
Retnla	0.042349	0.037371	2	-0.35306	0.56023	0.43344	1	-0.35306			Non-Targeted-234	0.115
Psmb7	0.04256	0.032229	3	-0.24039	0.059494	0.052651	2	-0.24039			Non-Targeted-207	-0.023924
Alg14	0.043122	0.032229	2	-0.085911	0.036581	0.034005	2	-0.085911			Non-Targeted-195	0.066173
Olr866	0.043171	0.032229	3	-0.36344	0.98975	0.99103	0	-0.36344			Non-Targeted-122	0.021876
Htr2a	0.043307	0.034146	3	-0.47238	0.80654	0.72168	0	-0.47238			Non-Targeted-39	0.22631
Dpm1	0.043581	0.036902	3	-0.36129	0.707	0.55094	0	-0.36129			Non-Targeted-233	0.2215
Chuk	0.043603	0.037371	1	-0.063554	0.25613	0.25936	1	-0.063554			Non-Targeted-100	0.28746
Slc39a13	0.043613	0.036902	1	0.10046	0.15748	0.16947	2	0.10046			Non-Targeted-42	0.10711
Kdr	0.044131	0.036902	3	-0.35463	0.17992	0.18949	1	-0.35463			Non-Targeted-129	0.26155
Serpind1	0.044186	0.040157	2	0.35107	0.035644	0.031931	3	0.35107			Non-Targeted-221	0.37401
LOC103690286	0.044894	0.036907	3	-0.29952	0.75908	0.62356	0	-0.29952			Non-Targeted-86	0.15344
Cerk	0.045037	0.038829	2	0.13436	0.0032899	0.0036611	3	0.13436			Non-Targeted-95	0.29666
Cops2	0.045114	0.038829	1	-0.35495	0.81951	0.74683	0	-0.35495			Non-Targeted-204	0.42915
Calr	0.046113	0.041817	2	0.153	0.16394	0.16948	1	0.153			Non-Targeted-49	0.038356
Tbce	0.046212	0.029095	2	-0.47888	0.97972	0.98371	0	-0.47888			Non-Targeted-160	0.020086
Olr507	0.046863	0.045077	2	-0.26131	0.57698	0.47222	1	-0.26131			Non-Targeted-181	0
Cd59	0.047084	0.045077	3	-0.30376	0.90891	0.88767	0	-0.30376			Non-Targeted-135	0.069258
Mpp6	0.047227	0.045077	3	-0.095734	0.11677	0.10527	2	-0.095734			Non-Targeted-13	0.18133
Slc35a1	0.047456	0.029095	1	0.1926	0.58935	0.4351	0	0.1926			Non-Targeted-153	0.12179
Tmem9	0.048345	0.050709	2	-0.16177	0.63388	0.49848	1	-0.16177			Non-Targeted-94	0.089462
Gpr55	0.048594	0.050709	2	-0.15913	0.66343	0.49849	1	-0.15913			Non-Targeted-19	0
S100a3	0.048843	0.050714	2	-0.2107	0.32699	0.32777	1	-0.2107			Non-Targeted-61	0.2644
Tcerg1	0.049039	0.050714	3	-0.42447	0.98924	0.99103	0	-0.42447			Non-Targeted-67	0.092988
Acer2	0.049112	0.050714	3	-0.052637	0.17228	0.17508	2	-0.052637			Non-Targeted-145	0.3288
Adgrv1	0.050103	0.052929	1	0.10344	0.28821	0.29133	2	0.10344			Non-Targeted-107	0.16124
Slc25a23	0.05035	0.052929	2	-0.19068	0.80281	0.72168	0	-0.19068			Non-Targeted-203	0.052497
Fntb	0.050603	0.052929	2	-0.16018	0.82795	0.75482	0	-0.16018			Non-Targeted-78	0.1814
Hdc	0.050729	0.052929	2	-0.011572	0.66027	0.49849	1	-0.011572			Non-Targeted-40	0.11087
Uvrag	0.050889	0.052929	3	-0.27265	0.88853	0.86088	0	-0.27265			Non-Targeted-202	0.032817
Tdp2	0.051098	0.052934	2	-0.33778	0.75877	0.62356	0	-0.33778			Non-Targeted-128	0.090228
Pnlip	0.051241	0.040162	2	-0.12252	0.88219	0.85414	0	-0.12252			Non-Targeted-115	0.33748
Man1a1	0.051414	0.052934	3	-0.23644	0.78656	0.70402	0	-0.23644			Non-Targeted-57	0.36844
Nxf5	0.051595	0.052934	1	0.039731	0.81421	0.74683	0	0.039731			Non-Targeted-239	0.24649
Gprc6a	0.051619	0.052934	2	-0.14679	0.68585	0.5122	1	-0.14679			Non-Targeted-166	0.11973
Nipbl	0.051753	0.033425	2	-0.48723	0.51207	0.39463	0	-0.48723			Non-Targeted-206	0.31849
Nat8f3	0.05179	0.052934	3	-0.29371	0.08394	0.066852	2	-0.29371			Non-Targeted-47	0.16526
Mprip	0.052589	0.05521	1	-0.054608	0.77662	0.67582	0	-0.054608			Non-Targeted-140	0.54077
Gabarapl1	0.052772	0.055215	2	-0.068639	0.05909	0.052651	2	-0.068639
Atad2b	0.052901	0.057521	2	0.048475	0.49904	0.43289	1	0.048475
Uchl3	0.053086	0.057521	2	-0.11419	0.66006	0.49849	1	-0.11419
Ccr3	0.053582	0.057521	2	0.099935	0.17094	0.17508	2	0.099935
Mnda	0.054716	0.057521	2	0.050865	0.56492	0.47221	1	0.050865
A2ml1	0.05507	0.057521	1	0.13332	0.071798	0.058707	1	0.13332
Tiprl	0.056821	0.057521	2	-0.24762	0.9828	0.98387	0	-0.24762
Dsp	0.057546	0.057521	2	0.1858	0.11766	0.10527	2	0.1858
Fbxw11	0.057725	0.0432	1	0.35017	0.13328	0.13525	2	0.35017
Rab11b	0.05804	0.057526	2	-0.032522	0.68426	0.5122	1	-0.032522
Abcb7	0.058099	0.031865	1	0.15982	0.028274	0.024311	2	0.15982
Wdr61	0.058535	0.057526	1	-0.13618	0.28484	0.27702	1	-0.13618
Sclt1	0.058551	0.0432	2	-0.46604	0.75935	0.67929	0	-0.46604
Pip5kl1	0.058687	0.057526	2	-0.049056	0.65108	0.49849	1	-0.049056
Rps25	0.059029	0.057526	1	-0.049317	0.69677	0.53839	1	-0.049317
Itgb1	0.059163	0.0432	2	-0.21026	0.97547	0.97748	0	-0.21026
Dctn5	0.059225	0.057526	2	0.2488	0.014205	0.015444	3	0.2488
Fam193a	0.060016	0.057526	2	0.0023095	0.70419	0.55094	0	0.0023095
Flrt3	0.06017	0.057526	2	-0.19902	0.86361	0.82287	0	-0.19902
Tbck	0.06051	0.057526	1	0.008871	0.86645	0.82287	0	0.008871
Smarcd3	0.060849	0.057526	2	-0.064172	0.81047	0.7387	0	-0.064172
F2rl1	0.061003	0.057526	1	-0.0012399	0.19998	0.23858	1	-0.0012399
Map9	0.061122	0.057526	2	0.12568	0.22971	0.244	1	0.12568
Dusp5	0.061496	0.057526	1	0.37518	0.0030711	0.002884	4	0.37518
Tlr4	0.062353	0.057526	2	-0.24361	0.98741	0.98882	0	-0.24361
Ssh2	0.063317	0.061255	2	-0.13379	0.20525	0.23858	2	-0.13379
Jun	0.063957	0.061255	2	0.18523	0.015355	0.019668	3	0.18523
Igbp1	0.064046	0.034691	2	-0.25273	0.92546	0.92064	0	-0.25273
Cyp2c22	0.064427	0.061255	2	-0.067225	0.81548	0.74683	0	-0.067225
Apof	0.064449	0.061255	1	-0.021166	0.75396	0.62356	0	-0.021166
Mrgprb3	0.064615	0.049538	2	0.24562	0.74518	0.65336	0	0.24562
Htr2c	0.064731	0.049538	2	-0.040871	0.28141	0.27192	1	-0.040871
Ahsa1	0.06494	0.061255	2	-0.061174	0.70278	0.55094	0	-0.061174
Cxcr6	0.065426	0.049538	2	-0.33134	0.31308	0.29621	1	-0.33134
Pdgfrb	0.065432	0.061255	2	-0.14363	0.22381	0.244	2	-0.14363
Sec23ip	0.065923	0.061255	2	-0.067995	0.56777	0.47221	1	-0.067995
Depdc7	0.066526	0.061255	2	-0.23186	0.94575	0.94613	0	-0.23186
Crot	0.067184	0.049538	1	0.0054975	0.68267	0.53013	0	0.0054975
Ddx19a	0.067373	0.061255	2	-0.065986	0.29159	0.2964	2	-0.065986
Gnpat	0.067394	0.061255	2	-0.14896	0.61364	0.48551	1	-0.14896
Mrs2	0.067884	0.061255	1	0.16746	0.61925	0.48551	1	0.16746
Htr1a	0.068366	0.061255	2	-0.24506	0.80011	0.72168	0	-0.24506
Hoxc11	0.070512	0.06126	2	-0.24771	0.9983	0.99883	0	-0.24771
Anapc11	0.070821	0.06126	1	-0.35379	0.51659	0.4329	1	-0.35379
Dusp19	0.07131	0.06126	2	-0.25805	0.7394	0.57634	0	-0.25805
Lgr5	0.071332	0.049543	2	-0.36483	0.98586	0.9849	0	-0.36483
Hadha	0.071522	0.06126	2	-0.36212	0.96376	0.96301	0	-0.36212
P2ry6	0.072286	0.06126	2	-0.071249	0.67642	0.5122	1	-0.071249
Olr588	0.072606	0.043654	2	-0.22818	0.038405	0.027026	1	-0.22818
Taar8c	0.072904	0.049543	1	-0.15758	0.96001	0.95084	0	-0.15758
Gatb	0.073851	0.06126	2	-0.19619	0.74494	0.60079	0	-0.19619
Asun	0.074126	0.049543	2	-0.28815	0.75797	0.67929	0	-0.28815
Adcyap1r1	0.075321	0.06126	2	-0.11035	0.01009	0.0096108	1	-0.11035
Ccdc151	0.076671	0.06126	1	0.099352	0.0088158	0.0093837	2	0.099352
Knstrn	0.077545	0.065272	2	-0.060495	0.20385	0.23858	1	-0.060495
Myd88	0.077643	0.065272	1	0.0069139	0.043613	0.042498	1	0.0069139
Fermt3	0.078128	0.065272	2	-0.30014	0.72199	0.57633	0	-0.30014
Clmn	0.078441	0.065272	2	-0.27212	0.9136	0.89523	0	-0.27212
Siglech	0.078614	0.065272	1	-0.18125	0.28231	0.27702	2	-0.18125
Ambra1	0.078741	0.065272	2	-0.13492	0.030087	0.027727	2	-0.13492
LOC102552378	0.079099	0.065272	1	-0.20898	0.96562	0.96302	0	-0.20898
Lilrb3a	0.079424	0.05303	2	-0.19421	0.7459	0.65336	0	-0.19421
Gpr182	0.079584	0.065272	1	0.021885	0.44028	0.40691	1	0.021885
Dock8	0.079642	0.065272	2	-0.31232	0.91279	0.89522	0	-0.31232
Adora2a	0.080553	0.065272	2	-0.17793	0.41946	0.36744	1	-0.17793
Polr1e	0.081056	0.05303	2	-0.55315	0.61617	0.44599	1	-0.55315
Psma2	0.081687	0.05303	2	0.052651	0.43184	0.35812	1	0.052651
Dctn6	0.081912	0.065277	2	-0.052246	0.50456	0.43289	1	-0.052246
Magi3	0.082006	0.065277	1	-0.10533	0.3839	0.35457	1	-0.10533
Cacng3	0.082973	0.065277	1	-0.138	0.64124	0.49848	1	-0.138
Ccdc152	0.083344	0.06612	1	-0.19982	0.9418	0.94848	0	-0.19982
Hrct1	0.083457	0.065277	1	-0.13759	0.79069	0.70402	0	-0.13759
Syt13	0.083591	0.065277	2	-0.23183	0.4536	0.42005	1	-0.23183
Adra2b	0.084423	0.065277	1	-0.062022	0.49582	0.43289	1	-0.062022
Ing3	0.084666	0.065277	2	-0.21042	0.84691	0.77705	0	-0.21042
Ankrd13c	0.08482	0.065277	2	-0.34544	0.46078	0.42005	1	-0.34544
Il17rd	0.085388	0.069496	1	-0.040535	0.43835	0.40691	1	-0.040535
Psmc1	0.087297	0.069501	2	-0.039641	0.79026	0.70402	0	-0.039641
Fstl4	0.088388	0.069501	2	-0.050399	0.64913	0.49849	1	-0.050399
Vom2r27	0.088701	0.073932	2	0.038086	0.12191	0.12092	1	0.038086
Npffr2	0.089494	0.053035	2	-0.18816	0.81978	0.78672	0	-0.18816
Ssrp1	0.090297	0.053035	1	0.20614	0.013137	0.014541	1	0.20614
Vrtn	0.090586	0.073932	2	-0.12355	0.12563	0.12093	1	-0.12355
Leprot	0.091161	0.073932	1	0.23312	0.20857	0.23858	1	0.23312
Yipf5	0.091641	0.073932	1	0.062473	0.045037	0.042503	2	0.062473
Il21r	0.091691	0.073932	2	-0.040484	0.8349	0.76234	0	-0.040484
Rims2	0.09212	0.073932	2	0.40121	0.04427	0.042503	3	0.40121
Hsd17b10	0.092643	0.073932	2	-0.074767	0.29616	0.30982	1	-0.074767
LOC687560	0.092802	0.073932	2	-0.15473	0.659	0.49849	1	-0.15473
Ap1ar	0.093557	0.073932	2	-0.1631	0.92939	0.91342	0	-0.1631
Klhl5	0.094036	0.073932	1	0.043714	0.89896	0.87487	0	0.043714
Mllt6	0.094076	0.073932	2	-0.33649	0.18899	0.21913	2	-0.33649
Cd40lg	0.094704	0.06823	1	-0.21711	0.52072	0.40841	1	-0.21711
Cpne2	0.095197	0.073932	2	0.24445	0.049701	0.048256	3	0.24445
Snf8	0.095357	0.073932	2	-0.17933	0.84897	0.78411	0	-0.17933
Ngly1	0.096805	0.073937	2	-0.34315	0.83092	0.75482	0	-0.34315
Dchs1	0.096959	0.068235	2	-0.099972	0.48611	0.39589	1	-0.099972
Vom1r46	0.097128	0.073937	2	-0.24208	0.90799	0.88341	0	-0.24208
Vps13a	0.097381	0.073937	2	0.16708	0.015231	0.019668	2	0.16708
Irak4	0.097613	0.073937	2	-0.194	0.066904	0.058702	1	-0.194
Rbms2	0.097633	0.068235	2	-0.30682	0.68042	0.53012	0	-0.30682
Tex26	0.097858	0.073937	1	0.20576	0.0092221	0.0096058	3	0.20576
Chrm3	0.098423	0.073937	2	-0.47205	0.49728	0.43289	1	-0.47205
Gcgr	0.098811	0.073937	2	-0.18426	0.90539	0.88341	0	-0.18426
Chrm5	0.10021	0.073937	2	-0.075062	0.43254	0.38089	1	-0.075062
Syt10	0.10024	0.073937	2	-0.26601	0.84406	0.77705	0	-0.26601
Drd2	0.1007	0.073937	2	-0.28522	0.24804	0.24401	2	-0.28522
Nisch	0.10072	0.073937	2	0.29253	0.036657	0.034005	3	0.29253
Dcun1d1	0.10119	0.073937	2	-0.047185	0.65794	0.49849	1	-0.047185
Tbc1d23	0.10167	0.073937	2	-0.074623	0.88995	0.86088	0	-0.074623
Tfeb	0.10169	0.073937	2	-0.16793	0.72643	0.57633	0	-0.16793
P2ry4	0.10309	0.073937	2	-0.016852	0.87282	0.84546	0	-0.016852
Atp8a1	0.10357	0.073937	1	-0.079157	0.95264	0.95227	0	-0.079157
Cnbp	0.10366	0.073937	2	-0.29186	0.25405	0.24401	1	-0.29186
Lrrc31	0.10382	0.073937	2	0.33516	0.0020603	0.001466	3	0.33516
Iglon5	0.10404	0.073937	1	0.21787	0.045643	0.042503	2	0.21787
Ankrd30a	0.10482	0.078514	2	-0.22746	0.35489	0.34097	1	-0.22746
Il1r1	0.10499	0.092815	2	-0.45583	0.064046	0.054064	1	-0.45583
Fhod3	0.10546	0.078514	2	-0.15665	0.70154	0.55094	0	-0.15665
Il23r	0.10593	0.078514	1	-0.088194	0.21156	0.23858	1	-0.088194
LOC688842	0.10624	0.079856	2	-0.5661	0.86997	0.84513	0	-0.5661
Lgals3	0.10626	0.079856	2	0.12436	0.42519	0.35812	1	0.12436
Lcn9	0.10665	0.078519	2	-0.2751	0.2872	0.29133	1	-0.2751
Phb2	0.10681	0.096757	1	0.15967	0.1997	0.1871	1	0.15967
Rrp15	0.10688	0.078519	1	-0.33583	0.66926	0.5122	1	-0.33583
Ogfr	0.10715	0.078519	2	-0.14404	0.52504	0.4329	1	-0.14404
Rpe	0.10744	0.096757	2	-0.46005	0.99074	0.99382	0	-0.46005
Igip	0.10781	0.078519	2	0.36089	0.011513	0.010575	3	0.36089
Uhrf1	0.10783	0.078519	1	0.083149	0.61809	0.48551	1	0.083149
Olr1331	0.10807	0.094662	2	-0.19517	0.66878	0.50757	0	-0.19517
Snx14	0.10877	0.095263	2	0.22153	0.57163	0.47222	1	0.22153
Ceacam1	0.10882	0.095263	2	-0.04565	0.54372	0.4591	1	-0.04565
Pdgfb	0.11019	0.095263	1	-0.1316	0.91183	0.89522	0	-0.1316
C5ar1	0.11101	0.095263	2	-0.19471	0.03507	0.030846	1	-0.19471
Slc22a6	0.11113	0.095263	1	-0.058969	0.64674	0.49849	1	-0.058969
Sapcd1	0.11168	0.095263	2	0.35881	0.018754	0.02256	3	0.35881
Ccr5	0.11207	0.095263	1	0.1297	0.79196	0.70402	0	0.1297
Gpr84	0.11287	0.095263	2	0.015142	0.41681	0.36744	1	0.015142
Gpr135	0.11348	0.095263	1	0.0021688	0.19986	0.23858	2	0.0021688
RGD1564133	0.11406	0.095263	2	-0.051671	0.71568	0.56388	0	-0.051671
Ubl5	0.11411	0.11722	2	-0.36754	0.97862	0.9837	0	-0.36754
Crem	0.11442	0.095263	2	0.076592	0.62594	0.49848	1	0.076592
Unc119	0.11491	0.095263	2	-0.17489	0.96356	0.96301	0	-0.17489
Dnajc19	0.11526	0.095263	2	-0.20505	0.27013	0.26323	2	-0.20505
Slc19a2	0.11536	0.095263	1	0.077454	0.11033	0.10527	2	0.077454
Gid8	0.11543	0.095263	2	-0.23707	0.87768	0.84547	0	-0.23707
Eif4g2	0.1157	0.098901	1	-0.26475	0.88505	0.8585	0	-0.26475
Irak2	0.11577	0.095263	2	-0.29578	0.56101	0.47221	1	-0.29578
Tnks1bp1	0.1163	0.095263	1	0.0075342	0.53391	0.44598	1	0.0075342
Fam47a	0.11652	0.11722	2	-0.36665	0.26995	0.24355	1	-0.36665
Cacna2d1	0.11677	0.095263	1	0.00058747	0.19825	0.23858	1	0.00058747
Adgrl4	0.11723	0.095263	1	0.071644	0.84462	0.77705	0	0.071644
Cacng4	0.11748	0.095263	2	-0.25791	0.70363	0.55094	0	-0.25791
Anxa7	0.11766	0.095263	2	0.27821	0.037975	0.035468	3	0.27821
Gpr82	0.11766	0.10775	1	0.13945	0.21807	0.20535	2	0.13945
Ap1m1	0.11817	0.095268	2	0.082769	0.063317	0.057375	2	0.082769
Pcdhgb4	0.1199	0.095268	2	-0.074256	0.16304	0.16948	1	-0.074256
Tnk2	0.12025	0.095268	2	-0.0036064	0.62708	0.49848	1	-0.0036064
Tbc1d9	0.12059	0.095268	2	-0.28452	0.87431	0.84546	0	-0.28452
LOC317456	0.12079	0.11254	1	-0.18451	0.87758	0.85414	0	-0.18451
Syt9	0.12097	0.095268	1	0.12333	0.10024	0.10526	1	0.12333
Il1rn	0.12118	0.11254	2	-0.22548	0.63617	0.4836	0	-0.22548
Slc26a2	0.12181	0.095268	2	0.025966	0.19565	0.23858	1	0.025966
Tmc5	0.12191	0.095268	1	0.021297	0.3635	0.35456	1	0.021297
Cltc	0.12284	0.095268	1	0.20787	0.27264	0.26323	2	0.20787
Klhdc1	0.12377	0.095268	2	-0.29863	0.88116	0.85077	0	-0.29863
Aga	0.1246	0.095268	2	0.033411	0.063545	0.058702	3	0.033411
Srcin1	0.1247	0.095268	1	0.078223	0.75813	0.62356	0	0.078223
Itgb1bp1	0.12478	0.095268	2	-0.074428	0.77196	0.63447	0	-0.074428
Stim2	0.12495	0.095268	2	-0.057795	0.75428	0.62356	0	-0.057795
Smg6	0.12517	0.095268	1	-0.042178	0.30388	0.31486	1	-0.042178
Astn1	0.1253	0.095268	2	-0.15293	0.24587	0.24401	1	-0.15293
Atp2c1	0.12548	0.095268	2	-0.22026	0.72837	0.57633	0	-0.22026
Stxbp2	0.12563	0.095268	1	0.03276	0.4914	0.42005	1	0.03276
Snap47	0.12656	0.095268	2	-0.08686	0.77105	0.63447	0	-0.08686
Ide	0.12724	0.095268	2	-0.35981	0.96755	0.96607	0	-0.35981
Mir190b	0.12733	0.11255	2	-0.20831	0.033111	0.031926	1	-0.20831
Lrrc9	0.1278	0.11255	1	0.30847	0.22274	0.20535	1	0.30847
Ttyh2	0.12795	0.11164	1	-0.1736	0.90598	0.88341	0	-0.1736
Hmgxb4	0.12865	0.11164	2	0.044006	0.17904	0.18949	1	0.044006
Taf2	0.12881	0.11255	2	0.29003	0.044856	0.041378	1	0.29003
Tsen34	0.12911	0.11255	2	-0.069421	0.1098	0.10813	1	-0.069421
Otor	0.12934	0.11164	1	0.048189	0.1839	0.21912	2	0.048189
Hrh1	0.12936	0.11164	2	-0.16679	0.10309	0.10526	1	-0.16679
Cenpa	0.13027	0.11164	1	0.098978	0.48784	0.42005	1	0.098978
Ahr	0.1306	0.11164	2	-0.18694	0.81228	0.74683	0	-0.18694
Adrb2	0.13073	0.11164	1	0.20457	0.13346	0.15839	2	0.20457
Htr1f	0.13078	0.11164	2	0.054802	0.159	0.16947	2	0.054802
Nepn	0.13119	0.11164	1	0.21888	0.1563	0.16947	2	0.21888
Tab2	0.13206	0.11255	1	0.20479	0.70024	0.56363	0	0.20479
Frmpd4	0.13212	0.11164	1	0.037064	0.033051	0.027732	1	0.037064
Irak3	0.13238	0.11764	2	-0.13064	0.5142	0.40841	1	-0.13064
Olr630	0.13253	0.11764	2	-0.38431	0.71339	0.60582	0	-0.38431
Iqgap1	0.13292	0.11164	2	-0.17313	0.96425	0.96302	0	-0.17313
Kpna7	0.1331	0.11164	2	-0.057867	0.36457	0.35456	1	-0.057867
Slc38a2	0.1335	0.11164	1	0.038467	0.76474	0.63446	0	0.038467
Cdh9	0.13363	0.11164	2	-0.15391	0.22384	0.244	1	-0.15391
Bri3bp	0.13396	0.11164	1	-0.10692	0.80186	0.72168	0	-0.10692
Hvcn1	0.13471	0.11164	2	-0.24363	0.97185	0.97007	0	-0.24363
Ncoa3	0.13534	0.11164	1	0.11825	0.16215	0.16948	1	0.11825
Irf7	0.13626	0.11164	1	0.099898	0.48932	0.42005	1	0.099898
Olr1159	0.13669	0.13069	1	-0.20573	0.046524	0.041378	1	-0.20573
Tnip2	0.13672	0.11164	1	-0.12953	0.88728	0.86088	0	-0.12953
LOC685025	0.1381	0.11647	1	-0.15035	0.22762	0.244	1	-0.15035
Adgrb3	0.13856	0.11647	2	0.022667	0.024938	0.023635	1	0.022667
Kif11	0.13867	0.11647	2	-0.063589	0.79405	0.70402	0	-0.063589
RGD1307100	0.13976	0.11647	2	-0.24814	0.8468	0.77705	0	-0.24814
Srp9	0.13994	0.11647	1	0.040538	0.64147	0.49848	1	0.040538
Zc3h15	0.14039	0.11647	1	-0.16426	0.0028545	0.002339	1	-0.16426
Potec	0.14049	0.11647	2	-0.19116	0.12653	0.12093	2	-0.19116
Rfx1	0.14085	0.11647	1	0.041129	0.4306	0.38089	1	0.041129
LOC686900	0.1413	0.13562	1	0.030873	0.19583	0.19666	1	0.030873
Slc31a1	0.1414	0.12103	2	0.43921	0.0035761	0.0036662	4	0.43921
Reck	0.14168	0.13562	1	-0.23455	0.025924	0.021995	2	-0.23455
Epha1	0.14177	0.12103	1	-0.20537	0.1733	0.17508	1	-0.20537
Opn3	0.14222	0.12103	1	0.073401	0.83652	0.76993	0	0.073401
Gpr160	0.14267	0.12104	2	0.021206	0.069364	0.058707	2	0.021206
Dnm1l	0.1436	0.126	1	0.2926	0.046941	0.048256	3	0.2926
Foxm1	0.14432	0.126	2	0.14412	0.022944	0.023635	3	0.14412
Il20rb	0.14451	0.126	2	-0.055213	0.352	0.34097	1	-0.055213
Mettl21c	0.14468	0.126	2	-0.28398	0.2915	0.2964	1	-0.28398
RGD1309534	0.14523	0.126	2	0.001296	0.061942	0.052656	2	0.001296
Clec2dl1	0.14578	0.126	2	-0.27018	0.44538	0.42005	1	-0.27018
LOC689986	0.14597	0.126	2	-0.05381	0.904	0.8834	0	-0.05381
Prpf38a	0.14681	0.14103	2	-0.13933	0.49494	0.40841	1	-0.13933
RGD1305184	0.1477	0.126	1	-0.24268	0.66175	0.49849	1	-0.24268
Syde2	0.14815	0.126	1	-0.14655	0.82723	0.75482	0	-0.14655
Dnm1	0.14817	0.126	2	-0.040253	0.87198	0.84546	0	-0.040253
Mtnr1b	0.14861	0.12601	1	0.14477	0.24669	0.24401	2	0.14477
Gpr18	0.14906	0.12601	1	0.065764	0.65559	0.49849	1	0.065764
Sh3glb1	0.1515	0.12601	2	0.16948	0.53857	0.45909	1	0.16948
Cldn9	0.15188	0.12601	2	-0.35487	0.99672	0.99781	0	-0.35487
Dmtn	0.15243	0.12601	2	-0.14469	0.10072	0.10526	1	-0.14469
Tubgcp5	0.15269	0.12601	2	0.23341	0.00077917	0.00086041	1	0.23341
Casr	0.15314	0.13124	1	0.045168	0.32024	0.32776	1	0.045168
Ppp1r16b	0.15318	0.13124	2	0.075288	0.28336	0.27702	2	0.075288
Ncstn	0.15374	0.13124	2	-0.25267	0.14451	0.1584	1	-0.25267
Pigw	0.1545	0.13124	2	-0.16698	0.86606	0.82287	0	-0.16698
Reep5	0.15495	0.13124	1	-0.043649	0.94275	0.93897	0	-0.043649
Atxn7l3	0.15579	0.13124	2	-0.096454	0.70961	0.55095	0	-0.096454
Ppp4r2	0.15673	0.13124	2	-0.34707	0.52755	0.4329	1	-0.34707
Fcho1	0.15748	0.13124	2	-0.017573	0.62502	0.49848	1	-0.017573
Otud7b	0.15765	0.13124	1	-0.11118	0.36207	0.35456	1	-0.11118
Trappc1	0.15788	0.17222	2	0.039901	0.083592	0.076107	2	0.039901
Il27ra	0.15804	0.13124	2	0.29365	0.011182	0.01057	3	0.29365
Cse1l	0.15841	0.17222	1	-0.47435	0.20018	0.2007	1	-0.47435
Gpr101	0.15841	0.13124	2	-0.10337	0.52308	0.4329	1	-0.10337
Atf7ip	0.15855	0.13124	2	0.27604	0.26239	0.24401	2	0.27604
Nfxl1	0.15917	0.13124	2	-0.18688	0.40914	0.36744	1	-0.18688
Gpn1	0.15917	0.17222	1	0.40562	0.023929	0.019678	3	0.40562
Proca1	0.15945	0.13124	1	-0.1642	0.26845	0.24958	2	-0.1642
Eno4	0.1599	0.13124	1	0.066783	0.88386	0.85078	0	0.066783
Eprs	0.16011	0.13124	2	-0.33075	0.96793	0.96733	0	-0.33075
Mga	0.1603	0.13124	2	-0.10838	0.93856	0.92007	0	-0.10838
Fuca2	0.16035	0.13124	1	0.055566	0.23526	0.244	2	0.055566
Stk38	0.16181	0.1574	2	-0.24559	0.90784	0.88341	0	-0.24559
Ccdc73	0.16215	0.1574	1	-0.068058	0.84918	0.78411	0	-0.068058
Cd300e	0.16218	0.1574	2	-0.22124	0.52364	0.4329	1	-0.22124
Bcam	0.1626	0.1574	1	0.103	0.60221	0.4855	1	0.103
Gprc5b	0.16294	0.1574	2	-0.21225	0.73307	0.57634	0	-0.21225
Slc38a4	0.16349	0.1574	1	0.41589	0.045594	0.042503	3	0.41589
Gstm2	0.1637	0.1574	2	-0.31519	0.58002	0.47222	1	-0.31519
Peli3	0.16427	0.1574	2	-0.10777	0.59247	0.4855	1	-0.10777
Ubb	0.16439	0.1574	1	0.097669	0.92386	0.9028	0	0.097669
Fpr3	0.16593	0.19514	1	0.49811	0.025711	0.021995	3	0.49811
Nlgn1	0.16617	0.1632	2	-0.25513	0.95106	0.95227	0	-0.25513
Prss12	0.1663	0.19514	1	0.024956	0.37931	0.3212	1	0.024956
Ebi3	0.16662	0.1632	1	-0.033326	0.80146	0.72168	0	-0.033326
Klhdc8b	0.16731	0.1632	2	-0.23524	0.74143	0.57634	0	-0.23524
Scel	0.1675	0.1632	2	0.022391	0.6314	0.49848	1	0.022391
Slc2a9	0.1693	0.1632	1	0.0056012	0.91686	0.90279	0	0.0056012
Impg2	0.17004	0.20051	1	-0.029716	0.83568	0.79866	0	-0.029716
Lrpprc	0.17019	0.1632	1	0.23812	0.34764	0.34097	1	0.23812
Zfp609	0.17063	0.1632	1	-0.069222	0.53115	0.4329	1	-0.069222
Gpr161	0.17108	0.1632	1	0.22081	0.31722	0.32776	1	0.22081
Ufl1	0.17152	0.1632	1	-0.29232	0.95173	0.95227	0	-0.29232
Epha2	0.17171	0.1632	2	-0.058819	0.53336	0.4329	1	-0.058819
Adam30	0.17176	0.20051	2	-0.47035	0.95319	0.94671	0	-0.47035
Bicc1	0.17196	0.1632	1	-0.13534	0.95161	0.95227	0	-0.13534
RGD1310352	0.17248	0.1632	2	-0.14986	0.41082	0.36744	1	-0.14986
Clcn1	0.17267	0.1632	2	-0.19639	0.40578	0.36744	1	-0.19639
Ada	0.17286	0.1632	2	0.048067	0.1163	0.10527	1	0.048067
Bcl9	0.17305	0.1632	2	0.13273	0.068081	0.058702	2	0.13273
Klf17	0.17382	0.1632	2	0.16289	0.027094	0.026203	2	0.16289
Kdm2a	0.17462	0.1632	1	0.047482	0.16218	0.16948	2	0.047482
Olr834	0.17478	0.1632	2	0.18358	0.084358	0.066852	2	0.18358
Slc9b1	0.17551	0.17812	1	-0.063632	0.90518	0.88341	0	-0.063632
Nmi	0.17639	0.17812	2	-1.4882e-05	0.61995	0.48551	1	-1.4882e-05
Mylk	0.17671	0.17812	2	-0.14592	0.21187	0.23858	2	-0.14592
Ppp1r13b	0.17691	0.17812	2	-0.18347	0.93937	0.92579	0	-0.18347
App	0.17729	0.17812	2	-0.06182	0.052093	0.048261	2	-0.06182
Tyms	0.17772	0.17812	1	-0.044834	0.3418	0.32777	1	-0.044834
LOC299277	0.17816	0.17812	1	0.10533	0.21113	0.23858	2	0.10533
Zfp157	0.17822	0.22342	1	0.099139	0.18662	0.19666	2	0.099139
Agps	0.17859	0.22342	1	0.0019235	0.26294	0.25937	1	0.0019235
Il18	0.17904	0.17812	2	-0.21743	0.67561	0.5122	1	-0.21743
Slc25a2	0.17923	0.17812	2	-0.13939	0.7812	0.68563	0	-0.13939
Tmco2	0.17948	0.17812	1	0.14765	0.017793	0.022555	2	0.14765
UST4r	0.17981	0.17812	2	-0.022483	0.51204	0.43289	1	-0.022483
LOC100360940	0.18001	0.17812	2	-0.13424	0.12795	0.12093	1	-0.13424
Cel	0.1802	0.17812	2	-0.18447	0.19253	0.23356	2	-0.18447
Il12b	0.18036	0.17812	1	-0.085765	0.65624	0.49849	1	-0.085765
Hrh4	0.18078	0.17812	2	0.28576	0.21106	0.23858	2	0.28576
Med30	0.1808	0.22342	1	-0.056846	0.58351	0.43345	1	-0.056846
Gpx8	0.18098	0.17812	2	-0.28464	0.86499	0.82287	0	-0.28464
Dnase2b	0.18117	0.17812	2	-0.087766	0.22636	0.244	1	-0.087766
Cd160	0.18124	0.17812	1	0.058067	0.036078	0.034	3	0.058067
Bbs4	0.18137	0.17812	2	-0.32163	0.95893	0.95436	0	-0.32163
Zc2hc1a	0.18234	0.18413	2	-0.1926	0.31798	0.32776	1	-0.1926
Ntsr2	0.183	0.19846	2	-0.018879	0.58228	0.47222	1	-0.018879
Stim1	0.18331	0.19846	2	-0.2934	0.26978	0.26323	1	-0.2934
Tmem171	0.18344	0.19846	1	-0.14259	0.85185	0.78412	0	-0.14259
Olr1311	0.18429	0.19846	2	-0.36227	0.46819	0.42005	1	-0.36227
Gzmk	0.18468	0.19846	2	0.20614	0.049107	0.048256	2	0.20614
Crlf2	0.18507	0.19846	2	-0.24874	0.29222	0.2964	2	-0.24874
Mir320a	0.18563	0.19846	1	-0.13686	0.74411	0.58886	0	-0.13686
Ndufs5	0.18742	0.19847	2	-0.25126	0.73376	0.57634	0	-0.25126
Map3k7	0.18743	0.22342	1	0.4045	0.059788	0.04492	2	0.4045
Ghr	0.18801	0.19847	2	-0.16569	0.87029	0.83438	0	-0.16569
Tnfaip3	0.18826	0.19847	1	-0.043368	0.78527	0.70402	0	-0.043368
Cd44	0.18869	0.19847	1	0.40563	0.038804	0.035474	3	0.40563
Cx3cl1	0.18899	0.19847	2	-0.25264	0.63858	0.49848	1	-0.25264
Zfp428	0.18997	0.21259	2	0.0055925	0.25811	0.24401	1	0.0055925
Gipr	0.19	0.21259	1	-0.098565	0.6609	0.49849	1	-0.098565
Terf2	0.19058	0.16852	1	-0.29052	0.6481	0.55418	0	-0.29052
Nr1h5	0.19131	0.21259	1	-0.078697	0.41615	0.36744	1	-0.078697
Katnal2	0.19135	0.21259	2	-0.20681	0.72714	0.57633	0	-0.20681
Suclg1	0.19174	0.21259	2	-0.10962	0.61645	0.48551	1	-0.10962
Lyplal1	0.19261	0.21259	1	0.28043	0.03131	0.027727	3	0.28043
Tubgcp4	0.19293	0.21819	2	0.0482	0.16125	0.16948	1	0.0482
Tmbim6	0.19305	0.21819	1	-0.10296	0.50716	0.43289	1	-0.10296
Gper1	0.19348	0.21819	1	-0.11865	0.031843	0.027732	2	-0.11865
Srcap	0.19364	0.22342	1	-0.11429	0.13245	0.13525	1	-0.11429
Depdc1	0.19435	0.21819	1	-0.040234	0.096904	0.088985	1	-0.040234
Slc9b2	0.1949	0.21819	2	-0.22925	0.90378	0.8834	0	-0.22925
Serinc3	0.19649	0.21819	2	0.094997	0.38356	0.35457	1	0.094997
Arpp19	0.19652	0.21819	2	-0.17584	0.1617	0.16948	2	-0.17584
Gemin8	0.19668	0.21819	2	-0.13928	0.13167	0.15839	2	-0.13928
Lpar6	0.19688	0.21819	2	-0.39867	0.50572	0.43289	1	-0.39867
Zrsr2	0.19695	0.21819	1	-0.41312	0.84005	0.77705	0	-0.41312
Acer1	0.19782	0.22407	1	-0.16688	0.96913	0.96868	0	-0.16688
Zfp870	0.19825	0.22407	1	-0.059382	0.39868	0.36744	1	-0.059382
Cnot7	0.19847	0.22407	2	-0.18593	0.82038	0.74683	0	-0.18593
RGD1564955	0.19946	0.22342	1	-0.070478	0.00021649	0.00016401	2	-0.070478
Plod3	0.19946	0.22407	2	0.058699	0.26531	0.24401	2	0.058699
Polr2c	0.20006	0.22407	2	-0.07741	0.57495	0.47222	1	-0.07741
Tmem11	0.20084	0.22407	1	0.30204	0.06499	0.058702	3	0.30204
Cnot9	0.20234	0.17981	1	-0.038087	0.67811	0.5979	0	-0.038087
Fpr-rs3	0.20345	0.22408	2	0.12767	0.26617	0.24957	1	0.12767
Kif16b	0.20514	0.22408	1	-0.10768	0.95536	0.95228	0	-0.10768
Crcp	0.20585	0.22408	2	0.077885	0.22768	0.244	2	0.077885
LOC103693430	0.20643	0.22408	2	-0.128	0.91508	0.89892	0	-0.128
Olr214	0.20665	0.22408	2	-0.12022	0.70887	0.55095	0	-0.12022
Itpa	0.20686	0.22408	1	0.16592	0.18124	0.18949	2	0.16592
Tsta3	0.20805	0.23759	2	-0.20126	0.27642	0.27701	2	-0.20126
Nup88	0.20814	0.23759	1	0.13293	0.61528	0.48551	1	0.13293
Itga4	0.20942	0.23759	1	0.097807	0.55257	0.47221	1	0.097807
Cpsf1	0.20945	0.23759	2	-0.42516	0.89857	0.87486	0	-0.42516
LOC103690108	0.20986	0.23759	2	0.074098	0.69716	0.53839	1	0.074098
Il1rl1	0.21086	0.23759	2	-0.26824	0.9966	0.9978	0	-0.26824
Zak	0.21113	0.23759	1	0.084425	0.064984	0.058702	2	0.084425
Adora2b	0.21227	0.24319	2	-0.19207	0.96015	0.95621	0	-0.19207
Ifngr2	0.21241	0.24319	1	0.19768	0.054575	0.048261	1	0.19768
Med13l	0.21326	0.24319	1	-0.095004	0.61387	0.48551	1	-0.095004
Fdft1	0.21385	0.22343	1	-0.38735	0.95904	0.95083	0	-0.38735
Poldip2	0.21454	0.24319	1	0.0058698	0.10877	0.10526	1	0.0058698
Gtpbp10	0.21456	0.22343	1	-0.25748	0.81545	0.77448	0	-0.25748
Nkd1	0.21496	0.24319	1	0.14652	0.6752	0.5122	1	0.14652
Sco1	0.21509	0.24319	2	-0.1355	0.83187	0.75482	0	-0.1355
Spryd3	0.21538	0.24319	1	0.1137	0.41015	0.36744	1	0.1137
Stard4	0.2161	0.24319	2	-0.04701	0.9622	0.96135	0	-0.04701
Pex11a	0.21623	0.24319	1	-0.11731	0.087797	0.08411	1	-0.11731
Ache	0.21631	0.24319	2	-0.25368	0.52196	0.4329	1	-0.25368
Bcas1	0.21666	0.24319	1	0.0064019	0.81687	0.74683	0	0.0064019
Glp2r	0.21708	0.24957	1	0.11052	0.27097	0.26323	2	0.11052
Frg2	0.2175	0.24957	1	0.21061	0.69349	0.52497	1	0.21061
Pabpn1	0.21801	0.20174	1	-0.050919	0.67619	0.5979	0	-0.050919
LOC102551064	0.21877	0.24957	1	-0.011571	0.46542	0.42005	1	-0.011571
Tcf7	0.21934	0.24957	2	-0.0049637	0.26866	0.26323	2	-0.0049637
Mgat4c	0.21962	0.24957	1	-0.10983	0.25884	0.24401	2	-0.10983
Cd9	0.21995	0.24957	2	0.34416	0.0086616	0.0093787	3	0.34416
Niacr1	0.22131	0.24957	1	-0.19042	0.52727	0.4329	1	-0.19042
Akr1c3	0.22137	0.24957	2	-0.12383	0.7466	0.60079	0	-0.12383
Mc5r	0.22178	0.24957	2	-0.37537	0.58753	0.4855	1	-0.37537
Tmem147	0.22198	0.24957	2	-0.12473	0.96581	0.96302	0	-0.12473
Adra1d	0.22215	0.24957	1	-0.2007	0.10251	0.10526	2	-0.2007
Cx3cr1	0.22384	0.24957	1	-0.23593	0.26013	0.24401	2	-0.23593
Naa35	0.22468	0.24957	2	-0.049567	0.41979	0.36744	1	-0.049567
Kdm1a	0.22524	0.25599	2	-0.21379	0.85778	0.79773	0	-0.21379
Lgr4	0.22552	0.25599	1	-0.24986	0.6541	0.49849	1	-0.24986
Zfp770	0.22594	0.25599	1	-0.055455	0.47945	0.42005	1	-0.055455
Cdh17	0.22627	0.22343	1	0.25082	0.23819	0.23481	1	0.25082
Zscan26	0.22646	0.25599	2	-0.0047885	0.69018	0.52496	1	-0.0047885
Lcn2	0.22678	0.25599	1	-0.098534	0.82162	0.74683	0	-0.098534
Wdr46	0.2272	0.25599	1	0.00082467	0.061805	0.052656	2	0.00082467
Htr6	0.22845	0.25599	1	-0.13288	0.97532	0.97241	0	-0.13288
Pex2	0.22891	0.25599	2	-0.042517	0.14268	0.1584	1	-0.042517
Cfap100	0.22952	0.25599	2	-0.027114	0.39834	0.36744	1	-0.027114
Slamf6	0.23034	0.26293	2	-0.39859	0.94814	0.94614	0	-0.39859
Cfl2	0.23075	0.26293	2	-0.053416	0.64696	0.49849	1	-0.053416
Yeats4	0.23095	0.26293	2	-0.2558	0.84139	0.77705	0	-0.2558
Gdap1	0.23096	0.26293	1	-0.031269	0.76614	0.63446	0	-0.031269
Slc28a2	0.23136	0.26293	2	-0.26455	0.45923	0.42005	1	-0.26455
Atrn	0.2318	0.26293	1	0.23559	0.064427	0.058702	2	0.23559
Nlrp9	0.23218	0.26293	2	-0.073099	0.01028	0.0096108	2	-0.073099
Pick1	0.2326	0.22343	1	0.086428	0.87685	0.85414	0	0.086428
Ccdc30	0.23346	0.26293	1	-0.13251	0.22468	0.244	1	-0.13251
Fxyd3	0.23388	0.26293	1	0.34923	0.013842	0.015444	3	0.34923
Olr920	0.23423	0.26293	2	-0.12485	0.82199	0.74683	0	-0.12485
Adam18	0.23505	0.26293	2	0.16538	0.026464	0.026203	1	0.16538
Prnd	0.23513	0.26293	1	0.017219	0.85981	0.81653	0	0.017219
Taf1d	0.23554	0.26293	1	-0.027839	0.50601	0.43289	1	-0.027839
Adgrg5	0.23567	0.26293	2	-0.027647	0.74075	0.57634	0	-0.027647
Sde2	0.23596	0.26293	1	-0.33289	0.90503	0.88341	0	-0.33289
Fam98a	0.23628	0.26293	2	0.1427	0.011623	0.010721	3	0.1427
Ubxn2b	0.23649	0.26293	2	-0.07977	0.26448	0.24401	2	-0.07977
Olr395	0.23711	0.26293	2	-0.31706	0.93427	0.92007	0	-0.31706
Rnf168	0.2372	0.26293	1	-0.11147	0.5242	0.4329	1	-0.11147
Fubp1	0.23762	0.27004	1	-0.15173	0.88098	0.85077	0	-0.15173
Rtp4	0.23813	0.27004	2	0.31685	0.058266	0.052651	3	0.31685
Ptgr1	0.23855	0.27005	2	-0.056522	0.361	0.35456	1	-0.056522
Bcan	0.23896	0.27765	2	-0.32998	0.99348	0.99356	0	-0.32998
Edil3	0.23927	0.27765	1	-0.12378	0.83513	0.76234	0	-0.12378
Grm2	0.23937	0.27765	2	-0.25688	0.94923	0.94818	0	-0.25688
Mrps5	0.23978	0.27765	2	0.19899	0.048608	0.048256	1	0.19899
Akr1b8	0.2401	0.27765	1	-0.078407	0.51261	0.43289	1	-0.078407
Wdr64	0.24097	0.22343	1	0.11718	0.14551	0.13997	1	0.11718
Rpl13	0.24164	0.22307	1	-0.093652	0.64028	0.5455	0	-0.093652
Il18r1	0.24167	0.22343	1	0.28858	0.37426	0.3212	1	0.28858
Scml1	0.24216	0.27765	1	-0.023561	0.71385	0.56388	0	-0.023561
Pfkfb2	0.24305	0.22343	1	-0.22364	0.2312	0.22247	1	-0.22364
Psma4	0.24417	0.22307	1	-0.16601	0.56779	0.42397	0	-0.16601
Pex7	0.24464	0.27765	1	0.091042	0.45579	0.42005	1	0.091042
Tgm2	0.24505	0.27765	1	-0.064874	0.8242	0.75482	0	-0.064874
Sppl3	0.24628	0.27765	1	-0.1319	0.30003	0.31486	1	-0.1319
Fbxo31	0.2471	0.27765	1	0.20834	0.42701	0.38089	1	0.20834
Tmed2	0.24751	0.27765	1	0.24944	0.035184	0.030846	3	0.24944
Uqcc1	0.24833	0.27765	1	-0.088895	0.92077	0.9028	0	-0.088895
Ubqln2	0.24874	0.27765	1	0.031102	0.33184	0.32777	1	0.031102
Add1	0.24997	0.27765	1	-0.29719	0.06051	0.052656	1	-0.29719
Tceanc	0.25201	0.27765	1	-0.12475	0.49611	0.43289	1	-0.12475
Il17re	0.25282	0.27765	1	0.21182	0.68841	0.5122	1	0.21182
Syt12	0.25364	0.27765	1	-0.11652	0.99309	0.99318	0	-0.11652
Itgb8	0.2551	0.23519	1	-0.24644	0.28241	0.27192	1	-0.24644
Ythdf2	0.25567	0.27765	1	-0.1917	0.33628	0.32777	1	-0.1917
LOC103691922	0.25681	0.23519	1	0.35193	0.14866	0.15321	2	0.35193
LOC498152	0.25932	0.27765	1	0.27841	0.095949	0.088985	2	0.27841
Mir30c2	0.25978	0.23358	1	-0.11939	0.62176	0.48739	0	-0.11939
Adpgk	0.26013	0.27765	1	-0.023216	0.84117	0.77705	0	-0.023216
Lpgat1	0.26134	0.27765	1	0.16169	0.0064776	0.0064619	1	0.16169
Tmem5	0.26215	0.27765	1	-0.032135	0.018817	0.02256	2	-0.032135
Cpne8	0.26336	0.27765	1	-0.062604	0.40003	0.36744	1	-0.062604
Tgfbr1	0.26416	0.27765	1	0.31271	0.36634	0.35456	1	0.31271
Olr49	0.26457	0.27765	1	0.043383	0.84516	0.77705	0	0.043383
Psenen	0.26497	0.2581	1	-0.35457	0.99769	0.99835	0	-0.35457
Rbm28	0.26577	0.27765	1	0.36929	0.046656	0.046798	3	0.36929
Wisp2	0.26738	0.27765	1	-0.0084022	0.69076	0.52496	1	-0.0084022
Adgrg1	0.26858	0.27765	1	-0.031935	0.5372	0.45909	1	-0.031935
Aar2	0.26903	0.26939	1	-0.09993	0.6351	0.4836	0	-0.09993
Gpr3	0.26938	0.27765	1	-0.22166	0.99026	0.99148	0	-0.22166
Drd1	0.26978	0.27765	1	-0.063051	0.93846	0.92007	0	-0.063051
Msl3	0.27058	0.27765	1	-0.18118	0.1626	0.16948	2	-0.18118
Olr232	0.27172	0.2806	1	0.28537	0.66895	0.50757	0	0.28537
Hspa8	0.27344	0.22648	1	-0.37034	0.85792	0.87221	0	-0.37034
Nek10	0.27456	0.27765	1	-0.23617	0.70998	0.55095	0	-0.23617
Gpr75	0.27576	0.27765	1	-0.22316	0.37833	0.35457	1	-0.22316
Cdc40	0.27655	0.27765	1	0.087759	0.1083	0.10526	1	0.087759
Gipc2	0.27695	0.27765	1	0.15077	0.2192	0.23858	2	0.15077
Lrfn3	0.27734	0.27765	1	0.006995	0.76067	0.63446	0	0.006995
LOC108350189	0.27813	0.23359	1	0.090758	0.70685	0.63066	0	0.090758
RGD1310495	0.27814	0.27765	1	0.19281	0.010176	0.0096108	3	0.19281
Fam76b	0.27853	0.27765	1	0.032699	0.013374	0.013804	2	0.032699
Cma1	0.27893	0.27765	1	0.019413	0.54318	0.4591	1	0.019413
Gnrhr	0.27932	0.27765	1	-0.14994	0.090201	0.084116	1	-0.14994
Mboat1	0.27975	0.2806	1	-0.20339	0.14053	0.13525	1	-0.20339
Mios	0.28011	0.27765	1	0.077908	0.02392	0.023635	1	0.077908
Brs3	0.28051	0.27765	1	-0.0069637	0.80707	0.72168	0	-0.0069637
Ube2a	0.2813	0.27765	1	0.14524	0.58329	0.47222	1	0.14524
Dcun1d5	0.28407	0.2806	1	-0.26177	0.050611	0.041383	2	-0.26177
Otud6b	0.28484	0.28942	1	0.041375	0.11113	0.10527	1	0.041375
Ell3	0.28563	0.28942	1	-0.0094224	0.77347	0.66637	0	-0.0094224
Btla	0.28602	0.28942	1	-0.11894	0.99136	0.99231	0	-0.11894
Mc3r	0.28671	0.2806	1	0.044275	0.89077	0.867	0	0.044275
Stk4	0.2877	0.2806	1	-0.3381	0.76539	0.68787	0	-0.3381
Cd226	0.28798	0.28942	1	-0.17944	0.20471	0.23858	1	-0.17944
Olr201	0.28836	0.2806	1	0.30547	0.1687	0.19666	2	0.30547
RGD1563060	0.28837	0.28942	1	-0.036357	0.77332	0.66637	0	-0.036357
Aven	0.28994	0.28942	1	0.0081833	0.19115	0.21913	2	0.0081833
Tmem223	0.29033	0.28942	1	0.032271	0.59639	0.4855	1	0.032271
LOC684107	0.29189	0.28942	1	-0.15031	0.68525	0.5122	1	-0.15031
Ldhc	0.29228	0.28942	1	0.20376	0.2318	0.244	2	0.20376
Madcam1	0.29306	0.28942	1	-0.26705	0.93058	0.91343	0	-0.26705
Ptcd3	0.29344	0.28943	1	0.057155	0.53747	0.45909	1	0.057155
Nampt	0.294	0.24419	1	0.1588	0.081395	0.076228	1	0.1588
Tbx21	0.29539	0.28943	1	-0.068252	0.91867	0.90279	0	-0.068252
Trappc13	0.29624	0.28061	1	0.185	0.315	0.29621	1	0.185
Alkbh6	0.29694	0.28943	1	0.0088739	0.036692	0.034005	2	0.0088739
Ctnnb1	0.29733	0.28943	1	0.18623	0.063732	0.058702	3	0.18623
Elp2	0.29887	0.28943	1	0.050715	0.51233	0.43289	1	0.050715
Slc22a2	0.30003	0.28943	1	0.37846	0.020124	0.02363	3	0.37846
Cd300lf	0.30042	0.28943	1	-0.043513	0.34582	0.34097	1	-0.043513
Ep400	0.30146	0.28061	1	-0.0061439	0.48023	0.39589	1	-0.0061439
Cenpt	0.30234	0.30179	1	0.2307	0.24721	0.24401	2	0.2307
Hacd1	0.30311	0.30179	1	-0.08368	0.29461	0.2964	1	-0.08368
Gins1	0.30435	0.26531	1	0.026043	0.049458	0.038345	1	0.026043
Gars	0.30542	0.3018	1	0.15495	0.22279	0.244	2	0.15495
Adgre4	0.30567	0.28061	1	-0.1922	0.19291	0.19666	1	-0.1922
Adgrg6	0.3058	0.3018	1	-0.0028802	0.36812	0.35456	1	-0.0028802
Hist2h3c2	0.30729	0.28061	1	-0.030341	0.16067	0.17926	1	-0.030341
Tnrc6b	0.31051	0.29233	1	0.2115	0.21848	0.20535	1	0.2115
Cckar	0.31077	0.31401	1	-0.12005	0.87394	0.84546	0	-0.12005
Bet1	0.31083	0.29233	1	0.021263	0.67481	0.50757	0	0.021263
Atg12	0.31115	0.29233	1	0.15598	0.2844	0.27192	1	0.15598
Smc3	0.31153	0.31401	1	-0.22845	0.70476	0.55094	0	-0.22845
Ednrb	0.31191	0.31401	1	-0.063549	0.95574	0.95228	0	-0.063549
F2rl2	0.31229	0.31401	1	-0.052276	0.93592	0.92007	0	-0.052276
Sptlc1	0.31381	0.32613	1	-0.044869	0.64652	0.49849	1	-0.044869
Abcc1	0.31436	0.29233	1	0.019133	0.69257	0.55259	0	0.019133
Fbxo43	0.31468	0.29233	1	-0.28758	0.1549	0.1664	2	-0.28758
Ackr4	0.31495	0.32614	1	0.20346	0.080245	0.066847	2	0.20346
Cfap69	0.31533	0.32614	1	0.0040817	0.25119	0.24401	1	0.0040817
Cpne5	0.31685	0.33809	1	0.049113	0.1261	0.12093	2	0.049113
Gpr61	0.31873	0.33809	1	0.080755	0.21408	0.23858	2	0.080755
Npm3	0.31987	0.33809	1	0.00537	0.23305	0.244	1	0.00537
Slc15a1	0.32024	0.33809	1	-0.021334	0.38909	0.35457	1	-0.021334
Bbx	0.32062	0.33809	1	0.012091	0.015059	0.017291	2	0.012091
Tpm1	0.32137	0.33809	1	-0.052489	0.061988	0.052656	1	-0.052489
Wdr95	0.3225	0.33809	1	-0.1449	0.81851	0.74683	0	-0.1449
Pdcd1lg2	0.32325	0.33809	1	-0.1199	0.95111	0.95227	0	-0.1199
Olr450	0.324	0.33809	1	-0.11564	0.055109	0.048261	2	-0.11564
Il2rg	0.32455	0.29233	1	-0.087457	0.072088	0.076102	1	-0.087457
Nmur1	0.32587	0.33809	1	-0.19436	0.54749	0.4591	1	-0.19436
Fshr	0.32699	0.33809	1	-0.15967	0.10924	0.10527	1	-0.15967
Med21	0.32702	0.26531	1	0.056176	0.014641	0.011246	1	0.056176
Syt7	0.32811	0.33809	1	0.0092152	0.21283	0.23858	1	0.0092152
Zic1	0.32886	0.33809	1	0.08737	0.11864	0.12092	2	0.08737
Dlgap3	0.32923	0.33809	1	0.18759	0.016362	0.019673	2	0.18759
Chrm1	0.32998	0.33809	1	0.19265	0.073931	0.060281	3	0.19265
Upf2	0.33146	0.33809	1	0.21815	0.28366	0.27702	1	0.21815
Agbl1	0.33184	0.33809	1	0.081979	0.10581	0.10526	2	0.081979
Kdm5a	0.33211	0.29233	1	-0.39092	0.098173	0.080558	2	-0.39092
Chrm4	0.33221	0.33809	1	0.044886	0.028077	0.026208	2	0.044886
Fcgr1a	0.33295	0.33809	1	0.050451	0.47794	0.42005	1	0.050451
Pop7	0.33343	0.27604	1	-0.26738	0.66443	0.57203	0	-0.26738
Itgb7	0.3348	0.33809	1	0.19768	0.55865	0.47221	1	0.19768
Gpr50	0.33586	0.29233	1	-0.083692	0.77827	0.70411	0	-0.083692
Exosc9	0.33591	0.33809	1	-0.10183	0.017281	0.022555	2	-0.10183
Fam216a	0.33665	0.33809	1	0.31403	0.068633	0.058707	3	0.31403
Sult1b1	0.33773	0.29233	1	0.12449	0.59435	0.43345	1	0.12449
Brf2	0.33835	0.29233	1	0.2543	0.50093	0.40841	1	0.2543
Rusc1	0.33849	0.3381	1	-0.21802	0.20026	0.23858	2	-0.21802
Ppp1r3b	0.33886	0.3381	1	0.3026	0.013703	0.015444	3	0.3026
Gprc5d	0.33923	0.3381	1	-0.026498	0.10399	0.10526	2	-0.026498
Ube2e1	0.3396	0.29233	1	-0.10901	0.79597	0.7197	0	-0.10901
Adcy8	0.34107	0.3381	1	-0.15932	0.93676	0.92007	0	-0.15932
Pik3r4	0.3418	0.3381	1	-0.2383	0.76287	0.63446	0	-0.2383
Sparc	0.34326	0.3381	1	-0.038287	0.08972	0.084116	1	-0.038287
Cib1	0.34473	0.3381	1	0.11348	0.02035	0.02363	1	0.11348
Cic	0.34509	0.3381	1	0.080327	0.81021	0.73033	0	0.080327
Aff4	0.34546	0.3381	1	0.24566	0.22361	0.244	2	0.24566
LOC690283	0.34619	0.3381	1	-0.0124	0.44506	0.42005	1	-0.0124
Prdm9	0.34655	0.3381	1	0.029265	0.69907	0.5384	0	0.029265
Setd5	0.34692	0.3381	1	0.14463	0.84061	0.77705	0	0.14463
Ap4s1	0.34801	0.3381	1	0.072956	0.80334	0.72168	0	0.072956
Aurka	0.34914	0.27604	1	-0.24151	0.81494	0.78766	0	-0.24151
Gabrg1	0.34917	0.30388	1	-0.30379	0.94249	0.93862	0	-0.30379
Galm	0.35019	0.3381	1	0.054648	0.50427	0.43289	1	0.054648
Mthfr	0.35055	0.3381	1	-0.075018	0.23628	0.244	2	-0.075018
Nop10	0.35091	0.3381	1	-0.30732	0.33406	0.32777	1	-0.30732
Pik3c3	0.35101	0.30388	1	0.061503	0.51711	0.40841	1	0.061503
Adap2	0.35236	0.3381	1	0.17113	0.08924	0.084116	2	0.17113
Cacybp	0.35489	0.3381	1	0.0028973	0.3035	0.31486	1	0.0028973
Adgrf3	0.35669	0.3381	1	0.15533	0.1693	0.17508	1	0.15533
Il3ra	0.35813	0.3501	1	0.14244	0.25689	0.24401	1	0.14244
Tmem63b	0.35849	0.3501	1	0.17648	0.090113	0.084116	2	0.17648
Sult1a1	0.361	0.3501	1	0.1226	0.24866	0.24401	2	0.1226
Mmp16	0.36135	0.3501	1	0.32352	0.0094741	0.0096058	2	0.32352
Tp53inp1	0.36171	0.3501	1	0.20249	0.53611	0.45909	1	0.20249
Inpp5f	0.36207	0.3501	1	0.29749	0.03625	0.034	2	0.29749
Eef2k	0.36492	0.3501	1	-0.004772	0.14496	0.1584	1	-0.004772
S100g	0.36528	0.3501	1	-0.26291	0.44855	0.42005	1	-0.26291
Ribc2	0.36563	0.3501	1	0.032625	0.44475	0.42005	1	0.032625
Il11	0.36634	0.3501	1	0.031083	0.56906	0.47222	1	0.031083
Zc3h12a	0.36741	0.3501	1	-0.1211	0.75299	0.62356	0	-0.1211
Wnt2b	0.36812	0.3501	1	0.099544	0.69523	0.52497	1	0.099544
Cox7a2l	0.36954	0.3501	1	0.22759	0.074573	0.060287	3	0.22759
Zfp105	0.36979	0.32686	1	0.51329	0.017394	0.016943	3	0.51329
Il21	0.3706	0.3501	1	0.075034	0.61902	0.48551	1	0.075034
Ticam1	0.37201	0.3501	1	-0.22959	0.44443	0.42005	1	-0.22959
Tlr3	0.37271	0.3501	1	0.13241	0.074237	0.060281	2	0.13241
Stx19	0.37278	0.32686	1	0.015526	0.24132	0.23482	1	0.015526
Adgrl1	0.37482	0.3501	1	0.034892	0.18651	0.21912	1	0.034892
Gpr21	0.37486	0.32686	1	0.16927	0.23575	0.23481	1	0.16927
Camk1d	0.37517	0.3501	1	-0.095337	0.57825	0.47222	1	-0.095337
Abcb11	0.37545	0.32686	1	0.13243	0.22373	0.21016	2	0.13243
Eps8	0.37588	0.3501	1	0.12732	0.19435	0.23858	1	0.12732
Itga11	0.37623	0.3501	1	-0.1089	0.47217	0.42005	1	-0.1089
Itgb5	0.37658	0.3501	1	-0.072069	0.74726	0.60079	0	-0.072069
LOC498705	0.37693	0.3501	1	-0.0019218	0.86192	0.81653	0	-0.0019218
Lrrc8b	0.37728	0.3501	1	-0.022422	0.66967	0.5122	1	-0.022422
Ankrd27	0.37833	0.3501	1	0.055196	0.77602	0.66637	0	0.055196
Pdlim4	0.37868	0.3501	1	-0.34627	0.88404	0.85078	0	-0.34627
Krit1	0.37872	0.32687	1	0.42904	0.099663	0.094647	2	0.42904
Prr30	0.37973	0.3501	1	-0.047931	0.84262	0.77705	0	-0.047931
Gfpt1	0.38078	0.32687	1	0.00020407	0.72606	0.63492	0	0.00020407
Ros1	0.38147	0.3501	1	0.064941	0.044435	0.042503	2	0.064941
Itgb2	0.38216	0.3501	1	0.095251	0.20565	0.23858	2	0.095251
Utrn	0.38286	0.3501	1	0.1049	0.63791	0.49848	1	0.1049
Shcbp1	0.38402	0.32687	1	-0.28368	0.80817	0.75495	0	-0.28368
Cfap221	0.38425	0.3501	1	0.050853	0.73736	0.57634	0	0.050853
Fosb	0.3846	0.3501	1	-0.089192	0.82063	0.74683	0	-0.089192
Adhfe1	0.38529	0.3501	1	-0.12565	0.86479	0.82287	0	-0.12565
Ogfrl1	0.38633	0.3501	1	0.23751	0.078128	0.066847	1	0.23751
Glp1r	0.38702	0.3501	1	-0.035864	0.9519	0.95227	0	-0.035864
Braf	0.38725	0.32687	1	-0.16206	0.14022	0.13525	2	-0.16206
Ppcdc	0.38754	0.32687	1	-0.0062059	0.56224	0.43344	1	-0.0062059
Timeless	0.38771	0.3501	1	0.032852	0.17507	0.18949	2	0.032852
Gpx4	0.3884	0.3501	1	0.021832	0.53005	0.4329	1	0.021832
Tmem177	0.38874	0.3501	1	0.17979	0.11135	0.10527	2	0.17979
Proser1	0.38943	0.3501	1	-0.26464	0.93555	0.92007	0	-0.26464
Lef1	0.39047	0.3501	1	0.08431	0.78627	0.70402	0	0.08431
Slc14a1	0.3915	0.3501	1	0.053243	0.43416	0.38089	1	0.053243
Il24	0.39287	0.3501	1	0.19809	0.25323	0.24401	2	0.19809
Zfp286a	0.39458	0.36254	1	-0.11334	0.42242	0.36744	1	-0.11334
Mpl	0.39492	0.36254	1	0.14672	0.042155	0.042498	3	0.14672
Ypel1	0.39561	0.36254	1	0.15383	0.38494	0.35457	1	0.15383
Hjurp	0.39663	0.36254	1	0.17302	0.10865	0.10526	2	0.17302
FAM187A	0.39765	0.36254	1	0.24771	0.034565	0.030846	2	0.24771
Gzmb	0.39799	0.36254	1	0.11408	0.68046	0.5122	1	0.11408
Parp2	0.39868	0.36254	1	-0.045374	0.02603	0.026203	2	-0.045374
Aldh1a7	0.40003	0.36254	1	-0.16069	0.53088	0.4329	1	-0.16069
Syt3	0.40037	0.36254	1	-0.077825	0.34436	0.34097	1	-0.077825
Fzd4	0.40105	0.36254	1	0.14223	0.5688	0.47221	1	0.14223
Gpr143	0.40173	0.36254	1	0.055226	0.19037	0.21913	2	0.055226
Mkl1	0.40241	0.36255	1	0.16821	0.43157	0.38089	1	0.16821
Serpinb5	0.40308	0.36255	1	-0.19328	0.78813	0.70402	0	-0.19328
Meaf6	0.40342	0.36255	1	-0.0066021	0.012149	0.010726	2	-0.0066021
Rad21l1	0.40646	0.36255	1	0.18051	0.86162	0.81653	0	0.18051
Crls1	0.40888	0.33834	1	-0.074673	0.05027	0.041383	1	-0.074673
Prg3	0.40981	0.36255	1	-0.038004	0.24742	0.24401	2	-0.038004
Fmo3	0.41182	0.37424	1	-0.084604	0.55044	0.4591	1	-0.084604
Il9r	0.41215	0.37424	1	-0.087405	0.77377	0.66637	0	-0.087405
F11r	0.41249	0.37424	1	0.14352	0.45328	0.42005	1	0.14352
Olr472	0.41314	0.33834	1	-0.14585	0.60538	0.44599	1	-0.14585
Adamts8	0.41315	0.37424	1	0.12149	0.63724	0.49848	1	0.12149
Glra4	0.41382	0.37424	1	-0.087	0.62525	0.49848	1	-0.087
Adgrf5	0.41482	0.37424	1	0.22839	0.63163	0.49848	1	0.22839
Ccdc142	0.41548	0.37424	1	-0.12717	0.96389	0.96301	0	-0.12717
Pdzk1	0.41615	0.37424	1	0.09075	0.53308	0.4329	1	0.09075
Tgs1	0.41708	0.33834	1	0.045521	0.033532	0.031926	1	0.045521
Sun5	0.41714	0.37424	1	0.033392	0.86112	0.81653	0	0.033392
LOC499715	0.41747	0.37424	1	0.05787	0.12233	0.12092	2	0.05787
Vom1r94	0.41765	0.33834	1	0.13158	0.20701	0.2007	2	0.13158
Kcnab3	0.4178	0.37424	1	-0.1291	0.92807	0.91014	0	-0.1291
Tirap	0.42045	0.38639	1	0.02397	0.75348	0.62356	0	0.02397
Zfp263	0.42078	0.38639	1	-0.051467	0.50745	0.43289	1	-0.051467
P2ry13	0.42111	0.38639	1	-0.16157	0.49376	0.42005	1	-0.16157
Tbc1d5	0.42129	0.33834	1	-0.12465	0.88831	0.86264	0	-0.12465
LOC500877	0.42157	0.33834	1	-0.16438	0.57658	0.43344	1	-0.16438
Sh3gl3	0.42242	0.38639	1	-0.03987	0.34801	0.34097	1	-0.03987
Olr440	0.42308	0.38639	1	-0.26125	0.49317	0.42005	1	-0.26125
Gpr83	0.42341	0.38639	1	-0.13761	0.44156	0.42005	1	-0.13761
Ogt	0.42491	0.3508	1	0.0035113	0.3768	0.31103	1	0.0035113
Naf1	0.4257	0.38639	1	0.30557	0.19131	0.21913	1	0.30557
Ccr7	0.42603	0.38639	1	-0.12591	0.24792	0.24401	1	-0.12591
Appl2	0.42832	0.38639	1	-0.13517	0.96175	0.96135	0	-0.13517
Fam83a	0.42897	0.38639	1	-0.1704	0.58852	0.4855	1	-0.1704
Akr1c1	0.43027	0.38639	1	-0.18933	0.79153	0.70402	0	-0.18933
Parp14	0.43351	0.38639	1	0.11194	0.094993	0.088985	1	0.11194
Pias1	0.43416	0.38639	1	0.066407	0.53938	0.45909	1	0.066407
Gpr17	0.43448	0.38639	1	0.18296	0.13904	0.15839	2	0.18296
Iscu	0.43481	0.38639	1	0.1123	0.09212	0.08898	1	0.1123
LOC296235	0.43623	0.33834	1	-0.10211	0.59498	0.43345	1	-0.10211
Ccr8	0.43642	0.38639	1	0.086526	0.43222	0.38089	1	0.086526
Ap2a1	0.43674	0.38639	1	0.12167	0.72484	0.57633	0	0.12167
Gm2a	0.43771	0.38639	1	0.1678	0.62456	0.49848	1	0.1678
Arih1	0.43835	0.38639	1	-0.053295	0.24349	0.244	2	-0.053295
Pzp	0.43899	0.38639	1	0.19921	0.41846	0.36744	1	0.19921
Hdac3	0.43986	0.36122	1	0.093754	0.32934	0.29984	1	0.093754
Ghrhr	0.43996	0.38639	1	-0.23508	0.6463	0.49849	1	-0.23508
RGD1308430	0.44028	0.38639	1	-0.13047	0.74059	0.57634	0	-0.13047
Gabrr3	0.44087	0.33834	1	0.20622	0.018695	0.016948	2	0.20622
Alk	0.44156	0.38639	1	0.10189	0.22483	0.244	2	0.10189
Opn5	0.44188	0.38639	1	-0.03391	0.33146	0.32777	1	-0.03391
Abhd13	0.44304	0.33834	1	-0.23748	0.96534	0.96536	0	-0.23748
Osmr	0.44379	0.38639	1	0.1289	0.47915	0.42005	1	0.1289
Vps25	0.44467	0.33834	1	0.0014222	0.85859	0.83067	0	0.0014222
Vegfa	0.44697	0.38639	1	-0.13695	0.15523	0.16947	2	-0.13695
Jaml	0.44729	0.38639	1	-0.043886	0.56751	0.47221	1	-0.043886
Epor	0.4476	0.38639	1	0.11174	0.81649	0.74683	0	0.11174
P2ry12	0.44824	0.38639	1	-0.20426	0.96499	0.96302	0	-0.20426
Zdhhc9	0.44855	0.38639	1	-0.14994	0.94328	0.93898	0	-0.14994
Tlr7	0.44898	0.35012	1	-0.32616	0.12547	0.13525	1	-0.32616
Dld	0.44979	0.35012	1	0.10238	0.89099	0.867	0	0.10238
Dpp4	0.45032	0.35012	1	-0.10867	0.19401	0.19666	1	-0.10867
Eif3b	0.45143	0.38231	1	-0.095311	0.17719	0.16436	1	-0.095311
Chrm2	0.45171	0.39903	1	0.0085116	0.83057	0.75482	0	0.0085116
Dst	0.45234	0.39903	1	-0.1115	0.51942	0.4329	1	-0.1115
Pogz	0.45265	0.39903	1	0.30684	0.023467	0.023635	3	0.30684
Tram1	0.45297	0.39903	1	-0.080387	0.75988	0.62356	0	-0.080387
Kiss1r	0.45328	0.39903	1	-0.022719	0.22215	0.244	1	-0.022719
Il1r2	0.4536	0.39903	1	-0.20844	0.82879	0.75482	0	-0.20844
Nod2	0.45391	0.39903	1	-0.22422	0.69735	0.53839	1	-0.22422
Slc1a3	0.45423	0.39903	1	0.048646	0.59272	0.4855	1	0.048646
Cpne3	0.45485	0.39903	1	-0.0084109	0.12373	0.12092	2	-0.0084109
Wdr1	0.45567	0.37286	1	-0.14316	0.36979	0.3212	1	-0.14316
Nfs1	0.457	0.37286	1	0.73346	0.0017801	0.0015871	4	0.73346
Esr2	0.45704	0.39903	1	-0.16948	0.817	0.74683	0	-0.16948
Cst9l	0.45735	0.39903	1	-0.10866	0.73081	0.57634	0	-0.10866
Smim24	0.45798	0.39903	1	0.013594	0.58728	0.4855	1	0.013594
Tceanc2	0.45829	0.39903	1	0.52036	0.00086458	0.0010774	3	0.52036
Mrgprx2	0.45885	0.37286	1	-0.27213	0.7522	0.67929	0	-0.27213
Txnip	0.45923	0.39903	1	0.23001	0.027479	0.026208	2	0.23001
Mrgprf	0.45985	0.39903	1	0.11284	0.49758	0.43289	1	0.11284
Kitlg	0.46078	0.39903	1	-0.2606	0.30234	0.31486	1	-0.2606
Gfer	0.4614	0.39903	1	-0.20944	0.19739	0.23858	1	-0.20944
Prpf38b	0.46195	0.38231	1	0.18009	0.52888	0.37905	1	0.18009
Pnoc	0.46233	0.39903	1	0.17552	0.13363	0.15839	2	0.17552
Zmym4	0.46295	0.39903	1	-0.21628	0.73923	0.57634	0	-0.21628
RGD1304745	0.46308	0.37287	1	-0.035478	0.16406	0.19666	2	-0.035478
Prkaa2	0.46326	0.39903	1	-0.11451	0.038092	0.035474	1	-0.11451
Sec63	0.46545	0.37287	1	-0.16118	0.2199	0.20535	1	-0.16118
Tardbp	0.46575	0.40369	0	0.095842	0.49842	0.36768	0	0.095842
Cntn6	0.46635	0.39903	1	0.28021	0.24991	0.24401	2	0.28021
Nmur2	0.46665	0.39903	1	0.10757	0.43513	0.38089	1	0.10757
RGD1564405	0.46727	0.39903	1	-0.053848	0.82469	0.75482	0	-0.053848
Fanci	0.4688	0.39903	1	0.19645	0.65259	0.49849	1	0.19645
Nf2	0.46911	0.38489	1	0.088341	0.4522	0.37045	1	0.088341
Trappc4	0.47003	0.39903	1	0.46083	0.0088748	0.0093837	3	0.46083
Grm5	0.47095	0.39903	1	-0.082807	0.082973	0.066852	1	-0.082807
Zfp326	0.47119	0.38489	1	0.03396	0.12001	0.13039	1	0.03396
Rad21	0.47186	0.39903	1	-0.30658	0.79942	0.71271	0	-0.30658
Xcl1	0.47197	0.38489	1	0.24044	0.039417	0.03287	2	0.24044
Calm2	0.47278	0.39903	1	0.10365	0.082369	0.066852	2	0.10365
Smg8	0.47308	0.39903	1	0.061811	0.27138	0.26323	1	0.061811
Slc39a10	0.47339	0.39903	1	0.19412	0.29603	0.30982	2	0.19412
Rab5a	0.47369	0.39903	1	-0.033713	0.75509	0.62356	0	-0.033713
Taar4	0.474	0.39903	1	-0.12964	0.91017	0.89138	0	-0.12964
Fzd10	0.47521	0.39903	1	-0.20984	0.96895	0.96868	0	-0.20984
Il10rb	0.47586	0.3849	1	0.62464	0.013651	0.014541	3	0.62464
Tfcp2	0.47612	0.39903	1	-0.14222	0.93587	0.92007	0	-0.14222
Dab2	0.47643	0.39903	1	-0.27265	0.88195	0.85078	0	-0.27265
Slc7a12	0.47764	0.39903	1	-0.011982	0.23075	0.244	2	-0.011982
Olr1149	0.47794	0.39903	1	-0.10794	0.84072	0.77705	0	-0.10794
Dock2	0.47885	0.39903	1	0.061965	0.87161	0.83438	0	0.061965
Gpr153	0.47945	0.39903	1	0.3311	0.01045	0.0096108	4	0.3311
Fpr1	0.48005	0.39903	1	-0.013573	0.075211	0.060287	1	-0.013573
Gpld1	0.48035	0.39903	1	0.050222	0.14707	0.1584	2	0.050222
Olr34	0.48065	0.39903	1	-0.27318	0.90415	0.8834	0	-0.27318
Aldh7a1	0.48096	0.39903	1	-0.0099653	0.20514	0.23858	1	-0.0099653
Tapbp	0.481	0.40772	1	-0.12582	0.70712	0.56363	0	-0.12582
Olr1645	0.48276	0.39903	1	0.0089355	0.3176	0.32776	1	0.0089355
Grm7	0.48306	0.39903	1	0.16601	0.1467	0.1584	2	0.16601
Syt8	0.48336	0.39903	1	0.012494	0.57749	0.47222	1	0.012494
Tnip1	0.48426	0.39903	1	-0.13418	0.8849	0.85598	0	-0.13418
Gnpda2	0.48458	0.40772	1	-0.16956	0.9821	0.98269	0	-0.16956
Gprc5a	0.48485	0.39903	1	-0.16355	0.079584	0.066847	1	-0.16355
Shpk	0.48575	0.39903	1	-0.029982	0.62018	0.48551	1	-0.029982
Atrnl1	0.48636	0.41938	1	-0.059333	0.88397	0.85849	0	-0.059333
Tas2r137	0.48738	0.41938	1	0.40154	0.025422	0.021995	3	0.40154
Gpatch4	0.48754	0.39903	1	0.10724	0.049605	0.048256	2	0.10724
Pak2	0.4889	0.41938	1	-0.035315	0.76903	0.68787	0	-0.035315
Ptpn11	0.48932	0.39903	1	-0.0092626	0.72038	0.57633	0	-0.0092626
Gpr108	0.48991	0.41938	1	0.17974	0.17228	0.19666	1	0.17974
Parp16	0.48992	0.39903	1	-0.056343	0.14067	0.15839	2	-0.056343
Efcab5	0.49021	0.39903	1	-0.048833	0.84384	0.77705	0	-0.048833
Aadac	0.49067	0.41938	1	0.23652	0.2043	0.2007	2	0.23652
Romo1	0.4908	0.39903	1	0.24086	0.075681	0.060287	3	0.24086
Dapk3	0.49199	0.39903	1	0.064183	0.75589	0.62356	0	0.064183
Habp4	0.49228	0.39903	1	-0.21305	0.39184	0.35457	1	-0.21305
Celsr2	0.49287	0.39903	1	0.010178	0.06494	0.058702	1	0.010178
Psmd5	0.49376	0.39903	1	0.093356	0.81976	0.74683	0	0.093356
Cacnb2	0.49405	0.39903	1	-0.15505	0.79294	0.70402	0	-0.15505
LOC102550851	0.49444	0.41938	1	-0.029629	0.47197	0.39588	1	-0.029629
Cul4b	0.49494	0.39903	1	0.26832	0.034161	0.030841	3	0.26832
Oprd1	0.49582	0.39903	1	0.32175	0.0071083	0.0064669	3	0.32175
Pigl	0.49611	0.39903	1	0.069782	0.67744	0.5122	1	0.069782
Dhrs7b	0.4964	0.39903	1	0.089949	0.42799	0.38089	1	0.089949
Sf3b3	0.4978	0.45777	0	-0.28706	0.80324	0.77692	0	-0.28706
Diaph3	0.49845	0.39903	1	-0.020609	0.70756	0.55095	0	-0.020609
Gapdhs	0.49875	0.39903	1	0.0056115	0.12934	0.12093	1	0.0056115
LOC102555091	0.49969	0.41938	1	-0.025302	0.82767	0.78672	0	-0.025302
Pdia4	0.50021	0.39903	1	0.14027	0.32438	0.32776	1	0.14027
Rad51	0.50195	0.39903	1	0.10642	0.096426	0.088985	1	0.10642
Rasal1	0.50253	0.39903	1	0.31516	0.0069931	0.0064669	3	0.31516
Cd3e	0.50336	0.46833	0	-0.33592	0.57386	0.4351	0	-0.33592
Lars	0.50341	0.41938	1	-0.10997	0.20199	0.2007	1	-0.10997
Grm3	0.50369	0.39903	1	0.074991	0.2234	0.244	2	0.074991
Rab5b	0.50514	0.39903	1	-0.24442	0.46511	0.42005	1	-0.24442
Shtn1	0.50572	0.39903	1	0.014382	0.65581	0.49849	1	0.014382
Ilk	0.50601	0.39903	1	0.022838	0.77617	0.66637	0	0.022838
Eif4a2	0.50659	0.39903	1	-0.034926	0.12749	0.12093	1	-0.034926
Rsf1	0.50687	0.39903	1	0.022776	0.1586	0.16947	2	0.022776
Etv3l	0.50735	0.43085	1	0.25099	0.39944	0.35812	1	0.25099
Ccar2	0.50774	0.39903	1	0.2099	0.028764	0.026208	3	0.2099
Cul3	0.5086	0.41112	1	-0.52116	0.083457	0.066852	1	-0.52116
Gpr176	0.50918	0.41112	1	-0.03685	0.23679	0.244	1	-0.03685
Ero1a	0.50932	0.43085	1	-0.3646	0.98017	0.98022	0	-0.3646
LOC100361693	0.51004	0.41112	1	-0.23324	0.86924	0.83437	0	-0.23324
Gpr68	0.51061	0.41112	1	0.043352	0.30619	0.31487	1	0.043352
Cers3	0.51204	0.41113	1	0.27272	0.030132	0.027727	3	0.27272
Slc9a8	0.51318	0.41113	1	-0.17695	0.86202	0.81653	0	-0.17695
Il2rb	0.51347	0.41113	1	-0.16356	0.020861	0.02363	1	-0.16356
Grpel1	0.51432	0.42294	1	-0.10317	0.18624	0.21912	2	-0.10317
Rasgrp1	0.51546	0.42295	1	-0.14239	0.072286	0.058707	1	-0.14239
Epg5	0.51574	0.42295	1	-0.2864	0.44251	0.42005	1	-0.2864
Ccr9	0.51659	0.42295	1	-0.16342	0.25567	0.24401	1	-0.16342
Cald1	0.51662	0.43085	1	0.17203	0.67287	0.50757	0	0.17203
Lnpep	0.51687	0.43085	1	-0.09548	0.056486	0.044915	1	-0.09548
Egfr	0.51744	0.43436	1	0.16074	0.28842	0.29133	2	0.16074
Best3	0.51829	0.43436	1	0.092887	0.25851	0.24401	2	0.092887
Csf2rb	0.51886	0.43436	1	-0.202	0.98987	0.99103	0	-0.202
Rpl3	0.51955	0.4786	0	0.96678	0.00010098	8.8312e-05	2	0.96678
Jak3	0.52	0.43085	1	0.42963	1.3637e-05	7.5696e-06	3	0.42963
LOC685067	0.52055	0.43436	1	0.17576	0.055641	0.048261	3	0.17576
Apob	0.52308	0.43436	1	-0.11152	0.21538	0.23858	1	-0.11152
Cysltr1	0.52532	0.43436	1	0.19327	0.68565	0.5122	1	0.19327
Fzd7	0.5256	0.43436	1	0.10916	0.55707	0.47221	1	0.10916
Cyfip2	0.52616	0.43436	1	-0.0031493	0.58153	0.47222	1	-0.0031493
Foxo1	0.52643	0.43436	1	0.014057	0.19273	0.23356	2	0.014057
Adamts12	0.52671	0.43436	1	0.0030909	0.51716	0.4329	1	0.0030909
Tlr2	0.52694	0.45454	1	-0.039791	0.54843	0.42102	1	-0.039791
Itga5	0.52727	0.43436	1	0.32709	0.23834	0.244	2	0.32709
Ttc21b	0.52755	0.43436	1	-0.061076	0.51375	0.43289	1	-0.061076
Sim1	0.5281	0.43436	1	-0.23584	0.71017	0.55095	0	-0.23584
Fus	0.52894	0.43436	1	0.17828	0.70192	0.55094	0	0.17828
Htr5b	0.52921	0.43436	1	-0.22468	0.57214	0.47222	1	-0.22468
Chm	0.52955	0.45454	1	-0.12159	0.10198	0.094647	2	-0.12159
Arl16	0.53032	0.43436	1	0.028351	0.68166	0.5122	1	0.028351
Ffar1	0.5306	0.43436	1	0.080513	0.67905	0.5122	1	0.080513
Far1	0.53115	0.43436	1	-0.10979	0.26457	0.24401	1	-0.10979
Fbxo32	0.53192	0.45454	1	0.2726	0.090297	0.076107	1	0.2726
Oprl1	0.53253	0.44633	1	0.13968	0.07148	0.058707	3	0.13968
Nrip3	0.53308	0.44633	1	-0.023791	0.88912	0.86088	0	-0.023791
Mcm3ap	0.53336	0.44633	1	0.16264	0.021371	0.02363	1	0.16264
Tab3	0.5338	0.45454	1	0.034979	0.59854	0.43345	1	0.034979
Hdac1	0.53404	0.45454	1	-0.12464	0.60455	0.44599	1	-0.12464
Taok3	0.53418	0.44633	1	-0.076042	0.90912	0.88767	0	-0.076042
Ndufv1	0.53545	0.45454	1	-0.15575	0.49067	0.40841	1	-0.15575
Rbfox2	0.53611	0.44633	1	-0.18783	0.42374	0.38089	1	-0.18783
Mcoln1	0.53638	0.44633	1	-0.13239	0.89321	0.86089	0	-0.13239
Hhip	0.53665	0.44633	1	0.41343	0.21671	0.23858	2	0.41343
Ddx17	0.53693	0.44633	1	-0.27042	0.71495	0.56388	0	-0.27042
Hook1	0.53747	0.44634	1	-0.017825	0.51518	0.4329	1	-0.017825
Zfand4	0.53779	0.45454	1	0.10751	0.63258	0.47116	0	0.10751
Fst	0.53802	0.44634	1	-0.13687	0.71127	0.55095	0	-0.13687
Hdac1l	0.53884	0.44634	1	-0.10226	0.96826	0.96868	0	-0.10226
Icam5	0.54102	0.44634	1	0.21817	0.039773	0.038728	3	0.21817
Sema3d	0.54183	0.44634	1	-0.21631	0.64323	0.49848	1	-0.21631
Crkl	0.54221	0.45454	1	-0.20783	0.15008	0.15321	1	-0.20783
Id2	0.54318	0.45827	1	-0.003646	0.84983	0.78411	0	-0.003646
Gpr132	0.54399	0.47009	1	-0.077449	0.5499	0.4591	1	-0.077449
Picalm	0.54426	0.47009	1	0.079467	0.5724	0.47222	1	0.079467
Gcg	0.54534	0.47009	1	0.084835	0.36599	0.35456	1	0.084835
Ap2s1	0.54544	0.46599	1	-0.23244	0.67552	0.50757	0	-0.23244
Adam15	0.54561	0.47009	1	0.072206	0.88618	0.86088	0	0.072206
Gpr157	0.54588	0.47009	1	0.063758	0.19868	0.23858	2	0.063758
Prl5a2	0.54642	0.47009	1	-0.18207	0.35055	0.34097	1	-0.18207
Ktn1	0.54669	0.4701	1	-0.10699	0.52252	0.4329	1	-0.10699
Lmo7	0.5491	0.4701	1	0.062566	0.60581	0.48551	1	0.062566
Ednra	0.5499	0.48202	1	0.0035727	0.25201	0.24401	1	0.0035727
Olr1569	0.55017	0.48202	1	-0.10428	0.0049262	0.0044332	1	-0.10428
Skp1	0.55049	0.47753	1	-0.33214	0.59012	0.43345	1	-0.33214
Fut2	0.55097	0.48202	1	0.037542	0.3348	0.32777	1	0.037542
Syt5	0.55177	0.48202	1	0.06198	0.66905	0.5122	1	0.06198
Olr1633	0.55254	0.47753	1	-0.19949	0.79131	0.7121	0	-0.19949
Usp1	0.55283	0.48202	1	0.5157	0.0021111	0.001466	3	0.5157
Fcgr2b	0.55443	0.48202	1	-0.012023	0.24505	0.24401	1	-0.012023
Canx	0.55549	0.48202	1	0.029212	0.76459	0.63446	0	0.029212
Nme8	0.55575	0.48202	1	0.13379	0.13212	0.15839	1	0.13379
Lamtor2	0.55601	0.48202	1	-0.053153	0.32175	0.32776	1	-0.053153
Mapkapk3	0.5564	0.47753	1	0.26912	0.14527	0.13997	2	0.26912
Tlr6	0.55654	0.48202	1	-0.17004	0.94066	0.92868	0	-0.17004
Man1b1	0.55681	0.48202	1	0.17296	0.23958	0.244	2	0.17296
Efna5	0.5573	0.47753	1	0.037708	0.72958	0.63493	0	0.037708
Olr252	0.55733	0.48202	1	0.23371	0.84527	0.77705	0	0.23371
RGD1559891	0.5576	0.48202	1	0.077055	0.81099	0.7387	0	0.077055
Alox15	0.55786	0.48202	1	-0.22061	0.73599	0.57634	0	-0.22061
Myof	0.55865	0.48202	1	-0.17107	0.17421	0.18949	2	-0.17107
Vopp1	0.56023	0.48856	1	-0.10914	0.85381	0.82573	0	-0.10914
Ifnar2	0.56049	0.48202	1	0.023235	0.64935	0.49849	1	0.023235
Trim16	0.56101	0.48202	1	0.015733	0.062481	0.052656	1	0.015733
Hrh2	0.56179	0.48202	1	-0.029728	0.30465	0.31487	1	-0.029728
Gpr162	0.56205	0.48202	1	0.15861	0.35885	0.34097	1	0.15861
Cyp2ab1	0.56284	0.48202	1	0.032658	0.64191	0.49848	1	0.032658
Cbfb	0.56414	0.48202	1	-0.11499	0.80943	0.73033	0	-0.11499
Gpr62	0.56673	0.48202	1	0.026738	0.48724	0.42005	1	0.026738
Tlr8	0.56751	0.48202	1	0.25157	0.20046	0.23858	2	0.25157
Tra2b	0.56758	0.49993	1	0.034364	0.18522	0.19666	1	0.034364
Scn4b	0.56803	0.48202	1	-0.20319	0.98785	0.98941	0	-0.20319
Icam2	0.57034	0.48202	1	0.058303	0.18738	0.21912	1	0.058303
Sgca	0.57291	0.49405	1	-0.35654	0.80374	0.72168	0	-0.35654
Nlrp10	0.57316	0.49405	1	-0.021976	0.78941	0.70402	0	-0.021976
Igf1	0.57419	0.49405	1	-0.03624	0.013177	0.013804	2	-0.03624
Kctd20	0.57648	0.49405	1	0.13576	0.27621	0.27701	2	0.13576
Taf1a	0.57673	0.49405	1	0.059604	0.05507	0.048261	1	0.059604
Mmp1b	0.57774	0.49405	1	0.30993	0.25074	0.24401	2	0.30993
Gda	0.578	0.49405	1	-0.11779	0.65	0.49849	1	-0.11779
Il22ra2	0.57825	0.49405	1	0.10756	0.689	0.5122	1	0.10756
Lsm10	0.5785	0.49405	1	-0.14063	0.38182	0.35457	1	-0.14063
Adgrf2	0.57901	0.49405	1	-0.44769	0.89353	0.86089	0	-0.44769
Cpne6	0.58027	0.49405	1	-0.12156	0.81586	0.74683	0	-0.12156
Pdzrn4	0.58049	0.54432	0	-0.30717	0.49142	0.40841	1	-0.30717
Smap2	0.58052	0.49405	1	0.026456	0.15765	0.16947	1	0.026456
Olr1055	0.58103	0.49405	1	-0.073313	0.21995	0.23858	2	-0.073313
Melk	0.58153	0.49405	1	-0.0064682	0.48035	0.42005	1	-0.0064682
Glrx	0.58279	0.49405	1	-0.039826	0.84083	0.77705	0	-0.039826
Cog4	0.58286	0.54433	0	0.25582	0.78046	0.70411	0	0.25582
RGD1359158	0.58329	0.49405	1	-0.28959	0.64783	0.49849	1	-0.28959
Ecd	0.58504	0.49405	1	-0.23734	0.48873	0.42005	1	-0.23734
Pcdhb12	0.58678	0.50592	1	0.19447	0.23095	0.244	2	0.19447
Smim18	0.58778	0.50592	1	-0.04155	0.47247	0.42005	1	-0.04155
Bves	0.58802	0.50592	1	-0.12454	0.59785	0.4855	1	-0.12454
LOC102555039	0.58852	0.50592	1	0.013213	0.80051	0.72168	0	0.013213
Cdc45	0.58902	0.50592	1	0.093852	0.51999	0.4329	1	0.093852
Adgre5	0.59001	0.50593	1	0.074372	0.47612	0.42005	1	0.074372
Pes1	0.5905	0.50593	1	0.23896	0.025447	0.023635	2	0.23896
Umodl1	0.59198	0.50593	1	0.048802	0.076671	0.061967	2	0.048802
Gpc4	0.59296	0.51787	1	-0.084997	0.4648	0.42005	1	-0.084997
Ctss	0.59345	0.51787	1	-0.0027906	0.69213	0.52496	1	-0.0027906
Ttf1	0.59372	0.55539	0	-0.38696	0.94589	0.94279	0	-0.38696
LOC102554194	0.59394	0.51787	1	-0.049867	0.76521	0.63446	0	-0.049867
Cldn34e	0.59468	0.51787	1	-0.087297	0.93748	0.92007	0	-0.087297
Ndufaf1	0.59492	0.51787	1	-0.12698	0.079099	0.066847	2	-0.12698
Tmem33	0.59615	0.51787	1	-0.30624	0.85195	0.78412	0	-0.30624
Cd14	0.59639	0.51787	1	0.057272	0.10284	0.10526	2	0.057272
Lmtk2	0.59736	0.51787	1	0.20259	0.24391	0.244	2	0.20259
Mpeg1	0.59834	0.51787	1	-0.16238	0.9468	0.94613	0	-0.16238
Prdx3	0.59882	0.51787	1	0.065952	0.38598	0.35457	1	0.065952
Gpx5	0.59907	0.51787	1	0.14235	0.1177	0.10527	1	0.14235
Pot1b	0.60026	0.53753	0	-0.1043	0.73835	0.68322	0	-0.1043
Rasa4	0.60245	0.51788	1	0.0031351	0.088759	0.084116	1	0.0031351
Ryr1	0.60269	0.51788	1	0.0036156	0.82542	0.75482	0	0.0036156
Psmg1	0.60365	0.51788	1	-0.12785	0.043112	0.042498	1	-0.12785
Ercc2	0.60413	0.51788	1	-0.063695	0.37412	0.35456	1	-0.063695
Rnf220	0.60461	0.51788	1	0.072256	0.67683	0.5122	1	0.072256
Mlkl	0.60509	0.51788	1	-0.19576	0.96621	0.96457	0	-0.19576
RGD1309036	0.60557	0.51788	1	0.22133	0.66217	0.49849	1	0.22133
Prkg2	0.60558	0.56616	0	0.0057505	0.95692	0.94886	0	0.0057505
Lypd5	0.60581	0.51788	1	-0.24009	0.85572	0.79773	0	-0.24009
Psip1	0.60605	0.51788	1	0.32001	0.028602	0.026208	3	0.32001
Cd74	0.60629	0.51788	1	-0.088804	0.75605	0.62356	0	-0.088804
LOC108350839	0.60723	0.56616	0	0.11697	0.46176	0.37046	1	0.11697
Tns2	0.60724	0.51788	1	0.15953	0.79696	0.70402	0	0.15953
Spata6l	0.60748	0.51788	1	-0.18074	0.88247	0.85078	0	-0.18074
Rlim	0.60764	0.56616	0	-0.018602	0.61435	0.44599	1	-0.018602
Gpr37	0.60962	0.52926	1	-0.094928	0.50918	0.43289	1	-0.094928
Orc6	0.60968	0.56616	0	0.059741	0.27908	0.27192	1	0.059741
Gpr27	0.6101	0.52926	1	0.157	0.17904	0.18949	2	0.157
Chchd4	0.61081	0.52926	1	-0.050192	0.95453	0.95228	0	-0.050192
Mettl1	0.61104	0.52926	1	0.14382	0.062353	0.052656	2	0.14382
Mc4r	0.61111	0.56616	0	0.3738	0.0017428	0.0015871	2	0.3738
Best2	0.61128	0.52926	1	0.16261	0.83316	0.76234	0	0.16261
LOC103690072	0.61387	0.52927	1	0.10524	0.061371	0.052656	3	0.10524
Ap2m1	0.61505	0.52927	1	-0.17591	0.014718	0.015449	1	-0.17591
Hdac2	0.61599	0.54106	1	-0.031879	0.36741	0.35456	1	-0.031879
Kctd13	0.61669	0.54106	1	-0.14521	0.91938	0.90279	0	-0.14521
Bcas2	0.61739	0.54106	1	-0.074143	0.6305	0.49848	1	-0.074143
Avpr1a	0.61762	0.54106	1	-0.064238	0.68683	0.5122	1	-0.064238
Yrdc	0.61797	0.56616	0	0.11838	0.1157	0.13039	2	0.11838
Traf6	0.61948	0.54106	1	0.44345	0.0086022	0.0093787	4	0.44345
Clta	0.61995	0.54106	1	0.01844	0.82735	0.75482	0	0.01844
Lrmp	0.62064	0.54106	1	-0.17894	0.98291	0.98387	0	-0.17894
E2f8	0.62134	0.54106	1	-0.22242	0.37236	0.35456	1	-0.22242
S100a8	0.62217	0.56617	0	0.20826	0.080427	0.076102	2	0.20826
F13a1	0.62226	0.54106	1	0.37631	0.033627	0.027732	3	0.37631
Cdc20	0.62237	0.56617	0	-0.12658	0.73606	0.63493	0	-0.12658
Htr1b	0.62272	0.54106	1	0.18216	0.84373	0.77705	0	0.18216
Mrc1	0.62318	0.54106	1	-0.23168	0.39731	0.36744	1	-0.23168
Tas1r3	0.62456	0.55313	1	0.02122	0.13672	0.15839	2	0.02122
Ghrh	0.62525	0.55313	1	-0.019771	0.15898	0.16947	2	-0.019771
Tbl2	0.62548	0.55313	1	0.046533	0.41315	0.36744	1	0.046533
S1pr1	0.62553	0.56617	0	-0.07543	0.22219	0.20535	2	-0.07543
Grsf1	0.62594	0.55313	1	0.042757	0.60986	0.48551	1	0.042757
Il13ra1	0.62663	0.55313	1	0.0010654	0.93103	0.91343	0	0.0010654
LOC100362040	0.62707	0.56516	0	-0.093756	0.90382	0.90109	0	-0.093756
Lgsn	0.62708	0.55313	1	-0.1892	0.83982	0.77705	0	-0.1892
Adgrl3	0.62754	0.55313	1	0.47942	0.0068409	0.0064669	4	0.47942
Hcrtr1	0.62777	0.55313	1	-0.16463	0.22173	0.23858	1	-0.16463
Aadat	0.62868	0.55313	1	-0.11416	0.074724	0.060287	1	-0.11416
Steap3	0.62936	0.55313	1	0.083716	0.65173	0.49849	1	0.083716
Dpep1	0.62982	0.55313	1	0.11988	0.029001	0.026208	1	0.11988
Tas2r7l	0.63004	0.55313	1	0.21113	0.82211	0.74683	0	0.21113
LOC100359656	0.63072	0.56518	1	-0.31128	0.99403	0.99392	0	-0.31128
Gak	0.63119	0.57418	0	0.3931	0.040462	0.027026	2	0.3931
Tnfsf8	0.63297	0.56617	0	-0.15216	0.24893	0.24733	1	-0.15216
Crhbp	0.63366	0.56518	1	-0.01799	0.59198	0.4855	1	-0.01799
Npffr1	0.63411	0.56518	1	-0.017065	0.25801	0.24401	2	-0.017065
Adcy5	0.63456	0.56519	1	0.084079	0.23321	0.244	2	0.084079
Zfp780b-ps1	0.63501	0.56519	1	-0.13952	0.067231	0.058702	2	-0.13952
Hpca	0.63523	0.56519	1	0.025995	0.80693	0.72168	0	0.025995
Tspan13	0.6359	0.56519	1	-0.037107	0.61293	0.48551	1	-0.037107
Olr217	0.63723	0.57678	0	-0.2357	0.79851	0.73446	0	-0.2357
Bhlha9	0.63769	0.56519	1	0.41032	0.010796	0.0096108	4	0.41032
Zdhhc17	0.63814	0.56519	1	-0.3093	0.87623	0.84547	0	-0.3093
Unc5b	0.63858	0.57725	1	-0.05514	0.91204	0.89522	0	-0.05514
Zfp867	0.63876	0.57678	0	0.15833	0.6885	0.55259	0	0.15833
Ccdc122	0.63925	0.57725	1	0.030693	0.4967	0.43289	1	0.030693
Gsk3b	0.64124	0.58935	0	-0.088255	0.96805	0.96733	0	-0.088255
Zhx1	0.64147	0.58935	0	0.053642	0.19348	0.23356	1	0.053642
Kif5b	0.64163	0.57678	0	0.15605	0.035015	0.031931	2	0.15605
Smg7	0.64235	0.58936	0	0.062231	0.13718	0.15839	2	0.062231
Fat2	0.64367	0.58936	0	0.14728	0.10899	0.10527	2	0.14728
S100b	0.64433	0.60111	0	0.16823	0.20505	0.23858	2	0.16823
Slc7a13	0.64499	0.60112	0	-0.13878	0.85259	0.79102	0	-0.13878
Tab1	0.64564	0.61303	0	0.1157	0.27034	0.26323	2	0.1157
Cxcr5	0.64586	0.61303	0	-0.10243	0.12936	0.12093	2	-0.10243
Glra2	0.6463	0.61303	0	-0.00046037	0.89044	0.86089	0	-0.00046037
Gng3	0.64731	0.57678	0	0.046673	0.78933	0.7121	0	0.046673
Luc7l	0.64761	0.61303	0	-0.24307	0.64014	0.49848	1	-0.24307
Lamp5	0.64783	0.61303	0	0.22083	0.17267	0.17508	2	0.22083
Slc3a2	0.64805	0.61303	0	-0.24178	0.90961	0.89138	0	-0.24178
Syt4	0.64848	0.61303	0	-0.17763	0.95647	0.95228	0	-0.17763
Neurod4	0.65022	0.61304	0	0.070115	0.13813	0.15839	2	0.070115
Egfl8	0.65065	0.61304	0	-0.18178	0.9307	0.91343	0	-0.18178
RGD1560813	0.65151	0.61304	0	0.048076	0.57137	0.47222	1	0.048076
Atp6v1b2	0.65173	0.61304	0	-0.034835	0.86674	0.82868	0	-0.034835
Mir29b1	0.65216	0.61304	0	-0.092586	0.7715	0.63447	0	-0.092586
Cst5	0.65238	0.61304	0	0.18278	0.041419	0.038733	3	0.18278
Cntfr	0.65259	0.61304	0	0.34068	0.011635	0.010721	3	0.34068
Ntsr1	0.65281	0.61304	0	-0.051506	0.086352	0.08411	1	-0.051506
Ebna1bp2	0.65324	0.61304	0	0.18535	0.82273	0.74683	0	0.18535
Fap	0.65384	0.58746	0	0.19757	0.71115	0.59557	0	0.19757
Rab14	0.6541	0.6244	0	0.12618	0.19652	0.23858	1	0.12618
Pate4	0.65421	0.58746	0	0.44972	0.011194	0.012472	3	0.44972
Slc2a4	0.65431	0.6244	0	0.096636	0.41482	0.36744	1	0.096636
Emp2	0.65452	0.6244	0	0.16378	0.21369	0.23858	1	0.16378
Il11ra1	0.65474	0.6244	0	-0.031408	0.66489	0.49849	1	-0.031408
Aldoa	0.65486	0.60037	0	-0.17375	0.92919	0.93221	0	-0.17375
Pde6d	0.65602	0.6244	0	-0.19715	0.72449	0.57633	0	-0.19715
Hras	0.65624	0.6244	0	-0.11371	0.17671	0.18949	2	-0.11371
Clcn7	0.65645	0.6244	0	0.06103	0.78368	0.695	0	0.06103
Tln1	0.65688	0.6244	0	0.12946	0.28779	0.29133	2	0.12946
Tas2r107	0.65751	0.6244	0	-0.078197	0.68286	0.5122	1	-0.078197
Olr1627	0.65858	0.6244	0	0.31982	0.24267	0.244	2	0.31982
Klf2	0.659	0.6244	0	0.075749	0.89337	0.86089	0	0.075749
Lgr6	0.65942	0.6244	0	-0.1229	0.10783	0.10526	1	-0.1229
F2r	0.65964	0.6244	0	-0.22586	0.8551	0.79773	0	-0.22586
Fzd9	0.65985	0.6244	0	-0.16342	0.14724	0.1584	1	-0.16342
Cep162	0.66006	0.6244	0	-0.15073	0.42668	0.38089	1	-0.15073
RGD1311595	0.66027	0.6244	0	0.045512	0.097289	0.088985	2	0.045512
Cenpe	0.66133	0.62441	0	0.012992	0.89663	0.87005	0	0.012992
Tigd2	0.66196	0.62441	0	0.21503	0.74908	0.60079	0	0.21503
Fhl4	0.66238	0.62441	0	-0.15677	0.093279	0.08898	2	-0.15677
Prdx1	0.66247	0.58746	0	-0.20163	0.60145	0.44599	1	-0.20163
Lin28b	0.66259	0.62441	0	-0.025291	0.37024	0.35456	1	-0.025291
Dr1	0.66265	0.58746	0	-0.10907	0.18743	0.19666	1	-0.10907
Tbc1d16	0.66322	0.62441	0	0.21194	0.048966	0.048256	3	0.21194
Tatdn3	0.66364	0.62441	0	0.16292	0.0054436	0.0049631	1	0.16292
Pnpt1	0.66397	0.60872	0	-0.0092836	0.59904	0.45617	0	-0.0092836
Cyp8b1	0.66448	0.62441	0	-0.038313	0.13488	0.15839	1	-0.038313
Itpkb	0.66468	0.62441	0	0.014574	0.578	0.47222	1	0.014574
Fam131a	0.66552	0.62441	0	-0.12635	0.17551	0.18949	1	-0.12635
Tmlhe	0.66573	0.62441	0	0.099062	0.62571	0.49848	1	0.099062
Chp1	0.66614	0.62441	0	-0.040858	0.17374	0.17508	1	-0.040858
Npy2r	0.66677	0.62441	0	0.14265	0.29074	0.2964	2	0.14265
Ptk2	0.66718	0.62441	0	-0.17562	0.71731	0.56388	0	-0.17562
Stam2	0.66781	0.63517	0	0.055485	0.54345	0.4591	1	0.055485
Tmem236	0.66801	0.63517	0	0.08937	0.24329	0.244	2	0.08937
Emilin2	0.66878	0.58746	0	-0.029837	0.1825	0.19666	2	-0.029837
Adra2a	0.66926	0.63517	0	-0.12789	0.74277	0.58886	0	-0.12789
Nipal1	0.66946	0.63517	0	-0.15642	0.47733	0.42005	1	-0.15642
Grk4	0.66967	0.63517	0	-0.05052	0.92882	0.91014	0	-0.05052
Adgrg3	0.67008	0.63517	0	0.086961	0.51489	0.4329	1	0.086961
Rps10	0.67012	0.63128	0	0.11331	0.17095	0.16581	1	0.11331
Ryr3	0.67173	0.63517	0	-0.19015	0.45673	0.42005	1	-0.19015
RGD1563217	0.67181	0.58746	0	0.15593	0.24236	0.23482	1	0.15593
Slc11a1	0.67193	0.63517	0	0.059119	0.83292	0.76234	0	0.059119
Akt2	0.67214	0.63517	0	0.036815	0.074438	0.060281	2	0.036815
Cmtr2	0.67234	0.63517	0	-0.016765	0.79655	0.70402	0	-0.016765
Ccr1	0.67305	0.58746	0	-0.012512	0.056899	0.044915	1	-0.012512
Slc27a3	0.67316	0.63517	0	0.057076	0.28716	0.29133	2	0.057076
Nek11	0.67357	0.63517	0	0.29793	0.29189	0.2964	1	0.29793
Il20ra	0.67398	0.63517	0	-0.10143	0.10971	0.10527	1	-0.10143
Fstl1	0.67439	0.63517	0	0.050131	0.88186	0.85078	0	0.050131
Nup62	0.6752	0.63517	0	0.16221	0.073412	0.060281	2	0.16221
Alox5	0.67541	0.63517	0	-0.15077	0.15225	0.1584	2	-0.15077
Il17rc	0.67561	0.63517	0	0.61216	0.00028301	0.00030026	4	0.61216
LRRTM1	0.67602	0.63517	0	-0.10706	0.89926	0.87914	0	-0.10706
Bik	0.6764	0.59781	0	0.0075285	0.20668	0.2007	1	0.0075285
Ppif	0.67642	0.63517	0	-0.20698	0.55654	0.47221	1	-0.20698
Ooep	0.67703	0.63517	0	-0.18422	0.20405	0.23858	2	-0.18422
LOC102548541	0.67745	0.60788	0	0.21687	0.25168	0.24733	1	0.21687
Olr1264	0.67825	0.63517	0	-0.19308	0.78842	0.70402	0	-0.19308
Bdkrb2	0.67845	0.63517	0	0.24108	0.26929	0.26323	2	0.24108
Gpr87	0.67867	0.60788	0	-0.17861	0.62375	0.45845	1	-0.17861
B3galt5	0.67966	0.63517	0	0.0016436	0.54723	0.4591	1	0.0016436
Cspg4	0.67986	0.63517	0	0.18154	0.2578	0.24401	2	0.18154
Prtfdc1	0.68006	0.63517	0	0.079952	0.49699	0.43289	1	0.079952
Dusp21	0.68046	0.63517	0	-0.031292	0.58653	0.47222	1	-0.031292
Gins2	0.68076	0.60788	0	0.29584	0.3849	0.35812	1	0.29584
Bbs1	0.68165	0.64114	0	0.050844	0.40826	0.33322	1	0.050844
Crlf1	0.68166	0.63517	0	0.092981	0.019328	0.02256	2	0.092981
Gphn	0.68186	0.63517	0	-0.061052	0.80904	0.73033	0	-0.061052
Nfkbib	0.68206	0.63517	0	0.39336	0.0039633	0.0042263	4	0.39336
Gabbr1	0.68266	0.63517	0	-0.082261	0.10119	0.10526	2	-0.082261
Lpar4	0.68326	0.63517	0	-0.11797	0.78913	0.70402	0	-0.11797
Ankh	0.68406	0.63517	0	-0.23709	0.59222	0.4855	1	-0.23709
Calb2	0.68525	0.63517	0	-0.027542	0.40207	0.36744	1	-0.027542
RGD1310717	0.68545	0.63517	0	0.022521	0.49169	0.42005	1	0.022521
Eml4	0.68585	0.63517	0	0.15891	0.25468	0.24401	2	0.15891
Cdt1	0.68604	0.63517	0	-0.11825	0.57009	0.47222	1	-0.11825
Cnr2	0.68624	0.63517	0	-0.02201	0.68723	0.5122	1	-0.02201
Cxcr4	0.68664	0.63517	0	0.19116	0.67378	0.5122	1	0.19116
LOC687508	0.68762	0.63517	0	0.043408	0.86886	0.83437	0	0.043408
Il17rb	0.68782	0.63517	0	-0.16544	0.71894	0.57633	0	-0.16544
Cubn	0.68861	0.63517	0	0.080021	0.26818	0.24958	1	0.080021
Grm6	0.68939	0.63517	0	0.040135	0.47703	0.42005	1	0.040135
RGD1559903	0.68959	0.63517	0	-0.016042	0.81176	0.73871	0	-0.016042
Serpine2	0.68978	0.63517	0	-0.0071323	0.87641	0.84547	0	-0.0071323
Tox4	0.69037	0.63517	0	-0.10525	0.12901	0.12093	2	-0.10525
Slc26a8	0.69057	0.63517	0	0.13356	0.073851	0.060281	2	0.13356
Slco1a2	0.69076	0.63517	0	0.027753	0.48843	0.42005	1	0.027753
Ifnlr1	0.69096	0.63517	0	0.013341	0.40308	0.36744	1	0.013341
Adgrl2	0.69135	0.63517	0	0.21667	0.0044086	0.0044282	2	0.21667
Adgre1	0.69174	0.63517	0	0.14115	0.63456	0.49848	1	0.14115
Cyp2c7	0.69193	0.63517	0	-0.23187	0.87858	0.84547	0	-0.23187
Ttc29	0.69252	0.63517	0	0.24545	0.15374	0.1584	2	0.24545
Ctsd	0.69329	0.63517	0	0.10956	0.39936	0.36744	1	0.10956
Scarb2	0.69349	0.63517	0	0.017404	0.75153	0.61257	0	0.017404
Rogdi	0.69407	0.63517	0	0.16925	0.71367	0.56388	0	0.16925
Sbf2	0.69426	0.63517	0	0.024506	0.0090589	0.0096058	2	0.024506
Hip1	0.69484	0.63517	0	0.11968	0.26072	0.24401	2	0.11968
Dlg4	0.69504	0.63517	0	0.045816	0.47521	0.42005	1	0.045816
Endog	0.69523	0.63517	0	-0.21767	0.49523	0.43289	1	-0.21767
Camk2d	0.69639	0.63517	0	0.012092	0.28273	0.27702	2	0.012092
Aak1	0.69677	0.63517	0	-0.1327	0.52671	0.4329	1	-0.1327
Commd3	0.69709	0.63667	0	0.2946	0.20397	0.2007	2	0.2946
C1r	0.69773	0.63517	0	0.1679	0.042611	0.042498	1	0.1679
Tesc	0.69831	0.63517	0	0.37811	0.043925	0.042503	3	0.37811
Lpar1	0.6985	0.63517	0	0.15357	0.75137	0.61257	0	0.15357
Nr3c2	0.69983	0.63517	0	0.20505	0.16483	0.16948	2	0.20505
Fam102a	0.7006	0.63517	0	0.067244	0.2821	0.27702	2	0.067244
Npbwr1	0.70098	0.63517	0	0.52846	0.0044623	0.0044282	4	0.52846
Ece2	0.70117	0.63517	0	-0.17826	0.90749	0.88341	0	-0.17826
Pfkl	0.70154	0.63517	0	-0.13649	0.92189	0.9028	0	-0.13649
Pacrgl	0.70156	0.63667	0	-0.019089	0.095504	0.080553	1	-0.019089
Hip1r	0.70222	0.63667	0	0.10771	0.26158	0.25937	1	0.10771
Rgs6	0.70306	0.64594	0	0.13825	0.64848	0.49849	1	0.13825
Cmc2	0.7037	0.64609	0	-0.19153	0.12469	0.13525	1	-0.19153
Helz	0.70438	0.64594	0	-0.11515	0.72924	0.57633	0	-0.11515
Dhfr	0.70566	0.64609	0	-0.13722	0.17636	0.19666	1	-0.13722
Vom2r47	0.70569	0.64594	0	0.10958	0.26887	0.26323	2	0.10958
Ankmy2	0.70682	0.64594	0	0.21277	0.28948	0.2964	2	0.21277
Best1	0.707	0.64594	0	-0.24967	0.8024	0.72168	0	-0.24967
Rsad2	0.70719	0.64594	0	-0.11087	0.037086	0.034005	2	-0.11087
Prss34	0.70775	0.64594	0	-0.0096812	0.18913	0.21913	1	-0.0096812
Stub1	0.70794	0.64594	0	-0.05391	0.27369	0.26323	2	-0.05391
Icam1	0.70905	0.64594	0	0.26574	0.047227	0.048256	3	0.26574
Cltb	0.70924	0.64594	0	0.17329	0.38251	0.35457	1	0.17329
Itga6	0.70961	0.64594	0	-0.09223	0.81788	0.74683	0	-0.09223
C1d	0.71018	0.68631	0	-0.039422	0.50169	0.3767	0	-0.039422
Gpr35	0.71083	0.64609	0	0.071691	0.57919	0.43345	1	0.071691
Wnt5a	0.71091	0.64595	0	0.0045454	0.68762	0.5122	1	0.0045454
RGD1304624	0.71183	0.64595	0	-0.25451	0.98037	0.98038	0	-0.25451
Oxtr	0.71201	0.64595	0	0.044749	0.23855	0.244	2	0.044749
Tmem25	0.71275	0.64595	0	-0.072172	0.65602	0.49849	1	-0.072172
Xcr1	0.71293	0.64595	0	-0.22421	0.92343	0.9028	0	-0.22421
Ccng2	0.7133	0.64595	0	-0.22634	0.98802	0.98995	0	-0.22634
Ccdc15	0.71355	0.65491	0	-0.25883	0.35773	0.30881	1	-0.25883
Cd164	0.71385	0.64595	0	-0.20434	0.54561	0.4591	1	-0.20434
Scn4a	0.7144	0.64595	0	-0.10414	0.1572	0.16947	1	-0.10414
Eif2a	0.71476	0.64595	0	0.046604	0.78295	0.69499	0	0.046604
Sh3kbp1	0.71495	0.64595	0	-0.074692	0.47308	0.42005	1	-0.074692
Btbd16	0.71513	0.64595	0	-0.067219	0.26343	0.24401	2	-0.067219
Farsb	0.71518	0.68491	0	0.080693	0.39743	0.31104	1	0.080693
Pde8a	0.71568	0.64595	0	-0.027697	0.64499	0.49849	1	-0.027697
Gpr150	0.7164	0.64595	0	0.042706	0.35345	0.34097	1	0.042706
RGD1561958	0.71659	0.64595	0	0.21155	0.03204	0.027732	2	0.21155
Npy1r	0.71713	0.64595	0	0.43603	0.0041093	0.0042314	3	0.43603
Ccr1l1	0.71749	0.64595	0	-0.047596	0.37868	0.35457	1	-0.047596
Api5	0.71804	0.64595	0	0.095107	0.26898	0.26323	1	0.095107
Noc3l	0.71859	0.70818	0	0.1912	0.21564	0.16797	1	0.1912
Lacc1	0.71876	0.65673	0	-0.02089	0.50398	0.43289	1	-0.02089
Slc10a7	0.71894	0.65673	0	-0.08762	0.70924	0.55095	0	-0.08762
Serpinb11	0.71912	0.65673	0	0.11796	0.24308	0.244	2	0.11796
Fasn	0.71948	0.65673	0	0.021696	0.048097	0.048256	2	0.021696
Pcm1	0.72017	0.65491	0	0.095439	0.7314	0.63493	0	0.095439
Qser1	0.72056	0.65673	0	0.08969	0.13396	0.15839	2	0.08969
Crk	0.72074	0.65673	0	-0.041437	0.11442	0.10527	1	-0.041437
LOC100911664	0.72126	0.66373	0	-0.019398	0.21955	0.20535	1	-0.019398
Ddx46	0.72146	0.65673	0	-0.1384	0.58379	0.47222	1	-0.1384
Tnks	0.72164	0.65673	0	-0.1399	0.66614	0.49849	1	-0.1399
Ccdc117	0.72235	0.65673	0	0.02068	0.24134	0.244	1	0.02068
Gpr146	0.72253	0.65673	0	-0.070943	0.91822	0.90279	0	-0.070943
Mug2	0.72289	0.65673	0	-0.031621	0.41148	0.36744	1	-0.031621
Msantd3	0.72324	0.65673	0	0.15673	0.20905	0.23858	2	0.15673
Adgrd1	0.72378	0.65673	0	0.056521	0.68959	0.5122	1	0.056521
Alas2	0.72413	0.65673	0	0.0088195	0.70868	0.55095	0	0.0088195
Ogfod1	0.72431	0.65673	0	0.0029924	0.71948	0.57633	0	0.0029924
Dnajc9	0.72435	0.71714	0	0.10548	0.59467	0.56581	0	0.10548
Itga3	0.72449	0.65673	0	0.026351	0.103	0.10526	2	0.026351
Rbpms	0.7252	0.65673	0	0.1319	0.14928	0.1584	2	0.1319
Carf	0.72537	0.65673	0	-0.082986	0.63523	0.49848	1	-0.082986
Socs4	0.72696	0.65673	0	0.04982	0.78193	0.68563	0	0.04982
Osbpl8	0.72802	0.65673	0	0.18452	0.071667	0.058707	2	0.18452
Zfp780b	0.72897	0.68108	0	0.20124	0.75235	0.67929	0	0.20124
Skap2	0.72924	0.65673	0	0.16494	0.13442	0.15839	2	0.16494
Ffar2	0.72942	0.65673	0	0.024449	0.057086	0.052651	2	0.024449
Lcp1	0.72959	0.65674	0	0.17881	0.18476	0.21912	1	0.17881
Hypk	0.72977	0.65674	0	-0.007237	0.27178	0.26323	1	-0.007237
Prkaa1	0.73012	0.65674	0	-0.21145	0.4688	0.42005	1	-0.21145
Gpnmb	0.73029	0.65674	0	0.12222	0.23218	0.244	2	0.12222
Mark1	0.73134	0.65674	0	-0.079947	0.7828	0.69499	0	-0.079947
Polr3a	0.73137	0.70319	0	0.025243	0.68406	0.65177	0	0.025243
Pde4b	0.73151	0.65674	0	-0.22724	0.40881	0.36744	1	-0.22724
Gpr156	0.7322	0.65674	0	0.10685	0.24929	0.24401	2	0.10685
Gtf2ird2	0.73261	0.68108	0	0.095804	0.76634	0.68787	0	0.095804
Gpr4	0.73307	0.65674	0	0.086238	0.029075	0.027727	2	0.086238
Itga7	0.73324	0.65674	0	-0.010431	0.67946	0.5122	1	-0.010431
Zc3h12d	0.73359	0.65674	0	0.083201	0.2251	0.244	1	0.083201
Adcy2	0.73393	0.65674	0	0.088274	0.25697	0.24401	2	0.088274
Cox4i2	0.73514	0.65674	0	-0.068446	0.18312	0.204	2	-0.068446
Dbnl	0.73548	0.65674	0	-0.058474	0.85644	0.79773	0	-0.058474
Gpr88	0.73753	0.65674	0	0.30854	0.0042752	0.0044282	2	0.30854
Mtmr10	0.73787	0.65674	0	0.48543	0.011819	0.010721	4	0.48543
Slc25a24	0.73804	0.65674	0	0.0069664	0.50514	0.43289	1	0.0069664
Cntn2	0.73821	0.65674	0	0.20399	0.082521	0.066852	2	0.20399
Dnajc28	0.73843	0.68109	0	0.17602	0.058828	0.044915	2	0.17602
Rab8b	0.73923	0.65674	0	-0.035304	0.85047	0.78412	0	-0.035304
Derl3	0.73957	0.65674	0	0.0048456	0.080069	0.066847	1	0.0048456
Rnf217	0.73991	0.65674	0	-0.057268	0.60173	0.4855	1	-0.057268
Mef2c	0.74109	0.68939	0	0.54812	0.0043541	0.0032776	4	0.54812
Necab2	0.74143	0.66687	0	0.5336	0.0030236	0.002879	4	0.5336
Trpm2	0.7421	0.66687	0	0.0077393	0.63814	0.49848	1	0.0077393
Trip4	0.74294	0.67661	0	0.22469	0.46016	0.42005	1	0.22469
RGD1306186	0.74411	0.67661	0	-0.11003	0.85301	0.79773	0	-0.11003
Glrx5	0.74413	0.72506	0	-0.20753	0.50703	0.36775	1	-0.20753
Kansl1	0.74428	0.67661	0	-0.17619	0.83069	0.75482	0	-0.17619
Gpr15	0.74474	0.6972	0	-0.12848	0.7137	0.60582	0	-0.12848
Acbd3	0.74478	0.67661	0	-0.034937	0.78927	0.70402	0	-0.034937
Gabrd	0.74611	0.67661	0	-0.17783	0.93891	0.92302	0	-0.17783
Nell1	0.74627	0.67661	0	-0.0747	0.90124	0.8834	0	-0.0747
Mrgprd	0.74644	0.67661	0	0.083247	0.34107	0.32777	1	0.083247
Slc1a1	0.74706	0.6972	0	-0.21644	0.8832	0.85414	0	-0.21644
Fzd6	0.74825	0.68637	0	-0.27494	0.54669	0.4591	1	-0.27494
Ppie	0.74924	0.68637	0	0.26415	0.22401	0.244	2	0.26415
Testin	0.7494	0.68637	0	0.065968	0.065683	0.058702	2	0.065968
Fmn1	0.75006	0.68637	0	0.25413	0.037589	0.035468	2	0.25413
Nus1	0.75064	0.70511	0	0.68776	0.0084719	0.0075519	3	0.68776
Snx7	0.75137	0.68637	0	-0.014749	0.86508	0.82287	0	-0.014749
Slc5a10	0.75218	0.69588	0	0.14297	0.17613	0.18949	2	0.14297
Atp5s	0.75315	0.69588	0	0.055235	0.041608	0.042498	2	0.055235
Cpne4	0.75364	0.69588	0	-0.24467	0.57086	0.47222	1	-0.24467
Scyl2	0.75428	0.69588	0	0.20213	0.20185	0.23858	2	0.20213
RGD1563365	0.75444	0.69588	0	0.18468	0.035809	0.034	2	0.18468
Cxadr	0.75461	0.69588	0	0.062336	0.42962	0.38089	1	0.062336
Ubxn2a	0.75477	0.69588	0	0.17496	0.047611	0.048256	1	0.17496
Ikzf1	0.75525	0.69588	0	-0.19144	0.46788	0.42005	1	-0.19144
Gpr22	0.75605	0.69589	0	-0.053062	0.62388	0.49848	1	-0.053062
Mettl26	0.75749	0.69589	0	0.18182	0.75749	0.62356	0	0.18182
LOC100909683	0.75845	0.69589	0	0.12239	0.3713	0.35456	1	0.12239
Ptpn1	0.75892	0.69589	0	-0.0046747	0.26658	0.24957	1	-0.0046747
Dnmt1	0.76003	0.70472	0	0.24978	0.13165	0.15839	1	0.24978
Il15	0.76018	0.7201	0	0.20158	0.52	0.40841	1	0.20158
Olr30	0.76082	0.70472	0	0.15308	0.23546	0.244	2	0.15308
Sema3a	0.76224	0.70472	0	0.051242	0.1852	0.21912	1	0.051242
Parp6	0.7624	0.70472	0	0.21636	0.47885	0.42005	1	0.21636
Fchsd2	0.76271	0.70472	0	0.41195	0.0074363	0.0073601	4	0.41195
Serinc4	0.76349	0.70472	0	0.38219	0.029252	0.027727	3	0.38219
Stt3a	0.76396	0.70472	0	-0.033649	0.52894	0.4329	1	-0.033649
Dph5	0.76416	0.72729	0	-0.10869	0.80397	0.73446	0	-0.10869
Ccr4	0.76443	0.70472	0	-0.11163	0.95719	0.95228	0	-0.11163
Tdp1	0.7649	0.70472	0	-0.22208	0.864	0.82287	0	-0.22208
Gimap8	0.76505	0.70472	0	0.063362	0.065543	0.058702	2	0.063362
Arhgap5	0.76536	0.70472	0	0.33891	0.27705	0.27701	2	0.33891
Srgn	0.76583	0.70472	0	0.11676	0.20865	0.23858	2	0.11676
Nek2	0.76598	0.70472	0	0.19631	0.035044	0.030846	2	0.19631
Csf2ra	0.76614	0.70472	0	0.048274	0.76845	0.63447	0	0.048274
Fn1	0.76645	0.70472	0	-0.065033	0.52921	0.4329	1	-0.065033
Rnf14	0.76706	0.71402	0	0.12328	0.29814	0.31486	2	0.12328
Cdk4	0.76722	0.71402	0	0.28196	0.13885	0.15839	2	0.28196
F3	0.76799	0.71402	0	0.20695	0.54129	0.45909	1	0.20695
Eftud2	0.76846	0.74085	0	-0.13074	0.14289	0.11715	1	-0.13074
Adh7	0.76876	0.71402	0	0.054277	0.83327	0.76234	0	0.054277
Gfra3	0.76922	0.71402	0	-0.14149	0.89521	0.8656	0	-0.14149
Dag1	0.76937	0.71402	0	-0.095484	0.5402	0.45909	1	-0.095484
Mir6324	0.76968	0.71402	0	-0.01283	0.84506	0.77705	0	-0.01283
Ttll4	0.76983	0.71402	0	-0.1171	0.097858	0.094284	1	-0.1171
Src	0.77044	0.71402	0	0.25133	0.026972	0.026203	2	0.25133
Aptx	0.77074	0.71402	0	0.21743	0.19087	0.21913	2	0.21743
Vom1r63	0.7713	0.74134	0	0.056193	0.34239	0.3088	1	0.056193
Htr5a	0.77256	0.71403	0	-0.065556	0.090681	0.084116	1	-0.065556
Slc35f6	0.77302	0.71403	0	-0.12834	0.87319	0.84546	0	-0.12834
Itfg2	0.77317	0.71403	0	-0.078247	0.22004	0.23858	1	-0.078247
Orai3	0.77347	0.71403	0	-0.10259	0.67724	0.5122	1	-0.10259
Il10ra	0.77392	0.71403	0	0.059956	0.62868	0.49848	1	0.059956
Chd6	0.77407	0.71403	0	0.10997	0.16707	0.17508	1	0.10997
Cd96	0.77512	0.72235	0	0.18379	0.090901	0.08898	2	0.18379
Syt17	0.77617	0.72235	0	0.073808	0.076184	0.061962	1	0.073808
Ctxn2	0.77662	0.72235	0	-0.049428	0.92294	0.9028	0	-0.049428
Mtx3	0.7767	0.74134	0	-0.075588	0.62809	0.45846	1	-0.075588
Mir363	0.77683	0.74333	0	0.1657	0.15176	0.16436	1	0.1657
Pik3r1	0.77696	0.74134	0	-0.15003	0.94739	0.94279	0	-0.15003
Coro2a	0.77766	0.72235	0	0.10534	0.22076	0.23858	2	0.10534
Ifitm7	0.77852	0.74826	0	-0.10768	0.7606	0.67929	0	-0.10768
Rnf144a	0.77929	0.72235	0	0.067244	0.15404	0.1584	1	0.067244
Ncaph2	0.77988	0.72236	0	-0.015024	0.63635	0.49848	1	-0.015024
RGD1564463	0.78002	0.72236	0	0.087391	0.76427	0.63446	0	0.087391
Clic4	0.78017	0.72236	0	-0.0087632	0.86943	0.83437	0	-0.0087632
Ano6	0.78105	0.72236	0	-0.10644	0.71312	0.56388	0	-0.10644
Calcr	0.78134	0.72236	0	0.14094	0.2981	0.31486	1	0.14094
Pik3cb	0.78149	0.72236	0	-0.070173	0.11491	0.10527	2	-0.070173
Ptprz1	0.78178	0.72236	0	0.10492	0.63343	0.49848	1	0.10492
Cmklr1	0.78193	0.72236	0	-0.053459	0.71458	0.56388	0	-0.053459
P2ry14	0.7828	0.72236	0	0.22623	0.10357	0.10526	2	0.22623
Tas2r139	0.78353	0.72236	0	0.15298	0.6408	0.49848	1	0.15298
Gpr25	0.78397	0.73103	0	0.2637	0.0036304	0.0036662	2	0.2637
Gpr37l1	0.78426	0.73103	0	-0.10762	0.96518	0.96302	0	-0.10762
Sgip1	0.7843	0.75511	0	0.038655	0.37278	0.3212	1	0.038655
Map7	0.7857	0.73103	0	0.036224	0.55681	0.47221	1	0.036224
Odf4	0.78584	0.73103	0	-0.075368	0.81612	0.74683	0	-0.075368
Syt2	0.78599	0.73103	0	-0.10595	0.44315	0.42005	1	-0.10595
Ssr1	0.78656	0.73103	0	0.42443	0.0023104	0.001466	3	0.42443
Spock3	0.78699	0.73103	0	0.079364	0.33812	0.32777	1	0.079364
Apol9a	0.78742	0.73103	0	-0.068514	0.50311	0.43289	1	-0.068514
Olr131	0.78771	0.73103	0	0.038578	0.23587	0.244	2	0.038578
Drd4	0.78799	0.73103	0	0.066791	0.8128	0.74683	0	0.066791
Mfge8	0.78856	0.73885	0	-0.10216	0.92749	0.91013	0	-0.10216
Prps1l1	0.7887	0.73885	0	-0.19688	0.89505	0.86559	0	-0.19688
Ier3	0.78927	0.73886	0	0.010361	0.55097	0.47221	1	0.010361
Slc18a1	0.78956	0.73886	0	0.26355	0.24825	0.24401	2	0.26355
Ddx5	0.78981	0.76082	0	0.10078	0.64301	0.55418	0	0.10078
Clcn6	0.79012	0.7467	0	-0.11389	0.72696	0.57633	0	-0.11389
Lpar5	0.79055	0.7467	0	0.16533	0.21509	0.23858	2	0.16533
Zfp646	0.79182	0.7467	0	0.12596	0.072829	0.058707	2	0.12596
Eif3h	0.79304	0.76195	0	-0.062277	0.55117	0.42102	1	-0.062277
Lonp2	0.79447	0.7467	0	0.047558	0.27655	0.27701	1	0.047558
Neurl1b	0.79503	0.7467	0	0.05102	0.75202	0.61257	0	0.05102
Adamts6	0.7956	0.77474	0	0.12245	0.059376	0.04492	1	0.12245
Olr646	0.79586	0.7467	0	0.018624	0.80428	0.72168	0	0.018624
Hemgn	0.79669	0.74671	0	-0.15108	0.078614	0.066847	1	-0.15108
Dstyk	0.79833	0.74671	0	0.11229	0.18585	0.21912	2	0.11229
Lrrc19	0.79915	0.74671	0	0.023111	0.79682	0.70402	0	0.023111
Kcnb1	0.79929	0.74671	0	0.015272	0.68086	0.5122	1	0.015272
Rabif	0.80051	0.74671	0	-0.25152	0.98079	0.98122	0	-0.25152
Grm1	0.80254	0.75454	0	0.10475	0.05804	0.052651	1	0.10475
Fzd5	0.80307	0.75454	0	-0.014672	0.71403	0.56388	0	-0.014672
Arhgef33	0.80374	0.75454	0	-0.11987	0.8586	0.79773	0	-0.11987
Rab3ip	0.80455	0.75454	0	0.13761	0.16446	0.16948	2	0.13761
Hgf	0.80495	0.75454	0	-0.15617	0.13902	0.15839	1	-0.15617
Elf4	0.80561	0.76252	0	0.0013727	0.16439	0.16948	1	0.0013727
Phospho2	0.80733	0.76252	0	-0.15097	0.17152	0.17508	1	-0.15097
Il2ra	0.80877	0.76967	0	-0.022267	0.045614	0.042503	1	-0.022267
Cpsf6	0.80917	0.76967	0	0.06757	0.87867	0.84547	0	0.06757
Fzd2	0.80956	0.76967	0	-0.052865	0.74577	0.60079	0	-0.052865
Lox	0.80969	0.76967	0	0.00027568	0.8998	0.87914	0	0.00027568
Gabra5	0.81047	0.76967	0	0.35852	0.0031983	0.0031716	3	0.35852
Hnrnpk	0.8107	0.7873	0	0.27752	0.12508	0.13525	2	0.27752
D2hgdh	0.81164	0.76967	0	0.090655	0.25489	0.24401	2	0.090655
Tmem52	0.81189	0.76967	0	0.024163	0.90393	0.8834	0	0.024163
Fscn3	0.81202	0.76967	0	0.34806	0.068018	0.058702	3	0.34806
Il1rap	0.81228	0.76967	0	-0.1369	0.18168	0.18949	1	-0.1369
Il12rb2	0.81241	0.76967	0	0.4822	0.0099643	0.0096108	4	0.4822
Carmil2	0.81382	0.7769	0	-0.048895	0.061496	0.052656	2	-0.048895
Pcbp3	0.81433	0.79327	0	0.45289	0.0063853	0.005927	3	0.45289
Clec14a	0.81446	0.7769	0	0.028398	0.24175	0.244	2	0.028398
Arl4a	0.81467	0.79327	0	-0.091666	0.0075526	0.0075469	2	-0.091666
Mir330	0.81472	0.7769	0	0.026618	0.49787	0.43289	1	0.026618
Mef2a	0.81497	0.7769	0	-0.046396	0.83617	0.76993	0	-0.046396
Adgrb2	0.81512	0.79327	0	0.031396	0.38959	0.35812	1	0.031396
Satb1	0.81561	0.77691	0	-0.088176	0.85819	0.79773	0	-0.088176
Gpr107	0.81637	0.77691	0	0.017908	0.33886	0.32777	1	0.017908
Adrb1	0.817	0.77691	0	0.048587	0.68545	0.5122	1	0.048587
Twf1	0.81738	0.78418	0	-0.060114	0.13741	0.15839	2	-0.060114
Tmprss11c	0.81763	0.78418	0	0.083479	0.90311	0.8834	0	0.083479
Olr701	0.81768	0.79921	0	0.38235	0.00042196	0.00056772	3	0.38235
Chia	0.81801	0.78418	0	-0.064813	0.15945	0.16947	1	-0.064813
Fcar	0.81951	0.78418	0	0.38844	0.0070403	0.0064669	4	0.38844
Ythdf3	0.81988	0.78418	0	0.14451	0.46264	0.42005	1	0.14451
Timd2	0.82137	0.791	0	0.42815	0.41913	0.36744	1	0.42815
Zfp772	0.8215	0.791	0	0.19605	0.63478	0.49848	1	0.19605
Sphkap	0.82174	0.791	0	0.06	0.15504	0.16947	2	0.06
Pank2	0.82211	0.791	0	0.017245	0.0080271	0.0086823	2	0.017245
Rrbp1	0.82248	0.791	0	0.0053235	0.21449	0.23858	2	0.0053235
Il22ra1	0.82261	0.791	0	0.13985	0.45642	0.42005	1	0.13985
Ccdc50	0.82327	0.79921	0	0.078485	0.31947	0.29621	1	0.078485
Vcl	0.82444	0.79101	0	-0.10962	0.56075	0.47221	1	-0.10962
Rab23	0.82456	0.79101	0	0.2983	0.0070269	0.0064669	2	0.2983
Ptprj	0.82457	0.79921	0	-0.12354	0.1663	0.19666	1	-0.12354
Lyn	0.82493	0.79101	0	-0.042754	0.085388	0.08411	1	-0.042754
Rprd2	0.82687	0.79101	0	0.10313	0.18938	0.21913	2	0.10313
Il23a	0.82759	0.7977	0	0.11864	0.68604	0.5122	1	0.11864
Galr3	0.82819	0.7977	0	0.0681	0.17575	0.18949	2	0.0681
RGD1562608	0.82841	0.79921	0	0.15244	0.7222	0.63492	0	0.15244
Rnf17	0.82986	0.80434	0	0.17815	0.70457	0.55094	0	0.17815
Drgx	0.83045	0.80434	0	-0.055795	0.92374	0.9028	0	-0.055795
Rex2	0.83062	0.79921	0	-0.072231	0.61576	0.44599	1	-0.072231
Skap1	0.83198	0.80434	0	0.21331	0.12285	0.12092	2	0.21331
Phc1	0.83257	0.80434	0	0.11798	0.49021	0.42005	1	0.11798
Zfp512	0.83292	0.80435	0	-0.1182	0.31836	0.32776	1	-0.1182
Apip	0.83304	0.80435	0	0.085135	0.075034	0.060287	3	0.085135
Celsr1	0.83386	0.80435	0	0.02493	0.046613	0.046798	1	0.02493
Olr631	0.83397	0.80435	0	0.17209	0.13534	0.15839	2	0.17209
Kmo	0.83409	0.80435	0	-0.017833	0.093079	0.08898	1	-0.017833
Zfp51	0.83435	0.80482	0	-0.19605	0.8159	0.77448	0	-0.19605
Tlr9	0.83548	0.80435	0	-0.018835	0.74109	0.57634	0	-0.018835
Cysltr2	0.8356	0.80435	0	0.26045	0.23177	0.244	2	0.26045
Prpf19	0.83597	0.81764	0	0.20198	0.14007	0.15793	1	0.20198
LOC298795	0.83937	0.81717	0	0.18762	0.223	0.244	2	0.18762
Dolpp1	0.83959	0.81717	0	0.10734	0.78382	0.695	0	0.10734
Fmr1	0.83982	0.81043	0	-0.16384	0.67109	0.50757	0	-0.16384
Cdk12	0.8405	0.81717	0	0.1605	0.86262	0.82287	0	0.1605
Nup107	0.84065	0.82251	0	0.36414	0.0052775	0.0038277	2	0.36414
Cox4i1	0.84095	0.81718	0	0.026397	0.54102	0.45909	1	0.026397
Cbx8	0.84173	0.81718	0	0.12728	0.46419	0.42005	1	0.12728
Strada	0.84296	0.81718	0	0.35182	0.080553	0.066847	2	0.35182
Eva1a	0.84329	0.81718	0	0.34403	0.0067662	0.0064619	3	0.34403
Stxbp6	0.84351	0.81718	0	-0.078726	0.65367	0.49849	1	-0.078726
Enthd1	0.84495	0.823	0	0.13203	0.63747	0.49848	1	0.13203
P4hb	0.84604	0.823	0	0.061478	0.69096	0.52496	1	0.061478
Gpr45	0.84626	0.823	0	0.24703	0.043241	0.042498	2	0.24703
Cabp5	0.84648	0.823	0	0.011657	0.32886	0.32777	1	0.011657
Grik3	0.84691	0.823	0	0.21734	0.75006	0.61257	0	0.21734
Itga9	0.84713	0.823	0	0.14229	0.13626	0.15839	1	0.14229
Hspd1	0.84795	0.83142	0	-0.03184	0.069309	0.054069	1	-0.03184
Pbdc1	0.84865	0.823	0	0.24523	0.5752	0.47222	1	0.24523
Adra1a	0.84875	0.823	0	-0.15246	0.97619	0.97241	0	-0.15246
Opn1sw	0.8494	0.82856	0	0.15698	0.66594	0.49849	1	0.15698
Arl6ip5	0.84951	0.82856	0	0.073935	0.66698	0.49849	1	0.073935
Htr7	0.84993	0.82856	0	0.17232	0.42012	0.36744	1	0.17232
Nek5	0.85015	0.8157	0	0.3669	0.014315	0.015949	3	0.3669
Olr70	0.85174	0.83411	0	-0.11335	0.079944	0.066847	2	-0.11335
Mcemp1	0.85301	0.83411	0	0.20702	0.023372	0.023635	3	0.20702
Taco1	0.85311	0.83411	0	-0.058277	0.83536	0.76993	0	-0.058277
Ect2	0.85385	0.83411	0	0.10615	0.82261	0.74683	0	0.10615
Olr1085	0.85419	0.8157	0	0.40281	0.098696	0.080558	1	0.40281
Rnf2	0.85447	0.83411	0	-0.050375	0.33443	0.32777	1	-0.050375
Cd2	0.8552	0.83956	0	0.5101	0.0095124	0.0096058	4	0.5101
Gprc5c	0.85531	0.83956	0	0.091844	0.67255	0.5122	1	0.091844
Vom1r22	0.85572	0.83956	0	0.1632	0.2809	0.27702	1	0.1632
Gabrb1	0.85634	0.83956	0	-0.13073	0.99074	0.99148	0	-0.13073
Ctsj	0.85686	0.83956	0	0.044285	0.039624	0.038728	2	0.044285
Rab27b	0.85747	0.83956	0	0.25521	0.053676	0.048261	2	0.25521
Chst2	0.85768	0.83957	0	0.09414	0.1545	0.16354	1	0.09414
Tmem222	0.85809	0.83957	0	-0.20363	0.93126	0.91343	0	-0.20363
Atad2	0.85951	0.83957	0	-0.033533	0.47003	0.42005	1	-0.033533
Rtcb	0.85971	0.83957	0	-0.0798	0.63433	0.49848	1	-0.0798
Btg3	0.86001	0.83957	0	0.27649	0.068369	0.058707	3	0.27649
Mphosph9	0.86039	0.83668	0	0.16733	0.18816	0.19666	1	0.16733
Fzd3	0.86057	0.83668	0	0.12367	0.56067	0.43344	1	0.12367
Mlx	0.86072	0.84516	0	0.026837	0.63769	0.49848	1	0.026837
Adora1	0.86082	0.84516	0	-0.055135	0.87076	0.83438	0	-0.055135
Cd4	0.86102	0.84516	0	0.0092598	0.71072	0.55095	0	0.0092598
Ccr6	0.86142	0.84516	0	0.1912	0.057623	0.052651	3	0.1912
Calb1	0.86217	0.84516	0	0.019425	0.16294	0.16948	2	0.019425
Ube2e2	0.86226	0.83668	0	0.014246	0.62455	0.45845	1	0.014246
Msmb	0.86371	0.84516	0	0.080874	0.89409	0.86089	0	0.080874
Il6st	0.86489	0.84516	0	0.16304	0.29033	0.2964	1	0.16304
Aplnr	0.86499	0.84516	0	0.088589	0.60891	0.48551	1	0.088589
Fam173a	0.86557	0.85045	0	0.070591	0.74227	0.57634	0	0.070591
Hpgd	0.86577	0.85045	0	0.40956	0.031219	0.027727	3	0.40956
C3ar1	0.86616	0.85045	0	0.23496	0.025329	0.023635	3	0.23496
Grb2	0.86645	0.85045	0	0.37608	0.046008	0.042503	3	0.37608
Snx25	0.86684	0.85045	0	-0.010833	0.31305	0.32776	1	-0.010833
Gpr171	0.86741	0.83669	0	0.10657	0.53755	0.42101	1	0.10657
Grifin	0.86767	0.83669	0	0.086631	0.40117	0.35812	1	0.086631
Cpne1	0.86828	0.85046	0	0.094559	0.23803	0.244	1	0.094559
Mrpl48	0.86857	0.85046	0	0.10842	0.38112	0.35457	1	0.10842
Pkd2	0.86867	0.85046	0	0.18011	0.46758	0.42005	1	0.18011
Prdm5	0.86886	0.85537	0	0.2107	0.42897	0.38089	1	0.2107
Cyp1b1	0.86991	0.85537	0	-0.027473	0.35417	0.34097	1	-0.027473
Wnt16	0.87038	0.85537	0	0.14221	0.049469	0.048256	2	0.14221
Nr1h3	0.87047	0.85537	0	-0.088417	0.46665	0.42005	1	-0.088417
Snapc3	0.87179	0.85537	0	0.17839	0.098335	0.099759	1	0.17839
Emilin1	0.87207	0.85537	0	0.098579	0.088076	0.084116	2	0.098579
Ppib	0.87245	0.85537	0	0.18874	0.68624	0.5122	1	0.18874
Usp51	0.87254	0.85537	0	0.25267	0.12111	0.12092	2	0.25267
Hspa5	0.87371	0.89293	0	0.2344	0.49871	0.45998	0	0.2344
Kif1a	0.87421	0.85537	0	0.044593	0.83835	0.76994	0	0.044593
Ints6l	0.8744	0.85537	0	0.13261	0.73531	0.57634	0	0.13261
Zranb2	0.87458	0.85537	0	-0.20124	0.90041	0.87915	0	-0.20124
Gpr174	0.87559	0.85537	0	0.15485	0.053774	0.048261	3	0.15485
Mir293	0.87604	0.85968	0	0.069034	0.64391	0.4836	0	0.069034
Ces1d	0.87759	0.85538	0	0.084017	0.32587	0.32776	1	0.084017
RGD1561212	0.87768	0.85538	0	0.17571	0.070494	0.058707	3	0.17571
Anxa1	0.87876	0.85538	0	0.087992	0.086834	0.08411	1	0.087992
Ppargc1a	0.87886	0.86395	0	0.072218	0.16822	0.19666	2	0.072218
Fos	0.87948	0.85538	0	0.072556	0.89749	0.87006	0	0.072556
Rbm15	0.87966	0.86395	0	-0.051327	0.4026	0.35812	1	-0.051327
Olr832	0.87974	0.85538	0	0.24395	0.474	0.42005	1	0.24395
Yme1l1	0.88081	0.85538	0	0.57365	0.0036976	0.0036662	4	0.57365
Hcrtr2	0.88177	0.85538	0	-0.030806	0.80495	0.72168	0	-0.030806
Ophn1	0.88247	0.85538	0	0.37474	0.0039442	0.0042263	4	0.37474
Ms4a14	0.88291	0.86057	0	0.05744	0.2626	0.24401	2	0.05744
Gpr85	0.88334	0.86057	0	0.16819	0.29733	0.31486	1	0.16819
Cd36	0.88369	0.86057	0	0.24704	0.39458	0.36744	1	0.24704
Sptan1	0.88412	0.86057	0	0.1425	0.64257	0.49848	1	0.1425
Ppat	0.88437	0.87849	0	0.10585	0.35663	0.29985	1	0.10585
Cnr1	0.88532	0.86534	0	-0.12498	0.96661	0.96607	0	-0.12498
Dnajb12	0.88584	0.86534	0	-0.024212	0.54534	0.4591	1	-0.024212
Tmem107	0.88609	0.86534	0	-0.056339	0.1116	0.10527	2	-0.056339
Cpne7	0.88643	0.86534	0	0.23965	0.10641	0.10526	1	0.23965
Rpl18	0.88706	0.90098	0	0.50014	0.3002	0.20403	1	0.50014
Cct8l1	0.88744	0.86534	0	-0.03762	0.84843	0.78411	0	-0.03762
Metrnl	0.88761	0.86534	0	0.030828	0.35741	0.34097	1	0.030828
Cwh43	0.88778	0.86534	0	0.04568	0.78237	0.69499	0	0.04568
Pcbp2	0.89102	0.86535	0	-0.066912	0.5515	0.47221	1	-0.066912
Mlf1	0.89175	0.86535	0	-0.075312	0.68782	0.5122	1	-0.075312
Nae1	0.89185	0.90425	0	0.50456	0.084163	0.075809	2	0.50456
Fggy	0.89199	0.86535	0	0.050378	0.25655	0.24401	2	0.050378
Smurf1	0.89264	0.86535	0	0.085023	0.51061	0.43289	1	0.085023
Adgrf4	0.89345	0.86535	0	0.17316	0.090586	0.084116	2	0.17316
Olr213	0.89353	0.86535	0	0.11558	0.8816	0.85077	0	0.11558
Wdr74	0.89361	0.87238	0	0.63652	0.039851	0.036155	3	0.63652
Ppia	0.89369	0.86535	0	0.039739	0.8314	0.75482	0	0.039739
Tas2r108	0.89401	0.87004	0	0.64575	0.0058432	0.0051448	3	0.64575
Dytn	0.89425	0.87004	0	0.025307	0.94385	0.94131	0	0.025307
Usp37	0.89441	0.87004	0	0.15763	0.034061	0.030841	1	0.15763
Zkscan1	0.89449	0.87004	0	0.013793	0.076208	0.061962	2	0.013793
Myef2	0.89584	0.87004	0	-0.11939	0.91038	0.89138	0	-0.11939
Lypd3	0.896	0.87004	0	0.2549	0.23221	0.244	1	0.2549
Jam2	0.89663	0.87004	0	0.09225	0.78998	0.70402	0	0.09225
Grm8	0.89764	0.87004	0	0.045793	0.10119	0.10526	1	0.045793
Irf1	0.89834	0.87004	0	0.064137	0.83245	0.76234	0	0.064137
Gpr183	0.89891	0.88366	0	0.048629	0.028042	0.025678	2	0.048629
Pcdh9	0.89896	0.87004	0	0.088721	0.50224	0.43289	1	0.088721
Olr141	0.89965	0.87004	0	0.086646	0.83778	0.76994	0	0.086646
Galp	0.90003	0.87004	0	0.11437	0.29751	0.31486	2	0.11437
Lifr	0.90018	0.87004	0	-0.05751	0.028494	0.026208	2	-0.05751
Bcl2l12	0.90094	0.87004	0	-0.0128	0.26416	0.24401	1	-0.0128
Adarb1	0.90102	0.87004	0	0.10556	0.07375	0.060281	1	0.10556
Olr892	0.90117	0.88734	0	0.18952	0.46282	0.37046	1	0.18952
Uba52	0.9014	0.90383	0	0.37409	0.055446	0.03835	1	0.37409
Ldha	0.90144	0.88734	0	0.29458	0.14588	0.13997	2	0.29458
Syt1	0.90185	0.87866	0	0.21615	0.67764	0.5122	1	0.21615
Olr1058	0.90215	0.87866	0	0.22496	0.0038908	0.0042263	2	0.22496
Il2	0.90326	0.87866	0	0.30859	0.031651	0.027732	3	0.30859
Fubp3	0.90452	0.88715	0	0.066958	0.80024	0.72168	0	0.066958
Fpr2	0.90496	0.88715	0	0.1893	0.0059607	0.0051498	1	0.1893
Cep250	0.90554	0.88715	0	-0.02316	0.3008	0.31486	1	-0.02316
Dynlt3	0.90612	0.88715	0	0.22065	0.016257	0.019673	3	0.22065
Lrrc15	0.90699	0.88715	0	0.12252	0.36883	0.35456	1	0.12252
Tox	0.90777	0.88715	0	0.17194	0.19887	0.23858	2	0.17194
Avp	0.90855	0.88716	0	0.43986	0.031995	0.027732	3	0.43986
Stat5b	0.90863	0.88716	0	0.30487	0.0015886	0.001355	2	0.30487
Nlrp1b	0.909	0.89105	0	0.22523	0.74763	0.66196	0	0.22523
Nid1	0.90947	0.88716	0	0.45414	0.0084867	0.0093787	4	0.45414
Snrnp27	0.90961	0.88716	0	0.086663	0.92476	0.90645	0	0.086663
Itgav	0.90982	0.88716	0	0.13029	0.71912	0.57633	0	0.13029
Olr693	0.9101	0.88716	0	0.43384	0.0064559	0.0064619	3	0.43384
Crtam	0.91045	0.88716	0	0.11615	0.78899	0.70402	0	0.11615
Sh3gl2	0.91052	0.88716	0	0.086934	0.76567	0.63446	0	0.086934
Xpo1	0.91084	0.91442	0	0.3504	0.38012	0.28142	1	0.3504
Klhl14	0.91107	0.88716	0	0.26427	0.23752	0.244	2	0.26427
Dmxl1	0.91115	0.89105	0	0.16434	0.30276	0.28385	1	0.16434
Ube2l3	0.91163	0.88716	0	-0.03212	0.82001	0.74683	0	-0.03212
Flt1	0.91313	0.89514	0	0.40141	0.043856	0.042498	3	0.40141
Gpr19	0.9134	0.89514	0	0.32453	0.027067	0.026203	3	0.32453
Vmo1	0.91394	0.89895	0	0.066189	0.8106	0.7387	0	0.066189
Gpr158	0.91414	0.89895	0	0.089564	0.73047	0.57634	0	0.089564
Sult1d1	0.91416	0.89445	0	0.016163	0.1263	0.13525	2	0.016163
Cdc6	0.91441	0.89895	0	0.33333	0.16528	0.16948	1	0.33333
LOC686683	0.91454	0.89895	0	0.019487	0.34253	0.34097	1	0.019487
Itgb3	0.91494	0.89896	0	-0.05402	0.37763	0.35457	1	-0.05402
Runx3	0.91528	0.89896	0	-0.031049	0.80132	0.72168	0	-0.031049
Gabbr2	0.91541	0.89896	0	0.30926	0.016109	0.019673	3	0.30926
Kcnh1	0.91574	0.90267	0	0.18501	0.26296	0.24401	1	0.18501
Cdc27	0.91607	0.90267	0	0.075824	0.040605	0.038733	1	0.075824
Spag7	0.91673	0.90621	0	0.22787	0.12338	0.12092	2	0.22787
Faxc	0.91712	0.90621	0	0.10027	0.22666	0.244	2	0.10027
Il15ra	0.91982	0.90964	0	-0.011777	0.051595	0.048256	2	-0.011777
Dclk2	0.92039	0.90964	0	-0.044228	0.46171	0.42005	1	-0.044228
Drd5	0.92083	0.90964	0	0.16872	0.80759	0.72168	0	0.16872
Rhag	0.92226	0.90964	0	0.034489	0.29391	0.2964	2	0.034489
Cav3	0.92245	0.90964	0	0.087021	0.63321	0.49848	1	0.087021
Nt5e	0.92361	0.90964	0	0.10909	0.21975	0.23858	2	0.10909
Agpat1	0.92368	0.90964	0	0.076061	0.24164	0.244	2	0.076061
Gabarapl2	0.92386	0.90964	0	-0.077218	0.030015	0.027727	1	-0.077218
Grm4	0.92416	0.90964	0	-0.0096978	0.10021	0.10526	2	-0.0096978
Adgra2	0.92422	0.90964	0	0.098005	0.34983	0.34097	1	0.098005
Gpr152	0.9244	0.90964	0	0.025154	0.75039	0.61257	0	0.025154
Vps50	0.92548	0.90964	0	0.096416	0.72942	0.57633	0	0.096416
Gpc1	0.9259	0.91298	0	0.033115	0.21429	0.23858	2	0.033115
Mir186	0.92605	0.92235	0	0.10625	0.14562	0.15794	1	0.10625
Rasgrp2	0.9262	0.91298	0	0.013183	0.93722	0.92007	0	0.013183
Stk24	0.92661	0.91298	0	0.30347	0.21308	0.23858	2	0.30347
Itga2b	0.92755	0.91298	0	0.15262	0.12284	0.12092	2	0.15262
P2ry2	0.9279	0.91298	0	0.12347	0.61411	0.48551	1	0.12347
LOC685933	0.92853	0.9164	0	0.12788	0.27377	0.26323	1	0.12788
Vamp3	0.92899	0.9164	0	0.10565	0.063465	0.058702	2	0.10565
Jakmip2	0.92905	0.9164	0	0.10331	0.86732	0.82868	0	0.10331
Rbbp5	0.92922	0.9164	0	0.18341	0.27159	0.26323	2	0.18341
Polr2d	0.92974	0.9164	0	-0.0055079	0.87723	0.84547	0	-0.0055079
Gpr151	0.93002	0.9164	0	0.067398	0.1335	0.15839	1	0.067398
F2rl3	0.93064	0.91641	0	0.18288	0.047587	0.048256	3	0.18288
Magoh	0.93136	0.92463	0	0.095414	0.32676	0.29622	1	0.095414
Rwdd4	0.93142	0.91641	0	0.19966	0.2161	0.23858	2	0.19966
Wdr44	0.93351	0.92258	0	0.027379	0.43931	0.40691	1	0.027379
Trim14	0.93422	0.92258	0	0.094339	0.11869	0.12092	2	0.094339
Gpr33	0.93465	0.92258	0	0.24117	0.24184	0.244	2	0.24117
Ndfip1	0.93481	0.92258	0	0.19196	0.053417	0.048261	2	0.19196
Cdon	0.93518	0.92258	0	0.16447	0.032456	0.027732	3	0.16447
Ncapd3	0.93533	0.92988	0	0.19347	0.26666	0.25937	1	0.19347
Cactin	0.9355	0.92258	0	-0.043275	0.22524	0.244	2	-0.043275
Olfr873	0.93602	0.92547	0	0.18801	0.15088	0.1584	1	0.18801
Tex19.1	0.9367	0.92841	0	0.12196	0.2175	0.23858	1	0.12196
Taok2	0.93702	0.92841	0	0.0787	0.30119	0.31486	1	0.0787
Ns5atp4	0.93774	0.92841	0	-0.020101	0.28759	0.29133	1	-0.020101
Gria4	0.9382	0.92841	0	-0.0090065	0.81926	0.74683	0	-0.0090065
Pml	0.93891	0.92841	0	0.33182	0.03561	0.034	3	0.33182
Mrps18b	0.93906	0.93933	0	0.23634	0.0255	0.021995	2	0.23634
Ptafr	0.93922	0.93126	0	-0.061294	0.96428	0.96302	0	-0.061294
Abhd2	0.94017	0.93126	0	0.14039	0.050601	0.048256	1	0.14039
Cep76	0.94061	0.93126	0	0.092345	0.33035	0.32777	1	0.092345
Hist1h2af	0.94102	0.94139	0	0.0019922	0.097363	0.080558	2	0.0019922
Adgra3	0.94179	0.93126	0	0.087062	0.30963	0.31487	1	0.087062
Sass6	0.94298	0.94355	0	0.10057	0.84777	0.80989	0	0.10057
Olr1624	0.94408	0.93126	0	0.050807	0.72573	0.57633	0	0.050807
LOC691189	0.94413	0.93126	0	0.21893	0.18212	0.18949	2	0.21893
Sptssb	0.94418	0.93126	0	0.17851	0.26678	0.24957	2	0.17851
Cdc42ep5	0.94422	0.93126	0	0.14816	0.85757	0.79773	0	0.14816
Akt1	0.9446	0.93126	0	0.13211	0.40443	0.36744	1	0.13211
Sycp3	0.94466	0.94484	0	0.15098	0.70823	0.63066	0	0.15098
Ccl6	0.94566	0.93378	0	0.23785	0.045524	0.042503	3	0.23785
Syt11	0.94634	0.93378	0	0.32579	0.17241	0.17508	2	0.32579
Ffar4	0.94684	0.93379	0	0.049142	0.24577	0.24401	2	0.049142
Rnf170	0.94722	0.94566	0	0.24887	0.0097514	0.0087328	2	0.24887
Pmm1	0.94778	0.93379	0	0.21425	0.58778	0.4855	1	0.21425
Hormad2	0.94814	0.93645	0	-0.058223	0.45485	0.42005	1	-0.058223
Pcdh7	0.94957	0.93904	0	-0.03645	0.67925	0.5122	1	-0.03645
Itgb4	0.95115	0.93905	0	-0.072218	0.039098	0.038728	1	-0.072218
Mir202	0.95235	0.93905	0	0.33394	0.068545	0.058707	3	0.33394
Pip5k1c	0.95293	0.94383	0	0.21589	0.68802	0.5122	1	0.21589
Olr851	0.95385	0.94384	0	0.15397	0.23471	0.244	2	0.15397
Ccr10	0.95389	0.94384	0	0.1384	0.1554	0.16947	2	0.1384
Cetn4	0.95433	0.94806	0	0.13258	0.041107	0.038733	2	0.13258
Zfp709	0.95434	0.95157	0	0.662	0.0014361	0.0010824	4	0.662
Rida	0.9552	0.95013	0	0.10271	0.1837	0.21912	2	0.10271
C5ar2	0.95597	0.95013	0	0.10323	0.26552	0.24401	2	0.10323
Npsr1	0.95659	0.95013	0	0.033431	0.79308	0.70402	0	0.033431
Plscr4	0.95875	0.95391	0	0.43735	0.0081151	0.0086823	4	0.43735
Cldn34d	0.95894	0.95355	0	0.16284	0.10143	0.094647	2	0.16284
Aig1	0.95926	0.95569	0	0.09232	0.8321	0.75482	0	0.09232
Ptpn2	0.96019	0.95749	0	0.056809	0.098811	0.099764	1	0.056809
Gpr12	0.96043	0.95749	0	0.035097	0.82711	0.75482	0	0.035097
Tlr5	0.96047	0.95749	0	0.051775	0.72217	0.57633	0	0.051775
P2ry1	0.96071	0.95749	0	0.15257	0.5421	0.45909	1	0.15257
Slc25a30	0.96103	0.95749	0	0.19811	0.18449	0.21912	2	0.19811
Atpaf2	0.96155	0.95749	0	0.16973	0.29328	0.2964	2	0.16973
Espl1	0.96236	0.95749	0	0.43483	0.01395	0.015444	3	0.43483
Ints6	0.9628	0.95906	0	0.33	0.0011102	0.0013499	3	0.33
Neurog1	0.9629	0.95906	0	0.079733	0.56983	0.47222	1	0.079733
Smap1	0.96347	0.96203	0	0.34185	0.0088966	0.0075519	3	0.34185
Cckbr	0.96376	0.96242	0	0.079962	0.4964	0.43289	1	0.079962
Txnl4a	0.96384	0.96203	0	0.44013	0.093104	0.080553	1	0.44013
Rbm43	0.96438	0.96568	0	0.2283	0.047602	0.048256	2	0.2283
Pgc	0.9659	0.9673	0	0.080487	0.035574	0.034	1	0.080487
Oprm1	0.96598	0.96204	0	0.0098476	0.50068	0.40841	1	0.0098476
Gfap	0.96602	0.9673	0	0.18733	0.24453	0.24401	2	0.18733
Efna1	0.96655	0.9673	0	-0.0074784	0.19174	0.21913	1	-0.0074784
Adam9	0.96676	0.9673	0	0.19202	0.064449	0.058702	2	0.19202
Myh9l1	0.96793	0.96997	0	0.49215	0.031037	0.024311	2	0.49215
Fads1	0.96855	0.97044	0	0.23683	0.075403	0.060287	3	0.23683
Jam3	0.96861	0.97044	0	0.24389	0.2283	0.244	2	0.24389
Lgmn	0.96915	0.97044	0	0.12984	0.54264	0.4591	1	0.12984
Rer1	0.96958	0.97044	0	0.1977	0.13274	0.15839	2	0.1977
Stc2	0.97067	0.97044	0	0.042452	0.43867	0.40691	1	0.042452
Nrg1	0.97113	0.97045	0	0.12811	0.16796	0.17508	1	0.12811
Ppp2r2d	0.97162	0.97045	0	0.087779	0.73324	0.57634	0	0.087779
Zbtb44	0.97216	0.97167	0	0.15126	0.40803	0.35812	1	0.15126
Cep57l1	0.97228	0.97045	0	0.32207	0.29856	0.31486	2	0.32207
Mgat4a	0.97243	0.97045	0	0.28003	0.24751	0.24401	2	0.28003
Rps27a	0.97256	0.97651	0	0.28564	0.56632	0.42397	0	0.28564
Chp2	0.9729	0.97045	0	0.28973	0.045454	0.042503	3	0.28973
Pxn	0.97292	0.97045	0	0.20734	0.28189	0.27702	2	0.20734
Adrm1	0.97323	0.97155	0	0.0802	0.22929	0.244	1	0.0802
Spsb3	0.97338	0.97155	0	0.035475	0.73203	0.57634	0	0.035475
Cpa5	0.9738	0.97393	0	0.48381	0.0019011	0.0015921	4	0.48381
Crhr2	0.97391	0.97155	0	0.086742	0.69174	0.52496	1	0.086742
LOC691286	0.97489	0.97394	0	0.49209	0.014514	0.015449	3	0.49209
Mchr1	0.97503	0.97394	0	0.16891	0.40105	0.36744	1	0.16891
Vom1r37	0.97565	0.97394	0	0.059267	0.16349	0.16948	1	0.059267
Ppara	0.97589	0.97394	0	0.1535	0.64102	0.49848	1	0.1535
Laptm4a	0.97616	0.98097	0	0.089336	0.20498	0.2007	2	0.089336
Gfra2	0.97689	0.97503	0	0.13537	0.7211	0.57633	0	0.13537
Trem1	0.97779	0.98178	0	0.1262	0.036899	0.032865	1	0.1262
Alox5ap	0.97857	0.97504	0	0.40349	0.0018137	0.0014609	3	0.40349
Mpped2	0.97973	0.98259	0	0.053679	0.81024	0.76174	0	0.053679
Stmn1	0.98058	0.97815	0	0.21265	0.73029	0.57634	0	0.21265
LOC102547060	0.9806	0.97815	0	0.20146	0.52168	0.4329	1	0.20146
Syt6	0.98183	0.98019	0	0.28766	0.64036	0.49848	1	0.28766
Mapkapk5	0.98261	0.9802	0	0.076378	0.20825	0.23858	2	0.076378
Dsc2	0.98273	0.9802	0	0.15902	0.16351	0.16948	2	0.15902
Rin1	0.98289	0.9802	0	0.16943	0.14405	0.1584	1	0.16943
Ndufs4	0.98336	0.98112	0	0.20901	0.66406	0.49849	1	0.20901
Ppm1g	0.98378	0.98113	0	0.35614	0.041753	0.042498	3	0.35614
Plcxd2	0.98428	0.98206	0	0.063661	0.70381	0.55094	0	0.063661
Mas1	0.98432	0.98507	0	0.16912	0.37039	0.3212	1	0.16912
Itgb6	0.98529	0.98695	0	0.23107	0.068412	0.048892	2	0.23107
Mmp14	0.98558	0.9854	0	0.26205	0.29243	0.2964	2	0.26205
Ifnar1	0.98564	0.9854	0	0.20272	0.60867	0.48551	1	0.20272
Fzd1	0.98568	0.9854	0	0.38103	0.023181	0.023635	3	0.38103
Atp6v0a4	0.98594	0.9854	0	0.19108	0.21006	0.23858	2	0.19108
Sdcbp	0.98649	0.98614	0	0.043839	0.12888	0.12093	1	0.043839
LOC102547287	0.98681	0.9867	0	0.30694	0.057546	0.052651	2	0.30694
C6	0.98693	0.98758	0	0.28084	0.048121	0.041378	2	0.28084
Fermt1	0.98701	0.98671	0	0.065763	0.68703	0.5122	1	0.065763
Lonp1	0.98742	0.98728	0	0.60629	0.0018173	0.0014609	3	0.60629
Oas2	0.98774	0.9894	0	0.36659	0.03748	0.032865	3	0.36659
Galr1	0.9884	0.99119	0	0.31991	0.075219	0.060287	3	0.31991
Gpr63	0.98864	0.99119	0	0.17711	0.2956	0.2964	2	0.17711
Lhcgr	0.98928	0.99166	0	0.15528	0.21411	0.23858	2	0.15528
Cxcr2	0.98971	0.99166	0	0.23352	0.28526	0.27702	2	0.23352
Reep6	0.98973	0.99166	0	0.34283	0.043993	0.042503	3	0.34283
Thy1	0.99035	0.99167	0	0.2654	0.026318	0.026203	3	0.2654
Dhx33	0.99052	0.99147	0	0.28825	0.026348	0.022888	1	0.28825
Nol8	0.99157	0.99249	0	0.57869	0.0029688	0.002879	4	0.57869
Mospd2	0.99167	0.99239	0	0.33594	0.0061385	0.0059219	2	0.33594
Ncbp1	0.99179	0.99474	0	0.5313	0.0015579	0.0011783	3	0.5313
Slc19a1	0.99221	0.99319	0	0.37319	0.51347	0.40841	1	0.37319
Tjp2	0.9963	0.9967	0	0.36896	0.20342	0.23858	2	0.36896
LOC100362978	0.9966	0.99767	0	0.66484	0.0018442	0.0015921	4	0.66484
Ska3	0.99676	0.9969	0	0.28385	0.069507	0.058707	2	0.28385
Bcl2l10	0.99677	0.9969	0	0.28289	0.15973	0.16947	2	0.28289
Ets1	0.99751	0.99843	0	0.35338	0.010205	0.0096108	4	0.35338
Ccnf	0.99793	0.99872	0	0.41127	0.038261	0.03287	3	0.41127
Acap1	0.99814	0.99892	0	0.43222	0.0080675	0.0086823	4	0.43222
Adrb3	0.99886	0.99936	0	0.35497	0.040822	0.038733	3	0.35497
Celf3	0.99993	1	0	0.51234	0.00046206	0.00037091	5	0.51234

## Sheet: E-H
id	neg|score	neg|p-value	neg|goodsgrna	neg|lfc	pos|score	pos|p-value	pos|goodsgrna	pos|lfc			id	neg|lfc
Cbfb	2.3968e-07	2.5245e-06	4	-1.0397	0.41479	0.35602	1	-1.0397			Non-Targeted-88	-0.64169
Gulp1	9.3833e-05	4.7965e-05	4	-1.0036	0.9979	0.99895	0	-1.0036			Non-Targeted-81	-0.76264
Ece2	9.8612e-05	4.7965e-05	2	-0.2338	0.98658	0.98842	0	-0.2338			Non-Targeted-23	-0.76264
Igbp1	0.00011118	0.00016409	2	-1.0024	0.94942	0.95519	0	-1.0024			Non-Targeted-198	-0.59691
Mir202	0.00014261	5.8063e-05	2	-0.30973	0.96504	0.96394	0	-0.30973			Non-Targeted-127	-0.5835
Ticrr	0.00019431	0.00019943	2	-1.1469	0.99537	0.99702	0	-1.1469			Non-Targeted-24	-0.72388
Shcbp1	0.00019545	0.00031556	4	-0.93014	0.99755	0.99874	0	-0.93014			Non-Targeted-66	-0.18545
Jak3	0.00019993	0.00027517	3	-0.61032	0.58975	0.55663	1	-0.61032			Non-Targeted-196	-0.41744
Ackr4	0.00026161	0.0003408	2	0.19987	0.34344	0.3351	1	0.19987			Non-Targeted-216	-0.31802
Cic	0.00032705	0.00034585	4	-0.48695	0.93013	0.93069	0	-0.48695			Non-Targeted-57	-0.65902
Psenen	0.00033684	0.00032061	3	-1.1681	0.99947	0.9998	0	-1.1681			Non-Targeted-160	-0.65902
Timd2	0.00042952	0.0003711	5	-0.71847	0.98076	0.98278	0	-0.71847			Non-Targeted-172	-0.43542
Kmo	0.00048333	0.00043673	5	-0.61738	0.76884	0.71212	0	-0.61738			Non-Targeted-140	-0.5516
Iws1	0.0004871	0.00041149	4	-0.70858	0.99271	0.99577	0	-0.70858			Non-Targeted-224	-0.07319
Upf2	0.00071842	0.0005882	4	-0.81953	0.7912	0.74566	0	-0.81953			Non-Targeted-188	-0.17437
Lypd5	0.00074768	0.00059325	3	-0.6914	0.74047	0.66501	0	-0.6914			Non-Targeted-232	-0.33014
Adgra2	0.00078467	0.00064879	2	-0.16951	0.72335	0.665	0	-0.16951			Non-Targeted-237	-0.47229
Nlgn1	0.001216	0.0008255	3	-0.33269	0.63354	0.59381	1	-0.33269			Non-Targeted-30	-0.47229
Prdm1	0.0012898	0.00094668	3	-0.37439	0.83256	0.81577	0	-0.37439			Non-Targeted-117	-0.31028
Cdhr3	0.0013075	0.00094668	2	-0.54542	0.33678	0.32471	1	-0.54542			Non-Targeted-228	-0.32738
RGD1305184	0.0018301	0.0013657	1	-0.15346	0.36273	0.3351	1	-0.15346			Non-Targeted-171	-0.025217
Prps1l1	0.001861	0.0013657	3	-0.52547	0.92812	0.92774	0	-0.52547			Non-Targeted-105	-0.28579
Ptprc	0.00222	0.0013708	4	-0.73083	0.21291	0.2169	1	-0.73083			Non-Targeted-96	-0.35633
Mpp6	0.0022773	0.0015172	3	-0.52244	0.68807	0.65504	1	-0.52244			Non-Targeted-206	-0.35633
Fam69a	0.0023525	0.0016889	3	-0.26112	0.18071	0.1933	2	-0.26112			Non-Targeted-46	-0.36168
Lpar1	0.0028011	0.0018	4	-0.58263	0.79049	0.74566	0	-0.58263			Non-Targeted-128	0.02539
Eef1g	0.0028262	0.0018	3	-0.69183	0.89298	0.88243	0	-0.69183			Non-Targeted-137	-0.31128
Cdc45	0.0028464	0.0018	4	-0.80427	0.99202	0.99451	0	-0.80427			Non-Targeted-53	-0.19894
Ndfip1	0.0029318	0.001805	3	-0.54044	0.86994	0.86026	0	-0.54044			Non-Targeted-231	0.035823
Syt17	0.003017	0.001805	4	-0.51706	0.99853	0.99934	0	-0.51706			Non-Targeted-43	-0.29099
LOC100359656	0.0030784	0.001805	2	-0.36755	0.74351	0.67495	0	-0.36755			Non-Targeted-131	-0.18199
Pcdhb12	0.0031226	0.001805	3	-0.39827	0.47529	0.40718	1	-0.39827			Non-Targeted-62	0.20714
Apof	0.0032181	0.0025775	2	-0.075421	0.76145	0.72109	0	-0.075421			Non-Targeted-197	-0.19167
Rab14	0.0033965	0.0019817	1	-0.086311	0.53769	0.45945	1	-0.086311			Non-Targeted-229	-0.33559
Celsr1	0.0036795	0.0031329	3	-0.62474	0.32135	0.31427	2	-0.62474			Non-Targeted-139	-0.4091
Bbx	0.0038672	0.00335	4	-0.51592	0.03785	0.045771	1	-0.51592			Non-Targeted-80	-0.10556
Itfg2	0.004208	0.0036428	2	0.033479	0.707	0.65505	1	0.033479			Non-Targeted-153	-0.058628
Ncapd3	0.0042388	0.0036428	4	-0.64164	0.035822	0.045771	1	-0.64164			Non-Targeted-111	-0.16518
Cmc2	0.0042955	0.0036428	3	-0.33242	0.39579	0.3351	1	-0.33242			Non-Targeted-54	-0.16518
Il18r1	0.0043189	0.0029208	3	-0.97949	0.97965	0.98067	0	-0.97949			Non-Targeted-79	-0.19894
Opn5	0.0047243	0.0036479	3	-0.4677	0.99598	0.99779	0	-0.4677			Non-Targeted-73	-0.15385
Wdr44	0.0049609	0.0036479	1	-0.094379	0.17254	0.17386	2	-0.094379			Non-Targeted-174	-0.15385
Prpf38b	0.0051554	0.0029259	2	-0.2903	0.8647	0.86402	0	-0.2903			Non-Targeted-179	-0.22825
P2ry14	0.0055522	0.0039054	3	-0.63486	0.91127	0.9095	0	-0.63486			Non-Targeted-159	-0.16686
Gpr15	0.0060027	0.0039104	1	0.010335	0.35114	0.3351	1	0.010335			Non-Targeted-199	-0.16686
Noc3l	0.0064383	0.0046274	2	-0.23289	0.41481	0.3631	1	-0.23289			Non-Targeted-133	-0.16686
Snf8	0.0065198	0.0042739	3	-0.55483	0.9544	0.95581	0	-0.55483			Non-Targeted-241	-0.15972
Gpn1	0.0066002	0.0031834	2	-0.25398	0.59316	0.55664	1	-0.25398			Non-Targeted-59	-0.15972
Zfp780b	0.0067409	0.0031834	1	0.072317	0.040923	0.056667	2	0.072317			Non-Targeted-218	-0.18199
Asun	0.0070436	0.0045819	1	-0.067845	0.84324	0.82793	0	-0.067845			Non-Targeted-22	-0.15155
Chuk	0.0072074	0.0031834	2	0.47964	0.057796	0.056672	2	0.47964			Non-Targeted-202	-0.15361
Nepn	0.0075637	0.0056119	1	-0.12564	0.95927	0.95916	0	-0.12564			Non-Targeted-213	-0.10879
Cxcr3	0.007633	0.0056119	4	-0.50224	0.91183	0.91289	0	-0.50224			Non-Targeted-9	-0.10879
Sec23ip	0.0076791	0.0056119	4	-0.51613	0.25808	0.2792	1	-0.51613			Non-Targeted-225	-0.127
Rab5b	0.0082851	0.0059754	3	-0.40881	0.91755	0.91891	0	-0.40881			Non-Targeted-123	-0.12677
Prdx3	0.0082917	0.0059754	3	-0.49725	0.41412	0.35602	1	-0.49725			Non-Targeted-156	-0.10927
C1d	0.0085769	0.0075356	3	-0.75367	0.47404	0.43128	1	-0.75367			Non-Targeted-40	-0.10927
Olr395	0.008877	0.0059754	2	0.05773	0.51438	0.44919	1	0.05773			Non-Targeted-37	-0.10927
Olr214	0.0092977	0.0059805	2	-0.1459	0.25767	0.27919	1	-0.1459			Non-Targeted-48	-0.084123
RGD1563365	0.0093585	0.0059805	2	0.30319	0.52291	0.4492	1	0.30319			Non-Targeted-20	-0.068954
Edil3	0.0097895	0.0059805	2	-0.21923	0.66939	0.62446	1	-0.21923			Non-Targeted-125	0.12055
Ankrd13c	0.010229	0.0059805	2	-0.17347	0.0037995	0.0024159	2	-0.17347			Non-Targeted-86	-0.052536
Olr1645	0.010357	0.0063743	2	0.065104	0.94956	0.95383	0	0.065104			Non-Targeted-7	-0.052536
Gda	0.01068	0.0063743	2	-0.39655	0.79416	0.74566	0	-0.39655			Non-Targeted-219	-0.057289
Kcnab3	0.010743	0.0063743	2	-0.16802	0.26782	0.28684	1	-0.16802			Non-Targeted-65	-0.055639
Scn4b	0.010796	0.0063793	3	-0.58043	0.83303	0.81577	0	-0.58043			Non-Targeted-63	-0.055639
Cst5	0.010917	0.0063793	3	-0.46789	0.88801	0.87811	0	-0.46789			Non-Targeted-42	-0.14777
Mmp16	0.01107	0.0086261	1	-0.2261	0.35676	0.29081	1	-0.2261			Non-Targeted-234	-0.10228
Med13l	0.011198	0.0063793	3	-0.35083	0.65864	0.62446	1	-0.35083			Non-Targeted-50	-0.079907
Ints6l	0.011286	0.0074043	3	-0.50484	0.54262	0.46964	1	-0.50484			Non-Targeted-180	-0.039754
Grm3	0.011401	0.0089493	2	0.17225	0.64385	0.59381	1	0.17225			Non-Targeted-89	-0.031973
Odf4	0.011473	0.0089493	3	-0.49813	0.79639	0.75326	0	-0.49813			Non-Targeted-173	-0.031973
Gnat3	0.011503	0.0096157	2	-0.49843	0.094542	0.10794	1	-0.49843			Non-Targeted-207	0.19582
Agps	0.011873	0.0089493	3	0.08812	0.0039315	0.0024159	3	0.08812			Non-Targeted-223	-0.0046871
Olr1085	0.012078	0.0089493	2	-0.25824	0.25808	0.2792	2	-0.25824			Non-Targeted-155	-0.21172
Ptcd3	0.012215	0.0089493	2	0.043059	0.050364	0.062998	2	0.043059			Non-Targeted-178	0.0020922
P2ry10	0.012234	0.0089493	1	-0.25791	0.94288	0.94763	0	-0.25791			Non-Targeted-184	0.0048844
Cst9l	0.012752	0.0089543	2	-0.14294	0.45384	0.39702	1	-0.14294			Non-Targeted-82	0.026322
Mef2a	0.01297	0.0089543	3	-0.53312	0.68188	0.64503	1	-0.53312			Non-Targeted-14	0.022893
Olr588	0.013018	0.0095652	1	0.011001	0.14719	0.16629	2	0.011001			Non-Targeted-176	0.25845
Proca1	0.013449	0.0089543	3	-0.39343	0.0012391	0.0012193	2	-0.39343			Non-Targeted-227	0.066827
Rad21l1	0.014304	0.0094239	1	-0.041612	0.93701	0.93846	0	-0.041612			Non-Targeted-144	-0.097027
Espl1	0.014365	0.0094239	3	-0.64443	0.080036	0.084567	2	-0.64443			Non-Targeted-12	0.015485
Arl4a	0.014821	0.0098581	3	-0.33022	0.42145	0.36649	1	-0.33022			Non-Targeted-204	0.1616
Canx	0.014947	0.0098581	3	-0.47263	0.31149	0.31427	1	-0.47263			Non-Targeted-201	-0.10927
Pes1	0.014959	0.0098581	2	-0.22729	0.44172	0.38694	1	-0.22729			Non-Targeted-67	0.056611
Olr601	0.015206	0.0098631	3	-0.51281	0.045426	0.058313	2	-0.51281			Non-Targeted-95	-0.084359
Oprm1	0.015846	0.011241	3	-0.40982	0.96698	0.96395	0	-0.40982			Non-Targeted-109	0.024535
Gpr22	0.01623	0.011247	3	-0.36817	0.84971	0.82794	0	-0.36817			Non-Targeted-147	-0.1539
Cwc25	0.016719	0.012458	2	-0.26331	0.98635	0.99087	0	-0.26331			Non-Targeted-161	-0.1097
Abcb7	0.016737	0.027974	2	-0.6768	0.99656	0.99847	0	-0.6768			Non-Targeted-170	0.038989
Mcm3ap	0.01706	0.013064	2	-0.072902	0.091296	0.091212	1	-0.072902			Non-Targeted-141	-0.071769
Ddx39b	0.017179	0.030569	2	-0.25184	0.8522	0.84649	0	-0.25184			Non-Targeted-182	0.078706
Mettl26	0.017255	0.013064	3	-0.44945	0.99643	0.99823	0	-0.44945			Non-Targeted-221	0.078706
Cdk4	0.017457	0.014756	3	-0.51631	0.98499	0.98728	0	-0.51631			Non-Targeted-166	0.12632
Hsp90b1	0.017625	0.01578	3	-0.44884	0.53299	0.4492	1	-0.44884			Non-Targeted-212	-0.016531
Phb2	0.017724	0.027974	2	-0.78391	0.62736	0.56479	0	-0.78391			Non-Targeted-195	0.43598
Otud6b	0.018281	0.015786	2	-0.036948	0.91442	0.91891	0	-0.036948			Non-Targeted-39	-0.079374
Rbm28	0.018611	0.016891	3	-0.67631	0.19123	0.19331	1	-0.67631			Non-Targeted-186	0.12055
Lrpprc	0.018864	0.016891	3	-0.52494	0.83173	0.81577	0	-0.52494			Non-Targeted-238	0.067138
Uhrf1	0.018949	0.016891	2	-0.095706	0.89659	0.88244	0	-0.095706			Non-Targeted-55	0.40446
Jaml	0.0192	0.016891	3	-0.45962	0.88919	0.87811	0	-0.45962			Non-Targeted-189	0.036793
Rrp15	0.019454	0.016896	3	-0.23935	0.20253	0.20421	2	-0.23935			Non-Targeted-97	0.11464
Ubxn2b	0.019549	0.016896	3	-0.2149	0.25263	0.27919	2	-0.2149			Non-Targeted-126	0.11464
Rtkn2	0.01984	0.035542	3	-0.40628	0.25325	0.25012	1	-0.40628			Non-Targeted-164	-0.083407
Skp1	0.020128	0.035542	2	-0.17012	0.90957	0.91914	0	-0.17012			Non-Targeted-145	0.15969
Icam5	0.020139	0.016896	2	-0.042148	0.63013	0.59381	1	-0.042148			Non-Targeted-157	-0.15385
Adpgk	0.020426	0.01884	3	-0.53127	0.23619	0.25633	1	-0.53127			Non-Targeted-122	0.18069
Chrm3	0.020573	0.039914	2	-0.18172	0.54506	0.46964	1	-0.18172			Non-Targeted-3	0.50739
Il1rn	0.020747	0.039914	2	-0.37533	0.74064	0.66501	0	-0.37533			Non-Targeted-85	0.29684
Calml4	0.020783	0.039914	3	-0.44343	0.72155	0.65505	1	-0.44343			Non-Targeted-16	-0.042454
Ccdc73	0.020873	0.039914	3	-0.19303	0.71811	0.65505	1	-0.19303			Non-Targeted-142	0.2138
LOC103693430	0.021007	0.039914	1	0.018104	0.79134	0.74566	0	0.018104			Non-Targeted-13	0.17607
Arhgef33	0.021452	0.039914	2	0.079217	0.23889	0.25633	2	0.079217			Non-Targeted-103	0.10443
Pde8a	0.022618	0.03992	2	-0.34991	0.45003	0.38694	1	-0.34991			Non-Targeted-112	0.011533
Ache	0.022709	0.03992	2	-0.41723	0.76433	0.69416	0	-0.41723			Non-Targeted-33	-0.084123
Olr124	0.023061	0.03992	1	-0.24011	0.85957	0.84478	0	-0.24011			Non-Targeted-185	-0.15385
Tas2r108	0.023388	0.03992	3	-0.37935	0.21376	0.2169	1	-0.37935			Non-Targeted-149	0.13479
Dnajc28	0.02348	0.037122	3	-0.54628	0.97669	0.97971	0	-0.54628			Non-Targeted-58	-0.058628
Fasn	0.023575	0.03992	1	0.013529	0.022035	0.017745	1	0.013529			Non-Targeted-70	0.13035
Uqcc1	0.02397	0.03992	3	-0.47975	0.88346	0.86936	0	-0.47975			Non-Targeted-129	0.23953
Gpr150	0.024087	0.04097	1	-0.016547	0.46169	0.40718	1	-0.016547			Non-Targeted-45	0.28322
Adra2a	0.024434	0.037127	2	0.16835	0.28381	0.26077	1	0.16835			Non-Targeted-220	-0.054551
Apol9a	0.024749	0.04097	2	-0.20077	0.31988	0.31427	1	-0.20077			Non-Targeted-75	0.29883
Slc4a11	0.025113	0.040975	1	-0.052783	0.78719	0.74565	0	-0.052783			Non-Targeted-92	0.30973
Gpc4	0.025318	0.040975	2	-0.34713	0.95232	0.95383	0	-0.34713			Non-Targeted-190	0.17808
Adra1d	0.025414	0.040975	2	-0.19833	0.78604	0.74565	0	-0.19833			Non-Targeted-165	0.27119
Wdr74	0.025893	0.040975	2	-0.23309	0.15096	0.15039	1	-0.23309			Non-Targeted-177	0.20531
Prdm9	0.026183	0.042207	3	-0.50493	0.40195	0.3351	1	-0.50493			Non-Targeted-233	-0.052536
Srgn	0.026474	0.042207	2	-0.15131	0.77825	0.71213	0	-0.15131			Non-Targeted-91	0.057572
Adgre4	0.026531	0.030327	2	-0.44836	0.16685	0.17593	1	-0.44836			Non-Targeted-143	0.15302
Zfp407	0.026745	0.042207	3	-0.43748	0.44107	0.38694	1	-0.43748			Non-Targeted-25	0.28391
Etv3l	0.026959	0.038279	1	0.22348	0.50455	0.44415	1	0.22348			Non-Targeted-102	0.44548
Mboat1	0.02716	0.042207	1	0.32211	0.035395	0.045771	2	0.32211			Non-Targeted-32	0.3224
Ano6	0.027217	0.042207	3	-0.50062	0.21931	0.2427	1	-0.50062			Non-Targeted-98	0.22236
Il1rl1	0.028182	0.042212	2	-0.37611	0.36846	0.3351	1	-0.37611			Non-Targeted-214	-0.014865
Dpm1	0.028664	0.040121	2	0.5104	0.012274	0.0085352	3	0.5104			Non-Targeted-120	0.23868
Msl3	0.028953	0.04409	2	-0.021775	0.059932	0.074808	2	-0.021775			Non-Targeted-124	0.17234
Apip	0.029054	0.04409	2	-0.26076	0.49515	0.42793	1	-0.26076			Non-Targeted-132	0.15575
Taf1d	0.029664	0.04409	2	-0.10273	0.96314	0.96239	0	-0.10273			Non-Targeted-87	0.43598
Smg7	0.029714	0.04409	2	-0.21924	0.74469	0.67495	0	-0.21924			Non-Targeted-108	0.43598
Gfpt1	0.030114	0.040127	2	0.11758	0.6399	0.58795	1	0.11758			Non-Targeted-110	0.43598
Irf1	0.030224	0.04409	2	0.035113	0.79332	0.74566	0	0.035113			Non-Targeted-203	0.43598
Pcdh7	0.030426	0.04409	3	-0.48212	0.59426	0.51108	1	-0.48212			Non-Targeted-215	0.27496
Dhfr	0.030454	0.041278	2	-0.49114	0.79426	0.77045	0	-0.49114			Non-Targeted-119	0.40626
Olr1149	0.030793	0.043888	2	-0.066007	0.80873	0.79449	0	-0.066007			Non-Targeted-38	0.40626
Cyp8b1	0.031244	0.044095	2	-0.060354	0.1274	0.13933	1	-0.060354			Non-Targeted-93	0.50978
Knstrn	0.031632	0.044095	2	0.077811	0.75394	0.68434	0	0.077811			Non-Targeted-74	0.35513
Npbwr1	0.031734	0.044095	3	-0.26695	0.45856	0.40718	1	-0.26695			Non-Targeted-52	0.5358
F11r	0.031737	0.044095	2	0.23116	0.043925	0.054153	2	0.23116			Non-Targeted-35	0.5358
Esr2	0.032605	0.045478	3	-0.32767	0.51121	0.44919	1	-0.32767			Non-Targeted-84	0.47509
Gprc5b	0.032772	0.045483	2	-0.28294	0.34822	0.3351	1	-0.28294			Non-Targeted-78	0.064963
Pogz	0.032839	0.045483	3	-0.4867	0.12647	0.13933	1	-0.4867			Non-Targeted-113	0.15688
Il20ra	0.032902	0.046958	2	0.037354	0.29796	0.31427	1	0.037354			Non-Targeted-236	0.20969
Gpc1	0.033281	0.046963	2	-0.15622	0.19673	0.19331	2	-0.15622			Non-Targeted-134	0.59677
Olr131	0.033966	0.050765	3	-0.46408	0.47345	0.40718	1	-0.46408			Non-Targeted-168	0.59677
Fcgr2b	0.034326	0.050765	3	-0.46564	0.89093	0.88243	0	-0.46564			Non-Targeted-28	0.5237
Zdhhc17	0.034507	0.05077	3	-0.30197	0.28425	0.3038	2	-0.30197			Non-Targeted-222	0.28073
Cxcr5	0.034519	0.05077	2	-0.1589	0.27303	0.28684	2	-0.1589			Non-Targeted-208	0.47542
Tbce	0.034602	0.033411	1	0.32275	0.19508	0.17594	1	0.32275			Non-Targeted-100	0.23467
Ap2m1	0.034806	0.05077	2	-0.26602	0.20516	0.21045	1	-0.26602			Non-Targeted-26	0.54223
Gpr33	0.035053	0.052481	3	-0.29483	0.8852	0.8738	0	-0.29483			Non-Targeted-61	0.40536
Adap2	0.035175	0.052481	2	0.0905	0.78806	0.74565	0	0.0905			Non-Targeted-77	0.31179
Eif3b	0.035281	0.033411	1	0.27752	0.17594	0.17593	1	0.27752			Non-Targeted-106	0.075674
Hjurp	0.035314	0.052481	1	-0.20935	0.9707	0.9698	0	-0.20935			Non-Targeted-6	0.41334
Hdac1l	0.035837	0.052481	2	0.022619	0.69997	0.65504	1	0.022619			Non-Targeted-94	0.31564
Slc9b1	0.036596	0.052481	3	-0.19574	0.14106	0.15038	2	-0.19574			Non-Targeted-239	0.73172
Cpsf1	0.03691	0.052481	3	-0.30734	0.8482	0.82794	0	-0.30734			Non-Targeted-192	0.73172
Hsp90ab1	0.03695	0.052481	2	0.094017	0.18444	0.1933	2	0.094017			Non-Targeted-210	0.50145
Anxa1	0.037161	0.052481	3	-0.3541	0.37202	0.3351	1	-0.3541			Non-Targeted-240	0.4043
Mrps18b	0.037512	0.052481	2	0.17925	0.12206	0.13933	2	0.17925			Non-Targeted-49	0.47839
Potec	0.03785	0.052481	1	0.14102	0.13038	0.14261	2	0.14102			Non-Targeted-107	0.31061
Depdc1	0.038305	0.052486	2	-0.037385	0.1704	0.17386	1	-0.037385			Non-Targeted-151	0.3224
Gipc2	0.038419	0.052486	2	-0.29189	0.82754	0.79649	0	-0.29189			Non-Targeted-200	0.29883
Ing3	0.038563	0.052486	3	-0.41271	0.72478	0.665	0	-0.41271			Non-Targeted-235	0.81851
Lpar6	0.038863	0.052486	2	-0.053685	0.092745	0.093918	2	-0.053685			Non-Targeted-90	0.66622
Fosb	0.03908	0.052486	3	-0.24068	0.24906	0.27919	1	-0.24068
F2rl2	0.03937	0.052486	1	0.14551	0.45699	0.40718	1	0.14551
Syt9	0.039471	0.052486	3	-0.31228	0.96526	0.96394	0	-0.31228
Tubgcp5	0.039876	0.052486	2	0.080791	0.12225	0.13933	2	0.080791
Prdm5	0.039929	0.052486	3	-0.13076	0.75862	0.69415	0	-0.13076
Atp2c1	0.039995	0.052486	3	-0.43797	0.88373	0.86936	0	-0.43797
Hspa8	0.040075	0.025086	1	-1.2237	0.95992	0.97491	0	-1.2237
Nid1	0.040324	0.052486	3	-0.49001	0.30068	0.31427	1	-0.49001
Lpgat1	0.040887	0.052486	2	-0.25495	0.54858	0.50052	1	-0.25495
Meaf6	0.041054	0.052486	3	-0.37398	0.82559	0.79649	0	-0.37398
Msantd3	0.041322	0.055001	3	-0.36897	0.65885	0.62446	1	-0.36897
Ppie	0.041379	0.047347	1	0.47769	0.0063061	0.0054251	3	0.47769
Itgb1	0.041663	0.055001	2	-0.24973	0.13902	0.15038	1	-0.24973
Alox5	0.041897	0.055001	2	-0.11811	0.22077	0.2427	2	-0.11811
Il2rg	0.042055	0.035073	1	-0.066696	0.68492	0.63958	0	-0.066696
Mir378b	0.042135	0.055001	2	-0.23851	0.61526	0.57342	1	-0.23851
Adrb1	0.042402	0.055001	2	0.056688	0.90796	0.90949	0	0.056688
Tlr7	0.04258	0.047347	2	-0.2832	0.92476	0.92453	0	-0.2832
Chp1	0.042907	0.055006	2	-0.27806	0.58202	0.51108	1	-0.27806
Pnoc	0.043497	0.055006	3	-0.49143	0.92771	0.92774	0	-0.49143
Ptprz1	0.044287	0.056773	2	-0.18205	0.92509	0.92774	0	-0.18205
Hhip	0.044923	0.056773	1	-0.13221	0.2441	0.26363	1	-0.13221
Enthd1	0.045426	0.056773	1	0.1857	0.67945	0.63456	1	0.1857
Yipf5	0.045868	0.056778	2	0.0076565	0.51695	0.44919	1	0.0076565
RGD1310717	0.045991	0.056778	2	-0.017911	0.44139	0.38694	1	-0.017911
Lgals2	0.046375	0.056778	3	-0.38961	0.31798	0.31427	1	-0.38961
Zc3h12a	0.046433	0.056778	2	-0.074288	0.42377	0.36649	1	-0.074288
Htr2a	0.046447	0.056778	3	-0.40785	0.7583	0.69415	0	-0.40785
Itga6	0.046733	0.056778	3	-0.47762	0.40093	0.3351	1	-0.47762
Tyms	0.046936	0.056778	1	0.14387	0.24304	0.25633	2	0.14387
Uba52	0.047112	0.035078	2	-0.26528	0.24798	0.20528	1	-0.26528
Smap2	0.047165	0.059701	3	-0.32018	0.13717	0.15038	1	-0.32018
Slc18a1	0.047438	0.059701	1	0.14892	0.68268	0.64503	1	0.14892
Psmc1	0.047941	0.059701	1	-0.18581	0.59574	0.52124	1	-0.18581
Bik	0.049271	0.052148	2	0.083747	0.043766	0.056667	2	0.083747
Nxf5	0.049358	0.059701	3	-0.26411	0.34675	0.3351	1	-0.26411
Ophn1	0.049729	0.059701	2	-0.16528	0.94811	0.95383	0	-0.16528
Atxn7l3	0.04978	0.052148	2	0.36921	0.039691	0.054516	2	0.36921
Ppargc1a	0.050199	0.052148	1	-0.26992	0.89136	0.89119	0	-0.26992
Kansl1	0.051872	0.052148	1	-0.34485	0.92763	0.92453	0	-0.34485
LOC103690286	0.052674	0.059706	2	-0.15251	0.57103	0.51107	1	-0.15251
Csf3r	0.052953	0.059706	2	-0.41123	0.93238	0.93341	0	-0.41123
Cox4i2	0.053063	0.059706	2	-0.094155	0.085483	0.088682	1	-0.094155
Ppara	0.053584	0.059706	2	-0.38119	0.98742	0.989	0	-0.38119
Taf2	0.053735	0.052153	2	0.39632	0.16312	0.17902	2	0.39632
Atf7ip	0.053823	0.044171	1	-0.051039	0.18406	0.17594	1	-0.051039
Mmp14	0.053952	0.061625	1	-0.18511	0.15499	0.15039	2	-0.18511
Eprs	0.054237	0.06365	2	-0.35642	0.4478	0.38694	1	-0.35642
LOC102550851	0.054376	0.052153	1	-0.21024	0.97573	0.97871	0	-0.21024
Slc22a6	0.054452	0.065906	1	-0.22962	0.3214	0.31427	1	-0.22962
Man1b1	0.054631	0.065906	2	0.15348	0.16772	0.17385	2	0.15348
Serpine2	0.055004	0.065906	3	-0.27764	0.47315	0.40718	1	-0.27764
Rhag	0.055162	0.065906	3	-0.49506	0.93414	0.93342	0	-0.49506
Grpel1	0.055496	0.046655	1	-0.19923	0.89561	0.89198	0	-0.19923
Olr450	0.055872	0.065912	3	-0.26153	0.44236	0.38694	1	-0.26153
Tubgcp4	0.055949	0.065912	2	-0.22744	0.93753	0.93846	0	-0.22744
Smim22	0.056349	0.065912	2	-0.068159	0.6299	0.59381	1	-0.068159
F2r	0.056588	0.065912	3	-0.4554	0.50309	0.43851	1	-0.4554
Agbl1	0.056946	0.065912	2	-0.21441	0.74836	0.68433	0	-0.21441
Il31ra	0.057444	0.068517	1	-0.19094	0.0075637	0.0083888	2	-0.19094
Mark1	0.057942	0.068517	2	-0.14843	0.94576	0.95383	0	-0.14843
Skap2	0.05844	0.068517	1	-0.080579	0.85355	0.83967	0	-0.080579
Cxcl12	0.058466	0.052153	2	-0.36874	0.58437	0.55663	1	-0.36874
Snapc3	0.058628	0.068517	2	-0.013722	0.7769	0.71213	0	-0.013722
Dock2	0.059848	0.068517	2	-0.050242	0.81418	0.76067	0	-0.050242
Cacng3	0.060429	0.068517	2	-0.31741	0.61621	0.57342	1	-0.31741
Cpsf6	0.060926	0.068517	1	-0.078576	0.54425	0.46964	1	-0.078576
Rpl3	0.061364	0.057677	1	-0.11916	0.86647	0.86956	0	-0.11916
Nlrp1b	0.061517	0.054662	2	0.024592	0.74289	0.69754	0	0.024592
Olr1159	0.062089	0.054662	2	-0.35563	0.59145	0.55663	1	-0.35563
Aldoa	0.062163	0.067684	1	-0.21474	0.68359	0.63958	0	-0.21474
Grik3	0.062595	0.068522	2	-0.33949	0.16231	0.15901	1	-0.33949
Npffr1	0.06291	0.068522	2	-0.17017	0.52235	0.4492	1	-0.17017
Adh7	0.063406	0.068522	1	-0.054462	0.55581	0.50053	1	-0.054462
Grsf1	0.063707	0.068522	2	-0.14043	0.20394	0.20421	2	-0.14043
Il23a	0.063901	0.068522	1	-0.1483	0.7541	0.68434	0	-0.1483
Cenpe	0.064049	0.054662	2	-0.42575	0.6993	0.62774	0	-0.42575
Clcn7	0.064266	0.068522	2	-0.083094	0.80216	0.75327	0	-0.083094
Gid8	0.064397	0.068522	2	-0.18151	0.084511	0.088682	2	-0.18151
Rbms2	0.065096	0.054662	2	-0.10545	0.66005	0.59861	0	-0.10545
Nampt	0.065108	0.071061	2	-0.098094	0.91917	0.91891	0	-0.098094
Syvn1	0.066095	0.074374	2	0.12648	0.47773	0.4177	1	0.12648
Cd160	0.066375	0.074374	1	0.084523	0.18641	0.1933	2	0.084523
Cnot9	0.066853	0.067689	2	-0.4678	0.14721	0.16629	1	-0.4678
Mrgprd	0.066869	0.074374	1	0.062351	0.5178	0.44919	1	0.062351
Rnf144a	0.067088	0.074374	2	-0.075109	0.68429	0.65504	1	-0.075109
Opn3	0.06721	0.054662	2	0.051621	0.60033	0.55664	1	0.051621
Habp4	0.067363	0.074374	1	-0.046491	0.096377	0.096851	2	-0.046491
Nr1h3	0.067801	0.074374	2	0.15559	0.26499	0.2792	1	0.15559
Il9r	0.067857	0.074374	1	0.3557	0.0039605	0.0024159	3	0.3557
Lrfn3	0.06835	0.074374	1	-0.032054	0.17935	0.1933	2	-0.032054
Lepr	0.068469	0.054668	2	-0.49425	0.81739	0.80569	0	-0.49425
Nat8f3	0.06866	0.074374	2	-0.19851	0.94098	0.9455	0	-0.19851
Sptlc1	0.068803	0.074374	2	-0.4351	0.96141	0.96239	0	-0.4351
Lamp5	0.069091	0.074374	2	-0.21103	0.98715	0.98842	0	-0.21103
Xpo1	0.069617	0.067729	1	-0.31133	0.75899	0.77004	0	-0.31133
Ythdf2	0.070321	0.074374	1	0.35888	0.12319	0.13933	2	0.35888
Eif2a	0.071115	0.074374	2	-0.22517	0.88364	0.86936	0	-0.22517
S100b	0.071844	0.074374	2	-0.38883	0.99478	0.99692	0	-0.38883
Otud7b	0.072289	0.074374	2	-0.011649	0.28421	0.3038	1	-0.011649
RGD1561648	0.072428	0.074374	2	-0.30521	0.97802	0.97686	0	-0.30521
Ngly1	0.072781	0.074374	1	-0.024539	0.73394	0.66501	0	-0.024539
Gpr160	0.073309	0.074374	2	-0.023996	0.12834	0.14261	2	-0.023996
Btbd16	0.074254	0.074374	1	0.10855	0.21076	0.21689	2	0.10855
LOC100361558	0.074444	0.054668	2	-0.19707	0.86177	0.86402	0	-0.19707
Chd6	0.074637	0.074374	2	0.2763	0.68469	0.65504	1	0.2763
Adgrb3	0.075527	0.074374	2	-0.13249	0.82838	0.80302	0	-0.13249
RGD1561916	0.075725	0.074374	2	-0.097058	0.27324	0.28684	2	-0.097058
Smim18	0.076215	0.074379	2	0.365	0.08488	0.088682	3	0.365
Tgs1	0.076705	0.074379	1	-0.29327	0.10947	0.13629	2	-0.29327
S100a8	0.076794	0.073157	2	0.044712	0.44602	0.38275	1	0.044712
Chp2	0.077194	0.074379	1	-0.23152	0.84852	0.82794	0	-0.23152
Atad2	0.077469	0.074379	2	0.029921	0.7301	0.665	0	0.029921
Snrnp27	0.078173	0.074379	1	0.12115	0.50746	0.44919	1	0.12115
Cd2	0.078371	0.074379	2	-0.37471	0.33268	0.3247	1	-0.37471
Dpp4	0.078662	0.074379	2	-0.16262	0.98608	0.98794	0	-0.16262
Tp53inp1	0.078794	0.075747	2	-0.28042	0.95666	0.95512	0	-0.28042
Gria4	0.07915	0.074379	1	-0.16707	0.97648	0.97464	0	-0.16707
Il1r2	0.080127	0.074379	2	-0.32389	0.96394	0.96239	0	-0.32389
Ghrhr	0.080615	0.074379	1	-0.14288	0.28579	0.30381	1	-0.14288
Pdcd1lg2	0.080644	0.074379	2	-0.16933	0.98777	0.989	0	-0.16933
Scyl2	0.080796	0.074379	2	-0.15577	0.49426	0.42793	1	-0.15577
Anxa2	0.081407	0.074379	2	0.11906	0.29019	0.31427	2	0.11906
Crcp	0.08156	0.074379	2	0.087017	0.054452	0.064649	2	0.087017
Crls1	0.082012	0.074116	2	-0.26577	0.85929	0.87197	0	-0.26577
Olr631	0.082019	0.074379	2	-0.26448	0.76745	0.69416	0	-0.26448
Htr1f	0.082479	0.074379	2	-0.2965	0.92183	0.92195	0	-0.2965
Rab27b	0.082565	0.074379	1	0.055332	0.32178	0.31427	2	0.055332
LOC100361693	0.083538	0.074379	1	0.07295	0.06723	0.077979	2	0.07295
Aldh7a1	0.084025	0.074379	1	0.28783	0.032957	0.045766	3	0.28783
Fap	0.084428	0.082351	2	-0.37876	0.9232	0.92192	0	-0.37876
Pot1b	0.084673	0.074116	2	-0.10738	0.34743	0.27391	1	-0.10738
Nek2	0.084949	0.074379	2	-0.46549	0.65152	0.62446	1	-0.46549
Chrm1	0.084997	0.074379	2	-0.29938	0.70757	0.65505	1	-0.29938
Mir330	0.085259	0.074379	2	0.098852	0.56792	0.51107	1	0.098852
Ifngr1	0.085483	0.074379	1	0.098262	0.27451	0.28685	2	0.098262
Olr834	0.085969	0.074379	1	-0.050255	0.76117	0.69415	0	-0.050255
Ide	0.086454	0.074379	1	-0.29896	0.44844	0.38694	1	-0.29896
Ppp2r2d	0.086939	0.077766	1	-0.12724	0.95182	0.95383	0	-0.12724
Ttf1	0.08695	0.080932	2	-0.34213	0.80794	0.81324	0	-0.34213
Prtfdc1	0.087269	0.093549	2	-0.17121	0.54656	0.49581	1	-0.17121
Akt1	0.087288	0.077766	2	-0.22469	0.72209	0.65505	1	-0.22469
Olr1331	0.088702	0.077766	2	-0.12195	0.025625	0.01775	1	-0.12195
Bbs1	0.088725	0.084598	2	-0.1154	0.1382	0.15628	1	-0.1154
Sfswap	0.088878	0.077771	1	-0.10956	0.52657	0.4492	1	-0.10956
Oxtr	0.089846	0.077771	1	0.30185	0.76977	0.71212	0	0.30185
Shpk	0.091296	0.095635	1	-0.083721	0.84601	0.82794	0	-0.083721
Ptprj	0.09225	0.097806	2	-0.34361	0.11845	0.13255	1	-0.34361
Vps50	0.092262	0.095635	2	0.094569	0.22857	0.25632	2	0.094569
Tigd2	0.092512	0.095635	2	-0.25989	0.83502	0.81577	0	-0.25989
Fdft1	0.093026	0.088112	1	0.080318	0.29259	0.20528	1	0.080318
Phc1	0.093227	0.095635	1	-0.16778	0.84689	0.82794	0	-0.16778
Slc25a23	0.093709	0.095635	2	0.0040739	0.18947	0.19331	2	0.0040739
Ahr	0.093794	0.095635	2	0.10314	0.10998	0.13629	2	0.10314
Rida	0.093955	0.095635	2	-0.045214	0.50367	0.43851	1	-0.045214
Ttf2	0.094191	0.095635	1	-0.010166	0.14867	0.15039	1	-0.010166
Zfp709	0.094388	0.097806	2	-0.28356	0.87336	0.87623	0	-0.28356
Scel	0.094673	0.095635	2	-0.40178	0.52008	0.4492	1	-0.40178
Adam30	0.096539	0.095635	2	-0.11358	0.28223	0.3038	1	-0.11358
Lsm10	0.096598	0.095635	1	-0.38317	0.66183	0.62446	1	-0.38317
Dchs1	0.096701	0.095635	2	-0.12693	0.40024	0.3351	1	-0.12693
Rpl13	0.09672	0.088117	2	-0.52317	0.92262	0.92031	0	-0.52317
Zer1	0.099	0.09564	1	-0.015105	0.44461	0.38694	1	-0.015105
Gdap1	0.099148	0.09564	2	-0.24091	0.93435	0.93342	0	-0.24091
LOC102547287	0.099479	0.09564	2	-0.32993	0.80256	0.75327	0	-0.32993
Rps25	0.099673	0.097811	2	-0.379	0.6483	0.58795	1	-0.379
Junb	0.099815	0.088117	1	0.25051	0.53024	0.48942	1	0.25051
Rgs6	0.099959	0.09564	2	-0.12681	0.93958	0.94318	0	-0.12681
Cpne8	0.099968	0.09564	2	0.11509	0.6358	0.59381	1	0.11509
Cd40lg	0.10063	0.09564	2	-0.22743	0.98182	0.98278	0	-0.22743
RGD1309362	0.10077	0.097811	2	-0.18972	0.91607	0.92192	0	-0.18972
Dnm1l	0.10112	0.09564	2	-0.27906	0.86636	0.85525	0	-0.27906
Cfap100	0.1014	0.09564	2	-0.21896	0.029971	0.044519	2	-0.21896
Rusc1	0.10187	0.09564	2	-0.25404	0.79709	0.75326	0	-0.25404
Syt4	0.10194	0.09564	2	-0.0071666	0.27104	0.28684	1	-0.0071666
RGD1309534	0.10261	0.09564	2	-0.34221	0.69261	0.65504	1	-0.34221
Lrrc31	0.10277	0.09564	2	0.25004	0.30404	0.31427	2	0.25004
Avp	0.10327	0.09564	2	-0.14436	0.45321	0.39702	1	-0.14436
Pcbp2	0.10344	0.09564	2	-0.24438	0.77374	0.71212	0	-0.24438
Csf2rb	0.1036	0.09564	2	-0.11135	0.30831	0.31427	2	-0.11135
Id2	0.10367	0.097811	2	-0.47531	0.49098	0.43396	1	-0.47531
Tab2	0.10381	0.097811	2	-0.25	0.10696	0.1139	1	-0.25
Ets1	0.10394	0.09564	2	-0.14594	0.28104	0.29493	1	-0.14594
Lonp1	0.10457	0.097811	1	-0.11213	0.23231	0.23987	1	-0.11213
Pcdhgb4	0.1057	0.099194	2	-0.25469	0.98124	0.98278	0	-0.25469
Crlf2	0.10665	0.099194	1	-0.091635	0.71297	0.65505	1	-0.091635
Unc119	0.10712	0.099199	1	0.36392	0.06488	0.077973	3	0.36392
Twf1	0.1076	0.099199	1	0.018382	0.78048	0.72136	0	0.018382
Psmg1	0.10829	0.10303	2	-0.24143	0.42179	0.36649	1	-0.24143
Serpinb5	0.10846	0.10303	2	-0.1885	0.31684	0.31427	1	-0.1885
Rad21	0.10855	0.10303	2	-0.029296	0.66772	0.62446	1	-0.029296
Fzd2	0.10897	0.10303	2	-0.2408	0.59229	0.51108	1	-0.2408
Reep6	0.10964	0.10303	2	0.096243	0.75149	0.68434	0	0.096243
Rab5a	0.10974	0.10257	1	-0.24677	0.96497	0.96604	0	-0.24677
Zfp512	0.10981	0.10303	2	-0.17728	0.93585	0.93845	0	-0.17728
Txnip	0.10998	0.10303	2	0.1442	0.21033	0.21689	2	0.1442
Dhrs7b	0.11032	0.10303	2	-0.15817	0.69863	0.65504	1	-0.15817
Plcb4	0.1114	0.10304	1	0.32965	0.0023348	0.0014768	2	0.32965
Gpr21	0.11168	0.10257	2	-0.34963	0.9011	0.9012	0	-0.34963
Far1	0.11168	0.10304	2	-0.25878	0.81211	0.76067	0	-0.25878
Fam47a	0.11209	0.11481	2	-0.35795	0.53928	0.50884	1	-0.35795
Usp1	0.11271	0.10304	2	-0.25548	0.74536	0.67495	0	-0.25548
Rer1	0.1133	0.11129	1	0.29175	0.011805	0.011469	2	0.29175
Fzd6	0.1139	0.11129	2	0.0070403	0.13948	0.15038	2	0.0070403
Abcb11	0.11396	0.10719	2	0.27266	0.089294	0.090111	2	0.27266
Il6st	0.11424	0.11129	1	0.25361	0.0026271	0.0015929	2	0.25361
Il22ra2	0.11494	0.11129	2	0.35681	0.0070868	0.00696	3	0.35681
Trip4	0.11528	0.11129	2	-0.46392	0.75573	0.68434	0	-0.46392
Sptan1	0.11566	0.11129	1	0.34099	0.011202	0.011141	2	0.34099
Vom2r47	0.1166	0.11129	2	-0.14803	0.8616	0.85022	0	-0.14803
Slc5a10	0.11683	0.11129	2	-0.081461	0.82277	0.78274	0	-0.081461
Ooep	0.11708	0.1113	1	-0.061863	0.28777	0.30381	1	-0.061863
Dnajb12	0.11755	0.1113	1	0.29945	0.17409	0.17933	2	0.29945
Ogg1	0.11802	0.1113	1	-0.16049	0.98651	0.98842	0	-0.16049
Grk4	0.11849	0.1113	2	-0.27327	0.57361	0.51107	1	-0.27327
Srp9	0.11856	0.1113	2	-0.091467	0.5955	0.52124	1	-0.091467
Mir186	0.11868	0.11481	2	-0.13574	0.72069	0.70512	0	-0.13574
Mc4r	0.11885	0.10719	1	0.15578	0.18497	0.21992	2	0.15578
Icam1	0.1199	0.1113	1	0.0068637	0.81636	0.77531	0	0.0068637
Gpr183	0.12037	0.1113	1	-0.25089	0.94264	0.94763	0	-0.25089
Slc14a1	0.12084	0.11596	1	0.10816	0.85068	0.83371	0	0.10816
Nus1	0.12102	0.12684	2	-0.23924	0.42039	0.36311	1	-0.23924
Rbm15	0.12121	0.10719	1	0.29434	0.019986	0.013938	2	0.29434
Cpne3	0.12178	0.12094	1	-0.012272	0.26052	0.2792	1	-0.012272
Akirin2	0.12225	0.12597	1	-0.19179	0.19298	0.19331	2	-0.19179
Grifin	0.12272	0.12597	1	-0.086399	0.17442	0.17933	1	-0.086399
Stim2	0.12328	0.12597	2	-0.13642	0.18242	0.1933	1	-0.13642
Stx19	0.12364	0.12597	2	-0.21589	0.2391	0.25633	2	-0.21589
Myh9l1	0.12374	0.12685	2	-0.20863	0.42062	0.36311	1	-0.20863
Adgrd1	0.12381	0.12597	2	0.27889	0.70074	0.65504	1	0.27889
Tnfaip3	0.12434	0.12597	2	-0.14303	0.88127	0.86487	0	-0.14303
Ankmy2	0.12469	0.12597	2	-0.23036	0.8739	0.86027	0	-0.23036
Ccr6	0.12507	0.13144	2	-0.20883	0.47253	0.40718	1	-0.20883
Rabif	0.12553	0.13144	1	0.2512	0.012702	0.011474	2	0.2512
Ptpn11	0.12558	0.13144	2	-0.14859	0.70016	0.65504	1	-0.14859
Rab23	0.126	0.13144	1	0.12276	0.37238	0.3351	1	0.12276
Cxcr4	0.12647	0.13144	2	-0.047924	0.46107	0.40718	1	-0.047924
Pex7	0.12694	0.13144	1	-0.015214	0.32114	0.31427	2	-0.015214
Gabarapl2	0.1274	0.13144	1	-0.32378	0.013787	0.011878	1	-0.32378
Nisch	0.1277	0.13144	2	-0.077604	0.50948	0.44919	1	-0.077604
Sclt1	0.12817	0.13139	1	-0.039275	0.27466	0.20528	1	-0.039275
Gfap	0.12927	0.13144	1	0.28752	0.14585	0.15039	2	0.28752
Atrx	0.12931	0.13144	2	-0.43615	0.94147	0.94763	0	-0.43615
Glra4	0.12966	0.13144	2	-0.11318	0.5502	0.50052	1	-0.11318
Olr34	0.12974	0.13144	1	0.12121	0.72904	0.665	0	0.12121
Tnks1bp1	0.12984	0.13144	2	-0.10357	0.71389	0.65505	1	-0.10357
Ednrb	0.13002	0.13144	2	-0.10013	0.96165	0.96239	0	-0.10013
Il2ra	0.13021	0.11181	1	0.099779	0.81984	0.80569	0	0.099779
Akt2	0.13038	0.13144	2	-0.22637	0.47498	0.40718	1	-0.22637
Gfer	0.13098	0.11691	2	0.21889	0.58782	0.55663	1	0.21889
Hemgn	0.1311	0.13144	2	0.030059	0.17799	0.1933	2	0.030059
Gpx4	0.13113	0.13144	1	-0.151	0.94803	0.95383	0	-0.151
Ap2a1	0.13218	0.11692	2	-0.14836	0.87837	0.87624	0	-0.14836
RGD1311595	0.13235	0.13144	2	-0.070627	0.79902	0.75326	0	-0.070627
Clta	0.13253	0.13144	2	-0.079341	0.43654	0.38693	1	-0.079341
Fzd5	0.13253	0.13144	2	-0.081934	0.81224	0.76067	0	-0.081934
Inpp5f	0.13271	0.13144	2	-0.26247	0.021521	0.017745	1	-0.26247
Slc1a3	0.13346	0.13144	1	0.13412	0.12593	0.13933	2	0.13412
N6amt1	0.13399	0.12212	2	0.050469	0.15107	0.16359	1	0.050469
Sytl5	0.13469	0.13144	2	0.15957	0.73237	0.665	0	0.15957
Fst	0.13531	0.13144	1	-0.14108	0.94403	0.95191	0	-0.14108
Pkd2	0.13542	0.13144	2	-0.12531	0.73377	0.66501	0	-0.12531
Syt10	0.13687	0.13144	2	-0.28544	0.95017	0.95383	0	-0.28544
Luc7l	0.13705	0.13144	2	-0.18309	0.70265	0.65504	1	-0.18309
Aga	0.13723	0.13144	2	-0.47306	0.7843	0.74565	0	-0.47306
Crkl	0.13809	0.15339	2	-0.33614	0.96989	0.97347	0	-0.33614
Ppp1r13b	0.13814	0.13144	2	0.30783	0.23021	0.25632	2	0.30783
Gnpda2	0.13841	0.11489	1	-0.37459	0.76621	0.78366	0	-0.37459
Slc38a2	0.1387	0.15339	2	-0.14704	0.14147	0.1369	1	-0.14704
Tapbp	0.13946	0.15339	2	-0.018063	0.51977	0.44415	1	-0.018063
Hpgd	0.1404	0.13144	1	0.083279	0.27239	0.28684	2	0.083279
Tsta3	0.14088	0.13144	2	-0.30428	0.58253	0.51108	1	-0.30428
Trpm2	0.14161	0.13144	2	-0.029009	0.23242	0.25632	1	-0.029009
Ns5atp4	0.14224	0.13144	1	-0.24534	0.30262	0.31427	1	-0.24534
Gcg	0.14271	0.13144	1	0.010408	0.42212	0.36649	1	0.010408
Gimap8	0.1429	0.13144	2	0.064585	0.58177	0.51108	1	0.064585
Nol8	0.14308	0.13144	2	0.15765	0.297	0.31427	2	0.15765
Htr5b	0.14317	0.13144	1	-0.12818	0.8784	0.86487	0	-0.12818
Itgb1bp1	0.14437	0.13144	2	0.072508	0.32215	0.31427	2	0.072508
Cdkl2	0.14454	0.13144	1	0.047065	0.53824	0.45945	1	0.047065
Adcyap1r1	0.14529	0.13144	2	-0.23367	0.79681	0.75326	0	-0.23367
Npsr1	0.14566	0.13144	2	-0.31434	0.73202	0.665	0	-0.31434
Crhbp	0.14677	0.13144	2	-0.18934	0.22425	0.24271	2	-0.18934
Htr1a	0.1473	0.13144	1	0.075268	0.040143	0.050411	2	0.075268
Zfp609	0.14733	0.13144	2	-0.023575	0.12131	0.13933	1	-0.023575
Ktn1	0.14776	0.13144	1	0.23657	0.11117	0.13629	2	0.23657
Bcam	0.14826	0.13737	2	-0.24271	0.9836	0.9836	0	-0.24271
Cald1	0.14858	0.1534	2	-0.51436	0.39911	0.34187	1	-0.51436
Mios	0.14916	0.1534	1	-0.0022742	0.7359	0.68939	0	-0.0022742
Ccdc142	0.14993	0.13737	2	-0.38272	0.54642	0.50052	1	-0.38272
Pate4	0.14998	0.1534	2	-0.46624	0.93807	0.93452	0	-0.46624
Cdh9	0.15012	0.13737	2	0.040213	0.626	0.58375	1	0.040213
Avpr1a	0.1505	0.13737	2	-0.30153	0.95107	0.95383	0	-0.30153
Lgr6	0.15124	0.13737	2	-0.32373	0.68985	0.65504	1	-0.32373
Tgfbr1	0.15141	0.13737	1	-0.047245	0.022548	0.017745	2	-0.047245
Zfp870	0.15324	0.13737	1	0.072268	0.20256	0.20421	1	0.072268
Grm5	0.15369	0.13737	2	-0.0082982	0.81725	0.77531	0	-0.0082982
Vom1r63	0.15406	0.1534	2	-0.26733	0.83106	0.81685	0	-0.26733
Tmem171	0.15442	0.13737	2	-0.14609	0.22652	0.24934	1	-0.14609
Adam8	0.15506	0.13737	1	-0.018413	0.70417	0.65505	1	-0.018413
Cpne2	0.15565	0.1534	1	-0.12188	0.98312	0.98882	0	-0.12188
Cfl2	0.15597	0.14342	1	-0.21305	0.86734	0.85525	0	-0.21305
LOC500877	0.15627	0.1534	2	-0.40576	0.82852	0.81147	0	-0.40576
LOC102548541	0.15659	0.1534	2	-0.24304	0.6617	0.59861	0	-0.24304
Drd5	0.15733	0.14342	1	0.13438	0.29083	0.31427	2	0.13438
Akr1c3	0.15876	0.14343	2	-0.30459	0.94708	0.95383	0	-0.30459
Plcl2	0.15913	0.15883	2	-0.44406	0.51807	0.44415	1	-0.44406
Rnf220	0.15952	0.15836	2	-0.031854	0.11613	0.13629	1	-0.031854
Camk2d	0.15961	0.15883	2	0.18257	0.74052	0.6894	0	0.18257
Ap1m1	0.16072	0.15883	2	0.061931	0.051589	0.056672	2	0.061931
Adora2b	0.1614	0.17285	1	0.10871	0.50338	0.43851	1	0.10871
Ppp1r15a	0.16231	0.17285	2	-0.22204	0.83676	0.81577	0	-0.22204
Fam76b	0.16256	0.17285	2	-0.34607	0.26291	0.2792	2	-0.34607
Itgb3bp	0.16275	0.17285	2	-0.27333	0.19648	0.19331	1	-0.27333
Cd59	0.16294	0.17285	2	-0.43269	0.97935	0.98	0	-0.43269
Zfp36l1	0.16366	0.17285	1	0.19934	0.77855	0.71213	0	0.19934
Otor	0.16408	0.17285	2	-0.21153	0.84513	0.82793	0	-0.21153
Abhd13	0.16438	0.17139	1	0.27919	0.21521	0.23986	2	0.27919
LOC102554194	0.16501	0.17285	1	0.058964	0.84939	0.82794	0	0.058964
Satb1	0.16523	0.17285	2	-0.31909	0.98534	0.98728	0	-0.31909
Pip5kl1	0.16591	0.17285	1	-0.038646	0.59377	0.51108	1	-0.038646
Ltb4r2	0.16619	0.17285	2	0.26017	0.0070404	0.00696	3	0.26017
Kcnb1	0.16657	0.17285	2	0.14759	0.75508	0.68434	0	0.14759
Hmgxb4	0.16695	0.17285	2	0.032512	0.14776	0.15039	1	0.032512
C3ar1	0.16715	0.17285	2	-0.1155	0.045136	0.058313	2	-0.1155
Cpa5	0.16811	0.17285	2	-0.35074	0.065881	0.077973	1	-0.35074
Gabarapl1	0.16816	0.17285	1	-0.12361	0.25235	0.27919	1	-0.12361
Orai3	0.1683	0.17285	2	-0.024931	0.34049	0.32471	1	-0.024931
Ahsa1	0.16906	0.17285	2	-0.16149	0.57591	0.51107	1	-0.16149
Rbpms	0.16926	0.17285	2	-0.21194	0.384	0.3351	1	-0.21194
Hist2h3c2	0.16928	0.17139	1	0.060887	0.50206	0.44415	1	0.060887
Mgat4c	0.16957	0.17139	2	-0.323	0.64943	0.58795	1	-0.323
Taco1	0.16965	0.17285	2	0.13337	0.088488	0.091207	3	0.13337
Galm	0.17003	0.17285	2	-0.045888	0.71793	0.65505	1	-0.045888
Dicer1	0.17085	0.17285	2	-0.060996	0.29828	0.31427	2	-0.060996
Il24	0.17157	0.17285	2	-0.2357	0.91272	0.91891	0	-0.2357
Eif4a2	0.17196	0.17285	2	0.035451	0.29913	0.31427	1	0.035451
Nfkbiz	0.17215	0.17285	2	-0.029127	0.53354	0.4492	1	-0.029127
Atad2b	0.17219	0.17285	1	0.15586	0.8496	0.82794	0	0.15586
LOC689986	0.17264	0.17285	1	-0.085904	0.56844	0.51107	1	-0.085904
Npy2r	0.17353	0.17285	1	-0.030535	0.16542	0.17385	2	-0.030535
Gpr84	0.17398	0.17285	1	0.3032	0.32306	0.31427	2	0.3032
Ogt	0.17416	0.14295	1	-0.17872	0.42646	0.3937	1	-0.17872
Oprd1	0.17526	0.17285	2	-0.14356	0.90615	0.90949	0	-0.14356
Gapdhs	0.17532	0.17285	1	-0.058286	0.97714	0.97578	0	-0.058286
Ppp4r2	0.17576	0.17285	1	-0.20211	0.57335	0.51107	1	-0.20211
Ffar2	0.17603	0.17285	2	-0.2219	0.7763	0.71213	0	-0.2219
Exosc9	0.17706	0.17139	2	0.39398	0.46532	0.38276	1	0.39398
Ncstn	0.1771	0.17285	2	-0.11122	0.092512	0.093918	2	-0.11122
Yeats4	0.1772	0.17285	2	-0.27283	0.069336	0.081235	1	-0.27283
Kdm2a	0.17754	0.17285	1	0.084924	0.14684	0.15039	1	0.084924
Ddx47	0.17804	0.17139	2	-0.23443	0.0073856	0.0054301	2	-0.23443
Stk4	0.17826	0.17139	1	0.11974	0.014811	0.010797	2	0.11974
Gpr68	0.17843	0.17898	1	0.17787	0.71167	0.65505	1	0.17787
Nup62	0.17887	0.17899	1	0.40482	0.30029	0.31427	2	0.40482
Cenpa	0.17932	0.17899	1	-0.0030184	0.72869	0.665	0	-0.0030184
Igip	0.17976	0.18501	1	0.049427	0.49751	0.42794	1	0.049427
Ppcdc	0.17985	0.19512	2	-0.49809	0.93031	0.92977	0	-0.49809
Olr693	0.18065	0.18501	1	0.022201	0.96154	0.96239	0	0.022201
Vom1r22	0.18169	0.18501	2	-0.18688	0.011468	0.011146	2	-0.18688
Ryr3	0.18198	0.18501	1	0.22752	0.44621	0.38694	1	0.22752
Il15ra	0.18286	0.1915	1	0.10966	0.35949	0.3351	1	0.10966
Gpx5	0.18307	0.1915	2	-0.14657	0.83664	0.81577	0	-0.14657
Lars	0.18309	0.20075	1	-0.45167	0.011098	0.0080859	2	-0.45167
Kdm1a	0.1833	0.1915	1	0.070366	0.86558	0.85524	0	0.070366
Flt1	0.18366	0.1915	2	0.045756	0.0039182	0.0024159	1	0.045756
Adgrf2	0.18419	0.1915	1	0.42945	0.22057	0.2427	2	0.42945
Fpr-rs3	0.18424	0.1915	2	-0.069207	0.7126	0.65505	1	-0.069207
Scml1	0.18639	0.19838	1	0.0074969	0.22314	0.24271	1	0.0074969
Olfr873	0.18683	0.19838	1	0.13306	0.74402	0.67495	0	0.13306
Magoh	0.18753	0.20674	1	-0.17179	0.69325	0.62774	0	-0.17179
Osbpl8	0.18772	0.19838	1	0.12282	0.16009	0.159	2	0.12282
P2ry12	0.18799	0.19838	2	-0.087388	0.58303	0.51108	1	-0.087388
Tmem107	0.18815	0.19838	1	0.065039	0.23641	0.25633	2	0.065039
Pak3	0.18819	0.19838	2	-0.24805	0.83208	0.81577	0	-0.24805
Mrc1	0.18859	0.19838	1	0.054427	0.86665	0.85525	0	0.054427
Xcr1	0.18898	0.19838	2	0.11034	0.16715	0.17385	2	0.11034
Il3ra	0.18937	0.19838	2	-0.21163	0.69553	0.65504	1	-0.21163
Nek11	0.18947	0.19838	1	0.29441	0.031677	0.045766	3	0.29441
Spdl1	0.18972	0.14296	1	-0.15757	0.46079	0.41137	1	-0.15757
Iqgap1	0.18991	0.19838	1	0.033093	0.86469	0.85524	0	0.033093
Ddx19a	0.19035	0.19838	1	0.7751	0.0023928	0.0014768	3	0.7751
Slc11a1	0.19036	0.19838	2	0.019464	0.91002	0.9095	0	0.019464
Mir30c2	0.19152	0.17484	1	0.050593	0.51441	0.47974	1	0.050593
Dynlt3	0.19195	0.21182	2	0.2862	0.28998	0.31427	2	0.2862
Tlr4	0.19211	0.21182	1	-0.07699	0.1133	0.13629	1	-0.07699
Syt7	0.19298	0.21182	1	-0.029193	0.4883	0.4177	1	-0.029193
Slc7a12	0.19342	0.21182	1	0.033669	0.22672	0.24934	2	0.033669
Myd88	0.19374	0.21182	2	-0.079495	0.11472	0.13629	1	-0.079495
Htr2c	0.19379	0.20674	1	0.10714	0.207	0.22646	2	0.10714
Tbc1d16	0.19513	0.21182	2	-0.025429	0.87695	0.86027	0	-0.025429
Zfp867	0.19526	0.20674	1	0.8826	0.0034228	0.0037539	3	0.8826
Ces1d	0.1956	0.21182	1	-0.25839	0.97535	0.97227	0	-0.25839
Zcchc12	0.19573	0.21182	2	0.21939	0.037738	0.045771	3	0.21939
Pik3r4	0.19648	0.21182	1	-0.28738	0.39819	0.3351	1	-0.28738
Grm7	0.19691	0.21182	1	0.12729	0.70246	0.65504	1	0.12729
Slc9b2	0.19778	0.21182	1	0.25909	0.57025	0.51107	1	0.25909
Gpr4	0.20053	0.21182	2	-0.2498	0.97917	0.98	0	-0.2498
Sppl3	0.20093	0.21182	2	-0.37724	0.98389	0.98518	0	-0.37724
Trappc1	0.20103	0.14296	1	-0.063366	0.020141	0.019633	1	-0.063366
Prkaa1	0.20113	0.21182	2	-0.20492	0.24471	0.26363	2	-0.20492
Adamts8	0.20126	0.21182	1	0.033461	0.63962	0.59381	1	0.033461
Wdr1	0.20147	0.20674	1	-0.10563	0.0097732	0.0073084	2	-0.10563
Adora2a	0.20213	0.21183	1	-0.073035	0.37309	0.3351	1	-0.073035
Ccrl2	0.20256	0.21183	1	0.052696	0.25358	0.27919	1	0.052696
Prss34	0.20394	0.21183	2	-0.044041	0.75894	0.69415	0	-0.044041
Tcf7	0.20429	0.21183	1	0.29683	0.082632	0.084567	3	0.29683
Slc25a30	0.20474	0.21183	2	-0.21184	0.69689	0.65504	1	-0.21184
Lmtk2	0.20516	0.21183	1	0.10997	0.82326	0.78274	0	0.10997
Gpr146	0.20645	0.21183	1	-0.11316	0.87259	0.86026	0	-0.11316
Ogfrl1	0.20696	0.21183	2	-0.42516	0.89176	0.88243	0	-0.42516
Olr70	0.20775	0.21183	1	0.24343	0.49663	0.42794	1	0.24343
Frmpd4	0.20858	0.21183	2	0.050255	0.077169	0.084567	2	0.050255
Ndufs5	0.20861	0.21183	1	0.22612	0.056429	0.074808	3	0.22612
Mc1r	0.20904	0.21183	1	-0.039458	0.95847	0.95916	0	-0.039458
Elf4	0.20959	0.21183	2	0.084374	0.77675	0.71213	0	0.084374
Rogdi	0.2106	0.21183	2	0.25282	0.45573	0.40718	1	0.25282
Alox5ap	0.21076	0.21183	1	0.16887	0.19778	0.19331	2	0.16887
Slc25a2	0.21101	0.21183	2	-0.41459	0.079639	0.084567	1	-0.41459
Hsd17b7	0.21141	0.22567	2	0.25444	0.062318	0.074813	2	0.25444
F2rl3	0.21202	0.22567	2	0.030106	0.080673	0.084567	3	0.030106
Ttyh2	0.21205	0.22567	1	-0.2901	0.8219	0.78274	0	-0.2901
LOC100362040	0.2127	0.2186	1	-0.0092439	0.079133	0.071799	1	-0.0092439
Bicc1	0.21385	0.23191	2	-0.10408	0.81687	0.77531	0	-0.10408
RGD1310352	0.21419	0.23191	1	0.0593	0.74233	0.66501	0	0.0593
Tbx21	0.21462	0.23191	1	-0.41975	0.70663	0.65505	1	-0.41975
Sh3kbp1	0.2159	0.23191	1	-0.026672	0.96147	0.96239	0	-0.026672
Lrrc8b	0.21649	0.23191	2	-0.43273	0.84667	0.82794	0	-0.43273
Dnajc9	0.21661	0.16773	1	-0.42494	0.78233	0.79501	0	-0.42494
Kcnh1	0.21889	0.23191	1	-0.34375	0.067363	0.077979	1	-0.34375
Lifr	0.21931	0.23191	1	0.33158	0.038191	0.045771	2	0.33158
Lyplal1	0.21974	0.23191	1	-0.16022	0.44204	0.38694	1	-0.16022
Zfp780b-ps1	0.21996	0.23191	2	-0.19489	0.015035	0.01365	2	-0.19489
Il17re	0.22016	0.23191	2	-0.087215	0.84765	0.82794	0	-0.087215
Stim1	0.22036	0.23191	2	-0.14087	0.74902	0.68433	0	-0.14087
Cdk1	0.22118	0.23191	2	-0.24121	0.92881	0.92774	0	-0.24121
Gpr27	0.22139	0.23191	2	-0.19954	0.71334	0.65505	1	-0.19954
Adgrf5	0.222	0.23191	2	-0.23593	0.89052	0.88243	0	-0.23593
Brf2	0.22241	0.23191	2	-0.32793	0.17157	0.17386	2	-0.32793
Ssrp1	0.22282	0.23191	2	0.083341	0.064451	0.077973	3	0.083341
Taar8c	0.22344	0.21861	1	-0.25824	0.7477	0.69754	0	-0.25824
Fntb	0.22356	0.23191	1	-0.0019062	0.3157	0.31427	1	-0.0019062
Necab2	0.22364	0.23191	2	0.087539	0.56818	0.51107	1	0.087539
Gak	0.22384	0.23191	2	-0.35142	0.29523	0.31427	1	-0.35142
Cse1l	0.22416	0.21861	1	-0.041079	0.35308	0.27067	1	-0.041079
Ankh	0.22425	0.23191	2	0.01227	0.24493	0.26363	1	0.01227
Agpat1	0.22446	0.23191	2	0.047713	0.85471	0.84478	0	0.047713
RGD1310495	0.22466	0.23191	2	-0.20522	0.92928	0.93069	0	-0.20522
Atrn	0.22483	0.23191	1	-0.029947	0.4756	0.40718	1	-0.029947
Bcas1	0.22548	0.23191	2	0.27135	0.085178	0.088682	3	0.27135
Ankrd30a	0.22589	0.23191	2	0.41857	0.30938	0.31427	2	0.41857
Ppia	0.2261	0.23191	2	-0.1334	0.71537	0.65505	1	-0.1334
Rin1	0.22695	0.23191	1	0.22351	0.029714	0.044519	2	0.22351
Cnbp	0.22737	0.23191	1	0.18951	0.43068	0.38693	1	0.18951
Btla	0.22939	0.23192	2	-0.22991	0.046433	0.058318	1	-0.22991
Vom2r27	0.2298	0.23192	2	-0.26724	0.71683	0.65505	1	-0.26724
Ubxn2a	0.23021	0.23192	2	-0.14247	0.73859	0.66501	0	-0.14247
Reck	0.23042	0.23192	2	-0.21925	0.66119	0.62446	1	-0.21925
Cldn9	0.23074	0.23192	1	0.27752	0.27429	0.28685	2	0.27752
Tas1r3	0.23116	0.23192	1	-0.13555	0.87758	0.86487	0	-0.13555
Chrm5	0.23124	0.23192	2	-0.27663	0.37909	0.3351	1	-0.27663
Hormad2	0.23158	0.23192	1	-0.16877	0.27905	0.28685	1	-0.16877
Adarb1	0.23186	0.23192	2	-0.38253	0.23074	0.25632	1	-0.38253
Rell2	0.23248	0.23192	2	-0.13853	0.50804	0.44919	1	-0.13853
Rnaset2	0.23368	0.23192	1	0.019345	0.67742	0.63456	1	0.019345
Msmo1	0.23372	0.23192	2	-0.081113	0.12118	0.13933	2	-0.081113
Steap3	0.23393	0.23192	2	0.12001	0.72975	0.665	0	0.12001
Crnkl1	0.2341	0.23192	1	0.070323	0.4853	0.4177	1	0.070323
Arpp19	0.23413	0.23192	2	0.0028555	0.13485	0.14639	2	0.0028555
Cwc15	0.23517	0.23192	2	-0.42458	0.29405	0.31427	1	-0.42458
Tmem33	0.23535	0.23192	1	-0.030505	0.62967	0.59381	1	-0.030505
Tmem52	0.23537	0.23192	2	-0.364	0.61762	0.57342	1	-0.364
Stmn1	0.23558	0.23192	2	0.087309	0.10379	0.11348	1	0.087309
Sema3d	0.23577	0.23192	1	-0.29141	0.86879	0.86026	0	-0.29141
Cdk12	0.23641	0.23192	2	-0.23818	0.077469	0.084567	2	-0.23818
Epg5	0.23723	0.23192	2	-0.35416	0.12699	0.13933	2	-0.35416
Il12rb1	0.23759	0.2309	1	0.17119	0.76173	0.72109	0	0.17119
Cd300e	0.23794	0.2309	1	-0.096518	0.48715	0.43396	1	-0.096518
Olr1055	0.23829	0.2309	1	0.0522	0.7722	0.75682	0	0.0522
Prdx1	0.23869	0.23192	1	0.11354	0.49898	0.42794	1	0.11354
Gpr88	0.23911	0.23192	1	-0.074774	0.86508	0.85524	0	-0.074774
Syt2	0.23931	0.23192	2	-0.27458	0.55635	0.50053	1	-0.27458
Vrtn	0.23951	0.23192	2	-0.30377	0.53188	0.4492	1	-0.30377
Cib1	0.24004	0.2309	1	0.19522	0.35891	0.29082	1	0.19522
Pgc	0.24014	0.23192	2	-0.18416	0.97237	0.96981	0	-0.18416
Scarb2	0.24036	0.23192	1	0.035561	0.70775	0.65505	1	0.035561
Slc25a3	0.24242	0.24554	2	0.1655	0.61503	0.57342	1	0.1655
Il27ra	0.24244	0.24554	1	-0.14151	0.98122	0.98278	0	-0.14151
Cul3	0.24285	0.25273	1	-0.019481	0.049446	0.062993	1	-0.019481
Ralgapa1	0.24304	0.25273	2	-0.061197	0.16123	0.15901	2	-0.061197
Klhdc1	0.24325	0.25273	2	0.018553	0.59278	0.51108	1	0.018553
Gfra3	0.24327	0.25273	1	-0.10013	0.8526	0.83967	0	-0.10013
Prpf19	0.24373	0.17109	1	0.8246	0.057103	0.069527	2	0.8246
Grpr	0.24387	0.25273	2	0.00093047	0.30533	0.31427	1	0.00093047
Mrps5	0.2441	0.25273	1	-0.21328	0.77115	0.71212	0	-0.21328
Lcp1	0.24493	0.25273	1	-0.20703	0.73756	0.66501	0	-0.20703
Fnta	0.24533	0.25273	2	0.047415	0.29381	0.31427	2	0.047415
Itga2b	0.24554	0.25273	2	-0.05806	0.34455	0.3351	1	-0.05806
Gpr50	0.24575	0.25274	2	0.1029	0.15217	0.15039	2	0.1029
Tlr8	0.24617	0.25274	1	0.34378	0.046232	0.058313	3	0.34378
Fam173a	0.24637	0.25274	2	-0.24091	0.68966	0.65504	1	-0.24091
Tas2r137	0.24737	0.2309	1	0.15878	0.73514	0.68939	0	0.15878
Phospho2	0.24741	0.25274	1	0.19114	0.68228	0.64503	1	0.19114
Cerk	0.24782	0.25274	1	0.50231	0.026538	0.018527	3	0.50231
Wnt5a	0.24783	0.25274	2	-0.28034	0.9848	0.98728	0	-0.28034
Tatdn3	0.24804	0.25274	2	-0.15598	0.34271	0.3351	1	-0.15598
Agtrap	0.24906	0.26508	1	0.17312	0.011193	0.011141	3	0.17312
Cpne6	0.2495	0.26508	2	-0.25729	0.24285	0.25633	1	-0.25729
Imp3	0.25023	0.19633	1	-0.20934	0.8323	0.83605	0	-0.20934
Klhdc8b	0.25075	0.27204	2	-0.16758	0.74436	0.67495	0	-0.16758
Gatb	0.25083	0.2309	1	0.21115	0.0028313	0.0022039	2	0.21115
Fchsd2	0.25096	0.27204	2	-0.2076	0.7457	0.68433	0	-0.2076
Tmco2	0.25117	0.27204	2	-0.30867	0.80148	0.75327	0	-0.30867
Pzp	0.25153	0.27204	1	0.50738	0.0038578	0.0024159	4	0.50738
Ccar2	0.25194	0.27204	1	-0.23158	0.81889	0.77531	0	-0.23158
Psmb7	0.25317	0.27204	1	0.16394	0.29722	0.31427	2	0.16394
Hook1	0.2536	0.24261	1	-0.22978	0.13605	0.13689	1	-0.22978
Prpf38a	0.25416	0.19633	1	0.068924	0.1136	0.12754	1	0.068924
Prkg2	0.25429	0.24261	1	-0.26434	0.60304	0.5672	1	-0.26434
Gpr101	0.2544	0.27204	1	-0.12219	0.1713	0.17386	1	-0.12219
Oas2	0.25498	0.24261	1	0.080981	0.65337	0.58795	1	0.080981
RGD1562608	0.25739	0.24261	1	-0.16275	0.62203	0.58794	1	-0.16275
Map3k1	0.2589	0.27204	1	-0.08167	0.55979	0.50053	1	-0.08167
Nipal1	0.2593	0.27205	1	0.044071	0.0045491	0.003355	2	0.044071
Abhd2	0.25971	0.27205	1	-0.29495	0.87287	0.86027	0	-0.29495
Cpq	0.26012	0.27205	1	0.2511	0.065138	0.077973	3	0.2511
Wnt2b	0.26296	0.27205	1	0.019259	0.53713	0.45944	1	0.019259
LOC102555149	0.26389	0.24261	1	0.38938	0.020971	0.013938	2	0.38938
Laptm4a	0.2662	0.27205	1	0.035296	0.1737	0.17933	2	0.035296
Anapc5	0.26701	0.27205	1	0.05145	0.64296	0.59381	1	0.05145
Fzd10	0.26782	0.27205	1	-0.32433	0.97933	0.98	0	-0.32433
LOC103691922	0.269	0.24261	1	-0.017263	0.012366	0.0085352	2	-0.017263
Melk	0.26903	0.28427	1	-0.086407	0.72263	0.65505	1	-0.086407
Stk24	0.27024	0.28427	1	0.096976	0.042017	0.052153	2	0.096976
Jund	0.27104	0.28427	1	0.025252	0.65778	0.62446	1	0.025252
Slc3a2	0.2714	0.20843	1	-0.2486	0.66875	0.65698	0	-0.2486
Fzd1	0.27265	0.28427	1	-0.21047	0.15367	0.15039	2	-0.21047
Gabrb1	0.27425	0.28427	1	0.19801	0.23806	0.25633	2	0.19801
Dock8	0.27505	0.28427	1	0.64259	0.00468	0.0036529	3	0.64259
Kif5b	0.27542	0.25426	1	-0.052006	0.17303	0.19027	1	-0.052006
Thumpd1	0.27576	0.25426	1	0.19755	0.17739	0.19027	2	0.19755
Gpr18	0.27745	0.28427	1	-0.34697	0.51609	0.44919	1	-0.34697
Gtf2i	0.27822	0.21798	1	-0.14055	0.34056	0.2739	1	-0.14055
Atp5s	0.28143	0.28427	1	0.25515	0.57283	0.51107	1	0.25515
Aar2	0.28281	0.25426	1	-0.12818	0.95687	0.95512	0	-0.12818
Rbfox2	0.28342	0.28427	1	-0.22657	0.70227	0.65504	1	-0.22657
Gng3	0.28381	0.25426	1	0.094857	0.094254	0.10794	2	0.094857
Tmem177	0.28619	0.28427	1	-0.17974	0.67167	0.63455	1	-0.17974
Olr201	0.28658	0.28427	1	-0.069398	0.083052	0.084567	1	-0.069398
Il10ra	0.28816	0.28427	1	-0.1374	0.64671	0.60407	1	-0.1374
Mcoln1	0.28934	0.28427	1	-0.16806	0.32819	0.3247	1	-0.16806
Cx3cr1	0.28974	0.28427	1	0.084316	0.67126	0.63455	1	0.084316
Magi3	0.29052	0.28427	1	-0.083931	0.45447	0.39702	1	-0.083931
Itpa	0.29092	0.28427	1	0.014004	0.78151	0.72136	0	0.014004
Anxa7	0.2917	0.28427	1	-0.031809	0.67312	0.63455	1	-0.031809
Pbdc1	0.29366	0.28427	1	0.37393	0.019978	0.014766	3	0.37393
Polr2d	0.29443	0.25426	1	0.15116	0.34224	0.27067	1	0.15116
Ikzf1	0.29523	0.29669	1	-0.1484	0.94417	0.95191	0	-0.1484
LOC102552378	0.29718	0.29669	1	-0.25388	0.93516	0.93845	0	-0.25388
Jam3	0.29835	0.29669	1	-0.15841	0.065108	0.077973	2	-0.15841
Cysltr1	0.29874	0.29669	1	-0.18358	0.92436	0.92774	0	-0.18358
Hcrtr2	0.29913	0.29669	1	-0.24503	0.47986	0.4177	1	-0.24503
Dusp5	0.29952	0.29669	1	0.070556	0.62577	0.58375	1	0.070556
Smg8	0.30107	0.29669	1	-0.35962	0.98874	0.99013	0	-0.35962
Ctsd	0.30166	0.25426	1	0.43898	0.0062646	0.0054251	3	0.43898
Peli3	0.30301	0.29669	1	0.25472	0.17759	0.1933	2	0.25472
Slc19a1	0.30329	0.22876	1	-0.45432	0.010598	0.0084898	1	-0.45432
Commd4	0.30533	0.29669	1	-0.1092	0.94058	0.9455	0	-0.1092
Cd9	0.30572	0.29669	1	0.023467	0.09476	0.096851	2	0.023467
Cacnb2	0.30649	0.29669	1	-0.12598	0.94255	0.94763	0	-0.12598
Rbm34	0.30726	0.29669	1	0.148	0.18727	0.1933	1	0.148
Fstl1	0.3088	0.29669	1	0.20666	0.79556	0.75326	0	0.20666
Gpr65	0.30918	0.29669	1	-0.021456	0.15369	0.15039	1	-0.021456
RGD1359158	0.30957	0.29669	1	0.2275	0.71738	0.65505	1	0.2275
Nifk	0.31031	0.25614	1	0.49235	0.24828	0.18366	1	0.49235
Mpl	0.31072	0.29669	1	-0.21748	0.81598	0.77531	0	-0.21748
Mrpl48	0.31077	0.25426	1	0.12183	0.27171	0.25012	1	0.12183
Acer1	0.31302	0.29669	1	0.11337	0.59179	0.51108	1	0.11337
Gzmb	0.31455	0.30888	1	-0.1046	0.63783	0.59381	1	-0.1046
Rnf20	0.31562	0.278	1	-0.027219	0.71417	0.64571	0	-0.027219
Cd74	0.3157	0.30888	1	-0.081827	0.96116	0.96239	0	-0.081827
Egfr	0.31594	0.278	1	0.37215	0.018799	0.013933	3	0.37215
Adgrf4	0.3176	0.30888	1	-0.081137	0.91787	0.91891	0	-0.081137
Pdzk1	0.31836	0.30888	1	-0.14089	0.36668	0.3351	1	-0.14089
Ccr5	0.31912	0.30888	1	-0.10276	0.78386	0.74565	0	-0.10276
Cd3e	0.31979	0.278	1	-0.010528	0.01107	0.0080859	1	-0.010528
RGD1309036	0.32291	0.30888	1	0.032707	0.54043	0.46963	1	0.032707
Gsk3b	0.32329	0.30888	1	0.10293	0.33044	0.3247	1	0.10293
Fpr3	0.32363	0.278	1	0.45804	0.11885	0.13255	1	0.45804
Crtam	0.32404	0.30888	1	0.17408	0.31258	0.31427	2	0.17408
Polr2c	0.3248	0.30888	1	0.19494	0.69785	0.65504	1	0.19494
Ubqln2	0.32518	0.30888	1	0.019428	0.35406	0.3351	1	0.019428
Hpca	0.32668	0.30888	1	-0.091938	0.84732	0.82794	0	-0.091938
Hypk	0.32744	0.30888	1	-0.31931	0.62944	0.59381	1	-0.31931
Fubp1	0.32781	0.30888	1	0.13705	0.27825	0.28685	1	0.13705
Olr646	0.32969	0.30888	1	-0.19591	0.90184	0.8986	0	-0.19591
Parp2	0.33194	0.30888	1	-0.21631	0.93607	0.93845	0	-0.21631
LOC108348302	0.33231	0.30888	1	-0.056518	0.69417	0.65504	1	-0.056518
Usp51	0.33529	0.30888	1	-0.027956	0.77989	0.72136	0	-0.027956
Cacna2d1	0.33786	0.27801	1	0.046176	0.47659	0.40327	1	0.046176
Klf2	0.33827	0.30888	1	-0.20332	0.0023984	0.0014768	2	-0.20332
Gmfb	0.33864	0.30888	1	-0.31014	0.7015	0.65504	1	-0.31014
Crk	0.3388	0.27801	1	-0.0010684	0.75937	0.71373	0	-0.0010684
Aak1	0.33901	0.30888	1	-0.18881	0.75182	0.68434	0	-0.18881
Tdp1	0.3416	0.30888	1	0.010379	0.032263	0.045766	1	0.010379
Mchr1	0.34234	0.30888	1	-0.071397	0.93036	0.9307	0	-0.071397
Slc38a4	0.34271	0.30888	1	0.10992	0.37698	0.3351	1	0.10992
Man1a1	0.34381	0.30888	1	-0.13875	0.13346	0.14639	1	-0.13875
Reep5	0.34418	0.30888	1	0.31412	0.06258	0.074813	3	0.31412
Rad51	0.34442	0.27801	1	0.043557	0.5358	0.47478	1	0.043557
Cmtr2	0.34455	0.30888	1	-0.35954	0.069234	0.081235	2	-0.35954
Alg14	0.34492	0.30888	1	-0.0066045	0.31455	0.31427	1	-0.0066045
Gpr132	0.34565	0.30888	1	0.04076	0.27265	0.28684	1	0.04076
Fus	0.34602	0.30888	1	0.13127	0.71056	0.65505	1	0.13127
Cckbr	0.34639	0.30888	1	0.094006	0.20126	0.19885	1	0.094006
Cep250	0.34822	0.30888	1	-0.30462	0.092262	0.093918	1	-0.30462
Alkbh6	0.34895	0.30888	1	0.053675	0.51866	0.44919	1	0.053675
Gnpat	0.34932	0.30888	1	-0.18497	0.71975	0.65505	1	-0.18497
Sde2	0.35224	0.30888	1	-0.036451	0.66647	0.62446	1	-0.036451
Lyn	0.35297	0.30888	1	-0.027447	0.64869	0.60407	1	-0.027447
LOC685067	0.35369	0.30888	1	-0.089353	0.088859	0.091207	2	-0.089353
Hdac2	0.35478	0.30888	1	-0.075885	0.75637	0.68434	0	-0.075885
Ero1a	0.35492	0.27801	1	-0.29437	0.99081	0.99476	0	-0.29437
Niacr1	0.35551	0.30888	1	-0.16965	0.96088	0.96239	0	-0.16965
Gpr107	0.35624	0.30888	1	0.2531	0.14881	0.15039	2	0.2531
Wasl	0.35696	0.30888	1	0.0806	0.8394	0.81577	0	0.0806
Tacr3	0.35732	0.30888	1	0.48388	0.0094379	0.0090099	4	0.48388
Klhl30	0.35949	0.30888	1	0.27366	0.40975	0.35602	1	0.27366
Rps10	0.36012	0.30351	1	-0.22627	0.17116	0.12238	1	-0.22627
Nrip3	0.36129	0.30888	1	0.18377	0.14696	0.15039	2	0.18377
Olr440	0.36175	0.31591	1	-0.1147	0.12312	0.1469	1	-0.1147
Nlrp10	0.36237	0.30888	1	-0.12901	0.93784	0.93846	0	-0.12901
Trappc4	0.36273	0.30888	1	0.31783	0.1014	0.11348	2	0.31783
Ccdc50	0.36469	0.28997	1	-0.13649	0.83211	0.81685	0	-0.13649
Srcap	0.3653	0.28997	1	-0.30195	0.48382	0.43396	1	-0.30195
Ecd	0.3656	0.28997	1	0.45971	0.036077	0.049225	3	0.45971
Gpr3	0.36632	0.33262	1	-0.21435	0.60331	0.54262	1	-0.21435
Zranb2	0.36704	0.33262	1	0.215	0.018433	0.014215	2	0.215
Clcn1	0.36775	0.33262	1	0.32806	0.060574	0.074813	3	0.32806
Ccdc151	0.36846	0.33262	1	0.012233	0.67579	0.63456	1	0.012233
Suclg1	0.36863	0.28997	1	0.16164	0.53933	0.48525	1	0.16164
Slc2a4	0.36882	0.33262	1	-0.011125	0.045624	0.058313	3	-0.011125
Pml	0.3706	0.33262	1	-0.061753	0.35624	0.3351	1	-0.061753
Ska3	0.37167	0.33262	1	0.23979	0.10522	0.11647	2	0.23979
Stk38	0.37202	0.33262	1	0.22935	0.051834	0.064644	3	0.22935
Dcun1d1	0.37273	0.33262	1	-0.0021385	0.32157	0.31427	2	-0.0021385
Cep162	0.3738	0.33262	1	0.13657	0.12083	0.13933	2	0.13657
Zfp133	0.37521	0.33262	1	-0.18593	0.98648	0.98842	0	-0.18593
Eif4g2	0.37763	0.28998	1	0.24442	0.022685	0.015897	2	0.24442
Ndufv1	0.37912	0.28998	1	0.30926	0.24466	0.23987	2	0.30926
Clec2l	0.37944	0.33262	1	0.2918	0.12241	0.13933	2	0.2918
Hrh2	0.3805	0.33262	1	-2.6904e-05	0.93365	0.93342	0	-2.6904e-05
Tra2b	0.3809	0.28998	1	0.18321	0.048438	0.056667	2	0.18321
Fzd7	0.3812	0.33262	1	-0.027396	0.23972	0.25633	2	-0.027396
Celf3	0.38155	0.33262	1	0.11059	0.058763	0.074808	2	0.11059
Aadat	0.3819	0.33262	1	0.00078713	0.5777	0.51107	1	0.00078713
Adgrg1	0.38295	0.33262	1	-0.050521	0.49307	0.42793	1	-0.050521
LOC688842	0.38315	0.31277	1	0.082082	0.085977	0.096104	1	0.082082
Gins1	0.3846	0.31592	1	0.02698	0.26585	0.20528	1	0.02698
Ambra1	0.3847	0.33262	1	0.15505	0.69319	0.65504	1	0.15505
Pdia4	0.38505	0.33262	1	0.095708	0.8625	0.85022	0	0.095708
Uvrag	0.38575	0.33262	1	-0.18516	0.0002546	0.0001439	2	-0.18516
Vcl	0.38644	0.33262	1	-0.068522	0.42245	0.36649	1	-0.068522
Fggy	0.38714	0.33262	1	0.068441	0.73359	0.66501	0	0.068441
Ran	0.38731	0.31277	1	0.15634	0.60505	0.58516	0	0.15634
Cyfip2	0.38783	0.33262	1	0.01982	0.063901	0.074813	1	0.01982
Il11	0.38888	0.33262	1	-0.031485	0.18507	0.1933	1	-0.031485
Ntsr1	0.38918	0.28998	1	0.050362	0.68103	0.61798	0	0.050362
Usp37	0.38922	0.33262	1	0.30729	0.052139	0.064644	3	0.30729
App	0.39338	0.33263	1	0.202	0.11254	0.13629	2	0.202
Gpr87	0.39441	0.33263	1	-0.29206	0.93559	0.93845	0	-0.29206
Mllt6	0.3951	0.33263	1	0.16179	0.078662	0.084567	1	0.16179
Spag9	0.39533	0.30178	1	-0.33117	0.6582	0.59861	0	-0.33117
Grm2	0.39544	0.33263	1	-0.030126	0.055421	0.067376	2	-0.030126
Bok	0.39682	0.33263	1	0.12251	0.14363	0.15038	1	0.12251
Slc35a1	0.39782	0.32655	1	-0.22598	0.7323	0.71825	0	-0.22598
UST4r	0.39819	0.33263	1	-0.088794	0.57668	0.51107	1	-0.088794
Npy1r	0.39888	0.33263	1	0.33294	0.30916	0.31427	2	0.33294
Fxyd3	0.39956	0.33263	1	0.029064	0.20559	0.21045	1	0.029064
Atp8a1	0.40024	0.33263	1	-0.0083467	0.93166	0.93341	0	-0.0083467
Klf17	0.40059	0.33263	1	-0.27806	0.90394	0.90603	0	-0.27806
LOC108350839	0.40143	0.31357	1	0.33951	0.040113	0.054521	2	0.33951
Vom1r46	0.40195	0.33263	1	-0.092194	0.78357	0.74565	0	-0.092194
Tas2r7l	0.40263	0.33263	1	-0.026626	0.36632	0.3351	1	-0.026626
Cactin	0.40365	0.33263	1	0.021855	0.21466	0.22376	2	0.021855
Adcy8	0.40399	0.33263	1	-0.10468	0.72816	0.665	0	-0.10468
Itga3	0.40467	0.33263	1	0.093037	0.024087	0.01775	1	0.093037
Nup107	0.40471	0.33769	1	-0.13249	0.12186	0.14264	1	-0.13249
Drd2	0.40569	0.33263	1	0.067171	0.62322	0.57342	1	0.067171
Gpr108	0.40603	0.33263	1	-0.10016	0.96989	0.96689	0	-0.10016
Tas2r107	0.40633	0.31358	1	-0.21354	0.27137	0.25012	1	-0.21354
Cldn34e	0.40671	0.33263	1	0.30862	0.30532	0.31427	2	0.30862
Zfp263	0.40705	0.33263	1	-0.0081534	0.63332	0.59381	1	-0.0081534
Slc38a6	0.40806	0.33263	1	0.23838	0.12434	0.13933	2	0.23838
Mtnr1a	0.40874	0.33263	1	0.09684	0.38679	0.3351	1	0.09684
Hrh4	0.40975	0.33263	1	-0.23443	0.59476	0.51108	1	-0.23443
Cbx8	0.41009	0.33263	1	0.3125	0.075548	0.084562	3	0.3125
Spata6l	0.41211	0.33263	1	-0.0041715	0.75974	0.69415	0	-0.0041715
Adam9	0.41278	0.33263	1	-0.029938	0.053453	0.064649	2	-0.029938
Rab11b	0.41311	0.33263	1	0.09436	0.68389	0.65504	1	0.09436
C1r	0.41345	0.33263	1	0.076815	0.6727	0.63455	1	0.076815
Cdc40	0.41412	0.33263	1	0.11286	0.14409	0.15038	2	0.11286
Fbxo32	0.41518	0.33626	1	-0.11773	0.24563	0.23987	1	-0.11773
Erap1	0.41646	0.34468	1	-0.19289	0.31301	0.31427	2	-0.19289
Ddx5	0.41773	0.33626	1	0.14757	0.87723	0.87624	0	0.14757
Adra2b	0.41813	0.34468	1	-0.02881	0.19952	0.19331	1	-0.02881
Ptafr	0.41913	0.34468	1	0.29927	0.20213	0.20421	2	0.29927
Dnm1	0.42145	0.34468	1	-0.0053948	0.090813	0.091212	1	-0.0053948
Gpr61	0.42212	0.34468	1	-0.1227	0.26215	0.2792	1	-0.1227
Elp2	0.42344	0.34468	1	0.07017	0.56661	0.51107	1	0.07017
Apln	0.42443	0.34468	1	0.33777	0.02461	0.01775	3	0.33777
Cav3	0.42476	0.34468	1	-0.1751	0.30957	0.31427	1	-0.1751
Slc15a1	0.42542	0.34468	1	0.20614	0.1367	0.15038	2	0.20614
Ffar3	0.42707	0.34468	1	0.19169	0.72639	0.665	0	0.19169
LOC296235	0.42729	0.38269	1	-0.18664	0.63623	0.58794	1	-0.18664
Cyp2c7	0.42773	0.34468	1	-0.22044	0.4868	0.4177	1	-0.22044
Dhx33	0.4284	0.38269	1	-0.18689	0.067802	0.066659	2	-0.18689
C5ar2	0.42904	0.34468	1	0.2408	0.12366	0.13933	1	0.2408
Gstm2	0.42924	0.38269	1	0.11127	0.25014	0.25012	1	0.11127
Vps25	0.4298	0.38269	1	0.87947	0.0051491	0.0046879	3	0.87947
Cnr2	0.43002	0.34468	1	-0.17213	0.74385	0.67495	0	-0.17213
S100g	0.43035	0.34468	1	0.068954	0.7745	0.71213	0	0.068954
Fn1	0.43068	0.34468	1	0.11124	0.8363	0.81577	0	0.11124
Olr1689	0.43133	0.34468	1	-5.433e-05	0.12452	0.13933	2	-5.433e-05
Ntrk2	0.43199	0.34468	1	-0.17682	0.73705	0.66501	0	-0.17682
Scn4a	0.43362	0.34469	1	0.41305	0.04039	0.050416	3	0.41305
Cldn34d	0.43427	0.34469	1	-0.19724	0.21303	0.2169	2	-0.19724
Tmem25	0.43459	0.34469	1	0.043778	0.76038	0.69415	0	0.043778
FAM187A	0.43719	0.34469	1	0.18111	0.030734	0.044524	2	0.18111
Gpr62	0.43816	0.34469	1	-0.34058	0.14178	0.15038	1	-0.34058
Tmbim6	0.43881	0.34469	1	-0.097551	0.3526	0.3351	1	-0.097551
Olr30	0.43913	0.34469	1	-0.29969	0.95769	0.95771	0	-0.29969
Ppat	0.43947	0.38269	1	0.18025	0.0093405	0.0063188	1	0.18025
Med21	0.43962	0.38093	1	0.27664	0.14882	0.16629	2	0.27664
Akr1b8	0.43978	0.34469	1	0.23478	0.07915	0.084567	2	0.23478
Hcrtr1	0.44075	0.34469	1	-0.027106	0.59869	0.53209	1	-0.027106
Cntn6	0.44204	0.34469	1	0.090514	0.85875	0.84478	0	0.090514
Vom1r37	0.44236	0.34469	1	-0.017397	0.93098	0.9307	0	-0.017397
RGD1560813	0.44268	0.34469	1	-0.16982	0.8027	0.75327	0	-0.16982
Dmxl1	0.44364	0.34469	1	-0.19982	0.98984	0.99108	0	-0.19982
LOC499715	0.44429	0.34469	1	0.62042	0.0015526	0.0012547	4	0.62042
Gipr	0.44461	0.34469	1	-0.1592	0.80672	0.76067	0	-0.1592
Psmd5	0.44493	0.34469	1	-0.0092684	0.097559	0.096857	2	-0.0092684
Srcin1	0.44525	0.34469	1	0.032512	0.90424	0.90603	0	0.032512
Amdhd1	0.44589	0.34469	1	0.058355	0.13832	0.15038	2	0.058355
Fam102a	0.44621	0.34469	1	-0.20451	0.019463	0.014761	1	-0.20451
Ncbp1	0.44771	0.38093	1	0.16351	0.076394	0.085133	2	0.16351
Fos	0.44908	0.34469	1	-0.21216	0.96809	0.96542	0	-0.21216
Dst	0.44972	0.34469	1	0.11503	0.69766	0.65504	1	0.11503
Hdac1	0.45036	0.3827	1	-0.31472	0.62143	0.58794	1	-0.31472
Nmi	0.4513	0.34469	1	-0.15532	0.91523	0.91891	0	-0.15532
Tmem236	0.45162	0.34469	1	0.34529	0.18464	0.1933	2	0.34529
Nop10	0.45171	0.3827	1	-0.10239	0.9265	0.92453	0	-0.10239
Gpr17	0.45226	0.35679	1	0.069838	0.28446	0.3038	2	0.069838
Epor	0.45257	0.35679	1	0.059761	0.82227	0.78274	0	0.059761
Oprk1	0.45384	0.35679	1	-0.095295	0.33418	0.32471	1	-0.095295
Dytn	0.45447	0.35679	1	-0.20118	0.17642	0.17934	2	-0.20118
Ell3	0.45479	0.3568	1	-0.099538	0.87867	0.86487	0	-0.099538
Lgsn	0.4551	0.3568	1	-0.013356	0.73411	0.66501	0	-0.013356
Il23r	0.45549	0.38093	1	-0.094719	0.50624	0.47973	1	-0.094719
Traf6	0.45668	0.3568	1	0.12364	0.70303	0.65504	1	0.12364
Timm8a1	0.45735	0.3827	1	0.12463	0.65487	0.58795	1	0.12463
Mrgprf	0.45825	0.36945	1	-0.046501	0.43557	0.38693	1	-0.046501
Gpr34	0.45868	0.3827	1	-0.36816	0.7008	0.62774	0	-0.36816
Nckap1l	0.45919	0.36945	1	-0.23921	0.99599	0.99779	0	-0.23921
Slc1a1	0.46082	0.3827	1	-0.37541	0.23583	0.23987	1	-0.37541
LOC691189	0.46169	0.36945	1	-0.39509	0.58655	0.51108	1	-0.39509
Prmt1	0.46214	0.39447	1	0.64132	0.052707	0.056672	2	0.64132
Tcerg1	0.46321	0.39447	1	-0.28927	0.22166	0.23986	1	-0.28927
Cd226	0.46356	0.36945	1	0.087882	0.89468	0.88244	0	0.087882
Glrx5	0.46362	0.38093	1	-0.19643	0.43984	0.37312	1	-0.19643
Dpep1	0.46419	0.36945	1	-0.16375	0.10712	0.13629	1	-0.16375
Cd36	0.4645	0.36945	1	0.086006	0.80805	0.76067	0	0.086006
Cdc27	0.46479	0.39447	1	-0.040544	0.74465	0.69754	0	-0.040544
Ddx17	0.46481	0.36945	1	0.019427	0.74115	0.66501	0	0.019427
Adgre1	0.46543	0.36945	1	-0.26727	0.79289	0.74566	0	-0.26727
Adgrl2	0.46605	0.36945	1	0.10596	0.031527	0.045766	2	0.10596
Dnajc19	0.46729	0.39421	1	0.023642	0.6965	0.65504	1	0.023642
Alk	0.4676	0.39421	1	0.059043	0.90731	0.90949	0	0.059043
Snx14	0.46822	0.39421	1	0.021341	0.079806	0.084567	3	0.021341
Il17rd	0.46884	0.39421	1	-0.26261	0.94048	0.9455	0	-0.26261
Ccdc122	0.46901	0.39447	1	-0.40081	0.40172	0.34187	1	-0.40081
Impg2	0.46927	0.39447	1	0.092162	0.82916	0.81147	0	0.092162
Wsb2	0.46945	0.39421	1	-0.30268	0.74603	0.68433	0	-0.30268
Ei24	0.47069	0.39421	1	-0.20011	0.78298	0.73823	0	-0.20011
Ncaph2	0.471	0.39421	1	0.41691	0.03333	0.045766	3	0.41691
Olr175	0.4713	0.39421	1	0.15634	0.60476	0.54262	1	0.15634
Chchd4	0.47137	0.39447	1	-0.22996	0.1842	0.21992	2	-0.22996
Qser1	0.47163	0.39447	1	0.38859	0.066738	0.066659	2	0.38859
Kitlg	0.4719	0.39447	1	-0.20211	0.68831	0.61799	0	-0.20211
Gnrhr	0.47192	0.39421	1	0.058477	0.6209	0.57342	1	0.058477
Baz1a	0.47223	0.39421	1	0.1328	0.44749	0.38694	1	0.1328
Cdt1	0.47294	0.40573	1	0.10123	0.11902	0.13255	2	0.10123
Prss12	0.47345	0.39421	1	-0.038646	0.60597	0.55314	1	-0.038646
Tpm1	0.4756	0.39421	1	0.069142	0.24161	0.25633	2	0.069142
Slc27a3	0.47682	0.39421	1	0.054276	0.15824	0.159	1	0.054276
Nek10	0.47804	0.39421	1	0.053236	0.033281	0.045766	1	0.053236
Slc35f6	0.47918	0.40573	1	0.24016	0.27576	0.25012	1	0.24016
Rasgrp2	0.47925	0.39421	1	-0.11029	0.45035	0.38694	1	-0.11029
Polr3a	0.48014	0.40461	0	-0.41874	0.51341	0.44559	0	-0.41874
Rlim	0.48022	0.40573	1	-0.054874	0.14378	0.1369	1	-0.054874
Tox4	0.48077	0.41866	1	0.027261	0.90093	0.8986	0	0.027261
Hip1	0.48289	0.43078	1	0.15932	0.8386	0.81577	0	0.15932
Fads1	0.48319	0.43078	1	-0.026315	0.30726	0.31427	1	-0.026315
Rwdd4	0.48379	0.43078	1	0.0077562	0.91496	0.91891	0	0.0077562
Gpr176	0.48409	0.43078	1	0.25146	0.22507	0.24271	2	0.25146
Hnrnpk	0.48434	0.40573	1	0.19174	0.12513	0.13256	2	0.19174
Lcn2	0.4847	0.43079	1	0.22736	0.80858	0.76067	0	0.22736
Mef2c	0.48511	0.40573	1	0.11086	0.58567	0.55663	1	0.11086
Ifngr2	0.4856	0.43079	1	-0.16573	0.96986	0.96689	0	-0.16573
Ifitm7	0.48588	0.40573	1	-0.0055986	0.49553	0.43396	1	-0.0055986
Lrrc19	0.4859	0.43079	1	-0.039955	0.29126	0.31427	2	-0.039955
Smc3	0.4871	0.43079	1	-0.26848	0.68409	0.65504	1	-0.26848
Yrdc	0.48872	0.41326	0	0.51422	0.055618	0.067295	2	0.51422
Bhlha9	0.4892	0.44287	1	-0.080634	0.1956	0.19331	1	-0.080634
Nrg1	0.49129	0.44287	1	0.19035	0.32392	0.31427	2	0.19035
Ccdc152	0.49149	0.39158	1	-0.20138	0.89263	0.89198	0	-0.20138
Rbm43	0.49158	0.44287	1	-0.20687	0.44525	0.38694	1	-0.20687
Tmem5	0.49218	0.44287	1	0.061945	0.025893	0.01775	2	0.061945
Bdkrb2	0.49277	0.44287	1	-0.031584	0.10426	0.11348	1	-0.031584
LOC299277	0.49307	0.44287	1	-0.025901	0.04935	0.062993	2	-0.025901
Mphosph9	0.49351	0.40573	1	0.032893	0.55163	0.50587	1	0.032893
Fbxo31	0.49485	0.44287	1	0.11916	0.60621	0.55314	1	0.11916
Sult1a1	0.49663	0.44287	1	-0.11127	0.16411	0.17385	1	-0.11127
Zak	0.49692	0.44287	1	-0.15837	0.20039	0.19884	1	-0.15837
Aven	0.49781	0.44287	1	-0.20616	0.98343	0.9836	0	-0.20616
Enpp4	0.49869	0.44287	1	0.1148	0.8568	0.84478	0	0.1148
Stc2	0.49898	0.44287	1	-0.032981	0.12974	0.14261	1	-0.032981
Tceanc2	0.49928	0.44287	1	-0.1263	0.93748	0.93846	0	-0.1263
Emilin1	0.50104	0.44287	1	-0.25471	0.91728	0.91891	0	-0.25471
Ythdf3	0.50221	0.44287	1	-0.17465	0.95314	0.95383	0	-0.17465
LOC684107	0.5028	0.44287	1	0.033321	0.63445	0.59381	1	0.033321
Olr141	0.50309	0.44287	1	-0.12567	0.55714	0.50053	1	-0.12567
Hip1r	0.50331	0.41706	1	0.13655	0.34161	0.27067	1	0.13655
Cxcr6	0.50367	0.44287	1	-0.36177	0.94744	0.95383	0	-0.36177
Mga	0.50396	0.44287	1	0.017904	0.75589	0.68434	0	0.017904
Sun5	0.50513	0.44287	1	-0.36591	0.96782	0.96395	0	-0.36591
Cpne1	0.50571	0.44287	1	0.084111	0.19513	0.19331	2	0.084111
Abcc1	0.50861	0.44287	1	0.112	0.92177	0.92195	0	0.112
Mc5r	0.50919	0.44287	1	-0.022383	0.92314	0.9248	0	-0.022383
Foxo1	0.51064	0.44287	1	-0.14849	0.65239	0.62446	1	-0.14849
Itgb6	0.51073	0.44056	1	-0.045135	0.94084	0.93686	0	-0.045135
Bcl9	0.51093	0.44287	1	-0.0078073	0.044166	0.056177	2	-0.0078073
Pex2	0.51121	0.44287	1	0.1873	0.051303	0.064644	3	0.1873
Calr	0.5115	0.44287	1	0.32552	0.037604	0.045771	3	0.32552
Olr1569	0.51265	0.44287	1	0.037552	0.0065233	0.0069549	2	0.037552
Rsad2	0.51294	0.44287	1	-0.19775	0.34528	0.3351	1	-0.19775
Dlg4	0.51409	0.44287	1	0.081627	0.88725	0.8781	0	0.081627
Socs4	0.51466	0.44287	1	0.28937	0.045379	0.058313	2	0.28937
Cxcr2	0.51495	0.44287	1	-0.30945	0.59917	0.53209	1	-0.30945
Tmem223	0.51523	0.44287	1	0.23094	0.016371	0.013655	2	0.23094
Drd4	0.51552	0.44287	1	-0.099719	0.24244	0.25633	1	-0.099719
LOC100362978	0.51564	0.45188	1	-0.16587	0.15155	0.1636	2	-0.16587
Cog4	0.51609	0.44287	1	0.30869	0.63805	0.59381	1	0.30869
Npm3	0.51752	0.44287	1	-0.019932	0.13392	0.14639	1	-0.019932
Bet1	0.51905	0.45188	1	0.39749	0.219	0.23986	2	0.39749
Fzd9	0.5215	0.44287	1	-0.29349	0.9823	0.98279	0	-0.29349
RGD1308430	0.52178	0.44287	1	-0.22538	0.29366	0.31427	1	-0.22538
Drd1	0.52263	0.44287	1	0.093944	0.66542	0.62446	1	0.093944
Tnks	0.52291	0.44287	1	0.51254	0.013934	0.011883	4	0.51254
LOC100360940	0.52557	0.45188	1	-0.28704	0.932	0.93217	0	-0.28704
Hspd1	0.52581	0.45188	1	-0.24967	0.19526	0.21992	1	-0.24967
Fbxo43	0.52701	0.45188	1	0.059641	0.25463	0.25012	1	0.059641
Mir293	0.52725	0.45188	1	0.21937	0.80977	0.80035	0	0.21937
Wdr61	0.52797	0.45523	1	-0.23834	0.61123	0.55315	1	-0.23834
Fmr1	0.52825	0.45523	1	-0.1091	0.31531	0.31427	1	-0.1091
Rex2	0.52844	0.45188	1	0.33573	0.020057	0.013938	2	0.33573
Adgrb2	0.52868	0.45188	1	-0.0099334	0.3586	0.29082	1	-0.0099334
Ryr1	0.52881	0.45523	1	0.10634	0.29249	0.31427	2	0.10634
Sdcbp	0.52993	0.45523	1	0.022719	0.19342	0.19331	1	0.022719
Syt3	0.53021	0.45524	1	-0.015641	0.88944	0.87811	0	-0.015641
Cd300lf	0.53104	0.45524	1	0.14092	0.18032	0.1933	2	0.14092
Bcl2l12	0.53188	0.45524	1	0.23001	0.50045	0.42794	1	0.23001
Pabpn1	0.5332	0.4556	0	0.17593	0.28905	0.21875	1	0.17593
Gprc5d	0.53354	0.45524	1	-0.091793	0.98201	0.98279	0	-0.091793
Dnm2	0.53368	0.45189	1	0.054627	0.14108	0.1369	1	0.054627
Tdp2	0.53437	0.45524	1	-0.20966	0.79402	0.74566	0	-0.20966
Cdon	0.53548	0.45524	1	0.16075	0.13763	0.15038	2	0.16075
P2ry6	0.53576	0.45524	1	0.067553	0.89901	0.89479	0	0.067553
Tns2	0.53796	0.46808	1	0.10611	0.75814	0.69415	0	0.10611
Itgb3	0.53824	0.46808	1	0.31987	0.14143	0.15038	2	0.31987
Slc26a2	0.5383	0.47748	0	-0.24628	0.77957	0.7609	0	-0.24628
Psma4	0.53878	0.46808	1	-0.31718	0.38295	0.3351	1	-0.31718
Lypd3	0.53933	0.46808	1	0.41495	0.010467	0.010807	3	0.41495
Adgrg5	0.53961	0.46808	1	0.094618	0.72745	0.665	0	0.094618
Pcgf3	0.53988	0.46808	1	0.22261	0.044818	0.058313	3	0.22261
Slc22a2	0.54043	0.46808	1	-0.24474	0.28361	0.3038	2	-0.24474
Wdr25	0.54098	0.46808	1	0.030787	0.076869	0.084567	2	0.030787
Neurog1	0.5418	0.46808	1	-0.059361	0.87156	0.86026	0	-0.059361
Fhod3	0.54207	0.46808	1	0.028906	0.16753	0.17385	2	0.028906
Fcgr1a	0.54262	0.46808	1	0.1917	0.2726	0.28684	2	0.1917
Rfx1	0.54343	0.46808	1	0.044937	0.36704	0.3351	1	0.044937
Psd4	0.54425	0.46808	1	-0.38066	0.42013	0.36649	1	-0.38066
Zrsr2	0.54479	0.46808	1	0.59638	0.0084654	0.0083939	3	0.59638
Hdac3	0.54633	0.46348	1	-0.077143	0.28047	0.26077	1	-0.077143
Psip1	0.54642	0.46808	1	-0.26248	0.65563	0.62446	1	-0.26248
Braf	0.54656	0.46348	1	-0.14498	0.88252	0.884	0	-0.14498
RGD1564955	0.54679	0.46348	1	0.56239	0.014132	0.0085403	3	0.56239
Ckap5	0.54704	0.488	0	-0.17608	0.15922	0.17593	1	-0.17608
Rpe	0.54742	0.488	0	-0.012498	0.10657	0.11885	1	-0.012498
Calcr	0.54748	0.46348	1	-0.27724	0.97992	0.98172	0	-0.27724
Ffar4	0.54885	0.46808	1	0.13924	0.31111	0.31427	1	0.13924
Zfp326	0.54896	0.488	0	-0.19976	0.59543	0.51874	0	-0.19976
Med30	0.54956	0.46348	1	-0.30148	0.99471	0.99729	0	-0.30148
Tlr6	0.5502	0.46808	1	-0.05141	0.69611	0.65504	1	-0.05141
Ercc2	0.55047	0.46808	1	0.13414	0.21853	0.2427	2	0.13414
LOC108351099	0.551	0.46808	1	0.093008	0.33119	0.3247	1	0.093008
Gpr153	0.55154	0.46808	1	-0.13469	0.10277	0.11348	2	-0.13469
Prr30	0.55234	0.46808	1	-0.015512	0.89241	0.88243	0	-0.015512
Setd5	0.55261	0.46808	1	0.054903	0.33231	0.3247	1	0.054903
Adgrf3	0.55315	0.46808	1	0.16301	0.53216	0.4492	1	0.16301
RGD1561212	0.55395	0.46808	1	0.2341	0.16951	0.17386	1	0.2341
Spryd3	0.55448	0.46808	1	0.027694	0.14603	0.15039	2	0.027694
Ccr3	0.55475	0.46808	1	-0.26545	0.63648	0.59381	1	-0.26545
Lonp2	0.55528	0.46808	1	-0.016265	0.69241	0.65504	1	-0.016265
Il21r	0.55529	0.46348	1	0.13564	0.20547	0.22646	1	0.13564
Gpr19	0.55581	0.46808	1	0.17069	0.08159	0.084567	2	0.17069
Aurka	0.55583	0.488	0	-0.15259	0.83565	0.83606	0	-0.15259
F3	0.55661	0.46808	1	0.31802	0.10046	0.11348	2	0.31802
Lcn9	0.55688	0.46808	1	0.23863	0.23104	0.25632	2	0.23863
Gabbr1	0.55767	0.46808	1	-0.21844	0.97921	0.98	0	-0.21844
Rnasek	0.55773	0.488	0	-0.32802	0.96494	0.97263	0	-0.32802
Ntsr2	0.56006	0.46808	1	-0.094429	0.67456	0.63455	1	-0.094429
Eno4	0.56032	0.46808	1	0.021561	0.2099	0.21689	1	0.021561
Mlkl	0.56085	0.46808	1	-0.0064203	0.95456	0.95581	0	-0.0064203
Tnip1	0.56111	0.46808	1	-0.040687	0.33641	0.32471	1	-0.040687
Prkaa2	0.56164	0.46808	1	-0.039264	0.46044	0.40718	1	-0.039264
Grm8	0.56295	0.46808	1	0.19773	0.55073	0.50052	1	0.19773
Mnda	0.564	0.46808	1	-0.1108	0.54289	0.46964	1	-0.1108
Gins2	0.56434	0.46349	1	-0.10419	0.054376	0.056672	1	-0.10419
Gpatch4	0.56452	0.46808	1	0.16531	0.35985	0.3351	1	0.16531
Timeless	0.56479	0.46808	1	0.58791	0.0081511	0.0083888	4	0.58791
Calm2	0.56505	0.46808	1	-0.14409	0.62876	0.59381	1	-0.14409
Ogfr	0.56531	0.46808	1	0.12599	0.78269	0.73823	0	0.12599
Pde6d	0.56557	0.46808	1	0.074624	0.10914	0.13629	2	0.074624
Icam4	0.56609	0.46808	1	-0.075758	0.084025	0.088682	1	-0.075758
Ctxn2	0.56661	0.46808	1	-0.27391	0.48319	0.4177	1	-0.27391
Sh3glb1	0.56702	0.46349	1	-0.080598	0.0418	0.056667	1	-0.080598
Ttll4	0.56713	0.48059	1	-0.042479	0.7892	0.74566	0	-0.042479
Syt5	0.56766	0.48059	1	-0.14196	0.46232	0.40718	1	-0.14196
Farsb	0.56841	0.48801	0	0.11987	0.50108	0.46038	1	0.11987
LOC687560	0.56895	0.49281	1	0.31402	0.055714	0.067381	3	0.31402
Spock3	0.56921	0.49281	1	0.33636	0.078659	0.084567	3	0.33636
S100a3	0.56973	0.49281	1	-0.10634	0.80911	0.76067	0	-0.10634
Mlf1	0.57025	0.49281	1	-0.028163	0.018949	0.014761	1	-0.028163
Thy1	0.57077	0.49282	1	0.099524	0.2627	0.2792	2	0.099524
Il2rb	0.57103	0.49282	1	-0.2536	0.70055	0.65504	1	-0.2536
Ier3	0.57129	0.49282	1	-0.073993	0.53132	0.4492	1	-0.073993
Gpr83	0.57232	0.49282	1	-0.18521	0.79006	0.74566	0	-0.18521
Rnf168	0.57283	0.50483	1	-0.00016573	0.31216	0.31427	2	-0.00016573
Guca1a	0.57412	0.50483	1	-0.092816	0.54098	0.46963	1	-0.092816
Mdfic	0.57617	0.50484	1	-0.10635	0.75133	0.68434	0	-0.10635
Olr1624	0.57668	0.50484	1	-0.28738	0.98868	0.99012	0	-0.28738
RGD1564133	0.57719	0.50484	1	0.11516	0.87993	0.86487	0	0.11516
Gcgr	0.57807	0.49853	1	0.18841	0.53675	0.47478	1	0.18841
Snx7	0.57872	0.51697	1	-0.085104	0.73272	0.665	0	-0.085104
Smc1b	0.5796	0.49853	1	0.58789	0.019912	0.013938	3	0.58789
Apob	0.57974	0.51697	1	0.095094	0.64185	0.59381	1	0.095094
Rab3ip	0.58228	0.51697	1	-0.13832	0.6349	0.59381	1	-0.13832
Zhx1	0.58278	0.51697	1	-0.14701	0.83883	0.81577	0	-0.14701
Ccr10	0.58329	0.51697	1	-0.026397	0.05095	0.062998	2	-0.026397
Tbl2	0.58354	0.51697	1	0.076322	0.60933	0.55315	1	0.076322
Slc10a7	0.5848	0.51697	1	0.47601	0.0071239	0.00696	4	0.47601
Or7e24	0.5858	0.51697	1	0.28674	0.29892	0.31427	2	0.28674
Nudcd1	0.58605	0.51697	1	0.33548	0.025509	0.01775	3	0.33548
Lpxn	0.5863	0.51697	1	0.20628	0.20153	0.20421	2	0.20628
Parp16	0.58681	0.51697	1	0.38613	0.052521	0.064644	3	0.38613
Gper1	0.58706	0.51697	1	0.090022	0.8752	0.86027	0	0.090022
Aig1	0.58756	0.51697	1	0.30449	0.28977	0.31427	2	0.30449
Il17rc	0.58781	0.51697	1	0.13303	0.65412	0.62446	1	0.13303
Irf7	0.58881	0.51697	1	0.27576	0.063427	0.074813	3	0.27576
Tab1	0.5893	0.51697	1	0.010621	0.13206	0.14261	1	0.010621
Ndufb2	0.59005	0.51697	1	0.017577	0.063003	0.074813	3	0.017577
Mthfr	0.5903	0.51697	1	0.19729	0.054368	0.064649	2	0.19729
Tmem63b	0.5908	0.51697	1	0.1232	0.7856	0.74565	0	0.1232
RGD1561958	0.59105	0.51697	1	0.0016216	0.58505	0.51108	1	0.0016216
Ccr7	0.59179	0.51697	1	-0.23175	0.55181	0.50052	1	-0.23175
Fnbp1l	0.59229	0.51697	1	-0.12568	0.17003	0.17386	2	-0.12568
Il13ra1	0.59352	0.51697	1	0.092295	0.53603	0.45944	1	0.092295
Wdr95	0.59377	0.51697	1	-0.091849	0.98589	0.98794	0	-0.091849
Mug2	0.59379	0.50998	0	-0.20405	0.007608	0.005622	1	-0.20405
Syde2	0.595	0.51698	1	-0.26815	0.83185	0.81577	0	-0.26815
Tmprss11c	0.59673	0.51698	1	-0.018873	0.84743	0.82794	0	-0.018873
Ccdc15	0.59696	0.50999	0	-0.14241	0.12865	0.13689	2	-0.14241
Efcab5	0.59697	0.51698	1	0.2203	0.081254	0.084567	2	0.2203
Calb1	0.59771	0.51698	1	0.17263	0.70112	0.65504	1	0.17263
Tirap	0.59795	0.51698	1	-0.066796	0.69514	0.65504	1	-0.066796
Tbc1d9	0.59893	0.51698	1	-0.15605	0.27665	0.28685	1	-0.15605
Gpr82	0.60001	0.5181	0	-0.025017	0.21767	0.18539	1	-0.025017
Rtp4	0.60015	0.51698	1	-0.029051	0.15141	0.15039	2	-0.029051
LOC685025	0.60039	0.51698	1	0.17976	0.042907	0.054147	2	0.17976
Anapc11	0.60054	0.50999	0	0.16807	0.2466	0.23987	2	0.16807
Htr2b	0.60112	0.51698	1	0.29548	0.13163	0.14261	2	0.29548
Yme1l1	0.60161	0.51698	1	-0.34793	0.95942	0.95916	0	-0.34793
Ppif	0.60185	0.51698	1	-0.025108	0.70131	0.65504	1	-0.025108
D2hgdh	0.6021	0.51698	1	-0.054258	0.35841	0.3351	1	-0.054258
P4hb	0.60282	0.51698	1	-0.11796	0.86927	0.86026	0	-0.11796
Adcy5	0.60307	0.51698	1	-0.22362	0.26377	0.2792	1	-0.22362
Emilin2	0.60325	0.50999	0	0.073752	0.20581	0.22646	2	0.073752
Itga5	0.60346	0.50999	0	-0.28285	0.8019	0.78892	0	-0.28285
Chrm4	0.60379	0.51698	1	0.042194	0.67966	0.63456	1	0.042194
Polr1e	0.60428	0.51698	1	0.49303	0.064536	0.077973	3	0.49303
Ufl1	0.60452	0.51698	1	-0.34314	0.041392	0.052153	2	-0.34314
Tlr3	0.605	0.51698	1	-0.28125	0.65757	0.62446	1	-0.28125
Vps13a	0.60553	0.53381	0	-0.1534	0.81138	0.80035	0	-0.1534
Nfkbib	0.60572	0.51698	1	0.1539	0.25726	0.27919	1	0.1539
Lrrc15	0.60645	0.51698	1	-0.14364	0.59966	0.53209	1	-0.14364
Gpr151	0.60765	0.51698	1	-0.021184	0.056615	0.074808	2	-0.021184
Tmem147	0.60813	0.51698	1	-0.069029	0.075824	0.084562	2	-0.069029
Syt8	0.60861	0.51698	1	0.12627	0.285	0.3038	1	0.12627
Il12b	0.60909	0.51698	1	0.1452	0.21996	0.2427	2	0.1452
Epha1	0.6098	0.51698	1	-0.1443	0.48409	0.4177	1	-0.1443
Lrmp	0.61052	0.51698	1	0.30678	0.14974	0.15039	2	0.30678
Cel	0.611	0.51698	1	-0.15132	0.32894	0.3247	1	-0.15132
Dag1	0.61123	0.51698	1	0.17369	0.69669	0.65504	1	0.17369
Diaph3	0.61361	0.52931	1	0.044446	0.73602	0.66501	0	0.044446
Pik3r1	0.61375	0.53382	0	0.093695	0.79278	0.77045	0	0.093695
Lilrb3a	0.61395	0.53382	0	-0.13864	0.95537	0.94953	0	-0.13864
Gpr149	0.61408	0.52931	1	0.14687	0.59623	0.52125	1	0.14687
Cers3	0.61432	0.52931	1	0.22397	0.040887	0.052148	1	0.22397
Unc5b	0.61503	0.52931	1	0.044579	0.72674	0.665	0	0.044579
Mrgprb3	0.6155	0.52931	1	0.05029	0.24117	0.25633	2	0.05029
Spsb3	0.61574	0.52931	1	0.17173	0.78618	0.74565	0	0.17173
Olr920	0.61621	0.52931	1	0.28301	0.035543	0.045771	3	0.28301
Chrm2	0.61644	0.52931	1	-0.33906	0.95787	0.95916	0	-0.33906
Npffr2	0.6168	0.55582	0	0.7819	0.0070314	0.0054301	3	0.7819
Mpeg1	0.61738	0.52931	1	0.14443	0.3128	0.31427	2	0.14443
Nfxl1	0.61762	0.52931	1	0.15207	0.14271	0.15038	1	0.15207
Lgr4	0.61809	0.52931	1	-0.13694	0.4898	0.4177	1	-0.13694
Msmb	0.61832	0.52931	1	-0.14592	0.66856	0.62446	1	-0.14592
Gnai2	0.61856	0.52931	1	0.012296	0.63377	0.59381	1	0.012296
Gtpbp10	0.62066	0.52931	1	-0.078523	0.70963	0.65505	1	-0.078523
Grm4	0.62136	0.52931	1	-0.059902	0.73446	0.66501	0	-0.059902
Adhfe1	0.62183	0.55582	0	-0.18575	0.49301	0.43396	1	-0.18575
Fmn1	0.62253	0.52931	1	0.015211	0.44332	0.38694	1	0.015211
Ap1ar	0.62276	0.52931	1	-0.10297	0.62345	0.57342	1	-0.10297
LRRTM1	0.62345	0.52931	1	-0.11459	0.11896	0.13933	1	-0.11459
Aplnr	0.62438	0.52931	1	0.17213	0.022528	0.017745	2	0.17213
Il1r1	0.62463	0.56672	0	0.019092	0.29212	0.26078	1	0.019092
Runx3	0.62484	0.52931	1	-0.025805	0.37944	0.3351	1	-0.025805
Olr232	0.62503	0.56672	0	0.25292	0.24423	0.23987	1	0.25292
Cfap221	0.6253	0.52931	1	0.2027	0.6994	0.65504	1	0.2027
Ccnb3	0.62542	0.56672	0	-0.19088	0.98168	0.98555	0	-0.19088
Slco1a2	0.626	0.52931	1	-0.071055	0.15415	0.15039	1	-0.071055
Myef2	0.62646	0.52931	1	-0.016031	0.73996	0.66501	0	-0.016031
Nmur1	0.62669	0.52931	1	-0.11497	0.7271	0.665	0	-0.11497
RGD1307100	0.62738	0.52931	1	0.77313	0.001059	0.0011082	4	0.77313
Cpne5	0.62761	0.52931	1	0.36126	0.26522	0.2792	2	0.36126
Tspan13	0.62784	0.52931	1	0.15586	0.10779	0.13629	2	0.15586
Rsf1	0.6283	0.52931	1	0.033176	0.20861	0.21689	1	0.033176
Vmo1	0.62853	0.52931	1	-0.020729	0.2159	0.23607	1	-0.020729
Pnpt1	0.62938	0.56672	0	-0.063728	0.93311	0.93452	0	-0.063728
Lhcgr	0.63013	0.52931	1	-0.0067607	0.58429	0.51108	1	-0.0067607
Fubp3	0.63081	0.52931	1	0.13129	0.25724	0.27919	2	0.13129
Ogfod1	0.63127	0.52931	1	-0.00062788	0.9086	0.9095	0	-0.00062788
Skap1	0.63172	0.52931	1	0.32282	0.059256	0.074808	3	0.32282
Cnr1	0.63195	0.52931	1	0.042686	0.87372	0.86027	0	0.042686
Itgav	0.63263	0.52931	1	0.031673	0.92659	0.92774	0	0.031673
Ctnnb1	0.63292	0.56672	0	0.080639	0.76462	0.72109	0	0.080639
Nfe2l2	0.63309	0.52931	1	-0.16705	0.928	0.92774	0	-0.16705
Fshr	0.63315	0.55513	0	-0.25984	0.99023	0.9936	0	-0.25984
Adra1a	0.63332	0.52931	1	-0.031915	0.72065	0.65505	1	-0.031915
Itga11	0.63354	0.52931	1	-0.072167	0.24658	0.26364	1	-0.072167
Slc2a9	0.6349	0.52931	1	-0.2922	0.096598	0.096851	1	-0.2922
Nbas	0.63535	0.52931	1	0.38362	0.023244	0.017745	3	0.38362
Mapkapk5	0.63558	0.52931	1	0.0012481	0.9157	0.91891	0	0.0012481
Cspg4	0.63648	0.52931	1	-0.14862	0.87539	0.86027	0	-0.14862
Il21	0.6367	0.52931	1	-0.2798	0.99543	0.99711	0	-0.2798
Bbs4	0.63693	0.52931	1	0.20646	0.07971	0.084567	3	0.20646
Ttc21b	0.6376	0.52931	1	0.031319	0.64561	0.60407	1	0.031319
Sgca	0.63783	0.52931	1	0.024533	0.46667	0.40718	1	0.024533
Hrct1	0.63828	0.52931	1	0.13586	0.85313	0.83967	0	0.13586
Efna5	0.63855	0.56672	0	0.041429	0.81264	0.80035	0	0.041429
Lnpep	0.63875	0.56672	0	0.51755	0.0063477	0.0054251	3	0.51755
Dnase2b	0.63895	0.52931	1	-0.081871	0.54912	0.50052	1	-0.081871
Cetn4	0.63962	0.52931	1	-0.029729	0.88657	0.8781	0	-0.029729
Gpr6	0.63984	0.52931	1	-0.23131	0.80093	0.75327	0	-0.23131
P2ry4	0.64074	0.52931	1	-0.2206	0.86038	0.84478	0	-0.2206
Pdgfrb	0.64163	0.52931	1	0.037271	0.13531	0.14639	1	0.037271
Hvcn1	0.64207	0.52931	1	-0.10404	0.69959	0.65504	1	-0.10404
Zbtb44	0.64229	0.52931	1	0.30166	0.049358	0.062993	3	0.30166
Lox	0.64274	0.54119	1	0.025061	0.69397	0.65504	1	0.025061
Cyp3a62	0.64296	0.5412	1	0.036875	0.32856	0.3247	1	0.036875
Gpr158	0.64318	0.5412	1	0.095941	0.15124	0.15039	2	0.095941
Btg3	0.6445	0.56673	0	-0.044304	0.70213	0.62774	0	-0.044304
Vom1r94	0.64469	0.56673	0	-0.23881	0.16551	0.17902	1	-0.23881
Tln1	0.64561	0.56562	1	-0.0037685	0.9029	0.90236	0	-0.0037685
RGD1563217	0.64735	0.56673	0	-0.08205	0.90686	0.91351	0	-0.08205
Stam2	0.64737	0.56562	1	0.081021	0.23558	0.25632	2	0.081021
Fut2	0.64759	0.56562	1	0.093989	0.17532	0.17934	1	0.093989
Adcy2	0.64803	0.56562	1	-0.23469	0.6631	0.62446	1	-0.23469
Adgra3	0.64891	0.56562	1	-0.024485	0.64274	0.59381	1	-0.024485
Prl5a2	0.64978	0.56562	1	0.35389	0.32435	0.31427	2	0.35389
Ilk	0.65065	0.56562	1	-0.22032	0.29288	0.31427	1	-0.22032
Lage3	0.6509	0.55514	0	-0.10151	0.91699	0.90966	0	-0.10151
LOC102551064	0.65131	0.56562	1	0.046595	0.8839	0.86936	0	0.046595
Cnot7	0.65225	0.56673	0	-0.37204	0.032493	0.048018	1	-0.37204
Ccl6	0.65244	0.56673	0	-0.26683	0.22993	0.23987	2	-0.26683
Vopp1	0.65281	0.56673	0	0.20518	0.68762	0.61799	0	0.20518
Olr630	0.65319	0.56673	0	-0.011064	0.25222	0.25012	1	-0.011064
Testin	0.65369	0.57781	0	-0.2237	0.89347	0.88243	0	-0.2237
Galr1	0.65434	0.57781	0	0.14012	0.64956	0.62446	1	0.14012
Mc3r	0.6558	0.56673	0	0.32624	0.10632	0.1139	2	0.32624
Tlr5	0.65585	0.57781	0	0.10319	0.52713	0.4492	1	0.10319
Alox15	0.65606	0.57781	0	-0.07173	0.63399	0.59381	1	-0.07173
Vamp3	0.65628	0.57781	0	0.091353	0.42476	0.3768	1	0.091353
Tomm40	0.65671	0.57781	0	0.48395	0.034386	0.045766	3	0.48395
Cdh17	0.65691	0.57745	0	0.28826	0.25118	0.25012	1	0.28826
Dr1	0.65692	0.57781	0	0.25008	0.26165	0.2792	2	0.25008
Tsen34	0.65709	0.57745	0	0.13568	0.77736	0.75683	0	0.13568
Pik3c3	0.65765	0.57745	0	-0.0065328	0.08158	0.071804	1	-0.0065328
Nmur2	0.65864	0.57781	0	-0.02957	0.18815	0.1933	1	-0.02957
LOC686900	0.66023	0.57745	0	-0.058629	0.5454	0.48525	1	-0.058629
Adgrg6	0.66034	0.57781	0	0.16582	0.17856	0.1933	2	0.16582
Endog	0.66098	0.57781	0	-0.011583	0.026137	0.018522	2	-0.011583
Parp6	0.66119	0.57781	0	-0.15697	0.47069	0.40718	1	-0.15697
Ect2	0.66162	0.57782	0	-0.20666	0.11708	0.13629	1	-0.20666
Il22ra1	0.66183	0.57782	0	-0.031532	0.95902	0.95916	0	-0.031532
Bdkrb1	0.6631	0.57782	0	0.30366	0.026641	0.018527	3	0.30366
Ackr3	0.66331	0.57782	0	0.35259	0.048547	0.060605	3	0.35259
Itgb2	0.66373	0.57782	0	0.021688	0.51064	0.44919	1	0.021688
Snx25	0.66479	0.57782	0	0.045496	0.76006	0.69415	0	0.045496
Gprc5c	0.66521	0.57782	0	-0.020901	0.88717	0.8781	0	-0.020901
Parp14	0.66584	0.57782	0	-0.073009	0.11802	0.13629	1	-0.073009
Gpr171	0.66605	0.57782	0	-0.026125	0.23911	0.25633	1	-0.026125
Gzmbl3	0.66647	0.57782	0	-0.086835	0.81302	0.76067	0	-0.086835
Madcam1	0.66709	0.57782	0	-0.18456	0.36918	0.3351	1	-0.18456
Olr49	0.66897	0.57746	0	0.23797	0.2615	0.25012	1	0.23797
Cysltr2	0.66918	0.57782	0	-0.19057	0.95261	0.95383	0	-0.19057
Fcho2	0.66939	0.57782	0	0.10696	0.084997	0.088682	1	0.10696
Fmo3	0.66981	0.57782	0	0.12664	0.62554	0.58375	1	0.12664
Mettl1	0.67064	0.57782	0	0.23551	0.051952	0.064644	1	0.23551
Zfp131	0.67105	0.59018	0	0.59762	0.086638	0.096983	2	0.59762
Nr3c2	0.67147	0.58969	0	-0.0082024	0.3798	0.3351	1	-0.0082024
Neurod4	0.67167	0.5897	0	-0.036557	0.30361	0.31427	2	-0.036557
Ech1	0.67229	0.60132	0	-0.094044	0.37167	0.3351	1	-0.094044
Kif1a	0.6727	0.60132	0	-0.082723	0.59129	0.51108	1	-0.082723
Sestd1	0.67291	0.60132	0	-0.056931	0.18838	0.19331	2	-0.056931
Tgfb1	0.67312	0.60132	0	0.15022	0.15688	0.15457	1	0.15022
Il17rb	0.67332	0.60132	0	-0.024088	0.032902	0.045766	2	-0.024088
LOC108349752	0.67415	0.60132	0	0.30638	0.187	0.1933	2	0.30638
RGD1306186	0.67476	0.60132	0	0.017358	0.19167	0.19331	1	0.017358
Exosc8	0.6754	0.58823	0	0.71605	0.047123	0.056667	3	0.71605
Ccng2	0.67558	0.60132	0	-0.17839	0.93612	0.93845	0	-0.17839
Ros1	0.67579	0.60132	0	0.1009	0.62229	0.57342	1	0.1009
Romo1	0.6762	0.60132	0	-0.30023	0.81055	0.76067	0	-0.30023
Smurf1	0.67681	0.60132	0	0.24009	0.082811	0.084567	3	0.24009
Zic1	0.67701	0.60132	0	-0.10918	0.86685	0.85525	0	-0.10918
Hras	0.67742	0.60132	0	0.42772	0.0047877	0.0039054	4	0.42772
Ap2a2	0.67763	0.60132	0	-0.061587	0.35333	0.3351	1	-0.061587
Mrpl41	0.67793	0.63137	0	0.72993	0.019516	0.01827	2	0.72993
Dph5	0.67844	0.60132	0	-0.099117	0.50104	0.43851	1	-0.099117
Sf3b3	0.67855	0.63137	0	0.1694	0.49139	0.42019	0	0.1694
Best2	0.67885	0.60132	0	0.23749	0.51552	0.44919	1	0.23749
Il10rb	0.67963	0.59833	0	-0.08402	0.23692	0.23987	2	-0.08402
Smg6	0.68127	0.60132	0	0.15075	0.071698	0.084562	2	0.15075
Ccr1l1	0.68188	0.60132	0	0.16882	0.43881	0.38693	1	0.16882
Eif3c	0.68359	0.62252	0	0.66542	0.011305	0.009853	3	0.66542
Rasal1	0.68429	0.62364	0	0.30729	0.56921	0.51107	1	0.30729
Smarcd3	0.68489	0.62364	0	0.10253	0.14132	0.15038	1	0.10253
Mttp	0.68549	0.62364	0	-0.27302	0.90896	0.9095	0	-0.27302
Gemin2	0.68572	0.59833	0	0.42235	0.086852	0.090106	2	0.42235
Adam18	0.68688	0.62364	0	-0.089501	0.86801	0.85525	0	-0.089501
Olr1311	0.68693	0.59833	0	-0.08557	0.012798	0.0085352	2	-0.08557
Gpr12	0.68768	0.62364	0	-0.13743	0.65369	0.62446	1	-0.13743
Cep85l	0.68827	0.62364	0	-0.067897	0.075235	0.084562	1	-0.067897
Ccdc30	0.68847	0.62364	0	-0.0065024	0.69339	0.65504	1	-0.0065024
Dbnl	0.69025	0.62364	0	-0.038432	0.49692	0.42794	1	-0.038432
Mgat4a	0.69104	0.62364	0	0.21921	0.26418	0.2792	1	0.21921
Gabrr3	0.69223	0.59833	0	-0.086507	0.55757	0.50587	1	-0.086507
Ldhc	0.6928	0.63406	0	0.08376	0.051514	0.064644	2	0.08376
Pigw	0.69358	0.63406	0	0.033088	0.30687	0.31427	1	0.033088
Drosha	0.69417	0.63406	0	-0.17921	0.20689	0.21045	1	-0.17921
Hoxc11	0.69436	0.63406	0	-0.074196	0.90139	0.8986	0	-0.074196
Map7	0.69495	0.63406	0	-0.030842	0.4359	0.38693	1	-0.030842
Dapk3	0.69534	0.63406	0	-0.24012	0.93596	0.93845	0	-0.24012
S1pr1	0.69545	0.60846	0	1.1605	1.1371e-06	2.5245e-06	4	1.1605
Rbm27	0.69562	0.60846	0	0.055843	0.42533	0.35206	1	0.055843
Hspa5	0.69602	0.63754	0	0.13993	0.50723	0.44558	0	0.13993
Rims2	0.69689	0.63406	0	-0.10791	0.29402	0.31427	2	-0.10791
Dab2	0.69747	0.63406	0	0.079734	0.61028	0.55315	1	0.079734
Tram1	0.6994	0.63406	0	-0.042238	0.70549	0.65505	1	-0.042238
Slc39a10	0.70016	0.63406	0	-0.15827	0.76101	0.69415	0	-0.15827
Taf1a	0.70036	0.63406	0	0.23368	0.58756	0.51108	1	0.23368
Sphkap	0.70063	0.62719	0	-0.20625	0.11974	0.13255	2	-0.20625
Gpr75	0.7015	0.63406	0	0.16192	0.68289	0.64503	1	0.16192
Zfp428	0.70208	0.63406	0	-0.11557	0.84798	0.82794	0	-0.11557
Fat2	0.70227	0.63406	0	0.29565	0.21718	0.2427	2	0.29565
Polr3g	0.70246	0.62719	0	0.34624	0.14454	0.1369	2	0.34624
Ccne2	0.70246	0.63406	0	0.21071	0.64407	0.59381	1	0.21071
Proser1	0.70379	0.63406	0	0.090064	0.76961	0.71212	0	0.090064
Atpaf2	0.70411	0.6272	0	0.28641	0.52219	0.44415	1	0.28641
Acer2	0.70436	0.63406	0	-0.037637	0.35224	0.3351	1	-0.037637
LOC686683	0.70444	0.6272	0	0.01846	0.40604	0.34187	1	0.01846
Clmn	0.70455	0.63406	0	-0.1064	0.28595	0.30381	2	-0.1064
Pick1	0.70509	0.6272	0	0.091306	0.73963	0.6894	0	0.091306
Upp1	0.70568	0.63406	0	-0.046951	0.65606	0.62446	1	-0.046951
Lgr5	0.70575	0.6272	0	-0.065974	0.010638	0.0076567	1	-0.065974
Mmp1b	0.70606	0.63406	0	0.26969	0.30767	0.31427	2	0.26969
Golph3l	0.70608	0.6272	0	-0.13184	0.74186	0.6894	0	-0.13184
Sema3a	0.70624	0.6272	0	-0.097941	0.23054	0.23987	1	-0.097941
Nup88	0.70689	0.6272	0	0.34823	0.096409	0.11082	2	0.34823
Cd4	0.70719	0.63406	0	0.099669	0.83006	0.81577	0	0.099669
Sult1d1	0.70794	0.63406	0	0.02908	0.056946	0.074808	1	0.02908
Nf2	0.7085	0.63406	0	-0.14138	0.46853	0.40718	1	-0.14138
Crlf1	0.70869	0.63406	0	-0.044419	0.35877	0.3351	1	-0.044419
C5ar1	0.70907	0.63406	0	-0.2132	0.22483	0.24271	1	-0.2132
Nkd1	0.70925	0.63406	0	0.010617	0.20343	0.20421	1	0.010617
Tfg	0.70944	0.63406	0	0.40395	0.061824	0.074813	3	0.40395
Cabp5	0.70963	0.63406	0	0.063606	0.072781	0.084562	2	0.063606
Mir6324	0.70981	0.63406	0	-0.1638	0.49009	0.4177	1	-0.1638
Tmem11	0.71019	0.63406	0	-0.21148	0.055949	0.067381	2	-0.21148
Ifnar2	0.71167	0.63406	0	-0.21477	0.47223	0.40718	1	-0.21477
Glrx	0.71186	0.63406	0	-0.040598	0.68768	0.65504	1	-0.040598
Syt11	0.7126	0.63406	0	0.21683	0.21832	0.2427	2	0.21683
Syt13	0.71279	0.63406	0	0.055479	0.55661	0.50053	1	0.055479
Dctn5	0.71297	0.63406	0	-0.074612	0.27007	0.28684	2	-0.074612
Npr3	0.71334	0.63406	0	-0.021315	0.68529	0.65504	1	-0.021315
Ubl5	0.71339	0.66105	0	0.49583	0.052484	0.04516	2	0.49583
Kpna7	0.71433	0.63653	0	0.18096	0.81287	0.80035	0	0.18096
Api5	0.71482	0.63406	0	0.1809	0.4178	0.36649	1	0.1809
B3galt5	0.71555	0.63406	0	-0.0403	0.14959	0.15039	1	-0.0403
Kif11	0.71577	0.63653	0	0.12431	0.49931	0.44415	1	0.12431
Celsr2	0.71665	0.63406	0	-0.038537	0.89816	0.88655	0	-0.038537
Rrbp1	0.71702	0.63406	0	-0.24418	0.47621	0.40718	1	-0.24418
Crhr1	0.7172	0.63406	0	0.37858	0.024166	0.01775	3	0.37858
Cenpt	0.71736	0.63653	0	0.34437	0.010206	0.0073134	2	0.34437
Taok2	0.71811	0.63406	0	0.11641	0.72353	0.665	0	0.11641
F13a1	0.7192	0.63406	0	-0.20531	0.85555	0.84478	0	-0.20531
Flrt3	0.71956	0.63406	0	0.10573	0.31034	0.31427	1	0.10573
Stub1	0.72011	0.63406	0	0.20345	0.23413	0.25632	2	0.20345
Iglon5	0.72029	0.63406	0	0.08807	0.79191	0.74566	0	0.08807
Ceacam1	0.72101	0.63406	0	0.068892	0.45226	0.39701	1	0.068892
Sbf2	0.72162	0.63653	0	-0.10559	0.85888	0.86402	0	-0.10559
Ccr4	0.72173	0.63406	0	-0.17747	0.7751	0.71213	0	-0.17747
Olr472	0.7224	0.63653	0	0.075722	0.15977	0.17902	2	0.075722
Defb12	0.72245	0.64463	0	-0.030378	0.47038	0.40718	1	-0.030378
P2ry1	0.72263	0.64463	0	0.024108	0.73619	0.66501	0	0.024108
Pdlim4	0.72335	0.64463	0	0.37361	0.20073	0.19885	2	0.37361
Ppib	0.72407	0.64463	0	-0.13068	0.75345	0.68434	0	-0.13068
Itgb7	0.72514	0.64463	0	0.12032	0.11519	0.13629	1	0.12032
F2rl1	0.72692	0.64463	0	-0.23883	0.88303	0.86935	0	-0.23883
Tmem9	0.72781	0.64463	0	0.24392	0.0054819	0.0061976	3	0.24392
Zfp646	0.72816	0.64463	0	-0.059525	0.51752	0.44919	1	-0.059525
Egfl8	0.72851	0.64463	0	-0.0071952	0.443	0.38694	1	-0.0071952
Zc3h12d	0.72904	0.64463	0	-0.14566	0.84678	0.82794	0	-0.14566
Itga9	0.72957	0.64463	0	0.018794	0.83125	0.81577	0	0.018794
Pop7	0.7296	0.66877	0	0.50646	0.38561	0.3408	1	0.50646
Sh3gl3	0.7301	0.64463	0	0.17346	0.058441	0.074808	3	0.17346
Wdr64	0.73044	0.63653	0	-0.1501	0.85408	0.85114	0	-0.1501
Tnip2	0.73045	0.64464	0	0.00031817	0.15161	0.15039	2	0.00031817
Sass6	0.73062	0.64464	0	0.162	0.14659	0.15039	2	0.162
Snap47	0.7322	0.64464	0	0.45978	0.034931	0.045766	3	0.45978
Katnal2	0.7329	0.64464	0	-0.049759	0.89769	0.88654	0	-0.049759
Scn5a	0.73377	0.64464	0	0.0061839	0.90387	0.90603	0	0.0061839
Fam83a	0.73394	0.64464	0	0.030429	0.73688	0.66501	0	0.030429
Mlx	0.73429	0.64464	0	0.26168	0.84982	0.82794	0	0.26168
Lpar4	0.73446	0.64464	0	0.078437	0.35151	0.3351	1	0.078437
Aldh1a7	0.7355	0.64464	0	-0.0070515	0.31722	0.31427	1	-0.0070515
Klhl5	0.73636	0.64464	0	-0.0013115	0.39096	0.3351	1	-0.0013115
Oprl1	0.73653	0.64464	0	0.22235	0.20696	0.21045	2	0.22235
Cops2	0.73671	0.64464	0	0.11772	0.18683	0.1933	1	0.11772
Gpr182	0.73688	0.64464	0	-0.18524	0.52993	0.4492	1	-0.18524
Olr217	0.73739	0.64464	0	-0.24712	0.9776	0.97686	0	-0.24712
Kctd20	0.73774	0.64464	0	-0.12084	0.45289	0.39702	1	-0.12084
Cubn	0.73791	0.64464	0	-0.061119	0.23661	0.25633	1	-0.061119
Cyp2ab1	0.73808	0.64464	0	0.15736	0.77267	0.71212	0	0.15736
Atp6v0a4	0.73893	0.65511	0	-0.28702	0.89603	0.88244	0	-0.28702
Gpr37l1	0.73996	0.65511	0	-0.012798	0.54669	0.50052	1	-0.012798
Igf1	0.74013	0.65511	0	0.19668	0.47192	0.40718	1	0.19668
Pex11a	0.74115	0.65511	0	0.43376	0.080963	0.084567	3	0.43376
Wisp2	0.74216	0.65511	0	0.012095	0.60137	0.54262	1	0.012095
Cct8l1	0.74233	0.65511	0	0.021073	0.031754	0.045766	1	0.021073
Pdgfb	0.74351	0.65511	0	0.25604	0.014365	0.01365	3	0.25604
Tesc	0.74419	0.65511	0	0.10482	0.16028	0.159	2	0.10482
Retnla	0.74421	0.66385	0	-0.045195	0.3809	0.32129	1	-0.045195
LOC108350189	0.74484	0.69748	0	1.0645	0.0029675	0.002118	2	1.0645
Prg3	0.74553	0.6657	0	0.2156	0.095155	0.096851	2	0.2156
Ldha	0.74586	0.6657	0	0.24954	0.65196	0.62446	1	0.24954
Tnrc6b	0.74603	0.6657	0	-0.081094	0.7757	0.71213	0	-0.081094
Cwh43	0.74636	0.6657	0	0.058123	0.53961	0.46963	1	0.058123
Rnf170	0.74654	0.66386	0	0.24528	0.20224	0.22645	2	0.24528
Fermt1	0.7472	0.6657	0	-0.13012	0.77585	0.71213	0	-0.13012
Atp6v1b2	0.7477	0.66386	0	-0.04372	0.46585	0.38276	1	-0.04372
Calb2	0.74819	0.6657	0	-0.17736	0.34197	0.3351	1	-0.17736
Mylk	0.74836	0.6657	0	-0.16552	0.75685	0.69415	0	-0.16552
Zc2hc1a	0.74869	0.6657	0	0.061604	0.27493	0.28685	2	0.061604
Mir320a	0.74902	0.6657	0	0.12705	0.27852	0.28685	2	0.12705
Ccr8	0.75018	0.6657	0	-0.21039	0.88742	0.8781	0	-0.21039
Adgrv1	0.75051	0.6657	0	0.3193	0.19613	0.19331	2	0.3193
Itpkb	0.75133	0.6657	0	0.19479	0.11476	0.13629	2	0.19479
Itgb5	0.75149	0.6657	0	0.081011	0.61574	0.57342	1	0.081011
Cox4i1	0.75247	0.66571	0	0.018482	0.43297	0.38693	1	0.018482
Tnfsf8	0.75296	0.66571	0	-0.07453	0.7766	0.71213	0	-0.07453
Wdr46	0.75313	0.66571	0	-0.023581	0.4274	0.3768	1	-0.023581
Sult1b1	0.75359	0.6722	0	-0.084421	0.13099	0.13689	1	-0.084421
Il27	0.75378	0.66571	0	-0.05604	0.81788	0.77531	0	-0.05604
LOC685933	0.7541	0.66571	0	0.53398	0.0019415	0.0014718	4	0.53398
Capn3	0.75443	0.66571	0	-0.18291	0.94581	0.95383	0	-0.18291
Helz	0.75444	0.68045	0	-0.20977	0.98827	0.9918	0	-0.20977
Hadha	0.7554	0.66571	0	-0.057115	0.12276	0.13933	2	-0.057115
Slc25a24	0.75656	0.68045	0	0.12951	0.13626	0.1369	2	0.12951
Cul4b	0.75669	0.66571	0	0.044053	0.20904	0.21689	1	0.044053
Pxn	0.75702	0.66571	0	-0.065311	0.52573	0.4492	1	-0.065311
Il2	0.7575	0.66571	0	0.35233	0.051001	0.062998	3	0.35233
Chst2	0.7583	0.66571	0	0.17613	0.052444	0.064644	3	0.17613
Pfkl	0.75958	0.67532	0	-0.09187	0.4188	0.36649	1	-0.09187
Plcxd2	0.76022	0.67532	0	-0.04957	0.9677	0.96395	0	-0.04957
Best1	0.76101	0.67532	0	-0.091913	0.10283	0.11348	1	-0.091913
Gpr174	0.76103	0.68884	0	-0.021555	0.61942	0.58794	1	-0.021555
Ptpn1	0.76133	0.67532	0	-0.21755	0.49129	0.4177	1	-0.21755
Appl2	0.76291	0.67532	0	0.2897	0.10474	0.11647	2	0.2897
Nt5e	0.76354	0.67532	0	-0.2393	0.54885	0.50052	1	-0.2393
Eef2k	0.76417	0.69432	0	-0.10715	0.30301	0.31427	1	-0.10715
Zfp286a	0.76433	0.69432	0	0.015793	0.55422	0.50053	1	0.015793
Olr1264	0.76495	0.69432	0	-0.14612	0.64163	0.59381	1	-0.14612
LOC690283	0.76542	0.69432	0	0.37286	0.17428	0.17933	2	0.37286
Gpr63	0.76558	0.69432	0	-0.0050611	0.19865	0.19331	1	-0.0050611
LOC498705	0.76574	0.69432	0	-0.10009	0.43622	0.38693	1	-0.10009
Ptgr1	0.76636	0.69432	0	-0.068917	0.57463	0.51107	1	-0.068917
Ppm1g	0.76667	0.69432	0	0.099432	0.78283	0.73823	0	0.099432
Gpr143	0.76791	0.69433	0	-0.019018	0.88477	0.86936	0	-0.019018
Lacc1	0.76884	0.69433	0	0.20697	0.057942	0.074808	2	0.20697
Sgip1	0.77113	0.72083	0	0.081587	0.029516	0.043131	1	0.081587
Fcho1	0.77267	0.70333	0	0.34575	0.01543	0.01365	3	0.34575
Efna1	0.77343	0.70333	0	0.27041	0.04213	0.054147	3	0.27041
Htr7	0.77434	0.70333	0	0.36583	0.067839	0.077979	3	0.36583
Il12rb2	0.7763	0.70333	0	0.014643	0.25473	0.27919	2	0.014643
Metrnl	0.77645	0.70333	0	-0.061782	0.59746	0.53209	1	-0.061782
Camk1d	0.77705	0.70333	0	-0.057831	0.24988	0.27919	1	-0.057831
Mad2l1	0.77814	0.73561	0	-0.26925	0.83819	0.82758	0	-0.26925
RGD1304745	0.77827	0.73561	0	0.32717	0.6282	0.58794	1	0.32717
Iscu	0.7784	0.70333	0	0.49109	0.0053625	0.0058846	3	0.49109
Olr213	0.78018	0.70333	0	-0.088909	0.91415	0.91891	0	-0.088909
Bcas2	0.78033	0.70333	0	-0.3263	0.8954	0.88244	0	-0.3263
Cxadr	0.78063	0.70333	0	0.045265	0.31964	0.31427	2	0.045265
Amot	0.78077	0.70333	0	0.32914	0.014005	0.013226	4	0.32914
Cd164	0.78107	0.70333	0	-0.07632	0.082786	0.084567	2	-0.07632
Ypel1	0.78136	0.70333	0	0.15812	0.098167	0.096857	2	0.15812
Ccnc	0.7832	0.73561	0	0.066153	0.3656	0.30101	1	0.066153
Dsp	0.78357	0.70333	0	0.24543	0.089605	0.091207	3	0.24543
Nae1	0.78369	0.73399	0	-0.17687	0.90958	0.90418	0	-0.17687
Ticam2	0.784	0.70333	0	0.16059	0.029358	0.044519	2	0.16059
Kdr	0.78502	0.70333	0	0.06174	0.42806	0.3768	1	0.06174
Zfp770	0.78589	0.70333	0	0.25013	0.2445	0.26363	2	0.25013
Ednra	0.78601	0.74246	0	-0.16481	0.88093	0.88015	0	-0.16481
Plod3	0.78647	0.70333	0	0.14252	0.27937	0.29493	2	0.14252
Gemin8	0.78691	0.70333	0	0.22102	0.80039	0.75327	0	0.22102
Stard4	0.78719	0.70333	0	0.30016	0.069881	0.08124	3	0.30016
Stt3a	0.78748	0.70333	0	0.51401	0.004078	0.0024159	3	0.51401
Hdc	0.78777	0.70333	0	0.10436	0.4084	0.34574	1	0.10436
Ssr1	0.78849	0.70333	0	-0.051059	0.28382	0.3038	2	-0.051059
Gpnmb	0.78863	0.70333	0	0.069541	0.50629	0.44919	1	0.069541
Gpr119	0.78877	0.70333	0	0.29076	0.27345	0.28684	2	0.29076
Gpr45	0.7892	0.70333	0	0.092625	0.72922	0.665	0	0.092625
Xcl1	0.78949	0.70333	0	-0.0049082	0.24575	0.26364	1	-0.0049082
Ndufaf1	0.78978	0.70333	0	0.26286	0.19493	0.19331	2	0.26286
Irak3	0.79066	0.74246	0	0.19782	0.54377	0.48525	1	0.19782
Itga7	0.79364	0.74246	0	0.25806	0.34814	0.27067	1	0.25806
Slc39a13	0.79388	0.70333	0	0.40341	0.027652	0.019512	2	0.40341
Tfcp2	0.79416	0.70333	0	-0.11974	0.5246	0.4492	1	-0.11974
Taar4	0.795	0.70333	0	-0.084933	0.81431	0.76067	0	-0.084933
Cyp1b1	0.79584	0.70333	0	0.035183	0.74318	0.67495	0	0.035183
Rasgrp1	0.79597	0.70333	0	0.13957	0.05844	0.074808	2	0.13957
Arl16	0.79639	0.70333	0	-0.025058	0.87455	0.86027	0	-0.025058
Olr892	0.79695	0.74931	0	-0.1165	0.64584	0.58795	1	-0.1165
Adam15	0.79709	0.71244	0	0.24502	0.078754	0.084567	3	0.24502
Bri3bp	0.79902	0.71244	0	0.19115	0.28913	0.31427	2	0.19115
Eif3h	0.80066	0.71245	0	0.019327	0.30383	0.31427	2	0.019327
Ccnf	0.80202	0.75606	0	0.3099	0.3366	0.27067	1	0.3099
Tjp2	0.80324	0.71245	0	-0.28028	0.62484	0.57342	1	-0.28028
Sim1	0.80432	0.72097	0	-0.042898	0.59525	0.52124	1	-0.042898
Sec63	0.80498	0.75606	0	0.30141	0.24249	0.23987	1	0.30141
Rasa4	0.80566	0.72927	0	0.37164	0.046949	0.058318	3	0.37164
Stat5b	0.80575	0.77506	0	0.1065	0.80168	0.80593	0	0.1065
Adgrg3	0.80619	0.72927	0	0.28923	0.1563	0.15457	2	0.28923
Hacd1	0.80646	0.72927	0	-0.0062413	0.76464	0.69416	0	-0.0062413
Nod2	0.80686	0.72928	0	-0.16409	0.94548	0.95383	0	-0.16409
Ghr	0.80831	0.72928	0	0.22599	0.043915	0.054153	3	0.22599
Dzip3	0.80871	0.72928	0	0.096083	0.09852	0.096857	1	0.096083
Epha8	0.80911	0.7377	0	0.17208	0.13092	0.14261	2	0.17208
Mrs2	0.80924	0.7377	0	0.16806	0.60741	0.55314	1	0.16806
Irak4	0.80965	0.76246	0	0.041702	0.17602	0.19027	1	0.041702
Gtf2ird2	0.80989	0.76246	0	0.21318	0.71385	0.64571	0	0.21318
Strada	0.81081	0.7377	0	-0.073962	0.32744	0.3247	1	-0.073962
Fpr2	0.81196	0.76246	0	0.13191	0.02986	0.043131	2	0.13191
Plcl1	0.81224	0.7377	0	-0.14984	0.087601	0.088687	2	-0.14984
Cpne4	0.81263	0.7377	0	0.4971	0.033437	0.045766	3	0.4971
Hgf	0.81289	0.7377	0	-0.29008	0.95876	0.95916	0	-0.29008
Pdzrn4	0.81315	0.7377	0	0.013109	0.94735	0.95383	0	0.013109
Tmed2	0.81328	0.7377	0	-0.16489	0.92308	0.92479	0	-0.16489
Gpr157	0.81354	0.7377	0	-0.07213	0.90622	0.90949	0	-0.07213
Jun	0.81367	0.7377	0	0.17631	0.038647	0.045771	2	0.17631
Orc6	0.81401	0.7691	0	0.60504	0.029607	0.043131	2	0.60504
Wnt16	0.81444	0.74605	0	-0.20475	0.82425	0.78274	0	-0.20475
Nek5	0.81469	0.7691	0	0.044238	0.50703	0.44415	1	0.044238
Olr252	0.81482	0.74605	0	0.025726	0.068843	0.081235	2	0.025726
Itgb8	0.81492	0.7691	0	-0.21704	0.092526	0.10793	1	-0.21704
Mcemp1	0.81508	0.74605	0	0.020438	0.84831	0.82794	0	0.020438
Pfkfb2	0.81548	0.7691	0	-0.17466	0.61007	0.5672	1	-0.17466
Lgals3	0.81559	0.7691	0	-0.025922	0.14982	0.16359	2	-0.025922
Syt12	0.81712	0.74606	0	-0.10377	0.8929	0.88243	0	-0.10377
Chia	0.81738	0.74606	0	0.24687	0.14937	0.15039	2	0.24687
Tfeb	0.8175	0.74606	0	0.12479	0.090917	0.091212	2	0.12479
Gpr156	0.81864	0.74606	0	0.087035	0.55688	0.50053	1	0.087035
Olr199	0.81915	0.74606	0	0.00048566	0.22229	0.24271	1	0.00048566
Cd14	0.82003	0.7539	0	0.12993	0.68369	0.65504	1	0.12993
Gabbr2	0.82078	0.7539	0	0.1714	0.061919	0.074813	2	0.1714
Pnlip	0.82083	0.7691	0	-0.10134	0.44412	0.38275	1	-0.10134
Olr507	0.8216	0.77561	0	-0.17379	0.93997	0.93685	0	-0.17379
LOC102555039	0.82215	0.76914	0	0.28137	0.38818	0.3351	1	0.28137
Galr3	0.82252	0.76914	0	0.18771	0.043411	0.054153	1	0.18771
Cd47	0.82289	0.76914	0	0.24878	0.16005	0.159	2	0.24878
Eps8	0.82363	0.76914	0	-0.23971	0.99638	0.99823	0	-0.23971
Map9	0.82437	0.76914	0	0.33277	0.048945	0.062993	2	0.33277
Tbck	0.82474	0.76915	0	0.053548	0.79736	0.75326	0	0.053548
Tox	0.82486	0.76915	0	0.12255	0.57438	0.51107	1	0.12255
Mprip	0.82498	0.76915	0	0.43727	0.086474	0.088687	3	0.43727
Mettl21c	0.8251	0.76915	0	0.11066	0.47956	0.4177	1	0.11066
Il7r	0.82645	0.76915	0	0.16833	0.55368	0.50053	1	0.16833
Adgre5	0.82657	0.76915	0	0.050159	0.56269	0.51107	1	0.050159
Ghrh	0.82754	0.76915	0	-0.045425	0.83722	0.81577	0	-0.045425
Slamf6	0.8279	0.77662	0	0.071859	0.20083	0.19885	2	0.071859
Gprc5a	0.82802	0.77662	0	0.0070054	0.56295	0.51107	1	0.0070054
Mfge8	0.82946	0.7838	0	-0.051271	0.3061	0.31427	1	-0.051271
E2f8	0.83006	0.7838	0	0.030043	0.082078	0.084567	1	0.030043
Ube2e1	0.83074	0.78835	0	-0.006061	0.2808	0.26077	1	-0.006061
Faxc	0.83078	0.7838	0	0.071205	0.46605	0.40718	1	0.071205
Sapcd1	0.8309	0.7838	0	0.22342	0.020739	0.015422	3	0.22342
Olr832	0.83102	0.7838	0	-0.10316	0.17264	0.17386	1	-0.10316
Fbxw11	0.83137	0.78835	0	0.091385	0.76612	0.72841	0	0.091385
Olr866	0.83185	0.79049	0	0.2268	0.19354	0.19331	2	0.2268
Naf1	0.8322	0.7905	0	0.20747	0.23537	0.25632	2	0.20747
Cd44	0.83232	0.7905	0	0.25294	0.0028746	0.0021433	2	0.25294
Pak2	0.83291	0.79723	0	0.19303	0.078278	0.084567	3	0.19303
Fuca2	0.83326	0.79723	0	-0.072662	0.52769	0.4492	1	-0.072662
P2ry13	0.83361	0.79723	0	0.086209	0.15857	0.159	2	0.086209
Kctd13	0.83373	0.79723	0	0.097031	0.49781	0.42794	1	0.097031
Best3	0.83385	0.79723	0	0.12335	0.4494	0.38694	1	0.12335
Cpne9	0.8342	0.79723	0	-0.028929	0.24947	0.27919	1	-0.028929
Utrn	0.83432	0.79723	0	0.021646	0.83455	0.81577	0	0.021646
Gm2a	0.83537	0.79723	0	-0.10582	0.83837	0.81577	0	-0.10582
Terf2	0.8355	0.82261	0	0.11725	0.43473	0.39371	1	0.11725
Ada	0.83594	0.80012	0	-0.1008	0.37194	0.31119	1	-0.1008
RGD1559903	0.83607	0.79723	0	-0.078804	0.78444	0.74565	0	-0.078804
Foxm1	0.8363	0.79723	0	0.11392	0.17174	0.17386	1	0.11392
Ube2e2	0.83699	0.79724	0	0.377	0.054534	0.064649	3	0.377
Txnl4a	0.83768	0.80569	0	0.10937	0.051036	0.056672	1	0.10937
Gpr25	0.83768	0.79724	0	0.10892	0.22695	0.24935	1	0.10892
Adrb2	0.83791	0.79724	0	0.2182	0.58379	0.51108	1	0.2182
Htr5a	0.83837	0.79724	0	0.22304	0.71555	0.65505	1	0.22304
Ms4a14	0.8386	0.79724	0	0.53415	0.010207	0.0099035	4	0.53415
Nell1	0.83917	0.79724	0	-0.018471	0.43978	0.38693	1	-0.018471
Ccdc117	0.83963	0.79724	0	-0.13834	0.96788	0.96542	0	-0.13834
Cntn2	0.83985	0.79724	0	0.067399	0.20173	0.20421	2	0.067399
Ctss	0.8402	0.79724	0	-0.026281	0.96571	0.96394	0	-0.026281
Gabrg1	0.84037	0.7964	0	0.049627	0.80693	0.81324	0	0.049627
Il1rap	0.84065	0.79724	0	0.27785	0.069829	0.08124	1	0.27785
Coro2a	0.84167	0.80384	0	0.052634	0.82498	0.78958	0	0.052634
LOC687508	0.842	0.80384	0	0.35523	0.015878	0.013655	3	0.35523
Ptk2	0.84301	0.80384	0	0.21682	0.2017	0.20421	2	0.21682
Prelid3b	0.84387	0.80129	0	0.21201	0.23778	0.19519	1	0.21201
Dusp21	0.84424	0.80384	0	-0.017597	0.58731	0.51108	1	-0.017597
Wbp4	0.84435	0.80384	0	0.2618	0.63558	0.59381	1	0.2618
Rab8b	0.84502	0.80384	0	-0.0041282	0.84435	0.82793	0	-0.0041282
Trim16	0.84546	0.80384	0	0.032518	0.93048	0.9307	0	0.032518
Adrb3	0.84557	0.80384	0	0.0026497	0.37874	0.3351	1	0.0026497
LOC498152	0.84623	0.80384	0	0.12998	0.07068	0.084562	2	0.12998
Fam131a	0.84722	0.80384	0	0.40737	0.086274	0.088687	3	0.40737
Mpc1	0.84798	0.80384	0	0.099644	0.62206	0.57342	1	0.099644
Ebna1bp2	0.84831	0.80384	0	-0.1408	0.1473	0.15039	1	-0.1408
Clec2dl1	0.84841	0.80384	0	0.2002	0.041897	0.052153	2	0.2002
Zdhhc9	0.84885	0.80384	0	0.16377	0.04261	0.054147	2	0.16377
Lpar5	0.84896	0.80384	0	0.071123	0.80297	0.75327	0	0.071123
Sh3gl2	0.84917	0.80384	0	0.1442	0.1637	0.17385	2	0.1442
Spag7	0.85004	0.80384	0	0.12598	0.31151	0.31427	2	0.12598
Rnf14	0.85014	0.80384	0	-0.037034	0.080615	0.084567	1	-0.037034
Cacybp	0.85036	0.80384	0	-0.20363	0.072575	0.084562	2	-0.20363
Clcn6	0.85218	0.80384	0	0.14705	0.24887	0.27919	2	0.14705
Aff4	0.85355	0.81636	0	0.23322	0.16906	0.17386	1	0.23322
Ube2a	0.85377	0.81636	0	-0.29044	0.9612	0.96239	0	-0.29044
Dld	0.85389	0.81112	0	0.10663	0.22984	0.23987	2	0.10663
Stxbp2	0.85461	0.81636	0	0.040623	0.063406	0.074813	1	0.040623
Pcm1	0.85492	0.81112	0	0.33878	0.66444	0.59861	0	0.33878
Serinc4	0.85607	0.81636	0	0.33405	0.085476	0.088682	3	0.33405
Sycp3	0.8561	0.81144	0	0.016801	0.095617	0.096988	1	0.016801
Ctsj	0.857	0.81636	0	0.048656	0.76511	0.69416	0	0.048656
Serpinb11	0.85721	0.81636	0	0.33987	0.15819	0.159	2	0.33987
Rnf217	0.85731	0.81636	0	0.13938	0.24202	0.25633	1	0.13938
Eml4	0.85742	0.81112	0	-0.073161	0.42168	0.35205	1	-0.073161
Adgrl4	0.85773	0.81636	0	0.15556	0.33752	0.32471	1	0.15556
Ppp1r3b	0.85783	0.81637	0	0.26525	0.29551	0.31427	2	0.26525
Stxbp6	0.85814	0.81637	0	0.10405	0.5025	0.43851	1	0.10405
Grm1	0.85875	0.81637	0	0.10069	0.79874	0.75326	0	0.10069
Fzd3	0.85897	0.81112	0	0.031605	0.33377	0.27067	1	0.031605
RGD1564463	0.85947	0.81637	0	0.085886	0.7403	0.66501	0	0.085886
Rnf2	0.85988	0.81637	0	0.08366	0.014139	0.013231	2	0.08366
Gprc6a	0.86089	0.81637	0	0.038503	0.26174	0.2792	1	0.038503
Gfra2	0.8614	0.81637	0	-0.022898	0.98105	0.98278	0	-0.022898
Src	0.8622	0.81637	0	0.083433	0.13439	0.14639	1	0.083433
Leprot	0.86239	0.8163	0	-0.062322	0.27643	0.25012	1	-0.062322
Tbc1d23	0.8626	0.82241	0	-0.073259	0.92026	0.91891	0	-0.073259
Add1	0.8629	0.82241	0	0.14008	0.29601	0.31427	1	0.14008
Pip5k1c	0.8633	0.82241	0	-0.017278	0.30572	0.31427	1	-0.017278
Csf2ra	0.8641	0.82241	0	0.048906	0.31023	0.31427	2	0.048906
Gpr161	0.86435	0.8163	0	-0.039895	0.55643	0.50587	1	-0.039895
Gpr85	0.86548	0.82241	0	-0.0094358	0.2108	0.21689	2	-0.0094358
Grk2	0.86626	0.82838	0	0.57799	0.0009112	0.0010931	4	0.57799
Tbc1d5	0.86636	0.81631	0	0.3182	0.00021802	0.0001237	2	0.3182
Commd3	0.86644	0.82993	0	0.31263	0.58489	0.51873	0	0.31263
Akr1c1	0.86675	0.82838	0	0.029357	0.58329	0.51108	1	0.029357
Mospd2	0.86706	0.81631	0	0.019881	0.0602	0.059888	1	0.019881
Cdc42ep5	0.86734	0.82838	0	-0.10507	0.98082	0.98278	0	-0.10507
Lmo7	0.86859	0.82838	0	0.23913	0.21568	0.23607	2	0.23913
Cox7a2l	0.86869	0.82838	0	0.016955	0.14807	0.15039	2	0.016955
Frg2	0.87023	0.82838	0	0.13033	0.49396	0.42793	1	0.13033
Galp	0.87032	0.82838	0	0.05339	0.72568	0.665	0	0.05339
Grm6	0.87127	0.82838	0	0.026792	0.21419	0.2169	1	0.026792
Hrh1	0.87137	0.82838	0	0.075109	0.75067	0.68433	0	0.075109
Fhl4	0.87165	0.82838	0	-0.12197	0.83196	0.81577	0	-0.12197
Dclk2	0.87193	0.82838	0	0.12309	0.19211	0.19331	1	0.12309
Ankrd27	0.87203	0.82838	0	0.061568	0.751	0.68433	0	0.061568
Zfp353	0.87269	0.83237	0	0.76489	0.0048917	0.004592	3	0.76489
Adamts12	0.87325	0.82838	0	-0.00592	0.56426	0.51107	1	-0.00592
Sparc	0.87378	0.83237	0	0.11162	0.76311	0.72109	0	0.11162
Zkscan1	0.87446	0.83426	0	-0.1099	0.97811	0.97686	0	-0.1099
Dstyk	0.87455	0.83426	0	0.23803	0.086454	0.088687	1	0.23803
Slc28a2	0.87483	0.83974	0	0.11782	0.07657	0.084562	2	0.11782
Sco1	0.87492	0.83974	0	-0.21	0.31874	0.31427	1	-0.21
Picalm	0.87695	0.83975	0	0.21615	0.36057	0.3351	1	0.21615
Pcdh9	0.87758	0.83975	0	-0.0032822	0.24138	0.25633	2	-0.0032822
Smc2	0.87797	0.83721	0	0.17598	0.37043	0.31118	1	0.17598
Tmem222	0.87804	0.84525	0	0.14079	0.24242	0.25633	2	0.14079
Zscan26	0.87831	0.84525	0	-0.091115	0.94162	0.94763	0	-0.091115
Pcbp3	0.87926	0.83721	0	0.075757	0.8538	0.85114	0	0.075757
Eva1a	0.88011	0.84525	0	-0.079511	0.6414	0.59381	1	-0.079511
Tlr9	0.88082	0.84525	0	0.069283	0.22548	0.24271	2	0.069283
Aadac	0.88133	0.83721	0	-0.1712	0.83646	0.82212	0	-0.1712
Tex19.1	0.88241	0.84525	0	0.0028703	0.61337	0.56312	1	0.0028703
Fpr1	0.88276	0.8504	0	0.17619	0.061628	0.074813	2	0.17619
Astn1	0.88338	0.8504	0	-0.020615	0.55926	0.50053	1	-0.020615
Vegfa	0.88407	0.8504	0	0.074515	0.62738	0.58375	1	0.074515
Cacng4	0.88485	0.8504	0	0.13729	0.21547	0.23607	2	0.13729
Ptpn2	0.88503	0.85516	0	0.16015	0.51666	0.44919	1	0.16015
Pgk1	0.88563	0.85516	0	0.089844	0.079884	0.084567	2	0.089844
Snap91	0.88578	0.84184	0	0.10397	0.15184	0.1636	2	0.10397
Pank2	0.8875	0.86013	0	0.25526	0.032772	0.045766	1	0.25526
Il11ra1	0.88767	0.86013	0	0.063295	0.4859	0.4177	1	0.063295
RGD1563060	0.88827	0.86013	0	-0.0061563	0.4892	0.4177	1	-0.0061563
Ppp1r16b	0.88894	0.86471	0	9.9666e-05	0.88708	0.8781	0	9.9666e-05
Tbc1d15	0.88912	0.86268	0	0.22694	0.10812	0.11886	2	0.22694
Mir190b	0.88995	0.85568	0	-0.00046321	0.36469	0.30101	1	-0.00046321
P2ry2	0.89011	0.86471	0	-0.14209	0.60112	0.54262	1	-0.14209
Crot	0.89035	0.86471	0	0.074032	0.60379	0.54262	1	0.074032
Myof	0.89085	0.86471	0	0.13535	0.23475	0.25632	2	0.13535
Fscn3	0.89118	0.86471	0	0.12099	0.058088	0.074808	2	0.12099
Serpind1	0.89126	0.86471	0	-0.059864	0.070321	0.084562	1	-0.059864
Fam98a	0.8915	0.85568	0	0.20014	0.30655	0.27067	1	0.20014
Naa35	0.89159	0.86471	0	0.33027	0.034519	0.045766	3	0.33027
Mapkapk3	0.89187	0.85568	0	0.41252	0.19515	0.21992	2	0.41252
Siglech	0.89217	0.86471	0	0.044693	0.6202	0.57342	1	0.044693
Adora1	0.89233	0.86471	0	0.27788	0.069079	0.081235	3	0.27788
Krit1	0.89334	0.85568	0	0.044182	0.39969	0.34187	1	0.044182
Psma2	0.89355	0.85568	0	0.60964	0.09506	0.10794	2	0.60964
Kif16b	0.89556	0.86471	0	0.28187	0.02805	0.020627	2	0.28187
Med10	0.89557	0.85568	0	0.13683	0.81995	0.80569	0	0.13683
Hsd17b10	0.89714	0.86471	0	0.36318	0.050237	0.062998	2	0.36318
Tnk2	0.89738	0.86471	0	0.0087182	0.85111	0.83372	0	0.0087182
Carf	0.89886	0.86471	0	-0.014524	0.31173	0.31427	2	-0.014524
Mkl1	0.89893	0.86471	0	-0.031954	0.090758	0.091212	2	-0.031954
Pias1	0.89986	0.86471	0	0.10428	0.23994	0.25633	1	0.10428
Tti1	0.90082	0.87738	0	0.70075	0.0063188	0.0039205	2	0.70075
Hist1h2af	0.90097	0.86446	0	0.27935	0.31562	0.27067	1	0.27935
Cd96	0.90207	0.86471	0	0.51174	0.007782	0.0083888	3	0.51174
Olr701	0.90281	0.86857	0	-0.12885	0.67963	0.6081	0	-0.12885
Cltb	0.90305	0.86471	0	0.032305	0.20213	0.20421	1	0.032305
Il1rl2	0.90357	0.86471	0	0.10003	0.15733	0.15457	1	0.10003
Htr1b	0.90372	0.86471	0	0.048929	0.69708	0.65504	1	0.048929
Rtcb	0.90441	0.8838	0	0.083857	0.074074	0.082684	1	0.083857
Gpx8	0.9052	0.86471	0	0.041891	0.28262	0.3038	1	0.041891
Trim14	0.90731	0.86948	0	0.12067	0.83803	0.81577	0	0.12067
LOC100911664	0.90753	0.86948	0	-0.068517	0.16366	0.17385	2	-0.068517
Gpr135	0.90774	0.86948	0	0.18918	0.13299	0.14261	1	0.18918
Il17ra	0.9079	0.87266	0	0.014196	0.41177	0.34188	1	0.014196
Crem	0.90817	0.86948	0	0.054241	0.22016	0.2427	1	0.054241
Cltc	0.90867	0.86948	0	0.28955	0.034298	0.045766	2	0.28955
Tas2r139	0.90867	0.87266	0	0.074323	0.88532	0.88773	0	0.074323
Cx3cl1	0.90906	0.87266	0	0.17005	0.099766	0.11389	1	0.17005
Umodl1	0.90938	0.86949	0	0.17211	0.28807	0.30381	2	0.17211
Fermt3	0.90987	0.86949	0	0.46539	0.0043125	0.0030571	3	0.46539
Ifnlr1	0.91002	0.86949	0	0.021909	0.64737	0.60407	1	0.021909
Tmlhe	0.91072	0.86949	0	0.25223	0.057417	0.074808	3	0.25223
Mtx3	0.91109	0.87642	0	0.25406	0.50231	0.44415	1	0.25406
Cep76	0.91113	0.86949	0	0.3757	0.0068793	0.00696	3	0.3757
Nipbl	0.9114	0.91411	0	0.33973	0.46235	0.41137	1	0.33973
Depdc7	0.91141	0.86949	0	0.088812	0.056448	0.074808	2	0.088812
Plscr4	0.9119	0.86949	0	0.064385	0.51208	0.44919	1	0.064385
Lgmn	0.91307	0.87864	0	-0.056452	0.78517	0.74565	0	-0.056452
Mir29b1	0.91368	0.87864	0	0.13706	0.79486	0.74566	0	0.13706
LOC102555091	0.91437	0.88378	0	0.46727	0.039051	0.051371	3	0.46727
Glra2	0.91536	0.87864	0	0.15637	0.06652	0.077979	2	0.15637
Cmklr1	0.91636	0.8828	0	0.0070279	0.87858	0.86487	0	0.0070279
Casr	0.91722	0.8828	0	0.075872	0.072289	0.084562	1	0.075872
Brs3	0.91761	0.8828	0	0.13222	0.15914	0.159	2	0.13222
Irf6	0.91774	0.8828	0	-0.0032462	0.93543	0.93845	0	-0.0032462
Klhl14	0.91833	0.8828	0	0.14044	0.033789	0.045766	2	0.14044
Fanci	0.91897	0.8828	0	0.042046	0.28552	0.3038	2	0.042046
Jam2	0.91917	0.8828	0	0.21875	0.28191	0.29493	2	0.21875
Usp22	0.91923	0.8828	0	0.018028	0.29104	0.31427	2	0.018028
RGD1564405	0.92	0.88695	0	0.12198	0.18551	0.1933	2	0.12198
Arl6ip5	0.92019	0.88695	0	0.13107	0.85429	0.83967	0	0.13107
Gabra5	0.92114	0.88695	0	-0.0066515	0.58278	0.51108	1	-0.0066515
Cep57l1	0.92164	0.88695	0	-0.026343	0.2917	0.31427	1	-0.026343
Shtn1	0.92177	0.88695	0	0.31225	0.068635	0.077979	3	0.31225
LOC102547060	0.92208	0.88695	0	0.46318	0.017175	0.01421	3	0.46318
Serinc3	0.92239	0.88695	0	0.15308	0.59795	0.53209	1	0.15308
Emp2	0.92246	0.88695	0	0.15138	0.71279	0.65505	1	0.15138
Smim24	0.9232	0.88695	0	-0.044064	0.74852	0.68433	0	-0.044064
Mas1	0.92348	0.90421	0	0.43924	0.042836	0.056667	3	0.43924
Tab3	0.92354	0.90421	0	0.2067	0.1734	0.19027	2	0.2067
Lrrc9	0.92365	0.90421	0	0.18184	0.090911	0.10543	2	0.18184
Lamtor2	0.92442	0.88695	0	0.34687	0.021007	0.016179	2	0.34687
Zfp157	0.92479	0.88695	0	0.19119	0.57309	0.51107	1	0.19119
Ubb	0.92533	0.88695	0	0.029402	0.21405	0.2169	2	0.029402
Uchl3	0.92581	0.89092	0	-0.00095021	0.79957	0.75327	0	-0.00095021
LOC691286	0.92653	0.89093	0	0.016003	0.46574	0.40718	1	0.016003
Il15	0.92741	0.91068	0	0.252	0.48151	0.40328	1	0.252
Tiprl	0.92765	0.89476	0	-0.071038	0.47712	0.4177	1	-0.071038
Nr1h5	0.92777	0.89476	0	0.26525	0.31264	0.31427	1	0.26525
Bcan	0.92788	0.89476	0	0.27272	0.73132	0.665	0	0.27272
LOC683897	0.92847	0.89476	0	0.49599	0.012558	0.011469	4	0.49599
LOC317456	0.92858	0.91068	0	0.2784	0.1918	0.21992	2	0.2784
Fstl4	0.92876	0.90208	0	0.042336	0.73911	0.66501	0	0.042336
Slc31a1	0.92881	0.90208	0	0.1868	0.26796	0.28684	2	0.1868
Dmtn	0.92887	0.90208	0	0.020284	0.0060027	0.0062026	2	0.020284
Cma1	0.92945	0.90208	0	-0.032819	0.63195	0.59381	1	-0.032819
Dcun1d5	0.92958	0.91068	0	0.29102	0.35982	0.29082	1	0.29102
Cdc6	0.92996	0.90208	0	0.46213	0.60693	0.55314	1	0.46213
LOC100909683	0.93002	0.90208	0	0.26249	0.31365	0.31427	2	0.26249
Aptx	0.93019	0.90208	0	0.038494	0.37131	0.3351	1	0.038494
Cyp2c22	0.93124	0.91069	0	0.36436	0.088289	0.090111	2	0.36436
Derl3	0.9316	0.90209	0	0.0099661	0.65456	0.62446	1	0.0099661
Ebi3	0.93266	0.90209	0	-0.023973	0.88597	0.8738	0	-0.023973
Olr851	0.93414	0.90209	0	-0.0042335	0.6283	0.59381	1	-0.0042335
Pacrgl	0.93425	0.90209	0	-0.058778	0.26256	0.2792	2	-0.058778
Smap1	0.93445	0.9167	0	0.38028	0.034916	0.048023	3	0.38028
Clic4	0.93446	0.90598	0	0.35953	0.0086032	0.0083939	2	0.35953
Trappc13	0.93519	0.9167	0	0.181	0.75964	0.72109	0	0.181
Olr1058	0.93527	0.90946	0	0.41079	0.037035	0.045771	3	0.41079
Syt6	0.93537	0.90946	0	0.46691	0.010588	0.010807	4	0.46691
Taok3	0.93553	0.90946	0	0.6546	0.00035828	0.00021458	5	0.6546
Syt1	0.9367	0.90946	0	0.2044	0.44557	0.38694	1	0.2044
Glp1r	0.93717	0.90946	0	0.15132	0.55847	0.50053	1	0.15132
Ppp2r2a	0.93726	0.92876	0	0.13907	0.58831	0.51874	0	0.13907
Chm	0.938	0.91276	0	0.28857	0.29317	0.31427	2	0.28857
Ap2s1	0.93805	0.91276	0	0.6911	0.0044548	0.0031581	4	0.6911
Ep400	0.93849	0.92467	0	0.20965	0.79029	0.77045	0	0.20965
Ssh2	0.93877	0.91276	0	0.043565	0.1356	0.15038	2	0.043565
Carmil2	0.93912	0.91276	0	-0.028213	0.2261	0.24934	1	-0.028213
LOC103690108	0.93933	0.91276	0	0.31011	0.0044397	0.0030622	2	0.31011
LOC298795	0.94033	0.91624	0	0.1257	0.20575	0.21045	2	0.1257
Dnmt1	0.94058	0.91624	0	0.14118	0.1166	0.13629	1	0.14118
Mrgprx2	0.9408	0.92723	0	0.28044	0.027128	0.0405	2	0.28044
Tango6	0.94093	0.92723	0	0.051541	0.29805	0.27067	1	0.051541
Osmr	0.94098	0.91624	0	0.36354	0.00078467	0.00091638	3	0.36354
Adgrl1	0.94103	0.91624	0	0.17132	0.0043344	0.0030571	2	0.17132
Arhgap30	0.94137	0.91624	0	0.246	0.013411	0.011474	2	0.246
Il18bp	0.94355	0.91624	0	0.48125	0.014455	0.01365	4	0.48125
Adgrl3	0.94365	0.91624	0	0.16761	0.55502	0.50053	1	0.16761
Gpr152	0.94478	0.91941	0	0.3349	0.035066	0.045766	3	0.3349
Ccr1	0.94503	0.92723	0	0.0092731	0.46927	0.38276	1	0.0092731
Puf60	0.94506	0.91941	0	0.2287	0.01068	0.010807	1	0.2287
Kdm5a	0.94516	0.91941	0	0.39051	0.04593	0.058313	2	0.39051
RGD1304624	0.94534	0.91941	0	0.44447	0.0054567	0.0061976	3	0.44447
Acbd3	0.94617	0.91942	0	-0.00055751	0.87831	0.86487	0	-0.00055751
Erich6	0.94677	0.93237	0	0.075255	0.19247	0.21992	2	0.075255
Sptssb	0.94686	0.91942	0	0.32255	0.052953	0.064649	2	0.32255
Ttc29	0.94713	0.91942	0	0.18011	0.19035	0.19331	1	0.18011
Tgm2	0.94829	0.92533	0	0.10298	0.46263	0.40718	1	0.10298
Alas2	0.94902	0.93963	0	0.28726	0.10856	0.1139	2	0.28726
Gpr55	0.9493	0.92534	0	-0.0043924	0.24782	0.27124	1	-0.0043924
Crhr2	0.94948	0.92534	0	0.23638	0.073272	0.084562	2	0.23638
Fcar	0.95013	0.92534	0	0.1446	0.80351	0.76067	0	0.1446
Pde4b	0.95132	0.93104	0	0.29891	0.12927	0.14261	1	0.29891
Il20rb	0.95153	0.93104	0	0.24669	0.31729	0.31427	2	0.24669
Zfand4	0.95207	0.93372	0	0.2143	0.84612	0.82794	0	0.2143
Gpld1	0.95216	0.93372	0	0.11325	0.075527	0.084562	2	0.11325
Bves	0.95236	0.93372	0	0.29057	0.016896	0.01421	3	0.29057
Fam193a	0.95261	0.93372	0	0.033143	0.80121	0.75327	0	0.033143
Ccr9	0.95367	0.9389	0	0.46584	0.01836	0.014215	3	0.46584
Slc9a8	0.95416	0.94125	0	0.15037	0.57923	0.51108	1	0.15037
Lin28b	0.95503	0.94125	0	0.14004	0.19735	0.19331	2	0.14004
Kiss1r	0.9555	0.94126	0	0.46788	0.00077009	0.00091134	3	0.46788
Poldip2	0.95562	0.94126	0	0.3706	0.041121	0.052148	3	0.3706
Pigl	0.95581	0.94126	0	0.14124	0.58555	0.51108	1	0.14124
Jakmip2	0.95761	0.94567	0	0.081351	0.38749	0.3351	1	0.081351
Tlr2	0.95785	0.95329	0	0.29361	0.26013	0.25012	1	0.29361
Mtnr1b	0.95799	0.94567	0	0.077703	0.23227	0.25632	2	0.077703
Itgb4	0.95836	0.94567	0	0.47051	0.0016108	0.0012547	3	0.47051
Prnd	0.95837	0.9533	0	0.11573	0.71112	0.64571	0	0.11573
Opn1sw	0.95854	0.94567	0	0.096132	0.66437	0.62446	1	0.096132
Cntfr	0.95869	0.94567	0	0.12862	0.26039	0.2792	2	0.12862
Atrnl1	0.95979	0.95504	0	0.21617	0.43479	0.36204	1	0.21617
Fam216a	0.96007	0.94567	0	0.48852	0.038357	0.045771	3	0.48852
Pik3cb	0.96081	0.95848	0	0.31207	0.14547	0.1369	2	0.31207
Olr1633	0.96251	0.95849	0	0.31758	0.63155	0.58794	1	0.31758
Gphn	0.96274	0.94979	0	0.47541	0.014312	0.01365	4	0.47541
Bcl2l10	0.96404	0.95356	0	0.16604	0.34968	0.3351	1	0.16604
Lef1	0.96488	0.95554	0	0.34503	0.02272	0.017745	3	0.34503
Tmc5	0.96507	0.95554	0	0.24912	0.41378	0.35602	1	0.24912
Dusp19	0.96536	0.95554	0	0.37985	0.20999	0.21689	2	0.37985
Olr1627	0.96577	0.95751	0	0.58264	0.01055	0.010807	4	0.58264
Zfp772	0.96673	0.95751	0	0.23535	0.072411	0.084562	3	0.23535
Rnf17	0.96701	0.96323	0	0.30877	0.14485	0.1369	2	0.30877
Rprd2	0.96737	0.95751	0	0.061102	0.59402	0.51108	1	0.061102
Cfap69	0.9674	0.95751	0	0.18781	0.4168	0.35602	1	0.18781
Grb2	0.96809	0.95751	0	0.12108	0.78033	0.72136	0	0.12108
Map3k7	0.96885	0.9661	0	0.59717	0.022257	0.015892	3	0.59717
Mpped2	0.96898	0.9661	0	0.32661	0.050773	0.056672	3	0.32661
Fzd4	0.96943	0.95751	0	0.081593	0.29594	0.31427	2	0.081593
Gpr35	0.96997	0.97005	0	0.41926	0.051962	0.056672	3	0.41926
Zc3h15	0.97036	0.96095	0	0.47105	0.050176	0.062998	3	0.47105
Dlgap3	0.97162	0.96268	0	0.32791	0.24346	0.25633	2	0.32791
Il18	0.97208	0.96576	0	0.35032	0.045501	0.058313	3	0.35032
Zfp51	0.9721	0.97135	0	0.59565	0.026893	0.039137	3	0.59565
RGD1559891	0.9721	0.96576	0	0.051189	0.85803	0.84478	0	0.051189
Eftud2	0.97336	0.97714	0	0.49715	0.077783	0.089924	2	0.49715
Pmm1	0.97458	0.97304	0	0.56701	0.0054095	0.0058896	4	0.56701
Ticam1	0.97475	0.97305	0	0.22343	0.27113	0.28684	2	0.22343
Ifnar1	0.97516	0.97415	0	0.2427	0.11718	0.13629	2	0.2427
Tardbp	0.97536	0.97809	0	0.62156	0.081606	0.096104	2	0.62156
Dsc2	0.97552	0.97415	0	0.29599	0.18779	0.1933	2	0.29599
Atg12	0.97562	0.97475	0	0.17638	0.79634	0.78302	0	0.17638
Mir363	0.97633	0.97448	0	0.21907	0.024369	0.033432	1	0.21907
Adamts6	0.9765	0.97785	0	0.14802	0.77762	0.75683	0	0.14802
A2ml1	0.97662	0.97416	0	0.17291	0.73342	0.66501	0	0.17291
Tceanc	0.97698	0.97416	0	0.15837	0.66204	0.62446	1	0.15837
Rps27a	0.9773	0.97898	0	0.84448	0.018184	0.01827	2	0.84448
Slc7a13	0.97734	0.97416	0	0.15202	0.38435	0.3351	1	0.15202
Arhgap5	0.97752	0.97534	0	0.17886	0.13271	0.14261	2	0.17886
Cd81	0.97791	0.97535	0	0.31154	0.16591	0.17385	2	0.31154
Ncoa3	0.97854	0.97648	0	0.27786	0.073235	0.084562	3	0.27786
Clec14a	0.97856	0.97648	0	0.2534	0.69978	0.65504	1	0.2534
Slc19a2	0.9789	0.97649	0	0.2082	0.24036	0.25633	1	0.2082
Gpr37	0.97911	0.97649	0	0.36378	0.061908	0.074813	3	0.36378
Gpr162	0.98009	0.97856	0	0.29934	0.23848	0.25633	2	0.29934
Gars	0.98011	0.98212	0	0.43237	0.023541	0.01827	1	0.43237
Ddx46	0.9807	0.98299	0	0.26982	0.10091	0.11389	2	0.26982
Neurl1b	0.98141	0.9796	0	0.14269	0.18109	0.1933	2	0.14269
Ap4s1	0.98228	0.98053	0	0.034352	0.35913	0.3351	1	0.034352
Acap1	0.98242	0.98053	0	0.61757	0.0036178	0.0024109	4	0.61757
Glp2r	0.98251	0.98053	0	0.16875	0.3975	0.3351	1	0.16875
Tex26	0.98348	0.9815	0	0.21657	0.79162	0.74566	0	0.21657
LOC103690072	0.98382	0.9815	0	0.23262	0.32442	0.31427	1	0.23262
Cckar	0.98571	0.98636	0	0.40497	0.078849	0.084567	3	0.40497
Mtmr10	0.98671	0.98637	0	0.52106	0.021054	0.016179	3	0.52106
Ints6	0.988	0.98775	0	0.15085	0.28658	0.30381	1	0.15085
Ndufs4	0.98905	0.99003	0	0.15125	0.74183	0.66501	0	0.15125
Nfs1	0.98935	0.9889	0	0.38065	0.56389	0.52669	1	0.38065
Zfp105	0.98961	0.98942	0	0.52826	0.0030396	0.0030016	3	0.52826
Gabrd	0.9897	0.99061	0	0.1515	0.27865	0.28685	1	0.1515
Ffar1	0.98998	0.99103	0	0.22123	0.17701	0.1933	2	0.22123
Icam2	0.99027	0.99199	0	0.30325	0.075734	0.084562	3	0.30325
Slc26a8	0.99037	0.99199	0	0.42621	0.021693	0.017745	3	0.42621
Itga4	0.9915	0.99285	0	0.21467	0.316	0.31427	2	0.21467
Ribc2	0.99172	0.99285	0	0.37026	0.086074	0.088687	3	0.37026
Cdc20	0.992	0.99006	0	0.48818	0.18216	0.19623	2	0.48818
Gzmk	0.99275	0.99406	0	0.39343	0.085575	0.088682	3	0.39343
Adrm1	0.99333	0.99438	0	0.17933	0.53076	0.4492	1	0.17933
Dolpp1	0.99362	0.99439	0	0.29994	0.26337	0.2792	1	0.29994
Trem1	0.99372	0.99439	0	0.36512	0.28573	0.30381	2	0.36512
Htr6	0.99397	0.99465	0	0.2111	0.76291	0.69416	0	0.2111
Irak2	0.9943	0.99465	0	0.35171	0.050101	0.062998	3	0.35171
Dctn6	0.99439	0.9943	0	0.25542	0.72021	0.67224	0	0.25542
C6	0.99454	0.9943	0	0.29041	0.064049	0.061943	2	0.29041
Nlrp9	0.99477	0.99465	0	0.45491	0.0036417	0.0024109	4	0.45491
Epha2	0.99524	0.99524	0	0.4279	0.060823	0.074813	3	0.4279
Nme8	0.9968	0.99717	0	0.31937	0.055148	0.056672	2	0.31937
Cpne7	0.99718	0.99698	0	0.27591	0.24512	0.26363	2	0.27591
Zmym4	0.99754	0.99759	0	0.29535	0.10211	0.11348	2	0.29535
Drgx	0.99779	0.9979	0	0.44301	0.044189	0.056177	3	0.44301
Rbbp5	0.99937	0.99946	0	0.43445	0.012493	0.011469	4	0.43445
Ube2l3	0.99998	0.99999	0	1.2151	1.1354e-08	2.5245e-06	6	1.2151
Arih1	1	1	0	1.5011	2.1409e-07	2.5245e-06	6	1.5011
