# Supplementary material for: A genome-wide in vivo CRISPR screen identifies essential regulators of T cell migration to the CNS in a multiple sclerosis model
Source: Nat Neurosci. 2023 Sep 14;26(10):1713–25. doi: 10.1038/s41593-023-01432-2 (PMC10545543; doi:10.1038/s41593-023-01432-2)
Supplement: Supplementary file 24 — Figure and statistical source data. [file 41593_2023_1432_MOESM24_ESM.xlsx]

## Sheet: B
		CD49d		CD11a		CD18		CD29 (Isotype hamster)
		NT-BFP	ko-EGFP	NT-BFP	ko-EGFP	NT-BFP	ko-EGFP	NT-BFP	ko-EGFP
	MFI - Isotype /mean control	0.86979	0.00447932	1.33934	1.27187	1.44818	1.42479	1.13503	0.21339
		1.07919	0.00319481	1.08838	1.1899	1.17789	1.33104	0.604182	0.138372
		0.640268	0.0753799	0.710983	0.632661	0.676864	0.641096	0.526331	0.0850846
		1.41076	0.11442	0.861294	0.956822	0.697069	0.752074	1.73445	0.273609
	Exact p-value KO vs NT	0.0005		0.9571		0.8757		0.0019

## Sheet: C
candidate gene	MFI - Isotype / mean control
	TCR	CD134	IL2R
NT	1.87998	3.24828
	2.31969	3.3781	2.29347
	0.810036	1.0416	1.35085
	1.16361	1.29968	0.875206
	1.1063	1.18874	2.16989
	1.10353	1.24623	0.903947
	0.519154	0.323439	0.73557
	0.922246	0.1945	1.13307
	0.813616	0.317596	0.206419
	0.489315	0.15239	0.203759
	1.24392	0.732396	1.26936
	0.584254	0.229768	0.682486
	0.712613	0.50745	0.863946
	0.331732	0.139831	0.312026
Itga4-C4	1.91735	1.40861
	2.00948	2.0427	0.995437
	0.809927	1.03544	1.08779
	1.13976	1.53463	1.08147
	1.04671	1.01152	1.36964
	1.02271	1.20325	0.87026
	0.515689	0.239452	0.693342
	1.01273	0.332267	0.323716
	1.49996	1.02827	1.99512
	0.58692	0.195272	0.50041
	0.319334	0.154759	0.356783
Exact p-value	0.7784	0.7948	0.8069

## Sheet: D
candidate gene	Th1	Th17	Th1+Th17
NT	12.6	24.9	24.7
	31.8	7.04	44.2
	8.52	30.8	33.4
	6.31	38.4	27.2
	0.59	1.04	98
Itga4-C4	28.8	8.71	44.2
	25.3	14.8	30.9
	7.88	34.1	33.5
	9.71	18.2	61.8
Exact p-value KO vs NT	0.6197	0.9014	0.8087

## Sheet: E
candidate gene	MFI - Isotype / mean control
	TCR	CD134	IL2R
NT	1.87998	3.24828
	2.31969	3.3781	2.29347
	0.810036	1.0416	1.35085
	1.16361	1.29968	0.875206
	1.1063	1.18874	2.16989
	1.10353	1.24623	0.903947
	0.519154	0.323439	0.73557
	0.922246	0.1945	1.13307
	0.813616	0.317596	0.206419
	0.489315	0.15239	0.203759
	1.24392	0.732396	1.26936
	0.584254	0.229768	0.682486
	0.712613	0.50745	0.863946
	0.331732	0.139831	0.312026
Hsp90b1-C4	1.4451	1.68207
	1.77512	2.67334	2.15669
	0.526389	0.956275	1.00759
	0.638011	1.00251	1.4287
	0.671085	1.28347	1.02885
	0.74612	1.12114	1.24179
	1.05578	1.21008	2.52204
	1.02197	1.54741	2.66524
	0.400866	0.259206	0.764304
	0.872855	0.365205	0.297155
	0.329272	0.115616	0.179882
	0.332645	0.128911	0.340464
	1.28156	1.01454	2.41524
	0.316478	0.180476	0.488991
Exact p-value KO vs NT	0.5182	0.9084	0.3599

## Sheet: F
candidate gene	Th1	Th17	Th1+Th17
NT	12.6	24.9	24.7
	31.8	7.04	44.2
	8.52	30.8	33.4
	6.31	38.4	27.2
	0.59	1.04	98
Hsp90b1-C4	43.7	1.65	47.4
	18	13.1	52.5
	8.45	34.3	24.5
	8.45	34.3	24.5
	7.93	25.6	56.6
Exact p-value KO vs NT	0.6469	0.9074	0.7058

## Sheet: H
candidate gene	% APC+	MFI APC/PE
	CD49d-APC	CD29-PE	CD11a-PE
NT	95.7	0.922293	0.857236
	96.1	1.06082	1.08788
	97.1	0.97402	1.11069
	91.7	1.04286	0.944186
Hsp90b1	54.2	0.855729	0.626813
	68.5	0.882342	0.987533
	55.4	0.635143	0.918464
	60.2	0.852838	0.797389
Exact p-value KO vs NT	<0.0001	0.0405	0.0701
