# Supplementary material for: A genome-wide in vivo CRISPR screen identifies essential regulators of T cell migration to the CNS in a multiple sclerosis model
Source: Nat Neurosci. 2023 Sep 14;26(10):1713–25. doi: 10.1038/s41593-023-01432-2 (PMC10545543; doi:10.1038/s41593-023-01432-2)
Supplement: Supplementary file 25 — Figure and statistical source data. [file 41593_2023_1432_MOESM25_ESM.xlsx]

## Sheet: A
	MFI - Isotype
	CD49d		CD11a		CD18		CD29 (Isotype hamster)
	NT-BFP	ko-EGFP	NT-BFP	ko-EGFP	NT-BFP	ko-EGFP	NT-BFP	ko-EGFP
MFI - Isotype /mean control	0.853041	0.977388	1.59453	1.44949	1.99426	1.83688	1.5808	1.6647
	1.15238	1.08964	0.949157	0.826111	0.892193	0.793828	0.51925	0.513034
	0.715975	0.668172	0.635217	0.579971	0.484301	0.397836	0.446389	0.421816
	1.2786	1.20892	0.821098	0.669272	0.629241	0.499218	1.45356	1.29479
Exact p-value KO vs NT	0.9694		0.7445		0.746		0.9422

## Sheet: B
candidate gene	MFI - Isotype / mean control
	TCR	CD134	IL2R
NT	1.87998	3.24828
	2.31969	3.3781	2.29347
	0.810036	1.0416	1.35085
	1.16361	1.29968	0.875206
	1.1063	1.18874	2.16989
	1.10353	1.24623	0.903947
	0.519154	0.323439	0.73557
	0.922246	0.1945	1.13307
	0.813616	0.317596	0.206419
	0.489315	0.15239	0.203759
	1.24392	0.732396	1.26936
	0.584254	0.229768	0.682486
	0.712613	0.50745	0.863946
	0.331732	0.139831	0.312026
Cxcr3	1.9452	1.63692
	2.5869	2.85351	1.81395
	0.520095	0.268964	0.840472
	0.752543	0.531106	0.921397
	0.348895	0.205526	0.548995
Exact p-value	0.5967	0.8198	0.9479

## Sheet: C
candidate gene	Th1	Th17	Th1+Th17
NT	12.6	24.9	24.7
	31.8	7.04	44.2
	8.52	30.8	33.4
	6.31	38.4	27.2
	0.59	1.04	98
Cxcr3	46.5	1.28	46.1
	15.3	20.4	37.2
	6.6	38.4	36.6
	1.27	20.1	3.76
Exact p-value KO vs NT	0.685	0.9767	0.2837

## Sheet: E
	MvsB	PvsB
	0.542091	0.326977
	0.418817	0.281263
	0.767763	0.418852
	0.809824	0.429476
	0.551485	0.269667
	0.533578	0.163628
	0.462907	0.235761
	0.495168	0.167495
Exact p-value	<0.0001	<0.0001

## Sheet: G
	MvsB	PvsB
	0.671484	0.407404
	0.661659	0.400506
	0.964913	0.801064
	1.22552	0.891984
	1.52075	1.1147
Exact p-value	0.9598	0.119

## Sheet: H
	NT_1	NT_2	NT_3	Tbx_1	Tbx_2	Tbx_3	Exact p-value KO vs NT
Cxcr3	1.17212	1.10411	0.772712	0.203098	0.0379351	0.0276668	0.003247
Tbx21	0.967877	0.921491	1.12121	0.561424	0.272106	0.592866	8.7e-05

## Sheet: J
	Cxcr3 %
	NT	Tbx21-KO	Cxcr3-KO
	71	41.8	30.4
	81.4	60	44.6
	69.4	54.4	39.9
	77.3	62.8	42.7
Exact p-values	Control vs. TBX21-KO	0.0036
	Control vs. CXCR3-KO	<0.0001
