# Supplementary material for: A genome-wide in vivo CRISPR screen identifies essential regulators of T cell migration to the CNS in a multiple sclerosis model
Source: Nat Neurosci. 2023 Sep 14;26(10):1713–25. doi: 10.1038/s41593-023-01432-2 (PMC10545543; doi:10.1038/s41593-023-01432-2)
Supplement: Supplementary file 26 — Figure and statistical source data. [file 41593_2023_1432_MOESM26_ESM.xlsx]

## Sheet: A
	CD49d		CD11a		CD18		CD29 (Isotype hamster)
	NT-BFP	ko-EGFP	NT-BFP	ko-EGFP	NT-BFP	ko-EGFP	NT-BFP	ko-EGFP
MFI - Isotype /mean control	1.10823	1.1132	1.20855	1.4324	1.445	1.74346	1.47468	1.38763
	1.38103	1.34012	0.964744	1.15472	0.90322	1.02756	1.77223	1.70066
	0.813182	0.985181	1.02852	1.2623	0.912997	1.1819	0.425976	0.486823
	0.697556	0.853284	0.798187	0.894736	0.738783	0.786932	0.327111	0.358785
Exact p-value KO vs NT	0.8106		0.5423		0.5446		0.9567

## Sheet: B
candidate gene	MFI - Isotype / mean control
	TCR	CD134	IL2R
NT	1.87998	3.24828
	2.31969	3.3781	2.29347
	0.810036	1.0416	1.35085
	1.16361	1.29968	0.875206
	1.1063	1.18874	2.16989
	1.10353	1.24623	0.903947
	0.519154	0.323439	0.73557
	0.922246	0.1945	1.13307
	0.813616	0.317596	0.206419
	0.489315	0.15239	0.203759
	1.24392	0.732396	1.26936
	0.584254	0.229768	0.682
	0.712613	0.50745	0.864
	0.331732	0.139831	0.312026
Grk2-C2	1.67287	2.3929
	2.16804	3.06269	2.25929
	0.590609	1.04756	1.09729
	0.906058	1.37049	0.961532
	0.984057	0.979368	1.51607
	1.05125	1.28604	1.20862
	0.444586	0.257455	0.574559
	0.881423	0.176564	0.82497
	0.994919	0.328658	0.280678
	1.12631	0.692556	1.07633
	0.510586	0.220316	0.741747
	0.657752	0.599193	1.51227
Exact p value KO vs NT	0.9974	0.9062	0.7534

## Sheet: C
candidate gene	Th1	Th17	Th1+Th17
NT	12.6	24.9	24.7
	31.8	7.04	44.2
	8.52	30.8	33.4
	6.31	38.4	27.2
	0.59	1.04	98
Grk2-C2	17.2	13.9	13.3
	39.9	5.581	28.5
	15.5	16.4	51.1
	16.4	23.7	29.4
Exact p-value KO vs NT	0.3952	0.6449	0.2217

## Sheet: E
log2(FC)	P-value	P-adj	GeneSymbol
-0.912676	4.73e-13	1.79e-09	Ccr3
-0.82593	1.97e-09	2.48e-06	Grk2
-0.662044	7.53e-06	0.00633766	RGD1564664
-0.631324	1.37e-06	0.00129593	Cd74
-0.582947	1.25e-05	0.00947563	Dpp4
-0.542009	0.000248	0.124909	RT1-Db1
-0.470202	0.00146909	0.42773	RT1-Da
-0.462331	0.00182	0.491639	Akap17b
-0.451402	0.000271	0.128239	Glcci1
-0.407289	0.00523401	0.876102	Gbp4
-0.403233	0.00631118	0.955513	Lef1
-0.399338	0.0031634	0.665192	Zbp1
-0.39866	0.00127698	0.386668	Hipk2
-0.396589	0.00377474	0.751969	Wars1
-0.391779	0.00532374	0.876102	Isg15
-0.378995	0.0068996	0.985471	Tnfrsf18
-0.373858	0.0111781	0.999962	Mx2
-0.370265	0.00877005	0.999962	Farp1
-0.369984	0.0071103	0.990669	Rtp4
-0.358429	0.0146728	0.999962	Ccl5
-0.353905	0.00437998	0.828911	Irf2
-0.350496	0.00960096	0.999962	Casp4
-0.34951	0.017067	0.999962	Tnfrsf14
-0.34744	0.00853267	0.999962	Eif2ak2
-0.342481	0.0192342	0.999962	Rbsn
-0.339401	0.0103829	0.999962	Ms4a4c
-0.338383	0.0225364	0.999962	Zfp646
-0.331018	0.0123717	0.999962	Samd9
-0.329234	0.0231008	0.999962	Pde4dip
-0.327053	0.0245255	0.999962	Rab3gap2
-0.323074	0.0259733	0.999962	Gtf2i
-0.321765	0.0125899	0.999962	RT1-N3
-0.318325	0.0033907	0.693718	LOC685067
-0.317849	0.0302326	0.999962	Atg5
-0.317251	0.0317829	0.999962	Map6
-0.313044	0.0145163	0.999962	Il2ra
-0.309737	0.0187388	0.999962	RT1-Bb
-0.306087	0.0378568	0.999962	Cmpk2
-0.304433	0.0209069	0.999962	ND6
-0.302031	0.0190371	0.999962	Prkcq
-0.298121	0.0216239	0.999962	Prr13
-0.295525	0.0229078	0.999962	Map9
-0.292941	0.0479915	0.999962	Snx4
-0.292027	0.00287703	0.649959	Adam19
-0.291819	0.0331222	0.999962	Pes1
-0.285951	0.0068692	0.985471	Parp14
-0.285682	0.0512894	0.999962	Pitrm1
-0.283579	0.0473706	0.999962	Cndp2
-0.282405	0.0554958	0.999962	Nup54
-0.281915	0.0568584	0.999962	Slc12a2
-0.280696	0.0200233	0.999962	Purb
-0.275572	0.004623	0.83324	Zc3hav1
-0.274149	0.0581836	0.999962	Usp28
-0.273156	0.0431492	0.999962	Atf7ip
-0.272367	0.0562812	0.999962	Tbc1d10b
-0.272108	0.0586964	0.999962	Phf6
-0.269504	0.0364335	0.999962	Lrrc8a
-0.269269	0.0694769	0.999962	Bop1
-0.268981	0.0369743	0.999962	Senp2
-0.268071	0.0334907	0.999962	Mettl25
-0.267665	0.064634	0.999962	Gem
-0.26631	0.036232	0.999962	Ifit2
-0.265846	0.0662661	0.999962	Zcchc4
-0.264365	0.0386416	0.999962	Frmd4b
-0.263837	0.0729775	0.999962	Naa25
-0.263759	0.0160554	0.999962	Herc6
-0.262347	0.0722392	0.999962	Zfp772
-0.26229	0.0767012	0.999962	Dennd4a
-0.261925	0.0746811	0.999962	Scd2
-0.260897	0.0633702	0.999962	Zfp445
-0.26052	0.0788831	0.999962	Zrsr1
-0.260355	0.0656443	0.999962	Otud3
-0.260342	0.0762073	0.999962	Mitd1
-0.260136	0.0689647	0.999962	Pi4kb
-0.259494	0.0605911	0.999962	Oasl2
-0.255438	0.0570684	0.999962	Celf1
-0.25485	0.0851817	0.999962	Mycbp
-0.253932	0.0445927	0.999962	Baz2a
-0.253807	0.0870344	0.999962	Rnf213
-0.253511	0.0342842	0.999962	Usp18
-0.252143	0.0871619	0.999962	Rbm34
-0.251378	0.0688647	0.999962	Ncdn
-0.251235	0.0786349	0.999962	Apc
-0.250871	0.0869186	0.999962	Tgfb1
-0.250852	0.0738043	0.999962	Rsl24d1
-0.249839	0.0913003	0.999962	Setdb2
-0.249636	0.0716809	0.999962	Nsmaf
-0.248836	0.0329447	0.999962	Parp9
-0.248202	0.0834248	0.999962	Slx4
-0.246847	0.0862979	0.999962	Clec2g
-0.246157	0.0970117	0.999962	Uba7
-0.246056	0.0193274	0.999962	Zc3h7a
-0.245832	0.0913101	0.999962	Map3k8
-0.243995	0.0846921	0.999962	Uty
-0.242764	0.0293866	0.999962	Ddx58
-0.242731	0.0235033	0.999962	Gbp5
-0.241567	0.0666969	0.999962	Atp13a1
-0.240112	0.0774165	0.999962	Xdh
-0.239084	0.10392	0.999962	Akap8
-0.238133	0.105012	0.999962	Ak2
-0.23763	0.0921069	0.999962	Plcl2
-0.237484	0.106154	0.999962	Mga
-0.237409	0.109391	0.999962	Herc3
-0.235862	0.111673	0.999962	Ccnd2
-0.235479	0.0492326	0.999962	Il4r
-0.235198	0.0710768	0.999962	Cp
-0.235182	0.0774244	0.999962	Ints12
-0.234883	0.112552	0.999962	Tbc1d5
-0.234318	0.0845131	0.999962	Sgpl1
-0.233857	0.0949679	0.999962	Mrps17
-0.233685	0.0857049	0.999962	Ankrd26
-0.232795	0.107659	0.999962	Ranbp10
-0.23237	0.116745	0.999962	Gsap
-0.232263	0.114358	0.999962	Pik3c2a
-0.230834	0.0974081	0.999962	Lpin1
-0.230464	0.111321	0.999962	Socs1
-0.229636	0.117289	0.999962	Ifih1
-0.229542	0.0168845	0.999962	Arhgap30
-0.229525	0.100674	0.999962	Opa1
-0.229264	0.0279039	0.999962	Calhm6
-0.229034	0.112735	0.999962	Lgals3bp
-0.228231	0.049426	0.999962	Ddx21
-0.228062	0.123828	0.999962	Enoph1
-0.227777	0.0497647	0.999962	Ptpn7
-0.227666	0.124798	0.999962	Mns1
-0.227642	0.118145	0.999962	Rrp15
-0.226879	0.12385	0.999962	Ciapin1
-0.226554	0.110576	0.999962	Safb2
-0.225523	0.11143	0.999962	Faslg
-0.225334	0.128188	0.999962	Osbpl11
-0.22468	0.0922073	0.999962	Kat2a
-0.2246	0.0675274	0.999962	LOC100365259
-0.224124	0.122386	0.999962	Trmt1l
-0.224119	0.128015	0.999962	Atxn7l3
-0.224035	0.0402799	0.999962	Strn3
-0.223634	0.129566	0.999962	Chn2
-0.223169	0.120084	0.999962	Ccr6
-0.222854	0.10963	0.999962	Pdcd11
-0.221122	0.095473	0.999962	Rundc1
-0.220752	0.118115	0.999962	Tnfrsf4
-0.22063	0.129422	0.999962	Larp1
-0.22022	0.103699	0.999962	B4galt5
-0.22008	0.13478	0.999962	Gemin5
-0.219274	0.138606	0.999962	Metap2
-0.219219	0.0552075	0.999962	Tars3
-0.218626	0.10677	0.999962	Map2k2
-0.218576	0.130024	0.999962	Adcy3
-0.217668	0.11437	0.999962	Mrs2
-0.217647	0.102929	0.999962	Mbtps1
-0.217306	0.0793639	0.999962	Ryk
-0.217254	0.114746	0.999962	Wiz
-0.217222	0.0546941	0.999962	Cmip
-0.216999	0.13995	0.999962	Rras2
-0.21672	0.133745	0.999962	Tmf1
-0.216304	0.0712518	0.999962	Nkiras2
-0.216111	0.116695	0.999962	Bicdl1
-0.215847	0.137506	0.999962	Nvl
-0.215486	0.134296	0.999962	Mfap3
-0.214741	0.131403	0.999962	Vps54
-0.214706	0.085623	0.999962	Eogt
-0.214632	0.146927	0.999962	Ccdc125
-0.21445	0.128636	0.999962	Bcl7b
-0.213834	0.148967	0.999962	Slamf6
-0.213722	0.105875	0.999962	Csnk2a1
-0.213307	0.142188	0.999962	Nav2
-0.213099	0.147242	0.999962	Srcap
-0.213096	0.0670792	0.999962	Gbp2
-0.212884	0.143948	0.999962	Strbp
-0.212834	0.118921	0.999962	Prdm10
-0.212555	0.0418547	0.999962	Tkt
-0.211483	0.0847472	0.999962	Wdr4
-0.211448	0.137885	0.999962	Vamp2
-0.211316	0.146973	0.999962	Prkdc
-0.21098	0.12837	0.999962	Trim21
-0.210427	0.151527	0.999962	Atp6v0d1
-0.210133	0.152998	0.999962	Ncapg
-0.209134	0.156529	0.999962	Mybbp1a
-0.208981	0.0898657	0.999962	Cd48
-0.208942	0.143815	0.999962	Stat6
-0.208299	0.159242	0.999962	Abcc5
-0.207325	0.151851	0.999962	Anapc5
-0.206996	0.162058	0.999962	Grk5
-0.20688	0.152895	0.999962	Caap1
-0.206874	0.0489384	0.999962	Mx1
-0.206171	0.162872	0.999962	Xaf1
-0.206026	0.149346	0.999962	Etfa
-0.205661	0.151983	0.999962	Mxd1
-0.205474	0.0744037	0.999962	Usp15
-0.205161	0.160729	0.999962	Rnf19a
-0.204035	0.164813	0.999962	Pja1
-0.20353	0.0622022	0.999962	Tpm4
-0.202824	0.155306	0.999962	Setd1a
-0.202596	0.16565	0.999962	Scaf4
-0.201786	0.15686	0.999962	Trmt6
-0.201697	0.0769316	0.999962	Ghitm
-0.201472	0.126321	0.999962	Pf4
-0.201369	0.122659	0.999962	Cbx2
-0.20116	0.172682	0.999962	Cd83
-0.201124	0.100438	0.999962	Isg20
-0.200949	0.172633	0.999962	Trex1
-0.200746	0.171971	0.999962	Ctse
-0.20023	0.118723	0.999962	Exosc2
-0.199972	0.175423	0.999962	Slc9a3r1
-0.199803	0.104088	0.999962	Nop14
-0.199298	0.160733	0.999962	Ero1a
-0.198648	0.137777	0.999962	Abhd17c
-0.198448	0.168814	0.999962	Dnajc13
-0.197598	0.148225	0.999962	Dot1l
-0.196924	0.170108	0.999962	Sdad1
-0.196293	0.185733	0.999962	Nek7
-0.195965	0.0919621	0.999962	Klhdc8b
-0.195807	0.165176	0.999962	Tmem140
-0.195678	0.137894	0.999962	Rpl27
-0.194733	0.188936	0.999962	Zbtb21
-0.194428	0.117067	0.999962	Mtmr2
-0.194294	0.190235	0.999962	Lpcat1
-0.194147	0.190364	0.999962	Pfkp
-0.193838	0.105365	0.999962	Capn5
-0.193622	0.142509	0.999962	Hmgcs1
-0.193161	0.0181932	0.999962	Pnn
-0.193017	0.0551759	0.999962	Acin1
-0.192964	0.0395104	0.999962	Gata3
-0.192924	0.181062	0.999962	Fubp3
-0.192616	0.184622	0.999962	Srfbp1
-0.192375	0.113833	0.999962	Ttc1
-0.192297	0.0681476	0.999962	Fam135a
-0.19213	0.191155	0.999962	Cers4
-0.191967	0.130342	0.999962	Itm2c
-0.191902	0.158902	0.999962	Fbxl15
-0.191141	0.111405	0.999962	Usp7
-0.191085	0.194484	0.999962	Nsmce1
-0.191022	0.0752414	0.999962	Ranbp2
-0.190698	0.198468	0.999962	Psme3
-0.190666	0.197768	0.999962	Ncoa3
-0.190458	0.197821	0.999962	Ifi44
-0.190285	0.178938	0.999962	RGD1560455
-0.18969	0.195194	0.999962	Tex9
-0.189589	0.197003	0.999962	Elob
-0.189485	0.201408	0.999962	Bsg
-0.189181	0.146801	0.999962	Vcpip1
-0.188876	0.173837	0.999962	Tfpt
-0.188854	0.190826	0.999962	Slc7a1
-0.188829	0.108303	0.999962	Dhx36
-0.188251	0.203336	0.999962	Stard3
-0.18824	0.169421	0.999962	Nol10
-0.188026	0.184759	0.999962	Skil
-0.188008	0.198654	0.999962	Ercc5
-0.187981	0.186651	0.999962	Wdr74
-0.187867	0.153505	0.999962	Ppip5k2
-0.187772	0.200779	0.999962	Txlng
-0.187341	0.156168	0.999962	Il27ra
-0.187263	0.204252	0.999962	Ttc37
-0.187098	0.19897	0.999962	Adgre5
-0.18702	0.165546	0.999962	Tnpo1
-0.18667	0.198476	0.999962	Nmd3
-0.186663	0.17636	0.999962	Asah1
-0.186402	0.152548	0.999962	N6amt1
-0.186159	0.200707	0.999962	Gbp6
-0.186014	0.206995	0.999962	Adk
-0.185806	0.187396	0.999962	Pibf1
-0.185597	0.178321	0.999962	Kmt2b
-0.185418	0.101644	0.999962	Nae1
-0.185203	0.205644	0.999962	Mapk9
-0.184851	0.210383	0.999962	Trim37
-0.18478	0.208313	0.999962	Trip4
-0.184294	0.167548	0.999962	Desi2
-0.184151	0.206798	0.999962	Tars2
-0.183914	0.21262	0.999962	Znfx1
-0.183696	0.182608	0.999962	Mrpl33
-0.183417	0.137512	0.999962	Susd2
-0.182857	0.183084	0.999962	Cdkl3
-0.182844	0.217539	0.999962	Actr6
-0.182591	0.19542	0.999962	Gclc
-0.182475	0.120659	0.999962	Letm2
-0.181263	0.221502	0.999962	Tiparp
-0.181209	0.201549	0.999962	Slc30a9
-0.181127	0.22089	0.999962	Ddx20
-0.181002	0.208021	0.999962	Plpbp
-0.180783	0.22288	0.999962	Lyrm2
-0.180493	0.219235	0.999962	Cox10
-0.180421	0.216011	0.999962	Heatr6
-0.179841	0.145781	0.999962	Cyp51
-0.179828	0.159806	0.999962	Dolpp1
-0.179154	0.216194	0.999962	Ino80e
-0.17905	0.0923733	0.999962	Itga4
-0.17894	0.0982005	0.999962	Dgat1
-0.178886	0.176398	0.999962	Bnip1
-0.178526	0.191793	0.999962	Cyth4
-0.178456	0.0991603	0.999962	Epsti1
-0.178397	0.177647	0.999962	Usp25
-0.178049	0.129949	0.999962	Nars1
-0.17799	0.189422	0.999962	Icam2
-0.177535	0.163081	0.999962	Usp48
-0.177275	0.229198	0.999962	LOC100360573
-0.177258	0.217484	0.999962	Tbc1d1
-0.177052	0.184526	0.999962	Atm
-0.176839	0.228733	0.999962	Serpini1
-0.17669	0.179518	0.999962	Vps26c
-0.17665	0.171002	0.999962	Wsb1
-0.176534	0.204269	0.999962	Birc3
-0.17647	0.154703	0.999962	Rpl9
-0.17616	0.136135	0.999962	Setd5
-0.176114	0.233369	0.999962	Luzp1
-0.176027	0.18289	0.999962	Utp14a
-0.175128	0.207353	0.999962	Dnajb11
-0.175084	0.237782	0.999962	Nop9
-0.174112	0.103267	0.999962	Wdr43
-0.174086	0.2072	0.999962	Ubr4
-0.173503	0.215677	0.999962	Polr3d
-0.173446	0.120153	0.999962	Rasgrp1
-0.173281	0.142032	0.999962	Pde4d
-0.173195	0.242217	0.999962	Chmp4b
-0.173195	0.242264	0.999962	Parn
-0.173104	0.242716	0.999962	Prpf31
-0.173061	0.229702	0.999962	Sell
-0.172987	0.173445	0.999962	Dtx3l
-0.172676	0.238721	0.999962	Slfn5
-0.172234	0.237814	0.999962	Siva1
-0.172052	0.212151	0.999962	Btaf1
-0.17182	0.10792	0.999962	Rassf7
-0.171552	0.177635	0.999962	Hist1h2bq
-0.171052	0.248036	0.999962	Slx1b
-0.170993	0.224719	0.999962	Zfp142
-0.170948	0.236355	0.999962	Cln6
-0.170568	0.233445	0.999962	Gpr65
-0.170403	0.250419	0.999962	RGD1560020_predicted
-0.170372	0.250127	0.999962	Rngtt
-0.170274	0.247291	0.999962	Yipf4
-0.170151	0.167471	0.999962	Zfp800
-0.17004	0.21986	0.999962	Trim30c
-0.169956	0.251103	0.999962	Med7
-0.169703	0.222056	0.999962	Zcchc2
-0.169553	0.146809	0.999962	Txnrd1
-0.169371	0.252252	0.999962	Sp100
-0.16921	0.173277	0.999962	Cmtr1
-0.168524	0.251708	0.999962	Dynlt1
-0.168382	0.227392	0.999962	Stat2
-0.168371	0.240947	0.999962	Limk2
-0.168319	0.25408	0.999962	Marchf3
-0.16829	0.212456	0.999962	Eif2b3
-0.168263	0.254449	0.999962	Pbx2
-0.168236	0.25088	0.999962	Rgl2
-0.168063	0.225817	0.999962	Gpd1l
-0.168023	0.244919	0.999962	Dhx16
-0.167779	0.145602	0.999962	Mrps31
-0.167495	0.20388	0.999962	Mnat1
-0.167319	0.24893	0.999962	Apaf1
-0.167084	0.244442	0.999962	Mypop
-0.166272	0.261675	0.999962	Clasp2
-0.165655	0.263974	0.999962	Ap1s3
-0.16532	0.157156	0.999962	Ndor1
-0.164883	0.135748	0.999962	Tmod3
-0.164848	0.266389	0.999962	Selenoh
-0.164844	0.266363	0.999962	Map3k14
-0.16475	0.227565	0.999962	Tmem68
-0.164705	0.222293	0.999962	Arhgef7
-0.164651	0.257485	0.999962	Cdk10
-0.164452	0.0977716	0.999962	Hsp90b1
-0.164233	0.20416	0.999962	Arhgap15
-0.163961	0.262411	0.999962	Mov10
-0.163716	0.266769	0.999962	LOC100361061
-0.163625	0.249019	0.999962	Impa2
-0.163495	0.198722	0.999962	Morc3
-0.163191	0.251679	0.999962	Atad3a
-0.163103	0.23776	0.999962	Jmjd6
-0.163069	0.194214	0.999962	Csnk2a2
-0.162782	0.116695	0.999962	Golga4
-0.162686	0.271173	0.999962	Ccdc9
-0.162644	0.272299	0.999962	Pus3
-0.162431	0.175569	0.999962	Tcof1
-0.16241	0.270419	0.999962	U2af2
-0.162321	0.169519	0.999962	Atl2
-0.162032	0.269728	0.999962	Ireb2
-0.161977	0.258573	0.999962	Snx25
-0.1618	0.18918	0.999962	LOC100361436
-0.161685	0.259961	0.999962	Tab1
-0.161423	0.241691	0.999962	Aifm1
-0.160453	0.276934	0.999962	Exoc1
-0.160338	0.279329	0.999962	Slfn4
-0.160296	0.279399	0.999962	Tmem14c
-0.160218	0.230819	0.999962	Pom121
-0.160172	0.161115	0.999962	Anapc15
-0.160167	0.241233	0.999962	Cog3
-0.159422	0.266948	0.999962	Map3k2
-0.159357	0.236803	0.999962	Ppp1r12c
-0.159354	0.19611	0.999962	Sympk
-0.159322	0.209406	0.999962	Gch1
-0.159218	0.277833	0.999962	Eif5b
-0.1591	0.28227	0.999962	Paqr7
-0.159045	0.281734	0.999962	Sdccag8
-0.159038	0.279368	0.999962	Gnl3
-0.158475	0.283391	0.999962	Hdac2
-0.158344	0.139921	0.999962	Trip11
-0.158343	0.184782	0.999962	Foxo1
-0.158154	0.244997	0.999962	Rps19l1
-0.158132	0.238906	0.999962	Rps27a-ps1
-0.157901	0.25719	0.999962	Erich1
-0.1577	0.0816062	0.999962	Luc7l3
-0.157678	0.285498	0.999962	Bloc1s2
-0.157668	0.220066	0.999962	Slain2
-0.157532	0.194379	0.999962	Swi5
-0.157366	0.259431	0.999962	Clgn
-0.157353	0.171973	0.999962	Pdcd6
-0.156972	0.112432	0.999962	Gpbp1
-0.156798	0.231782	0.999962	Ppp3cb
-0.156572	0.288483	0.999962	Tubgcp3
-0.156393	0.264933	0.999962	Bpgm
-0.155898	0.290442	0.999962	mrpl9
-0.155851	0.252211	0.999962	Nmi
-0.155804	0.203947	0.999962	Rnf111
-0.155803	0.18887	0.999962	Sidt1
-0.155518	0.278719	0.999962	Arid3a
-0.155309	0.190088	0.999962	Cd6
-0.155254	0.282643	0.999962	Bst2
-0.155147	0.238927	0.999962	Csnk1g1
-0.154597	0.132963	0.999962	Sp110
-0.15426	0.253852	0.999962	Cyb561d1
-0.154217	0.241215	0.999962	Inpp1
-0.15399	0.161393	0.999962	Rell2
-0.153933	0.201916	0.999962	Trim5
-0.153923	0.293741	0.999962	Pabpc4
-0.153843	0.227225	0.999962	Tsr1
-0.153743	0.299711	0.999962	Cog1
-0.153714	0.289031	0.999962	Stambpl1
-0.153691	0.28189	0.999962	Ptbp1
-0.153634	0.226916	0.999962	Nfatc2
-0.153598	0.279184	0.999962	Ldlrad4
-0.153458	0.264219	0.999962	Dhrs1
-0.153375	0.293109	0.999962	Ccdc69
-0.153056	0.223097	0.999962	Terf2
-0.152989	0.190015	0.999962	Jak2
-0.152924	0.295856	0.999962	Ipo4
-0.152871	0.215432	0.999962	Pitpna
-0.152844	0.299101	0.999962	Znf740
-0.152815	0.271486	0.999962	Gars
-0.152693	0.296171	0.999962	RGD1359127
-0.152681	0.289418	0.999962	Lrif1
-0.15266	0.303077	0.999962	Ash2l
-0.15265	0.233258	0.999962	Ccdc174
-0.152586	0.296895	0.999962	Pdk3
-0.152468	0.278754	0.999962	Golim4
-0.152418	0.285498	0.999962	Egr1
-0.152407	0.303819	0.999962	Sumf1
-0.152392	0.231551	0.999962	Ppia
-0.152111	0.281733	0.999962	LOC499235
-0.151979	0.236538	0.999962	Slc7a6os
-0.151941	0.266048	0.999962	Ppp1r2
-0.151871	0.223667	0.999962	Chic2
-0.15178	0.305177	0.999962	Ppfia1
-0.151727	0.0823053	0.999962	Fyb1
-0.151683	0.222148	0.999962	Eefsec
-0.151296	0.161633	0.999962	LOC294154
-0.151283	0.253788	0.999962	Map7d1
-0.151234	0.259822	0.999962	LOC680039
-0.150998	0.234785	0.999962	RGD1304587
-0.150969	0.308784	0.999962	Pno1
-0.150905	0.272269	0.999962	Sec31a
-0.150898	0.176054	0.999962	Stk38l
-0.150744	0.219986	0.999962	Traf3ip1
-0.150712	0.0894438	0.999962	Gnpda2
-0.150615	0.29571	0.999962	Zbtb44
-0.150459	0.309137	0.999962	Atp8b2
-0.150424	0.297115	0.999962	Eif3b
-0.150416	0.307897	0.999962	Kat14
-0.150332	0.127523	0.999962	Arhgef3
-0.150269	0.296856	0.999962	Slc16a1
-0.150209	0.202051	0.999962	Nfkb1
-0.150135	0.308023	0.999962	Gga3
-0.150121	0.293156	0.999962	Plekha8
-0.150092	0.110595	0.999962	Baz1a
-0.149764	0.312666	0.999962	Ncald
-0.149569	0.307325	0.999962	Fbxo42
-0.149536	0.0456027	0.999962	Eif3a
-0.149456	0.311031	0.999962	Foxn2
-0.149355	0.287066	0.999962	Plaat3
-0.149266	0.290073	0.999962	Vac14
-0.149025	0.250854	0.999962	Ofd1
-0.149024	0.173157	0.999962	Tmem267
-0.148996	0.177169	0.999962	Rexo4
-0.148902	0.290161	0.999962	Fbxo31
-0.148854	0.21159	0.999962	Tra2a
-0.148772	0.114143	0.999962	Zranb2
-0.148771	0.23348	0.999962	Heatr5a
-0.148741	0.310171	0.999962	Mkln1
-0.148705	0.225369	0.999962	Inpp5d
-0.148428	0.286659	0.999962	Mark4
-0.148281	0.208875	0.999962	Dgkz
-0.148206	0.177378	0.999962	RT1-CE15
-0.147924	0.114584	0.999962	Stat1
-0.147843	0.317058	0.999962	Rps6kb1
-0.147777	0.27524	0.999962	Ahsa1
-0.147627	0.318996	0.999962	Mrps26
-0.147558	0.266927	0.999962	B3galt4
-0.147534	0.311488	0.999962	P3h1
-0.14738	0.320385	0.999962	Rev1
-0.147307	0.267293	0.999962	Zrsr2
-0.147172	0.257681	0.999962	Josd1
-0.147155	0.259551	0.999962	Slmap
-0.146916	0.0938963	0.999962	Phf11
-0.146766	0.152268	0.999962	Supt6h
-0.146604	0.314103	0.999962	Zfp110
-0.146565	0.205699	0.999962	Kdm3a
-0.146548	0.2901	0.999962	Myef2
-0.146111	0.323672	0.999962	Utp4
-0.146082	0.279181	0.999962	Eif1a
-0.146081	0.318742	0.999962	Mrps22
-0.146066	0.168885	0.999962	Cd5
-0.146006	0.303858	0.999962	Prkar1a
-0.145999	0.182578	0.999962	Slc35e3
-0.145992	0.316892	0.999962	Noc2l
-0.145844	0.324118	0.999962	Otud7b
-0.145827	0.260462	0.999962	Tatdn2
-0.145628	0.31287	0.999962	Apex1
-0.145573	0.295952	0.999962	Nln
-0.145455	0.297849	0.999962	Stard3nl
-0.145433	0.316248	0.999962	Bcl3
-0.145404	0.270837	0.999962	Cep104
-0.145357	0.295008	0.999962	Fbxw11
-0.145154	0.243308	0.999962	Il21r
-0.145138	0.327818	0.999962	Sphk2
-0.145073	0.315772	0.999962	Stx4
-0.144913	0.237438	0.999962	Bccip
-0.144721	0.325827	0.999962	Ripk2
-0.144641	0.310436	0.999962	Zgpat
-0.144614	0.309034	0.999962	Acot2
-0.14458	0.328915	0.999962	Lzic
-0.144573	0.247402	0.999962	Grina
-0.144568	0.299672	0.999962	Cstf3
-0.144553	0.192621	0.999962	Mia3
-0.144495	0.178119	0.999962	Ppp2r5c
-0.144479	0.245954	0.999962	Arf2
-0.144409	0.326772	0.999962	Zfp422
-0.144237	0.330235	0.999962	Slc25a1
-0.144173	0.202081	0.999962	Smchd1
-0.144149	0.320144	0.999962	Pdcd2
-0.144104	0.317963	0.999962	Ndufa10
-0.144016	0.330782	0.999962	Setdb2
-0.143941	0.328462	0.999962	Wdr7
-0.143797	0.209305	0.999962	Sars2
-0.143736	0.231761	0.999962	Arnt
-0.143646	0.331125	0.999962	Gatad2b
-0.143477	0.133343	0.999962	Ikzf3
-0.143074	0.283718	0.999962	Bak1
-0.143066	0.331036	0.999962	Kdelr2
-0.14286	0.295431	0.999962	Zdhhc20
-0.142853	0.172235	0.999962	Mlf1
-0.142766	0.309029	0.999962	Pigu
-0.142454	0.318794	0.999962	Irf6
-0.142419	0.185884	0.999962	Psmd3
-0.142412	0.312877	0.999962	Taf1
-0.14217	0.333285	0.999962	St13
-0.142087	0.293504	0.999962	RGD1560212
-0.141986	0.191353	0.999962	Rock2
-0.141917	0.338595	0.999962	Hsh2d
-0.141755	0.277808	0.999962	Nolc1
-0.141659	0.315136	0.999962	Rragc
-0.14163	0.176616	0.999962	Rpl28
-0.141597	0.299994	0.999962	Asxl1
-0.141543	0.339545	0.999962	Mbp
-0.141325	0.322746	0.999962	Dusp16
-0.141313	0.19341	0.999962	Alg10
-0.14127	0.198649	0.999962	Gnl3l
-0.141161	0.320952	0.999962	Wdr24
-0.141131	0.268228	0.999962	Slc35b1
-0.141118	0.298818	0.999962	Esco1
-0.140886	0.336299	0.999962	Dpm1
-0.140827	0.33442	0.999962	Pdik1l
-0.140694	0.340868	0.999962	Virma
-0.140662	0.341094	0.999962	Prpf19
-0.140592	0.334156	0.999962	Slc38a1
-0.140458	0.293475	0.999962	Foxj2
-0.140354	0.342391	0.999962	Rrp12
-0.14029	0.343465	0.999962	Cnppd1
-0.140243	0.334923	0.999962	Washc5
-0.140195	0.344581	0.999962	Camta2
-0.140177	0.331346	0.999962	Chrac1
-0.139932	0.222465	0.999962	Ryr1
-0.139603	0.254079	0.999962	Ubl5
-0.139166	0.290803	0.999962	Trim25
-0.139165	0.311725	0.999962	Cdc23
-0.139105	0.170261	0.999962	Fnbp4
-0.138933	0.34769	0.999962	Gabpb2
-0.138658	0.349033	0.999962	Ythdf3
-0.138639	0.349953	0.999962	Zcchc9
-0.138602	0.245705	0.999962	Ric1
-0.13856	0.303786	0.999962	Ftsj3
-0.138412	0.215729	0.999962	Kpna1
-0.138331	0.194799	0.999962	Btg1
-0.138199	0.123291	0.999962	Abcf1
-0.138161	0.238114	0.999962	Hm13
-0.138029	0.351608	0.999962	Alkbh1
-0.137564	0.33358	0.999962	Gatd3a
-0.13753	0.352188	0.999962	Il10rb
-0.13728	0.345674	0.999962	Zeb1
-0.137201	0.317011	0.999962	Rnasel
-0.137152	0.169591	0.999962	Rb1cc1
-0.137095	0.193394	0.999962	Ndufa12
-0.137019	0.35347	0.999962	RT1-Ba
-0.136971	0.330792	0.999962	Mcoln2
-0.136889	0.339661	0.999962	Urb1
-0.136837	0.245999	0.999962	Sptlc2
-0.136781	0.324039	0.999962	Elmo1
-0.136706	0.338654	0.999962	Tfdp1
-0.136701	0.341145	0.999962	Vps52
-0.136163	0.311481	0.999962	Phc3
-0.136147	0.320402	0.999962	Ell2
-0.135991	0.225909	0.999962	Cpeb2
-0.135967	0.244919	0.999962	Tmem30a
-0.135873	0.329132	0.999962	Cisd2
-0.135826	0.343443	0.999962	Eif4e
-0.135771	0.258518	0.999962	Arhgef6
-0.135763	0.333032	0.999962	Ahctf1
-0.135573	0.35462	0.999962	Acp5
-0.135464	0.291385	0.999962	Lrch1
-0.135128	0.283744	0.999962	Osbpl3
-0.135126	0.305946	0.999962	Zfp24
-0.135045	0.31019	0.999962	Rtkn2
-0.134944	0.342222	0.999962	Taf1b
-0.134943	0.280792	0.999962	Nup50
-0.134686	0.286203	0.999962	Ttc19
-0.134575	0.342134	0.999962	Pou2f2
-0.13426	0.140522	0.999962	Nop53
-0.134199	0.333577	0.999962	Mlkl
-0.134118	0.208873	0.999962	Sipa1l3
-0.134035	0.357071	0.999962	Senp3
-0.134008	0.195054	0.999962	Arf5
-0.134007	0.241982	0.999962	Scp2
-0.133963	0.332893	0.999962	Fars2
-0.133935	0.364552	0.999962	Rb1
-0.133807	0.31998	0.999962	Cd37
-0.13351	0.367223	0.999962	Swt1
-0.133354	0.353921	0.999962	Tmsb15b2
-0.133311	0.271081	0.999962	MGC116121
-0.133204	0.33659	0.999962	Kifbp
-0.133192	0.245489	0.999962	Zfp770
-0.133128	0.334205	0.999962	Ttbk2
-0.133098	0.339888	0.999962	Arcn1
-0.13307	0.359932	0.999962	Dcaf7
-0.132941	0.367956	0.999962	Cdyl
-0.132898	0.221195	0.999962	Ep400
-0.13277	0.314074	0.999962	Trafd1
-0.13275	0.312955	0.999962	Elf2
-0.132648	0.344311	0.999962	Nub1
-0.132445	0.305527	0.999962	Ctla4
-0.132259	0.29405	0.999962	Pigc
-0.132144	0.331938	0.999962	Hnrnpf
-0.132134	0.212235	0.999962	Zfp799
-0.131939	0.367378	0.999962	Arl14ep
-0.131784	0.291184	0.999962	Rpl32
-0.131737	0.301905	0.999962	Ctdp1
-0.131675	0.374297	0.999962	Irak4
-0.131637	0.355542	0.999962	Aga
-0.131602	0.17959	0.999962	Sfpq
-0.131552	0.365119	0.999962	Mcrs1
-0.131319	0.375458	0.999962	Sco1
-0.131232	0.373074	0.999962	Tcf7
-0.131226	0.373654	0.999962	Acp6
-0.131212	0.149965	0.999962	Ncl
-0.131092	0.173444	0.999962	Ankrd12
-0.131076	0.341174	0.999962	Ndfip2
-0.130965	0.251228	0.999962	Siah1
-0.130923	0.247308	0.999962	Tpk1
-0.130883	0.269295	0.999962	Spag9
-0.130869	0.265686	0.999962	Cd27
-0.130704	0.376067	0.999962	Tmem33
-0.130544	0.219122	0.999962	Myo1f
-0.130516	0.367855	0.999962	Tpmt
-0.130379	0.270242	0.999962	LOC100910678
-0.130252	0.264212	0.999962	Uqcrc1
-0.130243	0.366296	0.999962	Mad2l1
-0.130221	0.312108	0.999962	Tbl1x
-0.130182	0.359864	0.999962	Ap2b1
-0.130096	0.342885	0.999962	Acadl
-0.129982	0.219705	0.999962	Esf1
-0.129972	0.333277	0.999962	Giot1
-0.129949	0.366434	0.999962	Lpin2
-0.129878	0.308074	0.999962	Bicdl2
-0.129796	0.318598	0.999962	Tmem250
-0.129718	0.359596	0.999962	Pcnp
-0.12968	0.377957	0.999962	Agap3
-0.129638	0.290028	0.999962	Kctd6
-0.129485	0.379018	0.999962	Traf2
-0.129363	0.338903	0.999962	Themis2
-0.129306	0.238015	0.999962	Supt3h
-0.12928	0.203244	0.999962	Chd2
-0.128827	0.365545	0.999962	Mpnd
-0.128749	0.299048	0.999962	Fam32a
-0.128721	0.384973	0.999962	Iars1
-0.128577	0.280173	0.999962	Fip1l1
-0.128498	0.382204	0.999962	Fh
-0.128464	0.372479	0.999962	Zc3h12d
-0.128443	0.375909	0.999962	Tor3a
-0.128422	0.386589	0.999962	Kmt5c
-0.128367	0.372692	0.999962	Mtmr3
-0.128301	0.220595	0.999962	Psme1
-0.128297	0.197671	0.999962	Cltc
-0.12824	0.348209	0.999962	Atp6v0a1
-0.128217	0.369563	0.999962	Tmem214
-0.128183	0.232999	0.999962	Elf1
-0.128174	0.381099	0.999962	Wdr48
-0.128156	0.195403	0.999962	Rbm26
-0.128034	0.375005	0.999962	Uck1
-0.127993	0.380575	0.999962	Dmac2
-0.127964	0.297169	0.999962	Tnfaip3
-0.127886	0.388096	0.999962	Shprh
-0.127834	0.387788	0.999962	Hes6
-0.127715	0.263076	0.999962	Nhlrc3
-0.127635	0.367265	0.999962	Klf11
-0.127618	0.306806	0.999962	Card6
-0.127529	0.386144	0.999962	Narf
-0.127511	0.34733	0.999962	Pdxdc1
-0.127469	0.387523	0.999962	Tmed4
-0.127415	0.340963	0.999962	Rad1
-0.127215	0.36598	0.999962	Adipor1
-0.127168	0.371104	0.999962	Rp9
-0.127166	0.387364	0.999962	Ikbkb
-0.127024	0.38974	0.999962	Pitpnb
-0.126621	0.335791	0.999962	Dnajb14
-0.126601	0.293712	0.999962	Fus
-0.12658	0.302576	0.999962	Slc4a2
-0.126575	0.355042	0.999962	Leo1
-0.126537	0.272498	0.999962	Top2b
-0.126431	0.354799	0.999962	Txnl4b
-0.126407	0.346975	0.999962	Them6
-0.12636	0.388355	0.999962	Sv2a
-0.126352	0.354768	0.999962	Rbm28
-0.126299	0.303908	0.999962	Fam3c
-0.12621	0.330259	0.999962	Plgrkt
-0.126144	0.286885	0.999962	Psme4
-0.126117	0.300919	0.999962	Tm9sf3
-0.126105	0.363934	0.999962	Zfp830
-0.126008	0.314582	0.999962	Gorab
-0.125922	0.395046	0.999962	Mrps36
-0.125836	0.225229	0.999962	Casp8ap2
-0.125629	0.38045	0.999962	Nup155
-0.125605	0.391868	0.999962	Ptpmt1
-0.125586	0.366256	0.999962	Tmed7
-0.125307	0.311137	0.999962	Mrps25
-0.125156	0.338415	0.999962	Runx2
-0.125046	0.398891	0.999962	Atrn
-0.125034	0.390079	0.999962	Rprd1b
-0.124944	0.376722	0.999962	Hsf1
-0.124872	0.244988	0.999962	Nsd3
-0.12482	0.395434	0.999962	Tecpr1
-0.124721	0.25349	0.999962	Rbm3
-0.124453	0.377031	0.999962	Ralgapa1
-0.12436	0.396173	0.999962	Pdlim5
-0.124136	0.354181	0.999962	Kmt2c
-0.124109	0.33197	0.999962	Ascc3
-0.123991	0.39394	0.999962	Yeats2
-0.123984	0.394027	0.999962	Med26
-0.123908	0.196293	0.999962	Ugcg
-0.123815	0.385142	0.999962	Dld
-0.123705	0.368463	0.999962	Zdhhc5
-0.123682	0.404006	0.999962	Aebp2
-0.123375	0.316487	0.999962	Arhgap25
-0.123372	0.326938	0.999962	Sri
-0.123314	0.390226	0.999962	Scnm1
-0.123266	0.397612	0.999962	LOC100361933
-0.123243	0.402097	0.999962	Dusp18
-0.122992	0.405438	0.999962	Sap30bp
-0.122859	0.207997	0.999962	Gcc2
-0.122793	0.378232	0.999962	Kcnab2
-0.122774	0.389832	0.999962	Hnrnph2
-0.122587	0.282325	0.999962	Taok3
-0.122489	0.261142	0.999962	Upf2
-0.122443	0.383037	0.999962	Zfp52
-0.12243	0.376275	0.999962	Prr12
-0.122373	0.385566	0.999962	Fbxo22
-0.122014	0.408448	0.999962	Cdca7l
-0.1219	0.303087	0.999962	Utp6
-0.121895	0.304533	0.999962	Cdip1
-0.121804	0.411112	0.999962	Tcf20
-0.121717	0.363564	0.999962	Ildr1
-0.121644	0.374975	0.999962	Sdha
-0.121601	0.292089	0.999962	LOC100910732
-0.121507	0.40122	0.999962	Psmd9
-0.121315	0.396146	0.999962	Nedd1
-0.121309	0.390769	0.999962	Alyref
-0.121221	0.384343	0.999962	Gdf11
-0.12114	0.356958	0.999962	Golgb1
-0.12086	0.339614	0.999962	Usp14
-0.120813	0.394751	0.999962	Dut
-0.120789	0.4142	0.999962	Fundc1
-0.120566	0.382301	0.999962	Gba2
-0.120509	0.408947	0.999962	Mpc2
-0.120423	0.411339	0.999962	Rtel1
-0.120382	0.330321	0.999962	RGD1359108
-0.120343	0.371136	0.999962	Lrrc34
-0.120207	0.40094	0.999962	Ubash3b
-0.120104	0.359951	0.999962	Cd86
-0.120078	0.34409	0.999962	Plagl2
-0.120062	0.407211	0.999962	Psmg3
-0.12002	0.362913	0.999962	Cdkal1
-0.119939	0.417862	0.999962	Snx15
-0.119847	0.380956	0.999962	Gnpat
-0.119767	0.296586	0.999962	Fes
-0.119488	0.42011	0.999962	St8sia4
-0.119374	0.366841	0.999962	Zfp819
-0.119342	0.349006	0.999962	Rassf3
-0.1192	0.249484	0.999962	Zkscan1
-0.11916	0.342499	0.999962	Zfp329
-0.118904	0.41924	0.999962	Sppl3
-0.118753	0.282041	0.999962	Mtbp
-0.118719	0.273279	0.999962	Nktr
-0.11862	0.373672	0.999962	Tmem268
-0.118582	0.302322	0.999962	Cggbp1
-0.118448	0.315444	0.999962	Tesk2
-0.118303	0.315704	0.999962	Ust
-0.118295	0.226879	0.999962	Cdv3
-0.118271	0.399016	0.999962	Ctc1
-0.118101	0.335531	0.999962	Inppl1
-0.118079	0.262685	0.999962	Pard6a
-0.11805	0.40482	0.999962	Nfya
-0.117972	0.42432	0.999962	Jagn1
-0.117943	0.419428	0.999962	Ifi35
-0.117855	0.398871	0.999962	Acad9
-0.117831	0.420125	0.999962	Washc1
-0.117697	0.422678	0.999962	Slc43a2
-0.117667	0.287929	0.999962	Tsfm
-0.117537	0.406043	0.999962	Rmi1
-0.117234	0.366286	0.999962	Dyrk2
-0.117168	0.320353	0.999962	Snrpd2
-0.117046	0.399111	0.999962	Naf1
-0.117044	0.309595	0.999962	Tanc2
-0.116948	0.11419	0.999962	Ets1
-0.116862	0.395764	0.999962	Erh
-0.116671	0.40746	0.999962	Fam76a
-0.11664	0.429518	0.999962	Rsu1
-0.116619	0.30924	0.999962	Grhpr
-0.116432	0.368731	0.999962	Apba3
-0.116328	0.41127	0.999962	Aacs
-0.116324	0.431035	0.999962	Phc1
-0.116317	0.296876	0.999962	Sfxn2
-0.116273	0.36108	0.999962	Abhd18
-0.116271	0.345795	0.999962	Rpn2
-0.116242	0.192776	0.999962	Tram1
-0.115994	0.434156	0.999962	Fam217b
-0.115935	0.423586	0.999962	Herpud2
-0.115697	0.417122	0.999962	Znhit2
-0.115676	0.356545	0.999962	Ppp1r9b
-0.115607	0.433056	0.999962	Pgrmc1
-0.115547	0.376248	0.999962	Mtmr14
-0.115531	0.377877	0.999962	Elp1
-0.115525	0.31623	0.999962	Ccnyl1
-0.115471	0.303864	0.999962	Pum1
-0.115451	0.435858	0.999962	Ube2s
-0.115372	0.321683	0.999962	Pbxip1
-0.115209	0.432105	0.999962	Nfatc1
-0.115117	0.43124	0.999962	Ice1
-0.115114	0.417093	0.999962	Rnf139
-0.115063	0.437906	0.999962	Traf3
-0.115036	0.310913	0.999962	Ttc39c
-0.115013	0.436913	0.999962	Golga5
-0.115011	0.423575	0.999962	Ehmt1
-0.114674	0.39552	0.999962	Tec
-0.11456	0.371197	0.999962	Nsun2
-0.114535	0.125922	0.999962	Hsp90ab1
-0.114508	0.322382	0.999962	Ap5b1
-0.114506	0.440034	0.999962	Bcor
-0.114433	0.397426	0.999962	Impa1
-0.114321	0.432409	0.999962	Edrf1
-0.114158	0.441128	0.999962	Actr8
-0.113924	0.32793	0.999962	Chd8
-0.113898	0.365863	0.999962	Fam92a
-0.113804	0.417227	0.999962	Idh3a
-0.113796	0.41248	0.999962	Gclm
-0.113599	0.34728	0.999962	Agrn
-0.113478	0.311491	0.999962	Atf6
-0.113375	0.404527	0.999962	Ufm1
-0.113338	0.431917	0.999962	Pdcd7
-0.113211	0.349797	0.999962	Lrrcc1
-0.113105	0.441433	0.999962	Trim41
-0.113072	0.433393	0.999962	Tasor2
-0.11302	0.413968	0.999962	Zfp384
-0.112928	0.446454	0.999962	Nt5c3b
-0.112837	0.433095	0.999962	Tstd1
-0.112798	0.440194	0.999962	Hip1r
-0.112792	0.443359	0.999962	Dnajc18
-0.112787	0.334669	0.999962	Csad
-0.112724	0.446737	0.999962	Mrps30
-0.11272	0.438855	0.999962	Rexo1
-0.112609	0.422576	0.999962	Hspd1
-0.112608	0.344019	0.999962	Prkch
-0.112569	0.310481	0.999962	Ppp2r2a
-0.112543	0.439672	0.999962	Ifnar2
-0.112516	0.271083	0.999962	Selenos
-0.112352	0.447512	0.999962	Rin2
-0.112347	0.429379	0.999962	Rpl26
-0.112323	0.427723	0.999962	Cwc27
-0.112173	0.361545	0.999962	Fancb
-0.112117	0.253069	0.999962	Usp16
-0.111923	0.339782	0.999962	Wtap
-0.111791	0.447651	0.999962	Ankrd44
-0.111586	0.440495	0.999962	Trabd
-0.111321	0.452914	0.999962	Rc3h1
-0.111291	0.217682	0.999962	Pik3cd
-0.111277	0.375047	0.999962	Rlf
-0.111252	0.229761	0.999962	Hectd1
-0.111209	0.346548	0.999962	Sec63
-0.1112	0.427422	0.999962	Cops3
-0.111107	0.440569	0.999962	Plekhf1
-0.111102	0.446321	0.999962	RGD1306227
-0.111023	0.454017	0.999962	Gtf2h3
-0.110926	0.328297	0.999962	Spopl
-0.110909	0.439527	0.999962	Kif3b
-0.11089	0.43363	0.999962	Ripk1
-0.11086	0.353908	0.999962	LOC108351936
-0.110833	0.444722	0.999962	Ap3m1
-0.110801	0.442141	0.999962	Brap
-0.110767	0.428005	0.999962	Eef1e1
-0.110601	0.449262	0.999962	Bcl7c
-0.11051	0.429843	0.999962	Dhx58
-0.110445	0.456011	0.999962	Ide
-0.110444	0.405389	0.999962	Ino80
-0.110429	0.44931	0.999962	Pef1
-0.110352	0.453714	0.999962	Phyh
-0.110184	0.333469	0.999962	Rps4y2
-0.110181	0.396155	0.999962	Casc3
-0.110138	0.446522	0.999962	Tmem87b
-0.110128	0.387381	0.999962	Supt5h
-0.110084	0.456227	0.999962	Dhcr24
-0.109888	0.458203	0.999962	Atraid
-0.109732	0.452398	0.999962	Rel
-0.109681	0.457955	0.999962	Ehd3
-0.109651	0.459693	0.999962	Tssc4
-0.109586	0.382286	0.999962	Fadd
-0.109585	0.455526	0.999962	Mlycd
-0.109541	0.341461	0.999962	Slc4a7
-0.109505	0.45969	0.999962	Nup205
-0.109409	0.460743	0.999962	Ahi1
-0.10928	0.392706	0.999962	Sptan1
-0.109209	0.459604	0.999962	Rasl11b
-0.109131	0.4578	0.999962	Gart
-0.108905	0.452129	0.999962	Polr3b
-0.1089	0.460441	0.999962	Dpp8
-0.108786	0.450142	0.999962	Dlg3
-0.108671	0.282628	0.999962	Tbc1d10c
-0.10862	0.39883	0.999962	Thap1
-0.108476	0.462837	0.999962	Xab2
-0.108285	0.41524	0.999962	Pus7l
-0.108256	0.444508	0.999962	Grpel2
-0.10803	0.454709	0.999962	Apobec3
-0.107999	0.386186	0.999962	Gemin4
-0.10782	0.404208	0.999962	Rdh10
-0.107748	0.44914	0.999962	Helb
-0.107745	0.276792	0.999962	Hcls1
-0.107716	0.266073	0.999962	Thrap3
-0.107685	0.467782	0.999962	Ddx41
-0.107625	0.395898	0.999962	Wdr20
-0.107586	0.323245	0.999962	Sumo4
-0.107413	0.410152	0.999962	Tmem106a
-0.107204	0.305184	0.999962	Dkc1
-0.106993	0.469306	0.999962	Kdm5d
-0.106901	0.236046	0.999962	Eif3j
-0.106892	0.382293	0.999962	Uso1
-0.106891	0.442014	0.999962	Dbr1
-0.106807	0.286859	0.999962	Prpf38b
-0.106778	0.471614	0.999962	Hsdl2
-0.106775	0.471636	0.999962	Rpf2
-0.106706	0.467617	0.999962	Hexa
-0.106656	0.472089	0.999962	Golph3l
-0.106584	0.368789	0.999962	Ipmk
-0.106577	0.463674	0.999962	Srp54a
-0.106562	0.472477	0.999962	Cox18
-0.106418	0.462681	0.999962	Cdc6
-0.106302	0.415402	0.999962	Patz1
-0.106281	0.356658	0.999962	RGD1359508
-0.106238	0.380364	0.999962	Dock8
-0.106212	0.330262	0.999962	Tnip1
-0.106199	0.446887	0.999962	Ndufa5
-0.106177	0.424315	0.999962	Sik2
-0.105986	0.341882	0.999962	Gpr171
-0.10598	0.409347	0.999962	Nme7
-0.105908	0.316263	0.999962	Nab2
-0.105904	0.448607	0.999962	Pak1ip1
-0.105879	0.417035	0.999962	Casp8
-0.105804	0.449823	0.999962	Bfar
-0.105753	0.330184	0.999962	Itpkb
-0.105726	0.423332	0.999962	Xpc
-0.105707	0.356216	0.999962	Malt1
-0.105695	0.459564	0.999962	Zfyve27
-0.105658	0.463235	0.999962	Peak1
-0.105649	0.322508	0.999962	Tnfsf9
-0.10549	0.302626	0.999962	Zc3h13
-0.105422	0.477248	0.999962	Whamm
-0.10541	0.43206	0.999962	Cdk9
-0.105377	0.451275	0.999962	Apmap
-0.105197	0.462214	0.999962	Chpf
-0.10517	0.339511	0.999962	Stk38
-0.105159	0.353416	0.999962	Zfp426
-0.105159	0.45791	0.999962	Ncoa6
-0.10513	0.462698	0.999962	Fryl
-0.105087	0.477165	0.999962	Cwc22
-0.105041	0.400573	0.999962	Odf2l
-0.105031	0.462287	0.999962	Cpsf1
-0.105031	0.478167	0.999962	Mfn1
-0.105022	0.407123	0.999962	Dph5
-0.104985	0.47825	0.999962	Klhl9
-0.104966	0.476802	0.999962	LOC100359583
-0.104944	0.456325	0.999962	Nat9
-0.104942	0.479156	0.999962	S100pbp
-0.104875	0.287873	0.999962	Slfn2
-0.10477	0.46673	0.999962	Zdhhc8
-0.104692	0.418526	0.999962	Rdh14
-0.104669	0.458338	0.999962	Tspyl2
-0.104614	0.448731	0.999962	Zfpm1
-0.104508	0.445217	0.999962	Ermard
-0.104436	0.371089	0.999962	Cep290
-0.104432	0.339124	0.999962	Ktn1
-0.104419	0.322978	0.999962	Rpl14
-0.104365	0.419819	0.999962	Map2k5
-0.104331	0.481812	0.999962	Rpl27a
-0.104292	0.380143	0.999962	Cox5a
-0.104246	0.472698	0.999962	Tceanc2
-0.104225	0.46318	0.999962	Mysm1
-0.104194	0.361043	0.999962	Bax
-0.104151	0.464135	0.999962	Fgfr1op
-0.104147	0.482517	0.999962	Akap12
-0.104119	0.481243	0.999962	Usp53
-0.10407	0.35247	0.999962	B3gnt2
-0.103974	0.478922	0.999962	LOC100365839
-0.103968	0.454883	0.999962	Rnf40
-0.103881	0.483706	0.999962	Zmpste24
-0.103866	0.483081	0.999962	Txlna
-0.103834	0.420294	0.999962	Ctps1
-0.103787	0.479935	0.999962	Foxj3
-0.103765	0.402168	0.999962	Ccny
-0.103734	0.479393	0.999962	Stat5b
-0.103547	0.415069	0.999962	Cxcl16
-0.103527	0.400067	0.999962	Prkar2a
-0.103459	0.428894	0.999962	Tbc1d4
-0.103447	0.399198	0.999962	Ubr2
-0.103328	0.468127	0.999962	Tnfsf8
-0.103263	0.485814	0.999962	Dync1h1
-0.103258	0.484107	0.999962	LOC102555453
-0.103204	0.398547	0.999962	Git2
-0.103147	0.44482	0.999962	Atp6v1b2
-0.103144	0.466725	0.999962	Dram2
-0.103133	0.46678	0.999962	Pold3
-0.103089	0.392521	0.999962	Taf7
-0.103032	0.484184	0.999962	Dennd4c
-0.10299	0.463587	0.999962	Traf3ip3
-0.102919	0.442878	0.999962	Exoc4
-0.102825	0.29613	0.999962	Setx
-0.102787	0.366979	0.999962	Zfand6
-0.102747	0.468877	0.999962	Prcp
-0.102676	0.48882	0.999962	Dmtf1
-0.102639	0.481562	0.999962	Pou2f1
-0.102619	0.360733	0.999962	Ipp
-0.102547	0.46028	0.999962	Orc4
-0.102401	0.427945	0.999962	Ttc14
-0.102376	0.457451	0.999962	Zmym5
-0.10233	0.484731	0.999962	Slc35f5
-0.102325	0.488525	0.999962	Lmf2
-0.102043	0.474338	0.999962	Eef2k
-0.101972	0.403356	0.999962	Qsox1
-0.101902	0.391277	0.999962	Ptprj
-0.101808	0.322467	0.999962	Clk1
-0.101767	0.478042	0.999962	Ptbp3
-0.101741	0.438292	0.999962	Ankle2
-0.10171	0.485561	0.999962	Nsun6
-0.101585	0.415522	0.999962	Yeats4
-0.101544	0.47538	0.999962	Rbm43
-0.101529	0.486344	0.999962	Larp4b
-0.101496	0.394372	0.999962	Dync2h1
-0.101403	0.450763	0.999962	Ptpre
-0.101373	0.365463	0.999962	Phax
-0.101318	0.479653	0.999962	Klf6
-0.10119	0.480295	0.999962	Yif1a
-0.101071	0.443183	0.999962	Fam71b
-0.10098	0.473724	0.999962	Poldip3
-0.100973	0.33193	0.999962	Eml4
-0.100929	0.462349	0.999962	Pik3r5
-0.10083	0.324261	0.999962	Zmynd8
-0.10081	0.467077	0.999962	Got1
-0.100762	0.475697	0.999962	Mtfr1l
-0.100688	0.49555	0.999962	Eva1b
-0.100498	0.412027	0.999962	Dbnl
-0.100473	0.456077	0.999962	Parg
-0.100413	0.49531	0.999962	Ndufab1
-0.100357	0.459104	0.999962	Srf
-0.100308	0.265912	0.999962	Npm1
-0.100295	0.49535	0.999962	Slc26a6
-0.100133	0.378757	0.999962	Clpb
-0.100051	0.399427	0.999962	Eif4e2
-0.100022	0.499801	0.999962	Tbcd
-0.100018	0.498739	0.999962	ND4L
-0.100018	0.460359	0.999962	Rnpep
-0.0999936	0.38008	0.999962	Ube2q1
-0.0999778	0.474135	0.999962	Ddhd1
-0.0999117	0.458822	0.999962	Vamp8
-0.0998228	0.398662	0.999962	Pla2g2f
-0.0997111	0.428489	0.999962	Rpl7l1
-0.0995763	0.407907	0.999962	Ssr1
-0.0995675	0.499082	0.999962	Pi4k2b
-0.0995386	0.501332	0.999962	Afg3l1
-0.0994698	0.443631	0.999962	Fbxo11
-0.0994553	0.502285	0.999962	Cdt1
-0.0993844	0.498594	0.999962	Mdn1
-0.0993726	0.498835	0.999962	Fbxo9
-0.0993012	0.491816	0.999962	Mxi1
-0.0992756	0.491709	0.999962	Tmem219
-0.0992453	0.499318	0.999962	Dusp3
-0.0991685	0.463227	0.999962	Mir23b
-0.0991421	0.47709	0.999962	Nceh1
-0.0991394	0.395562	0.999962	Zdhhc24
-0.0989495	0.493181	0.999962	Ints8
-0.0989167	0.38225	0.999962	Zbtb43
-0.0989122	0.49594	0.999962	Srek1ip1
-0.0988463	0.501424	0.999962	Ube4b
-0.0988448	0.295125	0.999962	Shisa5
-0.0988372	0.494671	0.999962	H1f1
-0.0987512	0.492131	0.999962	Nol9
-0.0987434	0.483979	0.999962	Cfl2
-0.0987251	0.505687	0.999962	Prkd2
-0.098531	0.50357	0.999962	Cox7a2
-0.098392	0.41855	0.999962	Srpra
-0.0982561	0.419614	0.999962	B3galnt2
-0.0982005	0.499426	0.999962	Gcn1
-0.0981968	0.423519	0.999962	Dnm2
-0.0981736	0.490051	0.999962	Cert1
-0.0981718	0.462097	0.999962	Eif2b4
-0.0981609	0.390405	0.999962	Psmd14
-0.0981366	0.418007	0.999962	Dnmt3a
-0.098135	0.500663	0.999962	Sugp1
-0.0979473	0.476727	0.999962	Prkaa1
-0.0979224	0.48997	0.999962	Gpatch4
-0.0977237	0.283838	0.999962	Ddx46
-0.0976838	0.376309	0.999962	Zfand5
-0.0976831	0.392704	0.999962	Mbd4
-0.0976673	0.509571	0.999962	Mtmr1
-0.0975766	0.439171	0.999962	Rtn4
-0.0975141	0.433625	0.999962	Srpk1
-0.0974366	0.413815	0.999962	Ebag9
-0.0973674	0.493609	0.999962	Itgb3bp
-0.0973258	0.510444	0.999962	Hsd17b11
-0.0972968	0.500405	0.999962	Mrps6
-0.0971347	0.470897	0.999962	Myo18a
-0.0971011	0.505616	0.999962	Ankrd49
-0.0970754	0.356274	0.999962	Eif1
-0.0970411	0.428003	0.999962	Mllt3
-0.0970142	0.510252	0.999962	Coq10a
-0.0969611	0.502766	0.999962	Ttc39b
-0.0969506	0.480927	0.999962	Ankrd52
-0.0968946	0.503679	0.999962	LOC100362751
-0.0968375	0.461508	0.999962	Sugp2
-0.0968139	0.377773	0.999962	Unc119b
-0.0968126	0.48022	0.999962	Kif19
-0.0967743	0.500088	0.999962	Cnot3
-0.0967565	0.502022	0.999962	Rufy3
-0.096607	0.511997	0.999962	Zfp84
-0.0965794	0.448933	0.999962	Vps13a
-0.096388	0.515396	0.999962	Pxn
-0.0963832	0.515062	0.999962	Dennd1b
-0.0963644	0.363911	0.999962	Gvin1
-0.09633	0.501373	0.999962	Tdp2
-0.0962204	0.459498	0.999962	Ap2s1
-0.096186	0.515104	0.999962	Tnnt3
-0.0961709	0.509082	0.999962	Phtf1
-0.0961464	0.396887	0.999962	Nup153
-0.0961359	0.422205	0.999962	Sh3glb1
-0.096132	0.509879	0.999962	Rpl6
-0.0961154	0.446814	0.999962	Uba2-ps1
-0.0961093	0.517033	0.999962	Tars1
-0.0959735	0.488973	0.999962	Sesn3
-0.0959715	0.461879	0.999962	Tcp1
-0.0958349	0.484059	0.999962	Tcea1
-0.0957741	0.415196	0.999962	Ist1
-0.0957449	0.514085	0.999962	Slc7a6
-0.0957125	0.430229	0.999962	Tjp2
-0.0954939	0.518546	0.999962	Slc25a28
-0.0954274	0.484026	0.999962	Irf5
-0.0954105	0.428664	0.999962	Ube2j2
-0.0952245	0.444401	0.999962	Tfap4
-0.0951946	0.370542	0.999962	Rft1
-0.095129	0.465033	0.999962	Cyb5r3
-0.0950983	0.514448	0.999962	Znhit6
-0.0949868	0.434663	0.999962	Atad2b
-0.0949552	0.515379	0.999962	Rmnd1
-0.09484	0.486085	0.999962	Ddx39b
-0.0946315	0.4592	0.999962	Daxx
-0.0945918	0.523607	0.999962	Smg6
-0.094574	0.523678	0.999962	Smndc1
-0.0945645	0.302575	0.999962	Sltm
-0.0945632	0.490631	0.999962	Tmem156
-0.0945609	0.381135	0.999962	Fam172a
-0.0944995	0.474512	0.999962	Mta3
-0.0944854	0.501458	0.999962	Ccdc124
-0.0944826	0.522556	0.999962	Fez2
-0.0942111	0.423327	0.999962	Rad50
-0.0941949	0.479077	0.999962	Sypl1
-0.0941729	0.493982	0.999962	Sp140
-0.0941401	0.331806	0.999962	Ptpn22
-0.0941081	0.447307	0.999962	Lsm12
-0.0940272	0.379574	0.999962	Slk
-0.0940063	0.519218	0.999962	Mcm5
-0.0939714	0.471085	0.999962	Mapk1ip1l
-0.0938653	0.481893	0.999962	Hspbp1
-0.0937418	0.466729	0.999962	Sclt1
-0.0937279	0.51566	0.999962	Ccnc
-0.0935566	0.515731	0.999962	Eif2b5
-0.0932258	0.525324	0.999962	Cd274
-0.0931961	0.498315	0.999962	Rdm1
-0.0931771	0.529135	0.999962	Ccser2
-0.0931518	0.403218	0.999962	Tbc1d15
-0.0931372	0.528072	0.999962	Abcd3
-0.0931338	0.518958	0.999962	Arpp19
-0.0929963	0.529541	0.999962	Tfb2m
-0.0929807	0.427315	0.999962	Morc2
-0.0929687	0.526616	0.999962	Drg1
-0.0928671	0.531131	0.999962	Imp4
-0.0928631	0.485947	0.999962	Slc11a2
-0.092734	0.515122	0.999962	Sh3gl1
-0.0927219	0.459229	0.999962	Ppm1l
-0.0926783	0.384631	0.999962	LOC100359503
-0.0926641	0.495986	0.999962	Rab18
-0.0925873	0.531352	0.999962	Itprid2
-0.0925524	0.510556	0.999962	Traf6
-0.0925476	0.492657	0.999962	H4f3
-0.0925443	0.532652	0.999962	Ctla2a
-0.0925243	0.529097	0.999962	RGD1304567
-0.0925183	0.325829	0.999962	Chd1
-0.092511	0.459156	0.999962	Suds3
-0.0924765	0.490552	0.999962	Rad23a
-0.0924744	0.530453	0.999962	Rpf1
-0.0923566	0.419299	0.999962	Dhx15
-0.0923418	0.522026	0.999962	Lrpprc
-0.0922897	0.413697	0.999962	Cnst
-0.0922708	0.508179	0.999962	Tasor
-0.0922472	0.485907	0.999962	Pdpk1
-0.0922203	0.531858	0.999962	Amz2
-0.0922199	0.457689	0.999962	Oma1
-0.092208	0.515266	0.999962	E2f6
-0.0920928	0.389293	0.999962	Mri1
-0.0920098	0.524259	0.999962	Zfpl1
-0.091965	0.439013	0.999962	Msl1
-0.091916	0.533116	0.999962	Trappc6b
-0.0918754	0.450057	0.999962	LOC100364335
-0.0918024	0.493576	0.999962	Slc35b3
-0.0917157	0.532953	0.999962	RGD1310553
-0.0916923	0.516819	0.999962	Ube4a
-0.0916474	0.48939	0.999962	Ddx50
-0.0915688	0.531733	0.999962	Maf
-0.0915645	0.508487	0.999962	Elmsan1
-0.0915347	0.52567	0.999962	Atp23
-0.0914427	0.496374	0.999962	Mrpl45
-0.0913348	0.537886	0.999962	Alkbh7
-0.0912745	0.456788	0.999962	Nbn
-0.0912685	0.536119	0.999962	RT1-N2
-0.0912657	0.483508	0.999962	Trappc2
-0.0912415	0.513157	0.999962	Hmgn3
-0.0911678	0.523079	0.999962	Nepro
-0.091142	0.50531	0.999962	Zwint
-0.0910488	0.535569	0.999962	Ndufa13
-0.091034	0.520018	0.999962	Wdr91
-0.090832	0.371321	0.999962	Ythdc1
-0.0908211	0.432487	0.999962	Mrpl28
-0.0907583	0.501703	0.999962	Osbpl8
-0.09066	0.540493	0.999962	Asxl2
-0.0906307	0.529419	0.999962	Acss1
-0.0906073	0.531831	0.999962	Kin
-0.0905949	0.469913	0.999962	Atl3
-0.0905778	0.532095	0.999962	Kpna5
-0.0905264	0.489203	0.999962	Tyw3
-0.0905141	0.538668	0.999962	Lims1
-0.0904813	0.505044	0.999962	Tceal8
-0.090437	0.458959	0.999962	Ifngr2
-0.0904195	0.50497	0.999962	Cc2d1a
-0.09034	0.503511	0.999962	Trmt10b
-0.0902911	0.41073	0.999962	Lsm6
-0.090271	0.474927	0.999962	Rpa1
-0.0902619	0.4722	0.999962	Nrgn
-0.0901642	0.507825	0.999962	Mecp2
-0.0899775	0.540681	0.999962	Trnt1
-0.0899604	0.421663	0.999962	Iws1
-0.0899411	0.493686	0.999962	Dnlz
-0.089832	0.469809	0.999962	Pitpnm2
-0.0897113	0.542031	0.999962	Kif13a
-0.0897084	0.544693	0.999962	Nol12
-0.0894377	0.545264	0.999962	Yipf6
-0.0893133	0.504485	0.999962	Mir142
-0.0893129	0.532454	0.999962	Spata13
-0.0892643	0.523651	0.999962	Fancm
-0.089199	0.543777	0.999962	Vps16
-0.0891973	0.498606	0.999962	Brd3
-0.0890768	0.522006	0.999962	Fkrp
-0.0889967	0.548365	0.999962	Thoc6
-0.0889612	0.508049	0.999962	Cops5
-0.0888013	0.349005	0.999962	Cebpz
-0.0886757	0.512184	0.999962	Fnbp1
-0.0886572	0.405639	0.999962	Bmp2k
-0.0886456	0.541283	0.999962	Togaram1
-0.0885917	0.511389	0.999962	Rbm22
-0.0884625	0.454032	0.999962	Spsb1
-0.088445	0.487895	0.999962	Zscan21
-0.0883763	0.442026	0.999962	Fbf1
-0.0881876	0.534076	0.999962	Nudc
-0.0881655	0.543414	0.999962	Aco1
-0.0880554	0.428969	0.999962	Efcab2
-0.0880307	0.40471	0.999962	Ptgfrn
-0.0879549	0.541415	0.999962	Gon4l
-0.0878855	0.395324	0.999962	Akap9
-0.0876942	0.525886	0.999962	Prkag2
-0.0875779	0.496313	0.999962	Nudt7
-0.0875717	0.527963	0.999962	Rprd2
-0.0875488	0.551797	0.999962	Pfkfb3
-0.0872989	0.526272	0.999962	Smg1
-0.0872305	0.542253	0.999962	Srd5a3
-0.0872145	0.380546	0.999962	Septin6
-0.0870591	0.516922	0.999962	Oxr1
-0.087023	0.468452	0.999962	Flii
-0.0869875	0.55759	0.999962	Rps6kb2
-0.0869774	0.502919	0.999962	Synj1
-0.0869371	0.506257	0.999962	Hdhd5
-0.0868982	0.436098	0.999962	Pan3
-0.0868611	0.516778	0.999962	Eif2a
-0.0867068	0.527086	0.999962	Cfdp1
-0.0866936	0.553115	0.999962	Prr14l
-0.0866367	0.510768	0.999962	Cd2ap
-0.0866159	0.345373	0.999962	Itsn2
-0.0865843	0.556959	0.999962	Synj2bp
-0.0865417	0.520787	0.999962	Runx3
-0.086472	0.42372	0.999962	Faap100
-0.0864277	0.389736	0.999962	Etf1
-0.086423	0.522476	0.999962	Pmvk
-0.0864162	0.495495	0.999962	Lrrc41
-0.08641	0.518784	0.999962	RT1-S3
-0.0861514	0.538565	0.999962	Cemip2
-0.0861501	0.524182	0.999962	Fv1
-0.0861035	0.546802	0.999962	Slc39a8
-0.0860039	0.562027	0.999962	Txk
-0.0859968	0.431045	0.999962	Tpcn1
-0.085986	0.561563	0.999962	Zzef1
-0.085973	0.559002	0.999962	Ppif
-0.0859452	0.455701	0.999962	Mon1b
-0.0859134	0.562192	0.999962	Ccdc58
-0.0858985	0.560675	0.999962	Ermp1
-0.0858585	0.522213	0.999962	Leng1
-0.0856477	0.563335	0.999962	Yars1
-0.0855866	0.554041	0.999962	Yipf5
-0.0855296	0.367202	0.999962	Rbm25l1
-0.085511	0.551559	0.999962	Ccdc97
-0.0854941	0.542361	0.999962	Usf3
-0.0854675	0.547523	0.999962	Bbs4
-0.0854521	0.538127	0.999962	Pigs
-0.085414	0.50295	0.999962	Tepsin
-0.0853639	0.501821	0.999962	Echdc1
-0.0853306	0.523713	0.999962	Odc1
-0.08525	0.562095	0.999962	Dop1b
-0.0852455	0.560787	0.999962	Smarcb1
-0.085241	0.555926	0.999962	Plpp5
-0.0851938	0.437596	0.999962	Acsl4
-0.0851887	0.523454	0.999962	Polb
-0.0851679	0.557489	0.999962	Mafk
-0.0850865	0.50305	0.999962	Rpl13a
-0.0850854	0.538051	0.999962	Plek
-0.0850634	0.495337	0.999962	Agfg1
-0.084947	0.563303	0.999962	LOC100912163
-0.0848408	0.434888	0.999962	Top1
-0.0848308	0.565969	0.999962	Timm8a1
-0.0848114	0.565378	0.999962	Klhl20
-0.0847968	0.504489	0.999962	Rps27a-ps28
-0.0847842	0.564414	0.999962	Trub2
-0.0847445	0.526379	0.999962	Tmem185a
-0.0846935	0.511731	0.999962	Ptpn12
-0.0846851	0.494035	0.999962	Cmss1
-0.0846522	0.559383	0.999962	Parl
-0.0845932	0.567238	0.999962	Gak
-0.0845699	0.54565	0.999962	Rcc1l
-0.0845648	0.353359	0.999962	Dnajc1
-0.084432	0.495544	0.999962	Naif1
-0.0844285	0.550748	0.999962	Pdcl3
-0.0843759	0.569468	0.999962	Nudt1
-0.0843437	0.465876	0.999962	Wdr92
-0.084228	0.529518	0.999962	Ilf3
-0.0841935	0.428279	0.999962	Zdhhc17
-0.0840422	0.570503	0.999962	Slc66a3
-0.08387	0.554633	0.999962	Pdzd11
-0.0838314	0.561239	0.999962	Il22
-0.0838096	0.540403	0.999962	Eif2s1
-0.0837409	0.405266	0.999962	Resf1
-0.0836794	0.53969	0.999962	Agps
-0.0836085	0.562089	0.999962	Prpf39
-0.0835509	0.569908	0.999962	Ly6e
-0.0835251	0.570957	0.999962	Scrib
-0.0834962	0.564915	0.999962	Phf12
-0.0834596	0.550459	0.999962	Mgmt
-0.0833862	0.54422	0.999962	Rab3gap1
-0.0833818	0.574036	0.999962	Prmt2
-0.0833516	0.552259	0.999962	Dis3
-0.0831962	0.559001	0.999962	Zc3h11a
-0.0831518	0.56496	0.999962	Hist1h4b
-0.0831225	0.55114	0.999962	Micu2
-0.0829658	0.473239	0.999962	Fkbp2
-0.0829322	0.575876	0.999962	Sap18
-0.0829027	0.57567	0.999962	Epb41
-0.0828782	0.571712	0.999962	Elof1
-0.0828239	0.555904	0.999962	Slc12a9
-0.0827876	0.340621	0.999962	Il2rb
-0.0827754	0.534045	0.999962	Mcur1
-0.082556	0.570773	0.999962	Rexo2
-0.0825507	0.506297	0.999962	Kmt2a
-0.0824842	0.510864	0.999962	Klrd1
-0.0822967	0.57678	0.999962	Lig3
-0.0822866	0.43261	0.999962	Rbbp6
-0.0820717	0.578314	0.999962	Mrps18b
-0.082002	0.437261	0.999962	Septin1
-0.0819619	0.442952	0.999962	Zfyve16
-0.0819355	0.569971	0.999962	Kiz
-0.0819321	0.554712	0.999962	Dhx8
-0.0819084	0.479522	0.999962	Zfc3h1
-0.0818674	0.566023	0.999962	Dync1li1
-0.0818435	0.57737	0.999962	Taf2
-0.0817919	0.547678	0.999962	Rps19bp1
-0.0817543	0.579449	0.999962	Otulinl
-0.0816949	0.50256	0.999962	Luc7l
-0.0816625	0.5143	0.999962	Dnajc21
-0.0816507	0.546889	0.999962	LOC100911956
-0.0816036	0.552913	0.999962	Zfp598
-0.0816035	0.480435	0.999962	Rab5c
-0.0815819	0.558125	0.999962	Parvg
-0.0815234	0.582257	0.999962	Taf4b
-0.0815148	0.506216	0.999962	Chd3
-0.0814782	0.533262	0.999962	Wdr46
-0.0814482	0.58151	0.999962	Tmem110
-0.0814165	0.514171	0.999962	Coa5
-0.0813794	0.566844	0.999962	Ift74
-0.0813787	0.582425	0.999962	Mettl5
-0.0813674	0.529452	0.999962	Rps4x-ps9
-0.0813345	0.382653	0.999962	Cers5
-0.081281	0.581754	0.999962	Sec14l1
-0.0812214	0.46229	0.999962	Cct7
-0.0811586	0.52445	0.999962	Hnrnpdl
-0.0810546	0.583535	0.999962	Fastkd3
-0.0810264	0.53192	0.999962	Lsm11
-0.0810238	0.518175	0.999962	Mob4
-0.0808409	0.327338	0.999962	Tln1
-0.0808367	0.482399	0.999962	Smarca5
-0.0808002	0.534144	0.999962	Zfyve19
-0.0807142	0.584903	0.999962	Tmx1
-0.0806267	0.570219	0.999962	Gsk3b
-0.0805724	0.579246	0.999962	Kat5
-0.0805564	0.51114	0.999962	Chtf18
-0.0805025	0.529013	0.999962	Cbx3
-0.0804712	0.579652	0.999962	Odf2
-0.0804628	0.457861	0.999962	Fkbpl
-0.0804613	0.576987	0.999962	LOC299312
-0.0804227	0.587361	0.999962	Zfp407
-0.0804221	0.585647	0.999962	Atxn2
-0.080402	0.518227	0.999962	Ylpm1
-0.0803856	0.586913	0.999962	Dnttip1
-0.0803691	0.587406	0.999962	Rxylt1
-0.0803014	0.494698	0.999962	Ddx27
-0.0802782	0.587844	0.999962	Slc12a7
-0.0801634	0.514132	0.999962	Rad23b
-0.0801251	0.55701	0.999962	Tnks1bp1
-0.0801231	0.588827	0.999962	Smad7
-0.0800904	0.460279	0.999962	Arhgdia
-0.0800625	0.501364	0.999962	Kbtbd8
-0.0800032	0.579509	0.999962	Ski
-0.0799685	0.588879	0.999962	Sgms1
-0.079963	0.554795	0.999962	Rinl
-0.0799151	0.49629	0.999962	H3f3c
-0.0799045	0.548521	0.999962	Rbl2
-0.079889	0.57956	0.999962	Pacs1
-0.0798818	0.589163	0.999962	Fam49a
-0.0798391	0.557614	0.999962	Gbf1
-0.0798318	0.551429	0.999962	Lonp1
-0.0798194	0.568259	0.999962	Gmps
-0.0797064	0.577425	0.999962	Tada1
-0.0796977	0.513764	0.999962	Bcr
-0.0796643	0.450871	0.999962	Lyrm7
-0.0796166	0.475568	0.999962	Ccdc82
-0.0792737	0.572088	0.999962	Acap3
-0.0791838	0.53433	0.999962	LOC100363452
-0.0790822	0.49194	0.999962	Cpsf6
-0.0789283	0.572408	0.999962	Fam122a
-0.0788832	0.571434	0.999962	Arrb2
-0.0788638	0.510835	0.999962	Rmdn2
-0.0788529	0.512441	0.999962	Hyou1
-0.0786731	0.547281	0.999962	Atf1
-0.0786352	0.552649	0.999962	Trmt10c
-0.0786311	0.564793	0.999962	Prpf3
-0.0786172	0.58074	0.999962	Faf1
-0.0786168	0.528862	0.999962	Usp3
-0.0786115	0.527791	0.999962	Hps4
-0.0785893	0.459368	0.999962	Psmc1
-0.0785892	0.576501	0.999962	Tbk1
-0.0785539	0.496938	0.999962	Chordc1
-0.0785529	0.500762	0.999962	Mapk8ip3
-0.0785198	0.553793	0.999962	Ago2
-0.0784677	0.505381	0.999962	Trim8
-0.0783972	0.565452	0.999962	Pms1
-0.078394	0.561167	0.999962	Etfdh
-0.0781787	0.507614	0.999962	Atf6b
-0.0781773	0.594793	0.999962	Zfp777
-0.0781392	0.596878	0.999962	Samhd1
-0.0781173	0.589443	0.999962	Tp53rk
-0.0780199	0.573966	0.999962	Zfp512b
-0.0779781	0.567147	0.999962	Trappc10
-0.0779682	0.496873	0.999962	Snai1
-0.077961	0.504686	0.999962	Gtpbp8
-0.0778408	0.538122	0.999962	Eapp
-0.0778164	0.58184	0.999962	Pi16
-0.0777931	0.596182	0.999962	Ap3s1
-0.0777693	0.579677	0.999962	Fnta
-0.077525	0.58634	0.999962	Tnrc18
-0.0773824	0.403183	0.999962	Srsf1
-0.0773649	0.510122	0.999962	Serpinb6b
-0.0773095	0.585471	0.999962	Tex264
-0.077305	0.566019	0.999962	Dnajc25
-0.0772789	0.403622	0.999962	Pnrc2
-0.0772741	0.495749	0.999962	Psmd2
-0.0772635	0.562916	0.999962	Psmf1
-0.0772546	0.49755	0.999962	Ndufa6
-0.0772308	0.574064	0.999962	Wdyhv1
-0.077177	0.599701	0.999962	Haspin
-0.0771584	0.587977	0.999962	Tsc2
-0.0769872	0.596874	0.999962	Gigyf1
-0.0769635	0.603522	0.999962	Cfap97
-0.0769582	0.600914	0.999962	Tuba1a
-0.0768768	0.594606	0.999962	Fasn
-0.0768405	0.604297	0.999962	Iffo2
-0.0767754	0.494566	0.999962	Klf7
-0.0767535	0.503894	0.999962	Arhgap9
-0.0767018	0.568994	0.999962	Gnl2
-0.0766703	0.596561	0.999962	Pprc1
-0.0764584	0.559996	0.999962	Appbp2
-0.0762102	0.500709	0.999962	Tcf25
-0.0761669	0.506175	0.999962	LOC100361025
-0.0761582	0.508904	0.999962	Dpcd
-0.0761501	0.60016	0.999962	Mid1ip1
-0.0760641	0.605244	0.999962	Paxbp1
-0.0760357	0.608058	0.999962	Fbxw4
-0.0760342	0.599056	0.999962	Psmg4
-0.0759786	0.52351	0.999962	Gda
-0.0759765	0.58416	0.999962	Plxnc1
-0.0759533	0.607733	0.999962	Fastkd1
-0.0759473	0.536368	0.999962	Ecpas
-0.0759354	0.479564	0.999962	Hnrnpa3
-0.0759138	0.52215	0.999962	Pkd1
-0.0758883	0.58906	0.999962	Nemp2
-0.0758163	0.474807	0.999962	Map2k7
-0.075649	0.581145	0.999962	Zzz3
-0.0755739	0.569215	0.999962	Mapk6
-0.0754986	0.453887	0.999962	Adss
-0.0753536	0.610378	0.999962	Ssna1
-0.0752921	0.482819	0.999962	Nkap
-0.0752736	0.600131	0.999962	Agpat3
-0.0752245	0.442062	0.999962	Usp36
-0.0751769	0.539177	0.999962	Abhd17a
-0.0751595	0.609299	0.999962	Gfi1
-0.0751446	0.595209	0.999962	Ccdc28b
-0.0750804	0.590276	0.999962	Ripor2
-0.0750715	0.587623	0.999962	Timm10
-0.0750126	0.555327	0.999962	Urb2
-0.0749753	0.551392	0.999962	Map2k4
-0.0749065	0.60918	0.999962	Papolg
-0.0748915	0.584223	0.999962	Chrne
-0.0748715	0.501755	0.999962	Zfp865
-0.074795	0.604831	0.999962	Ube2v2
-0.0747507	0.567881	0.999962	Kctd17
-0.0747463	0.603142	0.999962	Polr2j
-0.0747282	0.498976	0.999962	Snx1
-0.0746777	0.602243	0.999962	Abce1
-0.0746421	0.542742	0.999962	Ubn2
-0.0746166	0.562679	0.999962	Dynlrb1
-0.0745548	0.50306	0.999962	Plpp2
-0.0745476	0.568328	0.999962	Cptp
-0.0744554	0.534721	0.999962	Jak1
-0.0744364	0.499453	0.999962	B3gnt7
-0.0743578	0.606146	0.999962	Slc39a10
-0.0743008	0.613467	0.999962	Stx11
-0.0741854	0.567537	0.999962	Glul
-0.0741848	0.576808	0.999962	Smc5
-0.0741085	0.541639	0.999962	Stk24
-0.0740113	0.617799	0.999962	Galnt1
-0.0738832	0.575163	0.999962	Rhobtb2
-0.073851	0.596607	0.999962	Irf8
-0.0737811	0.61052	0.999962	Ap2a2
-0.073698	0.599455	0.999962	Smurf1
-0.0736813	0.619317	0.999962	Alms1
-0.0734091	0.555083	0.999962	Zfp292
-0.0733653	0.617324	0.999962	Tfeb
-0.0733528	0.516345	0.999962	Ndel1
-0.0732801	0.620269	0.999962	Otud4
-0.0730238	0.62112	0.999962	Lrrc8b
-0.0729702	0.462031	0.999962	Ptma
-0.0729155	0.520303	0.999962	Spop
-0.0728126	0.565788	0.999962	Htatsf1
-0.0727345	0.4973	0.999962	Inpp5a
-0.0726862	0.490402	0.999962	Rora
-0.0726177	0.616817	0.999962	Epc1
-0.0726165	0.605697	0.999962	Sipa1l1
-0.0725671	0.615294	0.999962	Cluh
-0.0724589	0.562238	0.999962	Kdm1b
-0.0724364	0.620333	0.999962	Gfm1
-0.0724176	0.594373	0.999962	Eif2b1
-0.0724081	0.561266	0.999962	Mbnl2
-0.0724029	0.61536	0.999962	Klhl24
-0.0723912	0.556657	0.999962	Pik3c2b
-0.072256	0.625841	0.999962	Setd3
-0.0721631	0.543497	0.999962	Ing3
-0.0721631	0.589441	0.999962	Lrrc47
-0.0721155	0.431003	0.999962	Cnbp
-0.0720874	0.384908	0.999962	Psma7
-0.072057	0.614922	0.999962	Usf1
-0.071992	0.574674	0.999962	Hnrnpul2
-0.0719913	0.590578	0.999962	Rfx5
-0.0719076	0.603132	0.999962	Bloc1s5
-0.0718879	0.627896	0.999962	Abhd13
-0.0718357	0.442897	0.999962	Sec61b
-0.071737	0.600668	0.999962	Nfxl1
-0.0717121	0.619104	0.999962	Cep192
-0.0717067	0.587715	0.999962	Kansl3
-0.0716259	0.627591	0.999962	Nol6
-0.0716178	0.565544	0.999962	Slc15a3
-0.0715059	0.607944	0.999962	Ndufa7
-0.0714223	0.583727	0.999962	Erp44
-0.0713567	0.628192	0.999962	Dennd6a
-0.0713393	0.621717	0.999962	Ufsp2
-0.0713189	0.371573	0.999962	Rps3
-0.0713141	0.453427	0.999962	Rsrp1
-0.0712753	0.49494	0.999962	Ccar1
-0.0712496	0.560513	0.999962	Xpnpep3
-0.0711952	0.615572	0.999962	Ubac2
-0.0711393	0.631327	0.999962	Med19
-0.07113	0.61937	0.999962	Ehbp1l1
-0.0710944	0.51209	0.999962	Mettl15
-0.0710754	0.629299	0.999962	Esyt2
-0.0709678	0.552648	0.999962	Tspoap1
-0.0709628	0.631643	0.999962	Cep250
-0.0708806	0.583849	0.999962	Tent5a
-0.0708658	0.632827	0.999962	R3hcc1
-0.0708398	0.615962	0.999962	Kif3a
-0.0708391	0.568839	0.999962	Usp9x
-0.0706998	0.500387	0.999962	Pik3r1
-0.0706484	0.621672	0.999962	Cpne7
-0.0706155	0.633467	0.999962	Gne
-0.0705591	0.400861	0.999962	Snrpd3
-0.0705495	0.506206	0.999962	Flot1
-0.0705366	0.51455	0.999962	Gatad2a
-0.0704861	0.53363	0.999962	Bms1
-0.070458	0.613295	0.999962	Pik3ap1
-0.0704122	0.63327	0.999962	Ddx49
-0.0703999	0.633662	0.999962	Msmo1
-0.0703846	0.612848	0.999962	Zc3h3
-0.0703577	0.551945	0.999962	Junb
-0.0703346	0.565999	0.999962	Nsd1
-0.0702988	0.593889	0.999962	Cul1
-0.0702309	0.361271	0.999962	Prpf40a
-0.0702178	0.583529	0.999962	Rab27a
-0.0701874	0.622749	0.999962	Ei24
-0.070183	0.592843	0.999962	Birc2
-0.0700755	0.605927	0.999962	Tmem175
-0.0700691	0.432734	0.999962	Rack1
-0.0700302	0.6344	0.999962	Ehd4
-0.0699912	0.623316	0.999962	Dop1a
-0.0699904	0.63439	0.999962	Clpx
-0.0698812	0.631572	0.999962	Pcif1
-0.0698732	0.631855	0.999962	Ppp6r2
-0.0698691	0.582517	0.999962	Rab11fip1
-0.0698584	0.548683	0.999962	Ccdc186
-0.069835	0.604023	0.999962	Tyw5
-0.0698119	0.529711	0.999962	Mia2
-0.069747	0.537417	0.999962	Wapl
-0.0697361	0.560062	0.999962	LOC103694314
-0.0697102	0.638385	0.999962	Tmem230
-0.0696585	0.535498	0.999962	Tbx21
-0.0695956	0.566905	0.999962	Etnk1
-0.0695741	0.351163	0.999962	Rpl24
-0.0695562	0.618035	0.999962	Atg16l1
-0.0695162	0.472738	0.999962	Psma2
-0.0694313	0.611961	0.999962	Trmt5
-0.0693633	0.632798	0.999962	Ung
-0.0692828	0.544186	0.999962	Pnpla4
-0.069253	0.640002	0.999962	Med12
-0.0692421	0.597785	0.999962	Rab11fip4
-0.0690248	0.607683	0.999962	Dclre1c
-0.06897	0.549233	0.999962	Ggcx
-0.0689696	0.50643	0.999962	Pdcd4
-0.0689611	0.587162	0.999962	Gramd1a
-0.0689307	0.623677	0.999962	Gabpa
-0.0688848	0.617311	0.999962	Dnajc11
-0.0688803	0.63502	0.999962	Klrk1
-0.0688528	0.642035	0.999962	Cdc16
-0.0688303	0.544777	0.999962	Rab11fip3
-0.0687674	0.629087	0.999962	Slbp
-0.0687278	0.616413	0.999962	Arhgef9
-0.0686606	0.619336	0.999962	Dapp1
-0.0686456	0.576401	0.999962	Ubr5
-0.0685152	0.637568	0.999962	Trim33
-0.0684587	0.588627	0.999962	Rfxank
-0.0684098	0.586336	0.999962	Rpl22l1
-0.0683925	0.643485	0.999962	Papss1
-0.06838	0.609144	0.999962	Map1lc3a
-0.0683557	0.643219	0.999962	Oat
-0.0682154	0.64431	0.999962	Fam98a
-0.0681077	0.633282	0.999962	Pdha1
-0.0680991	0.569962	0.999962	Krit1
-0.0679597	0.626712	0.999962	LOC100360117
-0.0679358	0.540043	0.999962	Exosc1
-0.0678831	0.577329	0.999962	Atrip
-0.06775	0.597834	0.999962	Ptpn11
-0.0676908	0.64208	0.999962	Dedd2
-0.0676652	0.59789	0.999962	RGD1564613
-0.0676594	0.64604	0.999962	Mtap
-0.0676174	0.603291	0.999962	Tmem71
-0.0676121	0.589341	0.999962	Psmc6
-0.0674338	0.647869	0.999962	Mau2
-0.0674271	0.645644	0.999962	Usp10
-0.0674182	0.555196	0.999962	Ppp3ca
-0.0673729	0.471713	0.999962	Kdm5a
-0.0673303	0.535835	0.999962	Cox4i1
-0.0673235	0.458456	0.999962	ATP8
-0.0672611	0.649805	0.999962	Gps1
-0.0671799	0.55475	0.999962	Cyp27a1
-0.0671067	0.548071	0.999962	Mettl21a
-0.0670849	0.623118	0.999962	Brpf3
-0.0670179	0.563196	0.999962	Acsl3
-0.0669558	0.604639	0.999962	Hopx
-0.0668967	0.522905	0.999962	Pbrm1
-0.0668882	0.345594	0.999962	Sub1
-0.0668454	0.590791	0.999962	Chka
-0.066704	0.652749	0.999962	Atg16l2
-0.066589	0.494474	0.999962	Bptf
-0.0665295	0.634632	0.999962	Sh3bp5l
-0.0664005	0.543295	0.999962	Slc30a4
-0.0663147	0.65412	0.999962	Ptcd3
-0.0663024	0.574282	0.999962	Zc3h15
-0.0662325	0.579736	0.999962	Gas7
-0.0662194	0.647424	0.999962	Coq3
-0.066091	0.557206	0.999962	Nudt14
-0.0659002	0.651576	0.999962	Vps37b
-0.0658627	0.612353	0.999962	Pgap2
-0.0658513	0.576813	0.999962	Qars1
-0.0658239	0.647061	0.999962	Arl5a
-0.0657683	0.646459	0.999962	Triobp
-0.0655818	0.629416	0.999962	Ubap2
-0.0655643	0.642188	0.999962	Impact
-0.0655574	0.544151	0.999962	Sars1
-0.0655495	0.551608	0.999962	Abhd2
-0.0655211	0.654901	0.999962	Man1b1
-0.065516	0.645051	0.999962	Nfe2l1
-0.0655155	0.652833	0.999962	Cep120
-0.0655007	0.657197	0.999962	Fbxo34
-0.0654637	0.580825	0.999962	D2hgdh
-0.0653967	0.645817	0.999962	Map4k3
-0.0653646	0.480158	0.999962	Hnrnpd
-0.0653558	0.657581	0.999962	Dele1
-0.0653484	0.651324	0.999962	Bles03
-0.0653438	0.607522	0.999962	Rab4a
-0.0653357	0.658792	0.999962	Ercc6
-0.0652883	0.617204	0.999962	Timm10b
-0.0652866	0.554234	0.999962	Cdc37
-0.0652626	0.6447	0.999962	Dctn4
-0.0652476	0.628291	0.999962	Ate1
-0.0651279	0.65628	0.999962	Rab3d
-0.065096	0.625729	0.999962	Vamp1
-0.0649207	0.567098	0.999962	Ppp1r12b
-0.064913	0.636135	0.999962	Wdr33
-0.0649118	0.598465	0.999962	Tgfb1i1
-0.0648286	0.644032	0.999962	RGD1565685
-0.0648126	0.647456	0.999962	Nom1
-0.0648096	0.647549	0.999962	Tgfbrap1
-0.0647846	0.647038	0.999962	Gzf1
-0.0647453	0.662444	0.999962	Xylt2
-0.0646263	0.418018	0.999962	Rpl3
-0.0645906	0.598008	0.999962	Rbm19
-0.0645258	0.590099	0.999962	Ralbp1
-0.0644064	0.661006	0.999962	Rpl21
-0.064358	0.649083	0.999962	Ube2q2
-0.0642926	0.664018	0.999962	Rplp0l1
-0.064285	0.635164	0.999962	Ccnq
-0.0642255	0.646095	0.999962	Cnot10
-0.0641338	0.665069	0.999962	Npas2
-0.0640557	0.614396	0.999962	Tlk2
-0.0640359	0.606903	0.999962	Yae1
-0.0640084	0.664606	0.999962	Edc4
-0.0639245	0.584368	0.999962	Lyar
-0.0638959	0.662295	0.999962	Dcp1a
-0.0638789	0.651504	0.999962	RGD1560821
-0.0637999	0.662762	0.999962	Kif21b
-0.0637341	0.583211	0.999962	Rab21
-0.0637148	0.667399	0.999962	Pogz
-0.0636444	0.654199	0.999962	Prrc2b
-0.0636092	0.668054	0.999962	Tigar
-0.0635894	0.486593	0.999962	Nop58
-0.0635401	0.559446	0.999962	Impdh2
-0.0634725	0.572467	0.999962	Shfl
-0.0634036	0.657573	0.999962	Rnf19b
-0.0633862	0.619858	0.999962	Alg3
-0.0633246	0.666843	0.999962	Cox6b1
-0.0632616	0.629623	0.999962	RGD1564541
-0.0631344	0.585668	0.999962	Abcg3l3
-0.0631247	0.642625	0.999962	Ak6
-0.0631153	0.638969	0.999962	Gins1
-0.0630237	0.608638	0.999962	Dhodh
-0.0627794	0.655771	0.999962	Tmem50b
-0.0626926	0.608731	0.999962	Ptpn23
-0.0625392	0.629604	0.999962	Tomm6
-0.0624371	0.631784	0.999962	Trrap
-0.0623543	0.422478	0.999962	Eif2s2
-0.0623301	0.564106	0.999962	Rsf1
-0.0622973	0.566115	0.999962	Top1mt
-0.062285	0.659136	0.999962	Vps26a
-0.0622483	0.608722	0.999962	Nup37
-0.0622323	0.673446	0.999962	Brca1
-0.0622024	0.63003	0.999962	Dmap1
-0.0621949	0.666035	0.999962	Armc8
-0.0621593	0.413853	0.999962	Rpl15
-0.0621135	0.674591	0.999962	Med21
-0.0620618	0.657177	0.999962	Pomk
-0.061724	0.671716	0.999962	Dlgap4
-0.061668	0.677605	0.999962	Golga2
-0.0616627	0.620716	0.999962	Wbp1l
-0.0616413	0.651718	0.999962	Marveld1
-0.0614325	0.657094	0.999962	Bcorl1
-0.0614006	0.6716	0.999962	Gpr89b
-0.0613672	0.676355	0.999962	Ambra1
-0.0613524	0.540765	0.999962	RGD1311703
-0.0613196	0.67866	0.999962	Dcaf1
-0.0612828	0.608715	0.999962	C1qbp
-0.0612794	0.583969	0.999962	Lars1
-0.0611409	0.672912	0.999962	Ppp2r3c
-0.061121	0.656955	0.999962	Gfra3
-0.0611187	0.624532	0.999962	Cln3
-0.0611139	0.510771	0.999962	Thoc2
-0.0611126	0.678741	0.999962	Ssh2
-0.0610818	0.661613	0.999962	Orc2
-0.0610514	0.648889	0.999962	Snx11
-0.0610415	0.597444	0.999962	Erap1
-0.0610258	0.451622	0.999962	Mier1
-0.0610158	0.668155	0.999962	Dus1l
-0.0609153	0.603122	0.999962	Rbm10
-0.0608682	0.494062	0.999962	Ssr3
-0.0606845	0.45663	0.999962	Tpr
-0.0606378	0.629233	0.999962	Srsf5
-0.0605053	0.540568	0.999962	Ppp4r3b
-0.0604217	0.683705	0.999962	Ubr7
-0.0604058	0.626471	0.999962	Zbtb38
-0.060373	0.680499	0.999962	Ilf2
-0.0602998	0.684296	0.999962	Atpaf2
-0.0602226	0.656259	0.999962	Slc12a4
-0.0601651	0.636389	0.999962	Fxr2
-0.0601461	0.667665	0.999962	Stip1
-0.0600024	0.604825	0.999962	Ptms
-0.0599702	0.643153	0.999962	Zfp628
-0.0599676	0.634385	0.999962	Card11
-0.0599533	0.678634	0.999962	Sepsecs
-0.0599311	0.556588	0.999962	Phf3
-0.0599083	0.646354	0.999962	Timm13
-0.0599043	0.608762	0.999962	Tbca
-0.0598161	0.685665	0.999962	Smarcad1
-0.0598139	0.684822	0.999962	Rab5b
-0.0597651	0.682963	0.999962	Ubac1
-0.0597226	0.686528	0.999962	Med30
-0.0597037	0.619182	0.999962	Stk11ip
-0.0596858	0.687396	0.999962	Zbtb17
-0.0596442	0.682314	0.999962	LOC300249
-0.0596424	0.455443	0.999962	Son
-0.0596116	0.642899	0.999962	Marchf6
-0.0595977	0.456912	0.999962	Anp32b
-0.0595466	0.670465	0.999962	Nfkb2
-0.0595438	0.582434	0.999962	P4hb
-0.0595146	0.643395	0.999962	Rad51d
-0.0593629	0.600049	0.999962	Rapgef2
-0.0592749	0.677849	0.999962	Timm29
-0.0591845	0.640736	0.999962	Rad54l
-0.0591042	0.616083	0.999962	Dsn1
-0.0590833	0.656431	0.999962	Atf2
-0.0590786	0.689077	0.999962	Tpd52
-0.0590343	0.690592	0.999962	Itch
-0.0590206	0.66167	0.999962	Zfp61
-0.0589999	0.614317	0.999962	Zswim3
-0.0589934	0.659608	0.999962	Ganab
-0.0589842	0.471036	0.999962	Rpsa
-0.0589642	0.673591	0.999962	Wrn
-0.0589333	0.683261	0.999962	Nup62
-0.0587694	0.643604	0.999962	Psmb7
-0.0587685	0.690517	0.999962	Med14
-0.0587003	0.669163	0.999962	LOC100361067
-0.0585552	0.640045	0.999962	Dennd5a
-0.0584356	0.682362	0.999962	Fam120b
-0.0584258	0.64744	0.999962	Zpr1
-0.0582982	0.693963	0.999962	Sar1b
-0.0582505	0.605699	0.999962	Atp5pf
-0.0582316	0.694411	0.999962	Gar1
-0.0581989	0.663857	0.999962	Vav1
-0.058154	0.690339	0.999962	Rnpc3
-0.058129	0.667165	0.999962	Ing5
-0.0581187	0.68007	0.999962	Dolk
-0.0580955	0.59472	0.999962	Emd
-0.0580898	0.678941	0.999962	Rpa2
-0.0580431	0.649559	0.999962	Cyb561a3
-0.0579957	0.694926	0.999962	Mthfs
-0.0579913	0.671021	0.999962	Sys1
-0.057814	0.625089	0.999962	Slc66a2
-0.0577149	0.685435	0.999962	Atat1
-0.0577053	0.631439	0.999962	Ints6l
-0.0576707	0.687387	0.999962	Npat
-0.0576693	0.683445	0.999962	Mettl3
-0.0576428	0.559637	0.999962	Ddx17
-0.0576132	0.659828	0.999962	Hypk
-0.0575816	0.696652	0.999962	Elp3
-0.0574993	0.6928	0.999962	Dcaf13
-0.057432	0.69074	0.999962	RGD1359290
-0.0574295	0.662655	0.999962	Dimt1
-0.0574252	0.630218	0.999962	Zfp189
-0.0573169	0.688702	0.999962	RT1-T24-3
-0.0570446	0.696007	0.999962	Ndufb6
-0.0570375	0.67122	0.999962	Scrn3
-0.0570012	0.652635	0.999962	LOC103690019
-0.0569616	0.697431	0.999962	Zfp386
-0.0568758	0.630472	0.999962	Dcxr
-0.0568206	0.700458	0.999962	Chd9
-0.0568019	0.701249	0.999962	Arfip1
-0.0567356	0.677272	0.999962	Sin3a
-0.056663	0.607751	0.999962	Man1a2
-0.0565341	0.662985	0.999962	Fbxl5
-0.0564204	0.67472	0.999962	Vmp1
-0.0564172	0.685644	0.999962	Vps39
-0.0564135	0.669796	0.999962	Scaf1
-0.0563832	0.68857	0.999962	Rffl
-0.056372	0.691036	0.999962	Spns1
-0.0563683	0.703784	0.999962	Lonp2
-0.0563635	0.63621	0.999962	Rnf121
-0.0563383	0.703138	0.999962	Mbnl1
-0.0562717	0.470076	0.999962	Rpl22
-0.0562702	0.700005	0.999962	Esd
-0.0562591	0.692595	0.999962	Wac
-0.0562521	0.679864	0.999962	Nampt
-0.0562364	0.704567	0.999962	Atg101
-0.0561764	0.701244	0.999962	Rpl36al
-0.0561402	0.701426	0.999962	Rc3h2
-0.0561195	0.702499	0.999962	Slc19a1
-0.0561147	0.671034	0.999962	Pomt1
-0.0559917	0.660289	0.999962	Apip
-0.0559444	0.671573	0.999962	Fbxo30
-0.0558946	0.691603	0.999962	Cdk6
-0.0558837	0.631681	0.999962	Grasp
-0.055751	0.698621	0.999962	Xrcc1
-0.0557483	0.699415	0.999962	Napg
-0.0557471	0.671263	0.999962	Wasl
-0.055738	0.637125	0.999962	Ythdf1
-0.0557182	0.705331	0.999962	Dhrs4
-0.0556878	0.698123	0.999962	Gnpnat1
-0.0555996	0.684881	0.999962	Arl2bp
-0.0555995	0.67772	0.999962	Polr2c
-0.0555164	0.629596	0.999962	Ddx24
-0.0554388	0.618104	0.999962	Zfp398
-0.0554071	0.704013	0.999962	Fas
-0.0554051	0.694655	0.999962	Csnk1e
-0.055297	0.701289	0.999962	Polr3e
-0.0552578	0.709494	0.999962	Ifi44l
-0.0552241	0.708844	0.999962	Zfp326
-0.0552206	0.613679	0.999962	Cd80
-0.0552192	0.695789	0.999962	Gtf3c4
-0.0552131	0.700497	0.999962	Hacd3
-0.0551524	0.702883	0.999962	Nudt9
-0.0550409	0.696709	0.999962	Taf10
-0.0550151	0.672587	0.999962	Icmt
-0.0549609	0.680947	0.999962	Qprt
-0.0549211	0.667549	0.999962	Kdm6b
-0.0547353	0.69011	0.999962	Aqr
-0.0547302	0.678784	0.999962	Itpr2
-0.0547038	0.691825	0.999962	Lmbr1
-0.0546947	0.620259	0.999962	Magt1
-0.0546758	0.616461	0.999962	Gmppa
-0.0546691	0.637178	0.999962	Smarce1
-0.0546687	0.701678	0.999962	Slc25a11
-0.0546525	0.663188	0.999962	Sirt3
-0.0546159	0.711907	0.999962	Mrpl3
-0.0545801	0.624399	0.999962	Ccdc15
-0.0545739	0.691223	0.999962	Fto
-0.0544076	0.688206	0.999962	Lin37
-0.0543707	0.706526	0.999962	Tapt1
-0.0542824	0.713066	0.999962	Uxs1
-0.0542687	0.712043	0.999962	Carmil2
-0.054256	0.637776	0.999962	Ubl7
-0.0542066	0.713414	0.999962	Stx16
-0.0541627	0.710578	0.999962	Raver1
-0.0540273	0.715658	0.999962	Tmem18
-0.0540171	0.634577	0.999962	Sac3d1
-0.0539661	0.696815	0.999962	Aar2
-0.0539346	0.707902	0.999962	Sytl3
-0.0539318	0.569429	0.999962	Tap1
-0.0539309	0.695883	0.999962	Uba6
-0.0539236	0.667535	0.999962	Tox4
-0.0539155	0.712719	0.999962	Trir
-0.0538049	0.714901	0.999962	Mrpl44
-0.0537925	0.698109	0.999962	Glod4
-0.0537566	0.62832	0.999962	Cryba4
-0.0537078	0.562269	0.999962	Nol7
-0.0536712	0.635006	0.999962	Gpatch8
-0.0536417	0.716407	0.999962	Spg7
-0.053641	0.649316	0.999962	G4
-0.0535268	0.676279	0.999962	Rars1
[truncated: 5,304 more rows]
