# Supplementary material for: A genome-wide in vivo CRISPR screen identifies essential regulators of T cell migration to the CNS in a multiple sclerosis model
Source: Nat Neurosci. 2023 Sep 14;26(10):1713–25. doi: 10.1038/s41593-023-01432-2 (PMC10545543; doi:10.1038/s41593-023-01432-2)
Supplement: Supplementary file 27 — Figure and statistical source data. [file 41593_2023_1432_MOESM27_ESM.xlsx]

## Sheet: A
candidate gene		MFI - Isotype
		CD49d		CD11a		CD18		CD29 (Isotype hamster)
		NT-BFP	ko-EGFP	NT-BFP	ko-EGFP	NT-BFP	ko-EGFP	NT-BFP	ko-EGFP
	MFI - Isotype /mean control	1.02322	0.663808	0.961394	1.21864	0.945608	1.20005	0.957398	0.57855
		0.995227	0.683008	1.04057	1.52291	1.18869	1.71752	1.07388	0.784211
		0.981556	0.722154	0.99804	1.42048	0.865698	1.22867	0.968719	0.67716
	Exact p-value KO vs NT	0.0147		0.0036		0.0039		0.0123

## Sheet: B
candidate gene	MFI - Isotype / mean control
	TCR	CD134	IL2R
NT	1.87998	3.24828
	2.31969	3.3781	2.29347
	0.810036	1.0416	1.35085
	1.16361	1.29968	0.875206
	1.1063	1.18874	2.16989
	1.10353	1.24623	0.903947
	0.519154	0.323439	0.73557
	0.922246	0.1945	1.13307
	0.813616	0.317596	0.206419
	0.489315	0.15239	0.203759
	1.24392	0.732396	1.26936
	0.584254	0.229768	0.682486
	0.712613	0.50745	0.863946
	0.331732	0.139831	0.312026
Ets1-C6	1.41297	0.535897	1.24814
	1.38367	0.648585	1.31643
	0.85161	0.220403	0.634066
	0.317777	0.155445	0.268835
Exact p-value KO vs NT	0.9839	0.1522	0.7541

## Sheet: C
candidate gene	Th1	Th17	Th1+Th17
NT	12.6	24.9	24.7
	31.8	7.04	44.2
	8.52	30.8	33.4
	6.31	38.4	27.2
	0.59	1.04	98
Est1	5.33	40.4	14.9
	3.33	51.3	31.6
	22.6	14.5	18.4
	24.2	15.1	30.3
Exact p-value KO vs NT	0.8768	0.4234	0.0876

## Sheet: D
	NT			ETS1			Exact p-value KO vs NT
Ets1	0.94	0.99	1.07	0.14	0.16	0.15	0.0002
Ccr6	0.94	0.92	1.15	1.98	2.21	2.5	0.0023
Tnfrsf9	1.18	0.97	0.87	4.34	3.58	3.58	0.0007
Il17a	1.24	1.01	0.8	1.85	1.42	1.32	0.0131
Prf1	1.09	0.9	1.02	1.86	2	2.09	0.0129
Nkg7	1.01	1	0.99	2.5	2.63	2.57	0.0003

## Sheet: G
log2(FC)	P-value	P-adj	Gene name
0.999876	2.2356e-14	3.67756e-11	S100a6
0.788262	2.36896e-13	1.94847e-10	Ccl5
0.734921	9.18234e-10	5.03498e-07	S100a4
0.798746	8.01113e-09	3.29458e-06	Fos
0.593511	1.03632e-07	3.40948e-05	Tmsb4x
-0.578163	1.47305e-07	3.46167e-05	Mki67
-0.544244	1.32502e-07	3.46167e-05	Top2a
0.721293	2.42845e-07	4.9935e-05	Fgl2
0.608328	5.2689e-07	9.48107e-05	Rpl24
0.598326	5.76357e-07	9.48107e-05	Ifi27l2b
0.603218	2.12623e-06	0.000317968	AC109737.1
-0.659702	2.62461e-06	0.00035979	Lmnb1
0.634486	4.84696e-06	0.000613326	AABR07058519.1
-0.528407	6.59584e-06	0.000775011	Cenpf
0.733213	1.12416e-05	0.00123283	Il4r
-0.491336	1.69353e-05	0.00164796	Incenp
-0.556491	1.70306e-05	0.00164796	Dnmt1
-0.583592	3.5908e-05	0.00328159	Cd74
0.483209	5.59732e-05	0.00456733	Rps3
0.637866	5.83063e-05	0.00456733	Rps18l1
0.607008	5.4074e-05	0.00456733	Fosb
-0.529238	8.63382e-05	0.00645574	Ndc80
-0.597212	0.000111643	0.00680197	Mcm7
-0.503097	0.000103296	0.00680197	Tpx2
0.658604	0.000109845	0.00680197	AABR07045322.1
0.46916	0.000107147	0.00680197	LOC100363469
-0.436176	9.70692e-05	0.00680197	Tuba1b
0.571832	0.000137688	0.00808916	Pfdn1
0.586785	0.000224189	0.0127169	Rps27a
0.448968	0.000262212	0.0143779	Dap
0.561994	0.000289765	0.0153762	Atp5mg
0.425004	0.000345023	0.0171989	Uba52
0.406385	0.000339556	0.0171989	Rps11
0.527567	0.000390342	0.0187471	Phf21a
-0.459328	0.000398875	0.0187471	Hdgf
-0.386923	0.000423159	0.019336	Tubb5
0.465854	0.000444127	0.0197456	LOC100362751
-0.456195	0.000481307	0.0201608	Hirip3
-0.444089	0.000490232	0.0201608	Cbx5
0.462321	0.000474025	0.0201608	Gpx1
-0.466823	0.000506771	0.0203326	Pola1
-0.406731	0.000528421	0.0206965	Calm2
0.540641	0.000548405	0.0209797	Xdh
-0.428519	0.000735917	0.0275132	Cenpe
0.5624	0.000823454	0.0301018	AC134224.3
0.427391	0.000925002	0.0330789	Snrnp48
-0.49602	0.000977511	0.0342129	Birc5
0.361435	0.00110281	0.0377941	Ptprcap
0.518865	0.00129057	0.0426852	Pfdn5
-0.571414	0.00132337	0.0426852	Chaf1a
0.331204	0.00132087	0.0426852	Slfn4
0.516986	0.00137264	0.0433035	LOC100359922
-0.505805	0.00139519	0.0433035	RT1-Db1
-0.484156	0.00143362	0.0436722	Ybx3
0.474358	0.00148694	0.044473	Gpr15
0.50774	0.0015172	0.0445678	Rps17
0.460198	0.00159727	0.0460966	Rps24
0.401692	0.00167889	0.0476169	RT1-A1
0.396785	0.00172608	0.0476378	LOC100360057
0.517513	0.00173755	0.0476378	Junb
-0.536895	0.00179198	0.0483247	Atad5
0.533318	0.00183965	0.04881	Stom
-0.447671	0.00189231	0.0494103	Kif20b
0.382305	0.00202842	0.0521367	Arpc3
-0.434008	0.00208935	0.0528766	Nusap1
-0.458925	0.00228878	0.0561948	Cdca8
0.389568	0.00226726	0.0561948	AC128960.1
0.417135	0.00261983	0.0629165	Rps27
0.372925	0.0026773	0.0629165	Skap1
0.380599	0.00264278	0.0629165	Atp5f1e
0.510145	0.00273031	0.0632585	Cox7c
-0.421906	0.00281051	0.0642124	Mcm3
0.376017	0.00286842	0.0646377	Rpl7
-0.376841	0.00294941	0.0646904	Usp1
0.341266	0.00291758	0.0646904	Rps4x
0.494823	0.00333406	0.0721648	Tent5a
-0.363406	0.00355926	0.0750639	Mknk2
0.461198	0.00355558	0.0750639	Ttc39c
-0.337658	0.00371643	0.0773863	Smc2
0.438593	0.00383614	0.0788806	Baz2b
-0.42082	0.00416926	0.0808805	Prc1
0.477231	0.00416547	0.0808805	Rpl34
-0.409784	0.00417181	0.0808805	Rangap1
0.448361	0.00406599	0.0808805	AABR07042821.1
0.43887	0.00417924	0.0808805	Ddit4
-0.36804	0.00465968	0.0865728	Rad21
0.361178	0.00468388	0.0865728	Cox5b
0.447177	0.00463624	0.0865728	Ppp2r3c
-0.315583	0.00454956	0.0865728	Ptma
0.405852	0.0047483	0.0867884	Nedd8
0.354687	0.00502495	0.0908357	Vsir
0.348627	0.00522561	0.0934362	Rps8
0.363442	0.00538129	0.0951853	Pnisr
0.393126	0.0056123	0.0971814	Rpl18
-0.427168	0.00557039	0.0971814	Kif15
0.398756	0.0056788	0.0973086	Pycard
0.379434	0.00619289	0.105024	Psmb1
-0.295757	0.00657482	0.110058	Srsf2
0.404001	0.00662358	0.110058	Prdx2
-0.368737	0.00694715	0.114281	Ppm1g
0.419143	0.00723858	0.117896	Snrnp25
-0.446803	0.00811964	0.130949	Gng3
0.293738	0.00838824	0.133968	Rpl35
0.445542	0.00867431	0.137204	Dennd1c
-0.439101	0.00922561	0.144535	Ccnb1
0.266503	0.00934429	0.145013	Tagln2
0.387684	0.00953751	0.146628	Runx1
0.290695	0.0102003	0.152541	Rtfdc1
-0.375671	0.0100753	0.152541	Sgo2
-0.395078	0.010114	0.152541	Taf15
0.365567	0.010402	0.154156	Rps10
0.32482	0.0108807	0.159811	Nfkbia
-0.40028	0.0110752	0.159813	Tmpo
-0.412384	0.0109864	0.159813	Rrm1
0.310833	0.01176	0.165986	Atp2b1
-0.407144	0.0122093	0.165986	Cdk5rap2
0.301519	0.011744	0.165986	Rpl4
0.307709	0.0121211	0.165986	Rpl37a
-0.34622	0.0118506	0.165986	Atad2
0.284032	0.012121	0.165986	LOC100364435
-0.394154	0.0119836	0.165986	Adam19
0.354593	0.0137664	0.185621	Ppfibp1
0.300693	0.0143704	0.192189	Stk38
-0.336208	0.0147346	0.195472	Tacc3
0.4133	0.0155156	0.197997	Sgpl1
-0.35679	0.015679	0.197997	Dnajc9
0.416075	0.0156596	0.197997	Ifi27
0.29589	0.0157305	0.197997	Rpsa
0.422387	0.0158658	0.197997	Higd1a
0.304484	0.0158879	0.197997	Psmb10
0.40484	0.0157206	0.197997	MGC108823
0.273149	0.0156761	0.197997	Slfn5
0.339803	0.0160212	0.198157	AABR07050545.1
0.342883	0.0172937	0.210923	Atp6v1f
0.363016	0.0173098	0.210923	Cpt1a
0.25282	0.017468	0.211286	Fyb1
0.351825	0.0180693	0.216964	Srgn
-0.38276	0.0184679	0.220142	Impdh2
0.370122	0.0192062	0.227296	Sat1
0.28248	0.0197815	0.232433	Lgals1
0.270108	0.0209143	0.239234	Rpl23
-0.263505	0.0209218	0.239234	Dek
0.344	0.0206027	0.239234	AC141489.1
-0.389301	0.0209421	0.239234	Ly49s6
0.318878	0.0214214	0.242349	Tmem50a
0.379122	0.0215094	0.242349	Dbi
-0.309816	0.0217879	0.243817	Csrp1
-0.323336	0.023083	0.256564	Slc1a5
-0.317209	0.0237689	0.262415	Plekha2
0.354814	0.0247194	0.27085	Trib2
-0.318508	0.0248622	0.27085	Nasp
-0.298801	0.0253064	0.273876	Psmd2
0.321823	0.0264866	0.277907	Zc3h7a
0.270445	0.0266926	0.277907	Zranb2
-0.335906	0.0263533	0.277907	Brd9
-0.219856	0.0265623	0.277907	Lsp1
-0.342203	0.026278	0.277907	Ddx23
0.328321	0.025856	0.277907	Fam49b
0.235299	0.0269103	0.278411	Crip1
0.284307	0.027134	0.278972	Rps16
0.363663	0.0275787	0.281783	Tagap
0.330085	0.0286316	0.28917	Prkcq
-0.366821	0.0286533	0.28917	Kif22
0.245595	0.0288844	0.289725	Rpl3
0.232314	0.0291401	0.290518	Eif3a
0.275382	0.0295163	0.292496	AC134224.1
0.232341	0.0304761	0.295148	LOC108352650
-0.313984	0.0302007	0.295148	Rbbp7
0.369189	0.0305016	0.295148	Gripap1
-0.324593	0.0304164	0.295148	Rab11fip4
0.33555	0.032062	0.30664	Calhm6
0.294156	0.0319178	0.30664	Psmb3
0.361461	0.0333441	0.317058	Ndufb2
0.299414	0.03446	0.325785	Cox4i1
-0.252924	0.0349228	0.328274	Ezh2
0.253707	0.0366495	0.342547	Cd3d
-0.303651	0.0376931	0.350311	Ube2c
-0.258618	0.0382009	0.350368	Hnrnpd
0.341295	0.0385511	0.350368	Upp1
0.254593	0.0380733	0.350368	Atf4
0.285526	0.0383796	0.350368	Upf2
-0.287885	0.039255	0.354805	Pttg1
0.331998	0.0406754	0.357379	Daam1
-0.249766	0.0405029	0.357379	Anp32b
0.310054	0.0403877	0.357379	Dnajb6
0.245058	0.0404672	0.357379	Kdm5a
-0.254826	0.0408433	0.357379	Mt-nd5
-0.241619	0.0405218	0.357379	H1f4
0.270247	0.0414783	0.361015	Cxcr3
-0.20796	0.0423355	0.362818	Ywhae
0.294073	0.0421445	0.362818	Tnfaip8
0.311304	0.0423472	0.362818	AABR07052587.1
0.2804	0.0439439	0.374548	Uqcrh
0.349353	0.0444361	0.376791	Poldip3
-0.287867	0.0450062	0.379299	Rftn1
0.280679	0.0451931	0.379299	Crebrf
-0.325664	0.0459212	0.382582	Mcm6
0.310775	0.0460494	0.382582	Cox6c
0.29042	0.046485	0.383668	Mxd4
0.276436	0.0466466	0.383668	Ccdc107
-0.21016	0.0477399	0.390707	Mt-nd1
-0.293442	0.0489023	0.397169	Pds5b
0.332362	0.0490124	0.397169	Mgmt
-0.333732	0.0501434	0.398483	Elavl1
0.308248	0.0500346	0.398483	Atp5mc1
0.241316	0.0494851	0.398483	Ppig
0.201815	0.0496967	0.398483	Spn
0.266406	0.0506672	0.400709	Epsti1
0.196009	0.0512906	0.403699	Hspa5
-0.324056	0.0531987	0.416723	Stmn1
0.282407	0.0537839	0.41931	Cct7
0.225964	0.0543828	0.42198	Ahnak
0.256193	0.0569314	0.427635	Sqstm1
-0.218701	0.0563249	0.427635	Nap1l1
-0.274862	0.0568772	0.427635	Casp8ap2
-0.239586	0.0557391	0.427635	Arl6ip1
0.26821	0.0556048	0.427635	Grina
0.236064	0.0566625	0.427635	Bin2
0.267544	0.0559664	0.427635	Zfc3h1
0.25075	0.0598566	0.444527	Pdcd4
0.21692	0.0601861	0.444527	Spcs2
0.28232	0.0595451	0.444527	Map2k2
0.266257	0.0602611	0.444527	LOC100363452
-0.24922	0.0608162	0.446619	Brd7
0.265329	0.0612302	0.447661	Ercc3
0.279144	0.0617939	0.447801	Cytip
0.226706	0.0615998	0.447801	Wnk1
0.270754	0.0621395	0.448331	Mpdu1
0.244035	0.0624372	0.448511	Gbp2
0.276801	0.0630157	0.448748	Btg1
0.226615	0.0629599	0.448748	Icos
-0.219265	0.0634925	0.450194	Wdr55
-0.223914	0.0643246	0.454137	Hnrnpu
0.262539	0.0654161	0.457912	Ap2s1
0.233187	0.065174	0.457912	Ccr5
0.283953	0.067278	0.46895	Gimap9
0.230095	0.0676691	0.469686	S100a10
0.256802	0.0690877	0.473669	Atp5mc3
0.310597	0.0688234	0.473669	Rpl31
-0.290479	0.0691204	0.473669	Pcna
0.219937	0.0693947	0.473669	Limd2
0.259267	0.0706015	0.475982	Tpt1
0.252369	0.0704816	0.475982	Bcap29
-0.288487	0.07015	0.475982	AABR07031491.2
0.278402	0.0717145	0.478854	Serp1
0.208588	0.0719009	0.478854	B2m
0.216108	0.071353	0.478854	Was
0.287355	0.0725438	0.481188	Ckb
0.23583	0.0730064	0.482311	Rpl14
-0.254754	0.0741569	0.48539	Pa2g4
0.260512	0.0746526	0.48539	AABR07065406.1
0.287936	0.0745318	0.48539	Ndufb11
0.298331	0.0745704	0.48539	Dhx8
-0.197924	0.0766245	0.488688	Smc1a
0.221999	0.076786	0.488688	Reep5
0.275937	0.0775089	0.488688	Ash1l
0.275241	0.0758401	0.488688	Becn1
0.257578	0.0774219	0.488688	Ggt1
0.284014	0.0763551	0.488688	Fam102a
0.252892	0.0775366	0.488688	Sla
0.195258	0.0774959	0.488688	Psma7
0.220383	0.0791556	0.49507	Arf5
0.246731	0.0790625	0.49507	Atp6v1g1
0.225994	0.079452	0.49507	Ier2
0.303014	0.0798855	0.495893	Slc39a7
0.268752	0.0814996	0.498602	Atp6v0c
0.275012	0.0815344	0.498602	Chmp1a
-0.268301	0.0811033	0.498602	Nolc1
-0.255236	0.0808546	0.498602	Ctsw
0.225446	0.0819233	0.499125	Atp5me
0.23052	0.0842011	0.502799	Arpc4
-0.289852	0.083539	0.502799	Map7d1
0.293612	0.0843433	0.502799	Mrps25
-0.291462	0.0843603	0.502799	Anp32a
-0.30131	0.0839582	0.502799	Casp2
-0.240201	0.0831228	0.502799	Il18rap
0.256971	0.0848571	0.503935	Tomm7
-0.168641	0.0863785	0.508643	Calm1
-0.269937	0.086392	0.508643	Kidins220
0.242231	0.0865776	0.508643	Uqcrq
0.187382	0.0885428	0.514675	Ppp1r12a
-0.261591	0.088461	0.514675	Snrpf
-0.277083	0.0881319	0.514675	Pdcd6ip
0.176495	0.0888998	0.51493	Id2
0.252837	0.0892693	0.515256	Tnfrsf25
-0.206458	0.0898345	0.516705	LOC100359583
0.215992	0.0906542	0.519603	Ccni
0.27816	0.0913658	0.520058	Nfat5
0.206	0.0912547	0.520058	Sit1
-0.198997	0.0934349	0.530002	Sfpq
0.226111	0.0944963	0.532736	Rsrp1
0.279376	0.0945648	0.532736	Sgta
0.23861	0.095125	0.534063	Srek1
0.256278	0.0955902	0.53485	Arhgef1
0.271551	0.0980198	0.538768	Atp5po
-0.219249	0.0992187	0.538768	Septin11
0.267648	0.0991001	0.538768	Ccng1
-0.184363	0.0991884	0.538768	Canx
0.211493	0.0976362	0.538768	Xrn2
-0.30425	0.0971906	0.538768	Arhgef2
0.269455	0.0981746	0.538768	Hcst
0.262576	0.0992381	0.538768	Rab29
0.188677	0.0970083	0.538768	Sub1
0.237087	0.101632	0.549947	Abracl
0.273076	0.103752	0.559582	Ripor2
0.204254	0.104173	0.560017	Psap
0.277544	0.106149	0.560371	Mrpl57
-0.190866	0.10484	0.560371	Psmc3
-0.19785	0.104941	0.560371	Supt16h
0.246189	0.105765	0.560371	Ralbp1
0.275237	0.106593	0.560371	Ghitm
0.2587	0.107035	0.560371	Lamtor2
-0.169633	0.106819	0.560371	Mt-co3
0.206311	0.106546	0.560371	Upf3b
0.222576	0.107305	0.560371	Cox7b
0.221188	0.107668	0.560489	Cct4
-0.260738	0.109188	0.561296	Rpa1
-0.203885	0.108303	0.561296	Nono
0.23386	0.108919	0.561296	Man1a2
0.22465	0.109106	0.561296	Scamp3
0.193392	0.109895	0.562225	Cd247
0.272691	0.110053	0.562225	Commd4
-0.200466	0.111383	0.567258	Baz1b
0.184698	0.112562	0.571497	Cd47
0.268453	0.114486	0.57451	Sbf1
0.19441	0.114553	0.57451	AABR07017902.1
0.164478	0.114468	0.57451	Add3
0.178348	0.114336	0.57451	Gmfg
0.228933	0.115894	0.574584	Sytl1
-0.204585	0.115572	0.574584	Zyx
-0.211137	0.115735	0.574584	Ubxn1
-0.224116	0.115965	0.574584	Ubtf
-0.220492	0.117299	0.579448	Birc6
0.210773	0.117667	0.579528	Esf1
0.260086	0.118434	0.581563	Ndufa2
0.200223	0.118829	0.581766	Chd2
-0.255794	0.11994	0.582473	Prf1
0.186515	0.119671	0.582473	Cd2
-0.227898	0.12039	0.582473	Rhog
-0.214291	0.12014	0.582473	Ywhah
0.226561	0.12115	0.584434	Heca
-0.20637	0.12311	0.587003	Rac1
-0.241587	0.12297	0.587003	Ttc7a
0.208384	0.122726	0.587003	Rab8b
-0.325242	0.122476	0.587003	Mt-atp8
-0.25811	0.124058	0.589812	Paf1
0.17003	0.124656	0.59095	Rpl15
0.253893	0.127638	0.599328	Srp14
0.261454	0.127925	0.599328	Psmf1
0.236726	0.127961	0.599328	Scp2
0.190699	0.128245	0.599328	Akap17a
0.31794	0.128139	0.599328	AABR07034315.1
0.205875	0.130782	0.609453	Pdia3
0.226714	0.133121	0.611112	Cisd1
-0.211788	0.131557	0.611112	Mapkapk2
0.19475	0.133366	0.611112	Atp5mf
0.191528	0.133099	0.611112	LOC100360117
-0.253668	0.133367	0.611112	Ddx21
0.234101	0.132266	0.611112	Rap2a
0.233604	0.136386	0.623206	Hadha
-0.167292	0.137237	0.624704	Stk10
0.225483	0.137473	0.624704	Rbm3
0.216937	0.139029	0.624869	Ppil4
0.209429	0.138378	0.624869	Dnajc7
0.201117	0.138578	0.624869	Tbc1d10c
0.235341	0.138681	0.624869	Nrbp1
0.236478	0.140305	0.627177	Hsph1
0.209414	0.13994	0.627177	Fcf1
0.250113	0.141048	0.62879	Rtraf
0.195587	0.142548	0.630666	Slc25a4
-0.268179	0.142619	0.630666	Lig1
-0.250253	0.142091	0.630666	Hypk
0.212379	0.14481	0.635438	Skp1
-0.1734	0.144847	0.635438	Ywhab
0.161062	0.144857	0.635438	Rps15
0.175348	0.148325	0.648921	Ankrd12
0.248293	0.148792	0.64924	Arrb2
0.201303	0.149295	0.649708	Srebf2
-0.225135	0.150333	0.652462	Brd3
0.242155	0.150721	0.652462	Fbxl3
0.175265	0.152292	0.657534	Tap1
0.189692	0.15344	0.660757	Ube2d3
0.167794	0.155122	0.664521	Pik3cd
0.25897	0.15495	0.664521	Golph3l
-0.222877	0.15772	0.669967	Srpk1
0.221873	0.170438	0.669967	Orai2
-0.173731	0.172684	0.669967	Eprs
-0.15907	0.171969	0.669967	Bzw2
0.193844	0.16784	0.669967	Zc3h15
-0.196754	0.169242	0.669967	Lyar
0.225506	0.160742	0.669967	Ndufa8
-0.217627	0.168594	0.669967	Ccdc82
0.188353	0.158026	0.669967	Baz1a
0.205228	0.161663	0.669967	Rb1cc1
-0.218484	0.168924	0.669967	C1qbp
-0.185334	0.165587	0.669967	Rbm10
0.219431	0.160071	0.669967	B3gnt2
0.163136	0.167271	0.669967	Anxa2
-0.176794	0.167829	0.669967	Lgals3
0.175286	0.167805	0.669967	Il17ra
0.198935	0.159951	0.669967	Smap2
0.230901	0.163543	0.669967	Cyc1
-0.187295	0.168989	0.669967	Ppip5k1
-0.230677	0.162187	0.669967	Hspd1
0.232233	0.161976	0.669967	Tmem160
-0.17728	0.169481	0.669967	Tpm4
0.196236	0.172404	0.669967	Klf13
-0.176525	0.168775	0.669967	Gps2
0.226276	0.167206	0.669967	Jtb
0.18759	0.163451	0.669967	Eif3j
-0.140112	0.157335	0.669967	Gnai2
-0.168302	0.172042	0.669967	Srrm1
0.215399	0.171149	0.669967	Eef1b2
-0.225951	0.16744	0.669967	Atf6
0.216761	0.165249	0.669967	Zfp292
-0.126477	0.171948	0.669967	Mt-atp6
-0.220592	0.169358	0.669967	Cdc42ep3
-0.13914	0.162791	0.669967	Actb
-0.195877	0.159024	0.669967	U2af1
-0.210914	0.166442	0.669967	Nucks1
0.2091	0.169497	0.669967	Ssr4
0.204994	0.17173	0.669967	Gabarapl1
-0.18261	0.170348	0.669967	Rif1
0.228334	0.171255	0.669967	Uqcr10
-0.21398	0.173983	0.673417	Cd1d1
-0.217038	0.182521	0.677084	Prdm1
-0.190606	0.180902	0.677084	Fyn
0.222425	0.176991	0.677084	Cblb
0.137718	0.183888	0.677084	Fmnl1
-0.213829	0.183656	0.677084	Eny2
-0.221661	0.17641	0.677084	Rab11b
0.224882	0.181943	0.677084	Xpc
-0.22648	0.177681	0.677084	Pdcd10
0.223633	0.180793	0.677084	Riok1
0.162563	0.182693	0.677084	Evl
0.201661	0.181606	0.677084	Zfp638
0.226481	0.183986	0.677084	Snrpd2
-0.171779	0.180737	0.677084	Prelid1
0.206217	0.179466	0.677084	Cct3
0.223818	0.175857	0.677084	Ddrgk1
0.169902	0.178945	0.677084	Eef1d
-0.214216	0.179828	0.677084	Lmf2
0.172779	0.183738	0.677084	Pabpn1
0.182453	0.181176	0.677084	AABR07043748.1
0.190126	0.175968	0.677084	Herc1
0.16258	0.179852	0.677084	Rack1
0.141383	0.183265	0.677084	Myl6
-0.172936	0.184908	0.677815	Thrap3
0.132478	0.185008	0.677815	Laptm5
-0.195029	0.18581	0.67924	Pbrm1
0.20464	0.187572	0.684159	Lamp1
-0.18909	0.189039	0.687986	Pitpna
-0.194565	0.190048	0.688612	Cul3
0.175206	0.189809	0.688612	Cers5
-0.208818	0.191625	0.690022	Rfc2
-0.15179	0.192955	0.690022	Anp32e
-0.21386	0.191895	0.690022	LOC108351137
0.167998	0.192727	0.690022	Slfn2
0.225402	0.19207	0.690022	Tbca
0.203468	0.192261	0.690022	Nkap
-0.201538	0.194675	0.693162	Ctbp1
-0.1829	0.194257	0.693162	Mob3a
0.225639	0.196532	0.694237	Sec61b
0.161173	0.195939	0.694237	Sec62
-0.198189	0.196665	0.694237	Hmgb2
-0.18746	0.196349	0.694237	Cntrl
0.184969	0.197166	0.694513	Ifngr1
0.208192	0.198015	0.694529	Spcs1
0.191916	0.197705	0.694529	Copz1
0.138869	0.198564	0.694974	Rbm8a
0.206625	0.199426	0.695032	Gls
-0.218777	0.199336	0.695032	Asxl1
-0.204849	0.200644	0.696422	Cbx3
-0.18363	0.201094	0.696422	AABR07028769.1
0.189268	0.201091	0.696422	Atxn7l3b
-0.204022	0.203131	0.69755	Cep57
-0.179871	0.2032	0.69755	Ddx27
-0.140756	0.203754	0.69755	Smc4
-0.144302	0.202947	0.69755	Sf3b2
0.191506	0.203965	0.69755	Chmp4bl1
0.146069	0.202193	0.69755	Ncor1
0.139243	0.206214	0.700394	Son
0.211461	0.207351	0.700394	Snx5
0.212096	0.206241	0.700394	Fam107b
-0.159328	0.206581	0.700394	Septin1
-0.188228	0.205368	0.700394	Csk
0.208719	0.207187	0.700394	Eif2ak2
0.17045	0.208554	0.701907	Ubxn4
0.203323	0.209051	0.701907	Tnik
0.151514	0.209079	0.701907	Vcp
0.176586	0.209705	0.702576	Mx1
0.196615	0.210944	0.705289	Wars1
0.154537	0.212444	0.706248	Naca
0.212877	0.211966	0.706248	Bnip3l
-0.179204	0.212518	0.706248	Tbc1d10b
0.193935	0.213735	0.708485	Stk17b
-0.142902	0.214053	0.708485	Rpl18a
0.178572	0.214954	0.710038	Utrn
0.13751	0.216558	0.711089	Olfm1
-0.20263	0.216569	0.711089	Ptpn11
0.182739	0.215832	0.711089	Samsn1
0.186824	0.217765	0.713593	Tspo
0.170249	0.218352	0.714092	Psmb9
0.196678	0.219318	0.71583	Cep290
-0.175384	0.220748	0.715852	Kpnb1
0.148093	0.220505	0.715852	Ucp2
-0.194504	0.221501	0.715852	Eif3g
0.19416	0.22121	0.715852	Keap1
-0.257914	0.220652	0.715852	H1f5
0.138564	0.222434	0.716053	Dnajc1
-0.142309	0.222174	0.716053	Mt-nd2
-0.203923	0.223842	0.716382	Sf3a1
-0.207327	0.223814	0.716382	Srsf4
0.175619	0.223321	0.716382	Magt1
0.199618	0.22615	0.718499	Slc38a2
0.208201	0.226802	0.718499	Ift20
-0.169512	0.227124	0.718499	Cmip
0.178514	0.225766	0.718499	Rsbn1l
0.181164	0.226876	0.718499	Chordc1
-0.157361	0.225536	0.718499	Stag2
0.194104	0.22758	0.718559	Mdh1
0.20695	0.228489	0.719438	Ufl1
-0.155107	0.228817	0.719438	Hnrnpul1
0.177734	0.229171	0.719438	Psmb4
0.204815	0.230129	0.72107	Orai1
0.161691	0.231186	0.723004	Sema4a
-0.147473	0.232601	0.72605	Sf3b1
-0.20411	0.233265	0.726744	Smn1
-0.182522	0.234623	0.729138	Dock11
-0.148295	0.23492	0.729138	Tacc1
-0.141203	0.23544	0.729377	Dnajc2
0.177267	0.237134	0.730867	Lypla2
-0.162301	0.236393	0.730867	Iqgap2
0.155906	0.237254	0.730867	LOC685067
0.18817	0.241385	0.735305	Atg12
0.181907	0.253119	0.735305	Ppa1
-0.20542	0.252516	0.735305	Rfc3
-0.172833	0.253854	0.735305	Taok3
-0.203976	0.240131	0.735305	Anapc5
0.161326	0.249466	0.735305	Ap2m1
-0.1754	0.244766	0.735305	Rfc1
0.185314	0.254152	0.735305	Farsa
0.16454	0.24766	0.735305	Btg2
-0.189525	0.254457	0.735305	Rbm28
0.148365	0.247603	0.735305	Itk
0.181488	0.25056	0.735305	Unc13d
0.187215	0.247193	0.735305	Nfe2l1
-0.19261	0.24485	0.735305	Trim14
-0.172364	0.245895	0.735305	Dad1
0.193852	0.255234	0.735305	Immt
0.170757	0.253958	0.735305	Elf1
-0.200826	0.241442	0.735305	Stard7
0.136841	0.248071	0.735305	Cap1
0.169286	0.254583	0.735305	Zfand6
0.189396	0.254933	0.735305	Dhx36
0.144705	0.24474	0.735305	Prpf4b
0.153316	0.240573	0.735305	Atp2a3
0.172141	0.249436	0.735305	Gda
0.171635	0.25407	0.735305	Kdm2a
-0.155911	0.239966	0.735305	Hnrnpul2
0.19384	0.242591	0.735305	Kdm4a
0.17089	0.250173	0.735305	Pbxip1
-0.143997	0.254199	0.735305	Unc119b
0.14678	0.244745	0.735305	Tnrc6b
-0.132349	0.253871	0.735305	Ube2k
0.195147	0.241206	0.735305	Clic1
-0.151096	0.24848	0.735305	Smarcc2
-0.157751	0.242299	0.735305	Supt5h
0.188631	0.242839	0.735305	Uqcrc1
0.196126	0.246252	0.735305	Cox17
0.201012	0.253211	0.735305	Hps1
-0.174215	0.256214	0.736486	Ybx1-ps3
-0.191306	0.256539	0.736486	Ubap2
0.14067	0.257708	0.738553	Zmynd8
0.177965	0.259849	0.742104	Dcaf11
-0.154954	0.259436	0.742104	Huwe1
0.154461	0.261769	0.742345	Gpsm3
0.13286	0.262641	0.742345	Fnbp4
0.192039	0.262538	0.742345	Il16
-0.133402	0.260922	0.742345	Tpm3
-0.189253	0.261799	0.742345	Gabpb2
-0.148301	0.262199	0.742345	Fubp1
0.179726	0.263633	0.743871	Ngdn
0.125227	0.264148	0.744048	Sh3kbp1
0.148041	0.266743	0.748793	Cd82
0.187975	0.266504	0.748793	Fis1
0.172157	0.267846	0.750607	Lime1
-0.144566	0.270177	0.750619	Fgfr1op2
-0.153646	0.269547	0.750619	Ikzf3
-0.162587	0.269457	0.750619	Slk
-0.12232	0.270588	0.750619	Iqgap1
0.149215	0.269203	0.750619	Eif3k
-0.146831	0.270565	0.750619	Dgka
0.133664	0.271789	0.750994	Arpc1b
0.130302	0.271328	0.750994	Bptf
0.160604	0.272093	0.750994	Tob2
0.137852	0.273442	0.751528	Rbm25l1
0.172843	0.273421	0.751528	Zcrb1
0.187903	0.278406	0.751528	Ubn2
0.187566	0.277953	0.751528	Arl6ip5
0.131834	0.275516	0.751528	Hectd1
-0.162039	0.27788	0.751528	Snrpd1
-0.157802	0.276294	0.751528	Sptan1
0.14438	0.278682	0.751528	Nsd3
0.177731	0.274498	0.751528	Ahcyl1
0.188412	0.275841	0.751528	Smg7
0.181838	0.27805	0.751528	Clk3
0.162232	0.27661	0.751528	Brcc3
0.152995	0.275695	0.751528	Baz2a
0.157361	0.275628	0.751528	Adam17
-0.179009	0.280047	0.753972	Acsl4
0.162393	0.281521	0.754238	Atp5pd
0.169558	0.280757	0.754238	Uimc1
0.185221	0.281267	0.754238	Ube2h
0.164654	0.282568	0.755298	Atad2b
-0.173443	0.282835	0.755298	AABR07071838.1
-0.168691	0.283991	0.756264	AABR07044273.1
-0.153143	0.284263	0.756264	Phax
-0.154704	0.284576	0.756264	Upf3a
0.11635	0.294979	0.760644	Rplp0
-0.142082	0.292384	0.760644	Atp5f1b
-0.118555	0.290455	0.760644	Actr3
0.165843	0.297671	0.760644	Blmh
0.173548	0.294422	0.760644	Ccdc88a
0.155257	0.290593	0.760644	Suclg1
-0.140748	0.294341	0.760644	Tram1
0.135784	0.289472	0.760644	Rbm26
0.12896	0.292906	0.760644	Cdv3
0.160082	0.296495	0.760644	Smarcd2
0.169416	0.290374	0.760644	Npc2
0.150461	0.296616	0.760644	Dnaja2
-0.166647	0.292053	0.760644	Cox5a
0.164428	0.293709	0.760644	Ptpn22
-0.14428	0.292984	0.760644	Actn4
0.152102	0.29696	0.760644	Trmt112
0.123594	0.289914	0.760644	Kmt2e
-0.159916	0.296533	0.760644	Usp15
0.180551	0.288884	0.760644	Man2b1
0.11723	0.290345	0.760644	Arglu1
0.150096	0.295893	0.760644	Ehmt2
0.170309	0.290678	0.760644	Stat2
0.11401	0.291667	0.760644	Rock1
-0.13015	0.288336	0.760644	Dkc1
0.158246	0.297784	0.760644	Qars1
-0.163043	0.298758	0.761948	Dhx15
-0.143896	0.300199	0.76444	AABR07061825.1
0.164718	0.303804	0.764777	Ywhag
0.126577	0.30492	0.764777	Ythdc1
0.13992	0.304981	0.764777	Pcmtd1
-0.101929	0.300856	0.764777	Serbp1
0.168459	0.303098	0.764777	Scaper
-0.158972	0.30498	0.764777	Ddx19b
-0.158387	0.302856	0.764777	Taldo1
0.15919	0.303349	0.764777	Grk2
0.17096	0.304175	0.764777	Riok3
0.165564	0.304435	0.764777	Elovl1
0.147059	0.308452	0.772304	Ddx39a
0.168978	0.309645	0.772938	Acly
0.158403	0.309431	0.772938	Gramd1a
-0.132239	0.312543	0.778989	Hp1bp3
0.142999	0.314257	0.782077	Ubap2l
0.110663	0.315552	0.782971	Nsa2
-0.140336	0.315568	0.782971	Ppp4r2
-0.132845	0.317473	0.786451	Ppp1cc
0.168428	0.317927	0.786451	Nop14
0.164005	0.319314	0.788695	Ndufa4
-0.15471	0.320564	0.789542	Ddx39b
0.14635	0.320616	0.789542	Atp1a1
-0.110951	0.32116	0.789699	Emp3
-0.123117	0.322334	0.790934	Cdc5l
-0.111774	0.322624	0.790934	Capn2
0.146374	0.323839	0.79273	Kmt2d
0.147588	0.325058	0.794533	Psmd14
0.123615	0.326937	0.79794	RT1-CE10
-0.113016	0.328169	0.798172	Sptbn1
0.115497	0.328488	0.798172	Nop53
0.134085	0.327901	0.798172	Tes
0.141201	0.329631	0.798334	Tmco1
-0.161047	0.331466	0.798334	Sf3a3
-0.126041	0.330655	0.798334	Ptpn1
0.107572	0.33102	0.798334	Itm2b
0.1117	0.330102	0.798334	Lat
0.148543	0.329777	0.798334	Zrsr2
0.132458	0.331971	0.798381	Gcc2
-0.100153	0.333929	0.799582	Tpr
0.177076	0.333411	0.799582	Vamp2
0.165458	0.333879	0.799582	Kpna4
-0.150573	0.33533	0.80177	Ccdc186
0.158001	0.337671	0.805027	Sarnp
-0.166284	0.337261	0.805027	Eif4a1
-0.114476	0.34124	0.808375	Smc6
0.155613	0.342503	0.808375	Atp13a1
0.143131	0.342159	0.808375	Cir1
0.114448	0.340865	0.808375	Snrnp70
-0.123032	0.342515	0.808375	Rad50
0.117504	0.342407	0.808375	Tprg1l
-0.12761	0.342178	0.808375	Ppp1r9b
-0.143301	0.34446	0.809787	RGD1311899
0.139038	0.347403	0.809787	Hm13
0.136795	0.347531	0.809787	Aup1
-0.140091	0.346465	0.809787	Akr1a1
-0.130957	0.344757	0.809787	Brix1
-0.157676	0.347783	0.809787	Cct2
0.153188	0.344848	0.809787	Rpl23a
0.137476	0.348036	0.809787	AABR07035470.1
0.110917	0.347906	0.809787	Ankrd11
-0.12144	0.346884	0.809787	AABR07065438.1
-0.138473	0.349069	0.811044	Ppp4r3a
0.133145	0.350563	0.813366	Znrf2
-0.152919	0.351141	0.81356	Phf20l1
0.155133	0.353985	0.818317	Psmd6
-0.113792	0.354374	0.818317	Smc3
-0.148278	0.354687	0.818317	Sin3a
0.148739	0.357283	0.818567	Ddx54
0.154245	0.357251	0.818567	Dicer1
0.139828	0.356768	0.818567	Smarca2
0.107125	0.356051	0.818567	Fus
-0.13005	0.35613	0.818567	Gimap7
-0.134184	0.359423	0.820485	Fip1l1
0.115715	0.358979	0.820485	Camk4
0.139586	0.359617	0.820485	Rapgef2
-0.14377	0.362027	0.821743	Nup50
-0.14198	0.361583	0.821743	Ckap5
0.141065	0.361287	0.821743	Cwf19l2
-0.150409	0.362166	0.821743	Gtf2f1
0.110322	0.363672	0.824022	Arid4a
0.141673	0.364451	0.824229	Cr1l
0.155884	0.365247	0.824229	Ssr2
0.150481	0.365266	0.824229	Agap2
0.107548	0.366746	0.826435	Bod1l1
-0.100657	0.368199	0.827055	Lcp1
0.111973	0.368004	0.827055	Gvin1
0.146505	0.36853	0.827055	Arap2
0.118334	0.374356	0.828823	Ankrd17
0.127134	0.37297	0.828823	Slc25a3
0.114633	0.372865	0.828823	Chd3
0.136935	0.374032	0.828823	Nsun2
0.137436	0.370523	0.828823	Snx2
0.152177	0.372272	0.828823	Wtap
0.145322	0.370604	0.828823	Kars
-0.137037	0.373425	0.828823	Lsm4
-0.150441	0.37374	0.828823	Usf2
0.101519	0.374274	0.828823	Zfp36l1
0.121949	0.376755	0.830646	Ccar1
0.155919	0.377116	0.830646	Mrpl27
0.112772	0.377651	0.830646	S1pr4
0.148064	0.37765	0.830646	Gpat4
-0.17854	0.377704	0.830646	Hist1h2an
-0.145654	0.380963	0.835303	Eftud2
-0.14485	0.381751	0.835303	Tubb4b
0.124246	0.382356	0.835303	Bcl9l
-0.124442	0.38236	0.835303	Psmd1
0.152941	0.381324	0.835303	Fcho1
0.11495	0.383317	0.835833	Dstn
-0.10623	0.383619	0.835833	Ssrp1
-0.0978058	0.389011	0.837109	Psmc1
0.0946449	0.389244	0.837109	Actr2
0.123256	0.386569	0.837109	Mrps15
0.130138	0.384717	0.837109	Ktn1
0.147194	0.38969	0.837109	Pcbp4
0.111714	0.386878	0.837109	Stat1
-0.136757	0.386363	0.837109	Rbm17
0.131844	0.389108	0.837109	Ddb1
0.148857	0.390312	0.837109	Tmod3
-0.109798	0.389926	0.837109	Cdc37
-0.134033	0.386265	0.837109	Spen
-0.146272	0.390197	0.837109	LOC680491
0.151749	0.391095	0.837698	Anapc11
0.116929	0.392898	0.839203	Jun
0.125464	0.392929	0.839203	Psmd3
-0.132729	0.393328	0.839203	AABR07066522.1
0.0976421	0.393897	0.839328	Luc7l3
0.104011	0.394709	0.839969	Mt-nd3
-0.139872	0.404117	0.842523	Pcnt
-0.123024	0.397409	0.842523	AABR07058615.1
0.14756	0.406153	0.842523	Adss
0.140385	0.399042	0.842523	Emc2
0.136665	0.399669	0.842523	Gna15
0.142074	0.402997	0.842523	Irf2
0.136741	0.404859	0.842523	Naa15
0.120481	0.405867	0.842523	Ppdpf
0.137147	0.396457	0.842523	Myd88
-0.0960058	0.398361	0.842523	Rab8a
0.107028	0.400705	0.842523	Rbm5
-0.114912	0.403333	0.842523	Eif4e2
-0.142607	0.404969	0.842523	Pip5k1c
-0.134079	0.405625	0.842523	Npepps
-0.11427	0.402167	0.842523	Kat6a
-0.11382	0.402017	0.842523	Rbm27
0.135342	0.398354	0.842523	Dhrsx
-0.135658	0.399853	0.842523	Alyref
-0.140759	0.406148	0.842523	Trim27
0.108873	0.402967	0.842523	Atrx
0.131426	0.406785	0.842772	Cnbp
0.139869	0.407313	0.842805	Itpr2
0.128815	0.408771	0.843698	Tnfaip8l2
0.134806	0.408493	0.843698	Rap1a
0.109678	0.409551	0.84425	Cd3e
-0.0945536	0.422984	0.847911	Ppp1r18
-0.0985011	0.414297	0.847911	Rsrc2
-0.109213	0.426883	0.847911	Usp16
0.114863	0.424668	0.847911	Tsn
0.102975	0.430585	0.847911	Cebpz
0.115872	0.431429	0.847911	Hipk2
-0.117576	0.429959	0.847911	Rpn2
-0.093965	0.412379	0.847911	Hnrnpm
0.101069	0.421682	0.847911	Tax1bp1
0.119762	0.430408	0.847911	Cwc15
-0.0894739	0.429953	0.847911	Smarca4
-0.0945651	0.417513	0.847911	Lck
-0.130472	0.421712	0.847911	Ftsj3
0.134819	0.422632	0.847911	Ptbp1
0.133659	0.420361	0.847911	Cep295
-0.111823	0.428347	0.847911	Psmd13
0.130441	0.427666	0.847911	Ino80
-0.129951	0.42389	0.847911	Usp14
-0.118768	0.421704	0.847911	Zc3h4
-0.103094	0.424229	0.847911	Myl12b
-0.117542	0.415664	0.847911	Serpinb6b
-0.113642	0.427109	0.847911	Rpl28
0.103884	0.424598	0.847911	Ctdnep1
-0.133348	0.41799	0.847911	Vps35
-0.0816267	0.43123	0.847911	Vim
0.128258	0.417818	0.847911	Pgls
0.119529	0.414028	0.847911	Herpud1
0.125986	0.41706	0.847911	Timm13
0.118202	0.422362	0.847911	Rasgrp2
0.128289	0.424615	0.847911	Coro1b
-0.13097	0.42915	0.847911	Fam76b
0.102513	0.425581	0.847911	Rpl11
0.129645	0.429686	0.847911	LOC680039
-0.108588	0.422104	0.847911	Wdr1
-0.136667	0.414562	0.847911	Rnf213
0.131296	0.425258	0.847911	Top2b
0.130331	0.419892	0.847911	AABR07059041.1
0.134877	0.424499	0.847911	Dnase1l1
0.126087	0.415408	0.847911	Fkbp8
0.100566	0.43631	0.847943	Niban1
0.117842	0.436062	0.847943	Dnaja1
-0.0906557	0.433534	0.847943	Mier1
-0.121812	0.434757	0.847943	Fkbp1a
0.101836	0.437631	0.847943	Phf3
-0.122293	0.437546	0.847943	Smchd1
0.0989135	0.43487	0.847943	Uggt1
0.101655	0.435811	0.847943	Cd53
-0.133969	0.435622	0.847943	Smarca5
-0.107835	0.436155	0.847943	AC109958.1
-0.120255	0.434188	0.847943	Oasl2
0.11863	0.437004	0.847943	Sin3b
-0.125011	0.441301	0.850343	Srsf3
0.120059	0.441277	0.850343	Ifi47
0.0942612	0.44291	0.850343	Npm1
0.119636	0.441975	0.850343	B4galnt1
0.127422	0.440399	0.850343	Thoc7
0.10848	0.444057	0.850343	Puf60
0.12635	0.440985	0.850343	Dennd3
0.110713	0.443775	0.850343	Ssr3
-0.1035	0.444906	0.850343	Ssr1
0.133408	0.444481	0.850343	Trmt13
-0.110927	0.441474	0.850343	LOC100911104
0.11732	0.445073	0.850343	Top1
-0.0964755	0.445616	0.850392	Psme1
0.128783	0.447082	0.852201	Ogfr
0.0914053	0.4482	0.853344	Sltm
-0.123029	0.450058	0.855891	Kpna1
-0.108416	0.453359	0.857203	Papola
0.126165	0.453678	0.857203	Vopp1
0.0986255	0.453643	0.857203	Gimap4
0.115953	0.453491	0.857203	Pcf11
0.134217	0.453289	0.857203	Cmtm6
0.126739	0.453875	0.857203	Rwdd1
0.0859395	0.454963	0.858274	Psma4
0.118126	0.456092	0.858765	Wbp1l
0.129507	0.456268	0.858765	Fam53b
0.0864752	0.459069	0.861129	Crebbp
0.100883	0.459618	0.861129	Rala
0.100219	0.459135	0.861129	Dgkz
-0.123531	0.458086	0.861129	Ino80e
-0.103751	0.460773	0.861332	Tle3
-0.10072	0.46065	0.861332	Sp1
0.106078	0.462397	0.861431	Itga4
-0.10565	0.46188	0.861431	Dbnl
0.103355	0.461703	0.861431	Nol7
0.0949014	0.466621	0.86315	Mdh2
0.11595	0.466047	0.86315	Jpt1
0.117223	0.465059	0.86315	Leprotl1
-0.113974	0.465883	0.86315	Herc2
0.120706	0.469439	0.86315	Chd6
0.103928	0.470105	0.86315	Rpl17
-0.118637	0.468794	0.86315	Pik3r1
0.0776063	0.464389	0.86315	Coro1a
-0.0835733	0.469868	0.86315	Eef2
0.0960813	0.470141	0.86315	Ylpm1
-0.0869818	0.469545	0.86315	Arhgef18
-0.119814	0.46925	0.86315	Ppp3r1
0.122731	0.464606	0.86315	Arhgap4
-0.118344	0.471052	0.863857	Lrrcc1
-0.112875	0.473081	0.866613	Rgs2
0.1061	0.473666	0.866719	Szrd1
-0.120178	0.474331	0.866851	Pwwp3a
-0.0907272	0.474792	0.866851	RGD1311703
0.0839476	0.475638	0.867433	Clint1
-0.0909834	0.476469	0.867986	Numa1
0.104583	0.478403	0.869551	Mapk14
-0.108521	0.481916	0.869551	Traf3ip3
0.10629	0.481797	0.869551	Mdm4
0.0827773	0.481875	0.869551	Akap13
-0.103296	0.47908	0.869551	Nsd1
-0.106761	0.482347	0.869551	Naa35
0.104655	0.479928	0.869551	Tmed9
-0.0757946	0.482614	0.869551	AY172581.24
-0.0921369	0.482349	0.869551	Ubc
-0.11755	0.481236	0.869551	Aida
-0.110454	0.483504	0.870201	Jak1
-0.106049	0.486861	0.870792	Hltf
0.112164	0.484728	0.870792	Cpox
0.110485	0.487538	0.870792	Mbd2
-0.0822674	0.487127	0.870792	Dnajc8
-0.0919351	0.485714	0.870792	Ptpn6
0.103263	0.485812	0.870792	Cd3g
0.0776229	0.486214	0.870792	Ccnd3
-0.107633	0.488757	0.871078	Elk4
0.0916816	0.488721	0.871078	Rsf1
0.100211	0.48961	0.871655	Gnpda2
-0.118666	0.490552	0.872388	Rab11fip1
0.0891234	0.491485	0.873103	Stim1
0.0975479	0.492866	0.874611	Abhd17b
-0.1037	0.49405	0.875768	Mtch1
0.0891359	0.499313	0.875808	Scpep1
0.11368	0.499208	0.875808	Cul5
0.0966726	0.499245	0.875808	Fli1
-0.0892435	0.495919	0.875808	Wasf2
0.099658	0.499524	0.875808	Tnip1
0.0786442	0.499409	0.875808	Ctr9
-0.103533	0.497205	0.875808	Uba1
-0.0995493	0.497668	0.875808	Cfdp1
-0.109888	0.494957	0.875808	Galnt6
-0.093289	0.499929	0.875808	Rps6ka1
0.112381	0.496502	0.875808	Usp4
-0.102621	0.502397	0.879196	Ddx42
0.0875244	0.507644	0.880524	Rnf20
-0.0806873	0.50429	0.880524	Anxa6
0.110048	0.507388	0.880524	Stk11
0.111629	0.506393	0.880524	Phf23
-0.076913	0.507974	0.880524	Tcerg1
-0.112861	0.505915	0.880524	Stip1
0.106916	0.507182	0.880524	Nudc
0.0874856	0.507372	0.880524	Pgk1
-0.101509	0.505882	0.880524	Ctdp1
-0.0938064	0.510007	0.883117	Eif4h
-0.0969041	0.511672	0.8833	Cct8
-0.0781008	0.512206	0.8833	Ezr
0.108016	0.51226	0.8833	LOC288913
0.0865626	0.511504	0.8833	AABR07004269.3
0.108573	0.512987	0.883336	Arhgap25
-0.111333	0.513355	0.883336	Cdipt
0.10569	0.514084	0.883667	Klf9
0.105315	0.51478	0.883939	Cd164
-0.108696	0.517714	0.887354	AABR07017110.1
-0.10778	0.518337	0.887354	Dennd2d
0.109816	0.518387	0.887354	RT1-CE4
0.0994921	0.520359	0.888485	Nptn
-0.0783874	0.521749	0.888485	Zmiz1
0.107051	0.521055	0.888485	Stard10
0.0826924	0.521739	0.888485	Tnrc6a
0.0841512	0.521323	0.888485	Akap9
-0.0990125	0.522957	0.888996	Ubl5
0.109018	0.52367	0.888996	Nlrp1a
-0.0896126	0.523558	0.888996	Larp7
-0.100797	0.524667	0.889304	Cdkn3
0.0746919	0.524932	0.889304	Bclaf1
-0.0757058	0.525687	0.889666	Rrbp1
0.0958363	0.526811	0.890651	Sugt1
0.0798728	0.527806	0.890688	Setx
0.0677383	0.528345	0.890688	Mt-co1
-0.0950251	0.528531	0.890688	Khdrbs1
0.0989787	0.528998	0.890688	Zfp106
-0.0849823	0.530177	0.89176	Ccdc47
-0.107119	0.532921	0.891816	Slain2
0.0807717	0.532787	0.891816	Ccdc88c
0.0905886	0.531367	0.891816	Man2a1
-0.0659697	0.532518	0.891816	Hsp90b1
-0.078961	0.532077	0.891816	Septin6
-0.0937145	0.533599	0.892043	Dnm2
-0.0831252	0.534247	0.89222	Mvp
0.0776892	0.539192	0.89268	Gabbr1
0.0934951	0.539027	0.89268	Card6
-0.0904393	0.539662	0.89268	Trip11
-0.0927036	0.535881	0.89268	Mtdh
0.0619624	0.536872	0.89268	Itgb1
0.100209	0.539911	0.89268	Lpxn
-0.0934625	0.535414	0.89268	Dtymk
-0.0948829	0.53995	0.89268	Ccdc124
-0.105421	0.539619	0.89268	Cd5
-0.105511	0.536713	0.89268	Tcf3
0.101929	0.541873	0.894063	Ankmy2
-0.0793387	0.541613	0.894063	Satb1
-0.0738139	0.543366	0.895628	Zc3h13
-0.0974527	0.545784	0.896917	Syncrip
-0.100919	0.545467	0.896917	Metap1
-0.0694793	0.545437	0.896917	Stk4
-0.100786	0.547093	0.898172	Aip
0.065745	0.550681	0.901363	Calr
0.0906988	0.55023	0.901363	Cwc25
0.0797525	0.549625	0.901363	AY172581.12
0.0722392	0.554033	0.905565	Ddx46
0.0967639	0.555849	0.905565	Gng2
0.064543	0.554903	0.905565	Snrpd3
-0.0792996	0.556	0.905565	Aldoa
0.0895342	0.555967	0.905565	Zfp706
0.101664	0.558203	0.905929	Ndufa5
-0.0825074	0.558427	0.905929	Chmp5
0.0983269	0.558017	0.905929	Srpra
-0.0866467	0.558114	0.905929	Prr5
0.0810663	0.559135	0.906184	Cox7a2l
0.0826354	0.560986	0.907396	Trim25
0.0731445	0.560599	0.907396	Ggnbp2
-0.0977101	0.562288	0.9078	Tbl1x
-0.0928615	0.562339	0.9078	Yy1
-0.0969758	0.565838	0.908672	Tsr1
0.0948087	0.566826	0.908672	Arfgef1
0.0991671	0.565355	0.908672	Dynll1
-0.0940277	0.566557	0.908672	Ugcg
-0.0719266	0.567299	0.908672	Gpi
-0.0917497	0.566295	0.908672	Zc3h18
-0.0999943	0.564613	0.908672	Eif4ebp2
0.0988207	0.564894	0.908672	Rbx1
0.0878485	0.568188	0.909211	Wdr26
0.0670321	0.568744	0.909217	Bcl11b
-0.092721	0.572968	0.914132	Bak1
-0.0806343	0.576264	0.914132	Csnk2b
0.0961501	0.573142	0.914132	Synj1
-0.075131	0.574864	0.914132	Slu7
0.0964384	0.575357	0.914132	Eif1ax
-0.0944481	0.575495	0.914132	Akr1b1
-0.0897042	0.576137	0.914132	Dctn1
0.0661852	0.573811	0.914132	Plec
0.0916798	0.57825	0.915812	Ttc13
0.0932752	0.578437	0.915812	Stat6
0.0987643	0.581172	0.919258	AABR07026997.1
0.0863788	0.583183	0.920439	Arhgef6
-0.0850172	0.583847	0.920439	Tnfrsf1b
0.0976316	0.584157	0.920439	Serpinb9
-0.0920029	0.58386	0.920439	Csnk1d
-0.0874298	0.585372	0.921054	Zfp131
0.0828128	0.585667	0.921054	Nfatc3
0.0891686	0.587136	0.922481	U2surp
-0.0855859	0.588228	0.923316	Ist1
-0.0718232	0.589626	0.923747	Bms1
-0.0797907	0.589568	0.923747	Slc44a2
-0.0841959	0.590201	0.923768	AABR07021220.1
-0.0907424	0.593751	0.92756	LOC691807
0.0810896	0.593289	0.92756	Kdelr1
0.0876329	0.594526	0.92789	Zfand5
0.0866384	0.596248	0.929695	Spty2d1
0.0761118	0.598509	0.929787	Chmp3
0.0666356	0.597278	0.929787	Serf2
-0.0895154	0.598696	0.929787	Csnk1g2
0.0812187	0.599133	0.929787	Map4k1
0.0797211	0.598583	0.929787	Golgb1
0.0665165	0.601899	0.931545	Eif3f
-0.053618	0.601787	0.931545	Lrrfip1
0.0633725	0.601965	0.931545	Tmbim6
0.0861658	0.613863	0.933045	Lamp2
0.0634329	0.621729	0.933045	Sbno1
0.0784284	0.627494	0.933045	Rest
0.0808808	0.627715	0.933045	Commd8
0.070795	0.629406	0.933045	Carhsp1
0.0679701	0.618997	0.933045	Dhx9
-0.102959	0.624967	0.933045	Pfn1
0.0823961	0.604533	0.933045	Ttc1
-0.0742471	0.62246	0.933045	Prps2
0.0641356	0.622988	0.933045	Arf6
0.0684582	0.629203	0.933045	Ptpn7
0.0826096	0.628428	0.933045	Eif2b2
0.086529	0.617134	0.933045	Secisbp2l
-0.0715138	0.618815	0.933045	Rnps1
0.0709202	0.608945	0.933045	Pnrc2
-0.0671289	0.62797	0.933045	Hdac1
0.0808065	0.627682	0.933045	R3hdm4
-0.0798198	0.625571	0.933045	Lrp10
0.0545763	0.631649	0.933045	Cct5
0.0805625	0.611456	0.933045	Ddx10
-0.0755195	0.631018	0.933045	Drosha
-0.0755008	0.624537	0.933045	Vdac2
-0.0755702	0.622673	0.933045	Ifitm2
-0.0728916	0.627835	0.933045	Myl12a
0.0839096	0.622881	0.933045	Taok1
0.080247	0.614837	0.933045	Dock8
-0.0711141	0.60497	0.933045	Calm2
0.0653328	0.632429	0.933045	Zap70
0.0856844	0.610832	0.933045	Anxa1
0.0831311	0.627089	0.933045	Snrnp27
0.0792455	0.622448	0.933045	Rere
-0.0676946	0.628859	0.933045	Ubr4
0.0768876	0.631892	0.933045	Gstp1
-0.0546083	0.618125	0.933045	Ncl
0.0713666	0.60399	0.933045	Rab5c
-0.0733059	0.626863	0.933045	Rab14
-0.0767473	0.610938	0.933045	Nxf1
-0.0672837	0.628412	0.933045	RGD1562218
-0.0694641	0.613241	0.933045	Kcnn4
0.0529864	0.617642	0.933045	Fxyd5
-0.0911447	0.617575	0.933045	Dnajb1
0.0739068	0.615449	0.933045	Nsrp1
-0.0655933	0.631991	0.933045	Gigyf2
0.0713188	0.625838	0.933045	Hdlbp
-0.0616708	0.617063	0.933045	Hcls1
0.0681924	0.607484	0.933045	LOC294154
0.0812253	0.626235	0.933045	Ttf1
-0.0770201	0.629545	0.933045	Apol3
-0.0582111	0.629237	0.933045	Itsn2
0.0712086	0.622793	0.933045	Prpf6
-0.0696442	0.622135	0.933045	Ccpg1
0.0534681	0.631495	0.933045	Cited2
-0.0512205	0.635386	0.935729	Arpc2
0.0765635	0.635361	0.935729	Cope
0.0713449	0.637273	0.93767	Tpst2
-0.0737874	0.641743	0.938613	Ranbp2
0.0778064	0.639633	0.938613	Rnf167
0.074757	0.645903	0.938613	Rassf5
-0.0760384	0.645465	0.938613	Washc4
-0.0630208	0.645667	0.938613	Rpl29
-0.0753736	0.642847	0.938613	Zc3hav1
0.0743007	0.644084	0.938613	Prkd2
0.0785769	0.640124	0.938613	Zpr1
0.0732076	0.643862	0.938613	Mrps12
0.0794532	0.644115	0.938613	Slfn13
0.0813597	0.645631	0.938613	Fth1
-0.0761152	0.638997	0.938613	Kat7
-0.0665902	0.644757	0.938613	Clk1
0.0453069	0.642009	0.938613	Msn
-0.0691508	0.646723	0.938976	Lars1
0.0599199	0.647519	0.939303	Chtf8
0.076872	0.648964	0.93974	Casp1
-0.0578849	0.648963	0.93974	Bccip
-0.0756485	0.650235	0.939927	Xpo7
0.0677211	0.649799	0.939927	Ctdsp1
-0.0714698	0.651649	0.940318	Filip1l
-0.0645379	0.651106	0.940318	Luc7l2
0.0639131	0.653316	0.941898	Vasp
0.0652355	0.664039	0.942134	Jmjd1c
-0.0754259	0.659125	0.942134	Ankrd13a
0.0691063	0.666861	0.942134	Tra2b
0.0760171	0.661113	0.942134	Zbp1
0.0518538	0.664748	0.942134	Irf1
-0.0594793	0.666109	0.942134	Cbx1
0.0643614	0.656455	0.942134	Mycbp2
-0.0691542	0.655449	0.942134	Ppp2r2a
-0.0526873	0.660165	0.942134	Psip1
-0.0747902	0.662151	0.942134	Chsy1
-0.0636009	0.665834	0.942134	Add1
-0.0656853	0.666326	0.942134	G3bp1
0.0653776	0.661088	0.942134	Prkcsh
0.0682049	0.660305	0.942134	Pgrmc2
-0.0606432	0.660365	0.942134	Psmd7
-0.0609698	0.668944	0.942134	Kmt2a
0.0686132	0.658296	0.942134	Mxd3
-0.0607318	0.667468	0.942134	Syt11
-0.0792965	0.663474	0.942134	LOC100360828
0.0580032	0.660818	0.942134	AABR07021384.1
0.057499	0.664774	0.942134	Abi1
-0.0546405	0.668628	0.942134	Arhgdia
0.0715609	0.664506	0.942134	Cops9
-0.0771402	0.656113	0.942134	Psma2
-0.0614025	0.66801	0.942134	Srsf1
-0.0588453	0.655625	0.942134	Plcg1
-0.0710066	0.660844	0.942134	Slamf1
-0.0501091	0.670407	0.94258	Abcf1
0.0531024	0.670351	0.94258	Gata3
0.0758857	0.671492	0.9433	Jund
0.0699282	0.672376	0.943736	Nr2c2ap
0.0668737	0.672969	0.943763	Etf1
0.0695448	0.678902	0.945746	Cpsf6
0.0625923	0.679432	0.945746	Ssbp3
0.0596299	0.676074	0.945746	Ndufb9
0.0576284	0.679557	0.945746	Got2
-0.0686307	0.67854	0.945746	Zbtb38
-0.0558452	0.679355	0.945746	Iws1
-0.0455549	0.677799	0.945746	Chd4
-0.0602096	0.67534	0.945746	Zbtb7a
-0.0588021	0.67795	0.945746	Ep400
-0.051022	0.680542	0.946316	Itgb7
-0.0667035	0.681539	0.946901	Ube3a
0.053423	0.697304	0.948079	Ppil1
-0.0668554	0.701035	0.948079	Usp42
0.0490166	0.699081	0.948079	Cox6a1
0.0636188	0.693649	0.948079	Rnf10
-0.0514398	0.692695	0.948079	Gnl3l
-0.0572818	0.701982	0.948079	Cacybp
0.06744	0.688169	0.948079	Slc35b1
-0.0595129	0.699897	0.948079	Cpsf2
0.062679	0.699258	0.948079	Mfng
0.0671149	0.690502	0.948079	Otud5
0.0659115	0.683441	0.948079	Ctsb
-0.0668469	0.698817	0.948079	Zdhhc21
-0.0577186	0.696949	0.948079	Twistnb
0.0544181	0.688851	0.948079	Rbbp6
-0.0681558	0.685792	0.948079	Bin1
0.0654797	0.691898	0.948079	Wdr70
0.0445145	0.693837	0.948079	Cdc42
-0.0508874	0.693352	0.948079	Grk6
0.0630903	0.685971	0.948079	Uqcr11
-0.0533487	0.701436	0.948079	Aurkaip1
0.0632084	0.698375	0.948079	Hipk1
-0.0514083	0.695991	0.948079	Stat3
-0.0692862	0.697008	0.948079	Stub1
-0.0638953	0.695202	0.948079	Brd8
0.0660038	0.698383	0.948079	Luc7l
-0.0612165	0.69118	0.948079	Mark2
0.064542	0.684033	0.948079	Fam89b
0.0613369	0.699788	0.948079	Lrrc47
0.0532457	0.693691	0.948079	Rexo4
-0.0712746	0.685208	0.948079	Polr2a
-0.0654086	0.688951	0.948079	Smim15
-0.0613614	0.701394	0.948079	Snw1
0.0569559	0.686162	0.948079	Ehd1
0.0667766	0.689002	0.948079	Ahsa1
-0.0529109	0.702796	0.948314	Tor1aip1
0.0597088	0.708848	0.948314	Gtf2a1
0.0561578	0.708478	0.948314	Phf14
0.0626289	0.708715	0.948314	Ap1b1
0.0568109	0.704415	0.948314	Retsat
-0.0497203	0.709073	0.948314	Csnk1a1
0.047913	0.708752	0.948314	Ppp1ca
0.0673614	0.708237	0.948314	Prpf38b
-0.0418842	0.705593	0.948314	Cfl1
0.0536103	0.706317	0.948314	Setd2
-0.0511398	0.703608	0.948314	Chd8
0.0655229	0.70662	0.948314	Irf3
0.0460487	0.710066	0.94887	Pnn
0.0473319	0.712541	0.951405	Zfp91
0.0603198	0.714405	0.952715	Foxn3
0.0618496	0.714681	0.952715	Rdx
0.0584034	0.715617	0.952797	Sash3
-0.0597739	0.715901	0.952797	Ddx18
-0.0449849	0.718356	0.95452	Senp6
0.0512398	0.717886	0.95452	Cdc42se1
0.0483736	0.719096	0.954732	Arpc5
0.0547995	0.722299	0.956252	Lasp1
0.0610361	0.72235	0.956252	Mark3
0.0457052	0.721577	0.956252	Gbp5
-0.0569726	0.722566	0.956252	Pgam1
0.0590158	0.726426	0.956805	Idh2
0.0563713	0.726159	0.956805	Mrpl18
0.0359408	0.726806	0.956805	Cotl1
0.0411659	0.727581	0.956805	Ppp6r1
0.0549592	0.7288	0.956805	Emc6
0.0365879	0.72739	0.956805	Rps5
-0.0561461	0.727772	0.956805	Actr1a
0.040017	0.727526	0.956805	Shisa5
0.0528263	0.728266	0.956805	Ddx3x
0.0412878	0.727175	0.956805	Sp110
-0.0529521	0.730352	0.957314	Cyba
0.0567645	0.72983	0.957314	Tut4
-0.0496926	0.732377	0.959204	Tab2
-0.0514317	0.734042	0.959671	Ccdc34
0.0618398	0.733362	0.959671	Pabpc1
0.0537454	0.734484	0.959671	Chmp2a
-0.0542546	0.738711	0.960272	Sfswap
-0.0507111	0.742397	0.960272	Suds3
0.0604814	0.742328	0.960272	Tnpo2
0.0429943	0.743482	0.960272	Snrpb2
0.0387685	0.735711	0.960272	Lcp2
-0.0453496	0.741696	0.960272	Topors
0.0507509	0.740874	0.960272	Anxa11
-0.0451908	0.740666	0.960272	Cmtm7
0.0567529	0.740236	0.960272	Anxa5
0.0534919	0.7437	0.960272	Zmynd11
-0.0417285	0.741543	0.960272	Sh3bgrl3
0.0441836	0.739036	0.960272	Wipf1
-0.0463371	0.739441	0.960272	Rinl
0.0435353	0.743452	0.960272	Rpl41
0.0440441	0.739829	0.960272	AABR07021544.1
-0.0486132	0.744324	0.960324	Rbm42
-0.0505203	0.747174	0.963245	Cmtr1
0.0672678	0.748353	0.96401	RGD1560341
-0.0450527	0.759518	0.964647	Rcsd1
-0.0498897	0.750913	0.964647	Eapp
0.0466875	0.760436	0.964647	Brd1
-0.0469716	0.75501	0.964647	Psmd11
-0.0536203	0.758268	0.964647	Cd44
0.0482534	0.754703	0.964647	Kras
0.045081	0.760576	0.964647	Isy1
-0.044935	0.757026	0.964647	Psmc5
-0.054732	0.752172	0.964647	Dhx29
0.0491595	0.751157	0.964647	Psmb7
-0.0426213	0.752021	0.964647	Ing1
0.0443136	0.758318	0.964647	Sfxn1
0.0510939	0.759007	0.964647	Slc20a1
0.0522423	0.759829	0.964647	Nucb1
0.0438164	0.754794	0.964647	Rtn3
-0.0454604	0.753171	0.964647	Rab10
-0.0351255	0.753636	0.964647	Ptp4a2
-0.0382519	0.759759	0.964647	Ddx17
0.0482713	0.755115	0.964647	Gtf3c2
0.0395972	0.757501	0.964647	Syf2
-0.0488865	0.761364	0.964902	AABR07001382.1
-0.0411556	0.767409	0.96607	Jakmip1
0.0400192	0.766463	0.96607	Slc4a7
-0.050429	0.769275	0.96607	Arhgap9
0.0382395	0.76884	0.96607	Thoc2
-0.0443538	0.768878	0.96607	Hif1a
-0.0334358	0.768072	0.96607	Macroh2a1
0.0455583	0.768493	0.96607	Chtop
0.0410123	0.770296	0.96607	Ubr2
-0.0402939	0.768428	0.96607	Trip12
-0.0507515	0.766234	0.96607	Cnp
-0.0409593	0.769713	0.96607	Bdp1
0.0364523	0.764549	0.96607	Atp5f1c
0.0504152	0.770507	0.96607	Efr3a
-0.0486092	0.762954	0.96607	Ahdc1
0.0401751	0.7725	0.966946	Hnrnph1
0.0387826	0.773642	0.966946	Pum2
0.0486507	0.774116	0.966946	Mrpl45
0.0484794	0.773691	0.966946	Tmem134
0.0481806	0.774145	0.966946	Lrba
0.0497465	0.776264	0.968858	Kmt2c
0.0432611	0.77726	0.969366	Krcc1
0.0468637	0.780846	0.973099	Fxr2
-0.0417411	0.781798	0.973549	Eif4g3
-0.0452543	0.784277	0.975311	Amd1
-0.0383152	0.790609	0.975311	Rock2
-0.0453756	0.790084	0.975311	Laptm4a
-0.0431656	0.785539	0.975311	Rcor1
-0.045239	0.785183	0.975311	Atp6v1e1
0.0417951	0.790789	0.975311	Chchd3
-0.0454985	0.790002	0.975311	Pigq
-0.0447241	0.788159	0.975311	Ezh1
0.0402645	0.790921	0.975311	Cd37
-0.0409833	0.79039	0.975311	Ube2q1
-0.0422829	0.790201	0.975311	Eml4
0.0407821	0.785928	0.975311	RGD1307100
-0.040546	0.786987	0.975311	Purb
0.0477274	0.793304	0.976785	Hsp90ab1
-0.0432218	0.793186	0.976785	Il2ra
-0.0392311	0.793967	0.976871	Ppm1b
-0.0444873	0.795023	0.977438	Chfr
0.0378021	0.795962	0.977862	Nktr
0.0425423	0.796896	0.978134	Tpp2
-0.0429537	0.797373	0.978134	Zcchc17
-0.0286063	0.840251	0.980195	Cdk19
0.0299139	0.8128	0.980195	Rrp1b
0.0313542	0.838662	0.980195	Zfp148
-0.0319707	0.816921	0.980195	Pafah1b1
-0.0257706	0.829754	0.980195	Parp1
-0.0359049	0.808277	0.980195	Flii
0.0256211	0.821749	0.980195	Arhgap30
0.0351744	0.812493	0.980195	Cltc
-0.0332892	0.821847	0.980195	Ppp2r5c
0.0409079	0.806631	0.980195	Mia2
0.0316048	0.829385	0.980195	Yeats4
-0.0419009	0.799809	0.980195	Rasal3
0.0300686	0.815523	0.980195	Cyfip2
0.037281	0.823941	0.980195	Psma6
0.0373981	0.818783	0.980195	Rrs1
0.035323	0.831425	0.980195	Tmed10
0.0325199	0.80626	0.980195	Ywhaz
-0.0423889	0.801189	0.980195	Gimap5
-0.0375121	0.811981	0.980195	Caprin1
0.0316119	0.839762	0.980195	Flot2
0.0328283	0.83543	0.980195	Casc3
-0.0341132	0.819912	0.980195	Naa38
0.0328275	0.837891	0.980195	Ppp3ca
-0.0329619	0.811923	0.980195	Mtrex
-0.03442	0.801706	0.980195	Cast
-0.0329458	0.840487	0.980195	Gpbp1
0.0283377	0.829862	0.980195	Atp5if1
0.0264259	0.814729	0.980195	Acin1
-0.0313508	0.836431	0.980195	Capza1
-0.0364588	0.801707	0.980195	Ndfip1
0.0356421	0.831129	0.980195	Spata13
0.029664	0.831595	0.980195	Sec61a1
0.0295168	0.807338	0.980195	Chd1
0.0352109	0.828751	0.980195	Ap1m1
0.0300199	0.819866	0.980195	Clta
-0.0372073	0.806675	0.980195	Acap1
-0.0232886	0.838003	0.980195	Zmat2
0.0259548	0.83745	0.980195	Tkt
0.0268263	0.839833	0.980195	Nop58
-0.0224433	0.836859	0.980195	Hspa4
-0.0257099	0.81496	0.980195	Tln1
0.0378792	0.826618	0.980195	R3hcc1
0.0357121	0.807823	0.980195	Phrf1
-0.0330048	0.829416	0.980195	Ndufv1
0.0343011	0.830049	0.980195	Ssbp4
-0.0223256	0.832656	0.980195	Eef1g
0.032339	0.828966	0.980195	Drap1
0.036031	0.815385	0.980195	Hmg20b
0.0357327	0.821904	0.980195	Lsm12
-0.0317185	0.840763	0.980195	Fkbp5
-0.0303357	0.805964	0.980195	Parp9
0.0320338	0.839548	0.980195	Gpr171
0.0281449	0.834494	0.980195	Os9
0.031452	0.830431	0.980195	Wdr43
0.0379755	0.808147	0.980195	Htatsf1
0.0344126	0.814721	0.980195	Ndufb7
-0.0403236	0.808303	0.980195	Rasa1
-0.0267245	0.814002	0.980195	Fam32a
-0.0296411	0.830756	0.980195	Rnpepl1
0.0404505	0.8106	0.980195	Adh5
-0.0352316	0.81942	0.980195	Erbin
0.0356456	0.824197	0.980195	Ndufa11
0.0274734	0.829485	0.980195	Safb
0.0340886	0.835512	0.980195	AC105531.1
-0.0240595	0.832625	0.980195	Flna
-0.0415726	0.811447	0.980195	AABR07002768.1
-0.0372498	0.817665	0.980195	Mrfap1
-0.0263124	0.826011	0.980195	Nipbl
0.0354767	0.825059	0.980195	Emd
0.0268245	0.837798	0.980195	Ptms
-0.0281259	0.843206	0.982347	Adam10
0.0294615	0.854898	0.9835	N4bp2l2
-0.0241766	0.851723	0.9835	Sod1
-0.0204747	0.850566	0.9835	Atp2b4
0.0198463	0.854423	0.9835	Il2rg
0.0242146	0.850811	0.9835	Eif3d
0.0216302	0.852857	0.9835	Capzb
0.0239383	0.856149	0.9835	Myo1f
-0.0266584	0.85374	0.9835	Msl1
-0.0324792	0.851735	0.9835	Ccdc174
-0.0306292	0.853853	0.9835	Mesd
0.0289154	0.853414	0.9835	Usp48
0.0254906	0.848278	0.9835	Il18r1
0.0325224	0.848371	0.9835	Sumo1
0.025374	0.854371	0.9835	Hnrnpl
-0.031306	0.849826	0.9835	Golim4
0.0251083	0.856153	0.9835	Dnttip2
-0.0304023	0.853947	0.9835	Tatdn2
0.0263485	0.855282	0.9835	Rpn1
-0.0228808	0.848784	0.9835	Il2rb
0.0282917	0.851154	0.9835	Ywhaq
0.0229207	0.857927	0.984163	Rtf1
0.0281821	0.857776	0.984163	Ctsd
0.0219558	0.859491	0.984418	Ubn1
-0.0245446	0.859945	0.984418	Dnajc3
0.0266402	0.85934	0.984418	Rora
0.0311929	0.862088	0.984938	Atg101
0.0234781	0.861984	0.984938	Rarg
-0.0192896	0.862195	0.984938	Mt-co2
-0.0291098	0.862813	0.98496	Mtif2
0.0314119	0.864099	0.985483	Tbc1d5
0.0195402	0.864469	0.985483	Ap3d1
0.0241162	0.866962	0.986957	Lman2
-0.0241852	0.866784	0.986957	Atp5f1a
0.0232344	0.869756	0.989299	Tcf25
-0.0259672	0.870222	0.989299	Copb1
0.0247664	0.873865	0.989401	Ppp2r5e
-0.0256795	0.875699	0.989401	Srgap2
0.0258085	0.876519	0.989401	Brk1
-0.0203323	0.872046	0.989401	Supt6h
0.01796	0.876928	0.989401	Capg
0.0262048	0.874102	0.989401	Ccdc69
0.024421	0.871378	0.989401	Tada2b
0.0234507	0.875549	0.989401	AABR07010705.1
-0.0250211	0.873658	0.989401	Mllt6
-0.0247428	0.872777	0.989401	AABR07021988.1
0.0247063	0.875915	0.989401	Strn3
-0.023094	0.879784	0.990585	Limk1
0.0262967	0.878716	0.990585	Pes1
0.0255084	0.879336	0.990585	Cox20
-0.0215766	0.881491	0.99115	Phip
0.0260498	0.881408	0.99115	Trim5
0.0232767	0.883605	0.99217	Usp36
0.0234342	0.883311	0.99217	Capza2
-0.0206612	0.889634	0.992525	Prrc2a
-0.0214619	0.891161	0.992525	Hip1
-0.0244441	0.888848	0.992525	Snap29
-0.0184755	0.890633	0.992525	Nmt1
-0.0235782	0.888545	0.992525	Tuba4a
-0.0184431	0.890117	0.992525	Utp3
-0.0194192	0.888686	0.992525	Cdk12
-0.0148615	0.889936	0.992525	Ets1
0.0204667	0.888556	0.992525	Itgal
-0.0241554	0.886497	0.992525	Emc10
0.0227299	0.889143	0.992525	Paip2
-0.0161609	0.889498	0.992525	Glud1
-0.0148643	0.893354	0.993293	Eif3c
-0.0219739	0.893662	0.993293	Upf1
0.0163138	0.893263	0.993293	Srsf11
-0.0176602	0.91278	0.993728	Eif2ak1
-0.0166628	0.90239	0.993728	Grap
-0.0185761	0.906283	0.993728	Hpcal1
0.011671	0.90741	0.993728	Arhgdib
0.0195013	0.904371	0.993728	Srsf6
-0.0138339	0.912169	0.993728	Brd4
-0.017692	0.911237	0.993728	Ubr5
-0.0170101	0.904793	0.993728	Nrdc
-0.0151149	0.908824	0.993728	AC127920.1
-0.0190806	0.898196	0.993728	Rapgef6
0.0160654	0.904831	0.993728	Eif4b
-0.0153966	0.9099	0.993728	Pcm1
0.0190364	0.912658	0.993728	Mbnl2
-0.0181394	0.90047	0.993728	Mapre1
-0.0142726	0.909911	0.993728	Arhgap45
0.0160194	0.899937	0.993728	Dusp2
0.0184476	0.90385	0.993728	Dok2
-0.018545	0.90659	0.993728	Sae1
0.0161756	0.912024	0.993728	Atp5mc2
0.0193308	0.907349	0.993728	Ppp6r3
0.0154122	0.907912	0.993728	Ptpa
0.0196024	0.905507	0.993728	Notch1
-0.0197471	0.904899	0.993728	Krtcap2
0.0196134	0.900158	0.993728	Sipa1
-0.0171431	0.912048	0.993728	Sp140
-0.0199522	0.905266	0.993728	Znhit6
0.0171387	0.899891	0.993728	Eif4ebp3
0.0109622	0.911303	0.993728	Mt-cyb
0.0172632	0.907862	0.993728	P4hb
-0.018672	0.906264	0.993728	Isg20
0.0217786	0.896664	0.993728	Map3k3
0.0139	0.914243	0.994663	Mthfd2
0.01366	0.921512	0.994692	Cd40lg
0.0154802	0.922587	0.994692	Ube2l3
0.0141162	0.917089	0.994692	Ccdc50
-0.0131705	0.915087	0.994692	Klf3
0.0156279	0.919406	0.994692	Nme2
0.0135785	0.920981	0.994692	Ppp4r3b
0.0179769	0.920654	0.994692	Cdkn1b
0.0126463	0.922548	0.994692	Dync1i2
0.0161326	0.920814	0.994692	Abhd17c
0.0156814	0.918483	0.994692	Arhgef3
-0.0115118	0.919754	0.994692	Nkg7
0.0169615	0.916081	0.994692	Snx27
-0.0140143	0.922736	0.994692	Cd226
-0.0161151	0.917222	0.994692	Sting1
-0.0146583	0.925529	0.995745	Ncoa7
0.0147963	0.924997	0.995745	Fkbp2
0.0131291	0.925476	0.995745	Rhof
0.0155176	0.926809	0.996472	Tmem123
-0.0126189	0.927892	0.996984	Golga4
-0.00538996	0.971674	0.998096	Sec63
-0.00591535	0.967517	0.998096	Def6
-0.0101982	0.94447	0.998096	Ran
0.00829271	0.95861	0.998096	Clip1
0.00624821	0.969073	0.998096	Lrrc8c
-0.0127345	0.931487	0.998096	Ociad1
0.00583756	0.964491	0.998096	H3f3a
0.00978351	0.947939	0.998096	Sos1
-0.00717932	0.962791	0.998096	Cbll1
-0.00719238	0.944263	0.998096	Rac2
-0.0108097	0.938948	0.998096	Setd5
-0.00765894	0.963474	0.998096	Ddx47
0.0138129	0.940817	0.998096	Eid1
-0.00986475	0.941781	0.998096	Rara
0.00747689	0.961842	0.998096	Acot7
-0.00773746	0.963664	0.998096	Ap3b1
-0.00576507	0.973495	0.998096	Trmt10a
0.0136285	0.936079	0.998096	Mllt3
0.00890194	0.944574	0.998096	Furin
-0.0106541	0.94659	0.998096	Aimp1
0.0055078	0.968477	0.998096	Zfr
-0.00596849	0.97112	0.998096	Pum1
-0.00929178	0.956318	0.998096	Snrnp200
-0.00477299	0.973117	0.998096	S1pr1
-0.00979644	0.953697	0.998096	Ndufb8
-0.005004	0.972287	0.998096	Aamp
0.0135958	0.932879	0.998096	Uri1
-0.00620475	0.970737	0.998096	Dhx38
0.0068279	0.966231	0.998096	Ddost
0.00589456	0.969333	0.998096	Ccdc25
-0.00882689	0.943493	0.998096	Macf1
-0.0110834	0.944685	0.998096	Rad23b
0.00662058	0.966398	0.998096	Mlf2
0.00877423	0.959365	0.998096	Ppib
-0.00844401	0.956885	0.998096	Rabl6
-0.0110305	0.933066	0.998096	Cdk11b
-0.0089237	0.954102	0.998096	Cab39
-0.00376145	0.973396	0.998096	Eif2s2
-0.0050856	0.97008	0.998096	Kif5b
0.00856117	0.937063	0.998096	Ctcf
0.00603147	0.965088	0.998096	Apbb1ip
-0.00638923	0.969415	0.998096	Oga
-0.00720261	0.963471	0.998096	Nars1
0.00616613	0.968288	0.998096	Gdi2
0.013835	0.933869	0.998096	Ola1
0.00457411	0.967513	0.998096	Diaph1
-0.00690681	0.958957	0.998096	Sars1
-0.0109287	0.94405	0.998096	Sart1
0.00994267	0.95136	0.998096	Nosip
0.0111741	0.935161	0.998096	Nap1l4
-0.0103686	0.959102	0.998096	Smarcc1
0.0118151	0.936899	0.998096	Cd6
0.00583686	0.972074	0.998096	Ccdc12
0.00739852	0.960945	0.998096	Gpatch8
-0.00851046	0.955996	0.998096	Parp14
-0.00916248	0.954056	0.998096	Uqcrb
0.00890894	0.955858	0.998096	Usp47
-0.00756688	0.956994	0.998096	Tdg
-0.00697841	0.967286	0.998096	Trim28
0.0113749	0.955271	0.998096	AY172581.9
0.00605984	0.956308	0.998096	Ddx5
0.0133681	0.930052	0.998096	Snd1
-0.0127836	0.939621	0.998096	Larp1
-0.0048746	0.973827	0.998096	Hnrnpa1
-0.0101648	0.941637	0.998096	Resf1
0.00981722	0.951772	0.998096	Prr13
-0.013852	0.935658	0.998096	Rnf187
0.00869421	0.958986	0.998096	Eif6
0.00625474	0.969452	0.998096	Rcor1
-0.00865601	0.952693	0.998096	Rhoa
-0.00496641	0.972934	0.998096	Wapl
0.00680539	0.947373	0.998096	AABR07018078.1
0.00571288	0.967295	0.998096	Myo1g
0.00545691	0.968382	0.998096	Emb
0.00519623	0.97508	0.998759	Tcof1
-0.00420405	0.976083	0.999164	Ddx24
0.000444701	0.996553	0.999788	Ptprc
-0.00239685	0.981677	0.999788	Pdap1
-5.09029e-05	0.999759	0.999788	Bri3
-0.00175063	0.991593	0.999788	Ebag9
0.00203503	0.984954	0.999788	Ifitm1
-0.00056826	0.996854	0.999788	Spop
0.00202564	0.986047	0.999788	Prpf40a
0.00138688	0.992478	0.999788	Med1
-0.00129613	0.992361	0.999788	Arid1a
-0.00128927	0.991655	0.999788	Ssb
0.0019759	0.990873	0.999788	Akna
-0.00236511	0.985003	0.999788	Tbx21
-0.00364973	0.982762	0.999788	Appl1
0.000452287	0.997104	0.999788	Pstpip1
-0.000196612	0.998969	0.999788	Tut7
4.50104e-05	0.999788	0.999788	Mea1
0.0032872	0.984307	0.999788	Cd2bp2
0.00212547	0.985507	0.999788	Rasa3
0.00137757	0.993318	0.999788	Park7
0.00103209	0.994585	0.999788	Sdf4
0.00163492	0.992117	0.999788	Fam13b
0.0011478	0.992913	0.999788	Grn
-0.000571189	0.997197	0.999788	Tnpo3
0.000796481	0.994699	0.999788	Gatad2a
0.000243732	0.998756	0.999788	Ilf3
-0.000160246	0.99914	0.999788	Swi5
-0.00426311	0.979785	0.999788	Aggf1
0.00328346	0.980363	0.999788	Nckap1l
-0.00389034	0.980731	0.999788	Rras
0.0041058	0.980892	0.999788	Oxct1
0.00365472	0.982307	0.999788	Rbpj
-0.00139468	0.991574	0.999788	E2f2
0.000462378	0.997406	0.999788	AABR07068161.1
-0.000452945	0.997635	0.999788	Bcap31
-0.000665739	0.996729	0.999788	Pik3ca
0.00290723	0.978713	0.999788	Srrm2
0.00278729	0.986225	0.999788	Ier5
0.000447788	0.997516	0.999788	Prpf31
NA	NA	NA	Gad1
NA	NA	NA	Alx4
NA	NA	NA	Tmco5b
NA	NA	NA	Cbln1
-0.00939003	0.8273	NA	Tcf15
NA	NA	NA	Steap1
0.026886	0.555952	NA	AABR07061902.1
0.00949656	0.846658	NA	Hebp1
0.0107591	0.802614	NA	Tmcc2
-0.0201031	0.852796	NA	Nuak2
NA	NA	NA	Tmed11
NA	NA	NA	Klhdc8a
NA	NA	NA	RGD1304622
NA	NA	NA	Slc26a1
-0.0380791	0.749031	NA	Xpr1
-0.0243316	0.89928	NA	Idua
-0.112163	0.593923	NA	Tmem175
-0.13866	0.501684	NA	Gak
NA	NA	NA	Crp
0.0110642	0.957853	NA	Abhd8
NA	NA	NA	Fcrl6
-0.00932852	0.828393	NA	Cplx1
0.182882	0.382116	NA	Pcgf3
NA	NA	NA	Pde6b
0.15264	0.344832	NA	Fbxo28
0.0652836	0.720948	NA	Ppp2r5a
NA	NA	NA	LOC100910207
-0.0392916	0.837079	NA	Tmed5
-0.275308	0.166794	NA	Mtf2
0.0629091	0.714712	NA	Antxr2
NA	NA	NA	Smad9
0.135298	0.512754	NA	Gpr89b
-0.0305165	0.484684	NA	Pdzk1
NA	NA	NA	Cd160
0.141762	0.486636	NA	Rnf115
0.00995848	0.961066	NA	Thoc3
NA	NA	NA	Cplx2
0.0814453	0.677951	NA	Aga
NA	NA	NA	Fgf20
NA	NA	NA	Coprs
-0.235296	0.25374	NA	Champ1
-0.214044	0.110571	NA	Elac1
0.114451	0.55513	NA	Pigv
-0.248759	0.2111	NA	Ak2
0.147096	0.480682	NA	Rnf19b
NA	NA	NA	AABR07065970.1
0.170768	0.384252	NA	Kpna6
NA	NA	NA	Phf24
-0.206087	0.175374	NA	Dnajb5
NA	NA	NA	Txndc15
NA	NA	NA	Ly86
NA	NA	NA	Glis1
0.218783	0.159547	NA	Plxdc2
0.0236661	0.58746	NA	Pik3r3
-0.151503	0.453153	NA	Ldlrap1
-0.113676	0.53363	NA	Cog3
NA	NA	NA	LOC100911486
NA	NA	NA	Cdo1
-0.115619	0.580746	NA	Chm
0.00719189	0.879968	NA	Pfkfb1
-0.0124156	0.942639	NA	Apex2
NA	NA	NA	Alas2
NA	NA	NA	Gatm
0.125581	0.547958	NA	Spata5l1
0.076239	0.507522	NA	Slc30a4
0.0108924	0.800216	NA	Sqor
-0.0114338	0.932996	NA	Mier2
0.0372439	0.821647	NA	Plpp2
NA	NA	NA	Tmprss6
-0.105266	0.594908	NA	Mpst
0.0950905	0.268754	NA	Tst
NA	NA	NA	Csf2rb
-0.0668814	0.744647	NA	Ep300
NA	NA	NA	LOC108348048
NA	NA	NA	Cyp19a1
NA	NA	NA	Dppa5
NA	NA	NA	Gsta5
-0.0173659	0.845961	NA	Ano10
0.0955062	0.622493	NA	Abhd5
0.00119322	0.995237	NA	Lmf1
-0.0732519	0.727858	NA	Kctd17
NA	NA	NA	Grm6
-0.031103	0.856804	NA	Zfp207
-0.0755575	0.402049	NA	RGD1310429
NA	NA	NA	Ccl7
0.0290977	0.880308	NA	Coil
-0.0404816	0.846982	NA	Slc16a6
0.112538	0.593103	NA	Amz2
0.0658337	0.730553	NA	Mfsd11
0.16879	0.418261	NA	Mettl23
-0.218681	0.269484	NA	Jmjd6
NA	NA	NA	St6galnac1
NA	NA	NA	AABR07042687.1
NA	NA	NA	Smpd3
-0.00293675	0.9859	NA	Prmt7
0.010363	0.955254	NA	Zfp821
-0.140423	0.322933	NA	Def8
NA	NA	NA	Phyhipl
NA	NA	NA	Fam13c
-0.0434978	0.834754	NA	Tet1
0.11812	0.528616	NA	Rtn4ip1
-0.0623782	0.466945	NA	Prodh1
NA	NA	NA	Gsc2
-0.169071	0.411158	NA	Ess2
NA	NA	NA	Scarf2
0.000806157	0.985054	NA	Foxo3
-0.049852	0.795072	NA	Sesn1
0.0518456	0.804523	NA	Cep57l1
-0.0233704	0.908036	NA	Smpd2
-0.0227131	0.908072	NA	Mical1
0.26691	0.1819	NA	Zbtb24
-0.100038	0.604395	NA	Fig4
NA	NA	NA	Sobp
0.0195574	0.65259	NA	AABR07045462.1
0.0278251	0.54609	NA	Cd24
0.185839	0.377241	NA	Atg5
-0.0022391	0.985284	NA	Hace1
NA	NA	NA	Ermap
NA	NA	NA	Nid2
NA	NA	NA	AABR07064998.1
NA	NA	NA	Grik2
0.000806157	0.985054	NA	AABR07044900.1
NA	NA	NA	LOC108349010
0.000421034	0.993323	NA	AABR07044914.1
-0.01948	0.650785	NA	Mypn
NA	NA	NA	Atoh7
NA	NA	NA	Pbld1
-0.0388896	0.847977	NA	Slc25a16
NA	NA	NA	Rufy2
0.130222	0.530573	NA	Supv3l1
0.11101	0.588489	NA	Kifbp
0.122006	0.548529	NA	Ddx50
0.0316232	0.880649	NA	Zup1
NA	NA	NA	Gprc6a
NA	NA	NA	Vgll2
0.000806157	0.985054	NA	Ros1
NA	NA	NA	Dcbld1
-0.254392	0.217076	NA	Gopc
-0.0230914	0.678625	NA	Nepn
-0.145776	0.453731	NA	Nus1
NA	NA	NA	Slc35f1
NA	NA	NA	Pln
0.0253425	0.90332	NA	Cep85l
-0.0894997	0.629811	NA	Asf1a
-0.0326242	0.816563	NA	Zbtb12
NA	NA	NA	Cfb
-0.262418	0.143523	NA	Nelfe
0.0302947	0.885592	NA	Skiv2l
-0.0620928	0.760742	NA	Dxo
NA	NA	NA	AABR07044388.1
NA	NA	NA	Cyp21a1
0.247576	0.159215	NA	Atf6b
0.00792624	0.961591	NA	Fkbpl
0.195104	0.294471	NA	Prrt1
0.128539	0.5379	NA	Ppt2
-0.0982567	0.616871	NA	Egfl8
0.237694	0.211912	NA	Agpat1
0.290808	0.125075	NA	Rnf5
-0.0330264	0.847712	NA	Ager
0.191636	0.350505	NA	Pbx2
-0.0263462	0.793908	NA	Notch4
NA	NA	NA	LOC103689965
NA	NA	NA	LOC100911938
-0.635322	0.00156378	NA	RT1-Ba
-0.000349952	0.994023	NA	RT1-DOb
NA	NA	NA	Tap2
-0.113872	0.301382	NA	Psmb8
NA	NA	NA	LOC108348112
0.0790338	0.40079	NA	Col11a2
-0.072586	0.711823	NA	Rxrb
0.204906	0.330381	NA	Hsd17b8
0.065737	0.690771	NA	Ring1
-0.063178	0.76295	NA	Vps52
0.0985148	0.636104	NA	B3galt4
-0.0248655	0.906003	NA	Pfdn6
-0.0313094	0.874167	NA	Rgl2
-0.0787239	0.702112	NA	Zbtb22
-0.0519331	0.781267	NA	Daxx
-0.0649806	0.578902	NA	AA926063
-0.181078	0.30078	NA	Kifc1
0.376892	0.0734582	NA	Phf1
0.0361833	0.841218	NA	Cuta
NA	NA	NA	Syngap1
-0.0430794	0.561397	NA	Ggnbp1
NA	NA	NA	Grm4
-0.0279353	0.863692	NA	Hmga1
-0.0728826	0.643592	NA	Rps10
NA	NA	NA	Spdef
0.0569374	0.784633	NA	Snrpc
NA	NA	NA	Uhrf1bp1
-0.0583525	0.781628	NA	Anks1a
NA	NA	NA	Tcp11
NA	NA	NA	Scube3
-0.07775	0.629129	NA	Zfp523
-0.0135207	0.927696	NA	Ppard
-0.0560496	0.78911	NA	Fance
0.169975	0.412784	NA	Rpl10a
NA	NA	NA	Tead3
NA	NA	NA	Tulp1
NA	NA	NA	Armc12
NA	NA	NA	Clps
0.00465027	0.972699	NA	Slc26a8
NA	NA	NA	Mapk13
NA	NA	NA	Pxt1
-0.108236	0.556754	NA	Kctd20
0.142482	0.49074	NA	Cdkn1a
-0.02916	0.850579	NA	Cpne5
-0.0888846	0.649087	NA	RGD735065
0.372587	0.0725619	NA	Pi16
NA	NA	NA	Fgd2
0.000806157	0.985054	NA	Pim1
0.0321956	0.865294	NA	Ccdc167
NA	NA	NA	Mdga1
0.0455129	0.616787	NA	Btbd9
-0.0210786	0.915014	NA	Glo1
0.0108924	0.800216	NA	Dnah8
NA	NA	NA	Frk
-0.0726049	0.727074	NA	Nt5dc1
0.157405	0.27925	NA	Tspyl4
0.0438185	0.832277	NA	Tspyl1
0.00124338	0.995289	NA	Fam241b
NA	NA	NA	Col13a1
NA	NA	NA	Nodal
NA	NA	NA	Npffr1
-0.174951	0.366928	NA	Lrrc20
NA	NA	NA	Pald1
0.0140884	0.943691	NA	Adamts14
NA	NA	NA	Tbata
0.0108924	0.800216	NA	Pcbd1
-0.251002	0.231039	NA	Unc5b
0.287887	0.0965923	NA	Slc29a3
NA	NA	NA	Chst3
0.159812	0.423965	NA	AC096404.1
0.1324	0.524505	NA	Anapc16
0.0257959	0.567766	NA	Marcks
NA	NA	NA	Calhm4
-0.0620423	0.744452	NA	Cdc40
NA	NA	NA	Ddo
-0.189848	0.289038	NA	Gtf3c6
-0.0915509	0.657305	NA	Rpf2
-0.0200201	0.772024	NA	Slc16a10
NA	NA	NA	RGD1310495
NA	NA	NA	Naglt1
0.0573356	0.77381	NA	Rev3l
0.0328151	0.875672	NA	Traf3ip2
0.0164781	0.776004	NA	Ccn6
0.122886	0.547832	NA	Tube1
0.000806157	0.985054	NA	Lama4
0.219115	0.293691	NA	Hdac2
NA	NA	NA	Hs3st5
NA	NA	NA	Pcdh15
NA	NA	NA	RGD1559903
0.210055	0.317999	NA	Ipmk
0.0510576	0.802373	NA	Ube2d1
-0.0186012	0.927021	NA	Tfam
NA	NA	NA	Bicc1
NA	NA	NA	Mdga2
NA	NA	NA	AABR07041078.1
-0.0116055	0.942844	NA	Hint1
NA	NA	NA	AABR07044783.1
-0.459728	0.0186882	NA	Cdk1
0.146419	0.486762	NA	Rhobtb1
-0.01891	0.844561	NA	Cabcoco1
0.310094	0.108791	NA	Arid5b
0.00671271	0.974429	NA	Rtkn2
0.0237984	0.819854	NA	Zfp365
0.169886	0.29158	NA	Ado
-0.0237419	0.644194	NA	Egr2
-0.00939003	0.8273	NA	Nrbf2
-0.261703	0.160882	NA	Reep3
NA	NA	NA	AABR07044838.1
NA	NA	NA	Nr5a2
-0.0829015	0.67956	NA	Nek7
-0.00936815	0.827684	NA	Acacb
-0.0535251	0.77024	NA	Hps4
-0.0296231	0.491218	NA	Srrd
0.0475186	0.81447	NA	Tfip11
0.143259	0.496108	NA	Pitpnb
NA	NA	NA	Foxn4
0.0250978	0.904947	NA	Ung
NA	NA	NA	Svop
0.0310654	0.745062	NA	Ssh1
-0.128149	0.470856	NA	Coro1c
-0.00936815	0.827684	NA	Selplg
-0.0190707	0.765582	NA	Tmem119
0.0874532	0.670355	NA	Iscu
-0.141971	0.43425	NA	Sart3
0.178083	0.366931	NA	Cmklr1
0.000806157	0.985054	NA	Sgsm1
-0.0529683	0.463942	NA	AABR07033045.1
NA	NA	NA	Pou1f1
NA	NA	NA	Htr1f
-0.170088	0.333305	NA	Cggbp1
0.0213662	0.721304	NA	MGC95208
-0.0674938	0.699286	NA	RT1-CE5
NA	NA	NA	Olr1671
NA	NA	NA	Clic2
NA	NA	NA	Tmlhe
NA	NA	NA	Olr1695
NA	NA	NA	Olr1694
NA	NA	NA	Olr1693
NA	NA	NA	Olr1730
0.170838	0.386453	NA	RT1-M3-1
NA	NA	NA	Olr1743
NA	NA	NA	AC112568.1
0.0436325	0.41419	NA	Ubd
NA	NA	NA	Mog
0.265849	0.163398	NA	RT1-S3
-0.0772295	0.636966	NA	Znrd1as1
0.0998485	0.584636	NA	Znrd1
-0.028211	0.886352	NA	Ppp1r11
NA	NA	NA	Rnf39
NA	NA	NA	Trim10
NA	NA	NA	Trim40
0.255922	0.205345	NA	Trim39
0.00858619	0.961754	NA	Rpp21
NA	NA	NA	AABR07044364.1
-0.0667654	0.712831	NA	RT1-N3
0.291511	0.116181	NA	Gnl1
-0.0196086	0.912904	NA	Man1a1
-0.0702853	0.532686	NA	Msl3l2
0.00963972	0.852081	NA	Tbc1d32
-0.0397014	0.838505	NA	Mrps18b
0.000806157	0.985054	NA	Gja1
0.0522046	0.734455	NA	Hsf2
0.203213	0.244461	NA	Atat1
-0.0814432	0.63564	NA	Pkib
-0.238966	0.245499	NA	RGD1302996
-0.0295864	0.491805	NA	Fabp7
0.0105089	0.909752	NA	Smpdl3a
-0.314833	0.0874532	NA	Nrm
0.203751	0.299278	NA	Dse
0.0035777	0.971468	NA	Calhm5
0.159254	0.447894	NA	Flot1
0.00180025	0.979351	NA	Ier3
-0.000910753	0.996531	NA	Gtf2h4
-0.051825	0.768449	NA	Vars2
0.021001	0.719602	NA	Ltb
-0.0296231	0.491218	NA	Tnf
-0.0305165	0.484684	NA	Lta
-0.176091	0.373005	NA	Nfkbil1
NA	NA	NA	Atp6v1g2
-0.0595827	0.7176	NA	Ddah2
NA	NA	NA	Ly6g6c
NA	NA	NA	Ly6g6d
NA	NA	NA	Ly6g5c
0.0872358	0.617619	NA	Gpank1
-0.0186439	0.869969	NA	Apom
-0.112731	0.570819	NA	Bag6
0.0579142	0.487283	NA	Aif1
-0.0189767	0.747486	NA	Ncr3
-0.0489366	0.816258	NA	Lst1
-0.0278213	0.650594	NA	Msh5
-0.0434933	0.459226	NA	Sapcd1
[truncated: 30,883 more rows]
