# Supplementary material for: A genome-wide in vivo CRISPR screen identifies essential regulators of T cell migration to the CNS in a multiple sclerosis model
Source: Nat Neurosci. 2023 Sep 14;26(10):1713–25. doi: 10.1038/s41593-023-01432-2 (PMC10545543; doi:10.1038/s41593-023-01432-2)
Supplement: Supplementary file 28 — Unprocessed western blot images and information file about how to open them. [file 41593_2023_1432_MOESM28_ESM.zip]

Archive with 53 entries (42 files):
- S7E_WB_Images_SourceData/Images/
- S7E_WB_Images_SourceData/Images/0000503_01/
- S7E_WB_Images_SourceData/Images/0000503_01/0000503_01_800.TIF
- S7E_WB_Images_SourceData/Images/0000503_01/0000503_01_Chemi.TIF
- S7E_WB_Images_SourceData/Images/0000503_01/0000503_01_TH.jpg
- S7E_WB_Images_SourceData/Images/0000504_01/
- S7E_WB_Images_SourceData/Images/0000504_01/0000504_01_700.TIF
- S7E_WB_Images_SourceData/Images/0000504_01/0000504_01_Chemi.TIF
- S7E_WB_Images_SourceData/Images/0000504_01/0000504_01_TH.jpg
- S7E_WB_Images_SourceData/Images/0000504_02/
- S7E_WB_Images_SourceData/Images/0000504_02/0000504_02_700.TIF
- S7E_WB_Images_SourceData/Images/0000504_02/0000504_02_Chemi.TIF
- S7E_WB_Images_SourceData/Images/0000504_02/0000504_02_TH.jpg
- S7E_WB_Images_SourceData/Images/0000504_03/
- S7E_WB_Images_SourceData/Images/0000504_03/0000504_03_700.TIF
- S7E_WB_Images_SourceData/Images/0000504_03/0000504_03_Chemi.TIF
- S7E_WB_Images_SourceData/Images/0000504_03/0000504_03_TH.jpg
- S7E_WB_Images_SourceData/Images/0000505_01/
- S7E_WB_Images_SourceData/Images/0000505_01/0000505_01_700.TIF
- S7E_WB_Images_SourceData/Images/0000505_01/0000505_01_Chemi.TIF
- S7E_WB_Images_SourceData/Images/0000505_01/0000505_01_TH.jpg
- S7E_WB_Images_SourceData/Images/0000505_02/
- S7E_WB_Images_SourceData/Images/0000505_02/0000505_02_700.TIF
- S7E_WB_Images_SourceData/Images/0000505_02/0000505_02_Chemi.TIF
- S7E_WB_Images_SourceData/Images/0000505_02/0000505_02_TH.jpg
- S7E_WB_Images_SourceData/Images/0000505_03/
- S7E_WB_Images_SourceData/Images/0000505_03/0000505_03_700.TIF
- S7E_WB_Images_SourceData/Images/0000505_03/0000505_03_Chemi.TIF
- S7E_WB_Images_SourceData/Images/0000505_03/0000505_03_TH.jpg
- S7E_WB_Images_SourceData/Images/0000506_01/
- S7E_WB_Images_SourceData/Images/0000506_01/0000506_01_700.TIF
- S7E_WB_Images_SourceData/Images/0000506_01/0000506_01_Chemi.TIF
- S7E_WB_Images_SourceData/Images/0000506_01/0000506_01_TH.jpg
- S7E_WB_Images_SourceData/Images/0000507_01/
- S7E_WB_Images_SourceData/Images/0000507_01/0000507_01_700.TIF
- S7E_WB_Images_SourceData/Images/0000507_01/0000507_01_Chemi.TIF
- S7E_WB_Images_SourceData/Images/0000507_01/0000507_01_TH.jpg
- S7E_WB_Images_SourceData/Logs/
- S7E_WB_Images_SourceData/Logs/event_2021-12-10_001.log
- S7E_WB_Images_SourceData/Logs/event_2021-12-10_002.log
- S7E_WB_Images_SourceData/Logs/event_2021-12-11_001.log
- S7E_WB_Images_SourceData/Logs/event_2021-12-12_001.log
- S7E_WB_Images_SourceData/Logs/event_2023-04-21_001.log
- S7E_WB_Images_SourceData/Logs/ImageStudio.log
- S7E_WB_Images_SourceData/NT Ets1 WB.pptx
- S7E_WB_Images_SourceData/NT_ETS1_b-actin.png
- S7E_WB_Images_SourceData/NT_ETS1_b-actin_ladder.png.png
- S7E_WB_Images_SourceData/NT_ETS1_Ets1.png.png
- S7E_WB_Images_SourceData/NT_ETS1_Ets1_ladder.png.png
- S7E_WB_Images_SourceData/NTETs1.db
- S7E_WB_Images_SourceData/NTETs1-COPY pre-V69.db
- S7E_WB_Images_SourceData/READme.txt
- S7E_WB_Images_SourceData/Thumbs.db
