# Supplementary material for: A genome-wide in vivo CRISPR screen identifies essential regulators of T cell migration to the CNS in a multiple sclerosis model
Source: Nat Neurosci. 2023 Sep 14;26(10):1713–25. doi: 10.1038/s41593-023-01432-2 (PMC10545543; doi:10.1038/s41593-023-01432-2)
Supplement: Supplementary file 28 — Unprocessed western blot images and information file about how to open them. [file 41593_2023_1432_MOESM28_ESM.zip › S7E_WB_Images_SourceData/Logs/event_2021-12-10_001.log]

10.12.21 17:18:05.540	Information	Image Studio Version 5.0.21	GMT 1:00
10.12.21 17:18:05.558	Information	OS: Windows 8 6.2	GMT 1:00
10.12.21 17:18:05.561	Information	Java Home: c:\program files\licor\image studio\jre	GMT 1:00
10.12.21 17:18:05.562	Information	JRE Version: 1.7.0_72 32-bit	GMT 1:00
10.12.21 17:18:05.562	Information	Java library: C:\Program Files\Licor\Image Studio;C:\Windows\Sun\Java\bin;C:\Windows\system32;C:\Windows;C:\ProgramData\Oracle\Java\javapath;C:\Windows\system32;C:\Windows;C:\Windows\System32\Wbem;C:\Windows\System32\WindowsPowerShell\v1.0\;C:\Program Files (x86)\DX-Union\bin\;c:\KUMProgramme\Siemens\syngo\SWP\Program\;C:\Program Files (x86)\Java\jre8\bin;C:\Program Files (x86)\Cerner Health Serv…	GMT 1:00
10.12.21 17:18:05.562	Information	Database migrations: 5.0_Initial, 5.0.66_New log entries fks, 5.0.67_Change lane wrappers	GMT 1:00
10.12.21 17:18:05.578	Information	Installed Analysis Key: Grid_Analysis	GMT 1:00
10.12.21 17:18:05.578	Information	Installed Analysis Key: Image_Studio_Base	GMT 1:00
10.12.21 17:18:05.578	Information	Installed Analysis Key: Shapes	GMT 1:00
10.12.21 17:18:05.578	Information	Installed Analysis Key: Western_Analysis	GMT 1:00
10.12.21 17:18:05.578	Information	Installed Instrument Key: CDG_Acquire	GMT 1:00
10.12.21 17:18:05.578	Information	Installed Instrument Key: Odyssey_Acquire	GMT 1:00
10.12.21 17:18:05.578	Information	Installed Instrument Key: OdysseyCLx_Acquire	GMT 1:00
10.12.21 17:18:05.578	Information	Installed Instrument Key: OdysseyFc_Acquire	GMT 1:00
10.12.21 17:18:05.578	Information	Installed Instrument Key: OdysseySa_Acquire	GMT 1:00
10.12.21 17:18:05.578	Information	Installed Instrument Key: Pearl_Acquire	GMT 1:00
10.12.21 17:18:05.578	Information	Selected Instrument Key: OdysseyFc_Acquire	GMT 1:00
10.12.21 17:18:05.578	Information	Loading project C:\Users\Admin\Arek\NTETs1\Images\...	GMT 1:00
10.12.21 17:18:05.709	Information	Loading more acquisitions...	GMT 1:00
10.12.21 17:18:05.725	Information	USBCat Client Version 1.0.2	GMT 1:00
10.12.21 17:18:06.095	Information	Finished adding Acquisitions to Work Area.	GMT 1:00
10.12.21 17:18:06.095	Information	Image Studio Version 5.0.21	GMT 1:00
10.12.21 17:18:10.009	Information	Have discovered 1 instruments.	GMT 1:00
10.12.21 17:18:10.009	Information	Discovered Name: OFC-0661 IP Address: fe80:0:0:0:201:29ff:fe1b:8455%6	GMT 1:00
10.12.21 17:18:10.009	Information	Attempting to connect to instrument OFC-0661 using address fe80:0:0:0:201:29ff:fe1b:8455%6.	GMT 1:00
10.12.21 17:18:10.025	Information	[Instrument Response] 0 Hello 1.0.19	GMT 1:00
10.12.21 17:18:10.087	Information	[Instrument Response] 0 Status 0 Connected to LICOR-OFC-0661	GMT 1:00
10.12.21 17:18:10.087	Information	[Instrument Response] 0 Status 0 Camera_SN: 1401-0182	GMT 1:00
10.12.21 17:18:10.087	Information	[Instrument Response] 0 Status 0 LASER_Board_A_SN: 1401-0320	GMT 1:00
10.12.21 17:18:10.087	Information	[Instrument Response] 0 Status 0 CPU_Box_SN: 1401-0194	GMT 1:00
10.12.21 17:18:10.087	Information	[Instrument Response] 0 FocusRange 0 0	GMT 1:00
10.12.21 17:18:10.087	Information	[Instrument Response] 0 Resolution 125um	GMT 1:00
10.12.21 17:18:14.314	Information	[Instrument Response] 0 Channels 600 700 800 Chemi	GMT 1:00
10.12.21 17:18:14.392	Information	[Instrument Response] 0 Camera Ready	GMT 1:00
10.12.21 17:18:14.408	Information	[Instrument Response] 0 Drawer Closed	GMT 1:00
10.12.21 17:18:14.408	Information	[Instrument Response] 0 Status 0 Diagnostic CCD_Board_+15V_Analog_Supply 14.7 V	GMT 1:00
10.12.21 17:18:14.408	Information	[Instrument Response] 0 Status 0 Diagnostic CCD_Board_+3.3V_Analog_Supply 3.22 V	GMT 1:00
10.12.21 17:18:14.408	Information	[Instrument Response] 0 Status 0 Diagnostic CCD_Board_+3.3V_Digital_Supply 3.33 V	GMT 1:00
10.12.21 17:18:14.408	Information	[Instrument Response] 0 Status 0 Diagnostic CCD_Board_+5V_Analog_Supply 4.95 V	GMT 1:00
10.12.21 17:18:14.408	Information	[Instrument Response] 0 Status 0 Diagnostic CCD_Board_-5V_Analog_Supply -5.00 V	GMT 1:00
10.12.21 17:18:14.408	Information	[Instrument Response] 0 Status 0 Diagnostic CCD_Board_-7V_CCD_Supply -7.00 V	GMT 1:00
10.12.21 17:18:14.408	Information	[Instrument Response] 0 Status 0 Diagnostic CCD_Board_ADC_Selftest 2.05 V	GMT 1:00
10.12.21 17:18:14.408	Information	[Instrument Response] 0 Status 0 Diagnostic CCD_Board_Box_RH 20.6 %	GMT 1:00
10.12.21 17:18:14.408	Information	[Instrument Response] 0 Status 0 Diagnostic CCD_Board_Box_Temperature 23 C	GMT 1:00
10.12.21 17:18:14.408	Information	[Instrument Response] 0 Status 0 Diagnostic CCD_Board_CCD_RH 1.0 %	GMT 1:00
10.12.21 17:18:14.408	Information	[Instrument Response] 0 Status 0 Diagnostic CCD_Board_CCD_Temperature -10.6 C	GMT 1:00
10.12.21 17:18:14.408	Information	[Instrument Response] 0 Status 0 Diagnostic CCD_Board_TEC_Voltage 2.74 V	GMT 1:00
10.12.21 17:18:14.408	Information	[Instrument Response] 0 Status 0 Diagnostic ICC_+1.5V_FPGA_Core_Supply 1.50 V	GMT 1:00
10.12.21 17:18:14.408	Information	[Instrument Response] 0 Status 0 Diagnostic ICC_+1.5V_FPGA_PLL_Supply 1.49 V	GMT 1:00
10.12.21 17:18:14.408	Information	[Instrument Response] 0 Status 0 Diagnostic ICC_+12VF_Supply 12.0 V	GMT 1:00
10.12.21 17:18:14.408	Information	[Instrument Response] 0 Status 0 Diagnostic ICC_+12VP_Supply 12.0 V	GMT 1:00
10.12.21 17:18:14.408	Information	[Instrument Response] 0 Status 0 Diagnostic ICC_+18V_Analog_Supply 18.2 V	GMT 1:00
10.12.21 17:18:14.408	Information	[Instrument Response] 0 Status 0 Diagnostic ICC_+3.3V_Digital_Supply 3.38 V	GMT 1:00
10.12.21 17:18:14.408	Information	[Instrument Response] 0 Status 0 Diagnostic ICC_+5VF_Supply 5.02 V	GMT 1:00
10.12.21 17:18:14.408	Information	[Instrument Response] 0 Status 0 Diagnostic ICC_+5V_Analog_Supply 4.98 V	GMT 1:00
10.12.21 17:18:14.408	Information	[Instrument Response] 0 Status 0 Diagnostic ICC_+5V_Digital_Supply 5.08 V	GMT 1:00
10.12.21 17:18:14.408	Information	[Instrument Response] 0 Status 0 Diagnostic ICC_+7V_Analog_Supply 6.98 V	GMT 1:00
10.12.21 17:18:14.408	Information	[Instrument Response] 0 Status 0 Diagnostic ICC_-7V_Analog_Supply -7.04 V	GMT 1:00
10.12.21 17:18:14.408	Information	[Instrument Response] 0 Status 0 Diagnostic ICC_ADC0_Selftest 2.05 V	GMT 1:00
10.12.21 17:18:14.408	Information	[Instrument Response] 0 Status 0 Diagnostic ICC_ADC1_Selftest 2.05 V	GMT 1:00
10.12.21 17:18:14.408	Information	[Instrument Response] 0 Status 0 Diagnostic ICC_Board_Temperature 25 C	GMT 1:00
10.12.21 17:18:14.408	Information	[Instrument Response] 0 Status 0 Diagnostic LASER_Board_A_+12VP_Supply 11.9 V	GMT 1:00
10.12.21 17:18:14.408	Information	[Instrument Response] 0 Status 0 Diagnostic LASER_Board_A_+2.5V_Reference 2.50 V	GMT 1:00
10.12.21 17:18:14.408	Information	[Instrument Response] 0 Status 0 Diagnostic LASER_Board_A_+5VL_Supply 5.07 V	GMT 1:00
10.12.21 17:18:14.408	Information	[Instrument Response] 0 Status 0 Diagnostic LASER_Board_A_+5VP_Supply 5.07 V	GMT 1:00
10.12.21 17:18:14.408	Information	[Instrument Response] 0 Status 0 Diagnostic LASER_Board_A_+5V_Analog_Supply 4.91 V	GMT 1:00
10.12.21 17:18:14.408	Information	[Instrument Response] 0 Status 0 Diagnostic LASER_Board_A_685_Current_Limited false	GMT 1:00
10.12.21 17:18:14.408	Information	[Instrument Response] 0 Status 0 Diagnostic LASER_Board_A_685_LASER_Current -0.00 A	GMT 1:00
10.12.21 17:18:14.408	Information	[Instrument Response] 0 Status 0 Diagnostic LASER_Board_A_785_Current_Limited false	GMT 1:00
10.12.21 17:18:14.408	Information	[Instrument Response] 0 Status 0 Diagnostic LASER_Board_A_785_LASER_Current -0.00 A	GMT 1:00
10.12.21 17:18:14.408	Information	[Instrument Response] 0 Status 0 Diagnostic LASER_Board_A_ADC_Selftest 2.05 V	GMT 1:00
10.12.21 17:18:14.408	Information	[Instrument Response] 0 Status 0 Diagnostic LASER_Board_A_Board_Temperature 23 C	GMT 1:00
10.12.21 17:18:14.408	Information	[Instrument Response] 0 Status 0 Diagnostic LASER_Board_A_Fan_Speed 3662 rpm	GMT 1:00
10.12.21 17:18:14.408	Information	[Instrument Response] 0 Status 0 Diagnostic LASER_Board_A_LED_Voltage 0.00 V	GMT 1:00
10.12.21 17:18:14.408	Information	[Instrument Response] 0 Status 0 Diagnostic LASER_Board_A_Laser_Temperature 25 C	GMT 1:00
10.12.21 17:18:14.408	Information	[Instrument Response] 0 Status 0 Diagnostic LASER_Board_A_Over_Current false	GMT 1:00
10.12.21 17:18:14.408	Information	[Instrument Response] 0 Status 0 Diagnostic LASER_Board_A_Over_Temperature false	GMT 1:00
10.12.21 17:18:14.408	Information	[Instrument Response] 0 Status 0 Diagnostic LASER_Board_A_TE_Cooler_Voltage 0.00 V	GMT 1:00
10.12.21 17:18:14.408	Information	[Instrument Response] 0 Status 0 Diagnostic LASER_Board_A_Under_Voltage false	GMT 1:00
10.12.21 17:18:14.408	Information	[Instrument Response] 0 Status 0 Diagnostic CCD_Board_Box_Dew_Point -1.1 C	GMT 1:00
10.12.21 17:18:14.424	Information	[Instrument Response] 0 Status 0 Diagnostic ICC_+12V_Fuse_Blown false	GMT 1:00
10.12.21 17:18:14.424	Information	[Instrument Response] 0 Status 0 Diagnostic ICC_+3.3V_Fuse_Blown false	GMT 1:00
10.12.21 17:18:14.424	Information	[Instrument Response] 0 Status 0 Diagnostic ICC_+5V_Fuse_Blown false	GMT 1:00
10.12.21 17:20:42.771	Information	[Instrument Response] 0 Status 0 Diagnostic CCD_Board_Box_Dew_Point -0.5 C	GMT 1:00
10.12.21 17:20:58.848	Information	[Instrument Response] 0 Status 0 Diagnostic CCD_Board_Box_Dew_Point -1.1 C	GMT 1:00
10.12.21 17:21:02.875	Information	[Instrument Response] 0 Status 0 Diagnostic CCD_Board_Box_Dew_Point -0.5 C	GMT 1:00
10.12.21 17:21:04.891	Information	[Instrument Response] 0 Status 0 Diagnostic ICC_Board_Temperature 26 C	GMT 1:00
10.12.21 17:23:49.728	Information	[Instrument Response] 0 Status 0 Diagnostic CCD_Board_CCD_RH 2.1 %	GMT 1:00
10.12.21 17:25:10.146	Information	[Instrument Response] 0 Status 0 Diagnostic ICC_Board_Temperature 27 C	GMT 1:00
10.12.21 17:25:41.640	Information	[Instrument Response] 0 Drawer Open	GMT 1:00
10.12.21 17:25:42.308	Information	[Instrument Response] 0 Status 0 Diagnostic LASER_Board_A_+5VL_Supply 0.34 V	GMT 1:00
10.12.21 17:27:37.931	Information	Starting acquisition...	GMT 1:00
10.12.21 17:27:39.372	Information	[Instrument Request] 1 Capture Chemi 0 125um 120	GMT 1:00
10.12.21 17:27:39.388	Information	[Instrument Request] 2 Capture 800 0 125um 120	GMT 1:00
10.12.21 17:27:39.450	Information	[Instrument Response] 1 Status 1 Executing command: Capture Chemi 0 125um 120	GMT 1:00
10.12.21 17:27:39.528	Error	[Instrument Response] 1 Result -17 Close the drawer.	GMT 1:00
10.12.21 17:27:39.528	Error	Close the drawer.	GMT 1:00
10.12.21 17:27:45.982	Information	[Instrument Request] 3 Stop	GMT 1:00
10.12.21 17:27:46.326	Information	[Instrument Response] 2 Status 1 Executing command: Capture 800 0 125um 120	GMT 1:00
10.12.21 17:27:46.357	Error	[Instrument Response] 2 Result -17 Close the drawer.	GMT 1:00
10.12.21 17:27:46.357	Error	2 Result -17 Close the drawer.	GMT 1:00
10.12.21 17:27:46.357	Information	[Instrument Request] 4 Stop	GMT 1:00
10.12.21 17:27:46.372	Information	[Instrument Response] 0 Drawer Closed	GMT 1:00
10.12.21 17:27:46.388	Information	[Instrument Response] 0 Status 0 Diagnostic LASER_Board_A_+5VL_Supply 5.09 V	GMT 1:00
10.12.21 17:27:46.388	Information	Setting the Camera Status panel back to the Ready state.	GMT 1:00
10.12.21 17:27:46.388	Information	[Instrument Response] 3 Result 0 OK	GMT 1:00
10.12.21 17:27:46.419	Information	Setting the Camera Status panel back to the Ready state.	GMT 1:00
10.12.21 17:27:46.419	Information	[Instrument Response] 4 Result 0 OK	GMT 1:00
10.12.21 17:27:52.969	Information	[Instrument Response] 0 Status 0 Diagnostic CCD_Board_Box_RH 21.7 %	GMT 1:00
10.12.21 17:27:53.031	Information	[Instrument Response] 0 Status 0 Diagnostic CCD_Board_Box_Dew_Point 0.1 C	GMT 1:00
10.12.21 17:27:54.084	Information	Starting acquisition...	GMT 1:00
10.12.21 17:27:55.116	Information	[Instrument Request] 5 Capture Chemi 0 125um 120	GMT 1:00
10.12.21 17:27:55.116	Information	[Instrument Request] 6 Capture 800 0 125um 120	GMT 1:00
10.12.21 17:27:55.162	Information	[Instrument Response] 5 Status 1 Executing command: Capture Chemi 0 125um 120	GMT 1:00
10.12.21 17:27:55.194	Information	[Instrument Response] 5 Status 1 Setting the focus	GMT 1:00
10.12.21 17:27:55.381	Information	[Instrument Response] 5 Status 1 Changing to the Chemi filter position	GMT 1:00
10.12.21 17:27:56.319	Information	[Instrument Response] 5 Status 1 Capture of Chemi channel image in progress	GMT 1:00
10.12.21 17:28:12.945	Information	[Instrument Response] 5 Status 1 Preparing the preview	GMT 1:00
10.12.21 17:28:22.476	Information	[Instrument Response] 5 Status 1 Preview ready	GMT 1:00
10.12.21 17:28:22.476	Information	[Instrument Response] 5 ImagePreview 1822732	GMT 1:00
10.12.21 17:28:43.477	Information	[Instrument Response] 5 Status 1 Exposing: 2 minutes remaining.	GMT 1:00
10.12.21 17:29:04.478	Information	[Instrument Response] 5 Status 1 Exposing: 60 seconds remaining.	GMT 1:00
10.12.21 17:29:14.807	Information	[Instrument Response] 0 Status 0 Diagnostic LASER_Board_A_Board_Temperature 24 C	GMT 1:00
10.12.21 17:29:25.479	Information	[Instrument Response] 5 Status 1 Exposing: 40 seconds remaining.	GMT 1:00
10.12.21 17:29:46.480	Information	[Instrument Response] 5 Status 1 Exposing: 20 seconds remaining.	GMT 1:00
10.12.21 17:29:55.043	Information	[Instrument Response] 0 Status 0 Diagnostic ICC_Board_Temperature 28 C	GMT 1:00
10.12.21 17:29:57.059	Information	[Instrument Response] 0 Status 0 Diagnostic CCD_Board_Box_RH 22.7 %	GMT 1:00
10.12.21 17:29:57.121	Information	[Instrument Response] 0 Status 0 Diagnostic CCD_Board_Box_Dew_Point 0.8 C	GMT 1:00
10.12.21 17:30:03.965	Information	[Instrument Response] 5 Status 1 Preparing the image	GMT 1:00
10.12.21 17:30:15.684	Information	[Instrument Response] 5 Status 1 Image ready	GMT 1:00
10.12.21 17:30:15.684	Information	[Instrument Response] 5 Image 1822732	GMT 1:00
10.12.21 17:30:15.716	Information	[Instrument Response] 5 Status 1 Capture of Chemi channel image complete	GMT 1:00
10.12.21 17:30:15.778	Information	[Instrument Response] 5 Result 0 OK	GMT 1:00
10.12.21 17:30:15.778	Information	[Instrument Response] 6 Status 1 Executing command: Capture 800 0 125um 120	GMT 1:00
10.12.21 17:30:15.809	Information	[Instrument Response] 6 Status 1 Turning on the 800 source	GMT 1:00
10.12.21 17:30:15.825	Information	[Instrument Response] 6 Status 1 Setting the focus	GMT 1:00
10.12.21 17:30:15.934	Information	[Instrument Response] 6 Status 1 Changing to the 800 filter position	GMT 1:00
10.12.21 17:30:16.997	Information	[Instrument Response] 0 Status 0 Diagnostic LASER_Board_A_+5VL_Supply 5.00 V	GMT 1:00
10.12.21 17:30:17.075	Information	[Instrument Response] 0 Status 0 Diagnostic LASER_Board_A_785_LASER_Current 0.72 A	GMT 1:00
10.12.21 17:30:17.794	Information	[Instrument Response] 6 Status 1 Capture of 800 channel image in progress	GMT 1:00
10.12.21 17:30:23.029	Information	[Instrument Response] 0 Status 0 Diagnostic LASER_Board_A_TE_Cooler_Voltage 0.10 V	GMT 1:00
10.12.21 17:30:25.044	Information	[Instrument Response] 0 Status 0 Diagnostic LASER_Board_A_TE_Cooler_Voltage 0.16 V	GMT 1:00
10.12.21 17:30:29.060	Information	[Instrument Response] 0 Status 0 Diagnostic LASER_Board_A_TE_Cooler_Voltage 0.22 V	GMT 1:00
10.12.21 17:30:37.967	Information	[Instrument Response] 6 Status 1 Preparing the preview	GMT 1:00
10.12.21 17:30:48.342	Information	[Instrument Response] 6 Status 1 Preview ready	GMT 1:00
10.12.21 17:30:48.342	Information	[Instrument Response] 6 ImagePreview 1822732	GMT 1:00
10.12.21 17:30:50.389	Information	[Instrument Response] 0 Status 0 Diagnostic LASER_Board_A_TE_Cooler_Voltage 0.16 V	GMT 1:00
10.12.21 17:31:08.484	Information	[Instrument Response] 0 Status 0 Diagnostic CCD_Board_Box_RH 23.7 %	GMT 1:00
10.12.21 17:31:08.546	Information	[Instrument Response] 0 Status 0 Diagnostic LASER_Board_A_Board_Temperature 25 C	GMT 1:00
10.12.21 17:31:08.546	Information	[Instrument Response] 0 Status 0 Diagnostic CCD_Board_Box_Dew_Point 1.4 C	GMT 1:00
10.12.21 17:31:09.343	Information	[Instrument Response] 6 Status 1 Exposing: 2 minutes remaining.	GMT 1:00
10.12.21 17:31:30.344	Information	[Instrument Response] 6 Status 1 Exposing: 60 seconds remaining.	GMT 1:00
10.12.21 17:31:51.345	Information	[Instrument Response] 6 Status 1 Exposing: 40 seconds remaining.	GMT 1:00
10.12.21 17:32:12.346	Information	[Instrument Response] 6 Status 1 Exposing: 20 seconds remaining.	GMT 1:00
10.12.21 17:32:26.972	Information	[Instrument Response] 6 Status 1 Preparing the image	GMT 1:00
10.12.21 17:32:36.722	Information	[Instrument Response] 6 Status 1 Image ready	GMT 1:00
10.12.21 17:32:36.722	Information	[Instrument Response] 6 Image 1822732	GMT 1:00
10.12.21 17:32:36.769	Information	[Instrument Response] 6 Status 1 Capture of 800 channel image complete	GMT 1:00
10.12.21 17:32:36.831	Information	[Instrument Response] 6 Result 0 OK	GMT 1:00
10.12.21 17:32:36.831	Information	[Instrument Response] 0 Status 0 Diagnostic LASER_Board_A_+5VL_Supply 5.07 V	GMT 1:00
10.12.21 17:32:36.831	Information	[Instrument Response] 0 Status 0 Diagnostic LASER_Board_A_785_LASER_Current -0.00 A	GMT 1:00
10.12.21 17:32:37.128	Information	Setting the Camera Status panel back to the Ready state.	GMT 1:00
10.12.21 17:32:37.128	Information	Acquisition 0000503_01 finished with channels: Chemi 800	GMT 1:00
10.12.21 17:32:40.789	Information	[Instrument Response] 0 Status 0 Diagnostic LASER_Board_A_TE_Cooler_Voltage 0.06 V	GMT 1:00
10.12.21 17:32:42.805	Information	[Instrument Response] 0 Status 0 Diagnostic CCD_Board_Box_Temperature 24 C	GMT 1:00
10.12.21 17:32:42.860	Information	[Instrument Response] 0 Status 0 Diagnostic LASER_Board_A_TE_Cooler_Voltage 0.00 V	GMT 1:00
10.12.21 17:32:44.803	Information	[Instrument Response] 0 Status 0 Diagnostic CCD_Board_Box_Dew_Point 2.0 C	GMT 1:00
10.12.21 17:32:48.828	Information	[Instrument Response] 0 Status 0 Diagnostic CCD_Board_Box_Dew_Point 1.4 C	GMT 1:00
10.12.21 17:32:52.844	Information	[Instrument Response] 0 Status 0 Diagnostic CCD_Board_Box_Dew_Point 2.0 C	GMT 1:00
10.12.21 17:32:56.867	Information	[Instrument Response] 0 Status 0 Diagnostic CCD_Board_Box_Dew_Point 1.4 C	GMT 1:00
10.12.21 17:33:02.899	Information	[Instrument Response] 0 Status 0 Diagnostic CCD_Board_Box_Dew_Point 2.0 C	GMT 1:00
10.12.21 17:33:06.925	Information	[Instrument Response] 0 Status 0 Diagnostic CCD_Board_Box_Dew_Point 1.4 C	GMT 1:00
10.12.21 17:33:08.925	Information	[Instrument Response] 0 Status 0 Diagnostic CCD_Board_Box_Dew_Point 2.0 C	GMT 1:00
10.12.21 17:33:12.952	Information	[Instrument Response] 0 Status 0 Diagnostic CCD_Board_Box_Dew_Point 1.4 C	GMT 1:00
10.12.21 17:33:27.027	Information	[Instrument Response] 0 Status 0 Diagnostic CCD_Board_Box_Dew_Point 2.0 C	GMT 1:00
10.12.21 17:34:43.386	Information	[Instrument Request] 7 Stop	GMT 1:00
10.12.21 17:34:43.386	Information	[Instrument Response] 7 Result 0 OK	GMT 1:00
10.12.21 17:34:44.411	Information	[Instrument Response] 0 Status 1 Closing connection	GMT 1:00
