# Supplementary material for: A genome-wide in vivo CRISPR screen identifies essential regulators of T cell migration to the CNS in a multiple sclerosis model
Source: Nat Neurosci. 2023 Sep 14;26(10):1713–25. doi: 10.1038/s41593-023-01432-2 (PMC10545543; doi:10.1038/s41593-023-01432-2)
Supplement: Supplementary file 28 — Unprocessed western blot images and information file about how to open them. [file 41593_2023_1432_MOESM28_ESM.zip › S7E_WB_Images_SourceData/Logs/event_2021-12-10_002.log]

10.12.21 17:35:29.151	Information	Image Studio Version 5.0.21	GMT 1:00
10.12.21 17:35:29.166	Information	OS: Windows 8.1 6.3	GMT 1:00
10.12.21 17:35:29.166	Information	Java Home: c:\program files\licor\image studio\jre	GMT 1:00
10.12.21 17:35:29.166	Information	JRE Version: 1.7.0_72 32-bit	GMT 1:00
10.12.21 17:35:29.166	Information	Java library: c:\program files\licor\image studio\jre\bin;C:\Windows\Sun\Java\bin;C:\Windows\system32;C:\Windows;C:\ProgramData\Oracle\Java\javapath;C:\Windows\system32;C:\Windows;C:\Windows\System32\Wbem;C:\Windows\System32\WindowsPowerShell\v1.0\;C:\Program Files (x86)\DX-Union\bin\;c:\KUMProgramme\Siemens\syngo\SWP\Program\;C:\Program Files (x86)\Java\jre8\bin;C:\Program Files (x86)\Cerner Hea…	GMT 1:00
10.12.21 17:35:29.166	Information	Database migrations:	GMT 1:00
10.12.21 17:35:29.182	Information	Installed Analysis Key: Grid_Analysis	GMT 1:00
10.12.21 17:35:29.182	Information	Installed Analysis Key: Image_Studio_Base	GMT 1:00
10.12.21 17:35:29.182	Information	Installed Analysis Key: Shapes	GMT 1:00
10.12.21 17:35:29.182	Information	Installed Analysis Key: Western_Analysis	GMT 1:00
10.12.21 17:35:29.182	Information	Installed Instrument Key: CDG_Acquire	GMT 1:00
10.12.21 17:35:29.182	Information	Installed Instrument Key: Odyssey_Acquire	GMT 1:00
10.12.21 17:35:29.182	Information	Installed Instrument Key: OdysseyCLx_Acquire	GMT 1:00
10.12.21 17:35:29.182	Information	Installed Instrument Key: OdysseyFc_Acquire	GMT 1:00
10.12.21 17:35:29.182	Information	Installed Instrument Key: OdysseySa_Acquire	GMT 1:00
10.12.21 17:35:29.182	Information	Installed Instrument Key: Pearl_Acquire	GMT 1:00
10.12.21 17:35:29.182	Information	Selected Instrument Key: OdysseyFc_Acquire	GMT 1:00
10.12.21 17:35:29.182	Information	Loading project C:\Users\Admin\Arek\NTETs1\Images\...	GMT 1:00
10.12.21 17:35:29.807	Information	Loading more acquisitions...	GMT 1:00
10.12.21 17:35:29.807	Information	USBCat Client Version 1.0.2	GMT 1:00
10.12.21 17:35:30.229	Information	Have initialized and added 1 Acquisitions to Work Area...	GMT 1:00
10.12.21 17:35:30.229	Information	Finished adding Acquisitions to Work Area.	GMT 1:00
10.12.21 17:35:30.229	Information	Done updating tables.	GMT 1:00
10.12.21 17:35:30.229	Information	Image Studio Version 5.0.21	GMT 1:00
10.12.21 17:35:32.589	Information	Attempting to connect to instrument OFC-0661 using address fe80:0:0:0:201:29ff:fe1b:8455%6.	GMT 1:00
10.12.21 17:35:32.605	Information	[Instrument Response] 0 Hello 1.0.19	GMT 1:00
10.12.21 17:35:32.667	Information	[Instrument Response] 0 Status 0 Connected to LICOR-OFC-0661	GMT 1:00
10.12.21 17:35:32.667	Information	[Instrument Response] 0 Status 0 Camera_SN: 1401-0182	GMT 1:00
10.12.21 17:35:32.683	Information	[Instrument Response] 0 Status 0 LASER_Board_A_SN: 1401-0320	GMT 1:00
10.12.21 17:35:32.683	Information	[Instrument Response] 0 Status 0 CPU_Box_SN: 1401-0194	GMT 1:00
10.12.21 17:35:32.683	Information	[Instrument Response] 0 FocusRange 0 0	GMT 1:00
10.12.21 17:35:32.683	Information	[Instrument Response] 0 Resolution 125um	GMT 1:00
10.12.21 17:35:35.802	Information	[Instrument Response] 0 Channels 600 700 800 Chemi	GMT 1:00
10.12.21 17:35:35.896	Information	[Instrument Response] 0 Camera Ready	GMT 1:00
10.12.21 17:35:35.927	Information	[Instrument Response] 0 Drawer Closed	GMT 1:00
10.12.21 17:35:35.927	Information	[Instrument Response] 0 Status 0 Diagnostic CCD_Board_+15V_Analog_Supply 14.7 V	GMT 1:00
10.12.21 17:35:35.927	Information	[Instrument Response] 0 Status 0 Diagnostic CCD_Board_+3.3V_Analog_Supply 3.22 V	GMT 1:00
10.12.21 17:35:35.927	Information	[Instrument Response] 0 Status 0 Diagnostic CCD_Board_+3.3V_Digital_Supply 3.33 V	GMT 1:00
10.12.21 17:35:35.927	Information	[Instrument Response] 0 Status 0 Diagnostic CCD_Board_+5V_Analog_Supply 4.95 V	GMT 1:00
10.12.21 17:35:35.927	Information	[Instrument Response] 0 Status 0 Diagnostic CCD_Board_-5V_Analog_Supply -5.00 V	GMT 1:00
10.12.21 17:35:35.927	Information	[Instrument Response] 0 Status 0 Diagnostic CCD_Board_-7V_CCD_Supply -7.00 V	GMT 1:00
10.12.21 17:35:35.927	Information	[Instrument Response] 0 Status 0 Diagnostic CCD_Board_ADC_Selftest 2.05 V	GMT 1:00
10.12.21 17:35:35.927	Information	[Instrument Response] 0 Status 0 Diagnostic CCD_Board_Box_RH 24.3 %	GMT 1:00
10.12.21 17:35:35.927	Information	[Instrument Response] 0 Status 0 Diagnostic CCD_Board_Box_Temperature 24 C	GMT 1:00
10.12.21 17:35:35.927	Information	[Instrument Response] 0 Status 0 Diagnostic CCD_Board_CCD_RH 2.1 %	GMT 1:00
10.12.21 17:35:35.927	Information	[Instrument Response] 0 Status 0 Diagnostic CCD_Board_CCD_Temperature -10.6 C	GMT 1:00
10.12.21 17:35:35.927	Information	[Instrument Response] 0 Status 0 Diagnostic CCD_Board_TEC_Voltage 2.79 V	GMT 1:00
10.12.21 17:35:35.927	Information	[Instrument Response] 0 Status 0 Diagnostic ICC_+1.5V_FPGA_Core_Supply 1.50 V	GMT 1:00
10.12.21 17:35:35.927	Information	[Instrument Response] 0 Status 0 Diagnostic ICC_+1.5V_FPGA_PLL_Supply 1.49 V	GMT 1:00
10.12.21 17:35:35.927	Information	[Instrument Response] 0 Status 0 Diagnostic ICC_+12VF_Supply 12.0 V	GMT 1:00
10.12.21 17:35:35.927	Information	[Instrument Response] 0 Status 0 Diagnostic ICC_+12VP_Supply 12.0 V	GMT 1:00
10.12.21 17:35:35.927	Information	[Instrument Response] 0 Status 0 Diagnostic ICC_+18V_Analog_Supply 18.1 V	GMT 1:00
10.12.21 17:35:35.927	Information	[Instrument Response] 0 Status 0 Diagnostic ICC_+3.3V_Digital_Supply 3.38 V	GMT 1:00
10.12.21 17:35:35.927	Information	[Instrument Response] 0 Status 0 Diagnostic ICC_+5VF_Supply 5.00 V	GMT 1:00
10.12.21 17:35:35.927	Information	[Instrument Response] 0 Status 0 Diagnostic ICC_+5V_Analog_Supply 4.98 V	GMT 1:00
10.12.21 17:35:35.927	Information	[Instrument Response] 0 Status 0 Diagnostic ICC_+5V_Digital_Supply 5.08 V	GMT 1:00
10.12.21 17:35:35.927	Information	[Instrument Response] 0 Status 0 Diagnostic ICC_+7V_Analog_Supply 6.98 V	GMT 1:00
10.12.21 17:35:35.927	Information	[Instrument Response] 0 Status 0 Diagnostic ICC_-7V_Analog_Supply -7.04 V	GMT 1:00
10.12.21 17:35:35.927	Information	[Instrument Response] 0 Status 0 Diagnostic ICC_ADC0_Selftest 2.05 V	GMT 1:00
10.12.21 17:35:35.927	Information	[Instrument Response] 0 Status 0 Diagnostic ICC_ADC1_Selftest 2.05 V	GMT 1:00
10.12.21 17:35:35.927	Information	[Instrument Response] 0 Status 0 Diagnostic ICC_Board_Temperature 29 C	GMT 1:00
10.12.21 17:35:35.927	Information	[Instrument Response] 0 Status 0 Diagnostic LASER_Board_A_+12VP_Supply 11.9 V	GMT 1:00
10.12.21 17:35:35.927	Information	[Instrument Response] 0 Status 0 Diagnostic LASER_Board_A_+2.5V_Reference 2.50 V	GMT 1:00
10.12.21 17:35:35.927	Information	[Instrument Response] 0 Status 0 Diagnostic LASER_Board_A_+5VL_Supply 5.07 V	GMT 1:00
10.12.21 17:35:35.927	Information	[Instrument Response] 0 Status 0 Diagnostic LASER_Board_A_+5VP_Supply 5.07 V	GMT 1:00
10.12.21 17:35:35.927	Information	[Instrument Response] 0 Status 0 Diagnostic LASER_Board_A_+5V_Analog_Supply 4.91 V	GMT 1:00
10.12.21 17:35:35.927	Information	[Instrument Response] 0 Status 0 Diagnostic LASER_Board_A_685_Current_Limited false	GMT 1:00
10.12.21 17:35:35.927	Information	[Instrument Response] 0 Status 0 Diagnostic LASER_Board_A_685_LASER_Current -0.00 A	GMT 1:00
10.12.21 17:35:35.927	Information	[Instrument Response] 0 Status 0 Diagnostic LASER_Board_A_785_Current_Limited false	GMT 1:00
10.12.21 17:35:35.927	Information	[Instrument Response] 0 Status 0 Diagnostic LASER_Board_A_785_LASER_Current -0.00 A	GMT 1:00
10.12.21 17:35:35.927	Information	[Instrument Response] 0 Status 0 Diagnostic LASER_Board_A_ADC_Selftest 2.05 V	GMT 1:00
10.12.21 17:35:35.927	Information	[Instrument Response] 0 Status 0 Diagnostic LASER_Board_A_Board_Temperature 24 C	GMT 1:00
10.12.21 17:35:35.927	Information	[Instrument Response] 0 Status 0 Diagnostic LASER_Board_A_Fan_Speed 3662 rpm	GMT 1:00
10.12.21 17:35:35.927	Information	[Instrument Response] 0 Status 0 Diagnostic LASER_Board_A_LED_Voltage 0.00 V	GMT 1:00
10.12.21 17:35:35.927	Information	[Instrument Response] 0 Status 0 Diagnostic LASER_Board_A_Laser_Temperature 25 C	GMT 1:00
10.12.21 17:35:35.927	Information	[Instrument Response] 0 Status 0 Diagnostic LASER_Board_A_Over_Current false	GMT 1:00
10.12.21 17:35:35.927	Information	[Instrument Response] 0 Status 0 Diagnostic LASER_Board_A_Over_Temperature false	GMT 1:00
10.12.21 17:35:35.927	Information	[Instrument Response] 0 Status 0 Diagnostic LASER_Board_A_TE_Cooler_Voltage 0.00 V	GMT 1:00
10.12.21 17:35:35.927	Information	[Instrument Response] 0 Status 0 Diagnostic LASER_Board_A_Under_Voltage false	GMT 1:00
10.12.21 17:35:35.927	Information	[Instrument Response] 0 Status 0 Diagnostic CCD_Board_Box_Dew_Point 2.0 C	GMT 1:00
10.12.21 17:35:35.927	Information	[Instrument Response] 0 Status 0 Diagnostic ICC_+12V_Fuse_Blown false	GMT 1:00
10.12.21 17:35:35.927	Information	[Instrument Response] 0 Status 0 Diagnostic ICC_+3.3V_Fuse_Blown false	GMT 1:00
10.12.21 17:35:35.927	Information	[Instrument Response] 0 Status 0 Diagnostic ICC_+5V_Fuse_Blown false	GMT 1:00
10.12.21 17:35:51.436	Information	[Instrument Response] 0 Drawer Open	GMT 1:00
10.12.21 17:35:52.675	Information	[Instrument Response] 0 Status 0 Diagnostic LASER_Board_A_+5VL_Supply 0.34 V	GMT 1:00
10.12.21 17:36:04.741	Information	[Instrument Response] 0 Status 0 Diagnostic ICC_+5VF_Supply 5.06 V	GMT 1:00
10.12.21 17:36:06.740	Information	[Instrument Response] 0 Status 0 Diagnostic ICC_+5VF_Supply 5.00 V	GMT 1:00
10.12.21 17:36:08.758	Information	[Instrument Response] 0 Status 0 Diagnostic ICC_+5VF_Supply 5.06 V	GMT 1:00
10.12.21 17:36:09.759	Information	[Instrument Response] 0 Drawer Closed	GMT 1:00
10.12.21 17:36:10.771	Information	[Instrument Response] 0 Status 0 Diagnostic ICC_+5VF_Supply 5.00 V	GMT 1:00
10.12.21 17:36:10.834	Information	[Instrument Response] 0 Status 0 Diagnostic LASER_Board_A_+5VL_Supply 5.07 V	GMT 1:00
10.12.21 17:36:14.653	Information	Starting acquisition...	GMT 1:00
10.12.21 17:36:15.906	Information	[Instrument Request] 1 Capture Chemi 0 125um 600	GMT 1:00
10.12.21 17:36:15.906	Information	[Instrument Request] 2 Capture 700 0 125um 120	GMT 1:00
10.12.21 17:36:16.015	Information	[Instrument Response] 1 Status 1 Executing command: Capture Chemi 0 125um 600	GMT 1:00
10.12.21 17:36:16.031	Information	[Instrument Response] 1 Status 1 Setting the focus	GMT 1:00
10.12.21 17:36:16.156	Information	[Instrument Response] 1 Status 1 Changing to the Chemi filter position	GMT 1:00
10.12.21 17:36:17.094	Information	[Instrument Response] 1 Status 1 Capture of Chemi channel image in progress	GMT 1:00
10.12.21 17:36:22.828	Information	[Instrument Response] 0 Status 0 Diagnostic CCD_Board_TEC_Voltage 2.69 V	GMT 1:00
10.12.21 17:36:38.626	Information	[Instrument Response] 1 Status 1 Exposing: 10 minutes remaining.	GMT 1:00
10.12.21 17:36:40.923	Information	[Instrument Response] 0 Status 0 Diagnostic ICC_+5VF_Supply 5.06 V	GMT 1:00
10.12.21 17:36:52.986	Information	[Instrument Response] 0 Status 0 Diagnostic ICC_+5VF_Supply 5.00 V	GMT 1:00
10.12.21 17:36:55.001	Information	[Instrument Response] 0 Status 0 Diagnostic ICC_+5VF_Supply 5.06 V	GMT 1:00
10.12.21 17:36:59.627	Information	[Instrument Response] 1 Status 1 Exposing: 10 minutes remaining.	GMT 1:00
10.12.21 17:37:01.033	Information	[Instrument Response] 0 Status 0 Diagnostic ICC_+5VF_Supply 5.00 V	GMT 1:00
10.12.21 17:37:09.096	Information	[Instrument Response] 0 Status 0 Diagnostic ICC_+5VF_Supply 5.06 V	GMT 1:00
10.12.21 17:37:11.096	Information	[Instrument Response] 0 Status 0 Diagnostic ICC_+5VF_Supply 5.00 V	GMT 1:00
10.12.21 17:37:16.002	Information	[Instrument Response] 1 Status 1 Preparing the preview	GMT 1:00
10.12.21 17:37:16.206	Information	[Instrument Response] 0 Status 0 Diagnostic CCD_Board_TEC_Voltage 2.79 V	GMT 1:00
10.12.21 17:37:22.034	Information	[Instrument Response] 0 Status 0 Diagnostic CCD_Board_TEC_Voltage 2.69 V	GMT 1:00
10.12.21 17:37:26.112	Information	[Instrument Response] 1 Status 1 Preview ready	GMT 1:00
10.12.21 17:37:26.128	Information	[Instrument Response] 1 ImagePreview 1822732	GMT 1:00
10.12.21 17:37:47.129	Information	[Instrument Response] 1 Status 1 Exposing: 9 minutes remaining.	GMT 1:00
10.12.21 17:38:08.130	Information	[Instrument Response] 1 Status 1 Exposing: 9 minutes remaining.	GMT 1:00
10.12.21 17:38:17.286	Information	[Instrument Response] 0 Status 0 Diagnostic ICC_+5VF_Supply 5.06 V	GMT 1:00
10.12.21 17:38:19.302	Information	[Instrument Response] 0 Status 0 Diagnostic ICC_+5VF_Supply 5.00 V	GMT 1:00
10.12.21 17:38:21.302	Information	[Instrument Response] 0 Status 0 Diagnostic ICC_+5VF_Supply 5.06 V	GMT 1:00
10.12.21 17:38:27.334	Information	[Instrument Response] 0 Status 0 Diagnostic ICC_+5VF_Supply 5.00 V	GMT 1:00
10.12.21 17:38:29.131	Information	[Instrument Response] 1 Status 1 Exposing: 8 minutes remaining.	GMT 1:00
10.12.21 17:38:31.365	Information	[Instrument Response] 0 Status 0 Diagnostic ICC_+5VF_Supply 5.06 V	GMT 1:00
10.12.21 17:38:33.365	Information	[Instrument Response] 0 Status 0 Diagnostic ICC_+5VF_Supply 5.00 V	GMT 1:00
10.12.21 17:38:35.381	Information	[Instrument Response] 0 Status 0 Diagnostic ICC_+5VF_Supply 5.06 V	GMT 1:00
10.12.21 17:38:47.444	Information	[Instrument Response] 0 Status 0 Diagnostic ICC_+5VF_Supply 5.00 V	GMT 1:00
10.12.21 17:38:50.132	Information	[Instrument Response] 1 Status 1 Exposing: 8 minutes remaining.	GMT 1:00
10.12.21 17:39:11.133	Information	[Instrument Response] 1 Status 1 Exposing: 8 minutes remaining.	GMT 1:00
10.12.21 17:39:32.134	Information	[Instrument Response] 1 Status 1 Exposing: 7 minutes remaining.	GMT 1:00
10.12.21 17:39:53.135	Information	[Instrument Response] 1 Status 1 Exposing: 7 minutes remaining.	GMT 1:00
10.12.21 17:40:13.886	Information	[Instrument Response] 0 Status 0 Diagnostic ICC_+5VF_Supply 5.06 V	GMT 1:00
10.12.21 17:40:14.136	Information	[Instrument Response] 1 Status 1 Exposing: 7 minutes remaining.	GMT 1:00
10.12.21 17:40:17.901	Information	[Instrument Response] 0 Status 0 Diagnostic CCD_Board_Box_Dew_Point 2.6 C	GMT 1:00
10.12.21 17:40:19.917	Information	[Instrument Response] 0 Status 0 Diagnostic ICC_+5VF_Supply 5.00 V	GMT 1:00
10.12.21 17:40:31.980	Information	[Instrument Response] 0 Status 0 Diagnostic ICC_+5VF_Supply 5.06 V	GMT 1:00
10.12.21 17:40:35.136	Information	[Instrument Response] 1 Status 1 Exposing: 6 minutes remaining.	GMT 1:00
10.12.21 17:40:40.027	Information	[Instrument Response] 0 Status 0 Diagnostic ICC_+5VF_Supply 5.00 V	GMT 1:00
10.12.21 17:40:56.137	Information	[Instrument Response] 1 Status 1 Exposing: 6 minutes remaining.	GMT 1:00
10.12.21 17:41:17.138	Information	[Instrument Response] 1 Status 1 Exposing: 6 minutes remaining.	GMT 1:00
10.12.21 17:41:38.155	Information	[Instrument Response] 1 Status 1 Exposing: 5 minutes remaining.	GMT 1:00
10.12.21 17:41:48.374	Information	[Instrument Response] 0 Status 0 Diagnostic ICC_+5VF_Supply 5.06 V	GMT 1:00
10.12.21 17:41:59.156	Information	[Instrument Response] 1 Status 1 Exposing: 5 minutes remaining.	GMT 1:00
10.12.21 17:42:00.437	Information	[Instrument Response] 0 Status 0 Diagnostic ICC_+5VF_Supply 5.00 V	GMT 1:00
10.12.21 17:42:12.500	Information	[Instrument Response] 0 Status 0 Diagnostic ICC_+5VF_Supply 5.06 V	GMT 1:00
10.12.21 17:42:14.516	Information	[Instrument Response] 0 Status 0 Diagnostic ICC_+5VF_Supply 5.00 V	GMT 1:00
10.12.21 17:42:20.157	Information	[Instrument Response] 1 Status 1 Exposing: 4 minutes remaining.	GMT 1:00
10.12.21 17:42:20.547	Information	[Instrument Response] 0 Status 0 Diagnostic ICC_+5VF_Supply 5.06 V	GMT 1:00
10.12.21 17:42:28.579	Information	[Instrument Response] 0 Status 0 Diagnostic ICC_+5VF_Supply 5.00 V	GMT 1:00
10.12.21 17:42:30.595	Information	[Instrument Response] 0 Status 0 Diagnostic ICC_+5VF_Supply 5.06 V	GMT 1:00
10.12.21 17:42:32.611	Information	[Instrument Response] 0 Status 0 Diagnostic ICC_+5VF_Supply 5.00 V	GMT 1:00
10.12.21 17:42:41.158	Information	[Instrument Response] 1 Status 1 Exposing: 4 minutes remaining.	GMT 1:00
10.12.21 17:43:02.159	Information	[Instrument Response] 1 Status 1 Exposing: 4 minutes remaining.	GMT 1:00
10.12.21 17:43:23.160	Information	[Instrument Response] 1 Status 1 Exposing: 3 minutes remaining.	GMT 1:00
10.12.21 17:43:38.942	Information	[Instrument Response] 0 Status 0 Diagnostic ICC_+5VF_Supply 5.06 V	GMT 1:00
10.12.21 17:43:44.161	Information	[Instrument Response] 1 Status 1 Exposing: 3 minutes remaining.	GMT 1:00
10.12.21 17:43:51.005	Information	[Instrument Response] 0 Status 0 Diagnostic ICC_+5VF_Supply 5.00 V	GMT 1:00
10.12.21 17:44:05.162	Information	[Instrument Response] 1 Status 1 Exposing: 3 minutes remaining.	GMT 1:00
10.12.21 17:44:23.178	Information	[Instrument Response] 0 Status 0 Diagnostic ICC_+5VF_Supply 5.06 V	GMT 1:00
10.12.21 17:44:26.163	Information	[Instrument Response] 1 Status 1 Exposing: 2 minutes remaining.	GMT 1:00
10.12.21 17:44:31.210	Information	[Instrument Response] 0 Status 0 Diagnostic ICC_+5VF_Supply 5.00 V	GMT 1:00
10.12.21 17:44:47.163	Information	[Instrument Response] 1 Status 1 Exposing: 2 minutes remaining.	GMT 1:00
10.12.21 17:45:08.164	Information	[Instrument Response] 1 Status 1 Exposing: 2 minutes remaining.	GMT 1:00
10.12.21 17:45:21.478	Information	[Instrument Response] 0 Status 0 Diagnostic ICC_Board_Temperature 30 C	GMT 1:00
10.12.21 17:45:47.322	Information	[Instrument Response] 1 Status 1 Exposing: 40 seconds remaining.	GMT 1:00
10.12.21 17:46:05.730	Information	[Instrument Response] 0 Status 0 Diagnostic ICC_+5VF_Supply 5.06 V	GMT 1:00
10.12.21 17:46:08.323	Information	[Instrument Response] 1 Status 1 Exposing: 20 seconds remaining.	GMT 1:00
10.12.21 17:46:15.777	Information	[Instrument Response] 0 Status 0 Diagnostic CCD_Board_TEC_Voltage 2.79 V	GMT 1:00
10.12.21 17:46:23.043	Information	[Instrument Response] 1 Status 1 Preparing the image	GMT 1:00
10.12.21 17:46:26.074	Information	[Instrument Response] 0 Status 0 Diagnostic ICC_+5VF_Supply 4.98 V	GMT 1:00
10.12.21 17:46:33.043	Information	[Instrument Response] 0 Status 0 Diagnostic ICC_+5VF_Supply 5.04 V	GMT 1:00
10.12.21 17:46:35.325	Information	[Instrument Response] 1 Status 1 Image ready	GMT 1:00
10.12.21 17:46:35.325	Information	[Instrument Response] 1 Image 1822732	GMT 1:00
10.12.21 17:46:35.356	Information	[Instrument Response] 1 Status 1 Capture of Chemi channel image complete	GMT 1:00
10.12.21 17:46:35.418	Information	[Instrument Response] 1 Result 0 OK	GMT 1:00
10.12.21 17:46:35.418	Information	[Instrument Response] 2 Status 1 Executing command: Capture 700 0 125um 120	GMT 1:00
10.12.21 17:46:35.434	Information	[Instrument Response] 2 Status 1 Turning on the 700 source	GMT 1:00
10.12.21 17:46:35.434	Information	[Instrument Response] 2 Status 1 Setting the focus	GMT 1:00
10.12.21 17:46:35.497	Information	[Instrument Response] 2 Status 1 Changing to the 700 filter position	GMT 1:00
10.12.21 17:46:36.997	Information	[Instrument Response] 2 Status 1 Capture of 700 channel image in progress	GMT 1:00
10.12.21 17:46:37.090	Information	[Instrument Response] 0 Status 0 Diagnostic LASER_Board_A_685_LASER_Current 0.58 A	GMT 1:00
10.12.21 17:46:41.106	Information	[Instrument Response] 0 Status 0 Diagnostic LASER_Board_A_TE_Cooler_Voltage 0.10 V	GMT 1:00
10.12.21 17:46:43.122	Information	[Instrument Response] 0 Status 0 Diagnostic LASER_Board_A_TE_Cooler_Voltage 0.16 V	GMT 1:00
10.12.21 17:46:45.138	Information	[Instrument Response] 0 Status 0 Diagnostic LASER_Board_A_TE_Cooler_Voltage 0.22 V	GMT 1:00
10.12.21 17:46:58.044	Information	[Instrument Response] 2 Status 1 Preparing the preview	GMT 1:00
10.12.21 17:47:07.045	Information	[Instrument Response] 2 Status 1 Preview ready	GMT 1:00
10.12.21 17:47:07.060	Information	[Instrument Response] 2 ImagePreview 1822732	GMT 1:00
10.12.21 17:47:28.108	Information	[Instrument Response] 2 Status 1 Exposing: 2 minutes remaining.	GMT 1:00
10.12.21 17:47:49.109	Information	[Instrument Response] 2 Status 1 Exposing: 60 seconds remaining.	GMT 1:00
10.12.21 17:48:10.110	Information	[Instrument Response] 2 Status 1 Exposing: 40 seconds remaining.	GMT 1:00
10.12.21 17:48:16.454	Information	[Instrument Response] 0 Status 0 Diagnostic ICC_+5VF_Supply 4.98 V	GMT 1:00
10.12.21 17:48:18.470	Information	[Instrument Response] 0 Status 0 Diagnostic ICC_+5VF_Supply 5.04 V	GMT 1:00
10.12.21 17:48:20.470	Information	[Instrument Response] 0 Status 0 Diagnostic ICC_+5VF_Supply 4.98 V	GMT 1:00
10.12.21 17:48:28.517	Information	[Instrument Response] 0 Status 0 Diagnostic ICC_+5VF_Supply 5.04 V	GMT 1:00
10.12.21 17:48:31.111	Information	[Instrument Response] 2 Status 1 Exposing: 20 seconds remaining.	GMT 1:00
10.12.21 17:48:40.580	Information	[Instrument Response] 0 Status 0 Diagnostic ICC_+5VF_Supply 4.98 V	GMT 1:00
10.12.21 17:48:42.596	Information	[Instrument Response] 0 Status 0 Diagnostic ICC_+5VF_Supply 5.04 V	GMT 1:00
10.12.21 17:48:46.049	Information	[Instrument Response] 2 Status 1 Preparing the image	GMT 1:00
10.12.21 17:48:46.112	Information	[Instrument Response] 0 Status 0 Diagnostic ICC_+5VF_Supply 4.98 V	GMT 1:00
10.12.21 17:48:46.112	Information	[Instrument Response] 0 Status 0 Diagnostic LASER_Board_A_Board_Temperature 25 C	GMT 1:00
10.12.21 17:48:55.894	Information	[Instrument Response] 2 Status 1 Image ready	GMT 1:00
10.12.21 17:48:55.909	Information	[Instrument Response] 2 Image 1822732	GMT 1:00
10.12.21 17:48:55.940	Information	[Instrument Response] 2 Status 1 Capture of 700 channel image complete	GMT 1:00
10.12.21 17:48:56.003	Information	[Instrument Response] 2 Result 0 OK	GMT 1:00
10.12.21 17:48:56.253	Information	Setting the Camera Status panel back to the Ready state.	GMT 1:00
10.12.21 17:48:56.253	Information	Acquisition 0000504_01 finished with channels: Chemi 700	GMT 1:00
10.12.21 17:48:57.097	Information	[Instrument Response] 0 Status 0 Diagnostic LASER_Board_A_685_LASER_Current -0.00 A	GMT 1:00
10.12.21 17:48:59.108	Information	[Instrument Response] 0 Status 0 Diagnostic LASER_Board_A_TE_Cooler_Voltage 0.14 V	GMT 1:00
10.12.21 17:49:01.103	Information	[Instrument Response] 0 Status 0 Diagnostic LASER_Board_A_TE_Cooler_Voltage 0.06 V	GMT 1:00
10.12.21 17:49:03.127	Information	[Instrument Response] 0 Status 0 Diagnostic LASER_Board_A_TE_Cooler_Voltage 0.00 V	GMT 1:00
10.12.21 17:49:21.221	Information	[Instrument Response] 0 Status 0 Diagnostic ICC_+5VF_Supply 5.04 V	GMT 1:00
10.12.21 17:49:23.232	Information	[Instrument Response] 0 Status 0 Diagnostic ICC_+5VF_Supply 4.98 V	GMT 1:00
10.12.21 17:49:25.238	Information	[Instrument Response] 0 Status 0 Diagnostic ICC_+5VF_Supply 5.04 V	GMT 1:00
10.12.21 17:49:37.291	Information	[Instrument Response] 0 Status 0 Diagnostic ICC_+5VF_Supply 4.98 V	GMT 1:00
10.12.21 17:49:45.341	Information	[Instrument Response] 0 Status 0 Diagnostic ICC_+5VF_Supply 5.04 V	GMT 1:00
10.12.21 17:50:01.428	Information	[Instrument Response] 0 Status 0 Diagnostic ICC_+5VF_Supply 4.98 V	GMT 1:00
10.12.21 17:50:05.443	Information	[Instrument Response] 0 Status 0 Diagnostic ICC_+5VF_Supply 5.04 V	GMT 1:00
10.12.21 17:50:07.459	Information	[Instrument Response] 0 Status 0 Diagnostic ICC_+5VF_Supply 4.98 V	GMT 1:00
10.12.21 17:50:15.498	Information	[Instrument Response] 0 Status 0 Diagnostic ICC_+5VF_Supply 5.04 V	GMT 1:00
10.12.21 17:50:21.521	Information	[Instrument Response] 0 Status 0 Diagnostic CCD_Board_Box_RH 25.3 %	GMT 1:00
10.12.21 17:50:21.583	Information	[Instrument Response] 0 Status 0 Diagnostic CCD_Board_Box_Dew_Point 3.2 C	GMT 1:00
10.12.21 17:50:29.559	Information	[Instrument Response] 0 Status 0 Diagnostic CCD_Board_Box_Dew_Point 2.6 C	GMT 1:00
10.12.21 17:50:33.592	Information	[Instrument Response] 0 Status 0 Diagnostic ICC_+5VF_Supply 4.98 V	GMT 1:00
10.12.21 17:50:35.596	Information	[Instrument Response] 0 Status 0 Diagnostic ICC_+5VF_Supply 5.04 V	GMT 1:00
10.12.21 17:50:37.611	Information	[Instrument Response] 0 Status 0 Diagnostic ICC_+5VF_Supply 4.98 V	GMT 1:00
10.12.21 17:51:15.796	Information	[Instrument Response] 0 Status 0 Diagnostic ICC_+5VF_Supply 5.04 V	GMT 1:00
10.12.21 17:51:27.861	Information	[Instrument Response] 0 Status 0 Diagnostic ICC_+5VF_Supply 4.98 V	GMT 1:00
10.12.21 17:51:35.901	Information	[Instrument Response] 0 Status 0 Diagnostic ICC_+5VF_Supply 5.04 V	GMT 1:00
10.12.21 17:52:14.102	Information	[Instrument Response] 0 Status 0 Diagnostic ICC_+5VF_Supply 4.98 V	GMT 1:00
10.12.21 17:52:30.189	Information	[Instrument Response] 0 Status 0 Diagnostic ICC_+5VF_Supply 5.04 V	GMT 1:00
10.12.21 17:52:38.230	Information	[Instrument Response] 0 Status 0 Diagnostic ICC_+5VF_Supply 4.98 V	GMT 1:00
10.12.21 17:52:40.229	Information	[Instrument Response] 0 Status 0 Diagnostic ICC_+5VF_Supply 5.04 V	GMT 1:00
10.12.21 17:52:42.244	Information	[Instrument Response] 0 Status 0 Diagnostic ICC_+5VF_Supply 4.98 V	GMT 1:00
10.12.21 17:52:50.287	Information	[Instrument Response] 0 Status 0 Diagnostic ICC_+5VF_Supply 5.04 V	GMT 1:00
10.12.21 17:53:02.357	Information	[Instrument Response] 0 Status 0 Diagnostic ICC_+5VF_Supply 4.98 V	GMT 1:00
10.12.21 17:53:04.367	Information	[Instrument Response] 0 Status 0 Diagnostic ICC_+5VF_Supply 5.04 V	GMT 1:00
10.12.21 17:53:12.396	Information	[Instrument Response] 0 Status 0 Diagnostic ICC_+5VF_Supply 4.98 V	GMT 1:00
10.12.21 17:53:14.407	Information	[Instrument Response] 0 Status 0 Diagnostic ICC_+5VF_Supply 5.04 V	GMT 1:00
10.12.21 17:53:16.423	Information	[Instrument Response] 0 Status 0 Diagnostic ICC_+5VF_Supply 4.98 V	GMT 1:00
10.12.21 17:53:24.459	Information	[Instrument Response] 0 Status 0 Diagnostic ICC_+5VF_Supply 5.04 V	GMT 1:00
10.12.21 17:53:26.468	Information	[Instrument Response] 0 Status 0 Diagnostic ICC_+5VF_Supply 4.98 V	GMT 1:00
10.12.21 17:53:28.477	Information	[Instrument Response] 0 Status 0 Diagnostic ICC_+5VF_Supply 5.04 V	GMT 1:00
10.12.21 17:53:48.594	Information	[Instrument Response] 0 Status 0 Diagnostic ICC_+5VF_Supply 4.98 V	GMT 1:00
10.12.21 17:53:50.590	Information	[Instrument Response] 0 Status 0 Diagnostic ICC_+5VF_Supply 5.04 V	GMT 1:00
10.12.21 17:54:08.686	Information	[Instrument Response] 0 Status 0 Diagnostic ICC_+5VF_Supply 4.98 V	GMT 1:00
10.12.21 17:54:30.811	Information	[Instrument Response] 0 Status 0 Diagnostic ICC_+5VF_Supply 5.04 V	GMT 1:00
10.12.21 17:54:42.865	Information	[Instrument Response] 0 Status 0 Diagnostic ICC_+5VF_Supply 4.98 V	GMT 1:00
10.12.21 17:54:50.908	Information	[Instrument Response] 0 Status 0 Diagnostic ICC_+5VF_Supply 5.04 V	GMT 1:00
10.12.21 17:55:02.976	Information	[Instrument Response] 0 Status 0 Diagnostic ICC_+5VF_Supply 4.98 V	GMT 1:00
10.12.21 17:55:04.985	Information	[Instrument Response] 0 Status 0 Diagnostic ICC_+5VF_Supply 5.04 V	GMT 1:00
10.12.21 17:55:17.039	Information	[Instrument Response] 0 Status 0 Diagnostic ICC_+5VF_Supply 4.98 V	GMT 1:00
10.12.21 17:55:19.056	Information	[Instrument Response] 0 Status 0 Diagnostic ICC_+5VF_Supply 5.04 V	GMT 1:00
10.12.21 17:55:27.096	Information	[Instrument Response] 0 Status 0 Diagnostic ICC_+5VF_Supply 4.98 V	GMT 1:00
10.12.21 17:55:39.149	Information	[Instrument Response] 0 Status 0 Diagnostic ICC_+5VF_Supply 5.04 V	GMT 1:00
10.12.21 17:55:51.210	Information	[Instrument Response] 0 Status 0 Diagnostic ICC_+5VF_Supply 4.98 V	GMT 1:00
10.12.21 17:55:53.226	Information	[Instrument Response] 0 Status 0 Diagnostic ICC_+5VF_Supply 5.04 V	GMT 1:00
10.12.21 17:55:55.242	Information	[Instrument Response] 0 Status 0 Diagnostic ICC_+5VF_Supply 4.98 V	GMT 1:00
10.12.21 17:55:57.242	Information	[Instrument Response] 0 Status 0 Diagnostic ICC_+5VF_Supply 5.04 V	GMT 1:00
10.12.21 17:55:59.261	Information	[Instrument Response] 0 Status 0 Diagnostic ICC_+5VF_Supply 4.98 V	GMT 1:00
10.12.21 17:56:07.304	Information	[Instrument Response] 0 Status 0 Diagnostic ICC_+5VF_Supply 5.04 V	GMT 1:00
10.12.21 17:56:09.304	Information	[Instrument Response] 0 Status 0 Diagnostic ICC_+5VF_Supply 4.98 V	GMT 1:00
10.12.21 17:56:21.373	Information	[Instrument Response] 0 Status 0 Diagnostic ICC_+5VF_Supply 5.04 V	GMT 1:00
10.12.21 17:56:39.470	Information	[Instrument Response] 0 Status 0 Diagnostic ICC_+5VF_Supply 4.98 V	GMT 1:00
10.12.21 17:56:57.562	Information	[Instrument Response] 0 Status 0 Diagnostic ICC_+5VF_Supply 5.04 V	GMT 1:00
10.12.21 17:56:59.562	Information	[Instrument Response] 0 Status 0 Diagnostic ICC_+5VF_Supply 4.98 V	GMT 1:00
10.12.21 17:57:13.634	Information	[Instrument Response] 0 Status 0 Diagnostic ICC_+5VF_Supply 5.04 V	GMT 1:00
10.12.21 17:57:57.870	Information	[Instrument Response] 0 Status 0 Diagnostic ICC_+5VF_Supply 4.98 V	GMT 1:00
10.12.21 17:57:59.870	Information	[Instrument Response] 0 Status 0 Diagnostic ICC_+5VF_Supply 5.04 V	GMT 1:00
10.12.21 17:58:21.992	Information	[Instrument Response] 0 Status 0 Diagnostic ICC_+5VF_Supply 4.98 V	GMT 1:00
10.12.21 17:58:24.008	Information	[Instrument Response] 0 Status 0 Diagnostic ICC_+5VF_Supply 5.04 V	GMT 1:00
10.12.21 17:58:36.064	Information	[Instrument Response] 0 Status 0 Diagnostic ICC_+5VF_Supply 4.98 V	GMT 1:00
10.12.21 17:58:38.080	Information	[Instrument Response] 0 Status 0 Diagnostic ICC_+5VF_Supply 5.04 V	GMT 1:00
10.12.21 17:58:45.128	Information	[Instrument Response] 0 Drawer Open	GMT 1:00
10.12.21 17:58:46.107	Information	[Instrument Response] 0 Status 0 Diagnostic LASER_Board_A_+5VL_Supply 0.34 V	GMT 1:00
10.12.21 17:59:32.350	Information	[Instrument Response] 0 Status 0 Diagnostic CCD_Board_Box_RH 24.3 %	GMT 1:00
10.12.21 18:01:14.872	Information	[Instrument Response] 0 Status 0 Diagnostic CCD_Board_Box_Temperature 25 C	GMT 1:00
10.12.21 18:01:38.996	Information	[Instrument Response] 0 Status 0 Diagnostic CCD_Board_Box_RH 23.2 %	GMT 1:00
10.12.21 18:01:39.059	Information	[Instrument Response] 0 Status 0 Diagnostic CCD_Board_Box_Dew_Point 2.0 C	GMT 1:00
10.12.21 18:03:09.469	Information	[Instrument Response] 0 Status 0 Diagnostic ICC_Board_Temperature 31 C	GMT 1:00
10.12.21 18:04:01.731	Information	[Instrument Response] 0 Status 0 Diagnostic CCD_Board_Box_RH 22.2 %	GMT 1:00
10.12.21 18:06:02.357	Information	[Instrument Response] 0 Status 0 Diagnostic CCD_Board_Box_Dew_Point 1.3 C	GMT 1:00
10.12.21 18:07:50.908	Information	[Instrument Response] 0 Status 0 Diagnostic CCD_Board_TEC_Voltage 2.88 V	GMT 1:00
10.12.21 18:08:45.193	Information	[Instrument Response] 0 Status 0 Diagnostic CCD_Board_Box_RH 21.2 %	GMT 1:00
10.12.21 18:10:11.310	Information	[Instrument Response] 0 Drawer Closed	GMT 1:00
10.12.21 18:10:11.625	Information	[Instrument Response] 0 Status 0 Diagnostic LASER_Board_A_+5VL_Supply 5.07 V	GMT 1:00
10.12.21 18:10:17.664	Information	[Instrument Response] 0 Status 0 Diagnostic ICC_+5VF_Supply 4.98 V	GMT 1:00
10.12.21 18:10:19.664	Information	[Instrument Response] 0 Status 0 Diagnostic ICC_+5VF_Supply 5.04 V	GMT 1:00
10.12.21 18:10:21.680	Information	[Instrument Response] 0 Status 0 Diagnostic ICC_+5VF_Supply 4.98 V	GMT 1:00
10.12.21 18:10:22.477	Information	Starting acquisition...	GMT 1:00
10.12.21 18:10:23.946	Information	[Instrument Request] 3 Capture Chemi 0 125um 120	GMT 1:00
10.12.21 18:10:23.946	Information	[Instrument Request] 4 Capture 700 0 125um 120	GMT 1:00
10.12.21 18:10:24.118	Information	[Instrument Response] 3 Status 1 Executing command: Capture Chemi 0 125um 120	GMT 1:00
10.12.21 18:10:24.133	Information	[Instrument Response] 3 Status 1 Setting the focus	GMT 1:00
10.12.21 18:10:24.368	Information	[Instrument Response] 3 Status 1 Changing to the Chemi filter position	GMT 1:00
10.12.21 18:10:25.133	Information	[Instrument Response] 3 Status 1 Capture of Chemi channel image in progress	GMT 1:00
10.12.21 18:10:29.727	Information	[Instrument Response] 0 Status 0 Diagnostic CCD_Board_TEC_Voltage 2.79 V	GMT 1:00
10.12.21 18:10:29.790	Information	[Instrument Response] 0 Status 0 Diagnostic ICC_+5VF_Supply 5.06 V	GMT 1:00
10.12.21 18:10:31.727	Information	[Instrument Response] 0 Status 0 Diagnostic ICC_+5VF_Supply 5.00 V	GMT 1:00
10.12.21 18:10:41.165	Information	[Instrument Response] 3 Status 1 Preparing the preview	GMT 1:00
10.12.21 18:10:42.181	Information	[Instrument Response] 0 Status 0 Diagnostic ICC_+5VF_Supply 5.06 V	GMT 1:00
10.12.21 18:10:51.369	Information	[Instrument Response] 3 Status 1 Preview ready	GMT 1:00
10.12.21 18:10:51.369	Information	[Instrument Response] 3 ImagePreview 1822732	GMT 1:00
10.12.21 18:11:01.276	Information	[Instrument Response] 0 Status 0 Diagnostic ICC_+5VF_Supply 5.00 V	GMT 1:00
10.12.21 18:11:03.291	Information	[Instrument Response] 0 Status 0 Diagnostic ICC_+5VF_Supply 5.06 V	GMT 1:00
10.12.21 18:11:09.323	Information	[Instrument Response] 0 Status 0 Diagnostic ICC_+5VF_Supply 5.00 V	GMT 1:00
10.12.21 18:11:12.370	Information	[Instrument Response] 3 Status 1 Exposing: 2 minutes remaining.	GMT 1:00
10.12.21 18:11:33.371	Information	[Instrument Response] 3 Status 1 Exposing: 60 seconds remaining.	GMT 1:00
10.12.21 18:11:54.372	Information	[Instrument Response] 3 Status 1 Exposing: 40 seconds remaining.	GMT 1:00
10.12.21 18:12:09.638	Information	[Instrument Response] 0 Status 0 Diagnostic ICC_+5VF_Supply 5.06 V	GMT 1:00
10.12.21 18:12:15.373	Information	[Instrument Response] 3 Status 1 Exposing: 20 seconds remaining.	GMT 1:00
10.12.21 18:12:21.717	Information	[Instrument Response] 0 Status 0 Diagnostic ICC_+5VF_Supply 5.00 V	GMT 1:00
10.12.21 18:12:25.748	Information	[Instrument Response] 0 Status 0 Diagnostic ICC_+5VF_Supply 5.06 V	GMT 1:00
10.12.21 18:12:33.186	Information	[Instrument Response] 3 Status 1 Preparing the image	GMT 1:00
10.12.21 18:12:35.202	Information	[Instrument Response] 0 Status 0 Diagnostic ICC_+5VF_Supply 5.00 V	GMT 1:00
10.12.21 18:12:39.218	Information	[Instrument Response] 0 Status 0 Diagnostic CCD_Board_TEC_Voltage 2.88 V	GMT 1:00
10.12.21 18:12:44.093	Information	[Instrument Response] 3 Status 1 Image ready	GMT 1:00
10.12.21 18:12:44.093	Information	[Instrument Response] 3 Image 1822732	GMT 1:00
10.12.21 18:12:44.140	Information	[Instrument Response] 3 Status 1 Capture of Chemi channel image complete	GMT 1:00
10.12.21 18:12:44.202	Information	[Instrument Response] 3 Result 0 OK	GMT 1:00
10.12.21 18:12:44.202	Information	[Instrument Response] 4 Status 1 Executing command: Capture 700 0 125um 120	GMT 1:00
10.12.21 18:12:44.233	Information	[Instrument Response] 4 Status 1 Turning on the 700 source	GMT 1:00
10.12.21 18:12:44.233	Information	[Instrument Response] 4 Status 1 Setting the focus	GMT 1:00
10.12.21 18:12:44.233	Information	[Instrument Response] 0 Status 0 Diagnostic LASER_Board_A_685_LASER_Current 0.55 A	GMT 1:00
10.12.21 18:12:44.265	Information	[Instrument Response] 4 Status 1 Changing to the 700 filter position	GMT 1:00
10.12.21 18:12:45.765	Information	[Instrument Response] 4 Status 1 Capture of 700 channel image in progress	GMT 1:00
10.12.21 18:12:46.140	Information	[Instrument Response] 0 Status 0 Diagnostic LASER_Board_A_685_LASER_Current 0.58 A	GMT 1:00
10.12.21 18:12:48.155	Information	[Instrument Response] 0 Status 0 Diagnostic LASER_Board_A_TE_Cooler_Voltage 0.10 V	GMT 1:00
10.12.21 18:12:50.171	Information	[Instrument Response] 0 Status 0 Diagnostic CCD_Board_TEC_Voltage 2.79 V	GMT 1:00
10.12.21 18:12:50.234	Information	[Instrument Response] 0 Status 0 Diagnostic LASER_Board_A_TE_Cooler_Voltage 0.16 V	GMT 1:00
10.12.21 18:12:52.171	Information	[Instrument Response] 0 Status 0 Diagnostic LASER_Board_A_TE_Cooler_Voltage 0.22 V	GMT 1:00
10.12.21 18:12:54.187	Information	[Instrument Response] 0 Status 0 Diagnostic LASER_Board_A_TE_Cooler_Voltage 0.28 V	GMT 1:00
10.12.21 18:13:06.188	Information	[Instrument Response] 4 Status 1 Preparing the preview	GMT 1:00
10.12.21 18:13:15.797	Information	[Instrument Response] 4 Status 1 Preview ready	GMT 1:00
10.12.21 18:13:15.797	Information	[Instrument Response] 4 ImagePreview 1822732	GMT 1:00
10.12.21 18:13:36.845	Information	[Instrument Response] 4 Status 1 Exposing: 2 minutes remaining.	GMT 1:00
10.12.21 18:13:56.018	Information	[Instrument Response] 0 Status 0 Diagnostic CCD_Board_Box_RH 22.2 %	GMT 1:00
10.12.21 18:13:57.846	Information	[Instrument Response] 4 Status 1 Exposing: 60 seconds remaining.	GMT 1:00
10.12.21 18:14:18.847	Information	[Instrument Response] 4 Status 1 Exposing: 40 seconds remaining.	GMT 1:00
10.12.21 18:14:39.848	Information	[Instrument Response] 4 Status 1 Exposing: 20 seconds remaining.	GMT 1:00
10.12.21 18:14:55.192	Information	[Instrument Response] 4 Status 1 Preparing the image	GMT 1:00
10.12.21 18:15:03.240	Information	[Instrument Response] 0 Status 0 Diagnostic CCD_Board_TEC_Voltage 2.88 V	GMT 1:00
10.12.21 18:15:04.646	Information	[Instrument Response] 4 Status 1 Image ready	GMT 1:00
10.12.21 18:15:04.646	Information	[Instrument Response] 4 Image 1822732	GMT 1:00
10.12.21 18:15:04.677	Information	[Instrument Response] 4 Status 1 Capture of 700 channel image complete	GMT 1:00
10.12.21 18:15:04.740	Information	[Instrument Response] 4 Result 0 OK	GMT 1:00
10.12.21 18:15:05.052	Information	Setting the Camera Status panel back to the Ready state.	GMT 1:00
10.12.21 18:15:05.068	Information	Acquisition 0000505_01 finished with channels: Chemi 700	GMT 1:00
10.12.21 18:15:05.755	Information	[Instrument Response] 0 Status 0 Diagnostic LASER_Board_A_685_LASER_Current -0.00 A	GMT 1:00
10.12.21 18:15:07.281	Information	[Instrument Response] 0 Status 0 Diagnostic LASER_Board_A_TE_Cooler_Voltage 0.22 V	GMT 1:00
10.12.21 18:15:07.340	Information	[Instrument Response] 0 Status 0 Diagnostic CCD_Board_Box_Dew_Point 1.9 C	GMT 1:00
10.12.21 18:15:09.281	Information	[Instrument Response] 0 Status 0 Diagnostic LASER_Board_A_TE_Cooler_Voltage 0.14 V	GMT 1:00
10.12.21 18:15:11.285	Information	[Instrument Response] 0 Status 0 Diagnostic LASER_Board_A_TE_Cooler_Voltage 0.06 V	GMT 1:00
10.12.21 18:15:13.300	Information	[Instrument Response] 0 Status 0 Diagnostic LASER_Board_A_TE_Cooler_Voltage 0.00 V	GMT 1:00
10.12.21 18:17:59.816	Information	[Instrument Response] 0 Drawer Open	GMT 1:00
10.12.21 18:18:00.160	Information	[Instrument Response] 0 Status 0 Diagnostic LASER_Board_A_+5VL_Supply 0.34 V	GMT 1:00
10.12.21 18:18:02.160	Information	[Instrument Response] 0 Status 0 Diagnostic ICC_+5VF_Supply 5.06 V	GMT 1:00
10.12.21 18:18:04.178	Information	[Instrument Response] 0 Status 0 Diagnostic ICC_+5VF_Supply 5.00 V	GMT 1:00
10.12.21 18:18:12.216	Information	[Instrument Response] 0 Status 0 Diagnostic ICC_+5VF_Supply 5.06 V	GMT 1:00
10.12.21 18:18:20.260	Information	[Instrument Response] 0 Status 0 Diagnostic ICC_+5VF_Supply 5.00 V	GMT 1:00
10.12.21 18:18:22.260	Information	[Instrument Response] 0 Status 0 Diagnostic ICC_+5VF_Supply 5.06 V	GMT 1:00
10.12.21 18:18:24.276	Information	[Instrument Response] 0 Status 0 Diagnostic ICC_+5VF_Supply 5.00 V	GMT 1:00
10.12.21 18:19:00.469	Information	[Instrument Response] 0 Status 0 Diagnostic ICC_+5VF_Supply 5.06 V	GMT 1:00
10.12.21 18:19:08.501	Information	[Instrument Response] 0 Status 0 Diagnostic ICC_+5VF_Supply 5.00 V	GMT 1:00
10.12.21 18:19:10.517	Information	[Instrument Response] 0 Status 0 Diagnostic ICC_+5VF_Supply 5.06 V	GMT 1:00
10.12.21 18:19:18.550	Information	[Instrument Response] 0 Status 0 Diagnostic ICC_+5VF_Supply 5.00 V	GMT 1:00
10.12.21 18:19:42.681	Information	[Instrument Response] 0 Status 0 Diagnostic ICC_+5VF_Supply 5.06 V	GMT 1:00
10.12.21 18:19:44.687	Information	[Instrument Response] 0 Status 0 Diagnostic ICC_+5VF_Supply 5.00 V	GMT 1:00
10.12.21 18:19:52.727	Information	[Instrument Response] 0 Status 0 Diagnostic ICC_+5VF_Supply 5.06 V	GMT 1:00
10.12.21 18:20:10.817	Information	[Instrument Response] 0 Status 0 Diagnostic ICC_+5VF_Supply 5.00 V	GMT 1:00
10.12.21 18:20:12.833	Information	[Instrument Response] 0 Status 0 Diagnostic ICC_+5VF_Supply 5.06 V	GMT 1:00
10.12.21 18:20:24.900	Information	[Instrument Response] 0 Status 0 Diagnostic ICC_+5VF_Supply 5.00 V	GMT 1:00
10.12.21 18:20:24.994	Information	Starting acquisition...	GMT 1:00
10.12.21 18:20:26.291	Information	[Instrument Request] 5 Capture Chemi 0 125um 120	GMT 1:00
10.12.21 18:20:26.291	Information	[Instrument Request] 6 Capture 700 0 125um 120	GMT 1:00
10.12.21 18:20:26.353	Information	[Instrument Response] 5 Status 1 Executing command: Capture Chemi 0 125um 120	GMT 1:00
10.12.21 18:20:26.369	Error	[Instrument Response] 5 Result -17 Close the drawer.	GMT 1:00
10.12.21 18:20:26.369	Error	Close the drawer.	GMT 1:00
10.12.21 18:20:29.541	Information	[Instrument Request] 7 Stop	GMT 1:00
10.12.21 18:20:30.088	Information	[Instrument Response] 6 Status 1 Executing command: Capture 700 0 125um 120	GMT 1:00
10.12.21 18:20:30.103	Error	[Instrument Response] 6 Result -17 Close the drawer.	GMT 1:00
10.12.21 18:20:30.103	Error	6 Result -17 Close the drawer.	GMT 1:00
10.12.21 18:20:30.103	Information	[Instrument Request] 8 Stop	GMT 1:00
10.12.21 18:20:30.135	Information	Setting the Camera Status panel back to the Ready state.	GMT 1:00
10.12.21 18:20:30.135	Information	[Instrument Response] 7 Result 0 OK	GMT 1:00
10.12.21 18:20:30.150	Information	Setting the Camera Status panel back to the Ready state.	GMT 1:00
10.12.21 18:20:30.150	Information	[Instrument Response] 8 Result 0 OK	GMT 1:00
10.12.21 18:20:33.510	Information	[Instrument Response] 0 Drawer Closed	GMT 1:00
10.12.21 18:20:34.869	Information	Starting acquisition...	GMT 1:00
10.12.21 18:20:36.029	Information	[Instrument Request] 9 Capture Chemi 0 125um 120	GMT 1:00
10.12.21 18:20:36.029	Information	[Instrument Request] 10 Capture 700 0 125um 120	GMT 1:00
10.12.21 18:20:36.091	Information	[Instrument Response] 0 Status 0 Diagnostic LASER_Board_A_+5VL_Supply 5.07 V	GMT 1:00
10.12.21 18:20:36.107	Information	[Instrument Response] 9 Status 1 Executing command: Capture Chemi 0 125um 120	GMT 1:00
10.12.21 18:20:36.123	Information	[Instrument Response] 9 Status 1 Setting the focus	GMT 1:00
10.12.21 18:20:36.435	Information	[Instrument Response] 9 Status 1 Changing to the Chemi filter position	GMT 1:00
10.12.21 18:20:37.201	Information	[Instrument Response] 9 Status 1 Capture of Chemi channel image in progress	GMT 1:00
10.12.21 18:20:42.982	Information	[Instrument Response] 0 Status 0 Diagnostic CCD_Board_TEC_Voltage 2.79 V	GMT 1:00
10.12.21 18:20:53.248	Information	[Instrument Response] 9 Status 1 Preparing the preview	GMT 1:00
10.12.21 18:20:53.451	Information	[Instrument Response] 0 Status 0 Diagnostic ICC_+5VF_Supply 5.06 V	GMT 1:00
10.12.21 18:20:55.264	Information	[Instrument Response] 0 Status 0 Diagnostic ICC_+5VF_Supply 5.00 V	GMT 1:00
10.12.21 18:20:57.280	Information	[Instrument Response] 0 Status 0 Diagnostic ICC_+5VF_Supply 5.06 V	GMT 1:00
10.12.21 18:21:02.249	Information	[Instrument Response] 0 Status 0 Diagnostic ICC_+5VF_Supply 5.00 V	GMT 1:00
10.12.21 18:21:04.343	Information	[Instrument Response] 9 Status 1 Preview ready	GMT 1:00
10.12.21 18:21:04.343	Information	[Instrument Response] 9 ImagePreview 1822732	GMT 1:00
10.12.21 18:21:25.344	Information	[Instrument Response] 9 Status 1 Exposing: 2 minutes remaining.	GMT 1:00
10.12.21 18:21:46.344	Information	[Instrument Response] 9 Status 1 Exposing: 60 seconds remaining.	GMT 1:00
10.12.21 18:22:07.345	Information	[Instrument Response] 9 Status 1 Exposing: 40 seconds remaining.	GMT 1:00
10.12.21 18:22:08.596	Information	[Instrument Response] 0 Status 0 Diagnostic ICC_+5VF_Supply 5.06 V	GMT 1:00
10.12.21 18:22:20.659	Information	[Instrument Response] 0 Status 0 Diagnostic ICC_+5VF_Supply 5.00 V	GMT 1:00
10.12.21 18:22:22.659	Information	[Instrument Response] 0 Status 0 Diagnostic ICC_+5VF_Supply 5.06 V	GMT 1:00
10.12.21 18:22:28.346	Information	[Instrument Response] 9 Status 1 Exposing: 20 seconds remaining.	GMT 1:00
10.12.21 18:22:38.753	Information	[Instrument Response] 0 Status 0 Diagnostic ICC_+5VF_Supply 5.00 V	GMT 1:00
10.12.21 18:22:45.238	Information	[Instrument Response] 9 Status 1 Preparing the image	GMT 1:00
10.12.21 18:22:46.253	Information	[Instrument Response] 0 Status 0 Diagnostic CCD_Board_TEC_Voltage 2.88 V	GMT 1:00
10.12.21 18:22:56.301	Information	[Instrument Response] 9 Status 1 Image ready	GMT 1:00
10.12.21 18:22:56.301	Information	[Instrument Response] 9 Image 1822732	GMT 1:00
10.12.21 18:22:56.410	Information	[Instrument Response] 9 Status 1 Capture of Chemi channel image complete	GMT 1:00
10.12.21 18:22:56.410	Information	[Instrument Response] 9 Result 0 OK	GMT 1:00
10.12.21 18:22:56.410	Information	[Instrument Response] 10 Status 1 Executing command: Capture 700 0 125um 120	GMT 1:00
10.12.21 18:22:56.426	Information	[Instrument Response] 10 Status 1 Turning on the 700 source	GMT 1:00
10.12.21 18:22:56.426	Information	[Instrument Response] 10 Status 1 Setting the focus	GMT 1:00
10.12.21 18:22:56.473	Information	[Instrument Response] 10 Status 1 Changing to the 700 filter position	GMT 1:00
10.12.21 18:22:57.254	Information	[Instrument Response] 0 Status 0 Diagnostic LASER_Board_A_685_LASER_Current 0.58 A	GMT 1:00
10.12.21 18:22:57.973	Information	[Instrument Response] 10 Status 1 Capture of 700 channel image in progress	GMT 1:00
10.12.21 18:22:59.270	Information	[Instrument Response] 0 Status 0 Diagnostic LASER_Board_A_TE_Cooler_Voltage 0.06 V	GMT 1:00
10.12.21 18:23:01.270	Information	[Instrument Response] 0 Status 0 Diagnostic LASER_Board_A_TE_Cooler_Voltage 0.14 V	GMT 1:00
10.12.21 18:23:03.285	Information	[Instrument Response] 0 Status 0 Diagnostic CCD_Board_TEC_Voltage 2.79 V	GMT 1:00
10.12.21 18:23:03.348	Information	[Instrument Response] 0 Status 0 Diagnostic LASER_Board_A_TE_Cooler_Voltage 0.22 V	GMT 1:00
10.12.21 18:23:07.301	Information	[Instrument Response] 0 Status 0 Diagnostic LASER_Board_A_TE_Cooler_Voltage 0.30 V	GMT 1:00
10.12.21 18:23:13.380	Information	[Instrument Response] 0 Status 0 Diagnostic CCD_Board_TEC_Voltage 2.88 V	GMT 1:00
10.12.21 18:23:18.239	Information	[Instrument Response] 10 Status 1 Preparing the preview	GMT 1:00
10.12.21 18:23:24.286	Information	[Instrument Response] 0 Status 0 Diagnostic CCD_Board_TEC_Voltage 2.79 V	GMT 1:00
10.12.21 18:23:28.130	Information	[Instrument Response] 10 Status 1 Preview ready	GMT 1:00
10.12.21 18:23:28.130	Information	[Instrument Response] 10 ImagePreview 1822732	GMT 1:00
10.12.21 18:23:49.194	Information	[Instrument Response] 10 Status 1 Exposing: 2 minutes remaining.	GMT 1:00
10.12.21 18:24:10.195	Information	[Instrument Response] 10 Status 1 Exposing: 60 seconds remaining.	GMT 1:00
10.12.21 18:24:31.196	Information	[Instrument Response] 10 Status 1 Exposing: 40 seconds remaining.	GMT 1:00
10.12.21 18:24:40.680	Information	[Instrument Response] 0 Status 0 Diagnostic CCD_Board_Box_RH 23.2 %	GMT 1:00
10.12.21 18:24:40.743	Information	[Instrument Response] 0 Status 0 Diagnostic CCD_Board_Box_Dew_Point 2.6 C	GMT 1:00
10.12.21 18:24:52.197	Information	[Instrument Response] 10 Status 1 Exposing: 20 seconds remaining.	GMT 1:00
10.12.21 18:25:07.244	Information	[Instrument Response] 10 Status 1 Preparing the image	GMT 1:00
10.12.21 18:25:08.260	Information	[Instrument Response] 0 Status 0 Diagnostic CCD_Board_TEC_Voltage 2.88 V	GMT 1:00
10.12.21 18:25:16.776	Information	[Instrument Response] 10 Status 1 Image ready	GMT 1:00
10.12.21 18:25:16.776	Information	[Instrument Response] 10 Image 1822732	GMT 1:00
10.12.21 18:25:16.807	Information	[Instrument Response] 10 Status 1 Capture of 700 channel image complete	GMT 1:00
10.12.21 18:25:16.885	Information	[Instrument Response] 10 Result 0 OK	GMT 1:00
10.12.21 18:25:17.245	Information	Setting the Camera Status panel back to the Ready state.	GMT 1:00
10.12.21 18:25:17.245	Information	Acquisition 0000506_01 finished with channels: Chemi 700	GMT 1:00
10.12.21 18:25:18.823	Information	[Instrument Response] 0 Status 0 Diagnostic LASER_Board_A_685_LASER_Current -0.00 A	GMT 1:00
10.12.21 18:25:20.833	Information	[Instrument Response] 0 Status 0 Diagnostic LASER_Board_A_TE_Cooler_Voltage 0.18 V	GMT 1:00
10.12.21 18:25:22.836	Information	[Instrument Response] 0 Status 0 Diagnostic LASER_Board_A_TE_Cooler_Voltage 0.10 V	GMT 1:00
10.12.21 18:25:24.841	Information	[Instrument Response] 0 Status 0 Diagnostic LASER_Board_A_TE_Cooler_Voltage 0.04 V	GMT 1:00
10.12.21 18:28:17.734	Information	[Instrument Response] 0 Status 0 Diagnostic CCD_Board_Box_RH 24.3 %	GMT 1:00
10.12.21 18:28:17.797	Information	[Instrument Response] 0 Status 0 Diagnostic CCD_Board_Box_Dew_Point 3.2 C	GMT 1:00
10.12.21 18:32:04.797	Information	[Instrument Response] 0 Drawer Open	GMT 1:00
10.12.21 18:32:04.901	Information	[Instrument Response] 0 Status 0 Diagnostic LASER_Board_A_+5VL_Supply 0.34 V	GMT 1:00
10.12.21 18:32:06.907	Information	[Instrument Response] 0 Status 0 Diagnostic ICC_+5VF_Supply 5.06 V	GMT 1:00
10.12.21 18:32:08.922	Information	[Instrument Response] 0 Status 0 Diagnostic ICC_+5VF_Supply 5.00 V	GMT 1:00
10.12.21 18:32:11.089	Information	[Instrument Response] 0 Drawer Closed	GMT 1:00
10.12.21 18:32:12.931	Information	[Instrument Response] 0 Status 0 Diagnostic LASER_Board_A_+5VL_Supply 5.07 V	GMT 1:00
10.12.21 18:32:45.567	Information	[Instrument Response] 0 Drawer Open	GMT 1:00
10.12.21 18:32:47.110	Information	[Instrument Response] 0 Status 0 Diagnostic LASER_Board_A_+5VL_Supply 0.34 V	GMT 1:00
10.12.21 18:32:51.128	Information	[Instrument Response] 0 Status 0 Diagnostic ICC_+5VF_Supply 5.06 V	GMT 1:00
10.12.21 18:32:56.556	Information	[Instrument Response] 0 Drawer Closed	GMT 1:00
10.12.21 18:32:57.165	Information	[Instrument Response] 0 Status 0 Diagnostic LASER_Board_A_+5VL_Supply 5.07 V	GMT 1:00
10.12.21 18:32:59.169	Information	[Instrument Response] 0 Status 0 Diagnostic ICC_+5VF_Supply 5.00 V	GMT 1:00
10.12.21 18:33:02.185	Information	Starting acquisition...	GMT 1:00
10.12.21 18:33:03.653	Information	[Instrument Request] 11 Capture Chemi 0 125um 600	GMT 1:00
10.12.21 18:33:03.653	Information	[Instrument Request] 12 Capture 700 0 125um 120	GMT 1:00
10.12.21 18:33:03.716	Information	[Instrument Response] 11 Status 1 Executing command: Capture Chemi 0 125um 600	GMT 1:00
10.12.21 18:33:03.732	Information	[Instrument Response] 11 Status 1 Setting the focus	GMT 1:00
10.12.21 18:33:04.060	Information	[Instrument Response] 11 Status 1 Changing to the Chemi filter position	GMT 1:00
10.12.21 18:33:04.825	Information	[Instrument Response] 11 Status 1 Capture of Chemi channel image in progress	GMT 1:00
10.12.21 18:33:13.248	Information	[Instrument Response] 0 Status 0 Diagnostic CCD_Board_TEC_Voltage 2.79 V	GMT 1:00
10.12.21 18:33:15.248	Information	[Instrument Response] 0 Status 0 Diagnostic ICC_+5VF_Supply 5.06 V	GMT 1:00
10.12.21 18:33:17.263	Information	[Instrument Response] 0 Status 0 Diagnostic ICC_+5VF_Supply 5.00 V	GMT 1:00
10.12.21 18:33:26.358	Information	[Instrument Response] 11 Status 1 Exposing: 10 minutes remaining.	GMT 1:00
10.12.21 18:33:39.374	Information	[Instrument Response] 0 Status 0 Diagnostic ICC_+5VF_Supply 5.06 V	GMT 1:00
10.12.21 18:33:47.359	Information	[Instrument Response] 11 Status 1 Exposing: 10 minutes remaining.	GMT 1:00
10.12.21 18:33:51.437	Information	[Instrument Response] 0 Status 0 Diagnostic ICC_+5VF_Supply 5.00 V	GMT 1:00
10.12.21 18:34:04.297	Information	[Instrument Response] 11 Status 1 Preparing the preview	GMT 1:00
10.12.21 18:34:04.500	Information	[Instrument Response] 0 Status 0 Diagnostic ICC_+5VF_Supply 5.06 V	GMT 1:00
10.12.21 18:34:08.328	Information	[Instrument Response] 0 Status 0 Diagnostic ICC_+5VF_Supply 5.00 V	GMT 1:00
10.12.21 18:34:13.641	Information	[Instrument Response] 11 Status 1 Preview ready	GMT 1:00
10.12.21 18:34:13.641	Information	[Instrument Response] 11 ImagePreview 1822732	GMT 1:00
10.12.21 18:34:15.313	Information	[Instrument Response] 0 Status 0 Diagnostic ICC_+5VF_Supply 5.06 V	GMT 1:00
10.12.21 18:34:17.329	Information	[Instrument Response] 0 Status 0 Diagnostic ICC_+5VF_Supply 5.00 V	GMT 1:00
10.12.21 18:34:34.642	Information	[Instrument Response] 11 Status 1 Exposing: 9 minutes remaining.	GMT 1:00
10.12.21 18:34:55.643	Information	[Instrument Response] 11 Status 1 Exposing: 9 minutes remaining.	GMT 1:00
10.12.21 18:35:16.644	Information	[Instrument Response] 11 Status 1 Exposing: 8 minutes remaining.	GMT 1:00
10.12.21 18:35:37.645	Information	[Instrument Response] 11 Status 1 Exposing: 8 minutes remaining.	GMT 1:00
10.12.21 18:35:49.802	Information	[Instrument Response] 0 Status 0 Diagnostic ICC_+5VF_Supply 5.06 V	GMT 1:00
10.12.21 18:35:51.802	Information	[Instrument Response] 0 Status 0 Diagnostic ICC_+5VF_Supply 5.00 V	GMT 1:00
10.12.21 18:35:58.646	Information	[Instrument Response] 11 Status 1 Exposing: 8 minutes remaining.	GMT 1:00
10.12.21 18:36:03.865	Information	[Instrument Response] 0 Status 0 Diagnostic ICC_+5VF_Supply 5.06 V	GMT 1:00
10.12.21 18:36:19.647	Information	[Instrument Response] 11 Status 1 Exposing: 7 minutes remaining.	GMT 1:00
10.12.21 18:36:32.007	Information	[Instrument Response] 0 Status 0 Diagnostic ICC_+5VF_Supply 5.00 V	GMT 1:00
10.12.21 18:36:40.648	Information	[Instrument Response] 11 Status 1 Exposing: 7 minutes remaining.	GMT 1:00
10.12.21 18:37:01.664	Information	[Instrument Response] 11 Status 1 Exposing: 7 minutes remaining.	GMT 1:00
10.12.21 18:37:22.665	Information	[Instrument Response] 11 Status 1 Exposing: 6 minutes remaining.	GMT 1:00
10.12.21 18:37:40.369	Information	[Instrument Response] 0 Status 0 Diagnostic ICC_+5VF_Supply 5.06 V	GMT 1:00
10.12.21 18:37:42.369	Information	[Instrument Response] 0 Status 0 Diagnostic ICC_+5VF_Supply 5.00 V	GMT 1:00
10.12.21 18:37:43.666	Information	[Instrument Response] 11 Status 1 Exposing: 6 minutes remaining.	GMT 1:00
10.12.21 18:37:44.385	Information	[Instrument Response] 0 Status 0 Diagnostic ICC_+5VF_Supply 5.06 V	GMT 1:00
10.12.21 18:37:52.432	Information	[Instrument Response] 0 Status 0 Diagnostic ICC_+5VF_Supply 5.00 V	GMT 1:00
10.12.21 18:38:04.667	Information	[Instrument Response] 11 Status 1 Exposing: 6 minutes remaining.	GMT 1:00
10.12.21 18:38:08.511	Information	[Instrument Response] 0 Status 0 Diagnostic ICC_+5VF_Supply 5.06 V	GMT 1:00
10.12.21 18:38:10.527	Information	[Instrument Response] 0 Status 0 Diagnostic ICC_+5VF_Supply 5.00 V	GMT 1:00
10.12.21 18:38:25.668	Information	[Instrument Response] 11 Status 1 Exposing: 5 minutes remaining.	GMT 1:00
10.12.21 18:38:46.669	Information	[Instrument Response] 11 Status 1 Exposing: 5 minutes remaining.	GMT 1:00
10.12.21 18:39:07.670	Information	[Instrument Response] 11 Status 1 Exposing: 5 minutes remaining.	GMT 1:00
10.12.21 18:39:28.671	Information	[Instrument Response] 11 Status 1 Exposing: 4 minutes remaining.	GMT 1:00
10.12.21 18:39:28.921	Information	[Instrument Response] 0 Status 0 Diagnostic CCD_Board_Box_RH 25.3 %	GMT 1:00
10.12.21 18:39:28.983	Information	[Instrument Response] 0 Status 0 Diagnostic CCD_Board_Box_Dew_Point 3.8 C	GMT 1:00
10.12.21 18:39:36.968	Information	[Instrument Response] 0 Status 0 Diagnostic ICC_+5VF_Supply 5.06 V	GMT 1:00
10.12.21 18:39:49.031	Information	[Instrument Response] 0 Status 0 Diagnostic ICC_+5VF_Supply 5.00 V	GMT 1:00
10.12.21 18:39:49.672	Information	[Instrument Response] 11 Status 1 Exposing: 4 minutes remaining.	GMT 1:00
10.12.21 18:39:51.031	Information	[Instrument Response] 0 Status 0 Diagnostic ICC_+5VF_Supply 5.06 V	GMT 1:00
10.12.21 18:39:53.047	Information	[Instrument Response] 0 Status 0 Diagnostic ICC_+5VF_Supply 5.00 V	GMT 1:00
10.12.21 18:39:55.063	Information	[Instrument Response] 0 Status 0 Diagnostic ICC_+5VF_Supply 5.06 V	GMT 1:00
10.12.21 18:39:57.063	Information	[Instrument Response] 0 Status 0 Diagnostic ICC_+5VF_Supply 5.00 V	GMT 1:00
10.12.21 18:40:09.126	Information	[Instrument Response] 0 Status 0 Diagnostic ICC_+5VF_Supply 5.06 V	GMT 1:00
10.12.21 18:40:10.673	Information	[Instrument Response] 11 Status 1 Exposing: 3 minutes remaining.	GMT 1:00
10.12.21 18:40:17.173	Information	[Instrument Response] 0 Status 0 Diagnostic ICC_+5VF_Supply 5.00 V	GMT 1:00
10.12.21 18:40:19.189	Information	[Instrument Response] 0 Status 0 Diagnostic ICC_+5VF_Supply 5.06 V	GMT 1:00
10.12.21 18:40:25.220	Information	[Instrument Response] 0 Status 0 Diagnostic ICC_+5VF_Supply 5.00 V	GMT 1:00
10.12.21 18:40:31.674	Information	[Instrument Response] 11 Status 1 Exposing: 3 minutes remaining.	GMT 1:00
10.12.21 18:40:43.299	Information	[Instrument Response] 0 Status 0 Diagnostic CCD_Board_Box_RH 24.3 %	GMT 1:00
10.12.21 18:40:43.377	Information	[Instrument Response] 0 Status 0 Diagnostic CCD_Board_Box_Dew_Point 3.2 C	GMT 1:00
10.12.21 18:40:52.690	Information	[Instrument Response] 11 Status 1 Exposing: 3 minutes remaining.	GMT 1:00
10.12.21 18:41:13.691	Information	[Instrument Response] 11 Status 1 Exposing: 2 minutes remaining.	GMT 1:00
10.12.21 18:41:34.692	Information	[Instrument Response] 11 Status 1 Exposing: 2 minutes remaining.	GMT 1:00
10.12.21 18:41:47.630	Information	[Instrument Response] 0 Status 0 Diagnostic ICC_+5VF_Supply 5.06 V	GMT 1:00
10.12.21 18:41:51.662	Information	[Instrument Response] 0 Status 0 Diagnostic CCD_Board_Box_RH 25.3 %	GMT 1:00
10.12.21 18:41:51.724	Information	[Instrument Response] 0 Status 0 Diagnostic CCD_Board_Box_Dew_Point 3.8 C	GMT 1:00
10.12.21 18:41:53.662	Information	[Instrument Response] 0 Status 0 Diagnostic ICC_+5VF_Supply 5.00 V	GMT 1:00
10.12.21 18:41:55.693	Information	[Instrument Response] 11 Status 1 Exposing: 2 minutes remaining.	GMT 1:00
10.12.21 18:42:21.835	Information	[Instrument Response] 0 Status 0 Diagnostic ICC_+5VF_Supply 5.06 V	GMT 1:00
10.12.21 18:42:23.851	Information	[Instrument Response] 0 Status 0 Diagnostic ICC_+5VF_Supply 5.00 V	GMT 1:00
10.12.21 18:42:35.054	Information	[Instrument Response] 11 Status 1 Exposing: 40 seconds remaining.	GMT 1:00
10.12.21 18:42:56.055	Information	[Instrument Response] 11 Status 1 Exposing: 20 seconds remaining.	GMT 1:00
10.12.21 18:43:11.353	Information	[Instrument Response] 11 Status 1 Preparing the image	GMT 1:00
10.12.21 18:43:11.556	Information	[Instrument Response] 0 Status 0 Diagnostic CCD_Board_TEC_Voltage 2.88 V	GMT 1:00
10.12.21 18:43:22.760	Information	[Instrument Response] 11 Status 1 Image ready	GMT 1:00
10.12.21 18:43:22.775	Information	[Instrument Response] 11 Image 1822732	GMT 1:00
10.12.21 18:43:22.807	Information	[Instrument Response] 11 Status 1 Capture of Chemi channel image complete	GMT 1:00
10.12.21 18:43:22.869	Information	[Instrument Response] 11 Result 0 OK	GMT 1:00
10.12.21 18:43:22.869	Information	[Instrument Response] 12 Status 1 Executing command: Capture 700 0 125um 120	GMT 1:00
10.12.21 18:43:22.885	Information	[Instrument Response] 12 Status 1 Turning on the 700 source	GMT 1:00
10.12.21 18:43:22.885	Information	[Instrument Response] 12 Status 1 Setting the focus	GMT 1:00
10.12.21 18:43:22.932	Information	[Instrument Response] 12 Status 1 Changing to the 700 filter position	GMT 1:00
10.12.21 18:43:24.369	Information	[Instrument Response] 0 Status 0 Diagnostic LASER_Board_A_685_LASER_Current 0.58 A	GMT 1:00
10.12.21 18:43:24.447	Information	[Instrument Response] 12 Status 1 Capture of 700 channel image in progress	GMT 1:00
10.12.21 18:43:26.385	Information	[Instrument Response] 0 Status 0 Diagnostic LASER_Board_A_TE_Cooler_Voltage 0.10 V	GMT 1:00
10.12.21 18:43:28.385	Information	[Instrument Response] 0 Status 0 Diagnostic LASER_Board_A_TE_Cooler_Voltage 0.18 V	GMT 1:00
10.12.21 18:43:30.401	Information	[Instrument Response] 0 Status 0 Diagnostic CCD_Board_TEC_Voltage 2.79 V	GMT 1:00
10.12.21 18:43:30.463	Information	[Instrument Response] 0 Status 0 Diagnostic LASER_Board_A_TE_Cooler_Voltage 0.24 V	GMT 1:00
10.12.21 18:43:32.416	Information	[Instrument Response] 0 Status 0 Diagnostic LASER_Board_A_TE_Cooler_Voltage 0.30 V	GMT 1:00
10.12.21 18:43:38.495	Information	[Instrument Response] 0 Status 0 Diagnostic LASER_Board_A_+5VL_Supply 5.00 V	GMT 1:00
10.12.21 18:43:38.557	Information	[Instrument Response] 0 Status 0 Diagnostic LASER_Board_A_TE_Cooler_Voltage 0.36 V	GMT 1:00
10.12.21 18:43:40.526	Information	[Instrument Response] 0 Status 0 Diagnostic CCD_Board_TEC_Voltage 2.88 V	GMT 1:00
10.12.21 18:43:45.354	Information	[Instrument Response] 12 Status 1 Preparing the preview	GMT 1:00
10.12.21 18:43:51.386	Information	[Instrument Response] 0 Status 0 Diagnostic CCD_Board_TEC_Voltage 2.79 V	GMT 1:00
10.12.21 18:43:53.402	Information	[Instrument Response] 0 Status 0 Diagnostic LASER_Board_A_TE_Cooler_Voltage 0.30 V	GMT 1:00
10.12.21 18:43:54.308	Information	[Instrument Response] 12 Status 1 Preview ready	GMT 1:00
10.12.21 18:43:54.308	Information	[Instrument Response] 12 ImagePreview 1822732	GMT 1:00
10.12.21 18:44:15.356	Information	[Instrument Response] 12 Status 1 Exposing: 2 minutes remaining.	GMT 1:00
10.12.21 18:44:36.357	Information	[Instrument Response] 12 Status 1 Exposing: 60 seconds remaining.	GMT 1:00
10.12.21 18:44:57.358	Information	[Instrument Response] 12 Status 1 Exposing: 40 seconds remaining.	GMT 1:00
10.12.21 18:45:18.359	Information	[Instrument Response] 12 Status 1 Exposing: 20 seconds remaining.	GMT 1:00
10.12.21 18:45:33.359	Information	[Instrument Response] 12 Status 1 Preparing the image	GMT 1:00
10.12.21 18:45:34.375	Information	[Instrument Response] 0 Status 0 Diagnostic CCD_Board_TEC_Voltage 2.88 V	GMT 1:00
10.12.21 18:45:40.407	Information	[Instrument Response] 0 Status 0 Diagnostic LASER_Board_A_Board_Temperature 26 C	GMT 1:00
10.12.21 18:45:43.032	Information	[Instrument Response] 12 Status 1 Image ready	GMT 1:00
10.12.21 18:45:43.047	Information	[Instrument Response] 12 Image 1822732	GMT 1:00
10.12.21 18:45:43.079	Information	[Instrument Response] 12 Status 1 Capture of 700 channel image complete	GMT 1:00
10.12.21 18:45:43.141	Information	[Instrument Response] 12 Result 0 OK	GMT 1:00
10.12.21 18:45:43.485	Information	Setting the Camera Status panel back to the Ready state.	GMT 1:00
10.12.21 18:45:43.485	Information	Acquisition 0000507_01 finished with channels: Chemi 700	GMT 1:00
10.12.21 18:45:45.084	Information	[Instrument Response] 0 Status 0 Diagnostic LASER_Board_A_+5VL_Supply 5.07 V	GMT 1:00
10.12.21 18:45:45.141	Information	[Instrument Response] 0 Status 0 Diagnostic LASER_Board_A_685_LASER_Current -0.00 A	GMT 1:00
10.12.21 18:45:47.084	Information	[Instrument Response] 0 Status 0 Diagnostic LASER_Board_A_TE_Cooler_Voltage 0.18 V	GMT 1:00
10.12.21 18:45:49.104	Information	[Instrument Response] 0 Status 0 Diagnostic LASER_Board_A_TE_Cooler_Voltage 0.12 V	GMT 1:00
10.12.21 18:45:51.107	Information	[Instrument Response] 0 Status 0 Diagnostic LASER_Board_A_TE_Cooler_Voltage 0.04 V	GMT 1:00
10.12.21 18:47:05.484	Information	[Instrument Response] 0 Status 0 Diagnostic CCD_Board_Box_Dew_Point 4.4 C	GMT 1:00
10.12.21 18:47:17.553	Information	[Instrument Response] 0 Status 0 Diagnostic CCD_Board_Box_Dew_Point 3.8 C	GMT 1:00
10.12.21 18:51:47.719	Information	[Instrument Response] 0 Drawer Open	GMT 1:00
10.12.21 18:51:48.938	Information	[Instrument Response] 0 Status 0 Diagnostic LASER_Board_A_+5VL_Supply 0.34 V	GMT 1:00
10.12.21 18:51:55.618	Information	[Instrument Response] 0 Drawer Closed	GMT 1:00
10.12.21 18:51:56.977	Information	[Instrument Response] 0 Status 0 Diagnostic LASER_Board_A_+5VL_Supply 5.07 V	GMT 1:00
10.12.21 18:53:07.341	Information	[Instrument Response] 0 Status 0 Diagnostic CCD_Board_Box_RH 24.3 %	GMT 1:00
10.12.21 18:53:49.556	Information	[Instrument Response] 0 Status 0 Diagnostic CCD_Board_Box_Dew_Point 3.2 C	GMT 1:00
10.12.21 18:54:43.841	Information	[Instrument Response] 0 Status 0 Diagnostic CCD_Board_Box_RH 23.2 %	GMT 1:00
