# Supplementary material for: A genome-wide in vivo CRISPR screen identifies essential regulators of T cell migration to the CNS in a multiple sclerosis model
Source: Nat Neurosci. 2023 Sep 14;26(10):1713–25. doi: 10.1038/s41593-023-01432-2 (PMC10545543; doi:10.1038/s41593-023-01432-2)
Supplement: Supplementary file 28 — Unprocessed western blot images and information file about how to open them. [file 41593_2023_1432_MOESM28_ESM.zip › S7E_WB_Images_SourceData/Logs/event_2021-12-11_001.log]

12/11/21 19:06:25.376	Information	Image Studio Lite Version 5.2.5	GMT 1:00
12/11/21 19:06:25.381	Information	OS: Windows 8 6.2	GMT 1:00
12/11/21 19:06:25.384	Information	Java Home: c:\program files\licor\image studio lite\jre	GMT 1:00
12/11/21 19:06:25.388	Information	JRE Version: 1.7.0_72 32-bit	GMT 1:00
12/11/21 19:06:25.397	Information	Java library: C:\Program Files\Licor\Image Studio Lite;C:\WINDOWS\Sun\Java\bin;C:\WINDOWS\system32;C:\WINDOWS;C:\Program Files (x86)\Common Files\Oracle\Java\javapath;C:\WINDOWS\system32;C:\WINDOWS;C:\WINDOWS\System32\Wbem;C:\WINDOWS\System32\WindowsPowerShell\v1.0\;C:\Program Files\Git\cmd;C:\WINDOWS\System32\OpenSSH\;C:\Users\di36bof\AppData\Local\Continuum\anaconda3;C:\Users\di36bof\AppData\Lo…	GMT 1:00
12/11/21 19:06:25.400	Information	Database migrations: 5.0_Initial, 5.0.66_New log entries fks, 5.0.67_Change lane wrappers, 5.2.68_Update database version, 5.2.69_Add Image Id Constraint	GMT 1:00
12/11/21 19:06:25.402	Information	Installed Analysis Key: Image_Studio_Base	GMT 1:00
12/11/21 19:06:25.403	Information	Installed Analysis Key: Shapes	GMT 1:00
12/11/21 19:06:25.404	Information	Instrument Key Not Selected	GMT 1:00
12/11/21 19:06:25.407	Information	Loading project X:\pro_CRISPR\WesternBlot\BCA measure\T cells NT and ETS1 culture 12.07.21\NTETs1\Images\...	GMT 1:00
12/11/21 19:06:27.044	Information	Loading more acquisitions...	GMT 1:00
12/11/21 19:06:27.054	Information	USBCat Client Version unknown	GMT 1:00
12/11/21 19:06:28.048	Information	Have initialized and added 5 Acquisitions to Work Area...	GMT 1:00
12/11/21 19:06:28.050	Information	Finished adding Acquisitions to Work Area.	GMT 1:00
12/11/21 19:06:28.084	Information	Done updating tables.	GMT 1:00
12/11/21 19:06:28.084	Information	Image Studio Lite Version 5.2.5	GMT 1:00
12/11/21 19:17:10.897	Information	Successfully saved X:\pro_CRISPR\WesternBlot\BCA measure\T cells NT and ETS1 culture 12.07.21\NTETs1\NT_ETS1_b-actin.png	GMT 1:00
12/11/21 19:17:32.845	Information	Successfully saved X:\pro_CRISPR\WesternBlot\BCA measure\T cells NT and ETS1 culture 12.07.21\NTETs1\NT_ETS1_Ets1.tif	GMT 1:00
12/11/21 19:17:53.887	Information	Successfully saved X:\pro_CRISPR\WesternBlot\BCA measure\T cells NT and ETS1 culture 12.07.21\NTETs1\NT_ETS1_Ets1.png	GMT 1:00
12/11/21 19:18:08.734	Information	Successfully saved X:\pro_CRISPR\WesternBlot\BCA measure\T cells NT and ETS1 culture 12.07.21\NTETs1\NT_ETS1_Ets1.png	GMT 1:00
12/11/21 19:21:41.669	Information	Successfully saved X:\pro_CRISPR\WesternBlot\BCA measure\T cells NT and ETS1 culture 12.07.21\NTETs1\NT_ETS1_b-actin_ladder.png.png	GMT 1:00
12/11/21 19:27:11.426	Information	Successfully saved X:\pro_CRISPR\WesternBlot\BCA measure\T cells NT and ETS1 culture 12.07.21\NTETs1\NT_ETS1_Ets1.png.png	GMT 1:00
12/11/21 19:27:31.543	Information	Successfully saved X:\pro_CRISPR\WesternBlot\BCA measure\T cells NT and ETS1 culture 12.07.21\NTETs1\NT_ETS1_Ets1_ladder.png.png	GMT 1:00
