# Supplementary material for: A genome-wide in vivo CRISPR screen identifies essential regulators of T cell migration to the CNS in a multiple sclerosis model
Source: Nat Neurosci. 2023 Sep 14;26(10):1713–25. doi: 10.1038/s41593-023-01432-2 (PMC10545543; doi:10.1038/s41593-023-01432-2)
Supplement: Supplementary file 28 — Unprocessed western blot images and information file about how to open them. [file 41593_2023_1432_MOESM28_ESM.zip › S7E_WB_Images_SourceData/Logs/event_2023-04-21_001.log]

4/21/23 13:57:34.668	Information	Image Studio Lite Version 5.2.5	GMT 2:00
4/21/23 13:57:34.676	Information	OS: Windows 8 6.2	GMT 2:00
4/21/23 13:57:34.680	Information	Java Home: c:\program files\licor\image studio lite\jre	GMT 2:00
4/21/23 13:57:34.683	Information	JRE Version: 1.7.0_72 32-bit	GMT 2:00
4/21/23 13:57:34.691	Information	Java library: C:\Program Files\Licor\Image Studio Lite;C:\Windows\Sun\Java\bin;C:\Windows\system32;C:\Windows;C:\ProgramData\Oracle\Java\javapath;C:\Windows\system32;C:\Windows;C:\Windows\System32\Wbem;C:\Windows\System32\WindowsPowerShell\v1.0\;C:\Windows\System32\OpenSSH\;C:\Program Files (x86)\Java\jre8\bin;C:\Users\Arek Kendirli\AppData\Local\Microsoft\WindowsApps;;c:\program files\licor\imag…	GMT 2:00
4/21/23 13:57:34.692	Information	Database migrations:	GMT 2:00
4/21/23 13:57:34.694	Information	Installed Analysis Key: Image_Studio_Base	GMT 2:00
4/21/23 13:57:34.696	Information	Installed Analysis Key: Shapes	GMT 2:00
4/21/23 13:57:34.698	Information	Instrument Key Not Selected	GMT 2:00
4/21/23 13:57:34.700	Information	Loading project X:\pro_CRISPR\Rat MBP T cells migration project\WesternBlot\BCA measure\T cells NT and ETS1 culture 12.07.21\NTETs1\Images\...	GMT 2:00
4/21/23 13:57:35.157	Information	Loading more acquisitions...	GMT 2:00
4/21/23 13:57:35.165	Information	USBCat Client Version unknown	GMT 2:00
4/21/23 13:57:35.400	Information	Have initialized and added 9 Acquisitions to Work Area...	GMT 2:00
4/21/23 13:57:35.437	Information	Finished adding Acquisitions to Work Area.	GMT 2:00
4/21/23 13:57:35.442	Information	Done updating tables.	GMT 2:00
4/21/23 13:57:35.443	Information	Image Studio Lite Version 5.2.5	GMT 2:00
