# Supplementary material for: A genome-wide in vivo CRISPR screen identifies essential regulators of T cell migration to the CNS in a multiple sclerosis model
Source: Nat Neurosci. 2023 Sep 14;26(10):1713–25. doi: 10.1038/s41593-023-01432-2 (PMC10545543; doi:10.1038/s41593-023-01432-2)
Supplement: Supplementary file 29 — Figure and statistical source data. [file 41593_2023_1432_MOESM29_ESM.xlsx]

## Sheet: A
	T_1	T_2	T_3	T_4	T_5	T_6	T_7	T_8	T_9	T_10	T_11	T_12	T_reg
Ctrl overlap absolute	28	65	5	79	35	91	60	260	20	20	53	22	2
Ctrl overlap relative	0.397445	2.61464	0.880282	1.24684	2.06004	1.5625	6.1665	2.71768	1.18694	0.829531	3.71669	7.07395	0.1514
Ctrl non-overlap absolute	7017	2421	563	6257	1664	5733	913	9307	1665	2391	1373	289	1319
Ctrl non-overlap relative	99.6026	97.3854	99.1197	98.7532	97.94	98.4375	93.8335	97.2823	98.8131	99.1705	96.2833	92.926	99.8486
Ctrl total	7045	2486	568	6336	1699	5824	973	9567	1685	2411	1426	311	1321

## Sheet: B
	T_1	T_2	T_3	T_4	T_5	T_6	T_7	T_8	T_9	T_10	T_11	T_12	T_reg
MS overlap absolute	258	226	65	915	205	695	577	1335	276	524	280	70	42
MS overlap relative	3.00349	5.82024	10.2201	14.2679	11.7277	13.2862	33.1228	15.0847	12.1854	21.249	21.1961	46.6667	1.89019
MS non-overlap absolute	8332	3657	571	5498	1543	4536	1165	7515	1989	1942	1041	80	2180
MS non-overlap relative	96.9965	94.1798	89.7799	85.7321	88.2723	86.7138	66.8772	84.9153	87.8146	78.751	78.8039	53.3333	98.1098
MS total	8590	3883	636	6413	1748	5231	1742	8850	2265	2466	1321	150	2222

## Sheet: C
Term	Adjusted.P.value	Genes
regulation of T cell differentiation (GO:0045580)	0.00323887	CD2;XBP1;TNFRSF18;GATA3;CCR2
positive regulation of T cell activation (GO:0050870)	0.00323887	XBP1;PNP;ANXA1;CCL5;GATA3;CCR2
cellular defense response (GO:0006968)	0.00409652	ITGB1;SPN;GNLY;PRF1;KLRG1
positive regulation of interleukin-2 production (GO:0032743)	0.00431777	PNP;ANXA1;PDE4D;CCR2
positive regulation of T cell differentiation (GO:0045582)	0.0198471	XBP1;PNP;ADAM8;GATA3
regulation of cell adhesion (GO:0030155)	0.0198471	SPN;TNFRSF18;CCL5;CXCR3;PDE3B;ADAM8
leukocyte tethering or rolling (GO:0050901)	0.0198471	ITGB1;SPN;ITGA4
leukocyte adhesion to vascular endothelial cell (GO:0061756)	0.0198471	ITGB1;SPN;ITGA4
regulation of interleukin-2 production (GO:0032663)	0.0198471	PNP;ANXA1;PDE4D;CCR2
positive regulation of cell migration (GO:0030335)	0.0198471	ITGB1;SUN2;XBP1;TNFRSF18;CCL5;RHOC;SYNE2;CCR2
actin filament-based transport (GO:0099515)	0.0216139	SUN2;SYNE2;MYO1F
response to peptide hormone (GO:0043434)	0.0216139	TGFBR3;XBP1;ANXA1;STAT4
positive regulation of T cell migration (GO:2000406)	0.0250297	SPN;CCL5;CCR2
ventricular cardiac muscle tissue development (GO:0003229)	0.0250297	TGFBR3;ID2;HOPX
inflammatory response (GO:0006954)	0.0250297	ANXA1;ADGRE5;CCL5;ADAM8;TNFRSF4;CCR2;KLRG1
cellular protein catabolic process (GO:0044257)	0.0250297	GZMA;CAPN2;CTSW;CTSC
leukocyte cell-cell adhesion (GO:0007159)	0.0323362	ITGB1;ITGA4;CCL5
positive regulation of T cell proliferation (GO:0042102)	0.0323743	PNP;ANXA1;CCL5;CCR2
heterotypic cell-cell adhesion (GO:0034113)	0.0323743	ITGB1;CD2;ITGA4
regulation of G1/S transition of mitotic cell cycle (GO:2000045)	0.0352915	ANXA1;PRMT2;ID2;CDK2AP2
positive regulation of receptor signaling pathway via STAT (GO:1904894)	0.0352915	CCL5;IL10RA;IL7R
proteolysis involved in cellular protein catabolic process (GO:0051603)	0.037552	GZMA;CAPN2;CTSW;CTSC
positive regulation of lymphocyte proliferation (GO:0050671)	0.0382547	PNP;ANXA1;CCL5;TNFRSF4
regulation of T cell proliferation (GO:0042129)	0.0389797	SPN;PNP;ANXA1;CCL5
positive regulation of tumor necrosis factor superfamily cytokine production (GO:1903557)	0.0454778	SPN;CD2;ADAM8;CCR2
negative regulation of DNA-binding transcription factor activity (GO:0043433)	0.0470207	PRMT2;ID2;BHLHE40;PIM1;TNFRSF4
lymphocyte migration (GO:0072676)	0.0473922	CCL5;ADAM8;GATA3
positive regulation of wound healing (GO:0090303)	0.0473922	ITGB1;XBP1;ANXA1
